# Supplementary material for: Captivity causes taxonomic and functional convergence of gut microbial communities in bats
Source: PeerJ. 2019 Apr 30;7:e6844. doi: 10.7717/peerj.6844 (PMC6499062; doi:10.7717/peerj.6844)
Supplement: Data S103 — Raw data of WFVs7. [file peerj-07-6844-s108.gz › ZTPSN18AB895-WFVs7_R2.fq]

@M04650:207:000000000-C238N:1:1101:20540:2188 2:N:0:19
CGACTACCCGGGTTTCTAATCCTGTTTGCTCCCCATGCTTTCTCGCCTCATCGTCAGTTATAGACCAGAAAGTCGCCTTCGCCACTGGTGTTCCTCCACATCTCTACGCATTTCACCGCTACACTTTGAATTCCACTTTCCTCTTCTATCCTCACGCCTTCCAGTTTCCAATGTCCTTCCACTGTTAAGCCTTGTGCTTTCTCATCAGACTTAAAATGCCTCCTGCGCGCGCTTTCCGCCCAATAATTCCTGTCATCTCTTCCCACCTCCGTATTACCTCGGCTGCTTGCACGTATTTATC
+
---8A+C<@6:+@BFFG99FEAF-CEF@@EEC<@8C,BFFGF,;6B@CF,,;,CE,,CF9F,6,;;,,,,,,<5,7@FEF<7@,8A@,:6ECFEFF<,,,A?EEF9C,:,B?FE,C?,6=+8,B,9,,,,:AB?,?@DEC9DDFDCD89;@CA,,,,6D>=A,,CEFFE,,8+,7,@CDD,7,,:@,,7,8,=,3,+?CEF+5+4<+*05@F7++++*,;*3)=)*)*)3//9EF48(6<16(/**957:+))0+)3)/7?)3(*3(5(,(60C;<;>)4((-23(8))/,0(4().<2)-
@M04650:207:000000000-C238N:1:1101:20915:2206 2:N:0:19
CGACTACTGGGGTATCTAATCCTGTTTGCTCCCCACGCTTTCGCGCCTCAGCGTCAGTTACAGACCAAAAAGCCGCCTTCGCCACTGGTTTTCCTCCACATCTCTACGCATTTCCCCGCTACACCTGGAATTCCGCTTTTCTCTTCTGTCCTCAATCCTTCCAGTTTCCAATGCCCTTCCACGTTTTAGCCGTGGGCTTTCACATCAGACTTAAAATGCCGCCTGCGCGCGCTTTACTCCCAATAATTCCGTACAACGCTTCCCACCTACGTATTACCTCGGCTGCTTGCACGTTTTTGTC
+
---8@+CE@ED@F@FGFA,ECEE-FEFEEFFEEE<:@7CFGG,@+@FFE8,;+B@,,CF,,<,,CCC,,6,,:B+@@FFF,?@,8E<,C,CCA<@?E,:,A?>;D,BA:+BFEA,5:44=+4,B,A,,,,?AFD,:8@D=@=EFFD;,CC8CD9,,9=@@AB,7@FFD9,,C6,3@?C9:9:++:B+,,3>*4****;FCF6?+B9+3*3;@6++++8>85)5>(6()(/(,6CF3@3B<C0(.0*.5:7))(.*)2(,44(2,*;88(((.)<>9CD)5(((42,544=4?(,((-:(.-
@M04650:207:000000000-C238N:1:1101:21023:2352 2:N:0:19
GGACTACTGGGGTTTCTAATCCTGTTTGCTCCCCATGCTTTCGCGCCTCAGCGTCAGTTATAGACCAAAAAGCCGCCTTCGCCACTGGTGTTCCTCCACATCTCTACGCATTTCACCGCTACACGTGGAATTCCGCTTTTCTCTTCTGTCCTCAAGCCTTCCAGTTTCCAATGACCTTCCACGGTTAAGCCGTGGGCTTTCACATCAGACTTAAAAGGCCGCCTGCGCGCGCTTTACGCCCAATAATTCCGGACAACGCTTGCCACCTACGTATTACCGCGGCTGCTGGCACGTAGTTAGC
+
-CCCCGGGGGGGGGGGGGFGGGGGGGGGGGGGGGGGGGGGGGGGGGGGGGGGGGGGGFDFGGGGGGGGGGGGGGGGGGGGGGGGGCGGGGGGGGGGGGFGGGGGGGGGGGGGGGGGGGGGGGGG7=EGGFGFGGGGGEFAEFGFGGGFGGGFGFGG@DGEFGGGGGFG>9EFG9D=FGGGG9EGGGEGGGGGCGEGGGFFC+@BFF>FBGGGC>FFFFG4>DB9BFFFFG;12E>6;8EGGFBBG7<AGFFF()1473>?(4<4*C<B(.3:<EBFGG?>BBF9BF?335(A<3:?FFA))
@M04650:207:000000000-C238N:1:1101:22892:2400 2:N:0:19
TGACTACTCGGGTTTCTAATCCTGTTTGCTACCCACGCTTTCGCACCTCAGCGTCAGTTACAGACCAGAGAGTCGCCTTCGCCACTGGTGTTCCTCCACATCTCTACGCATTTCACCGCTACACGTGGAATTCCACTCTCCTCTTCTGTACTCAAGCCTTTCAGTTTCCAATGCCCTTCCCCGGTTCAGCCGAGGGCTTTCACATCAGACTTATAAGCCCGCCTGCGCGCGCTTTACGCCCACTAATTCCTGACAAAGCTCGCCCCCTACGTATTACCGCGTCTGCTTGCACGTAGTTCAC
+
---66EDG,CF:E@F6@FF9,CFFFAEC<FFGAF,@+@F7,A@;,+@FCFC@FGCBB<6EE,,,6CACE8F7E,@+84,,A@CE:FE<C==F<ADF=FF,A<,9@,C::?@@CDBE,4=8@B9F@:,8?=?:,C9<,@=,EFGFG;>DE,,+7,>,EF,,,ACEFAFFG;DE?,@DE0@,,,@+@F+3,@>7+**@CGGEG+?++2+;*2958+++=*5/(:9>5A256).612.);(;C>?6?7*)6*0*))0*.*(4A02C0*:3(,(48)3()+0,-7((-8:)).7)0-.(.47)))
@M04650:207:000000000-C238N:1:1101:20086:2431 2:N:0:19
GGACTACTGGGGTATCTAATCCTGTTTGCTCCCCATGCTTTCGCGCCTCAGCGTCAGTTATAGACCAGAAAGTCGCCTTCGCCACTGGTGTTCCTCCACATCTCTACGCATTTCACCGCTACACGTGGAATTCCACTTTCCTCTTCTATCCTCAAGCCTTCCAGTTTCCAATGACCTTCCACGGTTAAGCCGTGGGCTTTCACATCAGACTTAAAAGGCCGCCTGCGCGCGCTTTACGCCCAATAATTCCGGACAACGCTTGCCACCTACGTATTACCGCGGCTGCTGGCACGTAGTTAGC
+
CCCCCGGGGGGGGGGGGGGGGGGGGGGGGGGGGGGGGGGGGGGGGGGGGGGGGGGGGGGGGGGGGGGGGGGGGGGGGGGGGGGGGGGGGGGGGGGGGGGGFGGGGGGGGGGGGGGGGGGGCGGGGGGGGGGGGGFGGGGGGGGFGGGFGGGFGGGGGGGGGGGGGGGGGGGGGGGFGGGGGGGGGGGGGGGGGGGGGGGFGFGFFGF9:FGGFGGCC>GGBDBFDF9BFG>FBGFEFFGGGFDFGGE3DFF663C6C>BBBBG:DFB:>?B:2CBFGD:>FB6;16?F2E1FF2:F?FA)5
@M04650:207:000000000-C238N:1:1101:8645:2454 2:N:0:19
GGACTACTCGGGTATCTAATCCTGTTTGCTCCCCACGCTTTCGCGCCTCAGCGTCAGTTACAGACCAAAAAGCCGCCTTCGCCACTGGTGTTCCTCCACATCTCTACGCATTTCACCGCTACACGTGGAATTCCGCTTTTCTCTTCTGTCCTCAAGCCTTCCAGTTTCCAATGCCCTTCCACGGTTAAGCCGTGGGCTTTCCCATCAGACTTAAAAGGCCGCCTGCCCGCGCTTTAAGCCCAATAATTCCGGACAACCCTTGCCCCCCACTCATTACCGTGGCTGCTGGCCCGTAGTTAGC
+
CCCCCGG9DGFGGDGGGGGGGGGGGGGGGGGGGGGGGGGGGGGGGGGGGGGGGGGGGGGCFFGDGGGFFGGGGGGGGGGGGGCCF8FGGAFGGGGGGDFGGFGGGGFCGGGGGGGGGGGGGGGGCAEGCGGGFGGGDE=,3?FF,,,,,,@CF9EG,6,=FEGGGGGG=F9,8,@8CFGGG:87FEGGFF:*@>@7*CFG++DB69?F94;:4=++=>GG(8=>7)(06<(1:E367)5FF?(.*752FFFF(0>?C6:<7270*;((--(((064F>,,.496:<0345(/1333<9)).
@M04650:207:000000000-C238N:1:1101:6802:2519 2:N:0:19
GGACTACCGGGGTATCTAATCCTGTTTGCTCCCCACGCTTTCGCGCCTCAGCGTCAGTTACAGACCAAAAAGCCGCCTTCGCCACTGGTGTTCCTCCACATCTCTACGCATTTCACCGCTACACGTGGAATTCCGCTTTTCTCTTCTGTCCTCAAGCCTTCCAGTTTCCAATGACCTTCCACGGTTAAGCCGTGGGCTTTCACATCAGACTTAAAAGGCCGCCTGCGCGCGCTTTACGCCCAATAATTCCGGACAACGCTTGCCACCTACGACTTACCGCGGCTGCTGGCACGTAGTTAGC
+
CCCCCGGGGGGGGGGGGGGGGGGGGGGGFFGGGGGGGGGGGGGGGGGGGGGGGGGGGFGGGGGGGGGGEFGGGGGGGGGGDBFGGGGGGGGGG9FFGGGGGGGGGGGGGGGEGGGGGDGGGFDGEFGE:FFGFE?E>EFCGFGFGGGGGFC98EFFGGGGGGGEFFGF9FAFFAEGGGG6,=CEGGGGCF@94?CEGG<FC+>AFGGFEGGGEFCDF9F6(83;?F>:@D0.-*8692>E8::0*0)6CFF>-5C?G9;00:37CFFF?0((-/(6EFF141(((-5?(2(93,(3<G<26
@M04650:207:000000000-C238N:1:1101:17153:2555 2:N:0:19
GGACTACTAGGGTTTCTAATCCTGTTTGCTCCCCACGCTTTCGCGCCTCAGCGTCAGTTACAGACCAAAGAGTCGCCTTCGCCACTGGTGTTCCTCCACATCTCTACGCATTTCACCGCTACACGTGGAATTCCACTTTCCTCTTCTATCCTCAAGCCTTCCAGTTTCCAATGACCTTCCACGGTTAAGCCGTGGGCTTTCACATCAGACTTAAAAGGCCGCCTGCGCGCGCTTTACGCCCAATAATTCCGGACAACGCTTGCCTCCTACGTATTACCGCGGCTGCTGGCACGTAGTTAGC
+
CCCCCGGDFFGGGGGGGGGGGGFDGGGGGGGGGGGGGGGGGGGGGGGGGGGGGGGGGEFGGGGGGGFGGGGDEFGGGGGGGGGGGGGGGGGGGGFGGGGGFGFGGGGGGGGGGGGGGGDDBGGGE:AFGGGGGGFFGGGGGFGFGGGG<FGFGGGGCFDFGGDFGCADCFF9?FF?,?=DFGGDGGGGGGGGEGGGGGGC89DFEC7@>FGCA8>C>4D>5D@=9A>52C996GF3A;EGGF13C>2<FF4(8@5?FF>03:C7*<??<>:13+5<FG?>BB1,3:?D0=7<2:08<0)66
@M04650:207:000000000-C238N:1:1101:13783:2563 2:N:0:19
GGACTACTCGGGTTTCTAATCCTGTTTGCTCCCCATGCTTTCGCGCCTCAGCGTCAGTTATAGACCAGAAAGTCGCCTTCGCCACTGGTGTTCCTCCACATCTCTACGCATTTCACCGCTACACGTGGAATTCCACTTTCCTCTTCTATCCTCAAGCCTTCCAGTTTCCAATGACCTTCCACGGTTAAGCCGTGGGCTTTCACATCAGACTTAAAAGGCCGCCTGCGCGCGCTTTACGCCCACTAATTCCGGACAACGCTTGCCACCTACGTATTACCGCGGCTGCTGGCACGGAGTTAGC
+
CCCCCGGGGGGGFGGGGGGGGGGGGGGGGGGGGGGGGGGGGGGGGGGGGGGGGGGDFFAFGGGGGGGGFGGGFFGGGGGGGGEGGGGGFGGGGGCGGGGGGGGGGGCFFDECFGGGGGGGGGGFF:EFGGGGGG=FADFGFCE+AFGG9EFFGF8DFGGFGGGGFBDGGFGDFGGGGGGGGGGGGGGGGGGGGGC7FGCGGFGFFGG5*ACFEGGGFDFGBC5(0;@;8C>@0C:EFFGGG?(3<DEEGF?62)92444:2:F2FF?F7?<(5?4):CFFF>>>7?2??C:C:111:*-6-
@M04650:207:000000000-C238N:1:1101:14415:2593 2:N:0:19
GGACTACAGGGGTTTCTAATCCCATTCGCTCCCCTAGCTTTCGTCTCTCAGTGTCAGTGTCGGCCCAGCAGAGTGCTTTCGCCGTTGGTGTTCTTTCCGATCTCTACGCATTTCACCGCTCCACCGGAAATTCCCTCTGCCCCTACCGTACTCCAGCTTGGTAGTTTCCACCGCCTTTCCAGGGTTGAGCCCTTGGATTTGACGGCGGACTTAAAAAGCCACCTACAGACGCTTTACGCCCACTCATTCCGGATAACTCTTGCATCCTCGGTATTACCGCGGCTGCTTGCCCAGAGTTGGC
+
CCCCCG<E@GGGGCFFGFC<EGGCEGGGEGDFFGGCFGGGGGGC:8EEGFGFFCEGGG9CF@CFEGDGGGFCCFFDFGGFFGG76CFGGGGGGDFFA?C@CGBFFGGGGGGEF<FEG=CD7FGG?=C7FECFFE?,AB?CBFFF=3@CFFGFFFGGGGG8C<89FGGGFGC@C7@9+=B;,@EEFGC,4DFF6,19CFGE+3>**49>>GG*>F+7*(=*552346.=3<(92CF>@-AC58((*9))*=6108CAC)).4-?<7<32-(1:BCBFGG(44;>0(,)))*(3,44()3.(.
@M04650:207:000000000-C238N:1:1101:20116:2645 2:N:0:19
GGACTACAGGGGTTTCTAATCCTGTTTGCTCCCCATGCTTTCGCGCCTCAGCGTTAGTTATAGACCAGAAAGTCGCCTTCGCCACTGGTGTTCTTCCATATCTCTGCGCATTTCACCGCTACACATGGAATTCCACTCCCCTCTTCTGCACTCAAGCGAAACAGTTTCCAATGACCCTCCCCGGTTGAGCCGTGGGCTTTCACATCAGACTTAAAAGGCCGCCTGCGCGCGCTTTACGCCCAATAATTCCGGACAACGCTTGCCACCTACGTATTACCGCGGCTGCTGGCACGTAGTTAGC
+
CCCCCGGGGGGGGGGGGGGGGGGGGGGGGGGGGGGGGGGGGGGGGGGGGGGGGGGDFGGGGGGGGGGGGGGGGFGGGGGGGGGGGGGGGGGGGGGGGGGGGGGGGCFGGGGGGGGGGGGGGGGGFGGGGGGGGGGGGGGGGGGFGGGGGGGFGGGGGG>EEGCFFGGGGGGGGGFGGGGGGGGGGGGGFGGGGGDEGGGGGFGFFG:A*;FGCFDFFFGGFGF@;A7A@GFF;GFCFBCCE16:4C><CFFBBB<?FFF?2:G0*<<::?<7<GF4@D0>>019>?::?E:FFF1<?F456
@M04650:207:000000000-C238N:1:1101:7440:2654 2:N:0:19
GGACTACTGGGGTTTCTAATCCTGTTTGCTCCCCACGCTTTCGCGCCTCAGCGTCAGTTACAGACCAAAAAGCCGCCTTCGCCACTGGTGTTCCTCCACATCTCTACGCATTTCACCGCTACACGTGGAATTCCGCTTTTCTCTTCTGTCCTCAAGCCTTCCAGTTTCAAATGACCTTCCACGGTTAAGCCGTGGGCTTTCACATCAGACTTAAAAGGCCGCCTGCGCGCGCTTTACGCCCAATAATTCCGGACAACGCTTGCCACCTACGTATTACCGCGGCTGCGGGCACGTAGTTAGC
+
CCCCCGGGGGGGGGGGGGEGGGGGGGGGGGGGGGGDGGGGGGGGGGGGGGGGGGGDGEFGGGGGGGGGGGGGGGGGGGGFGGD7FGGGGGGGGGFGGGFF=FGGGGGGGGGGGGGGGGCDGGFGGGGGGGGFGGGGGGFFGGGCGGGGGDEFGG8ECCGDFFGFFFFG,8>FGGGGGGGGGGG7FGGA@FCEEGGCCFDGFF?@F>FFBGFFEGGC65C69DF=;F9DF3:BBG33/4EGC<B0DG>2FFF6,5C?C((4(,>>FG??B?FB?GFFGG?BFFB(40(4652:1(.48E)-.
@M04650:207:000000000-C238N:1:1101:10784:2661 2:N:0:19
GGACTACAGGGGTATCTAATCCTGTTTGATCCCCACGCTTTCGCACATCAGCGTCAGTTGCAGACCAGAGAGCCGCCTTCGCCACTGGTGTTCCTCCATATCTCTGCGCATTTCACCGCTACACATGGAATTCCACTCTCCTCTTCTGCACTCAAGCAAGACAGTTTCCAATGACCTTCCTCGGTTGAGCCGAGGGCTTTCACATCAGACTAATCTTGCCGCCTACGCGCGCTTTACGCCCAATAATTCCGGATAACGCTTGCCACCTACGTATTACCGCGGCTGCTTGAACGGAGGTATC
+
CCCCCCF<FGGGGCGGGGGFGGGFGGGGGGGGGGGGGGGGGGGGGGGGDGGGGEGGGFFGAEFFGGGGGGGGGGGEGGGGGGGGGGCFFGGGGGGGGGGGGGGGGGFEGGGGDFGGGGGGGGGGGGGFGGFFGFFFGGFG@FGFAFE8EFG?FFGGF?=D8FGGFEEGDFFGGGGGGFGFDCECFF>?@FFGGGDEGFFGGA999CCAEGCDB8:CCECF>DBDDFF4279>9CFFFFDG??:?GGFACF44()14>:081<5(20:???:8BG0<EG0>9024(3)),*,04(3(-;,))
@M04650:207:000000000-C238N:1:1101:24187:2688 2:N:0:19
GGACTACTCGGGTATCTAATCCTGTTTGCTCCCCACGCTTTCGCGCCTCAGCGTCAGTTACAGACCAAAAAGCCGCCTTCGCCACTGGTGTTCCTCCACATCTCTACGCATTTCACCGCTACACGTGGAATTCCGCTTTTCTCTTCTATCCTCAAGCCTTCCAGTTTCCAATGACCTTCCACGGTTAAGCCGTGGGCTTTCACATCAGACTTAAAAGGCCGCCTGCGCGCGCTTTACGCCCAATAATTCCGGACAACGCTTGCCACCTACGTATTACCGCGGCTGCTGGCACGTAGTTAGC
+
CCCCCGGGGGGGGGGGGGGGGGGGGGGGGGGGGGGGGGGGGGGCGGGGGGGGGGGGGCGFFGGGGGGFGGGGGGGGGGGGGGGGGGGGGGGGGGGGGFGGGGGGGGFGGGGGGGGGGGGGGGGGDFGFFGFGGFFGDEGFGGGFGGGGFAFBGGGGGG?EGGEF=ADFGGG9@FGGFCGGGGGGGGGGGGCGEGGGGGGGGFGFFGFFFGGFACGGFFFCBGF?=FBEFD906EFFF?EEEB:FFGA2DFF>6@D?G>>FB<CBGGF044??FF7>FD01;B>06(8?FGFF<(,:1CAA2
@M04650:207:000000000-C238N:1:1101:22491:2721 2:N:0:19
GGACTACTAGGGTTTCTAATCCTGTTTGCTCCCCACGCTTTCGCGCCTCAGCGTCAGTTACAGACCAAAAAGCCGCCTTCGCCACTGGTGTTCCTCCACATCTCTACGCATTTCACCGCTACACGTGGAATTCCGCTTTTCTCTTCTGTCCTCAAGCCTTCCAGTTTCCAATGACCTTCCACGGTTAAGCCGTGGGCTTTCACATCAGACTTAAAAGGCCGCCTGCGCGCGCTTTACGCCCAATAATTCCGGACAACGCTTGCCACCTACGTATTACCGCTGCTGCTGGCACGGAGTTAGC
+
CCCCCGGGEFGGGGGGGGGGGGGGGGFGGGGGGGGGGCGGGGGGGGGGGFFGGGGGGGGDGFGGGGGDGGGGGGGGGGGGGGGGGGGGGGGGGGGGGGFGGGGGGGGGGGGGGGGGGGGGGGGGGEF>FFGGGGGGGDFFGGGFFGGFGFGFF@F8FF?FGGGGGGGGFEAEF9DFGFFFGGGCCFEGGGFGCCECCFGGGFFFFGDFEGGGEFC:F)4;>GF@FF@FFC19@*>4@;CGG?(,>>>>FFF(2BC?GFB?<0DBFG??2211<9:29D0((,40)))47C1<2(,(-;))6
@M04650:207:000000000-C238N:1:1101:8009:2795 2:N:0:19
GGACTACACGGGTTTCTAATCCTGTTTGCTCCCCATGCTTTCGCGCCTCAGCGTCAGTTATAGACCAGAAAGTCGCCTTCGCCACTGGTGTTCCTCCACATCTCTACGCATTTCACCGCTACACGTGGAATTCCACTTTCCTCTTCTATCCTCAAGCCTTCCAGTTTCCAATGACCTTCCACGGTTAAGCCGTGGGCTTTCACATCAGACTTAAAAGGCCGCCTGCGCGCGCGTTACGCCCACTAATTACGGACAACGCTTGCCACCTACGTATTACCGGGGCTGCTGGCCCGTAGTTAGC
+
BC<CC8FFGGGGGGGGGGGGGGGGGGGGGCG@EEGGGGGGGGGGGGGGGFGGGBCEG@FGGFFGGGGGGGGFGGGGGGGGFEGGDFGGGFGGGGFGGGGFFCAGFGCDFGGG99FFCEGCEC9FGEGGGGGGGGGGGFGEF?;DEDCAFFF?8=EFDFGCFGGEGCEFDF=FGGGGEFG?9FEGGDEFGGFCGGGGGGFGG6A@+7C9>GGFEGFGFFGG>G=(()64:D>0(>>1:3CCE?((9C<<*=3(:BG:4;>FFF<?>F02((,()3(-CC4(-409:0)43C(/1(32:9)).
@M04650:207:000000000-C238N:1:1101:16485:2822 2:N:0:19
GGACTACTCGGGTTTCTAATCCTGTTTGCTCCCCATGCTTTCGCGCCTCAGCGTCAGTTATAGACCAGAAAGTCGCCTTCGCCACTGGTGTTCCTCCACATCTCTACGCATTTCACCGCTACACGTGGAATTCCACTTTCCTCTTCTATCCTCAAGCCTTCCAGTTTCCAATGACCTTCCACGGTTAAGCCGTGGGCTTTCACATCAGACTTAAAAGGCCGCCTGCGCGCGCTTTACGCCCAATAATTCCGGAGAACGCTTTCCACCTACGTATTACCGCGGCTGCTGGCACGGAGGTAGC
+
CCCCCGGA6FGGFCEGGGGGGGFGGGGGGGGGGGG,EFGGGGGCGGGGGGGGGGGGGEFGF@FEGGGGFGGGEBGGGGCFFGEGDAFGGGGGGGDGGC@FGEGGGGCGEGGGGGGGGGGGGGGGG=FGGGGGGGGGCFFGGGGF8>;;<;FFG9EECDFGGGFGFGGGCFDAF,=,@DG?FGEEGGEGCDEGE7>EFGGGF>FA@CG5*;FGECCF+);C5C2(-8>>>C607E:48(1F*/4/7D<?DB/7()).C>1(,(2)*A:,,8:2)<2:?F((4(,(-302:E?D0((3(C)).
@M04650:207:000000000-C238N:1:1101:13304:2852 2:N:0:19
GGACTACTAGGGTTTCTAATCCTGTTTGCTCCCCATGCTTTCGCGCCTCAGCGTCAGTTATAGACCAGAAAGTCGCCTTCGCCACTGGTGTTCCTCCACATCTCTACGCATTTCACCGCTACACGTGGAATTCCACTTTCCTCTTCTATCCTCAAGCCTTCCAGTTTCCAATGACCTTCCACGGTTAAGCCGTGGGCTTTCACATCAGACTTAAAAGGCCTCCTGCGCGCGCTTTACGCCCACTAATTCCGGACAACGCTTGCCCCCTTCGTATTACCGCGGCTTCTTGCCCGTATTTACC
+
@-<CC@FGFADFGGGGGFGGGGGGGGGGGGGGGGFGGGGGGGGGGGGGG<FGGGGC7CFFF99<FF@FCC<FFFGEGGGGGGGEGEFFFFGGGGGGGFFEFFGGGGG,>FFGGGGGGGGGEGGG@AFFDCFFGG=FFFGGGGGFGFGFFGFFGD>=FGFGGGADGGGGGD9F6,E@FGGD,CEEFE6E8EDC;+:;=DGFG>F6BF7*8DGGC87=>);D);>D4A=B(99>;EF>@(:CC((/*87<FF41(:50>(7<::G:4CB6(.(42@><CF60,7(,(,6))<(6140(5E)).
@M04650:207:000000000-C238N:1:1101:20260:2905 2:N:0:19
GGACTAAGGGGTATCTAATCCTGTTTGCTCCCCACGCTTTCGCGCCTCAGCGTCAGTTACAGACCAAAAAGCCGCCTTCGCCACTGGTGTTCCTCCACATCTCTACGCATTTCACCGCTACACGTGGAATTCCGCTTTTCTCTTCTGTCCTCAAGCCTTCCAGTTTCCAATGACCTTCCACGGTTAAGCCGTGGGCTTTCACATCAGACTTAAAAGGCCGCCTGCGCGCGCTTTACGCCCAATAATTCCGGACAACGCTTGCCACCTACGTATTACCGCGGCTGCTGGCCCGTAGTTAGCC
+
CCCCCGEGGGGGGGGGGGGGGGGGGGGGGGGGGAFGGGGGGGGGGGGEGGGGGGGGGGGGGGGGGGGGGGGGGGGGGGGFGCFGGG8FGGGGGGGGGGGGGGFGGGGGGGGGGGGGGGGGGFGFGGGCGGGGGGGFEGGGGGGFGGGFFFGFGGGGGGGGGGGGGGGGGGGGGGGGGGGGGGGGGEGFGGGGGGGGGGGGGCCFFFGABGGGFGCCEFFDBGFFFD0A@GFBFGFEBBEEGF?:FDDDFF3(7:C0C06(4<FAGGF02??7)<6<CD;1;BFFFFD8<*2*-(-4-0695
@M04650:207:000000000-C238N:1:1101:21632:2993 2:N:0:19
GGACTACAAGGGTATCTAATCCTGTTTGCTCCCCACGCTTTCGAGCCTCAGCGTCAGTTACAGTCCAGAGAGTCGCCTTCGCCACTGGTGTTCTTCCTAATCTCTACGCATTTCACCGCTACACTAGGAATTCCACTCTCACCTCTTGTACTCTAGATCTCCAGTTTGGAATGCAGCCCCCAGGTTGAGCCCGAGTATTTCACATCCCACTTAAAGATCCGCCTACGCTCCCTTTACGCCCAGTAAATCCGGACAACGCTTGCCACCTACGTATTACCGCGGCTGCTGTCACGTAGTTAGC
+
BBCCCGGGFGGGGGGGGGGGGGGFGFCFGGGGFGDGGGDGGGGFGGGFFFFGGFEGCFGGGGGCGFGGGGFFGGGGGGGGGDGGGFGGFGGGGGFEGGGGGFGGGGFGGGGGGFGGGGDGGFFFGFGEFFFCGGGFGG,F,?@FGGGGFGGFGF9ECGFG;EFGFGGGEDDFGGGGGGGGGGDE=FDD?FFGGECFGGFFGFGFCGGFFGGGE7>FC6EC@FAFFF=>>G@FFFF=FFGGGFF;CFCCFF3:;ED;D9>0(4<;GGFB08232E?)0:41(40(-,47-+6<((..1A)))
@M04650:207:000000000-C238N:1:1101:8412:3001 2:N:0:19
GGACTACTAGGGTATCTAATCCTGTTTGCTCCCCATGCTTTCGCGCCTCAGCGTCAGTTATAGACCAGAAAGTCGCCTTCGCCACTGGTGTTCCTCCACATCTCTACGCATTTCACCGCTACACGTGGAATTCCACTTTCCTCTTCTATCCTCAAGCCTTCCAGTTTCCAATGACCTTCCACGGTTAAGCCGTGGGCTTTCACATCAGACTTAGAAGGCCGCCTGCGCGCGCTTTACGCCCAATAATTCCGGACAACGCTTGCCACCTACGTATTACCGCGGCTGCTGGCACGTAGTTAGC
+
CCCCCGGGGGGGGGGGGGGGGGGGGGGGGGGGGGGGGGGGGGGGGGGGGGFGGGGGG<FGGGGGGCEFGGGGGF7FEGEGGGGGGGGGGGGGGGGGGGGGGGGGGGGGDGGGGGCGGCEGGGGGGGGEGFGGGGGGGGGGGGGFGGGGFGGFGGGGGGGGGGGGGDGGGGGGDGDDFGGF8FEEGGGGGGGGGGGGGGGGGFGFFGFCFGGGC7F7+8:FFG=D>F@E@D=1:E>)+6CE<,(6CC?EFFAB<EG<G>>?6?F?FGB:8?B72<0-::(,((4;><28>E(6,.(4<FF2.
@M04650:207:000000000-C238N:1:1101:16716:3032 2:N:0:19
GGACTACCAGGGTTTCTAATCCTGTTTGCTCCCCATGCTTTCGCGCCTCAGCGTCAGTTATAGACCAGAAAGTCGCCTTCGCCACTGGTGTTCCTCCACATCTCTACGCATTTCACCGCTACACCTGGAATTCCACTTTCCTCTTCTAGCCTCAAGCCTTCCAGTTTCCAATGACCTTCCACGGTTAAGCCGTGGGCTTTCACATCAGACTTAGAAGGCAGCCTGCGCGCGCTTTACGCCCAATAATTCCGAGCAACGCTTGCCACCTACGTATTACCGCGGCTGCTGGCACTGATTTAGC
+
<9A@AFG8FDGGFD7F@C<CCGGGGCFGFCGGGGGFEDF<CDFGEG@=FDGFCCF7@EC,E,6@EGFGGC8EGF,CCF:FFGF7FFFDG8CCFFCDEEGF@ADF=AFG:,CBA<<EFCEC+F9<,AFFFC?,CDFE;BEGE9=DA;9=,6@9D>EGFGFFG<,3:;,3EF=6=,6,@+@DEGEGGG8EAA>++@>79+@@8AGAE95;:C*+:+8;C):*)/5:=F)*6CB295));;C<C;((*;5?G6A((0/479>F?BGB7CB<0:?B7?:4EF(-3(((((2)(:(<(,)..C2))
@M04650:207:000000000-C238N:1:1101:7876:3054 2:N:0:19
GGACTACTCGGGTTTCTAATCCTGTTTGCTCCCCACGCTTTCGCGCCTCAGCGTCAGTTACAGACCAAAAAGCCGCCTTCGCCACTGGTGTTCCTCCACATCTCTACGCATTTCACCGCTACACGTGGAATTCCGCTTTTCTCTTCTGTCCTCCAGCCTTCCAGTTTCCAATGACCTCCTCCGGTTAAGCCGTGGGCTTTCACACCAGACTTAAAAGGCCGCCTGCGCGCCCTTTAAGCCCACTGATTCCGGACAACGCTTGCCACCTACGTATTACCGCGGCTGCTTGCACGGAGTTAGC
+
CCCCCGGGGGGGGDGGGGGGGGGGGGGGFGGGGGGGEGECFGGGGGGDFGGGGGGFG<CFF,E@FGG<EE77EFEFGGCEFCFCC<EGF<FGGAFGGE<FF@AFGGGGGEGE55EFEEGGDEFF+EFGGGGFGGFEC68<DCED,CDFEDFF8,>8:D8D,=D@FDF93EFGGF812+@,,8@>FG3@FGGE57E54DEGG+6:***3>FG88@7@A>FC>G@D@A2>0)(.368C=)4AC1(4*06.:7?>0)18*4((,(1.*0802(43)<4<EG6>011(30))4A3+2((((2.).
@M04650:207:000000000-C238N:1:1101:21846:3109 2:N:0:19
GGACTACTCGGGTATCTAATCCTGTTCGCTCCCCACGCTTTCGTTCCTCAGCGTCAGTTAATGCCCAGAGACCCGCCTTCGCCACCGGTGTTCCTCCTGATATCTGCGCATTTCACCGCTACACCAGGAATTCCAGTCTCCCCTACAGCACTCAAGTCTGCCCGTATCGCCTGCACGCCCACAGTTAAGCTGCGGGATTTCACAAACGACGCGACAAACCGCCTACGAACTCTTTACGCCCAGTAATTCCGGAACACGCTCGCAACCTGCGTATTACCCGGGCTGCTGGCACGTAGTTAGC
+
CC?CCGGFFCFEFGAC9EGGFAFGFGGF@BFEGGGGGGGGD?FCFGGGGFF@FC@:C,EC,<ECA<FGGGGGFGGECGGGG7B@,=@C6=?FFGD,EFEG9F,CEDFCCFEFGGFCCEEDGGCFGDFC7FAAFGDGEFC,,6+9=DFFFG8D??F?DFGGFDDEFC@D>+:@;F@CC6+@CGGF@3EFFGGGCEGGD7,AFFB6??CD9?7893))81;39D;0:F?BB5:<<?@<@1*?8:((2><):@FB:))4930::6)():8(,(4-8*:90*((,3(40:??:51+,33(-+)))
@M04650:207:000000000-C238N:1:1101:25400:3113 2:N:0:19
GGACTACCGGGGTTTCTAATCCTGTTTGCTCCCCATGCTTTCGCGCCTCAGCGTCAGTTATAGACCAGAAAGTCGCCTTCGCCACTGGTGTTCCTCCACATCTCTACGCATTTCACCGCTACACGTGGAATTCCACTTTCCTCTTCTATCCTCAAGCCTTCCAGTTTCCAATGACCTTCCACGGTTAAGCCGTGGGCTTTCACATCAGACTTAAAAGGCCGCCTGCGCGCGCTTTACGCCCACTAATTCCGGACAACGCTTGCCCCCTACTTCTTACCGCGGCTGCTGGCACGTAGTTAGC
+
CCCCCGGGGGGGGGGGGGGFGGGGGGGGGGGGGGGGGGGGGGGFGGCGGGGGGFGGGGGGGGGGGGGGGGGGGGGGEGGGGGGGGGGGGGGGGGGGGGGGCFGGGGGGGGGEGGGGGGGGGGGGGDGGGGGGGFFGGGGFGGGF@EGFGDDFGAFGGGCBFEDGDFFGGGGECGGDEGGDFFCGGGGGCFGGGGGGGGGG7+;BFGGFBGGGFCFFF=FF=D=@=;2):D6;9C;4A:EFEB(4FC9<C??>:EG:F(,,38FF**476,).-+6AGF6((33;(-38(*3E?3(4:<4).
@M04650:207:000000000-C238N:1:1101:25289:3293 2:N:0:19
TGACTACCAGGGTTTCTAATCCTGCTTGCTCCCCGTGCTTTCGCGCCCGACCGTCAGTTCTCGACCAGCAAGTCTCCTTACCCACTGGTTTTCCTCCACATCTCTACGCATTTCACCGCTACAAGTGGAATTCCACTTTCCCCTTCTCTCCTCAAGCCTTCCACGTTCCAATGACCTTCCACGGTTGAGCCGTGGGCTTTGCCCTCAGACCTAAAAGGCCGCCGGCTCACTCTTTACGCCCAATTACTCCGACCCATGCTTGCCCCCTACTTATTACCGCTGCGTCTGGGGCTTTGTTAGG
+
--6-6,6C6;,,C,8;,;,,;@EF9F@,C,,C,F7F:F,,,C,,+++6++++@,,86<C,6,,,87CE,,:,9,,<?,,,,:,,,A=86<C=AF,?<FA,A,,C,C,A++4+5CA<<:6+84,5,9E99,77,,@F8E8?,+66EEE,,,6<?,,6,D=,3,7,++6@3,6>+>D,7+14@,68+@+8983@>C5**4,,*+,*33*****46*0*+6AF>C=(38(8)+)).+19A28<7(420*))*0)(()).*(,..5*:**2((()6)+.)<0(,(4(-4((((*,2(((.68)6(
@M04650:207:000000000-C238N:1:1101:13618:3342 2:N:0:19
GGACTACAGGGGTTTCTAATCCTGTTTGCTCCCCACGCTTTCGCGCCTCAGCGTCAGTTACAGACCAAAAAGCCGCCTTCGCCACTGGTGTTCCTCCACATCTCTACGCATTTCACCGCTACACGTGGAATTCCGCTTTTCTCTTCTGTCCTCAAGCCTTCCAGTTTCCAATGACCTTCCACGGTTAAGCCGTGGGCTTTCACATCAGACTTAAAAGGCCGCCTGCGCGCGCTTTACGCCCAATAATTCCGGACAACGCTTGCCACCTACGTATTACCGCGGCTGCTGGCACGTAGTTAGC
+
CCCCCFGGGGGGGGGGGGGGGGGGGGGGGGGGGGGGGGGGGGGGGGGGGGGGGGGGGGGGGGGGGGGGGGGGGFGGDGGGGGGGGFGGGGGGGGGGGGGGGGGGGGGGGGGFFGGGEGGGGGGGGAGDGGGGGGGGGEGCFGGFGGFFGFGFGC=9FFFGFGGGGEEGCFCFDFG6FFGFFGGGGGCFDFGEGGGGGGGGGFGAFGFFFGGGFGGGF@=C2C=0;F6>9C09@GFFFBEE>:?:FGAAGF?>:3C?FFFBF<C3*9::>:1,)<569D669909>005?E7C?<(.(066:
@M04650:207:000000000-C238N:1:1101:12114:3374 2:N:0:19
GGACTACCCGGGTTTCTAATCCTGTTTGCTCCCCACGCTTTCGCGCCTCAGCGTCAGTTACAGACCAAAAAGCCGCCTTCGCCACTGGTGTTCCTCCACATCTCTACGCATTTCACCGCTACACGTGGAATTCCGCTTTTCTCTTCTGTCCTCAAGCCTTCCAGTTTCCAATGACCTTCCACGGTTAAGCCGTGGGCTTTCACATCAGACTTAAAAGGCCGCCTGCGCGCGCTTTACGCCCAATAATTCCGGACAACGCTTGCCACCTACGTATTACCGCGGCTGCTGGCACGTAGTTAGC
+
CCCCCGGGGGGGGGGGGGGGGGGGGGFGGGGGGGGGGGGGGGGGGGGGGGGGGGGGGGGGGGGGGGGGGGGGGGGGGGGGGGGGGGGGFGGGGGDCGGGGGDFGGGGGGGGGGGGGGGGGGGGGGGFGGGGGGGGGGGGFGGGFGGGGF:FFGGGGGGGCGGFGFFGGCGFGFAFGGFFGGGG>FGGGGGGG*@EE?FGF>CGF>DGFFGGGEFGGFDCFBGF<1A;D6:03;G:<FFGGG?F?GC:A>FFB()967,0(:3F2*<<::?<(,0399C?2161903052/(0((.24A9<:
@M04650:207:000000000-C238N:1:1101:19069:3415 2:N:0:19
GGACTACCGGGGTTTCTAATCCTGTTTGCTCCCCATGCTTTCGCGCCTCAGCGTCAGTTATAGACCAGAAAGTCGCCTTCGCCACTGGTGTTCCTCCACATCTCTACGCATTTCACCGCTACACGTGGAATTCCACTTTCCTCTTCTATCCTCAAGCCTTCCAGTTTCCAATGACCTTCCACGGTTAAGCCGTGGGCTTTCACATCAGACTTAAAAGGCCGCCTGCGCGCGCTTTACGCCCAATAATTCCGGACAACGCTTGCCACCTACGTATTACCGCGGCTGCTGGCACGTAGTTAGC
+
CCCCCGGGGGGGGGGGGGGGGGGGGGGGGGGGGGGGGGGGGGGGGGGGEGGGGGGGGFGGGGGGGGGGGGGGGGGGGGGGGGGGGGGGGGGGGGGGGGGGGGGGGGGGGGG>FGGGGGGGGGGGGEGGGGGGGGGGGGGGGGGFGGGGFGGFGGGGGGGGGGGGGGADGGGGFEGGGGGCFGGGGGGGGGGDEGGGGGGGGFGFFGGFFGGGFGFGFFG4>D=9>A@E>G@;2GFEFFEGGFFBGGABGFF>BEG:F;>:<?G:FDF?BB?1?GFAGGFFFFF>9?FF>5:????F?FAB9
@M04650:207:000000000-C238N:1:1101:13862:3419 2:N:0:19
GGACTACCCGGGTATCTAATCCTGTTTGCTCCCCACGCTTTCGCGCCTCAGCGTCAGTTACAGACCAGAGAGCCGCCTTCGCCACTGGTGTTCTTCCATATCTCTGCGCATTTCACCGCTACACATGGAATTCCACTCCCCTCTTCTGCACTCAAGCGAAACAGTTTCCAATGACCCTCCCCGGTTGAGCCGGGGGCTTTCACATCAGACTAATCTCGCCGCCTACGCGCGCTTTACGCCCCATAATTCCGGACAACGCTTGCCACCTACGTATTACCTCGGCTGCGTGCCCGGAGTTAGC
+
CCCCCGGGGGGGGGGGGGGGGGGGGGGGGGGGGGGGGGGGGGE7FGGGGGGGGGGGGGCCGGGGGGGGGG8FGGGGGGGGGGGGGGGGGGGGGGGGGGGGFEFFG;EGGGGGGGGGGGGGGGGGC,EFFFGEFGGGFF8ACDEF7EG,CFFFGCFFGC6>CGDFC,DGFGCFF,379CCCGEGGGG5F,DFGCGGGDGGGGFG=6>CFEGFC<C>7:35C4C>B?),)4C>>1CFFFBGGG(88<4)):6?>?@<?9913((*.*9:?7?0:<:(-<:4)(((,901(4*(2,((486)))
@M04650:207:000000000-C238N:1:1101:24734:3442 2:N:0:19
GGACTACCGGGGTATCTAATCCTGTTTGCTCCCCATGCTTTCGCGCCTCAGCGTCAGTTATAGACCAGAAAGTCGCCTTCGCCACTGGTGTTCCTCCACATCTCTACGCATTTCACCGCTACACGTGGAATTCCACTTTCCTCTTCTATCCTCAAGCCTTCCAGTTTCCAATGACCTTCCACGGTTAAGCCGTGGGCTTTCACATCAGACTTAAAAGGCCGCCTGCGCGCGCTTTACGCCCAATAATTCCGGACAACGCTTGCCACCTACGTATTACCGCGGCTGTTGGCTCGTAGTTATC
+
<C<CCFFFCGDGGGGFGGGGC@<-CFGFGGG8D7@F8<FCEEFGGGGGGGG8:FCCGEGGGGADCD<@ACE@EEFE@EGGFEFGGGGG9FFEGDFGGDGFF8E=DFDGGGG7@FCD<?E>EEG,?FGDGGGGGGDAFGFFGG;D,6D8@@F?=F,AFF?FF,EFGFG>;,E>+E,AFFF?8FGGGGEG9E@C1:::CF7@+?;B6;:AB7>:>GFC6257=C922A=:35169EF3+,;7:4,4FG):D=:(35)4*-(3:23,:6:?(423)<4)<C4930131(,-(6(+4,41:F<).
@M04650:207:000000000-C238N:1:1101:22864:3457 2:N:0:19
GGACTACTGGGGTATCTAATCCTGTTCGCTCCCCACGCTTTCGTTCCTCAGCGTCAGTTACTGCCCAGAGACCCGCCTTCGCCACCGGTGTTCCTCCACATATCTACGCATTTCACCGCTACACGTGGAATTCCACTCTCCTCTTCTGTACTCAAGTCTTTCAGTTTCCAATGACCGCTTGTGGTTAAGCCACAAGATTTCACATCAGACTTAAAAAACCGCCTGCGAGCCCTTTACGCCCAATAATTCCGGACAACGCTTGCCACCTACGTATTACCGCGGCTGCTGGCACGTAGTTAGC
+
CCCCCGGFFGGGGGGGGGGGGGGGGGFGGGGDGEFGGGDGFGGCFFFCGGGGGFGGGFGGGCFGGGGGFGEGGGGGGFGGGGGGEFFGGGGGGGGGGGGGGGGGGGGGGGGGGGGGFGGDEGGFCFFGFCAFGGGGGFA8EGGFEFFFGGGFGGGGECE;ECDFFFGGGGGCDFGGGDGGFCFGGGGGGGGGFGG>FGFDFC;F6CGFFGGFFGFGFFGG=GFF>F2BBGFFDGFFFDGFC(43FGFFGFF>?BD?C9BFBFG27@?(8?B:<C?AGG:BFFF>>:FFFGFG0478?FB95
@M04650:207:000000000-C238N:1:1101:17695:3508 2:N:0:19
GGACTACAGGGGTATCTAATCCTGTTTGCTCCCCACGCTTTCGCGCCTCAGCGTCAGTTACAGACCAAAAAGCCGCCTTCGCCACTGGTGTTCCTCCACATCTCTACGCATTTCACCGCTACACGTGGAATTCCACTTTCCTCTTCTATCCTCAAGCCTTCCAGTTTCCAATGACCTTCCACGGTTAAGCCGTGGGCTTTCACATCAGACTTAAAAGGCCGCCTGCGCGCGCTTTACGCCCAATAATTCCGGACAACGCTTGCCACCTACGTATTACCGCGGCTGCTGGCACGTAGTTAGC
+
CCCCCGGGGGGGGGGGGGGGGGGGGGGGGGGGGGGGGGGGGGGGGGGGGGGGGGGGGGGGGGGGGGGGFF7CGGGGGGGGGGGGGGGGGGGGGGGGGFGGGGGGGGGGGGGGGGGGGGGGGFGGGGGGGGGGGFDFCGGGGGGFCGCAFGGFGGGGGGF>FGGGGGGF,6@CDFGGGGGFAGECFGEGGGG7*@EDGFFGGFGFFGFF3FGGCDFFFFGGBG=@DFBB(:262AF916EEG1870:5AGBF9(7C,9690,(*(*<:?,8??3C?4@71;>F>F9??F>EFG<4(.4A<A4
@M04650:207:000000000-C238N:1:1101:17112:3556 2:N:0:19
GGACTACTCGGGTATCTAATCCTGTTTGATCCCCACGCTTTCGCACATCAGCGTCAGTTACAGACCAGAGAGCCGCCTTCGCCACTGGTGTTCTTCCATATCTCTGCGCATTTCACCGCTACACATGGAATTCCACTCCCCTCTTCTGCACTCAAGCGAAACAGTTTCCAATGACCCTCCCCGGTTGAGCCGGGGGCTTTCACATCAGACTAATCTCGCCGCCTACGCGCGCTTTACGCCCAATAATTCCGGATAACGCTTGCCACCTACGTATTACCGCGGCTGCTGGCACGTATTTGGC
+
CCCCCGGGGGGGFGGGGGGGGGGGGGGGGGGGGGGGGGGGGGGGEG@EGGGGGGGGGGGGGGGGGGGGGGGFFDEGGGGGGGGGGGGGGGGGGFAGGGGGGGGGGGGGGGGGGGGGGGGGGFGGGGGGGGGGGFGGGGGGGGGFGGGGGFCFGGGGGGGDGGGGFFGGGGGA=FGGGGGGGGGDGFCFGGGGDEGDC<FGFFFFFGG=<F4:4FG7;@DGFGFF1??DFGF035:AFFGGG:1<GF<AGFFFFFG)969:BFGF79?<043(.<:AGF:>>11;6:BF2*(28?,)(3)))
@M04650:207:000000000-C238N:1:1101:12722:3600 2:N:0:19
GGACTACCCGGGTATCTAATCCTGTTTGCTCCCCATGCTTTCGCGCCTCAGCGTCAGTTATAGACCAGAAAGTCGCCTTCGCCACTGGTGTTCCTCCACATCTCTACGCATTTCACCGCTACACGTGGAATTCCACTTTCCTCTTCTATCCTCAAGCCTTCCAGTTTCCAATGACCTTCCACGGTTAAGCCGTGGGCTTTCACATCAGACTTAAAAGGCCGCCGGCGCGCGCTTTACGCCCAATAATTCCGGACAACGCTTGCCACCTACGTATTACCGCGGCTGCGGGCACGTAGTTAGC
+
CCCCCGGGGGGGGGGGGGGGGGGGGGGGGGGGGGDGGFGGGGGGGGGGGGGGGGGGGGFGGGGGGFFFGGGGGGGGGDGGGGGGGGGGFGGGGGGGGGGGGGGGGGFGGGGGGGGGGGGGGGGGGGGGGCFGGGCGGGDGGFGFGGGGGGGFGFBDCGG9FGGGFGGGGGGFFGG,EGGGGGGCDGGGCAFE++@CC9F?:+>EA>D*@FGGFGGGFFGGFG@(847:0/:96EFBB?CCE1:BFG2<GF496@<0142:?6<7FGFF7021)<5AGG:B>39>91(19C0:<B024<6<4
@M04650:207:000000000-C238N:1:1101:14419:3612 2:N:0:19
GGACTACCCGGGTTTCTAATCCTGTTTGATCCCCACGCTTTCGCACATCAGCGTCAGTTACAGACCAGAAAGTCGCCTTCGCCACTGGTGTTCCTCCACATCTCTACGCATTTCACCGCTACACGTGGAATTCCACTCTCCTCTTCTGTACTCAAGTCCCCCAGTTTCCAATGACCGCTCGTGGTTAAGCCCCGAGATTTCACATCAGACTTAAGTCACCGCCTGCTGGCCCTTTACGCCCAGTCATTCCGATTAACGCTTGCCCCCTCCGTATTACCGCGGCTGCTGGCACGGATGTATC
+
CCCCCFGGGGGGGGGGGGFGGDGGGGGGGGGGGGGGGGGGGGGGGGGGGGGGGGGGGGGGGGGGGGGGGFGGGGGEGGGGGGGGGGGGGGGGGGGGGGGFGGGGGGGGDGGGGGGGGGGGGGGDGEDEGFGGDGFFAFF@FGGFGGGGFGGFGGFFADFGGGGGFDDF9BEGG,@FEDCEC@:EGGCFGFF*@7CG4/>DF6999CCABGGGFGC8F?FG?GF2=A()(>6(3?6968EF7(6;F+))7AA?15CAC:04((1(2*1(4:036:2<FD:;69>968>D(51E?B0((3)).
@M04650:207:000000000-C238N:1:1101:20718:3616 2:N:0:19
GGACTACAGGGGTTTCTAATCCTGTTTGCTCCCCACGCTTTCGCGCCTCAGCGTCAGTTACAGACCAAAAAGCCGCCTTCGCCACTGGTGTTCCTCCACATCTCTACGCATTTCACCGCTACACGTGGAATTCCGCTTTTCTCTTCTGTCCTCAAGCCTTCCAGTTTCCAATGACCTTCCACGGTTAAGCCGTGGGCTTTCACATCAGACTTAAAAGGCCGCCTGCGCGCGCTTTACGCCCAATAATTCCGGACAACGCTTGCCACCTACGTATTACCGCGGCTGCTGGCACGTAGTTAGC
+
CCCCCGG<FGGGGGCGGFFGGGFGGGCFGGGGGGGGGGGGGGGGGGGGGGGGGGGGGGGFGGFFFGGDFEDGGGGGDCGGGGG7FGGGGGGGGGGGGGFGGGFGG9FGGGGGGGDFFFGG@FFGGGGDGEFFGGFGGGGCE8ADFDDCF:EDFFGCD?FFGGGGGGGGAFFGG;FGGGC@@FEGGGGGGGGGGEGGGGEG7@FFFGFF*;CFE7CFB2CFBGFDFF@BBG6@(CFDFFDEE?04<7<<F?FF0>9:4408:BGB*A<BFB:F2@:BGG:>9>BF;BF?BE<91:((4CBBA
@M04650:207:000000000-C238N:1:1101:14035:3624 2:N:0:19
GGACTACTAGGGTTTCTAATCCTGTTTGATCCCCACGCTTTCGCACATCAGCGTCAGTTACAGACCAGAGAGCCGCCTTCGCCACTGGTGTTCCTCCATATCTCTGCGCATTTCACCGCTACACATGGAATTCCACTCTCCTCTTCTATCCTCAAGCCTTCCAGTTTCCAATGACCTTCCACGGTTAAGCCGTGGGCTTTCACATCAGACTTAAAAGGCCGCCTGCGCGCGCTTTACGCCCAATAATTCCGCACAACGCTTGCCCCCTACGTATTACCTCGGCTCACGGCACGTGGTTAGC
+
CCCCCGGGGGGGGGGGGGGFGGGFGGGGGGGGGGFEGGGGGGGGGGGGGEAFGCFGGFGGFCCFGFGDG8FGGGC+@FGGGGGGGGGGFGFCGGGGGGGGGGGGGGGGG+CFGGGGGGGDEGEGGGGGGGGGGGGFFGGGG8DCCFGGFG8FGFFA98DFGGGGBFGGDGGGF;ACGFGGFGG+>FGGFGG7CG6EGGGF>B;+B>8FFGGD=F7BC:5>A4@92?=D>GFFFGFCF;>FGD33CCABFF?1(8C1D>186:D(*2338<B:)<5>GF)312:0(.)(-2(:::(18;4:6
@M04650:207:000000000-C238N:1:1101:25636:3674 2:N:0:19
GGACTACCAGGGTATCTAATCCTGTTTGCTCCCCATGCTTTCGCGCCTCAGCGTCAGTTATAGACCAGAAAGTCGCCTTCGCCACTGGTGTTCCTCCACATCTCTACGCATTTCACCGCTACACGTGGAATTCCACTTTCCTCTTCTATCCTCAAGCCTTCCAGTTTCCAATGACCTTCCACGGTTAAGCCGTGGGCTTTCACATCAGACTTAAAAGGCCGCCTGCGCGCGCTTTACGCCCAATAATTCCGGACAACGCTTGCCACCTACGTATTACCGCGGCTGCTGGCACGTAGTTAGC
+
CCCCCGGGGGGGGGGGGGFGGGGGGGFGGFGFGGGGGGGGGGGGGDGGDFGGGCGGEFGGGGGGGGFGFFFEGGGGGGGGGGGGGGGGGGGGGGGGGGGGGG9FGGGGGGGGGGGGGGC>EGGGEAFGGFGGGGGGFCFGGGGBDFGGGGGFGFGFFG8FGDGFDGGFGFFGGAFGG7FGGGECGGGGFGGDCEGE?CGF7FGFFGFFFGGGEFG+8>FG@GBFBF=EBD62(=8CF?BB<:?@D>C?CFF90@D:C;>F0?GF:C::35:3)C?2CD:BB03>>?0)57,+4(((-<)56
@M04650:207:000000000-C238N:1:1101:9836:3704 2:N:0:19
GGACTACAGGGTTTCTAATCCTGTTTGATCCCCACGCTTTCGCACATCAGCGTCAGTTGCAGACCAGAGAGCCGCCTTCGCCACTGGTGTTCCTCCATATCTCTGCGCATTTCACCGCTACACATGGAATTCCACTCTCCTCTTCTGCACTCAAGCAAGACAGTTTCCAATGACCTTCCTCGGTTGAGCCGAGGGCTTTCACATCAGACTAATCTTGCCGCCTACGCGCGCTTTACGCCCAATAATTCCGGATAACGCTTGCCACCTACGTATTACCGCGGCTGCTGGCCCGTAGTTAGCC
+
CCCCCGGGGGGGGGGGGGGGGGGFGGCGGGGGGGGGGGGGGGGGGGFGGGGGGGGGGGCFFGGGGGGCFFCGGGGGGGFFC,6BEFEFGGGGGGGGGGGCFFFGGGGGGGGGGGGGGGDDGFGFGGGGGFGCGGGGGE?FEFADGFGGGGGFGGGGFFGGGFDDFGGGFFFGGGGGGGGGFGDGGGGGGGED7EGG5CEDC+,4A?F*>DG*>;CCC;FG2C@9=EF).).64:;C50EGGB::FGBFGF5<?BGFDF6:B:GFGG:BFF:74<46<<13>BF>:77?0*4:>>6<<7A<3
@M04650:207:000000000-C238N:1:1101:7833:3722 2:N:0:19
GGACTACACGGGTATCTAATCCTGTTTGCTCCCCACGCTTTCGCGCCTCAGCGTCAGTTACAGACCAAAAAGCCGCCTTCGCCACTGGTGTTCCTCCACATCTCTACGCATTTCACCGCTACACGTGGAATTCCGCTTTTCTCTTCTGTCCTCAAGCCTTCCAGTTTCCAATGACCTTCCACGGTTAAGCCGTGGGCTTTCCCATCAGACTTAAAAGGCCGCCTGCGCGCGCTTTACGCCCAATAATTCCGGACAACGCTTGCCACCTACGTATTACCGCGGCTGCGGGCACGTAGTTAGC
+
CCCCCGGGGGGGGGGGGGGGGGGGGGGGGGGGGGGGGGGGGGGDGGEGGGGGGGGGGGGCFGGGGGGFGGFGGGGGGGGGGGG7FGGGFGGGGGGGGGGGGGGGGGGGGGGGGGGGGGGGGGFFGGGDGFGGGGGGDCGGGGGFFGGGGGGFGCDFGGFGGGGGDFCEGGFGGGFCEGFF7C6CGGGGGGGGGGCECFGGGFFAFF>ABDFGFGGG65CFFGFFFF3:19@01CF)98?EGB:?F75):8F0(7DFG>9:((52:C?B7?(()<:::C09929;9((((C>G::(48C-).
@M04650:207:000000000-C238N:1:1101:9203:3755 2:N:0:19
GGACTACAAGGGTATCTAATCCTGTTTGCTCCCCATGCTTTCGCGCCTCAGCGTCAGTTATAGACCAGAAAGTCGCCTTCGCCACTGGTGTTCCTCCACATCTCTACGCATTTCACCGCTACACGTGGAATTCCACTTTCCTCTTCTATCCTCAAGCCTTCCAGTTTCCAATGACCTTCCACGGTTAAGCCGTGGGCTTTCACATCAGACTTAAAAGGCCGCCTGCGCGCGCTTTACGCCCAATAATTCCGGACAACGCTTGCCACCTACGTATTACCGCGGCTGCTGGCACGTAGTTAGC
+
CCCCCGGGGGGGGGGGGGGGGGGGGGGGGGFGGGGGGGGGGGGCGGGGGGGGGGGGGEGGGFGGGGGGGGGGGGGGGGGGGGGGGFGGGGGGGGGGGGGGGCGCFFFGFEGGGGGGGGGGGGGFG=FGGCFFGGGFGEFCGCGFAFGFE;EFCFGGGG=DGGFGGGGGGGGGGGADGGGEFFEGGGEGGGGGDEGGGGFFFFGFFGGFFGFGFGFFFAGG>DF=DFFFFGBFBD:EA;EG7;;FGGEEC6A0:BDBC96?:(93DGBFBFFF7C:FGF?FFFFF;B07?GFG?<BBBGF<.
@M04650:207:000000000-C238N:1:1101:14472:3768 2:N:0:19
GTCCTCCCGCCTTTCCTTCCTACGATTGACCTTCCCACTTCGTATCTCTCGTTTCTAAGCCCCCTTTGCCCCCCTCCTTCTCCTCTCCTCCCTCACCCGCTCTCCCCCAAGGATCCCTCGCCACCGACGATCCCTCCCCTCCCCTCCCTCTACACCCCCACCCTCCGTCCTCCTCCCTCCCCTCTCTTCCCCTCACCTTCCCCCTCCCCCTTCCATTCCCTCCCTTACCCTGTCCACGTCCCGCGCAACCCCCAACACCCCCCCCCTCCCCGCTCGCCCCCTCACCTCACCCCGTCACCCC
+
-8--,6,,6++,8,,;;,,,,,68-:,,,,,,,,,66;B,,,,,,,,,,,B:,@C,,;,,,,6+@C,C,6:B:4@,B<?,,:6,,,,9,6:,,,94,44+@7D9,,++++,9,:=,,,,+8>C@=:+++++,+,,6++@,+++*,33+,6,+3,35+3++5@*4**5*,**,*,,,**44*5,*,,,14=,,,*,,**7<*2*)0**)(1)2(0+3+.59>F(((+.)(2),)+))/(//*(,())(-)))(,)/4*3(((-)-)2(46(((-*((2/(--,:((().(2(1-((,(*.(-
@M04650:207:000000000-C238N:1:1101:7462:3777 2:N:0:19
GGACTACTCGGGTTTCTAATCCTGTTTGCTCCCCATGCTTTCGCGCCTCAGCGTCAGTTATAGACCAGAAAGTCGCCTTCGCCACTGGTGTTCCTCCACATCTCTACGCATTTCACCGCTACACGTGGAATTCCACTTTCCTCTTCTATCCTCAAGCCTTCCAGTTTCCAATGACCTTCCACGGTTAAGCCGTGGGCTTTCACATCAGACTTAAAAGGCCGCCTGCGCGCGCTTTACGCCCAATAATTCCGGACAACGCTTGCCACCTACGTATTACCGCGGCTGCGGGCACGTAGTTAGC
+
CCCCC,EFFGGGGGGGGFFGGGGGGGGGGFEGFGGGGGGGGGGDFGGGGGFGGGGGGGFGGAFGGGGGFFGFFGECFGDGGGGGGFFFFFGGGGGGGG@<FGCGGGFGGECCDGGAFGGGEEGGGGCGEFFGGG9F,EFGGC;=EGGFCFFFFAEDGFGGGGGGADEGGGA=?9EGGFGGFFGCFCEA,DFGEC+:FFCGG+>>FGG>CFFGECG>F)@F2D25>A9A>5(31E3)8(;CC?<;409CGF4;2@DBC19B?BG(:EBB7223)A:AGFFF0999>0(-(/2:6:?(,34-.
@M04650:207:000000000-C238N:1:1101:15021:3779 2:N:0:19
GGACTACTGGGGTATCTAATCCTGTTTGCTCCCCATGCTTTCGCGCCTCAGCGTCAGTTATAGACCAGAAAGTCGCCTTCGCCACTGGTGTTCCTCCACATCTCTACGCATTTCACCGCTACACGTGGAATTCCGCTTTTCTCTTCTGTCCTCAAGCCTTCCAGTTTCCAATGACCTTCCACGGTTAAGCCGTGGGCTTTCACATCAGACTTAAAAGGCCGCCGGCGCGCGCTTTACGCCCAATAATTCCGGACAACGCTTGCCACCTACGTATTACCGCGGCTGCTGGCACGTACTTAGC
+
CCCCCGGGGGFDGGGGGGGGGGGGGGGGGGGGGGGGFGGGGGGGGGGGGGGGGGGGGGGGGGGGGGFFGGGGFGGGGGGGGDGGGGGGGGGGFGGGGGGGGGGGGGGGGGGGDFGCFGGGGGGGGGGGGGGGGDCEEEFGGGGFGFGGGGGFG>F8F?FGGGFGFFFF9AEBD9DGFGGGGGCEGGGFBFGGGEGGGGGGG+;9BFGFFGGC=GGGFAGGFG=(-6:D0<;9;GF>4:EGE6:09>))*1<>()14D30(((1:DCB<FFF<)<?BFD?9(7(-4,,)(*(244((-<:><
@M04650:207:000000000-C238N:1:1101:18979:3794 2:N:0:19
GGACTACCGGGGTATCTAATCCTGTTTGCTCCCCACGCTTTCGCGCCTCAGCGTCAGTTACAGACCAAAAAGCCGCCTTCGCCACTGGTGTTCCTCCACATCTCTACGCATTTCACCGCTACACGTGGAATTCCGCTTTTCTCTTCTGTCCTCAAGCCTTCCAGTTTCCAAAGACCTTCCACGGTTAAGCCGTGGGCTTTCACATCAGACTTAAAAGGCCGCCTGCGCGCGCTTTACGCCCAAGAAATCCGGACACAGCTTGCCCCCTACGTATTACCGCGGCTGCTGGCACGTAAGTAGC
+
CCCCCGCA@FGDG,CCCEFFGGFFCFGG9E@FGFFGFGGGGGG7FE+CFGFDCFGGGGGGGCF9CFFFFGGGGDCGGGGFGGGG:ECAFGGGF9@<FFFGCFGGFGCG7=FGGGGGA?EDGFGEF?4?FFCEFGFCCE+,C?:+@8>=82D9FGCFDEDF9BFGGG:E9@;,=F?7C7<DF3*BCC8FFG,@*=E>;CE@8BBA+9C43CF@CFGF8=C*5DB6089>1<;1;=)64,*::6(.42..*07(255(*(,.)4C(*/3;:::24F?<+:6;BFB(20>BFD19((,((<5<6
@M04650:207:000000000-C238N:1:1101:24881:3852 2:N:0:19
GGACTACCAGGGTTTCTAATCCCGTTTGCTCCCCATGCTTTCGCGCCTCAGCGTCAGTTATAGACCAGAAAGTCGCCTTCGCCACTGGTGTTCCTCCACATCTCTACGCATTTCACCGCTACACGTGGAATTCCACTTTCCTCTTCTATCCTCAAGCCTTCCAGTTTCACATGAACTTCCACGGTTAAGCCGTGGGCTTTCACATCAGACTAATCTTGCCGCCTACGCGCGCTTTACGCCCAATAATTCCGTATAACGCTTGCCCCCTACGTATTACCGCGGCTGCTGGCCCGTAGTTAGC
+
ACCCCFGGGFCFF<CFFG<FGF,BF<FCFGGGG>86@FFFGFCFEFCFFEF@EGGEBC,EFC<FFGGGF8CEEFGFGGGFGGGGGGGGFGFDGGGDCF@FFFGGCDEDECCEF<,,BFGD@FEGCEECF9E@FCFFGFFGF9DFGGA8@;,=F9FC@D,3DFGGCFFF,,@EF=66=D8D8ACCGGGDAFDEEGGCDGGGF<FFAFDFFC>C@FF++1,;AGAD9A2BBD(3(:>EF1CFG;3(CCCFGFA)3:F47(,4(4<?**4((4:3)354C*-(-4(--630:=2*4,73?GAA5
@M04650:207:000000000-C238N:1:1101:21521:3861 2:N:0:19
GGACTACTCGGGTATCTAATCCTGTTTGCTCCCCACGCTTTCGAGCCTCAGCGTCAGTTACAGTCCAGAGAGTCGCCTTCGCCACTGGTGTTCTTCCTAATCTCTACGCATTTCACCGCTACACTAGGAATTCCACTCTCCCCTCTTGTACTCTAGATCTCCAGTTTGGAATGCAGCCCCCAGGTTGAGCCCGAGTATTTCACATCCCACTTAAAGATCCGCCTACGCTCCCTTTACGCCCAGTAAATCCGGACACCGCTTGCAACCTACGTATTACCGCGGCTGCTGGCACGTAGTTAGC
+
CCCCCGGGGGGGGGGGGGGGGGGGGGGGGGGGGGFCFGGGGGGGGGGGGGGGGFGGGGGGGGGGGGGGGGGGGGGGGGGGGGGGGGGGGGGGGGGGGFBGG9FGGGGGGGGGGGGGDFGGGGGG;EFGFFEEFGGGGGGGGFDFGGFGGFGFGGGD9AFGGGGGGGGGGGGG6AFGGGGGGGGGGGCFCFFGEG6+3;DFGCAFFG5FFFGFEDGFF*DGFGDFFFFE=GBD2CFFFFGGGFF@CGF?GFD9;>D(*6:>BBG):@B?FF:B2C?2<F1>66>>1(),4E?F?FF4(<)..
@M04650:207:000000000-C238N:1:1101:9078:3864 2:N:0:19
GGACTACTCGGGTTTCTAATCCTGTTTGCTCCCCACGCTTTCGAGCCTCAGCGTCAGTTACAGTCCAGAGAGTCGCCTTCGCCACTGGTGTTCTTCCTAATCTCTACGCATTTCACCGCTACACTAGGAATTCCACTCTCCCCTCTTGTACTCTAGATCTCCAGTTTGGAATGCAGCCCCCAGGTTGAGCCCGAGTATTTCCCATCCCACTTAAAGATCCGCCTACGCTCCCTTTACGCCCAGTACATCCGGCCAACGCTTGCCACCTACGTATTACCGCGGCGTCTGGCACGTAGTTCGC
+
CCCCCGGGGGGGGGGGGGGGGGGGGGGGGGGGGGGGGGGGGGGGGGGGGGGCEGGGGGGGGGGGFGGGGGGGGGGGEGGGGGGGGGGGFGFGGGFGGGGCGFFGGFFGGGGGGGFFGGEDBEFGGGGGGDFFGGGGGGGG8D@DEGFGGGFDGGGFFGGGGGFGGFFFD@FFDFGGG?EEEEGGGFC3?CFCCGGGGGGG+3EFFFGFFF5<:+=+=*,*57@=<F?B27>25<AEFFGDGFD@G+7<DF:92)5=G?0<:<GF>FB??B62.C?DGF019,((,,,((029(..1(2)(4
@M04650:207:000000000-C238N:1:1101:14538:3872 2:N:0:19
GGACTACTCGGGTTTCTAATCCTGTTTGCTCCCCACGCTTTCGCGCCTCAGCGTCAGTTACAGACCAAAAAGCCGCCTTCGCCACTGGTGTTCCTCCACATCTCTACGCATTTCACCGCTACACGTGGAATTCCGCTTTTCTCTTCTGTCCTCAAGCCTTCCAGTTTCCAATGACCTTCCACGGTTAAGCCGTGGGCTTTCACATCAGACTTAAAAGGCCGCCTGCGCGCGCTTTACGCCCAATAATTCCGGACAACGCTTGCCCCCTACGTATTACCGCGGCTGCTGGCACGTATTTAGC
+
CCCCCGGGGGGGGGGGGGGFGGGGGGGGGGGGGGGGGGGGGGGGGGGGGGGFGGGGGGGGGGGGGGGGGGCGGGGGGGGGGGG@FGGGGGGGGGGGGGGGGGFGGDFGGGGGGGGGGDGGGDGGGGGGDGGGGGGGGGGGGGGFGGFGGGGFGGG,FGGGGGFFGGGGGGF;DCGGGGG?:FGEGGGCGGGGGGG>@FGGGAGA>CFFEGGGFGDFA@GG@GFFFFFFFGFF9EAEF?EGEB07<7<BGF?9?@GFGFFF::GF4F>FFF:<2FF>DG2967;0(,:??GBGFB?)5CA9:
@M04650:207:000000000-C238N:1:1101:7243:3884 2:N:0:19
GGACTACTCGGGTTTCTAATCCTGTTTGCTCCCCATGCTTTCGCGCCTCAGCGTCAGTTATAGACCAAAAAGCCGCCTTCGCCACTGGTGTTCCTCCACATCTCTACGCATTTCACCGCTACACGTGGAATTCCGCTTTTCTCTTCTGTCCTCAAGCCTTCCAGTTTCCAATGACCTTCCACGGTTAAGCCGTGGGCTTTCACAGCAGACTTAAAAGGCCGCCTGCGCGCGCTTTACGCCCAATAATTCCGGACAACGATTGACCCCTACGTATTACCGCGGCTGCTGGCACGTCGTTAGC
+
CCCCCFGGGGGDGGGGGGGGGGGGGFGGGGF<<FFGGGC,EEGEGGGGGCFGGGEGGGFGGFDFCEGDGGGGGGGGGGGFFGGGGGGGGGGGGFGGGGGGDGGGGGGG:FEGGGGFGDGGGCEA7FGGGG9FEFGGGDGGGGGFGGGGGGFB8EFGGGGDE<6=FEFGFFGFFFGGE?GF8EG7FGG,@B@EC>:EGGDDGFFA+;DF:*;FCCFC+9FD>D>D9;6:>37@(2=4+/8<E?B:GF))27;(8B38C0((((0.7*2:B?<88C:>FD413016><:>:E:C(.((4/,,.
@M04650:207:000000000-C238N:1:1101:17843:3888 2:N:0:19
GGACTACCGGGGTTTCTAATCCTGTTTGCTCCCCATGCTTTCGCGCCTCAGCGTCAGTTATAGACCAGAAAGTCGCCTTCGCCACTGGTGTTCCTCCACATCTCTACGCATTTCACCGCTACACGTGGAATTCCACTTTCCTCCTCTATCCTCAAGCCTTCCAGTTTCCAATGACCTTCCACGGTTAAGCCGTGGGCTTTCACATCAGACTTAAAAGGCCGCCTGCGCGCGCTTTACGCCCAATAATTCCGGACAACGCTTGCCACCTACGTATTACCGCGGCTGCTGGCACGTAGTTAGC
+
CCCCCGGGGGGGGGGGGGGGGGGGGGGGGGGGGGGGGGGGGGGGGGGGGGGGGGGGGGGGGGGGGGGGGGGGGGGGGGGGGGGGGGGGGGGGGGGGGGGGGGGGGGGGGGEGGGGGGGDGGGFGGGGGGGGGGGGGGGGGGGG?FGGGGGGFGGGGGGFGGGGGGGGGFGGGGGGGGGGGGGGGGGGGGGGDGGGGGCGGGFGF>CDFFGGDEGGGF=GGFGFFDFBFFG;0@:><A@GGGFF?GGFFGFFFFE5:C19:FBGFGGF72768>FFFGG6>9>61,4>FBEFF0:0:BG<>5
@M04650:207:000000000-C238N:1:1101:12593:3951 2:N:0:19
GGACTACAGGGGTATCTAATCCTGTTTGCTCCCCACGCTTTCGCGCCTCAGCGTCAGTTACAGACCAAAAAGCCGCCTTCGCCACTGGTGTTCCTCCACATCTCTACGCATTTCACCGCTACACGTGGAATTCCGCTTTTCTATTCTGTCCTCAAGCCTTCCAGTTTCCAATGACCTTCCACGGTTAAGCCGTGGGCTTTCACATAAGACTTAAAAGGCCGCCGGCGCGCGCTTTACGCCCAATAATTCCGGACAACGCTTGCCACCTACGTATTACCGCGGCGGCGGGCACGTAGTTAGC
+
CCCCCGGGGGGGGEEFGGGDFAFE@FAFFFGFGGGGGGFG8EFGGGGBFGGGGFECF@EFFGFGF,C<FCDB,BFGFGFGGGGGGGGGGBFGGGFCGGGEE<DEDG<FCGGBAFFFGGGGGCG8B:FCGGGDEFGGE68<,+,2@FFD?CBFFDGG98DFGG=B:8ECGGGA=FFGG7E,BFEGG7C;EGGC@EGGGC,DFB9A:+5;**5CEGGGFFC<>D>((0259C>9(*>AFFEGE8?BCD)-?7:13)91<99?(4*3CFF?0:1(5C0<FF89>B((,(116C>CF:(.49<))
@M04650:207:000000000-C238N:1:1101:17331:4054 2:N:0:19
GGACTACAGGGGTTTCTAATCCTGTTTGCTCCCCACGCTTTCGCGCCTCAGCGTCAGTTACAGACCAAAAAGCCGCCTTCGCCACTGGTGTTCCTCCACATCTCTACGCATTTCACCGCTACACGTGGAATTCCGCTTTTCTCTTCTGTCCTCAAGCCTTCCAGTTTCCAATGACCTTCCACGGTTAAGCCGTGGGCTTTCACATCAGACTTAAAAGGCCGCCTGCGCGCGCTTTACGCCCAATAATTCCGGACAACGCTTGCCACCTACGTATTACCGCGGCTGCTGGCACGTAGTTAGC
+
CCCCCGGGGGGGGGGGGGGGGGGGGGGGGGGGGGGGGGGGGGGGGGGGGGGGGGGGGGGGGGGGGGGGGGGGGGGGGGGGGGGGGFGGGGGGGGGGGGGGGGGGGFGGGGGGGGGGGGGGGGGGG@FGGFGFGGGGCGGFGGGFGGGGGGGFGGGGGGGGGGGGFGGGGGFFFC9@AFF6EGGGGGGGGGGDC@GGGGGGGFGFFFGF37CFEFFGFFGGFG>;?F6B>C(.25>:FFGGGFBFGGBFGF4>0;C?F(7??0<?CF67:?(,)<3:F>14662,21:BFE2C?1:22A>AA
@M04650:207:000000000-C238N:1:1101:11312:4074 2:N:0:19
GGACTACCCGGGTTTCTAATCCTGTTTGCTCCCCACGCTTTCGCGCCTCAGCGTCAGTTACAGACCAAAAAGCCGCCTTCGCCACTGGTGTTCCTCCACATCTCTACGCATTTCACCGCTACACGTGGAATTCCGCCTTTCTCTTCTGTCCTCAAGCCTTCCAGTTTCCAATGACCTTCCACGGTTAAGCCGTGGGCTTTCACATCAGACTTAAAAGGCCGCCTGCGCGCGCTTTACGCCCAATAATTCCGCACCACGCTTGCCACCTACGTCTTACCGCGTCTGCTGGCACTTAGTTAGC
+
CCCCCFGGFGFGGGGGGGGGGGGGGGGGGGGGGGF:ECGGGGG>FGGGGGDGGGGGGGGGGFGGGGFF8FDGGGGGGGGGGGGEGGGGGGGGGGGGGFGGGGGGFGGGGCEGFGGGGGGGGGGGGDGGGE?FEGFG+B+8BFGFGGGA7,DFGGGGCEFD9FDFE;EEEGGFGC7ACF6C<,@+@*BDBF7*@*84*9FFG6,9+CF4;CGG*:+1108C@G>;1018:D6:9E>BF0C5C:(4>744F4@(43)4706(46F0*C(,(.(.(239F*(49(-3?F)42E1C(.)4>:)).
@M04650:207:000000000-C238N:1:1101:18675:4143 2:N:0:19
GGACTACAGGGGTTTCTAATCCTGTTTGCTCCCCATGCTTTCGCGCCTCAGCGTCAGTTATAGACCAGAAAGTCGCCTTCGCCACTGGTGTTCCTCCACATCTCTACGCATTTCACCGCTACACGTGGAATTCCACTTTCCTCTTCTATCCTCAAGCCTTCCAGTTTCCAATGACCTTCCACGGTTAAGCCGTGGGCTTTCACATCAGACTTAAAAGGCCGCCTGCGCGCGCTTTACGCCCAATAATTCCGGACAACGCTTGCCACCTACGTATTACCGCGGCTGCTGGCACGTAGTTAGC
+
CCCCCGGGGGGGGGGGGGGGGGGGGGGGGGGGGGGGGGGGGGGGGGGGGGGGGGGGGFGGGGGGGGGGGGGGGGGGGGGGGGGGGGGGGGGGGGGGGGGGGGGGGGGGGGGGGGGGGGGGGGGGGGGGGFGGGGGGGGDFGFGFGGGGFFFFGGGGGGFCFGGGFDFGGGGGFGGGGGGGGGGGGGGGGGGG77CEDFCCD<FFFGGFEGGFEGGGFFGFACBFFA@:>C@@@GFCF;EGED?34>EAG=6;1DGFGFFFBFFBGGFF?FFF?G?FGG0(19;B;:B>BE7644:3,<<>9
@M04650:207:000000000-C238N:1:1101:7032:4176 2:N:0:19
GGACTACTGGGGTTTCTAATCCTGTTTGCTCCCCATGCTTTCGCGCCTCAGCGTCAGTTATAGACCAGAAAGTCGCCTTCGCCACTGGTGTTCCTCCACATCTCTACGCATTTCACCGCTACACGTGGAATTCCACTTTCCTCTTCTCTCCTCAAGCCTTCCAGTTTCCAATGACCTTCCACGGTTAAGCCGTGGGCTTTCACCTCAGACTTAAAAGGCCGCCTGCGCGCGCTTTACGCCCAATAATTCCGGACACCGCTTGCCACCTACGTATTACCTCGGCTGCGGGCACGTAGTTACC
+
CCCCCFGGGGGGGGGGGCFGGFGDGGGGFFF<FGGGFGGGGGGGFGGGGCFGGBGEGFG9F,<EFGGGGFFFFG:FDGGGGFC@EGFGGFGFGGGGGGG,FFGGGFGFGCFE,?EFGGGGGG9ECDBF7,<EEFFGGFFFGDFBFFG3E?GFGFFGG68FFGGEF;FGGGGGFGFG8DGGGGGGGGGGFFGDE+++<DFGG+;*03;98C>>;8>++/:C2?@29F@F@G9((28;C@CGF0((>><2FF?(4BG09,4(:1<(*+4<0,,,)<(-<:)43(487((-2E(1,.11<FA)6
@M04650:207:000000000-C238N:1:1101:21529:4180 2:N:0:19
GGACTCCTGGGGTATCTAATCCTGTTTGCTCCCCACGCTTTCGCGCCTCAGCGTCGGTTACAGACCAAAAAGCCGCCTTCGCCACTGGTGTTCCTCCACATCTCTACGCATTTCACCGCTACACGTGGAATTCCGCTGTTCCCTTCTGTCCTCAAGCCTTCCAGTTTCCAATGACCTTCCGCGGTTAGGCCGTGGGCTTTCCCATCAGACTTAACAGGCCGCCTGCGCGCGCTTTACGCCCATTAATTCCGGGCACCGCTCGCCCCCTCCGTTTTACCGCGGCTGCTGGCACGTAGTTAGC
+
CCC<8,;<FGGDGE,@CF@,C<,;EF<,66CFGF,@7@FG8?B,@F@=CG<@@::++@::C,,,CDF<FG7:F8+@:F=:,C=,8,C,C,C=FADFDG8<,:4,@=5+>6FG,,,CE++08>,E=?F:FAF@F?8FG+6,C+6<,@9,=E3=FF8,C+@,@37=F,3;;,>,@;C778@:+*@8FGC,9DF**4*:7FGF74?*+;6A*8C+9C+3*(=5(892(..=(91(9EF4@(8C81()::>:C8?(()1(9(27((/4*?;9(32,)<(-<74-41327?))(*(38:?B67)).
@M04650:207:000000000-C238N:1:1101:23027:4185 2:N:0:19
GGACTACCGGGGTTTCTAATCCTGTTTGCTCCCCATGCTTTCGCGCCTCAGCGTCAGTTATAGACCAGAAAGTCGCCTTCGCCACTGGTGTTCCTCCACATCTCTACGCATTTCACCGCTACACGTGGAATTCCACTTTCCTCTTCTATCCTCAAGCCTTCCAGTTTCCAATGACCTTCCCCGGTTAAGCCGTGGGCTTTCACATCAGACTTAAAAGGCCGCCTGCGCGCGCTTTACGCCCAATAATTCCGGACAACGCTTGCCACCTACGTATTACCGCGGCTGCTGGCACGTAGTTAGC
+
CCCCCGGGDFGGGGGGGDGGGGGGGGGGFGGGGGGGGGGGGGGG7FGGGGGGGGGGGGGCCFGFGGGGF<FF6FGGGGGGGGGGGGGDCFGGGFGGGEFGGDGGGGGGGGGGGGGGGGGGGGGGD8FCF,EFGGGGFCFGGGGFABCE9=DFGGGGDD33@CEGGGGG,CEB8,,AFFF=,DEGGG+DCGGDE58EFGGGGFGF+3A>BGGG=8CB>9CD9D@>=A>EBGFFFGFEFFGGDB0:6>94>FF91<D:*,3?11D7*9:3((,3<C(5CF(-2,(40(),(C:C:.8:67--.
@M04650:207:000000000-C238N:1:1101:16780:4208 2:N:0:19
GGACTACCAGGGTATCTAATCCTGTTTGCTCCCCACGCTTTCGCGCCTCAGCGTCAGTTACAGACCAAAAAGCCGCCTTCGCCACTGGTGTTCCTCCACATCTCTACGCATTTCACCGCTACACGTGGAATTCCGCTTTTCTCTTCTGTCCTCAAGCCTTCCAGTTTCCAATGACCTTCCACGGTTAAGCCGTGGGCTTTCACATCAGACTTAAAAGGCCGCCTGCGCGCGCTTTACGCCCAATAATTCCGGACAACGCTTGCCACCTACGTATTACCGCGGCTGCTGGCACGTGGTTAGC
+
CCCCCGGGGGGGGGGGGGGGGGGGGGGGGGGGGGGGGGGGGGGGGGGGGGGGGGGGGGGGGGGGGGGGGGGGGGGGGGGGGGGGDGGGGGGGGGGGGGGGGGGGGGGGGGGGGGGGGGGGGGGGDFGGGGGGGGGGGGGGGGGFGGGGGGGCGGGGGGCGGGG=,CEEGGGGDCEFGGGGGGEGGGGGCFDGGGGGD7:DGFGFFGGFFGFGF@F7CDGG@DB@@FFF@DFF6EF<FFGGG:016CAAGF@9?EGFF>648<CBFFFFFFBB7F>AG7499>B((-)::EBF:<((,84:6
@M04650:207:000000000-C238N:1:1101:22173:4231 2:N:0:19
GGACTACCGGGGTATCTAATCCTGTTTGCTCCCCATGCTTTCGCGCCTCAGCGTCAGTTATAGACCAGAAAGTCGCCTTCGCCACTGGTGTTCCTCCACATCTCTACGCATTTCACCGCTACACGTGGAATTCCACTTTCCTCTTCTATCCTCAAGCCTTCCAGTTTCCAATGACCTTCCACGGTTAAGCCGTGGGCTTTCACATCAGACTTAAAAGGCCGCCTGCGCGCGCTTTACGCCCAATAATTCCGGACAACGCTTGCCACCTACGTATTACCGCGGCTGCTGGCACGTAGTTAGC
+
CCCCCGGGGGGGGGGGGGGGGGGGGGGGGGGGGGGGGGGGGGGGGGGGGGGGGGGGGGGGGGGGGGGGGGGGGGGGGGGGGGGGGGGGGGGGGGGGGGGGGGGGGGGGGGGGGGGFGGGGGGFFGGGGGGGGGGGGGGGGGGGFGGGGGGGFGGGGGGGGGGGGGGGGGGGGGFGGGFGFDGGGGGGGAFGDG5CEGGGGFFGCAFGAEFFGEGG:A@GGFGBDDF=EBGFFFGFCF@GGC?FFGGFBGFFBBFD?GFBFFFFFFGF<>B:12249ED:>;BFB1,4>0::G0(4:?E)-6
@M04650:207:000000000-C238N:1:1101:15654:4257 2:N:0:19
GGACTACCGGGGTATCTAATCCTGTTTGCTCCCCATGCTTTCGCGCCTCAGCGTCAGTTATAGACCAGAAAGTCGCCTTCGCCACTGGTGTTCCTCCACATCTCTACGCATTTCACCGCTACACGTGGAATTCCACTTTCCTCTTCTATCCTCAAGCCTTCCAGTTTCCAATGACCTTCCACGGTTAAGCCGTGGGCTTTCACATCAGACTTAAAAGGCCGCCTGCGCGCGCTTTACGCCCACTAATTCCGGACAACGCTGGCCACCTACGTATTACCGCGGCTGCTGGCACGTAGTTAGC
+
CCCCCGGGGGGGGGGGGGGGGGGGGGGGGGGGGGGGGGGGGGDGGGGGGGGGGGGGGGGGGGGGGGGGGGGGGGGGGGGGGGGGGGGGGGGGGGGGGGGGGGGGGGGGGGGGGGGGGGGGGGGGGGGGGGGGGGGGGDFFGFGFGGGGGGFDDCFGGGGGGGGGFGGGGGGGFFFGGGGFFGGGFGCFFFGGGGGGGGGGGFGFFGFFFFDDAF8CFDGGFGF9BA()3DFB>G5EF;GGE?(4C<9<>8?9:ED6F>FF6(C0*C??B?FFFGFFG:89B19>B(34:E(942(4?7).-
@M04650:207:000000000-C238N:1:1101:16864:4272 2:N:0:19
GGACTACCGGGGTTTCTAATCCTGTTTGCTCCCCATGCTTTCGCGCCTCAGCGTCAGTTATAGACCAGAAAGTCGCCTTCGCCACTGGTGTTCCTCCACATCTCTACGCATTTCACCGCTACACGTGGAATTCCACTTTCCTCTTCTATCCTCAAGCCTTCCAGTTTCCAATGACCTTCCCCGGTTAAGCCGTGGGCTTTCACATCAGACTTAAAAGGCCGCCTGCGCTCGCTTTACGCCCAATAATTCCGGACAACGCTTGCCACCTACGTATTACCGCGCATGCTGGCACGGAGTTAGC
+
C@CCCD@FGGGGGGGGGGGGGFGGGFGGGGGGF7EC,BFEGGGGGGGDGGFGGECFEDGCGFFGGGGGGGG@EGGGCGGGFEEFGGDGG<6CEFGDFGGGDFCFDFGCEECCED9EGCEGGGFCCGGGG@<=F,>9DGGDFGGFFFFCFG,?DDGG9DF9=FGGGGGGCCD98FDFG=D=,>+8CC6DEGF>*9>5C9FCFFFFC4+6>C?9ACFGC98C-C@(/6()(1.6,AAEF;EC*/(39FADGFF((0)(*-2:<B3?*91:276(.C:<?>2>B1((3:>)85(<((((4;:9A
@M04650:207:000000000-C238N:1:1101:22752:4275 2:N:0:19
GGACTACTGGGGTATCTAATCCTGTTTGCTCCCCACGCTTTCGCGCCTCAGCGTCAGTTACAGACCAAAAAGCCGCCTTCGCCACTGGTGTTCCTCCACATCTCTACGCATTTCACCGCTACACGTGGAATTCCGCTTTTCTCTTCTGTCCTCAAGCCTTCCAGTTTCCAATGACCTTCCACGGTTAAGCCGTGGGCTTTCACATCAGACTTAAAAGGCCGCCTGCGCGCGCTTTACGCCCAATAATTCCGGACAACGCTTGCCACCTACGTATTACCGCGGCTGCTGGCACGTAGTTAGC
+
CCCCCGGGGGGGGGGGGGGGGGGGGGGGGGGGGGGGGGGGGGGGGGGGGGGGGGGGGGGGGGGGGGGGGGFGGGGGGGGGGGGGGGGGGGGGGGGGGGGGF?FGGGGGGGGGGGGGGGGGGGGGGGGGGGGGGGGGGGGGGGGFGGGGGGGFGEFGFGGFGGFGGGGGFFGGGGGG8CFGGGGGGGGGGDGGGGCCFGGFDFGFFGG>BGGF=C@GA=FCBG@DDF6E6DBFFGFEF?GGE?,8FC<>FFF(8DGFG>B?F?GFFG?02:::<FFFF78;61>>F??>>E?G0(321<9AA
@M04650:207:000000000-C238N:1:1101:24294:4301 2:N:0:19
GGACTACAGGGGTTTCTAATCCTGTTTGCTCCCCACGCTTTCGCGCCTCAGCGTCAGTTACAGACCAAAAAGCCGCCTTCGCCACTGGTGTTCCTCCACATCTCTACGCATTTCACCGCTACACGTGGAATTCCGCTTTTCTCTTCTGTACTCAAGCCTTCCAGTTTCCAATGACCTTCCACGGTTAAGCCGTGGGCTTTCACATCAGACTTAAAAGGCCGCCTGCGCGCGCTTTACGCCCAATAATTCCGGACAACGCTTGCCACCTACGTATTACCGCGGCTGCTGGCACGTAGTTAGC
+
CCCCCGGGFGGGGGGGGGGGGGGGGGGGGGGGGGGGGGGGGGGGGGGGGGGGGGGGGAEFG9DDGGGCFDCGGGGGGGGGGGFGG@FGGGGGGGGGGGGFFGGGGGGGGGGGGGGGGGGDGGGF@EGGGGGFGGGG6++,@DCF,CFFD,@;FGGGGGDFGGGGFA,3,EG9D;DFF?FCFDEEGGGGGGCC4;EC4FFGGFGFCFFA;GFD6C>CF?G*65@=7FFB9GB66E):@BGEG?2<CFDAFBF>?DGFG9>0(433:?:2>?B<<<>D@C:>;9F96(),5C<G?:018F<A5
@M04650:207:000000000-C238N:1:1101:23590:4308 2:N:0:19
GGACTACTCGGGTTTCTAATCCTGTTTGCTCCCCATGCTTTCGCGCCTCAGCGTCAGTTATAGACCAGAAAGTCGCCTTCGCCACTGGTGTTCCTCCACATCTCTACGCATTTCACCGCTACACGTGGAATTCCACTTTCCTCTTCTATCCTCAAGCCTTCCAGTTTCCAATGACCTTCCACGGTTAAGCCGTGGGCTTTCACATCAGACTTAAAAGGCCGCCTGCGCGCGCTTTACGCCCAATAATTCCGGACAACGCTTGCCACCTACGTATTACCGCGGCTTCTGGCACGTAGTTAGC
+
CCCCCGGGGGGGGGGGGGGGGGGGGGGGGGGGGGGGGGGGGGGGGGGGGGGGGGGGGGGGGFGGGFGGGGGGCEFGGEEGGGGGGGGGFGGGGGGGGGGGGEGGGGGGEGGGGGGGGGGGGGGGGA@FGGGGGGGGGGEGGGGFFGF;AFFFGGGGCFGGGGGGFCFGFCEFDFFGGGGGAAC7DCCFFF,+49+@CCBEGFGFFGCF@CFC5:FFF=GGFCAFFFB:@G@6>C>3A;CEG6;DG=37DFF>6>DBGB><3:F?CGF?08?FF?:BC73(4>16(,6>BGFGF((.4CB>6
@M04650:207:000000000-C238N:1:1101:12160:4362 2:N:0:19
GGACTACACGGGTTTCTAATCCTGTTTGATCCCCACGCTTTCGCACATCAGCGTCAGTTACAGACCAGAAAGTCGCCTTCGCCACTGGTGTTCCTCCACATCTCTACGCATTTCACCGCTACACATGGAATTCCACTCTCCTCTTCTGCACTCAAGTCTCCCAGTTTCCAATGACCCTCCCCGGTTGAGCCGGGGGCTTTCACATCAGACTTAAGAAACCGCCTGCGCTCGCTTTACGCCCAATAAATCCGGACAACGCTTGCCACCTACGTATTACCGCGGCTGCTGGCACGTAGTTGGC
+
CCCCCGGGGGGGGGGGGGGGGGGGGGGGGGGGGGGGGGGGGGGGGGGGGGGGGGGGGGGGGGGGGGGGGGGGGGGGGGGGGGGGGGGGGGGGGGGGGGGGDFGGGGGGGGFGGGGGGGGGGGGGGGGGFGGGGGGGGGGGGGGFGGGGGGGFGGCFGG;DFGGGFFGGGGGGDFGGGGGGGGGCGGGEC;DEGGGGGCGCCACFFCFF3CGGEGGGFFGGFGFFFFFF0C9>1CF9F<GGG?::4D92C@56()96GFFFFFG2*<614:???G0)<:366-31110:072C?0:?FG)..
@M04650:207:000000000-C238N:1:1101:16327:4387 2:N:0:19
GGACTACTGGGGTTTCTAATCCTGTTTGCTCCCCACGCTTTCGCGCCTCAGCGTCAGTTACAGACCAGAAAGTCGCCTTCGCCACTGGTGTTCCTCCACATCTCTACGCATTTCACCGCTACACGTGGAATTCCACTTTCCTCTTCTATCCTCAAGCCTTCCAGTTTCCAATGACCTTCCACGGTTAAGCCGTGGGCTTTCACATCAGACTTAAACGGCCGCCTGCGCGCGCTTTACGCCCAATAATTCCGGACAACGCTTGCCACCTACGTATTACCGCGGCTGCTGGCCCGTAGTTAGC
+
CCCCCGGFFGGGGEGGGGGGGGGGGGGFGGCFGGGFGGGGGGG>FEGGGGGGGEGGGDGFGGGGGGGGG8FGFFGGDGFFFGGGGGGGGGGGGC8FGGGFGFGGFFFGCGDGGGGGGGGGGGGG:FFGC?FFCGGGGCECGGGFGGGGEC@FGCGGD=8>=AFGCFFGGFGGGGGGCFGGGFGGGGGGGGC;++@EFGFGFFGFF7>FFGFCED>*52?9>GFFFF>F>5;03C:6A@GE88B?GG4:D=?>65<<C3;B00757618:BBF<C>DFF:>99(19:>37=6F(-4:::--.
@M04650:207:000000000-C238N:1:1101:5732:4420 2:N:0:19
GGACTACTCGGGTTTCTAATCCTGTTTGCTCCACTCGCTTTCGCGCCTCAGCGTCAGTTACAGACCAAAAAGACGCCTTCGCCACTGGTGTTCCTCCACCTCTCTACGCATTTCACCGCTACACGTGGAATTCCGCTTTTCTCTTCTGTCCTCAAGCCTTTCAGTTTCCAATGACCTTCCACGGTTAAGCCGTGGGCTTTCACATCAGACTTAAAAGGCTGCCTGCGAGCGCTTTACGCCCATTAATTCCGACAAACGCTTTCCCCCTACACATTACCGCGGCTGCGGGCCGGTCGTTAGG
+
C?CCC<CF@@;+CCFAFGGG,6<FCFCFGG9E,6,,6C@C@BCFEF:C,C@,@FCG>EF9E,,@E<DF@,C@6BFDCFG,FG7=C@E8C<CCFEC,?,,,:4>,9=CFFF7FFDEEG@8=CF9=F,A?=CFFGGD:CEGFEFF7DEGDG,@+@AFE9+=BFD:@BDE9DD;B+>8,,+66@:C+:@8EA9>C7>C*9*6@2<C9A72**3;+*+5+3<8*(:-*74()/5232::)A?B7*,()+177CAA(.07:1((-((2)*2(411((.0).<73((,(,((((,*(*,4(34820(
@M04650:207:000000000-C238N:1:1101:25714:4507 2:N:0:19
GGACTACAGGGGTATCTAATCCTGTTGCTCCCCATGCTTTCGCGCCTCAGCGTCAGTTATAGACCAGAAAGTCGCCTTCGCCACTGGTGTTCCTCCACATCTCTACGCATTTCACCGCTACACCTGGAATTTCACTTTCCTCTTCTAACCTCAAGCCTTCCAGTTTCCAATGACATTCCACGGTTAAGGCGTGGGCTTTCACATCAGACTTAAACGACCGGCCTCCCGCGCTTTTCGCCCCATAATTCCGGACAACCCTTGACACCCACCTTTTTCCGCGCCTGCGTGCACCGAGTTTGCC
+
CCCCCGGGGGGGGGGGGGGGGGGGGGF<<EGGG8,6;,CF,?@@FG7?CC8+,8,8@FCFFF9EFF<,6<9:F7@F:F<4,BCF@<FC8<C,BEAF<FG<FFFAA;=C7,BF9@,F:C8=85=,9,AFG9F,C,,59=4E;==D,,,,91@6=DE,FDF,DC9,E9=DGG;,3C=:=+@,@=6@F+@=,@++4487+=F,2+,135**)*?+>F*3/:E/(:((0)/65):(6F*))(=C<2(/C+<)>)5:()1(*(,3(.96FG(-3(.)-<).:*34(((((((,25-*4(((49)).
@M04650:207:000000000-C238N:1:1101:24346:4508 2:N:0:19
GGACTACAGGGGTTTCTAATCCTGTTTGCTCCCCACGCTTTCGCGCCTCAGCGTCAGTTACAGACCAAAAAGCCGCCTTCGCCACTGGTGTTCCTCCACATCTCTACGCATTTCACCGCTACACGTGGAATTCCGCTTTTCTCTTCTGTCCTCAAGCCTTCCAGTTTCCAATGACCTTCCACGGTTAAGCCGTGGGCTTTCACATCAGACTTAAAAGGCCGCCTGCGCGCGCTTTACGCCCAATAATTCCGGCCAACGCTTGCCACCTACGTATTACCGCTGCTGCTGGCACGTCGTTAGC
+
CCCCCGGGGGGGGGGGGGGGGGGGGGGGGGGGGGGGGGGGGGGGGGGGGGGGGGGGGGGGGGGGGGGFGGGGGGGGGGGGGGGGGGGGGGGGGGGGGGGGGGGGGGGGGGGGGFGGGGGGECGGGFGEGGGGGGGGGGGFFGGFGGGGGGGFGGDGGGGGGGGGGFGGGGGGGGGGGGGFGFEGGGGGFFEEGGGGGGGGGFGFFGFF:FGGED+=B@GGF:@@@F9E@G@FFGFA??EGGF?,*:<4CB?9(.18320841C?762(((,(.A24:>12-76??2>?(/(+,,((48(-.
@M04650:207:000000000-C238N:1:1101:19177:4578 2:N:0:19
GGACTACTGGGGTTTCTAATCCTGTTTGCTCCCCACGCTTTCGCGCCTCAGCGTCAGTTACAGACCAAAAAGCCGCCTTCGCCACTGGTGTTCCTCCACATCTCTACGCATTTCACCGCTACACGTGGAATTCCGCTTTTCTCTTCTGTCCTCAAGCCTTCCAGTTTCCAATGACCTTCCCCGGTTAAGCCGTGGGCTTTCACATCAGACTTAAAAGGCCGCCTGCGCGCGCTTTACGCCCAATAATTCCGGACAACGCTTGCCACCTACGTATTACCTCGGCTGCTGGCACGTAGTTACC
+
CCCCCGGGGGGGGGGGGGGGGGGGGGGGGGGGGGGGGGGGGGGGGGGGGGGGGGGGGGGGGGGGGGGGGGGGGGGGGGGGGGGGGGGGGGGGGGGGGGGGGCEGGFGGGGGGGGGGFGGGGGGGFGGGGGGGGGGGGEFFGGGFGGGGAAEFGGGGCFGFGGGGGGGGGGGGGGGGCFGF,8+@FF5FCEGGE5EGGFGGG6?9F>CA=FGGE7FF=-A76D;;14(:13.4;C><=<EEG1(34*<97*6(4><2*4>F:0>20@<1>?B18GBAGF2),(-4;:0)4::F<(3:??4).
@M04650:207:000000000-C238N:1:1101:25665:4608 2:N:0:19
GGACTACCGGGGTATCTAATCCTGTTTGCTCCCCACGCTTTCGAGCCTCAGCGTCAGTTACAGTCCAGAGAGTCGCCTTCGCCACTGGTGTTCTTCCTAATCTCTACGCATTTCACCGCTACACTAGGAATTCAACTCTCCCCTCCTGTACTCTAGATCTCCAGTTTGGAATGCAGCCGCCAGGTTGAGCCCGAGTATTTCACATCCCACTTAAAGATCCGCCTACGCTCCCTTTACGCCCAGTAAATCTGGACAACTCTTGCCACCTACGCATTACCGATGCTCCTGGCACGTAGGTAGC
+
6-ACC8C<FEGCFEGE<CFGD,FGGGGDDFGGGCCFF7@FDF@@FFCGF@FFGFGD7FF6CEFGGC<<FDCGGFGEGGEGFCFCBFEGE=EFA?DF9<FAD<9?,C,4:FFGGGG9?C6C8@E?=FFBA<EG=,7CFE;A8@@DEGC?FFGFG=DA,=F,3A9,7>,,83>D8FA,=D+3:<++3@38,;,*1*4*;C9FF6?++**30397*5559*,;2/-55AD55C@(3:A66(1=C(3(2:/7+++14;0/2)7?62:3FFB24(((-CB<+2(((-,9)).50=3<(,3((<<2.
@M04650:207:000000000-C238N:1:1101:10290:4667 2:N:0:19
GGACTACTCGGGTTTCTAATCCTGTTTGCTCCCCATGCTTTCGCGCCTCAGCGTCAGTTATAGACCAGAAAGTCGCCTTCGCCACTGGTGTTCCTCCACATCTCTACGCATTTCACCGCTACACGTGGAATTCCACTTTCCTCTTCTATCCTCAAGCCTTCCAGTTTCCAATGACCTTCCACGGTTAAGCCGTGGGCTTTCACATCAGACTTAAACAGCCGCCTGCGCGCGCTTTACGCCCAATAATTCCGGACAACGCTTGCCACCTCCGTATTACCGCGGCTGCTGGCACGTAGTTAGC
+
CCCCCGGGGGGGFGGGGGGGGGGGGGGGGGGGGGGFGGGGGGEGGGGGGGGGGGGGGFGGGFGGGGGGGGGGGFEGGGGGGGGGGGGGGGGGGGGGGGGGGFFCFFFGGGGGGFGGGGGGGGGGGEGEGGGGGGGGGGGDFGGFGCGGFGGFGGGGGFGGG<AEFFFGGGGGGGGGGFGFCFCDDFGFGGGCE7C>?6FGGFGFFGGFCFGEEGG*?BFG2CA2>4@>-:1015:CA?EEF??1FD3CFFF1::3:F>>?FFCBGGF?(,7?0FFFGGB(43>((3??7E7+(,(((0.).
@M04650:207:000000000-C238N:1:1101:26148:4676 2:N:0:19
GGACTACCCGGGTATCTAATCCTGTTTGCTCCCCATGCTTTCGCGCCTCAGCGTCAGTTATAGACCAGAAAGTCGCCTTCGCCACTGGTGTTCCTCCACATCTCTACGCATTTCACCGCTACACGTGGAATTCCACTTTCCTCTTCTATCCTCAAGCCTTCCAGTTTCCAATGACCTTCCACGGTTAAGCCGTGGGCTTTCACATCAGACTTAAAAGGCCGCCTGCGCGCGCTTTACGCCCAATAATTCCGGACAACGCTTGCCACCTACGTATTACCGCGGCTGCTGGCACTTAGTTATC
+
CCCCCGGGGGGGGGGGGGGGGGGGGGGGGGGGGGGGGGGGGGGGGGGGGGGGGGGGGGGGGGGGGGGGGGGGGGGGGGGGGGGGGGGGGGGGGGGGGGGGGGGGGGGGGGCGFGGGGGGGCFGGGGGGGGGGGGGGGFFGGGGFGGGGFGGFGGGGGGGGGGGFFGGGFGGGFGGFGFGECFGGGGGGGGGGGGGGGGGGGFGFFFC>BGGGFGCCFFGF>?@?BA>FFGF695><F?GGEFFDF=4:F9@>FDGFG9;BBBG?DGF(((((.A?AF:((4(19BB).(2(+(.)).<:)-
@M04650:207:000000000-C238N:1:1101:20625:4676 2:N:0:19
GGACTACCGGGGTTTCTAATCCTGTTTGCTCCCCATGCTTTCGCGCCTCAGCGTCAGTTATAGACCAGAAAGTCGCCTTCGCCACTGGTGTTCCTCCACATCTCTACGCATTTCACCGCTACACGTGGAATTCCACTTTCCTCTTCTATCCTCAAGCCTTCCAGTTTCCAATGACCTTCCACGGTTAAGCCGTGGGCTTTCACATCAGACTTAAGAAACCGCCTGCGCGCGCTTTACGCCCAATAATTCCGGACAACGCTTGCCACCTACGTATTACCGCGGCTGCTGGCACGTAGTTAGC
+
CCCCCGGGGGGGGGGGGGGGGGGGGGGGGGGGGGGGGGGGGGGGGGGGGGGGGGGGGGGGGGGGGGGGGFGGGGGGGGGGGGGGGGGGGGGGGGGGGGGGGGGGGGGGGGGGGGGGGGGGGGGGDGGGGGFGGGGGGGGGGGGFGGGGGGGFGGGGGGGGGGGGGGGGGGEGGGGGGGGGGGGGGGGGGGGGEGDGGGGGGFFFFGGFFGGGFGGGFFGGFGFFFF@>9<>@0EFF61*CF611FGADGFFFFFGFGFFFF<F4FFFFFBF7?F7:F:?BFFF07::?:GBF<?B::G2)6
@M04650:207:000000000-C238N:1:1101:7105:4691 2:N:0:19
GGACTACACGGGTTTCTAATCCTGTTTGCTCCCCACGCTTTCGCGCCTCAGCGTCAGTTACAGACCAAAAAGCCGCCTTCGCCACTGGTGTTCCTCCACATCTCTACGCATTTCACCGCTACACGTGGAATTCCGCTTTTCTCTTCTGTCCTCAAGCCTTCCAGTTTCCAATGACCTTCCACGGTTAAGCCGTGGGCTTTCACATCAGACTTAAAAGGCCGCCTGCGCGCGCTTTACGCCCAATAATTCCGGACAACGCTTGCCACCTACGTATTACCGCGGCTGCTGGCGCGTAGTTCGC
+
CCCCCGGGGGGGGGGGGGGGGGGGGGGGGGGGGGGGGGGEFFGGGGGGGFGGGGGGGGGGGGGGGGGFGCFGGGGGGGGGGGGGGGGGGGGGGGGGGGGFEGGFGGGGG+:FFGGGGGGDEGGGGGGGGFGGGGGGGGFGGGGDFGGFGGGFGGFGGGDGGF8EFDFGGFGGGGGGFCGGAFEGGGGGGGGGD5;=DGGGG>GFFGGFFGGGFGGGF>=F2D26159BFD>;@5><F0CEE:0:G*:AG=)463/8CF>:?FG?FE:72:12<FFFGGF;>09>92:7:5(21(238F)44
@M04650:207:000000000-C238N:1:1101:14829:4692 2:N:0:19
GGACTACACGGGTTTCTAATCCTGTTTGCTCCCCATGCTTTCGCGCCTCAGCGTCAGTTATAGACCAGAAAGTCGCCTTCGCCACTGGTGTTCCTCCACATCTCTACGCATTTCACCGCTACACGTGGAATTCCACTTTCCTCTTCTATCCTCAAGCCTTCCAGTTTCCAATGACCTTCCACGGTTAAGCCGTGGGCTTTCACATCAGACTTAAAAGGCCGCCTGCGCGCGCTTTACGCCCAATAATTCCGGACAACGCTTGCCACCTACGTATTACCGCGGCTGCTGGCCCGTAGTTAGC
+
CCCCCGGGGGGGGGGGGGGGGGGGGGGGGGGGGGGGGGGGGGGGGGGGGGGGGGGGGFGGGGGGGGGGGGGGGGGGGGGGGGGGGGGGGGGGGGGGGGGGGGGFGGGGGGGGGGGGGGGGGGGGGGGGGFGGGGGGGGGGGGGFEEGCFGGFGGGFGGGGGFGGFFGGGGGGGGD?FFGGFFGGGGGGGFGGGDGGGGGGGFGFFGGFEGGGFGGGFDGGBDFF94@DFG>B>GFFFFGGGF((*;9AGFF66@DB<(,:01D0*96(52323E0:FG:9>;>60(.5:7(149;:?G2<<
@M04650:207:000000000-C238N:1:1101:17824:4704 2:N:0:19
GGACTACAGGGGTTTCTAATCCTGTTTGCTCCCCATGCTTTCGCGCCTCAGCGTCAGTTATAGACCAGAAAGTCGCCTTCGCCACTGGTGTTCCTCCACATCTCTACGCATTTCACCGCTACACGTGGAATTCCACTTTCCTCTTCTATCCTCAAGCCTTCCAGTTTCCAATGACCTTCCACGGTTAAGCCGTGGGCTTTCACATCAGACTTAAAAGGCCGCCTGCGCGCGCTTTACGCCCAATAATTCCGGCCAACGCTTGCCACCTACTTATTACCGCGGCTGCTGGCACGTAGTTAGC
+
CCCCCGGGGGGGGGGGGGGGGGGGGGGGGGGGGGGGGGGGGGGGGGGGGGGGGGGGGGFGGGGGGGGGGGGGGGGGGGGGGGGEGGGGGGGGGGGGGGGGGGGGGGGGGGGGGGGGGGGGGGGGGGGGFFDGGGGGGGGCFGGFGGGGEGGFGGGGGGGGFGGDCFGGGGGA=FFFGGGFGGGGGGGGGGGGGGGGGGFGGFGFFGGFFGGGEGGGFFGG=DBDFF@E@DFF>GA38?GGE;134CEFGBF02)90/-422?G:CF(.5>).6F>4F>:B>B6>><>7:*(<14:??G)66
@M04650:207:000000000-C238N:1:1101:6789:4717 2:N:0:19
GGACTACAGGGGTATCTAATCCTGTTTGCTCCCCATGCTTTCGCGCCTCAGCGTCAGTTATAGACCAGAAAGTCGCCTTCGCCACTGGTGTTCCTCCACATCTCTACGCATTTCACCGCTACACGTGGAATTCCACTTTCCTCTTCTATCCTCAAGCCTTCCAGTTTCCAATGCCCTTCAACGGTTAAGCCGTGGGCTTTCCCATCAGCCTTAAAAGGCCGCCTGCGCGCGCTTGACGCCCAATAATTCCGGACAACGCTTGCCCCCACCGACTTCCCCCGGCTACTGGCCCGAAGTTAGC
+
CCCCCGGGGGGGGGGGGGGGGGFGGGGGGGGGGGGCECGGGGGGGGGGGGGGGEGGGG9ECCC,FEGGFF<B@FGGGGGGGGGGG8EGGGGGGGGGGG8ECFDFGGGGGGGGGGGGGGGGGGGG:FGGGGGGGFFG8E8BFDGFCGD,,3>DE9EDFFGFGC,EFFCDEGGDG,,,@DF,,,@8FCGGGGFGGEGEDFGGC0@98CGF57?7@CFD8);79D=92624/C00:E56F(=CC?((*2).>=/((7C35(3412F(959(,-3(-2-)37((-((((,)585352(--3+6-.
@M04650:207:000000000-C238N:1:1101:5984:4749 2:N:0:19
GGACTACAGGGGTTTCTAATCCTGTTTGCTCCCCATGCTTTCGCGCCTCAGCGTCAGTTATAGACCAGAAAGTCGCCTTCGCCACTGGTGTTCCTCCACATCTCTACGCATTTCACCGCTACACGTGTAATTCCACTTTCCTCTTCTATCCTCAAGCCTTCCAGTTTCCAATGACCTTCCACGGTTAAGCCGTGGGCTTTCACATCCGACTTAGAAGGCCGCCTGCGCGCGCTTTACGCCCAATAATTCCGGACAACGCTTGCCCCCTACGTATTACCGCGGCTGCTGTCACGTATTTAGC
+
CCCCCGGFGGGGGGGGGFGGDGGGGGGGGGGGGGGF8FGFGGGGGGGGGGFFEFGCGGCEGGGFGGGCFFCFFGGGGGGGGCGGGGG8CFGGGGGGGGGGGGGGGGGGGGGGFGGGFGGGGGGGGFG,EFFFGGGGGCCFEGGFGGG;@FFFGG88FFGGGF9EFFGGG,3@CFFDCGGGGG67FF>EDEE++@;>:;:@C6;+B**38;*CC=C++)=CADBD969?@D99(2)>FFGGGF((2*-->4906BDBGBFB28<2*/7>0:382+46FGFF10>296:?.2-3((2)4<))4
@M04650:207:000000000-C238N:1:1101:11531:4752 2:N:0:19
GGACTACCGGGTATCTAATCCTGTTTGCTCCCCATGCTTTCGCGCCTCAGCGTCAGTTATAGACCAGAAAGTCGCCTTCGCCACTGGTGTTCCTCCACATCTCTACGCATTTCACCGCTACACGTGGAATTCCACTTTCCTCTTCTATCCTCAAGCCTTCCAGTTTCCAATGACCTTCCACGGTTAAGCCGTGGGCTTTCCCATCAGACTTAAAAAGCCGCCTGCGCGCGCTTTACGCCCAATAATTCCGGACAACGCTTGCCACCTCCGTATTACCGCGGCTGCTGGCCCGTAGTTTGCC
+
CC@CCGGGDGEGEGGGGGGGGGGGGGGGGGGGGAFFFGGGGGG7FGFGGGGFFFEDFFFFEFAFGGCFFGGGGGGGGGDGGG7CEAAFFGGGGFGGBFGGGGFFGGFG:FGFFFGGEGGGG@F@FGGDFDGFA?EEFGFGGGGFGGAFGFCD98E,FFGGF<FDF9EFFFCDFGGGGGGDGE>DEGCFFGEGGGGGGCGF+;DFF*96@CD8;7CF>BGGAG@9B)56:DF;1F64>@GG:;8)*+6<F@)(45*814(4(4C4DF7(2913:E)4?*((.32(-)2.8:4*7(23>+)).
@M04650:207:000000000-C238N:1:1101:19835:4814 2:N:0:19
GGACTACTGGGGTTTCTAATCCTGTTTGCTCCCCACGCTTTCGCTCCTCAGCGTCAGTACCGGCCCAGAGTGCCGCCTTCGCTACGGGTGTTCCTCCCGATCTCTGCGCATTTCACCGCTACACCGGGAATTCCACACTCCCCTACCGGACTCTAGTCACAGCAGTCTCACGTGGCGCCTCCACGTTGAGCGTGGAGATTTCACACGTGACTTGCCGAACCGCCTACGAGCTCTTTACGCCCACTAAATCCGGACAACGCTAGCCCCCTACGTATTCCCGCGGCTGCTGGCACGTGGTTGG
+
CCCCCGGGGGGGGGGGGGGGGGGGGGGGGGGGGGGGGGGGGGGGGGGGGGGGGGGGGGGGGGGGGGGGGGGGGGGGGGGGGGGGGGGGGGGGGGGGGGGDBFFGGGGGGGGGGGGGGGGGGGGGGGGEGGGGGGGGGGGGGGGFGGGGGGGFGGGGGGGGGFFC>FFAFFGFFFGGGGC8?FEGDF>G5CGG5CGGFC<CGFC68FGF05FFEGDGFFGG>>9>6BFB<GF(:?=2=A>EG9:3<F0:7@F9FFG>C:;>(81498:016<?1943+22,9,,3((-.4+-*4:3((/4((
@M04650:207:000000000-C238N:1:1101:9032:4858 2:N:0:19
AGACTACTGGGGTATCTAATCCTGTTTGCTCCCCACGCTTTCGCGCCTCAGCGTCAGTTACAGACCAAAGAGTCGCCTTCGCCACTGGTGTTCCTCCACATCTCTACGCATTTCACCGCTACACGTGGAATTCCACTCTTCTCTTCTGTACTCAAGTTTCCCAGTTTCCAATGACCGTTCGTGGTTGAGCCACGAGATTTCACATCAGACTTAAGAAACCGCCTGCGCGCGCTTTACGCCCAATAATTCCGGACAACGCTTGCCACCTACGTATTACCGCGTCTGCTGGCACGTAGTTAGC
+
CCCCCGGGFGGDGGGGGGGGGGGGGGGFGGGGGGGGEGGGGGFGGGGGGGGGGGGGGGGGGGGGGGGFGGEFFGEGGGGGGGGGGGGGGGGGGGGGGGGGGGGGGGGGGDFGGGGGGGEGGGGGGGGGFGGGGGGGFGGGGGGFGGGAFGGFGGG?FFGFGGGGGGGGGGGGGFFFGGGGGGFEGG8DFGGGGGGEGGGGF+3?FGGFBGGGEFGFFDGG9DFFFFFF@C>FFGFFFFGGGF(37::AGFF;?BGFFFF?88FB7CBFFF?:3F?2CC(79(2:<AF0:EBF0:?0:F)6<
@M04650:207:000000000-C238N:1:1101:23492:4879 2:N:0:19
GGACTACTCGGGTTTCTAATCCTGTTTGCTCCCCACGCTTTCGCTCCTCAGCGTCAGTTACAGACCAGAGAGTCGCCTTCGCCACTGGTGTTCCTCCACATCTCTACGCATTTCACCGCTACACGTGGAATTCCACTCTCCTCTTCTGTACTCAAGTCTTTCAGTTTCCAATGACCGCTTGTGGTTAAGCCACAAGATTTCACATCAGACTTAAAAAACCGCCTGCGAGCCCTTTACGCCCAATAATTCCGGACAACGCTTGCCACCTACGTATTACCGCGGCTGCTGGCACGTAGTTAGC
+
CCCCCGGGGGGGGDGGGGGGGGGGGGFFGGGGFGGGGGGGGGGEEGGGGGGGGGGGGGGGGFGFGGGGFFGEFGGGGGGGGGGGG,FGGGGGGGGGGGGGFGGGGGGGGGGGGGGGGGGGGGGFGFFGFFFGGGFGGF9FGGGFFGFF5EFFGGGGFGFDFGGGFGGGGGGEFEDFGC+=A@FEGGGGGGGGGGFDCCGGGFFFACGFFGGG5CFGFFGG2?@?DFFFFGF;DGACFDGCGFD@GGFFGFF;<3D:C>>:?6D>CC?(826?BG>ADG039>9961:?FGFF?((84C:A)
@M04650:207:000000000-C238N:1:1101:6998:4898 2:N:0:19
GGACTACTGGGGTTTCTAATCCTGTTTGCTCCCCACGCTTTCGTGCATGAGCGTCAGTGTTATCCCAGGGGGCTGCCTTCGCCATCGGTATTCCTCCACATCTCTACGCATTTCACTGCTACACGTGGAATTCTACCCCCCTCTGACACACTCTAGCCGTGCAGTCACCAATGCAATTCCCAGGTTAAGCCCGGGGATTTCACATCGGTCTTGCACAACCGCCTGCGCACGCTTTACGCCCAGTAATTCCGCTTAACGCTTGGACCCTACGTATTACCGCGGCTGCTGGCACGTAGTTAGC
+
CCCCCGGGGGGGGGGGGGGGGGGGGEGGGGGGGGGGGGGGGGGGGGDFGGGGGGGGGFGGGGGGGGGGGGDGGGGGGGGGCFGGGGGGGGGGGFGGFFGG8FAF9FFGDGGDGGGGGGGGDGGGEEFGGGGFGGCAFFGGGGGFGGGGGFCDDFCFGGEEEGGGFGGGFGG7?:EFGFCC9AFGG9D<FA87>CEEGGCFCCF6:FCADDGGEG*;8=GGFG0((86DBG9;(2<4FBEE>(38>7:>DF)-(><>DB9::(1)*;::(2?<2<?<9C:B>20(-8?>:5(<:43<6F6).
@M04650:207:000000000-C238N:1:1101:26195:4900 2:N:0:19
GGACTACTGGGGTTTCTAATCCTGTTTGCTCCCCATGCTTTCGCGCCTCAGCGTCAGTTATAGACCAGAAAGTCGCCTTCGCCACTGGTGTTCCTCCACATCTCTACGCATTTCACCGCTACACGTGGAATTCCACTTTCCTCTTCTATCCTCAAGCCTTCCAGTTTCCAATGACCTTCCACGGTTAAGCCGTGGGCTTTCACATCAGACTTAAAAGGCCGCCTGCGCGCGCTTTACGCCCAATAATTCCGGACAACGCTTGCCACCTACGTATTACCGCGGCTGCTGGCACGTAGTTAGC
+
CCCCCGGGGGGGGGGGGGGGGG9FFGFGGGGGGGGGGGGGGGGGGGGGGGGGGGGGGGFGCEFCGGGGEGDFGGGGGGGGGGGDGCFGGGGGGGGGGCGGGGGGGGGGGGGGGGGGGGGGGGGGGFFFFFDEFGGGA@DFGGGF@E7@FCEFGFGGG?8DDCGGDGGGGGG9FFGGFGGGC:BEGEEFDFGEEGGGGGGG7>C99FC>@FCFEGDB+78CBG@@9A=D>D96@EFF6:GFGFD;GGC?FFFBFFDFC;B<8<537CB:(,43)<(:C?1>FFFFFFFD?EBF(.436E><6
@M04650:207:000000000-C238N:1:1101:21262:4951 2:N:0:19
GGACTACCGGGGTTTCTAATCCTGTTTGCTCCCCATGCTTTCGCGCCTCAGCGTCAGTTATAGACCAGAAAGTCGCCTTCGCCACTGGTGTTCCTCCACATCTCTACGCATTTCACCGCTACACGTGGAATTCCACTTTCCTCTTCTATCCTCAAGCCTTCCAGTTTCCAATGACCTTCCACGGTTAAGCCGTGGGCTTTCACATCAGACTTAAAAGGCCGCCTGCGCGCGCTTTACGCCCAATAATTCCGGACAACGCTTGCCACCTACGTATTACCGCGGCTGCTGGCACGTAGTTAGC
+
CCCCCGGGGGGGGGGGGGGGGGGGGGGGGGGGGGGGFGGGGGGGGGGGGGGGGGGGGGGGGGGGGGGGGGGGGGGGGGGGGGGGGGGGGGGGGFGGGGFGGFGGGGGGGGDGGGGGGGGGGGGFEEFGFGGGGGGGGGCGGGGFGGGGGGGFGGGGFGG9FGGGGAFG9EGGGGGFGG,=DDGGGGGGGGGG7CCECCGGGFGAFFGFBGFDCCC735DCBGF25;(86<>96EFEFFGGGFF?GGF2CFFBFFG(*79?:?38CC:704?BB9>BGF?9926>03)5>D0?<4::0A<:4
@M04650:207:000000000-C238N:1:1101:16266:5023 2:N:0:19
GGACTACCGGGTTTCTAGTCCTGTTTGCTCCCCACGCTTTCGAGCCTCAGCGTCAGTTAAAGTCCAGAGAGTCGCCTTCGCCAATGGTGTTCTTCCTAATCCCTACGCATTTCACCGCTACACTAGGAATTCCACTCTCCCCTCCTGTACTCTAGATCCCCAGTTTGGAATGCAGCCCCCAGGTTGGGCCCGAGTATTTCACATCCCACCTAACCATCCGCCTACGCCCCCTTTACGCCCAGTCAATCCGGACAACCCTTACCAACTACGTATTACCGCGGCTGCTGGCCCCTAGTTAACC
+
CCCCCGFGGGEFGGCEGGG9F,CFFF8C,6FFG87FDFGGGG8E@FFE:8<:F688CEA,CCC<9CFF,E,EE@CECC<@CFC+,A@6C:B<?F,5C,?9F,@=98,=,,BF<<,E+C6?GFC,AEAEE8F;AED,,@,8404@+>D=EDEFGCE8,,,,@<+=FB,3,C9,+7,,,0@EEE?D@,++1@E*9C8,;;E,2+2+9*/3)*09<**2*(:45<(/3:()(>>,==+1)(4<*6;)++/;G).(4)52/(.()(0.*2(4)(,.)<):+110,(((().(41(/(((5)+)..
@M04650:207:000000000-C238N:1:1101:25876:5035 2:N:0:19
GGACTACTCGGGTATCTAATCCTGTTTGCTCCCCATGCTTTCGCGCCTCAGCGTCAGTTATAGACCAGAAAGTCGCCTTCGCCACTGGTGTTCCTCCATATCTCTGCGCATTTCACCGCTACACATGGAATTCCACTTTCCTCTTCTGCACTCAAGTTTCCCAGTTTCCAATGACCCTCCACGGTTGAGCCGTGGGCTTTCACATCAGACTTAAGAAACCGCCTCCGCGCGCTTTACGCCCAATAATTCCGGATAACGCTTGCCACCTACGTATTACCGCGGCTGCTGGCACGTAGTTAGC
+
@C@CCCFGGEEFGGEFFGGGGGGGFGGGGGGGGGFGEGGDGGGGEFGGDCDEFGGGGGGGFGFGFGGGGGCCFCFGCCE,DEEF@FGGFFGGGGFCFGGGGA;ED;<FD=:?FE,@AFEGGFGGFE@EFGGFFGCGFGGFEFFFFFFF9EEFG8EFFGDE8=DFFE=EDE;>FCFFC6DGGFEGGG>8=CFE47@EGFGFFA;;@F<AEFFFEGG+=5F9=C@=(025(/200=>66(:<16?DGFFFGFF9B>D9C1><((9:7C<:F:68220.<0((,4299?08(2(0-.8((3)..
@M04650:207:000000000-C238N:1:1101:19810:5040 2:N:0:19
GGACTACTGGGGTATCTAATCCTGTTTGCTCCCCATGCTTTCGCGCCTCAGCGTCAGTTATAGACCAGAAAGTCGCCTTCGCCACTGGTGTTCCTCCACATCTCTACGCATTTCACCGCTACACGTGGAATTCCACTTTCCTCTTCTATCCTCAAGCCTTCCAGTTTCCAATGACCTTCCACGGTTAAGCCGTGGGCTTTCACATCAGACTTAAAAGGCCGCCTGCGCGCGCTTTACGCCCAATAATTCCGGACAACGCTTGCCACCTACGTATTACCGCGGCTGCTGGCCCGTAGTTAGC
+
CCCCCGGGGGGGGGGGGGGGGGGGGGGGGGGGGGGGGGGGGGGGGGGGGGGGGGGGGGGGGGGGGGGGGGGGGGGGGGGGGGGGGGGGGGGGGGGGGGGGGGGGGGGGGGGGGGGGGGGGGGGGGGGGGGGGGGGGGGGGGGGFFGGGEFGFGGGGGGGGGGGGGGGGDEGGGGGGGGGGGGGGGGGGAFGG9CGGGGGGGFGFACFFEGGFFGGGFFFGFGFFFF>D@DFF6E:CFFGGGFD19>E6F=FF?EG?D91??BCBCGF0::612CBFGG?FFFFF>BFB7/(2426B4F<A2
@M04650:207:000000000-C238N:1:1101:11812:5043 2:N:0:19
GGACTACCAGGGTTTCTAATCCTGTTTGCTCCCCACGCTTTCGCGCCTCAGCGTCAGTTACAGACCAGAAAGCCGCCTTCGCCACTGGTGTTCCTCCACATCTCTACGCATTTCACCGCTACACGTGGAATTCCGCTTTCCTCTTCTATCCTCAAGCCTTCCAGTTTCCAATGACCTTCCACGGTTAAGCCGTGGGCTTTCACATAAGACTTAAAAGGCCGCCTGCGCGCGCTTTACGCCCAATAATTCCGGACAACGCTTGCCACCTACGTATTACCGCGGCTGCTGGCACGTAGTTAGC
+
CCCCCGGGGGGGGGGGGGGGGGGGGGGGGGGGGGGGGGGGGGGGGGGGGGGGGGGGGGGGGGGGGGGGGGGGGGGGGGGGGGGGGGGGGGGGGGGGGGGGGGGGGGGGGGGGGGGGGGGGGGGGGGGGGGFGGGGGGGGGGGGFGGGGGGFFGGGGGGGGGGGGAFDGGGGGFFFGGGFGFGGGGGGGGGGGGGGGGGGGGFGFFDGFF4FGFF7::48DBGFFFFFF>G@F>CFEFFGGGBF?GG>AGF:90:3:FF>06097CFB<(5??2A?<GF:90909(0740C?GF:(8?EAF<
@M04650:207:000000000-C238N:1:1101:16477:5055 2:N:0:19
GGACTACTCGGGTTTCTAATCCTGTTTGCTCCCCATGCTTTCGCGCCTCAGCGTCAGTTATAGACCAGAAAGTCGCCTTCGCCACTGGTGTTCCTCCACATCTCTACGCATTTCACCGCTACACGTGGAATTCCACTTTCCTCTTCTATCCTCAAGCCTTCCAGTTTCCAATGACCTTCCACGGTTAAGCCGTGGGCTTTCACATCAGACTTAAAAGGCCGCCTGCGCGCGCTTTACGCCCAATAATTCCGGACAACGCTTGCCACCTACGTATTACCGCGGCTGCTGGCACGTAGTTAGC
+
CCCCCGGGGGGGGGFGGGGFGGGGGGGGGGGGGGGGGGGGGGGGGGGGGGGGGGGGGGGGGGGGGGGFGGGGGGGGGGGGGGGGGGGGGGFGGGGGGGGGGF9EFGGEBFGEGGGGGGGGGGGCFFGDGGGGGGGGGGGGGGFDGFGGFGGFGGGGGGGGGC99F;CF;DGGDFGGGGG8=FG8FFCGDGGGGGDEGGGF79;EFGGF@DGGCGGGF=G497=22;5>BC;>FGFCF0CGG@;;CG?):4:905C?>2;0<BG?CGB3050(4::<DG:BF;>BFF?:?=0C133<?C<2)
@M04650:207:000000000-C238N:1:1101:19930:5080 2:N:0:19
GGACTACTGGGGTTTCTAATCCTGTTTGCTCCCCATGCTTTCGCGCCTCAGCGTCAGTTATAGACCAGAAAGTCGCCTTCGCCACTGGTGTTCCTCCACATCTCTACGCATTTCACCGCTACACGTGGAATTCCACTTTCCTCTTCTATCCTCAAGCCTTCCAGTTTCCAATGACCTTCCACGGTTAAGCCGTGGGCTTTCACATCAGACTTAAAAGGCCGCCTGCGCGCGCTTTACGCCCAATAATTCCGGACAACGCTTGCCACCTACGTATTACCGCTGCTGCTGGCACGTAGTTAGC
+
CCCCCGGGGGGGGGGGGGGFGGGGGGGGGGGGGGGGGGGGGGGGGGGGGGGGGGGGGFEEFFGGGGGGGGGGGGDGFDGGGGGGGGGGGGGGGFFFGGGGGGGGGGFGGGGGGGGGGGGGDCFAGFGGGGCFEFGGGGGGGGGFFAAFFGGFDGGGGGGGF>AFF9FGF9EG?BF8EDF?D:EGGGDGGGGG97EGGGCGF+5=6DGF@>DG;CF>6=FC@G@=9FFD25:B65><AFGGGF(,*:?CFB:B40)299>:<6F:CG0((.28)+.)9:3((-,4).))55(0,.40,<><4
@M04650:207:000000000-C238N:1:1101:23935:5104 2:N:0:19
GGACTACAAGGGTTTCTAATCCTGTTTGCTCCCCATGCTTTCGCGCCTCAGCGTCAGTTATAGACCAGAAAGTCGCCTTCGCCACTGGTGTTCCTCCACATCTCTACGCATTTCACCGCTACACGTGGAATTCCACTTTCCTCTTCTGCACTCAAGTTCCCCAGTTTCCAATGACCCTCCACGGTTGAGCCGTGGGCTTTCACATCAGACTTAAGAAACCGCCTACGCGCGCTTTACGCCCAATAATTCCGGATAACGCTTGCCACCTACGTATTACCGCGGCTGCTGGCACGTAGTTAGC
+
CCCCCGGGGGGGGGGGGGGGGGGGGGGGGGGGGGGGGGGGGGGGGGGGGGGGGGGGGFGGGFGGGGGGGGGGGGGGGGGGGGGGGGGFFEFGGGGGGGGGGGGGGGGGGGEGGGGGGGGGGGGGGGGDFFGGGGGGGGGGGFGFGGGFGGGFGGGGCFGGGGGGGGGGGGGGGFFGFGGGGGECFGGGGGG6E7CGFCCFGFGFA?>F@FGGFGGGFBFGFGFF>F=?=DB>9GFFFDGE@@DF477?FFF02@GFF:BF:?F0>F?8(5:?FD?FGF(79009>02>:G?F3<:4?GFB4
@M04650:207:000000000-C238N:1:1101:10769:5104 2:N:0:19
GGACTACAGGGGTTTCTAATCCTGTTTGCTCCCCATGCTTTCGCGCCTCAGCGTCAGGTATAGACCAGAAAGTCGCCCTCGCCACTGGTGTTCCTCCACATCTCTACGCATTTCACCGCTACACGTGGAATTCCACTTTCCTCTTCTATCTTCAAGCCTCCCAGCTTCCAATGACCGTCAACGGTTAAGCCGTGGGCTTTCTCATCAGACTTAAAAGGCCGCACGCCCGCGCTTTACGCCCAATACTTCCGGAAGATGCTTGCCACCTACGATTTAACGCGGCTGATGGCACGTGGTT
+
<CCBAEGCFC@E6@,CEDFGGG<;C6FCF,C,6@<@@6@9C,666+@,@6,6@6,@,,,,C9<F@,<FE,EEE9@@@,7:4++4B,CFD<F?FCDFC=8EFFC=9E,,4:++9AE5,6+===9F=A?FGGGDAE;F;DFG9D,<=,4,F=,C,,BEG?C8=+AD,3D98;9,=EF,+=1++@++3C>AFF,:7C*9**@3:+,11+29723=CC@+15=<>45(()()(2,(,>5>1(*=/4:(**))2/)(())(*))9>)*5>@21(.(((24)+042131>9(5))24<0((,3*
@M04650:207:000000000-C238N:1:1101:12466:5110 2:N:0:19
GGATACTCGGGTTTCTAATCCTGTTTGCTCCCCATGCTTTCGCGCCTCAGCGTCAGTTATAGACCAGAAAGCCGCCTTCGCCACTGGTGTTCCTCCACATCTCTACGCATTTCACCGCTACACGTGGAATTCCGCTTTTCTCTTCTGTCCTCAAGCCTTCCAGTTTCCAATGACCTTCCACGGTTAAGCCGTGGGCTTTCACATCAGACTTAAAAGGCCGCCTGCGCGCGCTTTACGCCCAATAATTCCGGACAACGCTTGCCACCTCCGTATTACCGCGGCTGCTGGCCCGTAGTTAGCC
+
CCCCCGGGGGGGGGGGGGGGGGGGGGGGGGGGGGGGGGGGGGGGGGGDGGGGGGGEFGGGGGGGGGGCGGGGGGDGG>FCGCCGGGGGGGGGGGGGGGGGGGFGGGDGGGGGGGGGCCE>E,E=EGGGGGFE;8CFGGGGFGGFGGGGGGGB=EDDGGF?FFD,CFGGGFFF7FGCCGGFFGDGGEG9CFGGEE@CFDGG>FCFFFFFEGGCEDFF>2D;=D@9BEBA9<@90AFCFFGD<114::54CF7:;B5()4:6(1946C?((41:FC<AC*4-6>6007::05:5-,24>0668
@M04650:207:000000000-C238N:1:1101:4373:5125 2:N:0:19
GGACTACAAGGGTATCTAATCCTGTTTGCTCCCCATGCTTTCGCGCCTCAGCGTCAGTTATAGACCAGAAAGTCGCCTTCGCCACTGGTGTTCCTCCTCCTCTCTACGCATTTCACCGCTACACGTGGAATTCCACTTTCCTCTTCTATCCTCACGCCTTCCAGTTTCCAATGACCTTCCACGGTTAAGCCGTGGGTTTTCACATCAGTCTTAAAACGCCGCCTGCGCGCGCTTTACGCCCAATAATTCCGGTCAACGCTTGCCACCTACGTATTACCGCGGCTTCTGTCACGGCGTTCGC
+
CC9C@@E,,C@,E@F9EFCG9AFGGGG?FGGDFGD@FCFFFGEE7@@?C,,,+BFCEGGFFCE6C8FFF,,BC@@FFGFFFGEGC,CCFFGGGGFGG,B8,BE:DECBG7,8EFFGF@6C@EGE:,A77EFGCEGG,9@EFFGFGFBDGGGDEB,@8EGG8D9DFCFGFG93+,31@=C==,@7FC+,,3:7+@+9+*6*<3@@>C7**=;9*+25*/:*7555>65/(2(62CF9+6C@<608F744D9)(()*):(((3(9:7C?BBF:,4C3)A*((-4(((.44)<4F(((--1((-
@M04650:207:000000000-C238N:1:1101:26269:5131 2:N:0:19
GGACTACCCGGGTTTCTAATCCTGTTTGCTCCCCATGCTTTCGCGCCTCAGCGTCAGTTATAGACCAGAAAGTCGCCTTCGCCACTGGTGTTCCTCCACATCTCTACGCATTTCACCGCTACACGTGGAATTCCACTTTCCTCTTCTATCCTCAAGCCTTCCAGTTTCCAATGACCTTCCACGGTTAAGCCGTGGGCTTTCACATCAGACTTAAAAGACCGCCTGCGCGCGCTTTACGCCCAATAAATCCGGACAACGCTTGCCACCTACGTATTACCGAGGCTGCTGGCACGTAGTTAGC
+
CCCCCGF<FGGGEGGCEFGGGFEGGGGGGGGGDGGGFFGGGGG@ECCFF8<FGCFC:CFFGGGGGFG@GFE@CFG@F:CEGGGE:FFGC<E=FFGDGGAF@8DF9EF:FE?:B<FDGCEGGGGD:FFGEGFC9E9EF9DFFGGFC44@5@,=EDDF,D8FGGGDCD8>CFDGG9F8D6==,:=+6@8DCFC>+:CEC73:8BEF;97*:FFFCFFDF)DF@*65BF@5251(,*:;CDE<F;(6DGF)C6:4659:/39088327<:4:88:<GBDEC((,3(,(,8:(:,3:3(.4CAA2
@M04650:207:000000000-C238N:1:1101:17536:5139 2:N:0:19
GGACTACTCGGGTTTCTAATCCTGTTTGCTCCCCACGCTTTCGCGCCTCAGCGTCAGTTACAGACCAAAAAGCCGCCTTCGCCACTGGTGTTCCTCCACATCTCTACGCATTTCACCGCTACACGTGGAATTCCGCTTTTCTCTTCTGTCCTCAAGCCTTCCAGTTTCCAATGACCTTCCACGGTTAAGCCGTGGGCTTTCACATCAGACTTAAAAGGCCGCCTGCGCGCGCTTTACGCCCAATAATTCCGGACAACGCTTGCCACCTACGTATTACCGCGGCTGCTGGCACGTAGTTAGC
+
CCCCCGGGGCFGGEFFFGGFGCGGGGGFGGG8FEGGFGGGGGGGGGGGGFGGGCFGGGGFGGGGFFGFGDCBFGGGGGGGGGGGGGGFFFGEGGGGGGFGFGGC9FFEF@FGGGGFGGGGGGGGGDEEEGGGFGGDDDGGGGE7CFFGFGCCGCFEDFGCG@FFFGEFGGGDGGGCFFFFFGGGGGECFGDEEEGDG4BCFF9AFC7@BGGCEG8CF=FG>D@@FA@):399>GFCFFEG>?(:F0:2:8:,37C37391-4C:FGB:8>:03@0)3*(,(317>0223*1+34<:<?<A6
@M04650:207:000000000-C238N:1:1101:7260:5173 2:N:0:19
GGACTACTAGGGTATCTAATCCTGTTTGCTCCCCACGCTTTCGCGCCTCAGCGTCAGTTACAGACCAAAAAGCCGCCTTCGCCACTGGTGTTCCTCCACATCTCTACGCATTTCACCGCTACACGTGGAATTCCGCTTTTCTCTTCTGTCCTCAAGCCTTCCAGTTTCCAATGACCTTCCACGGTTAAGCCGTGGGCTTTCACATCAGACTTAAAAGGCCGCCTGCGCGCGCTTTCCGCCCAATAATTCCGGACAACGCTTGCCACCTACGTATTACCGCGGCTGCTGGCACGTCGTTAGC
+
CCCCCDGGGGGGGEF<FFGGGGGGGGGGGGGGG:EECGGGGGGGGGGGGGGGGGGGGGGGGFGGGFGFGGGGGGGGGGGGGEGEGGGGGFGGGGGGGGGGFGFFGE,DGGGGFG,CFDGDGGGG7FFFG<FEFFEGGGGGEFFFGGGGGFGFGCFDGGGGGGGGGGGGFECG?FGGGGGGGGGGGGGGGGGGE5CECFFGG6FFFGG4*ACG6C:CC2FG>GFDBFBF@GFBF*>4=;CGG::?67<<GFF0(7D?G>>:06C87FB0>:<1<C?<GG(4>(469::?(:7G?F0((23(6
@M04650:207:000000000-C238N:1:1101:12526:5179 2:N:0:19
GGACTACAGGGGTTTCTAATCCTGTTCGCTCCCCACGCTTTCGAGCCTCAGCGTCAGTTACAGTCCAGAGAGTCGCCTTCGCCACTGGTGTTCTTCCTAATCTCTACGCATTTCACCGCTACACTAGGAATTCCACTCTCCTCTCCTGCACTCTAGATACTCAGTTTGGAATGCAGTACTCGGGTTGAGCCCAAGTATTTCACATCCCACTTAAGTATCCGCCTACGCTCCCTTTACGCCCAATAAATCCGGATAACGCTCGCCACCTACGTATTACCGCGGCTGCTTGCACGTAGTTAGC
+
CCCCCGGGGGGGGGGGGGGGGGGGGGGGGGGGGGGGGGGGGGGGGGGGGGGGGGGGGGGGGGGGGGGGGGGGGGGGGGGGGGGDEFGGGGGGGGGGGGGGGGGGGGGGGGGGGGGGGGGGGGDFFGGGFGGGGGGGGG=EGGGFGGGGGGGFGGGGGGFGGGGGGGGGGFFFFGFGGCFCF>EGGGEGGGGFFGGCCFGA@ADAFFFFFGGGFGGGFC@C=FDFDFFF2C=DFGFFF@GGC@?;GFFFGAB;?EGF4,61<BGFC=?FBB??2C?BGGB>019616?)5E<E12<:?F26:
@M04650:207:000000000-C238N:1:1101:10582:5180 2:N:0:19
GGACTACCAGGGTATCTAATCCTGTTTGCTCCCCATGCTTTCGCGCCTCAGCGTCAGTTATAGACCAGAAAGTCGCCTTCGCCACTGGTGTTCCTCCACATCTCTACGCATTTCACCGCTACACGTGGAATTCCACTTTCCTCTTCTATCCTCAAGCCTTCCAGTTTCCAATGACCTTCCACGGTTAAGCCGTGGGCTTTCACATCAGACTTAAAAGGCCGCCTGCGCGCGCTTTACGCCCAATAATTCCGGACAACGCTTGCCACCTACGTATTACCGCGGCTGCTGGCACGTAGTTAGC
+
CCCCCGGGGGGGGGGGGGGGGGGGGGGGGGGGGGGGGGGGGGGGGGGGGGGGGGGGGGGGGGGFGGGGGGGGGGGGGGGGGGGGGGGGGGGGGGGGGGGGGGGGGGGGGGGGGGGGGGEGGGGGGGGGGGGGGGGGGGGGGGGFGGGGGGGFCDFGGGGGGGGGGFGFGGGGGGGGGGGGGGGGGGGFGGGGGG6EGGGGGFGFCFFFEGGGFGGGFFGGFGFFFFFFFGFFFGFFFFGGGF@FGGFCFFFB?DGFF>F6<BGFGGF7>?FF>G:9FF?>>>;((8?FFGFC1?7(,<:><
@M04650:207:000000000-C238N:1:1101:19869:5189 2:N:0:19
GGACTACTGGGGTTTCTAATCCTGTTTGATCCCCACGCTTTCGCACATCAGCGTCAGTTACAGACCAGAGAGCCGCCTTCGCCACTGGTGTTCCTCCATATCTCTGCGCATTTCACCGCTACACATGGAATTCCACTCTCCTCTTCTGCACTCAAGTTCCCCAGTTTCCAATGACCCTCCACGGTTGAGCCGTGGGCTTTCACATCAGACTTAAGAAACCGCCTACGCGCGCTTTACGCCCAATAATTCCGGATAACGCTTGCCACCTACGTATTACCGCGGCTGCTGGCACGTAGTTAGC
+
CCCCCGGGGGGGGGGGGGGGGGGGGGGGGGGGGGGGGGGGGGGGGGGGGGGGGGGGGGGGGGGGGGGGGGGGGGGGGGGGGGGGGGGGGGGGGGGGGGGGFGGFGGGGGGGGGGGGGGGGGGGGGGGGGFGGGGGGGGGGGGGFGGGGGGGFGGGGGGGGGGGGFGGGGGGGFGGGGGGGGGGGGGGGGGGGGGGGFFGGGFGFFGGFEGCCEGGFFBGC@G@DFFFF>GB@>CFEFFGGGF:?GCAAGFFFFBDFG(6?F?G?GGB<?>:,8C?FFG?09>F>>B?F:G?GFFFFFG))-
@M04650:207:000000000-C238N:1:1101:16789:5198 2:N:0:19
GGACTACACGGGTATCTAATCCTGTTTGCTCCCCCCGCTGTCGCGCCTCAGCGTCAGTTACAGACCAAAAAGCCGCCTTCGCCACTGGTGTTCCTCCACATCTCTACGCATTTCACCGCACCACGTGGAGTGCCGCCTGTATCTTCTCTCCTCAAGCCTTGCAGTGTCCAATGACCTTCCACGGTTAAGCCGCGGGGTGTCCACTCAGGCTTAAATGGCCACCGGCGCCCACTTTACGCCCCACAATTCCGGACATCGCTCCGCACCTACCGATTGCGCCGCCTGCTCGCCCCGTGTTAGC
+
6A--A6,CC,+6+8<FAA,,6CEF-,,6CBF,CC+@:@@+B?@FG+@::<,CF@,,,CF,F9F,,:EAG,,B<FCEG:4??F,,?<CF,=A:<FG9FDB85=,4>F,=B7+C,AE99B8++8@DCE,=+,,,,7+>+>+8,67+@E,,768<,,@9::,6,,,@3,5,5,,593@<F*C,2768>**,5?,;*4=*)/***3+*1*2)(990.:>*7)0*5C?(,.()(/(((3*)*(2/8-(,**-)2*)0()/)*((4((*-1*4053(,(:-(3*(-4--,-(3),2(*((-(406).
@M04650:207:000000000-C238N:1:1101:24361:5215 2:N:0:19
GGACTACTGGGGTATCTAATCCTGTTTGCTCCCCACGCTTTCGCGCCTCAGCGTCAGTTACAGACCAAAAAGCCGCCTTCGCCACTGGTGTTCCTCCACATCTCTACGCATTTCACCGCTACACGTGGAATTACGCTTTTCTCTTCTGTCCTCAAGCCTTCCAGTTTCCAATGACCTTCCACGGTTAAGCCGTGGGCTTTCACATCAGACTTAAAAGGCCGCCTGCGCGCGCTTTACGCCCAATAATTCCGGACAACGCTTGCCACCTACGTATTACCGCGGCTTATGGCACTTAGTTAGC
+
CCCCCGGGFGGGGGGGGGGFGEFGGGDGGGGGFGGGGGGGGGGGGGGGGGGGGGGGGGGGGGGGGGGGGGGGGGEGGGGGGGCGGGGFGGGGGGGGGGGGCFFGGGGGGGGFDGGGGGDDEGGGCGGCCGGD,CE76CDGFGGFGFGGCEFFGGGGGGGGGFGGDFGGCDFGCGGGGGGGGGCGGGDGGGGGGGEGG>FGGFGFFC86>FG7;GCGF=GG2CBF2F0893:B9GFCFFGG8(4:FGFFGFFFFFG0C>B?B:C?FGB:24<?798)<C(413((())-550+(..).<6:6
@M04650:207:000000000-C238N:1:1101:19777:5230 2:N:0:19
GGACTACTAGGGTTTCTAATCCTGTTTGCTCCCCATGCTTTCGCGCCTCAGCGTCAGTTATAGACCAGAAAGTCGCCTTCGCCACTGGTGTTCCTCCACATCTCTACGCATTTCACCGCTACACGTGGAATTCCACTTTCCTCTTCTATCCTCAAGCCTTCCAGTTTCCAATGACCTTCCACGGTTAAGCCGTGGGCTTTCACATCAGACTTAAAAGGCCGCCTGCGCGCGCTTTACGCCCAATAATTCCGGACAACGCTTGCCACCTACGTATTACCGCGGCTGCTGGCACGTAGTTATC
+
CCCCCGGGGGGGGGGFGGGGGGGGGGGGGGGGFGGGGGGFGGGGGEGDE8EFGGGGG@FFGGGGGGGGGGGGGGGGGDFGGGGGGGGGFGGGFFFFFGGGGGGGGGFGGGGGGGGGGGGGGGG<FGGGGGFDGGGFFEFFGGGFFGGGGFFFFGGGGGGGGGGGFAEFGGGGGGGGGGGFFGDGGGGGGGGGGEEGGGGGGFC9BDFF9CGCEGF79),;>GA9=F2B@D99B5F9F?G@@;@DGFEEG6A01:7?579163C7C6?::?434E:4@786>6B0>F:7?E<<8226:F-).
@M04650:207:000000000-C238N:1:1101:17947:5242 2:N:0:19
GGACTACAAGGGTATCTAATCCTGTTTGCTCCCCATGCTTTCGCGCCTCAGCGTCAGTTATAGACCAGAAAGTCGCCTTCGCCACTGGTGTTCCTCCACATCTCTACGCATTTCACCGCTACACGTGGAATTCCACTTTCCTCTTCTATCCTCAAGCCTTCCAGTTTCCAATGACCTTCCACGGTTAAGCCGTGGGCTTTCACATCAGACTTAAAAGGCCGCCTGCGCGCGCTTTACGCCCAATAATTCCGGACAACGCTTGCCACCTACGTATTACCGCGGCTGCTGGCACGTAGTTAGC
+
CCCCCGGGGGGGGGGGGGGGGGGGGGGGGGGGGGGGGGGGGGGGGGGGGGGGGGGGGGGGGGGGGGGGGGGGGGGGGGGGGGGGGGGGGGGGGGGGGGGGGGGGGGGGGGGGGGGGGGGGGGGGGGGGGGGGGGGGGGGGGGGFGGGGGGGFGGGGGGGGGGGGGGGGGGGGGGGGGGGFGGGGGGGGGGGGGGGGGGGGGFGFFDDFEGGGFGGFFFGG2CBFFFBDBG>BFDFFFFGGGD;@CFFFGFFFFFGFGB6??6C?FG1:?FBF?GB4CF:99>F>FB?FFD?F<?:?BFA<6
@M04650:207:000000000-C238N:1:1101:7940:5274 2:N:0:19
GGACTACTCGGGTTTCTAATCCTGTTTGCTCCCCATGCTTTCGCGCCTCAGCGTCAGTAACTGCCCAGAGACCTGCCTTCGCCATCGGTGTTCTTCCTGATATCTGCGCATTCCACCGCTACACCAGGAATTCCAGTCTCCCCTACAGCACTCCAGCCTGCCCGTATCGCCTGCACGCCCGAAGTTAAGCCTCGGGATTTCACAGACGACGCGACAAACCACCTACGAGCTCTTTACGCCCAGTAATTCCGGACAACGCTTGCACCCTACGTATTACCGCGGCTGCTGGCACGTAGTTAGC
+
CCCCCGGGGGGGGGGGGGGGGGGGGGGGGGGGGGGGGGGGGGGGDGGGGGGGGGGGGGGGGGGFFGGGFFGGGGGGGGGGGGGG:FGGGGGGGGGGGGGGGGGGGCFEGGGGFGGGGGGGGGGGGFGGGGGGGFGAFG;FGGGFGGGGGGGFG8DGGGGFCFGGGGGGDEEGGGD69D@ECG+@FGGGCGG,,1:C*;F?>AGFF>DDFGDD@)CDE;GG?G@FFFD:;D0:AGFA?1EEGFBBC>AFGFFF1@D:FB60<:GBFGF((.87)35AFGBBF9>>FFFFF=19?F044CA<)
@M04650:207:000000000-C238N:1:1101:15802:5295 2:N:0:19
GGACTACAAGGGTATCTAATCCTGTTTGCTCCCCATGCTTTCGTACCTCAGCGTCAGTATTAGGCCAGATGGCTGCCTTCGCCATCGGTATTCCTCCAGATCTCTACGCATTTCACCGCTACACCTGGAATTCTACCATCCTCTCCCATACTCTAGCTTCCCAGTATCGAATGCAATTCCTAAGTTAAGCTCAGGGATTTCACATCCGACTTAAAAAGCCGCCTACGCACGCTTTACGCCCAGTAAATCCGATTAACGCTCGCACCCTCTGTATTACCGCGGCTGCTGGCCCAGAGTTAGC
+
CCCCCGGGGGGGGGGGGGGGGGGGGGGGGGGGGGGGGGGGGGGGGGGGGGGGGGGGGGGGGGGGGGGGGGGGGGGGGGGGGGGGGGGGGGGGGGGGGGGGGGGGGGGGGGGGGGGGGGGGGGGGGGGGGGGGFGGGGFAFGGGFGGFGGGGFGGGGGGFFGGGGGGGG6EGGDGGFGGFGGGGGGGGGGG;FGFGGGGGGGFGFFGGFDGGGFGFGADGGFGB9=FDEFGFFDGFEFDGGGFFFF767F4A;<EDE770413CBGDF?:1,6)<:>GGBFFFF01630:E(7(41?AGFA<
@M04650:207:000000000-C238N:1:1101:16768:5301 2:N:0:19
GGACTACACGGGTTTCTAATCCTGTTTGATCCCCACGCTTTCGCACATCAGCGTCAGTTACAGACCAGAGAGCCGCCTTCGCCACTGGTGTTCCTCCATATCTCTGCGCATTTCACCGCTACACATGGAATTCCACTCTCCTCTTCTGCACTCAAGTTCCCCAGTTTCCAATGACCCTCCACGGTTGAGCCGTGGGCTTTCACATCAGACTTAAGAAACCGCCTACGCGCGCTTTACGCCCACTAATTCCGGATAACGCTTGCCACCTCCGTATTACCGCGGCTGCTGGCACGTAGTTAGC
+
CCCCCGGGGGGGGGGGGGGGGGGGGGAGGGCGGGGGGGGGGGGGGGGGGGGGGGGGGGGGGGGGGGGGFGGGGGGGGGGGFGGGGGG?FEFFGGGGGGGGGGGGGGGGGCGGGGGGGGGGGGGG:FFGGGGGGGGGCD@FGDGFFGGFFFGFG,DF9E@DFGGGFFGGGGGA=,@?FFGG83+CGGDFGGGGEDEGDGGGGFFAA?+;>4FFFG+=ABFGFGFDFF=49DBF6EF);@GGGF((99<4FFF91554CBFB:(9::FB?(47?2E?9:C(490;91:::2>?C:<2,8F2:6
@M04650:207:000000000-C238N:1:1101:17513:5328 2:N:0:19
GGACTACACGGGTATCTAATCCTGTTTGCTCCCCATGCTTTCGCGCCTCAGCGTCAGTTATAGACCAGAAAGTCGCCTTCGCCACTGGTGTTCCTCCACATCTCTACGCATTTCACCGCTACACGTGGAATTCCACTTTCCTCTTCTATCCTCAAGCCTTCCAGTTTCCAATGACCTTCCACGGTTAAGCCGTGGGCTTTCACATCAGACTTAAAAGGCCGCCTGCGCGCGCTTTACGCCCAATAATTCCGGACAACGCTTGCCACCTACGTATTACCGCGGCTGCTGGCACGTAGTTAGC
+
CCCCCGGGGGGGGGGGGGGGGGGGGGGGGGGGGGGGGGGGGGGGGGGGGGGGGGGGGGGGGGGGGGGGGGGGGGGGGGGGGGGGGGGGGGGGGGGGGGGGGFFFGGGGGGGGGGGGGGGGGGGGGGGGGGGGGGGGGGGGGGGFGGGGGGGFGGGGGFDAFGGGFGGGGGGGGGGGGFGGFEGEFGGGGGCEGGGGGGGGGFGFFGGF9>FFEGGGAACGFG=9BFFF@GFB@GFEFFGGGF63CGFBGFFF1<DB:;014:FB7+:72(14?E?BGGBF>>F69BBFFEBG:136?C<<A
@M04650:207:000000000-C238N:1:1101:12401:5352 2:N:0:19
GGACTACTGGGGTTTCTAATCCTGTTTGCTCCCCACGCTTTCGCGCCTCAGCGTCAGTTACAGACCAAAAAGCCGCCTTCGCCACTGGTGTTCCTCCACATCTCTACGCATTTCACCGCTACACGTGGAATTCCGCTTTTCTCTTCTGTCCTCAAGCCTTCCAGTTTCCAATGACCTTCCACGGTTAAGCCGTGGGCTTTCACATCAGACTTAAAAGGCCGCCTGCTCGCGCTTTACGCCCAATAATTCCGGACAACGCTTGCCACCTACGTATTACCGCGGCTGCTGGCCCGTAGTTAGC
+
CCCCCGGGGGGGGGGGGGGGGGGGGGGGGGGGGGGGGGGGGGGGGGGGGGGGGGGGGGGGGGGGGGGGGGGGGGGGGGGGGGGGGGGGGGGGGGGGGGGGGGGGGGGGEGGGGFGGGGGGGGGGGGGGGGFFGGGGGGGGGGGFGGGGFGFFGGGGGGCGDFGGGGGGGDGFFGGGGGGFCGGGGGGGCGGG>CGGFGGCGFGFFGGFFGGGEGGGA=G65DF@@F(/2<;FFC>EFDGGG?(4<F2<F@F96>DB<6;BF?D77EF12>?:49?ACF?>>19108?FBG:C;>9??E>A6
@M04650:207:000000000-C238N:1:1101:22574:5361 2:N:0:19
GGACTACTGGGGTTTCTAATCCTGTTTGCTCCCCATGCTTTCGCGCCTCAGCGTCAGTTATAGACCAGAAAGTCGCCTTCGCCACTGGTGTTCCTCCACATCTCTACGCATTTCACCGCTACACGTGGAATTCCACTTTCCTCTTCTATCCTCAAGCCTTCCAGTTTCCAATGACCTTCCACGGTTAAGCCGTGGGCTTTCACATCAGACTTAAAAGGCCGCCTGCCCGCGCTTTACTCCCAATAATTCCGGACAACGCTTGCCACCTACGTATTACCGCGGCTGCTGGCACGTAGTTAGC
+
CCCCCEGGDGGGGEEFEGGGGGGGGGGGGGGGGGGCFGGGGGGGGGGGGGGGGFGGGGGGGGGGFEGGFGCEFGGGGGGGGGG>FGFFFFECGFGGGGGGGGGGGCEGGFG>FGGGGGGGGGFGGEFDFFFC9F,FDFG,EFGF9EEGDGGFGGGGGGGGC@DDGGGDAFDD+>EDFDG?EG>CFGGDFCF>@>E9FGGGFFG6=D>?@FG>ACFGF>>;-C@25A()/7((6C))1)+><(83D75)3AFB(2>@F(,,(2C7*+4(.4(.59>AF=33(7>1(137>C(<41,(,3:5.
@M04650:207:000000000-C238N:1:1101:8620:5425 2:N:0:19
GGACTACTCGGGTTTCTAATCCTGTTTGCTCCCCACGCTTTCGCGCCTCAGCGTCAGTTACAGACCAAATAGTCGCCTTCGCCACTGGTGTTCCTCCACATCTCTACGCATTTCACCGCTACACGTGGAATTCCACTCTTCTCTTCTGTACTCAAGTTTCTCAGTTTCCAATCACCGTTCGTGGTTGAGCCACGAGATTTCACATCAGACTTAAGAAACCGCCTGCGCGCGCTTTATGCCCAATAATTCCGAACAATGCTCGCACCCTACGTATTACCGCGGCTGCCAACACATCGTTCGC
+
C9A@CE<FECE:FCF<<CFE@ECFFGCEFDE<C8CFC@CFGGEEG>GEGG8FFF7F:C<FGGGFF<F,C,CEFEC7@C?F@,B:FECFGF<FEF;E8EA=,:@;DG<:4+BF,,:C?FEC8@,,+94+8?,EFEGGGF,CAF9DAEF=EF,?=E,DFFDE,:@,CEDFF,,,+,3=1D88CC68FCC,,,>9,+@:;5DC7+@B;72*8F7B;D>F+519AG@(()-?(160(A))+1+>:533*:)778;((0).*.,6)(/()::1(3147F,)+0,4((12((().*(1())(-*(-,
@M04650:207:000000000-C238N:1:1101:14367:5486 2:N:0:19
GGACTACCAGGGTATCTAATCCTGTTTGCTCCCCATGCTTTCGCGCCTCAGCGTCAGTTATAGACCAGAAAGTCGCCTTCGCCACTGGTGTTCCTCCACATCTCTACGCATTTCACCGCTACACGTGGAATTCCACTTTCCTCTTCTATCCTCAAGCCTTCCAGTTTCCAATGACCTTCCACGGTTAAGCCGTGGGCTTTCACATCAGACTTAAAAGGCCGCCTGCGCGCGCTTTACGCCCAATAATTCCGGACAACGCTTGCCACCTACGTATTACCGCGGCTGCTGGCACGTAGTTAGC
+
CCCCCGGGGGGGGGGGGGGGGGGGGGGGGGGGGGGGGGGGGFGGGGGGGGGGGGGCG@FGGGGGGGGGGGGGGGGGGGGGGGGGGGGGFGGGGGGGGGGGGGGGFGGGGGGCGGFFGGGGGGGGGGGGGGG?FFGGGDGGDFGCDGFFGGGFGFFCFGGGGFGGFGGGGFFFCFGGGGGGFDGGGGGFDAFEGGGGF6FFFFGFFGGFFFGGEGDCFACD=DAABABF(76>FEFEFFCFG?18DGFFGFA>BEG09;B??BGFFGFB7:?F<C3<FC2(13271:440C0C?2:(3<4<4
@M04650:207:000000000-C238N:1:1101:5374:5500 2:N:0:19
GGACTACCGGGGTATCTAATCCTGTTTGCTCCCCACGCTTTCGCGCCTCAGCGTCAGTTACAGACCAAAGAGTCGCCTTCGCCACTGGTGTTCCTCCACATCTCTGCGCATTTCACCGCTACACATGGAATTCCACTCTCCTCTTCTGCACTCAAGTTCCCCAGTTTCCAATGACCCTCCACGGTTGAGCCGTGGGCTTTCACATCCGACTTAAAAGGCCGCCTGCGCGCGCTTTAAGCCCAATAATTCCGGACAACGCTTGCCACCTACTTATTACCGCGGCTGCTGGCCCGTAGTTATC
+
CCCCCGGGGGGGGGGGGGGGGGGGGGGGGGGGGGGG7FGGGGFDGGGGGGGGEGGGGGGGFGGFFGGCFFGGGFGGGGGGGGGGGGGGFCFEDFGGGGGGGGGGGGGGGGGGGGGGG:>DGGGG?E@FGDGGGGGG;?=FGGFFFGGDGDGFGGD9DA;FFGGGEFGGGGGG6EDF60:EFGEGGGGC?DC9C75CFGFFFFGFA***(/:DEG==B2EFFGF6(;.8356(,A72*)<CF11(97<<D=)7:@DFG>9??<3:*+42:0)).364CG0;>>B131:)4C3C((4:BG2).
@M04650:207:000000000-C238N:1:1101:26644:5513 2:N:0:19
GGACTACCAGGGTTTCTAATCCTGTTTGCTCCCCATGCTTTCGCGCCTCAGCGTCAGTTATAGACCAGAAAGTCGCCTTCGCCACTGGTGTTCCTCCACATCTCTACGCATTTCACCGCTACACGTGGAATTCCACTTTCCTCTTCTATCCTCAAGCCTTCCAGTTTCCAATGACCTTCCACGGTTAAGCCGTGGGCTTTCACATCAGACTTAAAAGGCCGCCTGCGCGCGCTTTACGCCCAATAATTCCGGACAACGCTTGCCACCTACGTATTACCGCGGCTGCTGGCACGTAGTTAGC
+
CC<CCGGGGGGGGGGGGGGGGGGGGGGGGGGGGGGGGGGGGGGGGGGGGGGGGGGGGGGGGGGGGGFFGCFGGGCGGGGGGGGGGGCFGGGGGGGGGGGGGGGGGGGGGGGGGGGGGGDDDFGGGGGGGGGGGGGGGGGGGGGFGGGGGGGFGGGGGGGGGGGCFFGGGGGGCGGFGGGGGGG7FFGGFGGCC6?EGGGGGFGFFGGFFGGGFGGGFFGDAGFADF@E289B0*=CF@GGGFDFGGCFGFF60356C9;1:?GF7CB::>BF>F?2CF60991--8?DBE:G?BFFFGFF>
@M04650:207:000000000-C238N:1:1101:18481:5527 2:N:0:19
GGACTACTCGGGTATCTAATCCTGTTTGCTCCCCATGCTTTCGCGCCTCAGCGTCAGTTATAGACCAGAAAGTCGCCTTCGCCACTGGTGTTCCTCCACATCTCTACGCATTTCACCGCTACACGTGGAATTCCACTTTCCTCTTCTATCCTCAAGCCTTCCAGTTTCCAATGACCTTCCACGGTTAAGCCGTGGGCTTTCACATCAGACTTAAAAGGCCGCCTGCGCGCGCTTTACGCCCAATAATTCCGGACAACGCTTGCCACCTACGTATTACCGCGGCTGCTGGCACGTAGTTAGC
+
CCCCCGGGGGGGGGGGGGGGGGGGGGGGGGGGGGGGGGGGGGGGGGGGGGGGGGGGGGGGGGGGGGGGGGGGGGGGGGGGGGGGGGGGGGGGGGGGGGGGGGGGGGGGGGGGGGGGGGGGGGGGGGGEGGGFGGGGGGGGGGGFGGGFGGGFGGFGGGGGGGGGGGGGGGGGGGGGGGGGGGGCEGGGGGFGGGCEGFGGGFGFFGGFEGGGFGG@FFGFADFDFFFEF4>BFEF<A?EGGFFFGGCCGFFF?EG?GF>???F0*+348>?BFFFBGGFFF9;62<707G:<:<(,3E6).
@M04650:207:000000000-C238N:1:1101:13718:5547 2:N:0:19
GGACTACACGGGTTTCTAATCCTGTTCGCTACCCACGCTTTCGCACCTCAGCGTCAGTTACAGACCAGAGAGTCGCCTTCGCCACTGGTGTTCCTCCACATATCTACGCATTTCACCGCTCCACGTGGAATTCCACTCTCCTCTTCTGTACTCAAGTCCCCCAGTTTCCAATGACCTACCACGGTTAAGCCGTGGGATTTCACATCAGACTTAAAGGACCGCCTGCGTGCGCTTTACGCCCAATAATTCCGGACAACGCTTGCCACCTACGTATTACCGCGGCTGCTGGCCCCTAGTTAGC
+
<CCCCGGGFGGGGEEGGEFGGGGEFGGGGGGGGGGGGGGGGGGGEEGGGFGGGFGGGFFGGGGFEFGGGGFCCFFGEGGGGGGGGGFGFGDGGGGGGGGG8EEFGFGGGG7+FFGGGGG6EFFGEGGGGFFGFGGFFGGGGGFFGGFGGGGBFFGGGGFDGGEC>ECDDDFF==ECDGGCDGG7@FGCFFGG4@EEG57EFFGFAC:F6FFGEF>FBFGF9D@@2FB0,>>;95>3A@EGC?<3DG?)7=?9?@G?F1>FB:35DF3((.48)+8)+:8>0(-(4677?E(*((-,)+).5
@M04650:207:000000000-C238N:1:1101:10848:5553 2:N:0:19
GGACTACACGGGTTTCTAATCCTGTTTGCTCCCCATGCTTTCGCGCCTCAGCGTCAGTTATAGACCAGAAAGTCGCCTTCGCCACTGGTGTTCCTCCACATCTCTACGCATTTCACCGCTACACGTGGAATTCCACTTTCCTCTTCTATCCTCAAGCCTTCCAGTTTCCAATGACCTTCCACGGTTAAGCCGTGGGCTTTCACATCAGACTTAAAAAGCCGCCTGCGCGCGCTTTACGCCCAATAACTCCGGACAACGCTTGCCACCTACGTGTTACCTCGGCTGCTGGCACGTAGTTAGC
+
CCCCCGGGGEGGFF@EFGGGGGGGGGGGGGGGGGFG?FFFFGGGGGGGEEGGGCGCGCFFFFFDGGGFGGGGCGGGGGGGCFGGGFFGFGGGGGGGGGGGGDDFGGDFGGGG9FGFGG>DGGGGGACEGGFFFGGGFGGGFGCF9CFDFGGFAFG?FGGGGGGGG9EFAFFFGFDCFFGGCGDDFGGFFGGGG6:>GCCC<@,1BFGFFGGFEGF8A>DF2C@99ABE@G>095)9@<EGGF(3*:)6:?>90)73706?B:GFFGF?B:12(34<ED))-3(,4:?::5,A0:?01<AD2
@M04650:207:000000000-C238N:1:1101:11501:5562 2:N:0:19
GGACTACAGGGGTTTCTAATCCTGTTTGCTCCCCACGCTTTCGAGCCTCAGCGTCAGTTACAGTCCAGAGAGTCGCCTTCGCCACTGGTGTTCTTCCTAATCTCTACGCATTTCACCGCTACACTAGGAATTCCACTCTCCCCTCCTATACTCTAGATCTCCAGTTTGGAATGCAGCCCCCAGGTTGAGCCCGAGTATTTCACATCCCACTTAAAGATCCGCCTACGCTCCCTTTACGCCCAGTAAATCCGGACAACGCTTGCCACCTACGTATTACCGCGGCTGCTGGCACGTAGTTAGC
+
CCCCCFGFFGGGGFGGGGGGGGGGGGGGGGGGGGGGGGGGGGGGGGGGGFFGGGG@CFGGGGGGGGFGFGDEFFFGGDGGGGGEGGGGGFFCGGGGGGGFDFGGGGGGGG>EGGGGGGGGGGGG,=FFFF=FGGGCDGGFGFGFGGE,ADGFGGGGFAFDAFFF?FFF68EGG9,2@DEEE7EG@<68FCFF69C5;;FGGAF69F5ACF>CAFFF63,;9FA49FFF?<@F=F;4F28FGDD;C@E<DFF90><@F23::?C?GGF?FF?FBF7<CC:;>B>;;604>C:G0(82,7:26
@M04650:207:000000000-C238N:1:1101:23911:5565 2:N:0:19
GGACTACCAGGGTTTCTAATCCTGTTTGCTCCCCACGCTTTCGCGCCTCAGCGTCAGTTACAGACCAAAGAGTCGCCTTCGCCACTGGTGTTCCTCCACATCTCTACGCATTTCACCGCTACACGTGGAATTCCACTCTTCTCTTCTGTACTCAAGTTTCCCAGTTTCCAATGACCGTTCGTGGTTGAGCCACGAGATTTCACATCAGACTTAAGAAACCGCCTTCGCGCGCTTTACGCCCAATAATTCCGGACAACGCTTGCCCCCTACGTATTACCGCGGCTGCTGGCACGGAGTTAGC
+
CCCCCGGGGGGGGGGGGGGGGGGGGGGGGGGGGGGGGGGGGGGGGGGGGGGGGGGGGGGGGGGGGGGGGGGGGGGGGGGGGGGGGGGGGGGGGGGGGGGGGGGGGGGGGGGGGGGGGGGGGGGGGFGDFFFFGGDFGGGGGGGFGGFGGGGFGFGGFGCFFGGDGGFGGGGGGGGGGGGGGE?GGGGGGGGFFEGEGFCEGADFFGGA=FC:;FCCCDCF>DFF(*6DFC,3;EFFFFGGC6=@CGFEDF4(4>):C49B?BF>*;(,4,(8>CBFCC,--,--(-4?(:7FF1(44;)66
@M04650:207:000000000-C238N:1:1101:26068:5608 2:N:0:19
GGACTACTCGGGTTTCTAATCCTGTTTGCTCCCCACGCTTTCGCGCCTCAGCGTCAGTTACAGACCAAAAAGCCGCCTTCGCCACTGGTGTTCCTCCACATCTCTACGCATTTCACCGCTACACGTGGAATTCCGCTTTTCTCTTCTGTCCTCAAGCCTTCCAGTTTCCAATGCCCTTCCACGGTTAAGCCGTGGGCTTTCACATCAGACTTAAAAGGCCGCCTGCGCGCGCTTTACGCCCAATAATTCCGGACAACGCTTGCCACCTACTTATTACCTCGGCTGCTGGCACGTAGTTAGC
+
CCCCCFGGGGGGGGGGGGGGGGFGGGGGGGGGGGGGGGGGGGGGGGGGDEFGGGGGGGGGGGFCGGGDFGGGGGGGGGGGGGGGGGGGGGGGGGGGGGFFFEDFGGGGGGGGGFFGGGGDGGGGCEGGGFGFGGFGGGGGGGGFFGGFGGGFGAFFGGGGGGGGGGGGGGGF6,@DGGGFGGGGGGGGGGGGGEEC>>FGF>FFFGFA34CFCDG+:2FG@GF@;A>D(C2;BDFFFFGDG<??<7AFGF?B?FDBG9B?<?GFCFF<(())6CBBGG).((4626B0251C<:(.:@424
@M04650:207:000000000-C238N:1:1101:7780:5643 2:N:0:19
GGACTACTCGGGTATCTAATCCTGTTTGCTCCCCACGCTTTCGCGCCTCAGCGTCAGTTACAGACCAGAGAGCCGCCTTCGCCACTGGTGTTCTTCCATATCTCTGCGCATTTCACCGCTACACATGGAATTCCACTCCCCTCTTCTGCACTCAAGCGAAACAGTTTCCAATGACCCTCCCCGGTTGAGCCGGGGGCTTTCACATCAGACTAATCTCGCCGCCTACGCGCGCTTTACGCCCAATAATTCCGGATAACGCTTGCCACCTACGTATTACCGCGGCGTCTGGCCCGTAGTTAGC
+
CCCCCGGGGGGGGGGGGGGGGGGGGGGGGGGGGGGGGGGGGGGGGGGGGGGGGGGGGGGGGGGGGGGGGFFGGGGGGGGGGGCEGGGGGGGGGGGGGGGGGGFGGGGGGGGGGGGGGGGGGGGG@DFDGGCFCGGGGFGGGFGFGGFFFGGFGGGGGEEEGGGFFAFEGGFGGGGGGGGGGGG7<FEFGGGGGGGGGGGGGAFFFGGFFGFF@7:+:@GDBGF??FFF9DFB9C34=:EG5?:?GGFFGFFF<DGFGFFB?BGFC6844??(2CBDFF336>;((-(8?C(247>F6E2<B
@M04650:207:000000000-C238N:1:1101:7662:5653 2:N:0:19
GGACTACCCGGGTATCTAATCCTGTTTGCTCCCCACGCTTTCGCGCCTCAGCGTCAGTTACAGACCAAAAAGCCGCCTTCGCCACTGGTGTTCCTCCACATCTCTACGCATTTCACCGCTACACGTGGAATTCCGCTTTTCTCTTCTGTCCTCAAGCCTTCCAGTTTCCAATGACCTTCCACGGTTAAGCCGTGGGCTTTCACATCAGACTGAAAAGGCCGCCTGCGCGCGCTTTACGCCCAATAATTCCGGACAACGCTTGCCACCTACGTATTACCGCGGCTGCTGGCCCGTAGTTGTC
+
BB<CCGGGGGECGGGFGC<FFDFFGFGGGGGFGEFGGGGGGGGGGGGGGGGGGGGEGGGGGC<FGGGDFCEEGGGGCGGGDGGEGGDEFEEECFGGGGGGA@DFGGGFGGGCFCEGGGGGGG=DGFFEG9FFFGGGGCGGGFGFGDAFGGGFGGFDGGGF?FDA@FFGGGCF9;DFGGG,2E+:FGGGGGGGGGDCGGGF++>B9FGA:F<*.4C+/-@F@D>;6F;B0911(:7<7(2CC(4067<4F461(<7:FFF:6?GFFGB?BF(.8CBBFFB(9,690:?0:C?GF2(-1+)-.
@M04650:207:000000000-C238N:1:1101:6522:5670 2:N:0:19
GGACTACTCGGGTATCTAATCCTGTTTGCTCCCCATGCTTTCGCGCCTCAGCGTCAGTTATAGACCAGAAAGTCGCCTTCGCCACTGGTGTTCCTCCACATCTCTACGCATTTCACCGCTACACGTGGAATTCCACTTTCCTCTTCTATCCTCAAGCCTTCCAGTTTCCAATGACCTTCCACGGTTAAGCCGTGGGCTTTCACATCAGACTTAAAAGGCCGCCTGCGCGCGCTTTACGCCCAATAATTCCGGCCAACGCTTGCCCCCTACGTATTACCGCCGCTGCTGGCACGTCGTTCGC
+
CC?CCEFGDGG>EFCFGAEFFFFGGFGFGGGGGDEEGCFGGGGGD@CFGGGGGGGGGGGCECF9FGGGFG8ECFGGGGGGGGGGGDFFGGGDGGDGGCCFGGGGGCEF7CCCG,EFGDGGGFGG7FGGG9BFGGFGFE=EFGGFGFDAC=@?EDFGGGCDGGFFGGGDGGA=DCFFFGGGCFGGGGEFDFG+11+@FFCFGFGF+;+08D>F5+5+4>CFAGFFB;=BFGFFBCFC66*<F0;@*:)9@F?(()1.<:96((9(*;>(-4(.5E?)C73((413((44:G?G?3((,*(3(
@M04650:207:000000000-C238N:1:1101:18843:5689 2:N:0:19
GGACTACCGGGGTTTCTAATCCTGTTTGCTCCCCACGCTTTCGAGCCTCAGCGTCAGTTACAGTCCAGAGAGTCGCCTTCGCCACTGGTGTTCTTCCTAATCTCTACGCATTTCACCGCTACACTAGGAATTCCACTCTCCCCTCCTGTACTCTAGATCTCCAGTTTGGAATGCAGCCCCCAGGTTGAGCCCGAGTATTTCACATCCCACTTAAAGATCCGCCTACGCTCCCTCTACGCCCAGTAAATCCGGACAACGCTTGCCACCTACGTATTACCGCGGCTGCTGGCACGTAGTTAGC
+
CCCCCGGGGGGGGGGGGGGGGGGGGGGGGGGGGGGGGGFGGGGGGGGGGGGGGGGGGGGGGGGGGGGGGGGGGGFGGGGGGGGGGGGGDFGGGGGGGGGGGGGGGGGGEFGGGGGGGGGGGGGGGGGGFFGGGGGGGGGGGGGFGGGGGGGFGGGGGGGFGGGFGGGGDGGGGGFGGCGGGGGGFGGGGGGGGGE79BGGGFGFFGGFFGGGFGFFFEGG>FD@DFFFDGFF@C4<6;E7F<;8FFFEGFFFFF5?<9>6:BG:DFFFBFB?FGFFGGFF>F99>?))5E?A61443C:A:
@M04650:207:000000000-C238N:1:1101:8248:5766 2:N:0:19
GGACTACCCGGGTTTCTAATCCTGTTTGCTCCCCATGCTTTCGCGCCTCAGCGTCAGTTATAGACCAGAAAGTCGCCTTCGCCACTGGTGTTCCTCCACATCTCTACGCATTTCACCGCTACACGTGGAATTCCACTTTCCTCTTCTATCCTCAAGCCTTCCAGTTTCCAATGACCTTCCACGGTTAAGCCGTGGGCTTTCACATCAGACTTAAAAAGCCGCCTGCGCGCGCTTTACGCCCAATAATTCCGGACAACGCTTGCCACCTACGTATTACCGCGGCTCCTGGCACGTAGTTCGC
+
CCCCCGGGGGGGGGGGGGGGGGGCFFGFGGGGGGGGGGGFGGGGGGGGGGGGGGGCGFFECFGGGGGGGGGGDFFEEGGGGCFGGFFGFEEGGG,CFGGGFGGGGGDGGGGGGGGGGGGCEGGGGF8BFGGGGGGGGGGGGGGBFFGGGGGFGGFGFGGGGCFCDF=DDCCAFGFGGGGG9:CEGGGGFFCG:@EDFGGGGFGFFDGACGDGCGFG>-DF=C@FDF2B@G@>67>CF1EGG;@FGGFDDFF(05<?GBB?21D>>F?35><74C?2FC(9>F;((-,82*,<1(44:F2(4
@M04650:207:000000000-C238N:1:1101:5881:5854 2:N:0:19
GGACTACAGGGGTATCTAATCCTGTTTGATCCCCACGCTTTCGCACATCAGCGTCAGTTGCAGACCAGAGAGCCGCCTTCGCCACTGGTGTTCCTCCATATCTCTACGCATTTCACCGCTACACTAGGAATTCCACTCTCCCCTCCTGTACTCTAGATCTCCAGTTTGGAATGCAGCCCCCAGGTTGAGCCCGAGTATTTCCCCTCCCACTCAAAGATCCGCCTACGCTCCCTTTACGCCCATTAAATCCGGACAACGATTGCCACCTACGTATACCCACGACTCCTGGCCCTTAGTTAGC
+
CC@CCGG<FFGGGF<FFGG,CFFGGFGGGGGEEFFG7FEEGGGGGGGGGGGGEGGGGGGGGF9EFF8<FF@F7FEEEGGGGDC@CGEC?EFGEGDGFCFGGGGGGFGDEG:FGGGGA=EDGGDFGCEFF9EEFEDG=@8AFDGFG@D,CEFFDA9D9=EDDD98DFGGDGGE+FE=D+1AEF6+@CC6CFGGCC*4;EGC++,03<C5@C9*:CGGABGFB<2(///69D=2:E4)+/:FG<(/;79)2).(4.)(1((,.(24FF01>B(3)<))+2,89(4((..,(*.*,3)).+6:9
@M04650:207:000000000-C238N:1:1101:22695:5907 2:N:0:19
GGACTACTCGGGTATCTAATCCTGTTTGCTCCCCATGCTTTCGCGCCTCAGCGTCAGTTATAGACCAGAAAGTCGCCTTCGCCACTGGTGTTCCTCCACATCTCTACGCATTTCACCGCTACACGTGGAATTCCACTTTCCTCTTCTATCCTCAAGCCTTCCAGTTTCCAATGACCTTCCACGGTTAAGCCGTGGGCTTTCACATCATACTTAAAAGGCCGCCTGCGCTCGCTTTACGCCCAATAATTCCGGACAACTCTTGCCACCTACGTATTACCGCGTCTGCTGGCACGTACGTAGC
+
CCCCCFD<FEGEGGGFFGFGFFFGGFG<DGGFGEGGFEEFGGDGEC:FGGGGGE@FGFGEGG9@@FGGGFEF<@FGGGGF7FFGEGGG<FFGGGGGGGGGGGGGGGFFGGCFFGGGGEGDGGGGGCGGGFGF9E9EDGGGGDFFG9EF7;EF99EEFFG9DGADFGEGGDGDCA==AFGGGGGGFG>F9CF+4+46==DFGFGFF78+;DG=A@FFFFFG5>A@2F(5(2597C3>67EE@2@@GGFEFAF(/=D<G?)6.5C?GG:?B::8<+(4?74(4(((,46:2:(21<1((2)6(
@M04650:207:000000000-C238N:1:1101:24814:5956 2:N:0:19
GGACTACCGGGGTATCTAATCCTGTTTGATCCCCACGCTTTCGCACATCAGCGTCAGTTACAGACCAGAGAGCCGCCTTCGCCACTGGTGTTCCTCCATATCTCTGCGCATTTCACCGCTACACATGGAATTCCACTCTCCTCTTCTGCACTCAAGTTCCCCAGTTTCCAATGACCCTCCACGGTTGAGCCGTGGGCTTTCACATCAGACTTAAGAAACCGCCTACGCGCGCTTTACGCCCAATAATTCCGATTAACGCTTCCCCCCTACTAATTACCCCGCCGGTGGGACGTAATTTACC
+
CCCCCGGGGGGGGGGGGGGGGGGFGGGGGGGGGGGGGGGGGGGGGGGGGGGGGGGGGGGGGGGGGGGGGGGGGGGGGGGGGGGGGGGGGGGGGGGGGGGGGGGGFFFGGGGGGGDGGGGGGGGGGGGGGGGGGGGGGGGGGGGFGGGGGGGFGGGGGGGGGGGGGFGGGGGGGGGGGGGGCGGEGGGGGGGGGGGGGGGGGFGFFGGFFGGGFFCB1>GG=DBFFF1D;GFF@EFFF;GG*1(,97:):*/-()96*((--(>05C2((.)))36)<*(,4((((((-(*.*4(((.2-).
@M04650:207:000000000-C238N:1:1101:8722:6011 2:N:0:19
GGACTACACGGGTATCTAATCCTGTTCGCTCCCCACGCTTTCGCGCCTCAGCGTCAGTTACAGACCAGAGAGTCGCCTTCGCCACTGGTGTTCCTCCACATCTCTACGCATTTCACCGCTACACGTGGAATTCCACTCTCCTCTTCTGCACTCAAGCTTCTCAGTTTCCAATGACCGCTTGTGGTTAAGCCACAAGATTTCACATCAGACTTAAGAGGCCGCCTGCACGCCCTTTACGCCCAATAATTCCGGACAACGCTTGCCCCCTACGTTTTACCGCGGCTGCTGGCACGTAGTTAGC
+
CCCCCGGFFDGGGGGGGGGGGGGGGGGGGGGGGGGGCGGGGGGGGGGGGGGGGGGGGGGGGFGGGGGGGFECFGGGGGGGDGGGGGGGCEGGGGGGGGCCGGGGGFGGGGGGFGGGGGGGGGGG@FFGGGGGGG;EFGFGFFC7DEGGDFGFGFFGGGFGCGGGFFGFFGC;DEAFED6:+@:@DFEG79DFDF>4CFFGGFGFBFCA6FGGEGCFA>GGFG>@FFDFFGDFFGFF+6@GG(:;4CECFF;01:<?C(7?,392*;;;6?:.(24<E>?;B>6912?DFG7C2:?:FG<26
@M04650:207:000000000-C238N:1:1101:9919:6028 2:N:0:19
GGACTACCCGGGTATCTAATCCTGTTTGCTCCCCATGCTTTCGCGCCTCAGCGTCAGTTATAGACCAGAAAGTCGCCTTCGCCACTGGTGTTCCTCCACATCTCTACGCATTTCACCGCTACACGTGGAATTCCACTTTCCTCTTCTATCCTCAAGCCTTCCAGTTTCCAATGACCTTCCACGGTTAAGCCGTGGGCTTTCACATCAGACTTAAAAGGCCGCCTGCGCGCGCTTTACGCCCAATAATTCCGGACAACGCTTGCCACCTACGTATTACCGCGGCTGCTGGCACGTAGTTAGC
+
CCCCCGGGGGGGGGGGGGGGGGGGGGGGGGGGGGGGGGGGGGGGGGDGGGGGGGGDGGGGGGGGGGGGGGGGGGGGGGGGGGGGGGGGGGGGGGGEGGGGGFFGGGGGGGGGGGGGGGGGGGGFGFFGGDFFDEGGGGGGEGFFFGGGGG8FGGGGGGEFGFGGGGGGGGGGGFFGGFFGGGGGGGGGGGGGEEGGGGCFFFGFFFGFEGGFECCFF=F75D5=>A@BBGFF9GFF6?GGG0?@FFFAGFF6?378C>BBFFG?GGF:B:1??GF9F7<>(49>;BFFBGFG?<B0?G24:
@M04650:207:000000000-C238N:1:1101:9587:6066 2:N:0:19
GGACTACTGGGGTTTCTAATCCTGTTTGCTCCCCATGCTTTCGCGCCTCAGCGTCAGTTATAGACCAGAAAGTCGCCTTCGCCACTGGTGTTCCTCCACATCTCTACGCATTTCACCGCTACACGTGGAATTCCACTTTCCTCTTCTATCCTCAAGCCTTCCAGTTTCCAATGACCTTCCACGGTTGAGCCGTGGGCTTTCACATCAGACTTAAAAGACCGCCTGCGCGCGCTTTACGCCCAATAATTCCGGACAACGCTTGCCACCTACGTATTACCGCGGCTGCTGGCACGTAGTTAGC
+
CCCCCGGGGGGGGGGGGGGGGGGGGGGGGGGGGGGGGGGGGGGGGGGGGGGGGGGGGGGGGFGGGGGGGGGGGGGGGGGGGGGGGGGGGGGGGGGGGGGGFGGGGGGGGGGGGGGGGGGGGGGGGGGGGGGGGGGGGGGGGGFFGGGFFGGFGGGGGFFCGGGGGGGGGFGGGGC?FGGGGGGGFG8FGGGG66CCFGGCGFGFFFGFFGGGFGG787@FBDBDB:9?=D>>@C>EF0*CFDFFGF5>>BF>B:<<FF>(4?FBGGF0:0(87:?BGG?6;>>FFFBFBE1+-4843C))-
@M04650:207:000000000-C238N:1:1101:19476:6122 2:N:0:19
GGACTACCAGGGTTTCTAATCCTGTTCGCTACCCATGCTTTCGCTCCTCAGTGTCAGTAACTGCCCAGAGACCTGCCTTCGCCATCGGTGTTCTTCCTGATATCTGCGCATTCCACCGCTACACCAGGAATTCCAGTCTCCCCTACAGCACTCCAGCCTGCCCGTATCGCCTGCACGCCCGAAGTTAAGCCTCGGGATTTCACAGACGACGCGACAAACCACCTACGAGCTCTTTACGCCCAGTAATTCCGGACAACGCTTGCACCCTACGTATTACCGCGGCTGCTGGCACGTAGTTAGG
+
CCCCCFGGGGGGGGGGGGGGGGGGGGGGGGGGGGGGGGGGGGGGGGGGGGGGGGGGGGGGGGGGGGGGFGGGGGGGGGGGGGGGGGGGCFGGGGGGFGGGGGGGGFGGGGGGGGGGGGGGGGGGCGGEFGGGGGGGGGGGEFEB+@DGGFGFGGGGGGGGGGGDGGGGGGGGGGGFEGGGGE8EGCC@9EFGGGCECGGGGFGFFGGFBGGGF)?DE1FGFG6@EFF:?G9@4CFEFFGGG??BFGF<CFF>0:<?D(23:?GBGGB<18???GF<?G?FF0396?::?GFC840<<C94(
@M04650:207:000000000-C238N:1:1101:17370:6130 2:N:0:19
GGACTACAGGGGTTTCTAATCCTGTTTGCTCCCCATGCTTTCGCGCCTCAGCGTCAGTTATAGACCAGAAAGTCGCCTTCGCCACTGGTGTTCCTCCACATCTCTACGCATTTCACCGCTACACGTGGAATTCCACTTCCCTCTTCTATCCTCAAGCCTTCCAGTTTCCAATGACCTTCCACGGTTAAGCCGTGGGCTTTCACATCAGACTTAAAAGGCCGCCTGCGCGCCCTTTACGCCCAATAATTCCGGACAACGCTTGCCACCTACGTATTACCGCGGCTGCTGGCCCGTAGTTAGC
+
CCCCCGGGGGGGGGDGGGGGGGGGGGGGGGGGGGGGGGGGGGGGGGGGGGGGGGGGGGGGGGGGGGGGGGGGGGGGGGGGGGGGGGGGGGGGGGGGGGGGGGGGGGGGGGGGGGGGGGGGGGGGGGFGEGDFGGGGGGGGGGGFGGGC<E@FGGGGGGCFFFGGGGDGGGGGDAFGGGGGGGECGGGEGFGGE+CEFFDGFAC>FGG6CGGGFGGGFFGGFGFFBF2?=C(,(:4>=0=FEFF@FFF):AF93551*(,3(,>:?C::>>:(4E2:FG?BFFFFFFFFFG(*4-3??+6.6
@M04650:207:000000000-C238N:1:1101:10086:6161 2:N:0:19
GGACTACACGGGTATCTAATCCTGTTTGCTCCCCACGCTTTCGCGCCTCAGCGTCAGTTACAGACCAAAAAGCCGCCTTCGCCACTGGTGTTCCTCCACATCTCTACGCATTTCACCGCTACACGTGGAATTCCGCTTTTCTCTTCTGTCCTCAAGCCTTCCAGTTTCCAATGACCTTCCACGGTTAAGCCGTGGGCTTTCACATCAGACTTAAAAGGCCGCCTGCGCGCGCTTTACGCCCAATAATTCCGGACAACGCTTGCCACCTCCGTATTACCGCGGCTGCTGGCCCGTAGTTACC
+
CCCCCGGGGGEDGGGFGDFGGGFFGGGGGGGGGGGGGGGGGGGGGGGGGFEGGGGGGGGFGGDGGGGGGGFGGGGGGEGGGGGFGGGGGGGGGGGGGGG@CFFGGCGGGGGGGGGGGGGGGGGGDFF+CFFGGGGGGEEFFGGBFGGCF:FFGABGGGGGFFDGGGGGGEFGFGGGGGGFGGD7FEC99CFGCCGGGGGGFFEFFGG469C@CCFGFFGGBGFFFFFFFG9BB559F6EGGF?FG74:GF?02>D(*,-,21C3*<6((.4?(;:AFD?>49B99?)),:(244((4C)).
@M04650:207:000000000-C238N:1:1101:8300:6164 2:N:0:19
GGACTACAAGGGTTTCTAATCCTGTTTGCTCCCCATGCTTTCGCGCCTCAGCGTCAGTTATAGACCAGAAAGTCGCCTTCGCCACTGGTGTTCCTCCACATCTCTACGCATTTCACCGCTACACGTGGAATTCCACTTTCCTCTTCTATCCTCAAGCCTTCCAGTTTCCAATGACCTTCCACGGTTAAGCCGTGGGCTTTCACATCAGACTTAAACGGCCGCCTGCGCGCGCTTTACGCCCAATAATTCCGGACAACGCTTGCCCCCTACGTATTACCGCGGCTGCTGGCACTTAGTTAGC
+
CCCCCFGGGGGGGGGGGGGGGGGGGGGGGGGGGGGGGGGGGGGGGGGGGGGGGGGGGGGGGFGGGGGGGGGGGGBFGGGGGGGGGGGGGGGGGGGGGCFGGGFDCGGGGGGGGGGGGGGGGG9F?FFGGGGGGGGGGGGGGGGFGGGGGGGFG9CFGGGGGGGGGFGGG9EGDGFGGGGG,FCCGGGGGGGDGGD6;CFGD>FCCFFFEGGGFFG*@9ED9DB@9A(85DFFBGF38;GGG7;?4>AFGFFB<>C0C19:24F0DGB11:?32<>)<*(--(390:B:(7(0()..6<2-6
@M04650:207:000000000-C238N:1:1101:25959:6167 2:N:0:19
GGACTACCAGGGTTTCTAATCCTGTTCGCTCCCCATGCTTTCGCTCCTCAGCGTCAGGTAATGCCCAGAGAACCGCCTTCGCCACCGGTGTTCCTCCTGATATCTGCGCATTCCACCGCTACACCAGGAATTCCATTCTCCCCTGCATACCTCTAGTCTGCCCGTATCGAACGCACGCTCAGGGTTGAGCCCTGAGTTTTCACTACCGACGCGACCGACCGCCTACGAGCCCTTTACGCCCAGTAATTCCGGACCACGCTCGGCCCCTACGTATTACCGCGTCTTCTTCCCCGTAGTTAAC
+
CCCCCGGGGGGGGGGGGGGGGFGFGGGGGGGGGGGGDFGGGGGGGGGGGGCFGGGG7,EE<<EDFGFGGDDFGGGGEEGG,BFEGGGGGEGGGGGGGFGGF9EGGGGGGGGGGGGGGGGGGGGGG7EFDFGGGGCGGG=FEFGF?FFGFGGFG?FFFGE>AGF>C8FGGF8,=EEEE61:9@?7FGGCCFGGFG67D:FEF6EF6?*)8<7)(2>)).=D9C>:(7-80C>F?GFAF088:<1:F*))290(-)),*21(46C6*81((21(5<2)3C(464(-())))+(*-8666+.).
@M04650:207:000000000-C238N:1:1101:10308:6181 2:N:0:19
GGACTACCCGGGTTTCTAATCCTGTTTGCTACCCACGCTTTCGCACATCAGCGTCAGTTGCAGACCAGAGAGCCGCCTTCGCCACTGGTGTTCCTCCATATCTCTGCGCATTTCACCGCTACACATGGAATTCCACTCTCCTCTTCTGCACTCAAGCAAGACAGTTTCCAATGACCTTCCTCGGTTGAGCCGAGGGCTTTCACATCAGACTTAAAAGGCCGCCTGCGCGCGCTTTACGCCCAATAATTCCGGACAACGCTTGCCACCTCCTTATTCCCGCGGCTGCTGGCACGTAGTTAGC
+
CCCCCGGGGGGGGGGGGGGGGGGGGGGGGGGGGGGGGGGGGGEGGGDGGEGGGGGGGGGGGGGGGGGGGGGGGGGGGGGGGGGGGGGGGGGGGGGGGGGGGGGGGGGGGGGGGGGGGGGGGGGGCGGFGGGGGGGGGGGGGGGFGGGGGGGFGGGGG?FGGGGGGGGGGGFGGGGGGGGFFFEDFFGFGGGGGCGGGGGGGFGF>FDF@FGGFC8:B@GGFGFD3:9E@G09@EF)78EGG?BB47>AFF69:DG:FB9:<BGFGGF7(((.6EA)A719906>--:4253A14?0<G)4<
@M04650:207:000000000-C238N:1:1101:13524:6186 2:N:0:19
GGACTACCAGGGTATCTAATCCTGTTTGCTCCCCATGCTTTCGCGCCTCAGCGTCAGTTATAGACCAGAAAGTCGCCTTCGCCACTGGTGTTCCTCCACATCTCTACGCATGTCACCGCTACACGTGGAATTCCACTCTCCCCTTCTACCCTCAAGCCTTCCAGTTTCCAATGACCTTCCACGGTTAAGCCGTGGGCTTTCACACCAGACTCAAAAGGCCGCCTGCTCGCGCTTTACGCCCAATAATTCAGGACAACCCTTGCCACCTACTGATTCCCGCGGCTGCTGGCACGTGATTACC
+
CCCCCFCFGF7@6EC@@F,6,CFEEF9EEFF@FCFEG<EDF9@F7CFFD<FFGGC@C,CFC<@,E<EEGGG86E@FG7?:DFCC@FCEGG@:F<FEFF8FG8,E,9C?:FC,CFFFD@ECCFGE@:F+FAFGGGF,@,9A,+8:,@>=,@BDFFGG==F>E<8DD3@F>=E;AA@@=+@D9FE@FGCFGGG>GE6E**33<@E=*;795CF*698*9=CG44>==)(0(73(3E34+(1=*(,6C;<5C+;)4.94C(-4(.>(2<04232.)<<)3>-,(((,--8:3EBG1:(((<4).
@M04650:207:000000000-C238N:1:1101:19359:6187 2:N:0:19
GGACTACACGGGTTTCTAATCCTGTTTGCTCCCCATGCTTTCGCGCCTCAGCGTCAGTTATAGACCAGAAAGTCGCCTTCGCCACTGGTGTTCCTCCACATCTCTACGCATTTCACCGCTACACGTGGAATTCCACTTTCCTCTTCTATCCTCAAGCCTTCCAGTTTCCAATGACCTTCCACGGTTAAGCCGTGGGCTTTCACATCAGACTTAAAAGGCCGCCTGCGCGCGCTTTACGCCCAACAATTCCGGACAACCCTTGCCACCTACCTATTACCGCGGCTGCTGGCCCGTAGTTAGC
+
CC@CC<FFDGFGGEGGGGGGGGGCGGGGGGGGGGFGGGGGGGGGGGGGGDFGGGG,CCFDG@EGGGGGGCGDEGGGGGGGFGGCGGFGGDEFGGGGGFFEAFFGGFFGGGGGGGFGGGGGDG@G@FFGGGFFGGGGGFGGGGGFGGGAFF@;EFFGGGGAFG8=CFFGGCGGCADFFGGFGGGEFGEFGGGGGGDEFGCFF6F9F>+3>CGGCGGGFDGG=D>99A2;@D9@9C><:;EGGFF(:F24FF)3:@)3F((.48<::9?8(2(5>CB2FC(44240-4:72C(/(((--066B
@M04650:207:000000000-C238N:1:1101:15936:6241 2:N:0:19
GGACTACCCGGGTATCTAATCCTGTTTGCTCCCCACGCTTTCGCGCCTCAGCGTCAGTTATAGACCAGAAAGTCGCCTTCGCCACTGGTGTTCCTCCACATCTCTACGCATTTCACCGCTACACGTGGAATTCCACTTTCCTCTTCTATCCTCAAGCCTTCCAGTTTCCAATGACCTTCCACGGTTAAGCCGTGGGCTTTCACATCAGACTTAAAAGGCCGCCTGCGCGCGCTTTACGCCCAATCATTCCGGACAACGCTTGCCACCTACGTATTACCTCGGCTGCTGGCACGTAGTTAGC
+
CCBCCDGGGGGGGGGGGGGGGGGGGGGGGGGGGGGGGGGGGGGGGGGGGGGGGGGGGGGGGFGGGGGGGGGGGGGGGGGG?GG>FGGGGGGGGGGGGGGGGGGGGGGGGGGGGGGGGGGGGGGGGF@FGGGGGGGGGGGGGGGFGGGGADFFGGGCGGGGGGGGGGGGGGGGG9FFGGGGCFGCFGGGFFGGGGDECCGGGFGFFGGFEGGGFCFFFAGGFGFFBF>E9GBFFEF);;EGGF02*9<AGF@B(5<?GF;::<GFCGF??FB14<2<FG2>?B0:FFF0(:2C::,:BF)6:
@M04650:207:000000000-C238N:1:1101:18403:6251 2:N:0:19
GGACTACACGGGTTTCTAATCCTGTTTGCTCCCCACGCTTTCGCGCCTCAGCGTCAGTTACAGACCAAAAAGCCGCCTTCGCCACTGGTGTTCCTCCACATCTCTACGCATTTCACCGCTACACGTGGAATTCCGCTTTTCTCTTCTGTCCTCAAGCCTTCCAGTTTCCAATGACCTTCCACGGTTAAGCCGTGGGCTTTCACATCAGACTTAAAAGGCCGCCTGCGCGCGCTTTACGCCCAATAATTCCGGACAACGCTTGCCACCTACGTATTACCGCGGCTGCTGGCACGTAGTTAGC
+
CCCCCGGGGGGGGGCGGGGGGGGGGGGGGGGGGGGGGGGGGGGGEGGGGGGGGGGGGGGGGGFGGGG,FGGGGGGGGGGGFGGGGGGGGFGGGGGGGGGGGGGGGGGGGGGGGGFGGGGGGGGGGGGGGGGGGGGGGGGGGGGFGGGGGGGFGGFGGGGGGGGGGGGGFFDDGGEGGFFGGGGEGGEGGFGGGGGGGFGGGFGFFG7FEFGF=F>GFDGGFGFFFF@E>GFFF=F<FBGGGF6<FGAADBF28@D07-903:GF7F?B2???,:?<FC:>F991-47::CBG2(42:FB><
@M04650:207:000000000-C238N:1:1101:4693:6281 2:N:0:19
GGACTACCAGGGTTTCTAATCCTGTTTGCTCCCCATGCTTTCGCGCCTCAGCGTCAGTTATAGACCAGAAAGTCGCCTTCGCCACTGGTGTTCCTCCACATCTCTACGCATTTCACCGCTACACGTGGAATTCCACTTTCCTCTTCTATCCTCAAGCCTTCCAGTTTCCAATGACCTTCCACGGTTAAGCCGTGGGCTTTCACATCAGACTTAAAAGGCCGCCTGCGCGCGCTTTACGCCCAATAATTCCGGACAACGCTTGCCACCTACGTATTACCGCGGCGGCTGGCACGTAGTTAGC
+
CCCCCGGGGGGGEFEGGGGGGGGGGGGGGGGGGGGGGGGGGGGGGGGFGFGGGGGGGGGGGGGGGGGGFGFGGGGGGGGGFGGGGGGGGFGGGGGGGGGGGGGGGGGGGGGGGGGFGGGG@FFGGGGGGGGGGGGGGDFGGGGFGGGFCGGFGGCDGGGGGGGGGGGGGGGGG;DFGGGFGFEEGEEFCEGCCEG6;?FGGAFAFG768FGFE7C79AGGFGFFFF=>5D@F>GFEFD>FG@(6*;?EFAA>(7)449BB?BFBFGB:::(.4C?FGG?FFF9((493(2(C?3<<FG49:
@M04650:207:000000000-C238N:1:1101:22448:6439 2:N:0:19
GGACTACTCGGGTTTCTAATCCTGTTTGCTCCCCATGCTTTCGCGCCTCAGCGTCAGTTATAGACCAGAAAGTCGCCTTCGCCACTGGTGTTCCTCCACATCTCTACGCATTTCACCGCTACACGTGGAATTCCACTTTCCTCTTCTATCCTCAAGCCTTCCAGTTTCCAATGACCTTCCACGGTTAAGCCGTGGGCTTTCACATCATACTTAAAAGGCCGCCTGCGCGCGCTTTACGCCCACTAATTCCGGACAAAGCTTGCCACCTACTTATTACCGCGGCTGCTGGCCCGTACTTAGC
+
CCCCCGGGF@FGGGGGGFGGGGGCFFGGGGGGGGCEFFGFGGGGGGGGGGGGGGGGGGGFGEDFFGFEFCFFGGGGGGGGFGGGEGGGGGGGGGGGGGGFGGF=EF9FGEGEGGGCF=BC7FCGFA8FF,CFDGGGGGGFEDFFGGF8,=ED9FCFGEFFG<99@FFDF99>=9ECAFGGCAC7CF89=EG+CEG>9=CCCAFAFFF+;CDC*B+=17;D>GF@=A5)5D9B;GFEFFGGGF(,*;?C7C@B0@D(*(.<B?C80A?:(,)).<24AF:96;140023(/1A(-((-+.-6
@M04650:207:000000000-C238N:1:1101:15485:6443 2:N:0:19
GGACTACACGGTTTCTAATCCTGTTTGCTCCCCTTCCTTTTCGCCCCCGCCTCCCGTTAAGAACCAAAAATCCCCCTCCCCCCTCGGTTTTCTCCCCCTTTCTACCCCCTTTCCCCCCACCCGTGGAAATTCCCCTTTCCCTTCCTACCCCCAACCCTCCCGTTTCCCCTCGCCCTCCCCGGTTTAGCCCTGGGGCTTTCCATCAAGCGTTAAACGCCCCCTGCGCCCCCTTTTCGCCCCATAATTTCCGTACACCCGTTCCCACCCCCTATTTCCCCCGCCTCTCGCCCTGCGTTTGTCC
+
CCCCCGGFFGGGGGGGGGGGGEEEGGDFDFGG7,,,,;E6,,76B@6++++,,;,6C,,,,<,:@,,:69,,,9:+8,,8@CF+,+,,4B<E,A498=+,,:4,,,4++8E?<<F8+++6+4++3@+5,55A,,,,@,38327*,,,281+0++84+5*>4*,4,,@9,,***54=,;*:*=EEC325++?**//*1>2++++1*0**(////C**04*73)-(3)(0(/-(5+1(0-C**(.)*04407/,()*.1(-,1:0)9*(-,((,6+).+*((((-(.(-4(2(1.(-((*(-)
@M04650:207:000000000-C238N:1:1101:14168:6472 2:N:0:19
GGACTACAGGGGTATCTAATCCTGTTTGCTCCCCATGCTTTCGCGCCTCAGCGTCAGTTATAGACCAGAAAGTCGCCTTCGCCACTGGTGTTCCTCCACATCTCTACGCATTTCACCGCTACACGTGGAATTCCACTTTCCTCTTCTATCCTCAAGCCTTCCAGTTTCCAATGACCTTCCACGGTTAAGCCGTGGGCTTTCACATCAGCCTTAAAAGGCCGCCTGCTCGCGCTTTACGCCCAATAATTCCGGACAACGCTTGCCACCTACGTATTACCGCGGCTGCTGCCACTGAGTTAGC
+
CCCCCFGGGGGDGGGGGGGGGGGGGGGGGGGGGGGGGGGGGGGGGGGGGGGGGGGGGGGGGGGGGGGGGGGGGGGGGGGGGGGGGGGFGGGGGGGGGGGFFGGGGDFGGGGGGGGGGGGDGGFGGGGGGGGGGFGGGCFGGGGFGGGGDGDFFGFGGGGGGGGCFGGFGGEGFDFGGGGG8,=+@CE8FFGDGGGDFGGGGAGFFG>*);?DECFF64F4AD>DBF(;9D>>>GF);?GGGF?@FDC5>FF61:G2F9BF?6F?*A11:>::2EB9GG<0(-0,(22)):)<()))-2))6
@M04650:207:000000000-C238N:1:1101:5549:6521 2:N:0:19
GGACTACCGGGGTTTCTAATCCTGTTTGATCCCCACGCTTTCGCACATCAGCGTCAGTTACAGACCAGAGAGCCGCCTTCGCCACTGGTGTTCTTCCATATCTCTGCGCATTTCACCGCTACACATGGAATTCCACTCCCCTCTTCTGCACTCAAGCGAAACAGTTTCCAATGACCCTCCCCGGTTGAGCCGGGGGCTTTCACATCAGACTAATCTCGCCGCCTACGCGCGCTTTACGCCCAATAATTCCGGATAACGCTTGCCACCTACCTATTACCGCTGCTGCTGGCACTTAGTTAGC
+
C?CCC?FGGGGGFGEGGGGGGGGGGGGGGDFGGGGGGGFGGGCDGCFGGGGGGGGGGGGGFGGGGGGGGFGGGGGGGGGGGEG7FGDDFGGGGGFGGGGGGFFAGEFEGGGGGGFGGEGGGCFC=FFFCG?FG<>F@D=FEGDFGGFFGFGFGFCGGGDGGGGGGGGGF,@E6FGCGG?CEGCEEF5@?FGC*?8CDCFGGAFF6D>A398C@GC+;3EG9<>:0F?D9<23>EF:6(/?E1(,6*)6CFF>1BCAF012?:3:7+3.30(.)2:):C(0(--).)338C:C(.))6<)))
@M04650:207:000000000-C238N:1:1101:12707:6532 2:N:0:19
GGACTACTGGGGTTTCTAATCCTGTTTGCTCCCCATGCTTTCGCGCCTCAGCGTCAGTTATAGACCAGAAAGTCGCCTTCGCCACTGGTGTTCCTCCACATCTCTACGCATTTCACCGCTACACGTGGAATTCCACTTTCCTCTTCTATCCTCAAGCCTTCCAGTTTCCAATGACCTTCCACGGTTAAGCCGTGGGCTTTCACATCAGACTTAGAAGGCCGCCTGCGCGCGCTTTACGCCCAATAATTCCGGACAACGCTTGCCACCTACGTATTACCGCGGCTGCTGGCACGTGGTTAGC
+
CCCCCGGGGGGGGGGGGGGGGGGGGGGGGGGGGGGGGGGGGGGGGGGGGGGGGGGGGGGGGFGFGGGGGGGGGGGGGGGGGGGGGGGGGGGGGGGGGGGGGGGGGGGGGGGGGGGFGGGGGGGGGGGGGGGGGGGGGGGGGGGFGGGGFFGFGGGGGGGGGGGGFFGGGGGG6FGGGGGG8DEGGGGGGGGG6@EGG5FFGFGFFGGFFGGGFGCGFFGGFGFD=FBFFGBF9CFFFFGGC<D@GGFFGBF>:@GFFFF?6:FF7C??:>:?FG?FGG199(609?F?:C:C?6((4C>F<
@M04650:207:000000000-C238N:1:1101:18479:6553 2:N:0:19
GGACTACCCGGGTTTCTAATCCTGTTTGCTCCCCACGCTTTCGAGCCTCAGCGTCAGTTACAGACCAGAGAGCCGCCTTCGCCACTGGTGTTCCTCCATATATCTGCGCATTTCACCGCTACACATGGAATTCCACTCTCCTCTTCTGCACTCAAGTCTCCCAGTTTCCAATGACCCTCCCCGGTTGAGCCGGGGGCTTTCACATCAGACTTAAGAAACCGCCTGCGCTCGCTTTACGCCCAATAAATCCGGACAACGCTTGCCACCTACGTATTACCGCGGCTGCTGGCACGTAGTTAGC
+
CCCCCGGGGGCEGGGGGGGGGGGGGGGGGGGGGGGGGGGGGGGGGGGGGGGGGGGGGGGGGGGGGGGGGG<CGGGGGGGGGGGGGGGGGGGFGGGGGGGGGGGGGGGGGGGGGGGGGGGGGGGGGGGFFEFGGGGGGGGGGGGFGGGGGGGFGDGGGGGGGGGCFGGGGGGGGFFEGGGGCGGGGGEGGGGGDGGEGGGGGFGFFG7A3DGGFCGDFFGGFGFF@F>EBGFFF5FAF6GGGB(2C>ADGFB6?FD?GF90:<DBFGF:3>?F>GFAF71>>BF>F?772EBG04(86C>2>
@M04650:207:000000000-C238N:1:1101:27719:6577 2:N:0:19
GGACTACCGGGGTTTCTAATCCTGTTCGCTCCCCATGCTTTCGCGCCTCAGCGTCAGTTATAGACCAGAAAGTCGCCTTCGCCACTGGTGTTCCTCCACATCTCTACGCATTTCACCGCTACACGTGGAATTCCACTTTCCCCTTCTATCCTCAAGCCTTCCAGTTTCCAATGACCTTCCACGGTTAAGCCGTGGGCTTTCACATCAGACTTAAAAGGCCGCCTACTCGCGCTTTACGCCCAATAATTCCGGACAACGCTTGCCACCTACGTATTACCGCGGCTGCTGGCACGTAGTTCGC
+
CCCCCGGGGEGGGEEGGGGGGGGGFG,FGGGGGGG?EFGGGGGGGCFGGGGGGGGGGF9,C9,@EGFG@CCF@FFDGGGGGGGGGGGFGGGGG9FGG8=FG<EGFEEFGCFGGGGGGGGDEGGGC:EFGGFGFFAFGFGG9+6D8@9:C,@C8,89DFFF?D8=CFGGGC9ED;9FF:,,,,@BFG>;<EGGE55CFC:FF6;=@F8*:>9EE25+42FGFDFF(0);8D011E:4A;EG<08?CF26:=?>:DDBG90?((>4*<6::7(4)<39FF(7;>F6>FB:?GFGFF::BG)(4
@M04650:207:000000000-C238N:1:1101:19484:6588 2:N:0:19
GGACTACTCGGGTTTCTAATCCTGTTTGCTCCCCACGCTTTCGCGCCTCAGCGTCAGTTACAGACCAAAAAGCCGCCTTCGCCACTGGTGTTCCTCCACATCTCTACGCATTTCACCGCTACACGTGGAATTCCGCTTTTCTCTTCTGTCCTCAAGCCTTCCAGTTTCCAATGACCTTCCACGGTTAAGCCGTGGGCTTTCACATCAGACTTAAAAGGCCGCCTGCGCGCGCTTTACGCCCAATAATTCCGGACAACGCTTGCCACCTACGTATTACCGCGGCTGCTGGCACGTAGTTAGC
+
CCCCCGGGGGGGGGGGGGGGGGGGGGGGGGGGGGGGGGGGGGGGGGGGGGGGGGGGGGGGGGGGGGGEGFGGGGGGGGGGGGGGGGGGGGGGGGGGGGGGGGGGGGGGGGGGGGGGGGGGGGGGGGGGGGGGGGGGGGGGGGGFGGGGGGGFGGGGGGGGGGGGGGGGGGGGGGGGGGGGCGGEGGGGGGGGGEGGGGGGGFGFFGGFFGGGFGFCF@GGFGFFBFBFFGFFFGFFFFGGGB?FGGFFGFFBBFGFG99?01DB*<:??F612FFFGG:99BFF>BFF:E(E:11,4C)66
@M04650:207:000000000-C238N:1:1101:22398:6629 2:N:0:19
GGACTACTGGGGTTTCTAATCCTGTTTGCTCCCCATGCTTTCGCGCCTCAGCGTCAGTTATAGACCAGAAAGTCGCCTTCGCCACTGGTGTTCCTCCACATCTCTACGCATTTCACCGCTACACGTGGAATTCCACTTTCCTCTTCTATCCTCAAGCCTTCCAGTTTCCAATGACCTTCCACGGTTAAGCCGTGGGCTTTCACATCAGACTTAAAAGGCCGCCTGCGCGCGCTTTACGCCCAATAATTCCGGACAACGCTTGCCACCTACGTATTACCGCGGCTGCTGGCCCGTAGTTAGC
+
CCCCCGGGGGGGGGGGGGGGGGGGGGGGGGGGGGGGGGGGGGGGGGGGGGGGGGGGGGGCGAFGGGGGGFGGFGGGGGGGGGGGGGGFGFGGGGGGGFGGGCDGGGGGGGGGGGFGGGEGDGCGEGGFFCEGGGGGGGGGGCGFCFGDDCFFGGGFFFFF9FGCGFFFFD9EFAFDFGGGAFEEFGDFFFG>@CEEC5FFFFGFFGG5*;FF@FGFC@FFBGFDFF2AFG6@6GFC:;8C=(/:<C?CFF?>13C(>048:<F:*96?BBB:DGF2FG0;>0((((.4(:1F(-(-8FB)6
@M04650:207:000000000-C238N:1:1101:10851:6632 2:N:0:19
GGACTACCGGGGTTTCTAATCCTGTTTGCTCCCCATGCTTTCGCGCCTCAGCGTCAGTTATAGACCAGAAAGTCGCCTTCGCCACTGGTGTTCCTCCACATCTCTACGCATTTCACCGCTACACGTGGAATTCCACTTTCCTCTTCTATCCTCAAGCCTTCCAGTTTCCAATGACCTTCCACGGTTAAGCCGTGGGCTTTCACATCAGACTTAAAAGGCCGCCTGCGCGCGCTTTACGCCCAATAATTCCGGACAACGCTTGCCACCTACGTATTACCGCGGCTGCTGGCACTTAGTTAGC
+
CCCCCGGGGGGGGGGGGGGGGGGFGGGGGGGGGGGGGGGGGGGGGGGGGGGGGGGGEEFAFFG9F@FED,CEGGDFEEGGFDGGGGFGFFGGGGGGGGG@GGGGGGFFGDGGGGGGGG6DEGGGGGFEEFGFFG9FEFCGGGGFGGGGFGGFGG,,:DFGGFF,EEGGGAFF6=DFGFED,BEGGD+9EFFG>*@*@CGEF9BF>*+9.3;FEG>FF2DF=D52BA@BBG9>FG;);;EFG?6?*:A<FFFF:@D69>BF:(1:7C?:(.::)::)3*(49(429B?::G<E(54<>C))6
@M04650:207:000000000-C238N:1:1101:4789:6638 2:N:0:19
GGACTACAAGGGTATCTAATCCTGTTTGCTCCCCACGCTTTCGCGCCTCAGCGTCAGTTACAGACCAAAAAGCCGCCTTCGCCACTGGTGTTCCTCCACATCTCTACGCATTTCACCGCTACACGTGGAATTCCGCTTTTCTCTTCTGTCCTCAAGCCTTCCAGTTTCCAATGACCTTCCACGGTTAAGCCGTGGGCTTTCACATCAGACTTAAAAGGCCGCCTGCGCGCGCTTTACGCCCAATAATTCCGGACAACGCTTGCCACCTACGTATTACCGCGGCTCCTGGCACGGAGTTAGC
+
CCCCCCFGFGGGGGGGGGGGGGGGGGGGGGGGGGEGGGGGGGGGGGGGGGGGGGGGGGGGGGGGGGGGGGGGDDCGGGGGGGGEGGGGGGGGFGGFFGGGGGGGGGGGGDGGGGGGGGGGGGGGGGFDGFGGGGGGGEFGGFFCFFGFGGGFGGGFGGGGGFC,,C@;DDFGFAAFGCGC9FGDGGGCFDFCEGGGGGGGGFGFFGGF=CF@*C+DAACF2C992A;D@DFFFGFEC1>EE0-1<*62:?)34>7?FB>FFFGF7C?:083.)A?29>?>(491((4>05,C(((,(;).5
@M04650:207:000000000-C238N:1:1101:10201:6643 2:N:0:19
GGACTACCAGGGTATCTAATCCTGTTTGCTCCCCATGCTTTCGCGCCTCAGCGTCAGTTATAGACCAAAAAGCCGCCTTCGCCACTGGTGTTCCTCCACATCTCTACGCATTTCACCGCTACACGTGGAATTCCGCTTTTCTCTTCTGTCCTCAAGCCTTCCAGTTTCCAATGACCTTCCACGGTTAAGCCGTGGGCTTTCACATCAGACTTAAAAGGCCGCCTGCGCGCGCTTTACGCCCAATAATTCCGGACAACGCTTGCCACCTACGTATTACCGCGGCTGCTGGCACGTAGTTAGC
+
BCCCCGGGGGGGGGGGGGGGGGGFGGGGGGGGGGGGGGGGGGGGGGGGGGGGGGGGGGGFGFGGGGGGGGGGGGGGGGGGFGGGGGGGGFGGGGGGGGGGGGGGGGGGGGGGGGFGGGGGGGGGGGGGGGGGGGGGGGGGGGGFGGGGGGGFGGGGGGGGGGGGG9EGGGCFDFGGGGGGGGGDGGEGFGGGG>ECGGGGGFGFFGG>BGGGFGGCA=FGFGF?>FBBBDF@@GF3A<DFGF6?G=ABGF?;?DG?F0(86:G:GGF?:>??)<?)<C6>BFFF((5?7EFGFB???FA2-
@M04650:207:000000000-C238N:1:1101:18052:6724 2:N:0:19
GGACTACTCGGGTTTCTAATCCTGTTTGCTCCCCATGCTTTCGCGCCTCAGCGTCAGTTATAGACCAGAAAGTCGCCTTCGCCACTGGTGTTCCTCCACATCTCTACGCATTTCACCGCTACACGTGGAATTCCACTTTCCTCTTCTATCCTCAAGCCTTCCAGTTTCCAATGACCTTCCACGGTTAAGCCGTGGGCTTTCACATCAGACTTAAAAGGCCGCCTGCGCGCGCTTTACGCCCAATAATTCCGGACAACGCTTTCCACCTACGTATTACCTCGGCTGCTGGCACGTAGTTAGC
+
CCCCCGGGGGGGGGGGGGGGGGGGGGGGGGGGGGGGFGGGGGGGGGGGGGGGGGGGGGGGGGGGGGGGGGGGGGGGGGGG<FGGGGGGGFGGGGGGGGGGGGGGGGGGGGGGGGGGGGGGGGGGGGGGGFGGGGGGGGGGGGGFGGGGDFGFGGGGGGGFGGFGGGGGGGGGG,EFGGGGGGGGGGEGCFGGGGGGGFGGGAFFFFGFFFGGF7DFF)DFBGB2>F=EFGFFFD>;F;EGD?1;4CC?FF?945)8F06?0(06:C:<2:<B?F?<GD2)(((,,85)(A(3(4((-<<9<
@M04650:207:000000000-C238N:1:1101:16481:6728 2:N:0:19
GGACTACCCGGGTTTCTAATCCTGTTTGCTCCCCACGCTTTCGCGCCTCAGTGTCAGTTACAGACCAGACAGTCGCCTTCGCCACTGGTGTTCCTCCAAATCTCTACGCATTTCACCGCTACACTTGGAATTCCACTGTCCTCTTCTGTACTCAAGTTCCCCAGTTTCCAATGACCCTCCACGGTTGAGCCGTGGGCTTTCACATCAGACTTAAGCAACCCCCTGCGCTCGCTTTACGCCCAATAATTCCGGACAACTCTTGCCCCCTACGTATTACCGCGGCTGCTGTCACGTAGTTAGC
+
CCCCCGGGGGGGGGGGGGGGGGGGGGGGGGGGGGGGGGGGGGGGGGGGGGFFGGGGGGGGGGGFGGGGFFFGGGEGGGGGGGGGGGGGGGGGGGGGGFGGGGGGGGGGGDGGGGGGGGGGGGFGGCFGGGGGGGGGG?CGGGGFAFFDFGGFGCE?FEFFGGFEFFGGGCFFG;D8@8DCEEECFFGFCGG>EGGGFGGGGFGFFGGFBGGGFGGC94E7)*8@=F2A=7-:8FFEFFGGG;(66>C<DAF0;D<:F)5:))C2*;79(4:22A?2CF:9>6;B,3:2)<)A(.4(-A4:4
@M04650:207:000000000-C238N:1:1101:20761:6759 2:N:0:19
GGACTACACGGGTTTCTAATCCTGTTTGCTCCCCATGCTTTCGCGCCTCAGCGTCAGTTATAGACCAGAAAGTCGCCTTCGCCACTGGTGTTCCTCCACATCTCTACGCATTTCACCGCTACACGTGGAATTCCACTTTCCTCTTCTATCCTCAAGCCTTCCAGTTTCCAATGACCTTCCACGGTTAAGCCGTGGGCTTTCACATCAGACTTAAAAGGCCGCCTGCGCGCGCTTTACGCCCAATAATTCCGGACAACGCTTGCCACCTACGTATTACCGCGGCTGCTGGCACGTAGTTAGC
+
CCCCCGGGGGGGGGGGGGGGGGGGGGGGGGGGGGGGGGGGGGGGGGGGGGGGGGGGGGGGGFGGGGGGGGGFGGGGGGGGGGGGGGGGGGGGGGGGGGGGGGGGGGGGGGGGGGGGGGGGGGGGGGGGFFGGGGGGGGGGGGGFGGGGGGGFGGGFFGGGGGFGGGGGGGGGGFGGGGGGGGGGGGDGGGGGEDECFGGGGFGFFGGFF>7CCGF79AGGAD=D=F9)6DB@95>9F0EGE;DFG>><7B)32@GFG>FFF:FFGGF:4:14)<4)<:2>>B9((4?F?GBG082<:G>A:
@M04650:207:000000000-C238N:1:1101:11827:6808 2:N:0:19
GGACTACCGGGGTTTCTAATCCTGTTCGCTCCCCACGCTTTCGTTCCTCAGCGTCAGTTACTGCCCAGAGACCCGCCTTCGCCACCGGTGTTCCTCCTGATATCTGCGCATTTCACCGCTACACCAGGAATTCCAGTCTCCCCTACAGCACTCAAGTCTGCCCGTATCGCATGCACGCCCACCGTTAAGCCGCGGGATTTCACAAACGACGCGACCAACCGCCTACGAACTCTTTACGCCCAGTAAATCCGGCCAACGCTCGCCCCCTACGTATTACCGCGGCTGCTGGCCCGTAGTTAGC
+
CCCCCGG?:FGGGGGGGGGGGGGGGGGGGGGGGGGGGGGGGGG<@FGGGGGGGGGGGGGGG9FGGGGGGGGGGGGGGGGGGGGGGGFGGGGGGFFGGGFGGGGGGGGGGGGG<FGGGGGGGGGGGCGGFEFGFGGFEGGGG+CF6FEGGGGFGGFG=,7,8FCEG76D+++@CFDFC5FG5F5C3>EFGG,=*:CEDCFD7AC://;8;8)),7>)0(;DFGFF1F:<0)(.)<99B:CGG6((2;46:?@0()98F:>F80317CB;<6144<29FG?29>>09<?FFE(71;(((3.).
@M04650:207:000000000-C238N:1:1101:7398:6819 2:N:0:19
GGACTACCCGGGTTTCTAATCCTGTTTGCTCCCCACGCTTTCGCGCCTCAGCGTCAGTTACAGACCAAAAAGCCGCCTTCGCCACTGGTGTTCCTCCACATCTCTACGCATTTCACCGCTACACGTGGAATTCCACTTTCCTCTTCTATCCTCAAGCCTTCCAGTTTCCAATGACCTTCCACGGTTAAGCCGTGGGCTTTCACATCAGACTTAAAAGGCCGCCTGCGCGCGCTTTACGCCCAATAATTCCGGACAACGCTTGCCCCCTACGTATTACCGCGGCTGCTGGCACGTAGTTAGC
+
CCCCCGGGGGGGGGGGGGFGGGGGGGGGGGFGGGGGGGGGGGGCGGGGGGGGGGGGGGFFGGGCGGG<FEDFGGEGGGGGDGGGGGGGGGGDGFGGGFGGGGGGGGGGGGGGGGFGGGGGGGGGGCGGG9EFGFFFGGGGGGGFFGGGGGC?AE8E,@DEGGGFGGFGFGFGDGGFGGGG7FGGGGGGAFGG>EGCCC@GCAFFCDDF=CCCC:8DA-8D@DFF@FFFB),,3=>C?6CEGB07F744D??B(<GFGF;:00<(*;(3(480)<:>GGBFF>>1(0)4(:(3((((-CAB<
@M04650:207:000000000-C238N:1:1101:20037:6829 2:N:0:19
GGACTACAGGGGTTTCTAATCCTGTTTGCTACCCACGCTTTCGCACCTCAGCGTCAGTTACAGACCAGAGAGTCGCCTTCGCCACTGGTGTTCCTCCACATCTCTACGCATTTCACCGCTACACGTGGAATTCCCCTCTCCTCTTCTGTACTCACGCTCCTCAGTTTCCAATGACCCTCCCCGGTTAAGCCGTGGGCTTTCACATCAGACTTATGAAGCCGCCTGCGCGCGCTTTACGCCCAATAATTCCGGACAACGCTTGCCCCCTACGCATTACCGCGGCTGCTGGCACTCAGTTAAC
+
C9ACCGGCGGCGGGEGFDFGGGFFGGGFFFGFFFGDCFGGGGGGGCEFGFFGEGGG@FEGGGGFGGGGF8A:CEFEEGGGF@FGGFF<FFFEGGGGGG<=F8FGGAFGG7FGGFCEEC+=BE@FFE8+CFGCCF,,,@66@FDFFFFA5@EFGF,@D+@+6AFGG==FFDFF6>EDDDFG+>>7FEB75D77**3*;7,<CAGFFGGFEGGDC+;+=8AFBGF>2F151D6@;5))1/A8C?-8FG4::=/3:398F>9?:(9:4FF>0(((,;8.0:(4696(,3,)(2(<(((,6C)).
@M04650:207:000000000-C238N:1:1101:25856:6843 2:N:0:19
GGACTACTCGGGTTTCTAATCCTGTTTGCTCCCCACGCTTTCGCGCCTCAGCGTCAGTTACAGACCAAAAAGCCGCCTTCGCCACTGGTGTTCCTCCACATCTCTACGCATTTCACCGCTACACGTGGAATTCCGCTTTTCTCTTCTGTCCTCAAGCCTTCCAGTTTCCAATGACCTTCCACGGTTAAGCCGTGGGCTTTCACATCAGACTTAAAAGGCCGCCTGCGCGCGCTTTACGCCCAATAATTCCAGACAACGCTTGCCACCTACGTATTACCGCGGCTGCTGGCACGTAGTTAGC
+
CCCCCGGGGGGGGGGGGGGGGGGGGGGGGGGGGGGGGGGGGGGGGGGGGGGGGGGGGGGGGGGGGGGGGGGGGGGGGGGGGGGGGGGGGGGGGGGGGGGGGGGGGGGGGGGGGGGGGGGGGGGGGGGDGGGGGGGGGGGGG+EFGGGGGGGFGGGGGGGGGGGGGGGGGGGGGGGGGGGCGGEGGGGGGGGGGGGGGGGGGFGFFGGFFGGGFGGG=@GFFGF?BFFA@G>FFGFFFFEEGFB?GGFFGFFFFFC?93>::(9?FEFF?2::?GBAGF6>FFBFBFFFBE0<<:1((<<26
@M04650:207:000000000-C238N:1:1101:23923:6858 2:N:0:19
GGACTACTGGGGTTTCTAATCCTGTTTGATCCCCACGCTTTCGCACATCAGCGTCAGTTACAGACCAGAGAGCCGCCTTCGCCACTGGTGTTCCTCCATATCTCTGCGCATTTCACCGCTACACATGGAATTCCACTCTCCTCTTCTGCACTCAAGTTCCCCAGTTTCCAATGACCCTCCACGGTTGAGCCGTGGGCTTTCACATCAGACTTAAGAAACCGCCTACGCGCGCTTTACGCCCAATAATTCCGGATAACGCTTGCCCCCTACGTATTACCGCGGCTGCTGGCACGTAGTTAGC
+
CCCCCGGGCFFGFGEGGGGGGGGGGGGGGGGGGGGGGGGGGGGGGGGGGGGGGGGGGGGGGGGGGGGGGFGGGGGGGGGGFGGGGGFFGGGGGGGGGGGGGGGGGGGGGGGGGGGGGGGGGGGGGGGGG?FGGGGGGGGGGGGFGGGGGGGFGGGGGGGGGGGGGGGGGGGGGGGGG?FGGGGGGF>E?EFEGGDEGGGGGFGF>CCF=FGGEFGGFFGGFG==(/960DBFBGFFF@EEEF07<CBAGFF>?FGFC32:1:F2*;692:04<F>4CD?F(2(-30508C<91.4??7)..
@M04650:207:000000000-C238N:1:1101:10916:6896 2:N:0:19
GGACTACCGGGGTATCTAATCCTGTTTGCTCCCCACGCTTTCGCGCCTCAGCGTCAGTTACAGACCAAAAAGCCGCCTTCGCCACTGGTGTTCCTCCACATCTCTACGCATTTCACCGCTACACGTGGAATTCCGCTCTTCTCTTCTGTCCTCAAGCCTTCCAGTTTCCAATGACCTTCCACGGTTAAGCCGTGGGCTTTCACATCAGACTTAAAAGGCCGCCTGCGCGCGCTTTACGCCCAATAATTCCGGACAACGCTTGCCACCTGCGTATTACCGCGGCTGCTGTCACGTAGTTACC
+
9@CCC@FCFGBFGGGGGGGGGGCAFGFGGFGGGG<FEGGGGGGGGGGGGGGGGGGDGFGGGGG9FGGAEFG>FGEGDGGGGGGGGGGGGGGDGGGGGDFGGGGGGFGGGGGCFC<FGEEDGFFF7=FFEGGGGGGDG++8EFFF8E=9CFD?F9FFFD,=6>A8FGGAD;EACDE<CCE?EF*@FGGGFGGEC***;;BE+3>+=C+9@GG+0+BCF2FF@G>?<FB3:D@1(:;A*(8CC?08FG<5:7603@D<G6>?-(54*A42((-4(2()3::B939(41??)2)<::0((3)).
@M04650:207:000000000-C238N:1:1101:24528:6920 2:N:0:19
GGACTACTGGGGTTTCTAATCCTGTTTGCTCCCCATGCTTTCGCGCCTCAGCGTCAGTTATAGACCAGAAAGTCGCCTTCGCCACTGGTGTTCCTCCACATCTCTACGCATTTCACCGCTACACGTGGAATTCCACTTTCCTCTTCTATCCTCAAGCCTTCCAGTTTCCAATGACCTTCCACGGTTAAGCCGTGGGCTTTCACATCAGACTTAAAAGGCCGCCTGCGCGCGCTTTACGCCCAATAATTCCGGACAACGCTTGCCACCTACGTACTACCGCGGCTGCGTGGACGTAGTTAGC
+
CCCCCGGGGGGGGGGGGGGGGGGGGGGGGGGGGGGGGFGGGGGGGGGGGGGGGGGGGFGGGGGGGGGGGGGGGGGGGFGGGGGGGGGGGGGGGGGGGGGGFGGGGGGDFGGGGGGGGGGGGGGGGGGGGFFGGGGGGGGGGGGFGGGGG=FDGGG?EGFGGGGGFGGGGGGGGFGFGGGGGGGGGGGGGGGGGGGGGGGGGFGFFGGF:*AD5C@C>=FGAD@D>F5)(136;5>EC0BF<67;6CEEGF:;FB<?73,8<(*8:931B?B?)*3:FG6334((-(((-2(+-42(-A94.
@M04650:207:000000000-C238N:1:1101:13682:6934 2:N:0:19
GGACTACTGGGGTATCTAATCCTGTTTGCTCCCCATGCTTTCGCGCCTCAGCGTCAGTTATAGACCAGAAAGTCGCCTTCGCCACTGGTGTTCCTCCACATCTCTACGCATTTCACCGCTACACGTGGAATTCCACTTTCCTCTTCTGTCCTCAAGCCTTCCAGTTTCCAATGACCTTCCACGGTTAAGCCGTGGGCTTTCACATCAGACTTAAAAGGCCGCCTGCGCGCGCTTTACGCCCAATAATTCCGGACAACGCTTGCCACCTACGTATTACCGCGGCTGCTGGCACGTAGTTAGC
+
CCCCCGGGGGGGGGGGGGGGGGGGGGGGGGGGGGGGGGGGGGGGGGGGGGGFGCGGGGGGGGGGGGGGGGGGGGGGGGGGGGGGGGGGGGGGGGGGGGGGGGGGGGGGGGGGFGGGGGGGGGGGGGGGGGGGGGGGGGGGGDFFGGGGGGGFFGGGGGGCCFGGFGGGGGFGFGGGGGGG8BEGGGGGGGGGE7CGFGFGGAFFFGGFFGGGEGGGFAGGFGFFDFFFFGFBF5>EFFGGGFF@GGF<FAFF:>D?FBBB:3C?GGB?FFF:DF0<GD2;0>>11::>757??:01:7).6
@M04650:207:000000000-C238N:1:1101:22740:6942 2:N:0:19
GGACTACTAGGGTTTCTAATCCTGTTTGCTCCCCACGCTTTCGCACCTCAGCGTCAGTTACAGACCAAAGAGTCGCCTTCGCCACTGGTGTTCCTCCACATCTCTACGCATTTCACCGCTACACGTGGAATTCCACTCTTCTCTTCTGTACTCAAGTTTCCCAGTTTCCAATGACCGTTCGTGGTTGAGCCACGAGATTTCACATCAGACTTAAGAAACCGCCTGCGCGCGCTTTACGCCCAATAATTCCGGACAACGCTTGCCACCTACGTATTACCGCGGCTGCTGGCACGTAGTTAGC
+
CCCCCGGFFGGGGGGGGGGGGGGGGGGGGGGGGGGGGGGGGGGGDGGGGGGGGGGGGGGGGGGGGGGGGGGGGGGGGGGGGGGGGGGGGGGGGGGGGGGGGGGGGGGGGGGGGFGGGGGGGGGG7EFGFFFGGGGGGGGGGGGFGGGFFGGFGAFGGGADGGGGGGGGGGGCFFGFEGCGGGGGGGGGGGGGGGCCDGFGGFG6BFCABGGGE8CF6@GGFGFFDF=EFG9BFDFEFFGGG<1@GGFEFFF9<EGFGFFF8<G:FGF?0:?:<F?BGFBF>FF>9B?:>C:G0102(<-:<
@M04650:207:000000000-C238N:1:1101:10841:6962 2:N:0:19
GGACTACCAGGGTATCTAATCCTGTTTGCTCCCCACGCTTTCGCGCCTCAGCGTCAGTTACAGACCAAAGAGTCGCCTTCGCCACTGGTGTTCCTCCACATCTCTACGCATTTCACCGCTACACGTGGAATTCCACTCTTCTCTTCTGTACTCAAGTTTCCCAGTTTCCAATGACCGTTCGTGGTTGAGCCACGAGATTTCACATCAGACTTAAGAAACCGCCTGCGCGCGCTTTACGCCCAATAATTCCGGACAACGCTTGCCACCTACGTATTACCGCGGCTGCTGGCACGTAGTTAGC
+
BCCCCGGGGGGGGGGGGGGGGGGGGGGGGGGGGGGGGGGGGGGGGGGGGGGGGGGGGGGGGGGGGGGGGGGGGGGGGGGGGGGGGGGGGEGGGGGGGGGGGGGGGGGGGGGGGGGGGGGGGGGGGGGGFFFGGGGGGGGGGGGFGGGGGGGFGGFFGECGGGGGGFGGGGGGGGGGGGEG6FGCGGGGGGGGGGEEDGGF>=CFFF>A5CFGFFCFFFGGFGF?2FBB5C0:FGFFFFGGG;08FFFFF?F;(<D?GBFBFBG:>FF?2??F<EB2CGF>;>FFFFFFFGBG<(1(,<:56
@M04650:207:000000000-C238N:1:1101:26231:6966 2:N:0:19
GGACTACCAGGGTATCTAATCCTGTTTGCTCCCCACGCTTTCGCGCCTCAGCGTCAGTTACAGACCAAAAAGCCGCCTTCGCCACTGGTGTTCCTCCACATCTCTACGCATTTCACCGCTACACGTGGAATTCCGCTTTTCTCTTCTGTCCTCAAGCCTTCCAGTTTCCAATGACCTTCCACGGTTAAGCCGTGGGCTTTCACATCAGACTTAAAAGGCCGCCTGCGCGCGCTTTACGCCCAATAATTCCGGACAACGCTTGCCACCTACGTATTACCGCGGCTGCTGGCACGTAGTTAGC
+
CCCCCFGGGGGGGGGGGGGGGGGGGGGGGGGGGGGGGGGGGGGGGGGGGFGGGGGGGGGGGGGGGGGGGGFGGGGGGCGGGGGGGGGGGGGGGGGGGGGGGGGGGFCDGGGGGGGGGGGGGGGGGGGGGGGGGGGG6B6<FGGFGGGFFGGFGCFGDFGGGGAD@DEGGGGGGGGGGGGGGCGGGGGDAAEEEGGGGGGGGFFFFDFF=FGGFGGF>@CC5D>?FFFB9C901C3;=(;CGFF:CFB>CFFF<EGFGF;6<:787C6::???<FB)<?:>>>09>BFFFG?GB:?3:C2>6
@M04650:207:000000000-C238N:1:1101:6564:6995 2:N:0:19
GGACGACAGGGGTATCGAATCCTGTTTGCTCCCCATGCTTTCGCGCCTCAGCGTCAGTTAGAGACCAGAAAGTCGCCTTCGCCACTGGTGTTCCTCCACATCTCTACGCATTTCACCGCTACACGTGGAATTCCACTTTCCTCTTCTATCCTCTAGCCTACCAGTTGCCAATGACCTTCCACGGTTAAGCCGTGGGCCGTCACATCAGACTTAAAAGTACGCCTGCGCGCGCTTTACTCCCAATAATGCCGGACAAAGCTTGCCACCTACGTGTGACCGCGGCTGCTAGCACGTACTTAGC
+
---A,@@C:@@:8BCF,,;E@@CACC,@E,;F866C<<A<<56,@F@FG<<,78,8BF<E,6CF<,9C,99BFFGGG7?4AB648FC=,9,8,595:E8F=,4;@EC:++4+,,9FFE>+>=E,@4A4??,AFGF,,E,?E+DFCGA=,:8?F,CD;=F,3,26,3=EB>D,0E,@9=,69,@EGC>AA9,@CC@9C*51;@*1B4+9>?*+/C@+=*,=55/5>FF)3),.(*)1+)+,1(407*6)29)31>D(*,,-6(7(*3,(2>:1(2(.C*-(4>1(,4))6+.3,(4((3-6)
@M04650:207:000000000-C238N:1:1101:19378:7008 2:N:0:19
GGACTACCGGGGTTTCTAATCCTGTTTGCTCCCCACGCTTTCGCGCCTCAGCGTCAGTTACAGACCAAAAAGCCGCCTTCGCCACTGGTGTTCCTCCACATCTCTACGCATTTCACCGCTACACGTGGAATTCCGCTTTTCTCTTCTGTCCTCAAGCCTTCCAGTTTCCAATGACCTTCCACGGTTAAGCCGTGGGCTTTCACATCAGACTTAGAAGGCCGCCTGCGCGCGCTTTACGCCCAATAATTCCGGACAACGCTTGCCCCCTACGTATTACCGCGGCTGCTGGCACGTAGTTAGC
+
CCCCCGGGGGGGGGGGGGGGGGGGGGGGGGGGGGGGGGGGGGGGGGGGGGGGGGGGGGGGGGGGGGGFGFGGFGGGGGGGGGGGGGGGGGGGGGGGGGGGGDGGGGGGGGGGGGGGGGGGEGFG:FFF@EEGGGGGDCFFGGGFCEDEDFGFGEEEDFGGFGGGDFGGGGGFFCCCAFGGCG5ECCCDGGFC?EGCCDGDCFGF68;FFGGGE7>7CBGG9D@@2A1)1C6>>D:4F<CEE??BGGAFGFFB1:D?GB622(>(*;;B4:?(4<:<@F2((4994<B?BGFGB<03<C4)-
@M04650:207:000000000-C238N:1:1101:11088:7024 2:N:0:19
GGACTACTAGGGTTTCTAATCCTGTTTGCTCCCCATGCTTTCGCGCCTCAGCGTCAGTTATAGACCAGAAAGTCGCCTTCGCCACTGGTGTTCCTCCACATCTCTACGCATTTCACCGCTACACGTGGAATTCCACTTTCCTCTTCTATCCTCAAGCCTTCCAGTTTCCAATGACCTTCCACGGTTAAGCCGTGGGCTTTCACATCAGACTTAAAAGGCCGCCTGCGCGCGCTTTACGCCCAATAATTCCGGACAACGCTTGCCACCTACGTATTACCGCGGCTGCTGGCACGTAGTTAGC
+
CCCCCGGGGGGGGGGGGGGGGGGGGGGGGGGGGGGGGGGGGGGEGGGGGGGGGGGGGGGGGGGGGGGGGGGGFGGGGGGGGGGGGGGGGGGGGGGGGGGGGGGGGGGGGGGGGGGGGGGGGGGGGGGDGGGGGGGGGFGGGGGFGGGFFGGFGGGGGGG9=FGGFGGGGGGGGCFGFGGG9CCGGGGGGGGGEGGGGGGGGFGFFGFFFGGGFGGFF=GGFGAA@F9?=G;;05>FFFGGD;38FCEEGFF64@GFG0(83:C?DGFFFF??2C?AGC(79>>>BFBD:C7FBF:((<426
@M04650:207:000000000-C238N:1:1101:16181:7082 2:N:0:19
GGACTACCGGGGTATCTAATCCTGTTTGCTCCCCATGCTTTCGCGCCTCAGTGTCAGTTACAGACCAGACAGTCGCCTTCGCCACTGGTGTTCCTCCAAATCTCTACGCATTTCACCGCTACACTTGGAATTCCACTGTCCTCTTCTGTACTCAAGTTCCCCAGTTTCCAATGACCCTCCACGGTTGAGCCGTGGGCTTTCTCATCAGACTTAAGAAACCACCTGCGCGCGCTTTACGCCCAATAATTCCGGACAACGCTTGCCACCTACGTATTACCGCGGCTGCTGGCACGTAGTTAGC
+
CCCCCGGGGGGGGGGGGGGGGGGGGGGGGGGGGGGGGGGGGGGGGGGGGGGGGGGGGGGGGGGGGGGGGGGGGGGGGGGGGGGGGGGGGGGGGGGGGGGGGGGGGGGGEGGGGGGGGGGGGGGGGGGGGGGGGGGGGGGGGFGFGGGGGGGFGGGGGGGGGGGGFGGGGGGGG;FGGFGGGGGDGGGGCFGGGGGGGGGGGFGFCC298*CFA:DG6BGG>GFF=F5ABG;@9E3;F<EGGF6@C>CEGFFF0)9:F6>???F00C?2?F?F>F>)@FB>>9;>>67??GFG142??F>A>
@M04650:207:000000000-C238N:1:1101:25292:7086 2:N:0:19
GGACTACAGGGGTATCTAATCCTGTTTGCTCCCCACGCTTTCGCGCCTCAGCGTCAGTTACAGACCAAAAAGCCGCCTTCGCCACTGGTGTTCCTCCACATCTCTACGCATTTCACCGCTACACATGGAATTCCACTCCCCTCTTCTGCACTCAAGCGAAACAGTTTCCAATGACCCTCCCCGGTTGAGCCGGGGGCTTTCACATCAGACTAATCTCGCCGCCTACGCGCGCTTTACGCCCAATAATTCCGGATAACGCTTGCCACCCACGTATTCCCGCGGCTGCTGGCACGTAGTTCGC
+
CCCCCGGGGGGGGGGGGGGGGGGGGGGGGGGGGGGGGGGGGGGGGGGGGGGGGFGGGGGGGFGGGFGF@FGGGGGGGGGGGGGGGFGGGGGGGGCGGGGGGGGGFGGGGGGGGGGGGGGGGGGGGGGG8FGGCGGGFG,FGGGFFAGGGFGFEBD8DGEGDGFGDFGGGGGFFGCGGGGGGGGGGDCCCFGGGGEDGCFGGFGFFFCFEFFFFCCFFFD59C0:0?BFFGF>9EFAF?GEC?0:FD4:F?@6:3<>F?2?0:<:7@((-29:(A:)<D134;911(47052???F?0<)1,
@M04650:207:000000000-C238N:1:1101:24362:7141 2:N:0:19
GGACTACCGGGGTTTCTAATCCTGTTTGCTCCCCATGCTTTCGCGCCTCAGCGTCAGTTATAGACCAGAAAGTCGCCTTCGCCACTGGTGTTCCTCCACATCTCTACGCATTTCACCGCTACACGTGGAATTCCACTTTCCTCTTCTATCCTCAAGCCTTCCAGTTTCCAATGACCTTCCACGGTTAAGCCGTGGGCTTTCACATCAGACTTAAAAGGCCGCCTGCGCGCGCTTTACGCCCAATAATTCCGGACAAAGCTTGCCACCTACGTATTACCGCGGCTGCTGGCACGTAGTTAGC
+
CCCCCGGGGGGGFEGGGGGGGGGGGGGGGGGGGGGGGGGGGGGGGGGGGGGGGEGGGFCECGGGGGGGGGGGFGGGGGGGGGGGGGGGGGGGGGGGGGGGGGGGGGGGGGGGGGGGGGDGGEGGEGGGGFFGGGGGGGGGGGGFGGGGFGGFGGGGCFF9DGFGFEGF;FGGFFFGFGGGCGGGFGGGFGGGGGCEGGGGGFGF6*:9BGFG;D+@A=CC@GF=DF>;0DBF0E><FDGEGFF0<F<AG4993BD<*(.)6:D0*<1(58?3??24?F216>>06:),85:E?:(.-:45)
@M04650:207:000000000-C238N:1:1101:19231:7176 2:N:0:19
GGACTACAGGGGTATCTAATCCTGTTTGCTCCCCACGCTTTCGCGCCTCAGCGTCAGTTACAGACCAAAGAGTCGCCTTCGCCACTGGTGTTCCTCCACATCTCTACGCATTTCACCGCTACACGTGGAATTCCACTCTTCTCTTCTGTACTCAAGTTTCCCAGTTTCCAATGACCGTTCGTGGTTGAGCCACGAGATTTCACATCAGACTTAAGAAACCGCCTGCGCGCGCTTTACGCCCAATAATTCCGGACAACGCTTGCCACCTACGTATTACCGCGGCTGCTGGCACTTAGTTAGC
+
CCCCCGGGGGGGGGGGGGGGGGGGGGGGGGGGGGGGGGGGGGGGGGGGGGGGGGGGGGGGGGGGGGGFGGGGGGGGGGGGGGGGGGGGGGGGGGGGGGGGGGGGGGGGGGGGGGGGGGGGGGGGGGGGCCCFGGGGGGGGGGGFGGGGGGGFGGGGGGGGGGGDGGGGGGGGGGGGGGGGGFFCGGD6EGGGGGGG5FGGGFGFFG>FFGGGFG7FF=8FFGFF2A=EBG6>@GF3C@GGGD(27FFFFF?BFFGFGF;3??G:FGB?07:?)<?AFGBB>>B12122052?(.42>F)6A
@M04650:207:000000000-C238N:1:1101:7199:7194 2:N:0:19
GGACTACAGGGGTTTCTAATCCTGTTTGCTCCCCACGCTTTCGCGCCTCAGCGTCAGTTACAGACCAAAAAGCCGCCTTCGCCACTGGTGTTCCTCCACATCTCTACGCATTTCACCGCTACACGTGGAATTCCGCTTTTCTCTTCTGTCCTCAAGCCTTCCAGTTTCCAATGACCTTCCACGGTTAAGCCGTGGGCTTTCACATCAGACTTAAAAGGCCGCCTGCGCGCGCTTTACGCCCAATAATTCCGGACAACGCTTGCCACCTACGTCTTACCGCGGCTGCTGGCACGTAGTTAGC
+
CCCCCGG?FGGGGGGGGGGGGGGGGGGGGGGGGGGGGGGGGGGCGGGGGGGGGGGGGGGFGGGGGGG8FGGGGGGGGGGGGGGGGGGGGDGGGGGGGGGGGGGGFFGGGEGGGGGGGGGGGFGGBFGGFFGGGGCGGCGGGGGFGGGGFFFFGGCGGGDA?FGGFGGGFFAEG,@EGFGF7CEEGGGGEFGGECG*;FGGGFGFFGG>EGF7CF+2+(=?@GF00A9DFDBB0=F<FFGGG?4:7*6AGFF;(>D(96>B8:G?FF?0(,(41C?>E4(,,4911:7?>E(<(40(2<5AA
@M04650:207:000000000-C238N:1:1101:22633:7194 2:N:0:19
GGACTACCCGGGTATCTAATCCTGTTTGCTCCCCATGCTTTCGCGCCTCAGCGTCAGTTATAGACCAGAAAGTCGCCTTCGCCACTGGTATTCCTCCACATCTCTACGCATTTCACCGCTACACGTGGAATTCCACTTTCTTCTTCTATCCTCAAGCCTTCCAGTTTCCAATGACATTCCACGGTTAAGCCGTGGGCTTTCACATCAGACTTAAAAGGCCGCCTGCTCGCGCTTTACGCCCAATAATTCAGGACAACGCTTGCCACCTACGTATTACCTCGGCTGCTGGCACGTAGTTAGC
+
B@<<C<,;;@7F@FF<6C<CFA<-EFEG9,CFDF,;E,FF<9F;+:@?BCCE+FGECCFGGGGA6<FEG,CFCFFG:CF@,BFFGECCE,C9<FFC<?4=FFFFF,9?:,,B<9A<BF+=E=EB:9,4B,CFFG,ED9F<,+@CACF8<AF;@,,4,+@E9,=D<=ACF9EB8DF,7=,E,CE7>BE8F,:C14+++;<D:+@FF9D6*;FF787:B=CC);)/()(4:DFB97>6+6CE:<3@C*9?F+;)45<(*(,4(4C(0<(4:B04)3,.32).,-:?13?,25(<?1<0-C24)
@M04650:207:000000000-C238N:1:1101:12022:7226 2:N:0:19
GGACTACAGGGGTATCTAATCCTGTTTGCTCCCCATGCTTTCGCGCCTCAGCGTCAGTTATAGACCAGAAAGTCGCCTTCGCCACTGGTGTTCCTCCACATCTCTACGCATTTCACCGCTACACGTGGAATTCCACTTTCCTCTTCTATCCTCAAGCCTTCCAGTTTCCAATGACCGTTCGTGGTTGAGCCACGAGATTTCACATCAGACTTAAGAAACCGCCTGCGCGCGCTTTACGCCCAATAATTCCGCACAACGCTTGCCACCTACGTATTACCGCGGCTGCTGGCACGTAGTTCTC
+
A<CCCGGGFE;EE7CFDEGGGGCF@EEGGGGGD@@8EGG9F9CFEG7CCE@EGFGEGEFGGEEAEC<FC8CFFGGDGGGGFCCCGFFGCDG@<FGGGGGGGG=EF;CDCGG?FGGFF7>>8C,B+AFGGCFE;FEFGGGGG8E+@E4;,7EFGFFGGGFC8FGF,;=@;EFD0,@DE6+=AC+>FF>:<DF6CC+@*;FGGCGF69>ACGGF582+=:C>=DA9(65A2<(2.=><+/*FF??3F7)6:68(47C:59101?FBFG1((,,47C72@C-,43(9>1).(:(C?B(2,<))6
@M04650:207:000000000-C238N:1:1101:20367:7226 2:N:0:19
GGACTACCAGGGTTTCTAATCCTGTTTGATCCCCACGCTTTCGCACATCAGCGTCAGTTACAGACCAGAGAGCCGCCTTCGCCACTGGTGTTCCTCCATATCTCTGCGCATTTCACCGCTACACATGGAATTCCACTCTCCTCTTCTGCACTCAAGTTCCCCAGTTTCCAATGACCCTCCACGGTTGAGCCGTGGGCTTTCACATCAGACTTAAGAAACCGCCTACGCGCGCTTTACGCCCAATAATTCCGGATAACGCTTGCCACCTACGTATTACCGCGGCTGCTGGCACGTAGTTAGC
+
CCCCCGGGGGGGGGGGGGGGGGGGGGGGGGGGGGGGGGGGGGGGGGGFGGGGGGGGGGGGGGGCGGGGGGGGDGGGGGGGGGGGGGGGGGGGGGGGGG<FFGGGGGGGGGGGGGGGGGGGGGGGFGGGFGGGGGGGFCFGGGGFFGGGFFGFGGGGGGFGGGGGGGGGGGGGGGFGGGGGGGGGGGGGGGGGGG5ECGGGGFGFFGGF=GGGFG78+:FGAG259FD?(82:9E:);;GGF107<FF<GFFFB7C<=<6?(3DBFGF?:?88>E>29D0961;6(-8475(?(((,3<<<<
@M04650:207:000000000-C238N:1:1101:17567:7238 2:N:0:19
GGACTACAAGGGTTTCTAATCCTGTTTGCTCCCCACGCTTTCGCGCCTCAGCGTCAGTTACAGACCAAAAAGCCGCCTTCGCCACTGGTGTTCCTCCACATCTCTACGCATTTCACCGCTACACGTGGAATTCCGCTTTTCTCTTCTGTCCTCAAGCCTTCCAGTTTCCAATGACCTTCCACGGTTAAGCCGTGGGCTTTCACATCAGACTTAAAAGGCCGCCTGCGCGCGCTTTACGCCCAATAATTCCGGACAACGCTTGCCACCTACGTATTACCGCGGCTGCTGGCACGTAGTTAGC
+
CCCCCEGGGGGGGGGGGGGGGGGGGGGGGGGGGGGGGGGGGGGGGGGGGGGGGGGGGGGGGGGGGGGFGGGEGGGGGGGGGGGGGGGGGGGGGGGGGGGGGGGGGGGGG@FGGGGGGGGGGGGGGGGGCFGGGGGGGGGGGGGFGGGGGGGFGGG?FGGFFGGGGGGGGGGGGGGGGGGGGGGGGGGFGGGGGGGG>CFGGFFFFFGFEGFFFGGGFFGGBGFF(815:DBFFGFEF<EGGB<<D>:4?F490BGB<9>FFBGFGG?3::::<9:B?F:6>6;99BFF?E:G?31(-<<A<
@M04650:207:000000000-C238N:1:1101:26566:7239 2:N:0:19
GGACTACAGGGGTTTCTAATCCTGTTTGCTCCCCATGCTTTCGCGCCTCAGCGTCAGTTATAGACCAGAAAGTCGCCTTCGCCACTGGTGTTCCTCCACATCTCTACGCATTTCACCGCTACACGTGGAATTCCACTTTCCTCTTCTATCCTCAAGCCTTCCAGTTTCCAATGACCTTCCACGGTTAAGCCGTGGGCTTTCACATCAGACTTAAAAGGCCGCCTGCGCGCGCTTTACGCCCAATAATTCCGGACAACGCTTTCCACCTACGTATTACCTCGGCTGCTGGCACGTAGTTAGC
+
CCCCCGGGGGGDGGGGGGGGGGFGGFGGGGGGFEGGGGGGGGGGGGGGGGGGGCCFFFCGGGGGFFDFFGGGGGGDGEEGFGGGDGGGGGEFFFGGGGGGGGGGGFGGGGGGGGGFG4CDDCGGGGGGFFFGGGGGFFGEGFGFGGGGFGGFFGGGGGGFGGGGFCFGCGGC8FGGGGDFGGGGGGGGGGGGGGDGFFGFFFDFFGGA@D5CEGCFF98?=4>=BF@>@GB63C:E=0@EE?036DE<FF41657<*-(3((76DG?(48:4<GFAG*421:BFF?)),51F4?B3(+.6)
@M04650:207:000000000-C238N:1:1101:14464:7252 2:N:0:19
GGACTACTCGGGTATCTAATCCTGTTTGCTCCCCACGCTTTCGCACCTCAGCGTCAGTATCTTCCCAAAGAGCTGCCTTCGCCTTCGGTATTCCTCCACATATCTACGCATTTCACCGCTACACGTGGAATTCTACCCCCCTCTACCACACTCTAGCGACCCAGTATCAAATGCACTTCCTAGGTTAAGCCCAGGGCTTTCACATCCGACTTAAGTCACCGCCTGCGTGCCCTTTACGCCCAGTCATTCCGATTAACGCTTGCACCCTCCGTATTACCGCGGCTCCTGGCCCGCAGTTAGC
+
CCCCCGGE,BFGGEGGGGGGGGGGGGFGGGGGGGGGGGGGGGGCCG+A,EFGGGGGGG9C6@,,CFG<6C,BF<FGGGGGGGG,6AFGG,FFGDFGGD8FF,=FFFFFGDGGGGGGGGGG8FGG+E@@B<FGG,@F8@=+@+@F8,,6,@EFGDCFC+8+@FFGG,@,@EFGGG,,@3E9,3EFGG;DFGGGG9EEDGGFFFGFFG4*)@DC=F8+1*>FFGFFFF>AFGFFFGF3C7EGGF<;DCCFGFF0,)*)::>FFFG)9C?1(49??F:AGG6BF;>B(-::(7(:1(-2(<)-6
@M04650:207:000000000-C238N:1:1101:20316:7304 2:N:0:19
GGACTACAGGGGTATCTAATCCTGTTTGCTCCCCATGCTTTCGCGCCTCAGCGTCAGTTATAGACCAGAAAGTCGCCTTCGCCACTGGTGTTCCTCCACATCTCTACGCATTTCACCGCTACACGTGGAATTCCACTTTCCTCTTCTATCCTCAAGCCTTCCAGTTTCCAATGACCTTCCACGGTTAAGCCGTGGGCTTTCACATCAGACTTAAAAGGCCGCCTGCGCGCGCTTTACGCCCAATAATTCCGGACAACGCTTGCCACCTACGTATTACCGCGGCTGCTGGCACGTAGTTAGC
+
CCCCCGGGGGGGGGGGGGGGGGGGGGGGGGGGGGGGGGGGGGGGGGGGGGGGGGGGGGGGGGGGGGGGGGGGGGGGGGGGGGGGGGGGGDGGGGGGGGGGGGGGGGGGGGGGGGGGGGGGGGGGGGGGGGGGFGGGGGGGGGGFGGGGFGGFGGGGGGGGGGGGFGGGGGGGDGGGGGGGGGGGGGGGGGGGGCCE?FGGGFGFFFGFFFFFCGGGFFGF>DFDFFBFFDFF@EFEFFGGGFD;CCC<FFFF:>D64((44:D?GGF<7:?FFF7<7C:>07;1;BBF(7:C?236<E<D4
@M04650:207:000000000-C238N:1:1101:28054:7312 2:N:0:19
GGACTACCAGGGTTTCTAATCCTGTTTGCTCCCCATGCTTTCGCGCCTCAGCGTCAGTTATAGACCAGAAAGTCGCCTTCGCCACTGGTGTTCCTCCACATCTCTACGCATTTCACCGCTACACGTGGAATTCCACTTTCCTCTTCTATCCTCAAGCCTTCCAGTTTCCAATGACCTTCCACGGTTAAGCCGTGGGCTTTCACATCAGACTTAAAAAGCCGCCTGCGCGCGCTTTACGCCCAATAATTCCGGACAACGCTTGCCACCTACGTATTACCGCGGCTGCTGGCACGTGGTTAGC
+
CCCCCGGFGGGGGGGGGGGGGGGGGGGGGGGGGGGGGGGGGGGGGGGGGGGGGGGGGGGGGGGGGGGGCGGGGGGGGGGGFGGGGGGGGGGGGGGGGGGGGGGGGGGGGGGGGGGGGGGGGGGGGGGGGGGGGGGGGFGGGGGFGGGGFGGFGGGFGGGGGGGGGGGGGGGAFEGGGGGC9EEEGGEG,9EEEGEEGGGGGFGFFFGFEGGGCG7F54FGAGAD2F25(9>FFEFFFFEDF;7@<:CCGFA>?DGFGFFB:?D?7C:24?F:?F:)<D0199>90:7:?G0F06((-;<09
@M04650:207:000000000-C238N:1:1101:19687:7319 2:N:0:19
GGACTACCGGGGTTTCTAATCCTGTTTGCTCCCCACGCTTTCGCGCCTCAGTGTCAGTTACAGACCAGAAAGTCGCCTTCGCCACTGGTGTTCCTCCATATCTCTACGCATTTCACCGCTACACATGGAATTCCACTTTCCTCTTCTGCACTCAAGTCTCCCAGTTTCCAATGACCCTCCACGGTTGAGCCGTGGGCTTTCACATCAGACTTAAGAAACCACCTGCGCGCGCTTTACGCCCAATAATTCCGGATAACGCTTGCCACCTACGTATTACCGCGGCTGCTGGCACGTAGTTAGC
+
CCCCCGGGGGGGGGGGGGGGGGGGGGGGGGGGGGGGGGGGGGGGGGGGGGGFGGGGGGGGGGFGGGGGGFCFFGGGGGGGGGDGGGGFGCGGGGGGFGGGGDEFFGFGDFGGGGGFFGDDEGGGGGGGGGGGGGGGGGGGGGGFGGGGGGGFGFCCFGFGGGGCFGGGGGGGDFGGDFFC8FECEECFEGGDEE5EFFGGGFFAFFFF*;9CAFC>FDFDBG@D@FFD(>;66EFFFFGGG6<;4:4<DFFF?>CAF?>B?FF?:9?:????2@(-<7<9;99;BFF07E0C0:?0:E)--
@M04650:207:000000000-C238N:1:1101:6103:7321 2:N:0:19
GGACTACACGGGTTTCTAATCCTGTTTGATCCCCACGCTTTCGCACATCAGCGTCAGTTACAGACCAGAGAGCCGCCTTCGCCACTGGTGTTCCTCCATATCTCTGCGCATTTCACCGCTACACATGGAATTCCACTCTCCTCTTCTGCACTCAAGTTCCCCAGTTTCCAATGACCCTCCACGGTTGAGCCGTGGGCTTTCACATCAGACTTAAGAAACCGCCTACGCGCGCTTTACGCCCAATAATTCCGGATAACGCTTGCCACCTACGTATTACCGCGGCTGCTGGCACGTAGTTAGC
+
CCCCCGGGGGGGFGGGGGGGGGGGGGGGGGGGGGGGGGGGGGGGGGGGGGGGGEGGGGGGGGGGGGEFGGGGGGGGGEGGGGGGGGGGFGFGGGGGGGGGGGGGGGGDGGGGGGGGGGGGGGGGGFGFGGGGGGGGGGGGGGG?AEGGFGGFGGGGGGGGGGGGFFAFGCFGGGGGGFGGCGGGG:EGGGGGCEGGFFF:CFFFFFGFFGGGFGDGFBFGFG9@@F@E9DFF9E:4A?GG>2<?GGF)CF40::D<C:6?6?G0F6?::??B>C0<EFBBFF>9;:BFFG?A:.4:676<6
@M04650:207:000000000-C238N:1:1101:11141:7323 2:N:0:19
GGACTACCAGGGTATCTAATCCTGTTTGCTCCCCACGCTTTCGCGCCTCAGCGTCAGTTACAGACCAAAAAGCCGCCTTCGCCACTGGTGTTCCTCCACATCTCTACGCATTTCACCGCTACACGTGGAATTCCGCTTTTCTCTTCTGTCCTCAAGCCTGTCAGTTTCCAACGACCTTCCACGGTTAAGCCGTGGGCTTTCACATCAGACTTAAAAGGCCGCCTGCCCGCCCTTTCACCCCAATAATTCCGGACAACGCTTGCCCCTTCCGTATTCCCCCGGCTGCTGGCACGAAGTTACC
+
CCCCCGGGCFEGGFFGGGGGGGGGGGDFGGGGGGGGCFCGGGGGGFDEDGGGGGGDGGAFGFC,CFF<FFGDFCEGGGGGGDGGG?GG<EFGGGGGG?<FFFGGCAFCGD7CFGGGGGGGGGGGC:<77CFFFG>F6==,==EFFGFFC8DFFA@,,=6,3:=8DEFGA;9,63@EG74@9>8ECFCC;FG*44***3>@F9?99C+3*;?881++1-/;9<0((;()(7(,,=/)+)5=*4,(0>)):4?((8C(1,,2(,*(*;(((,-.2*()<*((((((,(.3(2(<(((-4+)).
@M04650:207:000000000-C238N:1:1101:16817:7346 2:N:0:19
GGACTACTCGGGTTTCTAATCCTGTTTGCTCCCCATGCTTTCGCGCCTCAGCGTCAGTTATAGACCAGAAAGTCGCCTTCGCCACTGGTGTTCCTCCACATCTCTACGCATTTCACCGCTACACGTGGAATTCCACTTTCCTCTTCTATCCTCAAGCCTTCCAGTTTCCAATGACCTTCCACGGTTAAGCCGTGGGCTTTCACATCAGACTTAAAAGGCCGCCTGCGCGCGCTTTACGCCCAATAATTCCGGACAACGCTTGCCACCTACGTATTACCGCGGCTGCTGGCCCGTAGTTAGC
+
CCCCCGGGGGGGGGGGGGGGGGGGGGGGGGGGGGGGGGGGGGGGGGGGGGGGGGGGGEFFGGGGGGGGFGGGGGGGGGGGGGGGGGGGGGGGGGGGGCEFFGGGGGGGFGGGGGGGGGGGGGGGDFFDFGGGGGGGGGGGGGGFGGGFGGGFGDFGFGGFGGEGGGGGFGGGGAGGGGGGGGGGGGGGFGGGGGGGGGGGG@;++;D9@>DC;FDGC9FGFGA?2F@BFDB@@5>EFFGG@(36CGE3C7660))4<;><<:FB7F?B>?613@B2<F<B>96(((4>0*(/(,((4<9:4
@M04650:207:000000000-C238N:1:1101:5863:7384 2:N:0:19
GGACTACTAGGGTTTCTAATCCTGTTTGCTCCCCATGCTTTCGCGCCTCAGCGTCAGTTAAAGACCAGAAAGTCGCCTTCGCCACTGGTGTTCCTCCACATCTCTACGCATTTCACCGCTACACGTGGAATTCCACTTTCCTCTTCTATCCTCAAGCCTTCCAGTTTCCAATGACCTTCCACGGTTAAGCCGTGGGCTTTCACATCAGACTTAAAATGCCGCCTGCGCGCGCTTTACGCCAAATAATTCCGGACAACGCTTGCCACCTACGTATTACCACGGCTGCTGGCACGTCTTTACC
+
CC@CCGE,CFGGGGGGGGGGGGGFGFGGDCFGGGGGCG<FGGGGGEGGEGGC@FGGGGG9,<C@EF8FGGCFEFGGEGGGGGC:FAFFEEEFGCFEGFEFF,@DADGGGGFC9FEEF7BDG@BFCAFEEGF:;E;F8,,AC=EFD;,=FA>CFGFG,D8,4FDGGFGG9DD,0,,,@AFD,=C+3+@EFGFEC+:+++83+=;AFG76*4C+0B7++3>;)92>)92?2?((.*8666EE*6(.;F).;AA@(>G<4((-(,*8*<:.((((.:::FG93(-4(4:)4(/(+-((((+.).
@M04650:207:000000000-C238N:1:1101:15267:7386 2:N:0:19
GGACTACCAGGGTTTCTAATCCTGTTTGCTCCCCATGCTTTCGCGCCTCAGCGTCAGTTATAGACCAGAAAGTCGCCTTCGCCACTGGTGTTCCTCCACATCTCTACGCATTTCACCGCTACACGTGGAATTCCACTTTCCTCTTCTATCCTCAAGCCTTCCAGTTTCCAATGACCTTCCACGGTTAAGCCGTGGGCTTTCACATCAGACTTAAAAGGCCGCCTGCGCGCGCTTTACGCCCAATAATTCCGGACAACGCTTGCCCCCTACGTATTACCGCGGCTGCTGGCCCGTAGTTAGC
+
CCCCCCFGFGGGGGGGGGGGGGGGGGGGGGGGGGGGGGGGGGGGGGGGGGGGGGGGGGGGGFGGGGGGGGGGGGGGGGGGGGGGGGGGGGGGGGGGGGGGGGGGGGGGGGGGGGGGGGGGGGGGGGGEGGGGGGGGGGGGGGGFGGGG<CEFGGGGGGGGGGGGGGGGGGGGGCGFGGFGDG6EGGGGCFFGGGGCFGGGGFG@FF7*8?FFEGGBFFGGADFAFF>:2)((:E>>F<GGG@@@GFECGFF(1<38F9B(863(*/7>??B32A?AFC?9>>>06?2::E(/37>?F?)5:
@M04650:207:000000000-C238N:1:1101:20058:7392 2:N:0:19
GGACTACCGGGGTATCTAATCCTGTTTGCTCCCCATGCTTTCGCGCCTCAGCGTCAGTTATAGACCAGAAAGTCGCCTTCGCCACTGGTGTTCCTCCACATCTCTACGCATTTCACCGCTACACGTGGAATTCCACTTTCCTCTTCTATCCTCAAGCCTTCCAGTTTCCAATGACCTTCCACGGTTAAGCCGTGGGCTTTCACATCAGACTTAAAAGGCCGCCTGCGCGCGCTTTACGCCCAATAATTCCGGACAACGCTTGCCACCTACGTATTACCGCGGCTGCTGGCACGTAGTTCGC
+
C@CCCGGGGGGGGGGGGGGGGGGGGGGGGGGGGGGGEFDGGGGGGGGGGGGGGGGGGGGGGFGGGGGGGGGGGGGGGGGGGGGGGGGGGGGGGGGGGGGGGGGGGGGGGGGEGGGGGEEGGGFGGGGEGGGGGGGGGGGGGGGFGGGGGGFFGGGGGGGGGGGGGGGGGFGGFGGGGGGGFGGCFGGG,EGGGDEEGGGGGFGFFGGFFGGG=GGFFDGGFDFFFF>FBGFFF5A>F,CFGF:?CD2<CFF90BG:F>B?((987C128?F:?G:AFC?F>>09>??B?G?G0,43?F)(-
@M04650:207:000000000-C238N:1:1101:9960:7401 2:N:0:19
GGACTACACGGGTTTCTAATCCTGTTCGCTACCCATGCTTTCGCTTCTCAGCGTCAGTTATGGCCCAGAGACCTGCCTTCGCCATCGGTGTTCCTCCTGATATCTGCGCATTCCACCGCTACACCAGGAATTCCAGTCTCCCCTACCATACTCTAGCCTGCCCGTACCCACTGCAGACCCGGAGTTAAGCCCCGGGCTTTCACAGCAGACGCGACAAACCGCCTACAAGCTCTTTACGCCCACTAATTCCGGACAACCCTCGCACCCTACGTATTCCCGCGGCTGCTGGCACGTAGTTAGC
+
CCCCCGGGGGGGGGGGGGGGGGGGGGGDGGGGGGGGFFGGGGGGGGGGGGGGGGGG@FFGGGGGGGGGGGGGGGEGGGGGCGGGGGGGGGFGFFGGFGGGGGGGGGGGDGGGGGGGGFEGGGCGGGGGFGGGGGDGFFGGG?CDGGGGGGFFG9FGGGGGGFGGCEGGGGGGFGGGGGGGGCG:FFGF;CFF>EEE4@FFGFGFAFFF:F4C@)8)8;GGFGFF(=1A;5)44+9<F1CEGF(,0*)-:B:>BFC<D067(,99DG?0.4:B<F?)<*((,49>(8430719(:((-<-).
@M04650:207:000000000-C238N:1:1101:8012:7403 2:N:0:19
GGACTACTCGGGTTTCTAATCCTGTTTGCTCCCCATGCTTTCGCGCCTCAGCGTCAGTTATAGACCAGAAAGTCGCCTTCGCCACTGGTGTTCCTCCACATCTCTACGCATTTCACCGCTACACGTGGAATTCCACTTTCCTCTTCTATCCTCAAGCCTTCCAGTTTCCAATGACCTTCCACGGTTAAGCCGTGGGCTTTCACATCAGACTTAAAAGGCCGCCTGCGCGCGCTTTACGCCCAATAATTCCGGACAACGCTTGCAACCTACGTATTACCGCGGCGGCTGGCACGTAGTTAGC
+
CCCCCGGGGGGGEFGGGGGGGGGGGGGGGGGGGGGGGGGGGGGGGGGGGGGGGGGGGGFGGGGGGGGGGGGGGGGGGGGGGGGGGGGGGGGGGGGGGGGGGGFGGGGGGGGEGGGGGGGGGGGGDFFGGGGGGGGGG9EGGGGFGGGGGGGFGGGFGGGBFFFGGGFGGGGGGGGGGGGGFFGEGGDGGGGGGGGDFGGGGFGFFG7FEGFGCGGGCDFFAGF@B45?BGFF@GF3A?GGD<3(;:5?GFF9?FGFF6>BBBG)*<?FFFB33<34CF:6>F0(-(9><C?GB.8:1CDFA
@M04650:207:000000000-C238N:1:1101:9288:7413 2:N:0:19
GGACTACTAGGGTTTCTAATCCTGTTTGCTCCCCACGCTTTCGTGCATGAGCGTCAGTGTTATCCCAGGGGGCTGCCTTCGCCATCGGTATTCCTCCACATCTCTACGCATTTCACTGCTACACGTGGAATTCTACCCCCCTCTGACACACTCTAGCCGTGCAGTCACCAATGCAATTCCCAGGTTAAGCCCGGGGATTTCACATCGGTCTTGCACAACCGCCTGCGCACGCTTTACGCCCAGTATTTCAGATTAACGCTTGGCCCCTACGTATTACCTCGGCTGCTGTCACGTATTTCGC
+
CCCCCGGGFFGFGGGGGGGGGGGCFGG?FFGGGGFGGGGGGGCEEGDFD9,FB@FGEGFFDFGFFGFFCGFCEGGGGGGGGGGGGCCCFDFGFFGFG8DFGFGGGAFFG7FGGG9EGGFGGGGGE,AF:?FGGGGF=D6BGGGF=,>DCFCD8E;,A=CBEE+=F@,@EF6>9:FAF:CDFBFGFF99,,@7E5CC*;BFGFCAFGGFFCCDEG4=B(/?(>>;(2.).:19<:@)*4?8CF:4**))2*/)-0:)78>BFF5(98;<(40(4C0)<*)-(3:?F087)<4C((.4(:).3
@M04650:207:000000000-C238N:1:1101:25674:7452 2:N:0:19
GGACTACCCGGGTTTCTAATCCTGTTTGCTACCCACGCTTTCGCTCCTCAGCGTCAGTTACTGCCCAGAGACCCGCCTTCGCCACCGGTGTTCCTCCTGATATCTGCGCATTTCACCGCTACACTAGGAATTCCACTCTCCCCTCCTGTACTCTAGATCCCCAGTTTGGAATGCAGCCCCCAGGTTGAGCCCGAGTATTTCACATCCCACTTAAAGATCCGCCTACGCTCCCTCTACGCCCAGTAAATCCGGACAACGCTTGCCACCTACGTATTACCGCGGCTGCTGGCCCGTAGTTAGC
+
CCCCCGGGGGGGGGGGGGGGGGGGGGGGGGGGGGGGGGGGGGGGGGGGGGGGGGGEGGGGGGFGGGGGGGGGCFGGGGGGFGGGGGGGGGGGGGGGGGGGGGGGGFGFGCGGGGGGGGGGGGGGGGGGGGGGGGGGGCFGGGGFGGDG,EGFGGGAC=FFFGGGFGGGGGFGGGGGGFGGGCEFGFGGGGGG>CGFFGGGGFGFF?FFEGGGC:>>F@GG>F?@9ADFDGFFFGF36(CFGDFE7+9?GFD90)/3C9>BB?GB7<<??FF?,984C>3>FFFF>BB701(:7>(3<<2<6
@M04650:207:000000000-C238N:1:1101:27029:7476 2:N:0:19
GGACTACCCGGGTATCTAATCCTGTTTGCTCCCCATGCTTTCGCGCCTCAGCGTCAGTTATAGACCAGAAAGTCGCCTTCGCCACTGGTGTTCCTCCACATCTCTACGCATTTCACCGCTACACGTGGAATTCCACTTTCCTCTTCTATCCTCAAGCCTTCCAGTTTCCAATGACCTTCCACGGTTAAGCCGTGGGCTTTCACATCAGACTTAAAAGGCCGCCTGCGCGCGCTTTACGCCCAATAATTCCGGACAAAGCTTGCCACCTACGTATTACCGCGGCTGCTGGCACGTAGTTAGC
+
CCCCCGGGGGGGGGGGGGGGGGGGGGGGGGGGGGGGGGGGGGGGGGGGGGGGGGGGGGGGGGGGGGGGGGGGGGGGGGGGGGGGGGGGGGGGGGGGGGGGGGGGFFGFGGGGGGDGGGGGGGGGGGGGGGGGGGGGGGGGGGC9DGGGFGDB8FEGGGGGGGGGGFGGGCEGGDGGFGGGCFG7FGCFGGGGGDGGFGGGFFGFCCFFEGFG4@FCFAFF=DFFFFFFFD(4(A>3F<EFGF08**64C660:@3(*4:AFFGB:F:.(,8:BFBFGF0>>9BBF2)),*(<:BF(-<<2A
@M04650:207:000000000-C238N:1:1101:10990:7478 2:N:0:19
GGACTACCGGGGTTTCTAATCCTGTTTGCTCCCCATGCTTTCGCGCCTCAGCGTCAGTTATAGACCAGAAAGTCGCCTTCGCCACTGGTGTTCCTCCACATCTCTACGCATTTCACCGCTACACGTGGAATTCCACTTTCCTCTTCTGTCCTCAAGCCTTTCAGTTTCCAATGACCTTCCACGGTTAAGCCGTGGGCTTTCACATCAGACTTAAAAGGCCTCCTGCGCGCGCTTTACGCCCATTCATTCCGGACAACCCTTGCCACCTGCGTATTCCCCCGGCTGCTGCAACGTTGTTAGC
+
CCCCCCCF@:@BFC6@FGG,CEAF@EF<<DE8FFDE<EE<F,CFE:@FD,C,@FE:,CFE9,9<FC<FFECFGGGGG:FFDGGGE8:C<<CFFFF,<E@?E<>;DCCFEEGCFE,EFGEG@FFFGGECGF,AEED9D@DFGGADEGGFFFEEGGGCFF8EGG8C5C@=;B,6=DF8EGF?9=++@++A7EFGGEC5FGFDDFAF99=A3779:+7+=0=*)0(())(2>DB>9*86@0ECF<()+35);*)4(.9:4(,3:<:0:@(.(((-(;5)<*(-4(-9-,4:)3)23(,(4/)))
@M04650:207:000000000-C238N:1:1101:9103:7533 2:N:0:19
GGACTACAGGGGTTTCTAATCCTGTTTGCTCCCCATGCTTTCGCGCCTCAGCGTCAGTTATAGACCAGAAAGTCGCCTTCGCCACTGGTGTTCCTCCACATCTCTACGCATTTCACCGCTACACGTGGAATTCCACTTTCCTCTTCTATCCTCAAGCCTTCCAGTTTCCAATGACCTTCCACGGTTAAGCCGTGGGCTTTCACAGCAGACTTAAAAGGCCGCCTGCGCGCGCTTTACGCCCAATAATTCCGGACAACGCTTGCCACCTACGTATTACCGCGGCTTCTTGCGCGGAGTTAGC
+
CC6CC,,C@CFGF7,,6CCFEFGFGD@CFCF<DCGFFG9C<EFEGF@,?C,FCGGGEEFACAE<F@,:666<,5FDF7CFCB:7CFCFGDF,95@5AFFEEGGGFGEGG7FEGGF<E?BD+F9<:A=::5AEFEE<A@D?9=,=F9DDGAEF9B8=DG89DF==FFGGGGDCD;,82=88E9+>@F8=EGGEEGDGDDA8FAEF+;7A:?CC=D8DC=CCAGB>()()8<606EFE61C<F18=<7<<C*9(4>)3C>01?BGFGF8.(5(34+(6:?:2(4690())5<(*-((,4C4)6
@M04650:207:000000000-C238N:1:1101:17149:7546 2:N:0:19
GGACTACAGGGGTATCTAATCCTGTTTGCTCCCCATGCTTTCGCGCCTCAGCGTCAGTTATAGACCAGAAAGTCGCCTTCGCCACTGGTGTTCCTCCACATCTCTACGCATTTCACCGCTACACGTGGAATTCCACTTTCCTCTTCTATCCTCAAGCCTTCCAGTTTCCAATGACCTTCCACGGTTAAGCCGTGGGCTTTCACATCAGACTTAAAAGGCCGCCTGCGCGCGCTTTACGCCCAAGAATTCCGGACAACGCTTGCAACCTACGTATTACCGCGGCTGCTGTCACGTAGTTAGC
+
CCCCCGGFGGGGGGGGGGGGGGGGGGGGGGGGGGGGGFGGGGGG@DFGGGGGGGGGGGGGGGG9FFGGGGFGEFGGGGGGGGGGGDGFEEGGGGGGGGGGGFFCEFGGFGGGGGGGGGGGG:EF:FFGGFGFFFGDGGFGGGGFFGGGGGF=EGEG:DEGGGGGGGGGGGGGFCGGGGGGCF>EGGGDGGGECEGGCFGGFFGFFGGFFGGGEGGFA9FF@D)(()()()(36EFFFFGFG;2(;7A?FF49(8DFD064,4D)*08:?BFFFGFFGG03>(63(-4:)<6C031::G<>4
@M04650:207:000000000-C238N:1:1101:15697:7563 2:N:0:19
GGACTACTCGGGTTTCTAATCCTGTTTGATCCCCACGCTTTCGCACATCAGCGTCAGTTACAGACCAGAGAGCCGCCTTCGCCACTGGTGTTCCTCCATATCTCTGCGCATTTCACCGCTACACATGGAATTCCACTCTCCTCTTCTGCACTCAAGTTCCCCAGTTTCCAATGACCCTCCACGGTTGAGCCGTGGGCTTTCACATCAGACTTAAGAAACCGCCTACGCGCGCTTTACGCCCAATAATTCCGGATAACGCTTGCCACCTACGTATTACCGCGGCTGCTGGCACGTAGTTAGC
+
CCCCCGGGGEGGGGGGGGGGGGGGGGGGGGGGGGGGGGGGGGGGGGGGGGGGGGGGGGGGGGGGGGGGGGGGGGGGGGGGGGGGGGCFGGGGGGGGGGGGGGDFGGGGGGGGGGGGGGGGGGGGGGGG8FFCEGGGGGGGGGFFGGGGFFGFGGGGFGGGGGFEDFFGGGGGGFDGGFGGGGGGGGGFGGGGEEDEGGFGGFGFFGCA:FC@;C++==FGFGFFFFF:08(7@=FFFFGGGF??GGFAGFF9?FD9C?FBF?F2CGF?:??:<A?AFG141069(2?::E.<(4(1:DA2<
@M04650:207:000000000-C238N:1:1101:3579:7591 2:N:0:19
GGACTATAGGGTATCTAATCCTGTTTGCTCCCCATGCTTTCGCGCCTCAGCGTCAGTTATAGACCAGCAAGTCGCCTTCGCCACTGGTGTTCCTCCACATCTCTACGCATTTCACCGCTACACCTGGAATTCCGCTTTCCTCTTCTGTACTCAAGCCTTTCAGTTTCCAATCACCTTCCACGGTTGAACCGTGGGCTTTCACCTCAGCCTTAAAAGGCCGCCTGCGCCCGCTTTCAGCCCAATAATTCCGGACAACGCTTGCCACCCACGTATTACCGCGGCTGCTGGCACGTAGTTTGCC
+
CCCCCGG,CFECCFGGGGGGGGGGGGFGAFGGGCFEGGGGGGG@FFGGA@F+CCE@CFFC9F,;FFF,CCFGGCGGEGDGGGGG8FF@8BFFGEGG,4,AF<EFGF7@:,?ECEEG,CECGEG,9AF<E9F9F,44@69F@FFDFE96,,,1,44=C8,,7,@3EEFDEEF,=ADFGF8,7CG+C7,,283414+:CGG7++,0***0)3*3*+5+*7D?4C==(25)65/0:C+)+1<F:(3)0+9?F65((.*(24(-2<C>G5(411<?BGA:@*((-3(1().((*)1412:A+.4<
@M04650:207:000000000-C238N:1:1101:25339:7596 2:N:0:19
GGACTACAAGGGTTTCTAATCCTGTTTGCTCCCCACGCTTTCGCGCCTCAGCGTCAGTTATAGACCAGAAAGTCGCCTTCGCCACTGGTGTTCCTCCACATCTCTACGCATTTCACCGCTACACGTGGAATTCCACTTTCCTCTTCTATACTCTAGCCTTCCAGTTTCCAATGACCTTCCACGGTTAAGCCCTGGGCTTTCACATCCGACTTATCAGGCCGCCTGCGCGCCCTTTACGCCCAATAATTCCGGACAACGCTTGCCACCTACGTCTTACCGCGGCTGCTGGCACGTAGTTAGC
+
CCCCCGGD<FGGGGGGGGGGGGGGGG@EFGGGGGGGGGGGGGGC7FGGGGFGGGGGGGGGA<F,CFGGF<C<6FGGGGGGGGGGG8FFGGGGGCFGGEEFG8DGGGGGGGGGGGGGGGGDCGGG79FCCDGFGGFGG9=<FGGFAE;,,3CDF,C@;DFF8D,@F>FG=D,C?,=6@D?F,,@EGG>,,>E+,4:FDGGGGFFFFC*<=GGC4++2+)=75DFFBF@>@D(66EFCF6EGEFFFCFFFGFFB?@C(>>F?01C3*<<B?F(((236F<29(,497?:)(=(321,.4A)66
@M04650:207:000000000-C238N:1:1101:14512:7601 2:N:0:19
GGACTACAGGGGTATCTAATCCTGTTTGCTCCCCACGCTTTCGCGCCTCAGCGTCAGTTACAGACCAAAAAGCCGCCTTCGCCACTGGTGTTCCTCCACATCTCTACGCATTTCACCGCTACACGTGGAATTCCGCTTTTCTCTTCTGTCCTCAAGCCTTCCAGTTTCCAATGACCTTCCACGGTTAAGCCGTGGGCTTTCACATCAGACTTAACAGGCCGCCTGCGCGCGCTTTACGCCCAATAATTCCGGCCAACGCTTGCCCCCTACGTATTACCGCGGCTGCTGGCACGTAGTTAGC
+
CCCCCGGGGGGGGGGGGGGGGGGGGGGGGGGGGGGGGGGGGGDDGGGGGGGFGGGGGGGFGAF9FGGDFGGEGGGGGGGGGGGGGFGGGGGGGGGGGCFGGGGGGGGEGGGGGGGGGGGGGGGG74A@:FGGGGGGGDGCGGGFFGGGFGGFG9@DFGGFGGFGGGGGGGGGG9F=:7<DFCCEGGGGGGG>CE8>FGGGGFGFFDFA:DGGCG+1/7FC@4@F2A>F0C,:9GFFFFGGG?6:<F2-?FFB())4>1>FB?F:*;994<6??C?FGGBF099;6??2?=(<687:?GF25
@M04650:207:000000000-C238N:1:1101:10046:7662 2:N:0:19
GGACTACTGGGGTATCTAATCCTGTTTGCTCCCCACGCTTTCGCGCCTCAGCGTCAGTTACAGACCAAAAAGCCGCCTTCGCCACTGGTGTTCCTCCACATCTCTACGCATTTCACCGCTACACGTGGAATTCCGCTTTTCTCTTCTGTCCTCAAGCCTTCCAGTTTCCAATGACCTTCCACGGTTAAGCCGTGGGCTTTCACATCAGACTTAAAAGGCCGCCTGCGCGCGCTTTACGCCCAATAATTCCGGACAACGCTTGCCACCTACGTATTACCGCGGCTTCTGGCACGTAGTTAGC
+
CCCCCGGGGGGGGGGGGGGGGGGGGGGGGGGGGGGGGGGGGGGGGGGGGGGGGGGGGGGGGGGGGGFGGGGGGGGGGGGGGGGGGGGGGGGGGGGGGGGGGFFGGFGGGGGGGGFGGGGGGF9FCFGGEGGGGGGGGGGGGGGFGGGGGGGFGGDGGGGGGGGGGGGGGGFG6FFGGGGGGG6CGGCG7EFGGGGCFFFF79FFFGGFFGGGFGDGF=FG>D>D=FF3>GFF>GF)@<DEGF?BCGAAGF?>(7)4>0><?<5?CGB??F??FF0)0733;B;((.9<AG0C0,.4:GAAB
@M04650:207:000000000-C238N:1:1101:26816:7692 2:N:0:19
GGACTACCCGGGTATCTAATCCTGTTTGCTCCCCACGCTTTCGCGCCTCAGCGTCAGTTACAGACCAAAGAGTCGCCTTCGCCACTGGTGTTCCTCCACATCTCTACGCATTTCACCGATACACGTGGAAGTCCACTCTTCTCTTCTGTACTCAAGTTTCCCAGTTTCCAATGACCGTTCGTGGTTGAGCCACGAGATTTCACATCAGACTTAAGAAACCGCATGCGCGCGATTTACGCCCAATAATTCAGGAAAACGCTTGCCACCAACGTATATCCGCGGCTGCTGGCACGTAGTTAGC
+
@CCCCGGC<FCCFGGGGCEE<EFCFF,FC9ECDFFCBFGGGFGGG+@CCFGGCFGGECE<CFDFGFGGGCDCFG@@CCCFD@FCEGC<CFD:FEGGEGGGCGFGGGE+CGGGGD<FFG6++8>5:F<EB:,AEFAEF8EEF9=9:=CAFD,?@@8DDC,@=<,@F,@BFGGGFFADC;6DCFGGGGG@,6><71@5?CE:CFDFFGCA@GFC=FG7==FG(1(6(;2)3)7(,*:)+(411(28D>4<C**),0*.99(8?BC27C0((-(4:E))2*((-(-41:0)4:<9(.2483-).
@M04650:207:000000000-C238N:1:1101:19391:7709 2:N:0:19
GGACTACTGGGGTATCTAATCCTGTTTGATCCCCACGCTTTCGCACATCAGCGTCAGTTACAGACCAGAGAGCCGCCTTCGCCACTGGTGTTCCTCCATATCTCTGCGCATTTCACCGCTACACATGGAATTCCACTCTCCTCTTCTGCACTCAAGTTCCCCAGTTTCCAATGACCCTCCCCGGTTGAGCCGGGGGCTTTCACATCAGACTTAAACGGCCGCCTGCGCGCGCTTTACGCCCAATAATTCCGGACAACGCTTGCCACCTACGTATTACCGCGGCTGCTGGCACGTAGTTAGC
+
CCCCCGGGCDGGGGFGGGGGGGGFGGGGGGGGGGGGGGGGGGGGGGGGGGGGGGGGGGGGGGGGGGGGGGGGGGGGGGGGGGGGGGGGGGGGGGGGGGGGGGGGGGGGGGGGGGGGGGGDGGGGGGGGGGGGGGGGGGDGGGGFGGGGGGGFGG,EFGGGGGGGGGGGGGGGGGGGGGGGGGGGGGGFGGGGGDDEDGGGGFGFFGGF3FFGFGG*56EGFGF@;FFEBGFFFGFAFFGGGF037C2<FF?9035<C>F?:?GF7FF????F<F?<GG<FFF>;3<BF>G<C(202<F))6
@M04650:207:000000000-C238N:1:1101:6398:7802 2:N:0:19
GGACTACTAGGGTTTCTAATCCTGTTTGCTCCCCACGCTTTCGCGCCTCAGCGTCAGTTGCGAGCCAAAGAGCCGCTTTCGCCACTGGTGTTCCTCCATATCTCTACGCATTTCACCGCTACACATGGAATTCCACTCTTCTCTCTCGCACTCAAGTCTTCCAGTTTCCAATGACCCTCCCCGGTTGCGCCGGGGGCTTTCACATCCGGCTTAAAAGACCGCCTGCGCGCGCTTTACGCCCAATAATTCCGGACAACTCTTGCCCCCTACGGTTTACCGCTGCTGCTGGCACGACGTTAGC
+
CCCCCFGGGGFDGGGGGGGGGGGGGGEGGGGGFGGGGGGGGGGGGGGGGG@CFGGGGGGGGGFFGGG8FCG8FFGGGGFGGGG,FFAGGGGGGGGGG?AEGFFGG9FGGGE@FGGGGGEDEGFGFFG,EFGGGA,EDGGGCFFFGC?EGDEAGD=ED9EGFGGFGGGFGFGAF,,AE??EEGECCF5,@EGG*;5:CDEGGF9@+60)(1:9=7CFF0FF>G;02>B>9<4;;E>)74:CC?:BG*4<DFF(:DD67).64)*2*;976,(((/((+:3((-003482(*4<,(((,;,,.
@M04650:207:000000000-C238N:1:1101:18251:7840 2:N:0:19
GGACTACCAGGGTTTCTAATCCTGTTTGATCCCCACGCTTTCGCACATCAGCGTCAGTTACAGACCAGAGAGCCGCCTTCGCCACTGGTGTTCCTCCATATCTCTGCGCATTTCACCGCTACACATGGAATTCCACTCTCCTCTTCTGCACTCAAGTTCCCCAGTTTCCAATGACCCTCCACGGTTGAGCCGTGGGCTTTCACATCAGACTTAAGAAACCGCCTACGCGCGCTTTCCGCCCAATAATTCCGGATAACGCTTGCCACCTACGTCTTCCCGCGGCTGCTGGCACGTGGTTAGC
+
<C<CCGGG8CF@FA@<EC@C@<FGEFDAGAEGGGGGDGGFGFEFGGG=FF9FFGGGGGGAFEFGGFGGFGFCGF@FEGEFDCGGGGGGG8FGGGGGGGGAFGGGFGGGGGGGFDCFG7>+8@EGDF9=,B?B;FGFDFA@F8D?8E4,FEC<EDGFGEFF?D,1:=DFGFGCD,DFGDFE?DECF:C6?EGD>:85FG7CGFGFFF>**;7B6CC+B7CDFGF9@ADD5)190:8)=?EGGF?<**)-:9?03BC9C?6:1<G>:@?8:0(,(82)<5(46499>?32.CBG?B(((/)4.
@M04650:207:000000000-C238N:1:1101:26969:7876 2:N:0:19
GGACTACCAGGGTTTCTAATCCTGTTTGCTCCCCATGCTTTCGCGCCTCAGCGTCAGTTATAGACCAGAAAGTCGCCTTCGCCACTGGTGTTCCTCCACATCTCTACGCATTTCACCGCTACACGTGGAATTCCACTTTCCTCTTCTATCCTCAAGCCTTCCAGTTTCCAATGACCTTCCACGGTTAAGCCGTGGGCTTTAACATCAGACTTACAAGGCCGCCTGCGCGCGCTTTACGCCCAATAATTCCGGACAACGCTTGCCCCCTACGTATTACCGCGGCTGCTGTCACGTAGTTAGC
+
CCCCCGG<FGGGG8FGGGGGGGGFGGGGGGFGGGGGFGFGGGGGGGGGGGGGGGGGEE,FEFGADFGGCGGGFGGGEGGGDGEGGGGGGGGGG,DFDFFGGAEGFGDF@F@EFGGFEEGDEGFFFAFGGGCGGGGGGGGGA?FFGGGGG@8CFGGFGDD>,FDFGAEF,@FFGGDEGGFGFDEGGGEEFGGG1@67CCFG7AAF+986@GGGC+AFFBGF2CAFBFF)6C>FFGFFFFGDGF<@6DE<+@8;<><<71901:F7*:(21?BFFGBAGG(4>99>9?>B)35CB406<G446
@M04650:207:000000000-C238N:1:1101:12998:7954 2:N:0:19
GGACTACCGGGGTTTCTAATCCTGTTTGCTCCCCATGCTTTCGCGCCTCAGCGTCAGTTATAGACCAGAAAGTCGCCTTCGCCACTGGTGTTCCTCCACATCTCTACGCATTTCACCGCTACACGTGGAATTCCACTTTCCTCTTCTATCCTCAAGCCTTCCAGTTTCCAATGACCTTCCACGGTTAAGCCGTGGGCTTTCACATCAGACTTAAAAGGCCGCCTGCGCGCGCTTTACGCCCAATAATTCCGGACAACGCTTGCCACCTACGTATTACCGCGGCTGCTGGCACGTAGTTAGC
+
CCCCCGGGGGGGGGGGGGGGGGGGGGGGGGGGGGGGFFGFGGDGGGGGGGGGGGGGGGGGGGGGGGGFFFCFGGGGGGGGGGGGGGGGGFGFGGGGGGGGGGGGGGGGGGGGFGGGGGGDEG@FGGGGGGGGGGGGGGGGGGGFGGGGGGGFGFGGGGGGGGFGGGGGGGGGGGGGGGGGCGE7FGEGGGGGGGG>DGDGG6E6+3C9:DGGFGGCF2@D(952()559)(.7EF6+6EGG:(36>>AG?)(3>D?*(44:?GB7<<:>BF()344CC:BFB>(114)(A?FF?((4<4>9
@M04650:207:000000000-C238N:1:1101:20241:7978 2:N:0:19
GGACTACCGGGGTATCTAATCCTGTTTGCTCCCCACGCTTTCGCGCCTCAGCGTCAGTTACAGACCAGAAAGTCGCCTTCGCCACTGGTGTTCCTCCACATCTCTACGCATTTCACCGCTACACGTGGAATTCCACTTTCCTCTTCTATCCTCAAGCCTTCCAGTTTCCAATGACCTTCCACGGTTAAGCCGTGGGCTTTCACATCAGACTTAAAAGGCCGCCTGCGCGCGCTTTACGCCCAATAATTCCGGACAACGCTTGCCACCTACGTATTACCGCGGCTGCTGGCACGTAGTTAGC
+
CCCCCGGGGGGGGGGGGGGGGGGGGGGGGGGGGGGGGGGGGGGGGGGGGFGGGGGGGGGGGGGGGGGGGGGGGGGGGGGGGGGGGGGGGGGGGGGGGGGGGGGGGGGGGGGGGGGGGGGGGGGGGGGGGGGGGGGGGGGGGGGFGGGGGGGFGFGGGGGGGGGDFGGGGGGGDGGGGGGGGGDGGGGF,EGEGGGGGGGGG6FFFFDFEGGGFGFFF@GGFGFF2A>DFGBFFGFEFFGGGFB?6CDBGF42<BGFC9FF6<GFGGF??FB?2C?AGGFF;B>9>?FF>G0E0:?(-+644
@M04650:207:000000000-C238N:1:1101:22025:7988 2:N:0:19
GGACTACCCGGGTATCTAATCCTGTTTGCTCCCCATGCTTTCGCGCCTCAGCGTCAGTTATAGACCAGAAAGTCGCCTTCGCCACTGGTGTTCCTCCACATCTCTACGCATTTCACCGCTACACGTGGAATTCCACTTTCCTCTTCTATCCTCAAGCCTTCCAGTTTCCAATGACCTTCCACGGTTAAGCCGTGGGCTTTCACATCAGACTTAAAAGGCCGCCTGCGCGCGCTTTACGCCCAATAATTCCGGACAACGCTTGCCACCTACGTATTACCGCGGCTGCTGGCACGGAGTTAGC
+
CCCCCGGGGGGGGGGGGGGGGGGGGGGGGGGGGGGGGGGGGGGGGGGGGGGGGGGGGGGGGGGGGGGGGGGGGGGGGGGGGGGGGGGGFGGGGGGGGGGGGGGGGGGGGGGDGFGFGGGGGGGGGEEGGGGGFGGGGGGGGGGFGGGGDFGFGGGGGGGGGGGGGGGGFGGFGGGGFFFFGGGGGGGGFGGGGGGGGGFFFFGFFGGFEGFGEGGGFFGGFG@>FF=;=5>;B583A<GGGD6@GFFBGFF>FFGFG9>B6(*8FG?7??::?E:)<DBFB9>FFF::?G:98(2;:?9<4
@M04650:207:000000000-C238N:1:1101:6752:7993 2:N:0:19
GGACTACCCGGGTATCTAATCCTGTTTGCTCCCCACGCTTTCGCGCCTCAGCGTCAGTTACAGACCAAAAAGCCGCCTTCGCCACTGGTGTTCCTCCACATCTCTACGCATTTCACCGCTACACGTGGAATTCCGCTTTTCTCTTCTATCCTCAAGCCTTCCAGTTTCCAATGACCTTCCACGGTTAAGCCGGGGGCTTTCACATCAGACTTAGAAGGCCGCCTGCGCGCGCTTTACGCCCAATAATTCCGGACAACGCTTGCCACCTACGGATTACCGCGGCTGCTGGCACGTAGTTAGC
+
CCCCCGGGGGGGEGGGGGGGGGGGGGGGGGGGGGGGGGGGGGGGGGGGGGGGGFGGGGGGGGGGGGGFGGGGGGGGGGGGGGGGGGGG?FCFGGGGGGGGGGGGGGGGGGGGFGGGGGGGGGGGGGGGGFGGFGGG>CEGGGGFGGFGFGGBGGGFFGGF?FFGFCGGFFC,=CFCF7FGFEGGGGGFGGFC*4=:CC@F=AE+@D0932>F<7@FA@=C9D;@DF3;9<9B9=)6=1EG5141>C4:F6FF?3D?C(461:D:*<(.403,(;:BG*((741>>62??EF+(..:<76>4
@M04650:207:000000000-C238N:1:1101:15760:7998 2:N:0:19
GGACTACTGGGGTTTCTAATCCTGTTTGCTCCCCACGCTTTCGCGCCTCAGCGTCAGTTACAGACCAAAAAGCCGCCTTCGCCACTGGTGTTCCTCCACATCTCTACGCATTTCACCGCTACACGTGGAATTCCGCTTTTCTCTTCTGTCCTCAAGCCTTTCAGTTTCCAATGACCTTCCACGGTTAAGCCGTGGGCTTTCACATCAGACTTAAAAGGCCGCCTGCGCGCGCTTTACGCCCAATAATTCCGGACAACGCTTGCCACCTACGTATTACCGCGGCTGCGGGCACGTAGTTAGC
+
BCCB<EFDGFGEGCCFDFGGGFEAF<EFFGGGGEEGGGGDFG7@BFGGGGAFCCFGCEFGGGGGGGGGEGGGGGGGGGGGGEFEFFFFGDGGGGGGGGGC8<=9EFGGCCB:BAEGGGGDG@98+AA7FFDGGGDGCEDGBFGFGGGEDFGFGCEFFGCF=E:EFFGFFGFEFCG?A8EFCFDCFE6EGFCEC7*4<CCGGFGFF>A6*4DFEDCFF@C8(:9@B493;C9@;*8CF(*:*4(4*04)*1911:C0>>BF083(00(,.((()<2)2:(366999?(4(*4:(..413-56
@M04650:207:000000000-C238N:1:1101:21588:7999 2:N:0:19
GGACTACTCGGGTTTCTAATCCTGTTTGCTCCCCATGCTTTCGCGCCTCAGCGTCAGTTATAGACCAGAAAGTCGCCTTCGCCACTGGTGTTCCTCCACATCTCTACGCATTTCACCGCTACACGTGGAATTCCGCTTTTCTCTTCTGTCCTCAAGCCTTCCAGTTTCCAATGACCTTCCACGGTTAAGCCGTGGGCTTTCACATCAGACTTAAAAGGCCGCCTGCGCGCGCTTTACGCCCAATAATTCCGGACAACGCTTGCAACCTACGTATTACCGCGGCTGCTGGCACGTAGTTAGC
+
CCCCCGGGGGGGGGGGGGGGGGGGGGGGGGGGGGGGGGGGGGGGGGGGGGGGGGGGGGGGGGGGGGGGGGGGGGGGGGGGGGGGGGGGGGGGGGGGGGGGGFGGGGGGGGGGGGGGGGGGGGGGGGGGGGGGGGGGGGGGGGGFGGGGGFGFGGGGGGGGGGGGGGGGGGGGGGGGGGGCFGGGGGGGAGGDEEGGFFG6CFGFFGGFFGGGEGG>C)DF9DFFFF@B@GFFFGFEFFGGD?;@GGFACBF0:BD:5;>B?BG)*<:?BFF<?F?BGG<>>F901<7)4:??23((-AAF9
@M04650:207:000000000-C238N:1:1101:8402:8019 2:N:0:19
GGACTACTAGGGTATCTAATCCTGTTTGCTACCCACGCTTTCGCACCTCAGCGTCAGTTACAGACCAGAGAGTCGCCTTCGCCACTGGTGTTCCTCCACATCTCTACGCATTTCACCGCTACACGTGGAATTCCACTCTCCTCTTCTGTACTCAAGCTCCTCAGTTTCCAATGACCCTCCACGGTTAAGCCGTGGGCTTTCACATCAGACTTAAGAAGCCGCCTGCGCGCGCTTTACGCCCAATAATTCCGGACAACGCTTGCCCCCTACGTATTACCGCGGCAGCTGGCACGTAGGTAGC
+
CCCCCEFGGFGGG<FGGGGGGGGGGGGGGGGGGGGGFGGGGGGGGGGFGGGGG7CGGGGGGGGGGGGGFGGGGGGGGGGGGDFGGGDFGFFGEFFGGGGGDFFGGGGGGGGGGGGGGGG>8FGGGGGGCEEAFGGGGGGGGGGBEFGGGGGFGGGGG8EFCGGGDFFGGGGGGGGGG6@ECGCGGGGGGGGG9+@@?DADCFFC=FDACD9+:DFCF=FF=D=@=)-5>DBF9GF)A1;FFFF;*;<CDFA04BC?F2;66834CGF616?77389F:2((-((-12::D?F?:(((<64:
@M04650:207:000000000-C238N:1:1101:4340:8035 2:N:0:19
GGACTACAGGGGTTTCTAATCCTGTTTGCTCCCCATGCTTTCGCGCCTCAGCGTCAGTTATAGACCAGAAAGTCGCCTTCGCCACTGGTGTTCCTCCACATCTCTACGCATTTCACCGCTACACGTGGAATTCCACTTTCCTCTTCTATCCTCAAGCCTTCCAGTTTCCAATGACCTTCCACGGTTAAGCCGTGGGCTTTCACATCACACTTAAAAGGCCGCCTGCGCGCGCTTTACGCCCAATACTTCCGGACAACGCTTGCCACCTACGTCTTACCGCGGCTGCTGGCTCGATGTTAGC
+
@CCCCGGGGGGGGGGGGGGFGEGGGGGF9@EFFGGGGGFGG?CEDC7?CFFGGFGGGFCFGAFFFGGGGGGGGGGCFFGGGGDFEGGFGGGGGGGGGGGGGGGGGGG?FEEFFGG9F7+=BFGGGGGCF=9AGGGGGGCFGGGFGGGGGGDF8B>9FDGFGCFCGGFGF9,D6FFGGF?FFF67FGGGFFCGGG+@FCG?CAF><;D*:CGF@F>C+7FG47>D(//?5312,584C<CCC@0,7*9<DF30(7<(/(366?F(2<8?0.-.(:1697:0(339(,.).:(32(().<444
@M04650:207:000000000-C238N:1:1101:5412:8039 2:N:0:19
GGACTACCGGGGTTTCTAATCCTGTTTGCTCCCCACGCTTTCGCGCCTCAGCGTCAGTTACAGACCAAAAAGCCGCCTTCGCCACTGGTGTTCCTCCACATCTCTACGCATTTCACCGCTACACGTGGAATTCCGCTTTTCTCTTCTGTCCTCAAGCCTTTCAGTTTCCAATGACCTTCCACGGTTAAGCCGTGGGCTTTCACATCAGACTTAAAAGGCCGCCTGCCCGCGCTTTCCGCCCAATAATTCCGGACAACGCTTGCCACCTACGTATTACCGCGGCTTCTGGCACGGTGTTAGC
+
CCCCCGGGDGGGGGGGGGGGGGGGGGGGGGGFGGGGGGGGGGGGGGGGGFGGGFGGGF9AFGGGGGGGGCFGGGGGGGGGGGGGGGGGGGGGGGGGGGGGFGGGG;<DGGGGGGGGGGGDECFFCGFBFGGFGGGGGGFF9DEF,EDFGGGFGFGG@@EAFFFFFFGCEGGGGCCEAFGFFGGGGGE;,@BEGDGGGFFFDAGFF*+;*;8=4@FGF5,*/9,(()()6C9@9EF)96EGGB029CA<*7?01)).929?8:9:*2.3.(,3)<8):C41069,(.)).<190((4<E))6
@M04650:207:000000000-C238N:1:1101:17948:8046 2:N:0:19
GGACTACTGGGGTATCTAATCCTGTTCGCTACCCATGCTTTCGCTCCTCAGCGTCAGTTACTACCCAGAGACCCGCCTTCGCCACCGGTGTTCCTCCTGATATCTGCGCATTTCACCGCTACACCAGGAATTCCAGTCTCCCCTGTAGTACTCAAGTCTGCCCGTATCGCCTGCACGCCCCCAGTTAAGCTGGAGGATTTCACAGACGACGCGACCAACCGCCTACGAGCTCTTTACGCCCAGTAATTCCGGACAACGCTCGCACCCTACGTATTACCGCGGCTGCTGGCACGTAGTTATC
+
CCCCCGGGGGGGGGGGGGGGGGGGGGGGGGGGGGGGGGGGGGGGGGGGGGGFGGGGGGGGGGGGGGGGGGGGGGGGGGGGGGGGGGGGGGGGGGGGGGGGGGGGGGGGGGGGGGGGGGGGDGGGGGGGGGGGGGGGGGGGFGGFGGGGGGGFGGGGCGGGGGGCFEGGEGGGFGGGGGGGGGGGGGGCCFFGG>FGCGGGGFFFFGGFBD7<5CD)=0CG9D0(6A:EFG>?FG?9??GGGFB?FGFAGFF(4>GFGFF<BBGFDE??FFF?FGFFGG6BBF99>0))5>:G0(.(-A4)6
@M04650:207:000000000-C238N:1:1101:13347:8053 2:N:0:19
GGACTACAGGGGTTTCTAATCCTGTTTGCTCCCCATGCTTTCGCGCCTCGGCGTCAGTTATAGACCAGAAAGTCGCCTTCGCCACTGGTGTTCCTCCACATCTCTACGCATTTCACCGCTACACGTGGAATTCCACTTTCCTCTTCTATCCTCAAGCCTTCCAGTTTCCAATGACCTTCCACGGTTAAGCCGGGGGCTTTCACATCAGACTTAAGAAACCGCCTGCGCGCGCTTTACGCCCAATAATTCCGGACAACGCTTGCCACCTACGTATTACCGCGGCTGCTGGCCCGTAGTTAGC
+
CCCCCGGGGGGGGGGGGGGGGGGGGGGGGGGGGGG?GGGFGGFFFGGGG,BFGGGGGGGGFGGGGGGGGGGG@FGGGGGGGGGGGGGGGGGGGGGGGGGGGFCFGGGGGGGGGGGGGGGGGGGGG:FCFGGGGGFFGG8FFGGFEGGC,=FFGGGGDF?FFGGGFGGG,CEGGGGEF?FGFCECGGGG9AD9*@:*?DGGG=CAFG7?@GGG=DD7A@FF@C6<0:9>1D0-3=5<F?GGGFB<GGAAGFFB?BGFGF9:08F?*A<:BF?FFG?9?D:9(20266::2C(A(49(,<<:.
@M04650:207:000000000-C238N:1:1101:12637:8083 2:N:0:19
GGACTACACGGGTATCTAATCCTGTTTGCTCCCCATGCTTTCGCGCCTCAGCGTCAGTTATAGACCAGAAAGTCGCCTTCGCCACTGGTGTTCCTCCACATCTCTACGCATTTCACCGCTACACGGGGAATTCCACTTTCCTCTTCTATCCTCAAGCCTTCCAGTTTCCAATGACCTTCCACGGTTAAGCCGTGGGCTTTCACATCAGACTTAAAAAGCCGCCTGCGCGCGCTTTAAGCCCAATAATTCCGGACAACGCTTGCCACCTCCGTATTACCGCGGCTGCTGGCACTTCGTTAGC
+
6ACCC8F<EFEGGCEEC<FFGF9EEECFAECE@EDC<FEFF?@87@7:=C8F:8:B@F<<<FC96CCEFE,B@C@6:FBF,@C,FCCC,=EFF,EG,E<CFGGFGGFGGDCE<,@?<BG==>EG=++@F:=F;,@<A,9E9FEF36;,A,@@==,E:==EEB=,C,DDCF9DF;,@EDDDFAEGFE6EFGGDECE*<>,8:4EF6?+;7DFGF+DC6@GC@D=2>;2?@D>;1EF)+.<F:76(9744:6901DDBD9B6((*4*+4((.,4(2(.<F(7901342).4C12(..:?@28A
@M04650:207:000000000-C238N:1:1101:25562:8088 2:N:0:19
GGACTACAGGGGTATCTAATCCTGTTTGCTCCCCATGCTTTCGCGCCTCAGCGTCAGTTATAGACCAGAAAGTCGCCTTCGCCACTGGTGTTCCTCCATATCTCTGCGCATTTCACCGCTACACATGGAATTCCACTCTCCTCTTCTGCACTCAAGTTCCCCAGTTTCCAATGACCCTCCACGGTTGAGCCGTGGGCTTTCACATCAGACTTAAGAAACCGCCTACGCGCGCTTTACGCCCAATAATTCCGGATAATGCTTGCCACCTACGTATTACGGCGGCTGCTGGCACGTAGTTCAC
+
-@<CCCDCGFGDGFFGGFGAFFGGCF<FGEECFG6CFGFFFGE7CFG@7C@EFFGE:CFC9FGFAEACGFC4CE:E:4?ABFEE:<EFGFFGFG;EFF<DFGDDFCCEB::7FEFGGFEDCGGFDBFEACGGGGGGF8=FG?FD,64@FA8?EF@FEEFGE<8=A,@CDFGCC;DDDDFEEFGGG@G?EGCGCC6>70><?CGFFG>FEGGFEC:C6>EF5D)6=)6B@599,:)6@2C:<<(/6C55+*0(-57>*:9A>F15:931((4()35.<1(,49>91:828::C61((-:)).
@M04650:207:000000000-C238N:1:1101:22420:8142 2:N:0:19
GGACTACTGGGGTTTCTAATCCTGTTTGCTCCCCATGCTTTCGCGCCTCAGCGTCAGTTATAGACCAGAAAGTCGCCTTCGCCACTGGTGTTCCTCCACATCTCTACGCATTTCACCGCTACACGTGGAATTCCGCTTTTCTCTTCTGTCCTCAAGCCTTCCAGTTTCCAATGACCTTCCACGGTTAAGCCGTGGGCTTTCACATCAGACTTAAAAGGCCGCCTGCGCGCGCTTTACGCCCAATAATTCCGGACAACGCTTGCCACCTACGTATTACCGCGGCTGCTGGCACGTAGTTAGC
+
CCCCCGGGGGGGGGGGGGGGGGGGGGGGGGGGGGGGGGGGGGGGGGGGGGGGGGGGGGGGGGGGGGGGGGGGGGGGGGGGGGGGGGGGGGGGGGGGGGGGGGGGGGGGGGGGGGGGGGGGEGGGGGGGGGGGGGGGGGFGGGGFGGGGGGGFGDGGGGGGGF8FFGGGGGGGGGGGGGGGDGGGGG6DGGGGGGGGGGGDFFGFFGGF5CGGFGGGFFGDFGFF>FFFFG@F0C><FDGGGFFFFCBFGF4>:EGFG9B:08D?CFF0:?F?FGFFGG<BB999>B??7EFGFF??:GAFB
@M04650:207:000000000-C238N:1:1101:17268:8177 2:N:0:19
GGACTACTGGGGTTTCTAATCCTGTTTGCTCCCCATGCTTTCGCGCCTCAGCGTCAGTTATAGACCAGAAAGTCGCCTTCGCCACTGGTGTTCCTCCACATCTCTACGCATTTCACCGCTACACGTGGAATTCCACTTTCCTCTTCTATCCTCAAGCCTTCCAGTTTCCAATGACCTTCCACGGTTAAGCCGTGGGCTTTCACATCAGACTTAAAAGGCCGCCTGCGCGCGCTTTACGCCCAATAATTCCGGACAACGCTTGCCACCTACGTATTACCGCGGCCGCGGGCACGTAGTTTGC
+
CCCCCGGGGGGGGGGGG9FFGGG9FGGGGGGGGDG,CFGCFFFGGGDGGGFGEGGGGFGGAEE<FG8CFFFECAFFGGGGGGGGGF<<E8FEBEGGGGGGGGGGGGGGGGGGGGGFGGGG+@EFEFGGG<FFFGGEG9@FCDFB,E=E<EFBF9F8FFF9=DEFD=,@DF;E?EFFGFGCFGGDFEEG8FGECCEGDF>FG6EA;985CFGGFGGG64CFBGF=2A@ABG@9(=FE6;EGG<=@*096D*/6?FG:F99B((187E?4(((.,2:AGF<F>>6(4((((2(2(.(,-+)6.
@M04650:207:000000000-C238N:1:1101:24811:8198 2:N:0:19
GGACTACACGGGTATCTAATCCTGTTTGCTCCCCATGCTTTCGCGCCTCAGCGTCAGTTATAGACCAGAAAGTCGCCTTCGCCACTGGTGTTCCTCCACATCTCTACGCATTTCACCGCTACACGTGGAATTCCACTTTCCTCTTCTATCCTCAAGCCTTCCAGTTTCCAATGACCTTCCACGGTTAAGCCGTGGGCTTTCACATCAGACTTAAAAGGCCGCCTGCGCGCGCTTTACGCCCAATAATTCCGGACACCGCTTGCCCCCTACGTATTCCCGCGGCTGCTGGCACGTAGTTAGC
+
CCCCCGGGGGGGGGGGGGGGGGGGGGGGGGGGGGGGGGGGGGGGGGGGGGGGGGGEGGGGGGGGGGGGGGGGGGGGGGGGGGGGGGGGGGGGGGGGGGGGGGGGGGGGGGGGGGGGGGGGGGGGGGFGGGGGGGGGGGGGGGGFGGGGFGGFGGGGGGGGGGGGGGGGGCFGGDGGGGGG9FEGGGGFFGGDE>8CFFFGGFGFFFCFEGGGECFCFAFGBGF?9FBE(C>;FGF<F1BFGF0@G74>FF4(-;D(1369?(9:6897?B6:?GB2CF,7703;3:0).C7C:1(.8FA)6
@M04650:207:000000000-C238N:1:1101:5340:8231 2:N:0:19
GGACTACTGGGGTTTCTAATCCTGTTTGCTCCCCATGCTTTCGCGCCTCAGCGTCAGTTATAGACCAGAAAGTCGCCTTCGCCCCTGGTGTTCCTCCACATCTCTACGCATTTCACCGCTCCACGTGGAATTCCTCTTTCCCCTTCTGTACTCAAGCCTTTCAGTTTCCATGGACCTTCCCCGGTTGAGCCGTGGGCTTTCCCATCAGACTTAAAATGCCGCCTGCTCGCTCTTTACGCCCAATACCTCCGTACAACGCTTGCCCCCTACTGTTTACCGCGGCTGCGCGCCCGTGTTTGCC
+
CCCCCGGGGFGGGGGGGFGGGGGGGGGGGGGGGGFFGGGGGGGEGGGGEGGGGGGGGF9CF9FGGGGEFEGFFFGGGGGGGGG7FB<7E,CFFGDG,:FF?EDF99F=+?CC9,,9BC>8++,4++9B:,C,AC,9BCA<,+6;,@,=AD=D,,39FEFFF?,,:=DG9E=3+>D8C?E,,3@8FGE6CG,+1@CC*0@:++634@>>*7CC4@:++.2*(2((()(+(/((/:6)+,*<=;@;4*)/255,3>C9*4(3((9(**4((,24)354?C0((3((((-(-:(*4,(((*().
@M04650:207:000000000-C238N:1:1101:13585:8256 2:N:0:19
GGACTACAGGGGTATCTAATCCTGTTTGCTCCCCATGCTTTCGCGCCTCAGCGTCAGTTATAGACCAGAAAGTCGCCTTCGCCACTGGTGTTCCTCCACATCTCTACGCATTTCACCGCTACACGTGGAATTCCACTTTCCTCTTCTATCCTCAAGCCTTCCAGTTTCCAATGACCTTCCACGGTTAAGCCGTGGGCTTTCACATCAGACTTAAAAGGCCGCCTGCGCGCGCTTTACGCCCAATAATTCCGGACAACGCTTGCCACCTACGTATTACCGCGGCTGCTGGCACGTAGGTAGC
+
CCCCCGGGGGGGGGGGGGGGGGGGGGFGGGGGGGGGGGGGGGGGGGGGGGGGGDGGG@FFGGGGFGGGFFGGGGGGGGGGGGGGGGGGGGGGGGGGGGEFEEGGGGGGGGGGGGGGGEGDGGGGGGGGGGGGGGGGGFFGGGGFEGGGEGFFGGGGGGGEFGGGGGGGGGGFDECGGGGG8>EGGGCFGGGGCEEGGGGGGFFF>5+@EGGGFGDCFFG4=DAF>45A>DB;67FEFDGGG0,3*>??F??>4:DB499006F?7C:?7?638G?<?C64;9B9>F07?G<E<48((<6?)
@M04650:207:000000000-C238N:1:1101:16005:8291 2:N:0:19
GGACTACTCGGGTATCTAATCCTGTTTGCTCCCCACGCTTTCGAGCCTCAGCGTCAGTTACAGTCCAGAGAGTCGCCTTCGCCACTGGTGTTCTTCCTAATCTCTACGCATTTCACCGCTACACTAGGAATTCCACTCTCCCCTCCTGTACTCTAGATCTCCAGTTTGGAATGCAGCCCCCAGGTTGAGCCCGAGTATTTCACATCCCACTTAAAGATCCGCCTACGCTCCCTTTACGCCCAGTAAATCCGGACAACGCTTGCCACCTACGTATTACCGCGGCTGCTGGCACGTAGTTAGC
+
CCCCCFGGGGGGGGGGGGGGGGGGGGGGGGGGGGGGGGGGGGGGGGGGGGGGGGGGGGGGGGGGGGGGGGGGGGGGGGGGGGGGGGGGFFGGGGGGGGGGGGGGGCFGGGGGGGGGGGGGGGGGFGGGEFGGGGGGGGGGGGGFGGGGGGGFGGGCGGGGGGGGGGGGG8FGGGGGGGDGGGGGGGGCEGGGCG>FDFEGGAFFFFGFEGGGEDGGFFGGFGFDDFFF=GFFFGF*B@EFGFFEFCCEGFEF@FD@GBB??FGFGGFB?BB(8EBFGF(--(79>??>2>7?:BB:?GA)6
@M04650:207:000000000-C238N:1:1101:14725:8317 2:N:0:19
GGACTACCGGGGTATCTAATCCTGTTTGCTCCCCATGCTTTCGCGCCTCAGCGTCAGTTATAGACCAGAAAGTCGCCTTCGCCACTGGTGTTCCTCCACATCTCTACGCATTTCACCGCTACACGTGGAATTCCACTTTCCTCTTCTATCCTCAAGCCTTCCAGTTTCCAATGACCTTCCACGGTTAAGCCGTGGGCTTTCACATCAGACTTAAAAGGCCGCCTGCGCGCGCTTTACGCCCAATAATTCCGGACAACGCTTGCCCCCTACGTATTACCGCGGCTGCTGGCACGTAGTTAGC
+
CCCCCGGGGGGGGGGGGGGGGGGGGGGGGGGGGGGGGGGGGGGGGGGGGGGGGGGGGGGGGGGGGGGDFGGGGGCFGGGGGGGCGGGGGFFGGGGGGGGGGGGGGGGGGGGGGGGGGGGGDGGGGGGGGGGGGGGGGGGGGGGFGGGGFGGFGGGFGCGGGGGGDEFGGGGGGAFFGGGG,FCCFDCFGGGGGGDEFGGGGFGFFFFFEGGGFGFDF2EGFGBFFFBFFGFF@E))+(=FF?0<FDAAG@;4:@DFG>;F?<C4*;6>:B(8)@2>GG09>9>6(()).:1F(,4:?CA)5
@M04650:207:000000000-C238N:1:1101:28686:8329 2:N:0:19
GGACTACCGGGGTTTCTAATCCTGTTTGCTCCCCATGCTTTCGCGCCTCAGCGTCAGTTATAGACCAGAAAGTCGCCTTCGCCACTGGTGTTCCTCCACATCTCTACGCATTTCACCGCTACACGTGGAATTCCACTTTCCTCTTCTATCCTCAAGCCTTCCAGTTTCCAATGACCTTCCACGGTTAAGCCGTGGGCTTTCACATCAGACTTAAAAGGCCGCCTGCGCGCGCTTTACGCCCAATAATTCCGGACAACGCTTGCCACCTACGTATTACCGCGGCTGCTGGCACGTAGTTAGC
+
CCCCCEGGGGGGGGGGGGGGGGGGGGGGGGGGGGGGEGGGGGGGGGGGGGGFGGGGGGGGGGGGGGGGGGFFFGDGGGGGGGGGGGGGGGGGGGGGGGDGGGGFGDDGEEGGGGGGGGGGGGGGGGGGGFGGGGGGGFGGGGGFGGGGGGGFFGGGFFGGGGGGGGGGAEDGGGGGGGGGAFGGGGGGGGGGEGGCFGGGFFDFFGGF@FGGEGCGA2@F@GFDDFFB65>>9E:<FDCCG?:BGGFFGF?06BD:7>FFB:GFGGFFF??:7??9C*((419630)44C:G13<??FA46
@M04650:207:000000000-C238N:1:1101:22334:8343 2:N:0:19
GGACTACCCGGGTTTCTAATCCTGTTTGCTCCCCACGCTTTCGCGCCTCAGCGTCAGTTACAGACCAAAAAGCCGCCTTCGCCACTGGTGTTCCTCCACATCTCTACGCATTTCACCGCTACACGTGGAATTCCGCTTTTCTCTTCTGTCCTCAAGCCTTCCAGTTTCCAATGACCTTCCACGGTTAAGCCGTGGGCTTTCACATCAGACTTAAAAGGCCGCCTGCGCGCGCTTTACGCCCAATAATTCCGGACAACGCTTGCCACCTACGTATTACCGCGGCTGCTGGCACGTAGTTAGC
+
CCCCCGGGGGGGGGGGGGGGGGGGGGGGGGGGGGGGGGGGGGGGGGGGGGGGGGGGGGGGGGGGGGGGGGGGGGGGGGGGGGGGGGGGGGGGGGGGGGGGGGGGGGGGGGGGGGGGGGGGGGGGDGGGGGGGGGGGGGGGGGGFGGGGGGGFGGGGGGGGGGGGGGGGGGGGCGGFGGGGGGDGGGGGGGGGGGEGGGGGG+;@EGGFFGGGFGGFF@GGFGFFFFFFFC@9>CFBFFDGGFBFGFFFCFF><DDBGB>FFFG?DG?B?:<34<>AFF?>0;>>6?:?BG:C:?F03E946
@M04650:207:000000000-C238N:1:1101:4343:8362 2:N:0:19
GGACTACCGGGGTATCTAATCCTGTTTGCTCCCCATGCTTTCGCGCCTCAGCGTCAGTTACAGACCAAAAAGCCGCCTTCGCCACTGGTGTTCCTCCACATCTCTACGCATTTCACCGCTACACGTGGAATTCCGCTTTTCTCTTCTGTCCTCAAGCCTTCCAGTTTCCAATGACCTTCCACGGTTAAGCCGTGGGCTTTCACATCAGACTTAAAAGGCCGCCTGCGCTCGCTTTACGCCCAATAATTCCGGACAACGCTTGCCACCTACTTATTACCGCGGTTGCTGGCACGTAGTTAGC
+
CCCCCGGGDGGGGGGGGGGGGGGGGGGGGGGGGGGG8FFGGFFDGEFDGFGGGGGGGGGGGCGFFGGGCDGGG8C@GGGGGGEGD@FCCFFEGGGGGGGGGFGGGGGGGGGGGGGGGGGGGGGG@?F@?FGGGGGGE@D9@FGFGGGFFCGFGGCFC?EDFCDFFGGGGGGGD=CFCCCCFGGDGGGF,EBC***74;FDG>FF@*+3:FFCCFG7B(@;(79;DA6:(*(1;FF36,;@<?BBGGFAGF@115)8C9;:?:5(*0,((.)-:F9AGFF603(-4(64(*(9((..4C2:A
@M04650:207:000000000-C238N:1:1101:11779:8369 2:N:0:19
GGACTACCGGGGTTTCTAATCCTGTTTGCTCCCCATGCTTTCGCTCCTCAGCGTCAGTTATAGACCAGAAAGTCGCCTTCGCCACTGGTGTTCCTCCACATCTCTACGCATTTCACCGCTACACGTGGAATTCCACTTTCCTCTTCTATCCTCAAGCCTTCCAGTTTCCAATGACCTTCCACGGTTAAGCCGTGGGCTTTCACATCAGACTTAAAAGGCCGCCTGCGCGCGCTTTACGCCCAATAATTCCGAACAACGCTTGCCACCTACCTATTCCCGCGCTTGCTGGCCCGTAGTTGCC
+
-@CCCGGGGGGGGEGGGGGGGGGGGGF@FGGGCGFGGCDFGGGG,EFGGGGGGGGGGGG9<C9FFGGGGF8FGCFGGGEF<FGGCFFCEDFGGGGGGFD=FFEEGGFFGEGEGGGGGGGDEGFACFFGE9EFGGGGAFFGFGGFAEF,EFDFGGF8DFGAFGFFGGGG,6=,=FAFFFGF,@BCFF8D9ADGG::50*D@>>EF9C898FFGCD7=C98C2C@9(65?2<((6E3CA;EGC(43FF>BGF6(())(1(3(((74*<4,,(())<))<C((((,--(44(:(:6>6(-3)))
@M04650:207:000000000-C238N:1:1101:19587:8378 2:N:0:19
GGACTACCCGGGTTTCTAATCCTGTTTGCTCCCCACGCTTTCGCGCCTCAGCGTCAGTTACAGACCAAAAAGCCGCCTTCGCCACTGGTGTTCCTCCACATCTCTACGCATTTCACCGCTACACGTGGAATTCCGCTTTTCTCTTCTGTCCTCAAGCCTTCCAGTTTCCAATGACCTTCCACGGTTAAGCCGTGGGCTTTCACATCAGACTTAAAAGGCCGCCTGCGCGCGCTTTACGCCCAATAATTCCGGCCAACGCTTGCCACCTACGTATTACCGCGGCTGCTGGCCCGTAGTTAGC
+
CCCCCFGGGGGGGGGGGGGGGGGGGGGGGGGGGGGGGGGGGGGGGGGGGGGGGGGGGGGGGGGGGGGFGGGGGGGGGGGGGGGGGGGGGGGGGGGGGGGGGGGGGGGGGGGGGGGGGGGGGGGGDGGGGFGGGGGGGGGGGGGFGGGGGGGFGGCGGGGGGGGCGGGGGFGG6FGGGGGEGGGGGGEFCGGCCEGGGGGGGFGFFGGFBGGGFGGDFFFC9DBF@F>E@GFF;G>DF?GGGF08FFBFGFFB155?G:>B16F?=CB?(4<??GB)AC0>>9>;6<F:7E(A>BBBFG25:
@M04650:207:000000000-C238N:1:1101:19722:8451 2:N:0:19
GGACTACCAGGGTTTCTAATCCTGTTCGCTACCCATGCTTTCGCTCCTCAGTGTCAGTAACTGCCCAGAGACCTGCCTTCGCCATCGGTGTTCTTCCTGATATCTGCGCATTCCACCGCTACACCAGGAATTCCAGTCTCCCCTACAGCACTCCAGCCTGCCCGTATCGCCTGCACGCCCGAAGTTAAGCCTCGGGATTTCACAGACGACGCGACCAACCACCTACGAGCTCTTTACGCCCAGTAATTCCGGACAACGCTTGCACCCTACGTATTACCGCGGCTGCTGGCACGTAGTTAGC
+
CCCCCGG@FFGEF@@FFGGGGGGEGGFEFF:CEGGEGC<FGGGDGGEFGGFGFEGG<FDAF<F9EFFAFGDFGGGGFFGGFGGD,48:FBFGGGGF<FFCGEF;FDFGGFGG9FAGGGC>@EGGAFGG?=AEFGDGFDEGADEDEFG8FGGBFFFGG8BC?GGDFDEFGGGGDGGGGGGGG@CEFGGG7EG7CEC7C9FC@BF++AC>=G442)7)56CD0:43;;(:()()9?=);0EGGBFFGGF2>FFB0.),971(415)*244.411)9(6<>2(414,(,,.(/,?:6238C5).
@M04650:207:000000000-C238N:1:1101:11645:8456 2:N:0:19
GGACTACTGGGGTTTCTAATCCTGTTTGCTCCCCATGCTTTCGCGCCTCAGCGTCAGTTACAGACCAAAAAGCCGCCTTCGCCACTGGTGTTCCTCCACATCTCTACGCATTTCACCGCTACACTTGGAATTCCGCTTTTCTCTTCTGTCCTCAAGCCTCCCAGTTTCCAATGACCTTCCACGGTTAAGCCCTGGGCTTTCACATCAGACTTAAAAGTCCGCCTGCGCGCGCTTTACGCCCAATAATTCCGGACAACGCTTGCCCCCTACGTATTACCGCGGCTGCTGGCACGTAGTTAGC
+
CCCCCGG9EGGGGGGGGGGGGGGGGGEGGGEGFEG<FGGGGGEGGGGGGGGGGGGGGGGGGGG9FFGFGGGGFGGGGGGGGGGGGGGGGDGGGGGGG8FDA=EFGGGGGGGGGGGGGGGGGGGG;:FGGGGGGG?FEEGAEFGFDFGGADFFGGFGGFD,3@8@FGGGCF9BG=D8E+,=,CE7FG8EFGG+;@*A*;FCCFGFFG76@GGGAF=2B*>F<C>@(A@D=D603CFF6(8FG@(66:?EFF498>C?FFF<2:F?*;((4304<C:<FFB>9;12((4,,:8C?B???G4).
@M04650:207:000000000-C238N:1:1101:13712:8460 2:N:0:19
GGACTACACGGGTATCTAATCCTGTTTGCTCCCCACGCTTTCGCGCCTCAGCGTCAGTTACAGACCAAAAAGCCGCCTTCGCCACTGGTGTTCCTCCACATCTCTACGCATTTCACCGCTACACGTGGAATTCCACTTTCCTCTTCTATCCTCAAGCCTTCCAGTTTCCAATGACCTTCCACGGTTAAGCCGTGGGCTTTCACATCAGACTTAAAAGGCCGCCTGCGCGCGCTTTACGCCCAATAATTCCGGACAACGCTTGCCACCTACGTATTACCGCGGCTGCGGGCACGGAGTTACC
+
CCCCCGGGGGGGGGGGGGGGGGGGGGGGGGGGGGGGGGGGGGGGGGGGGGGGGGGGGGGGGGGGGGGGGGGGGGGGGGGGGGGGGGGGGGGGGGGGGGGGGGGGGGGGGGGGGGGGGGGGGGGGGGGGGGGGGGGGGGGGGGGFGGGG<FGFGGGGGGGFGGDGFFGGGGGGGGGGGGGGCDEGGGGGGGGGGGGGGFBGGFGFFFFFEGGFFG7CFFGGBGB25;15(7(167><FDGGGFBFGC><DFF>B3DB939B(4FF=+32?0287FBAGGF69>;0903725(:<09(4C)))
@M04650:207:000000000-C238N:1:1101:18674:8467 2:N:0:19
GGACTACTGGGGTTCCTATTCCTGTTTGCTCCCCACGCTTTCGCGCCCCAGCTTCAGTTACAGACCATAAAGCCGCCTTCGCCACTGGTGTTCCTCCACATCTCTACGCATTTCACCGCTACACGTGGAATTCCGCTTTTCTCTTCTGTCCTCAAGCCTTCCAGTTTCCAATGCCCTTCCACGGTTAAGCCGTGTGCTTTCACACCAGACTTAAAAGGCCGCCTGCCCTCGCTTTACGCCCAATAATTCCGGACAACGCTTCCCACCTACCTATTACCGCGGCTGCTGGCCCCTAGTTAGC
+
AB-A,,C6EFF@FG,@CC,6C,6-CE,,,CEF<CF+++86@<F,@F:+@,,6,,;,,CAF<FCFG,E,CEC<EB@FFGGFFGGDGGC<C,CFG9=FF@D,,9>;CAF=@=FGAF<FE=+=EGEECGGFE=FFGG?7CGF@B+4438;78=><FGD=FGC,EDE=DFCCFFAA6,,,1+147,++@@E7CEF;*437+2@;CFF9**3*)*3268++4),/87229)()(22(358);3ECF166C*1);A4,4><0<(-22(28DF::(2(2)<.)3:4>(417((,..:(/(-((.<)<A
@M04650:207:000000000-C238N:1:1101:12049:8497 2:N:0:19
GGACTACCGGGGTTTCTAATCCTGTTTGCTCCCCACGCTTTCGAGCCTCAGCGTCAGTTACAGACCAGAGAGCCGCCTTCGCCACTGGTGTTCCTCCATATATCTACGCATTTCACCGCTACACATGGAATTCCACTCTCCTCTTCTGCACTCAAGTCTCCCAGTTTCCAATGACCCTCCCCGGTTGAGCCGGGGGCTTTCACATCAGACTTAAGAAACCGCCTGCGCTCGCTTTACGCCCAATAAATCCGGACAACGCTTGCCACCTACGTATTACCGCGGCTGCTGGCACGTAGTTAGC
+
CCCCCGGGGGGGGGGGGGGGGGGGGGGGGGGGGGGGGGGFGFEGGGGGGGGGGGGGGGGGGGFFGGGGGGGGGGGGGGGGFGGGGGGFGGGGGGGGGGGGGGGGGGGGGCGGGGGGGGGGGGGGGGGGGGGGGGGGAFFGGGGFGGGGGGGFGGGGGGGADGFGFDGGDGFGG9E8FGGGGGGCFGDFGGGGEGGGGCFFG=CFFGGFFFDFEGG>A@FC>DFFF49E2C;B:5@2=:EGGBBFGGF<F?56?5DBD01:??G>762,28??FG?DGFFFFF>090)58G:G((4,4E)).
@M04650:207:000000000-C238N:1:1101:18254:8543 2:N:0:19
GGACTACCGGGGTTTCTAATCCTGTTTGCTCCCCACGCTTTCGCGCCTCAGCGTCAGTTACAGACCAAAAAGCCGCCTTCGCCACTGGTGTTCCTCCACATCTCTACGCATTTCACCGCTACACGTGGAATTCCACTTTCCTCTTCTATCCTCAAGCCTTCCAGTTTCCAATGACCTTCCACGGTTAAGCCGTGGGCTTTCACATCAGACTTAAAAGGCCGCCTGCGCGCGCTTTACGCCCAATAATTCCGGCCACCGCTTGCCACCTCCTTATTCCCGCGGCTGCTGCCACGTAGTTAGC
+
CCCCCGGGGGGGGGGGGGGGGGGGGGGGFGGGGGGG@FGGGGGGGGGGGGGGGGGGGGGGGGGGFGG8FGFGGGGGGGGGGGGGGGGGGGGGGGGGGGFFFGFGGGGGGEGGCFFGGDEDGGDGDGC7FFGGGGGGGGGGGGGFDFGGDGGFGG@CCFGFFGFFGGGGGFFGFACGGGGGEGGCGGGGGAF>:EGCD4B<FCDFFGGF5CGGFGGFF(CGFC@F?FFF0:2;>=.6=8EEG?8?G*).:=4,(8C(/,(14<C:*@?2(.())3))+246(2(46?:?):2?(-,2:C22<
@M04650:207:000000000-C238N:1:1101:12269:8560 2:N:0:19
GGACTACAGGGGTATCTAATCCTGTTTGCTCCCCATGCTTTCGCGCCTCAGCGTCAGTTATAGACCAGAAAGTCGCCTTCGCCACTGGTGTTCCTCCACATCTCTACGCATTTCACCGCTACACGTGGAATTCCACTTTCCTCTTCTATCCTCAAGCCTTCCAGTTTCCAATGACCTTCCACGGTTAAGCCGTGGGCTTTCACATCAGACTTAAAAGGCCGCCTGCGCGCGCTTTACGCCCACTAATTCCGGACAACGCTTGCCACCTACGTATTACCGCGGCTGCTGGCACGTAGTTAGC
+
CCCCCGGGGGGGDGGGGGGGGGGGGGGGGGGGGGGGGGGGGGCGGGGGGGFGGGGGGGGGGFEGGGGGGFGGGFDEGGGGGGGGGGFGGGGGGGGGGGGGGGEGGGGGDGGGGGGFGGGDGGFGGGGGFFEGGGGGGGGGFGGFGGGGGGGFGGGGGGGEGGGG9ECFEFGGGGGGGGG?,EEGGGGCAGF>CEEG6+DFGCGFFGGF*;FF9CCDFFGGFG22:F>E>D;0:EF36;CEG?(:F*;CGFF315D?D9>0,8<?:9:<7?2:<E?BGGFBFFF14:?7?G0FB:?FFF)).
@M04650:207:000000000-C238N:1:1101:7007:8560 2:N:0:19
GGACTACAGGGGTTTCTAATCCTGTTTGCTCCCCACGCTTTCGCGCCTCAGTGTCAGTTACAGACCAGACAGTCGCCTTCGCCACTGGTGTTCCTCCAAATCTCTACGCATTTCACCGCTACACTTGGAATTCCACTGTCCTCTTCTGTACTCAAGTTCCCCAGTTTCCAATGCCCCTCCACGGTTGAGCCGTGGGCTTTCACATCAGACTTAAAAAACCACCTGCGCGCGCTTTACGCCCAATAATTCCGGACAACGCTTGCCACCTACGTATTACCGCGGCTGCTGGCACGTAGGTAGC
+
CCCCCGGGGGGGG+CFGGGGGGGGGGGGGGGGGGGGGGGCGGGGGGGGGGGGGGGGGGFGGGGGGGGGG@FGGGGGGGGGGGGGGGGGGGFEGGGGGFBEFDGGFGGGDGGGGGGGGGGGGGGGCBEGFFGFFFGFFGGGGFGFFGGGDGGFFFGGFAFAFFDECFFGFGGFF,,1=DE6=>@CFCEFCF794@EECCGFG6DC+C8A*;?598++;5C4555:>A>ABDFF9GF3:?8F><;8CF<A79F>?BD6*,4<::3(0<:(.,43<F?<7C214119>(58>5(92241(+64)
@M04650:207:000000000-C238N:1:1101:17531:8601 2:N:0:19
GGACTACACGGGTTTCTAATCCTGTTTGCTCCCCATGCTTTCGCGCCTCAGCGTCAGTTATAGACCAGAAAGTCGCCTTCGCCACTGGTGTTCCTCCACATCTCTACGCATTTCACCGCTACACGTGGAATTCCACTTTCCTCTTCTATCCTCAAGCCTTCCAGTTTCCAATGACCTTCCACGGTTAAGCCGTGGGCTTTCACATCAGACTTAAAAGTCCGCCTGCTCGCGCTTTACGCCCAATAATTCCGGACAACGCTTGCCACCTACGTATTACCGCGGCTTCTGGCCCGTAGTTAGC
+
@CCCCFGFGGGGGGGGGGGGGGGGGGGGGGGGGGGGGGGGGGGGGGGGGGGGGFGGGGFGGEG9FGGGGGGGFGGGGGGGGGGDFGGGGGGGGGGGGGEFGFGGGGGGGGGGFFGGGGGGCEGGGGCFGGGGGGGGGDFEGGFF=EFDFCFFGEF,FGG9EE8AFFGGGGGGGCA?DDGG8FCEGGGGCGG94++7CDGF+=CFFGGA:FGGEGF+315C2D2):A58>G=@B=:3A2;FG?;;CF?CGFF9(.5=F67:0:F:7CB:(.8<?G:2<D((,,4((.447F(*2434<+64.
@M04650:207:000000000-C238N:1:1101:6768:8619 2:N:0:19
GGACTACCCGGGTATCTAATCCTGTTTGCTCCCCATGCTTTCGCGCCTCAGCGTCAGTTACAGGCCAGAAAGCCGCCTTCGCCACTGGTGTTCCTCCACATCTCTACGCATTTCACCGCTACACATGGAATTCCACTTTCCTCTTCTATCCTCAAGCCTTCCAGTTTCCAATGACCTCCCACGTTTAACCCGTGGGCTTTCCCAACAGACTAAACAGGCAGCTGGCGCGCGATTGCCGCCCATTCATCCCGACAACGGCTTGCCACGTACGTATGCCCGCGGTGGCTGGCAGGTAGTTGGC
+
<B@BCEF,,7@:FG<E@F@C<<FG@F<@F9EGCGDCEGG<FFEF7@@==A<,CC::C<@F,,,,CCCFF,C4,4@F:@CEFGE,B8E<6BFCGFD<FF,AF,4A=EC:++44,:??<:++>C=849,BF,5AEFGG,=4?CEFB,44,,7>9F93@9=@,6:BAE;=;>ED9=,6A,+6+,,@8>533,,,@4A*10*6<7+@****;:D4*17*:*)=*(2(((0()/),((=).81C<:63)*0))*)0(-)7(),29((1.*<(-3((()3()30-,4((,,4(,,*(*(..53+).,
@M04650:207:000000000-C238N:1:1101:19595:8660 2:N:0:19
GGACTACCAGGGTTTCTAATCCTGTTTGCTCCCCATGCTTTCGCGCCTCAGCGTCAGTTATAGACCAGAAAGTCGCCTTCGCCACTGGTGTTCCTCCACATCTCTACGCATTTCACCGCTACACGTGGAATTCCACTTTCCTCTTCTATCCTCAAGCCTTCCAGTTTCCAATGACCTTCCACGGTTAAGCCGTGGGCTTTCACATCAGACTTAAAAGGCCGCCTGCGCGCGCTTTACGCCCAATAATTCCGGACAACGCTTGCCACCTACGTATTACCGCGGCTGCTGGCACGTAGTTAGC
+
CCCCCGGGGGGGGGGGGGGGGGGGGGGGGGGGGGGGGGGGGGGGGGGGGGGGGGGGGGGGGGGGGGGGGGGGGGGGGGGGGGGGGGGGGGGGGGGGGGGGGGGGGGGGGGGGGGGGGGGGGGGGGGGGFGGGGGGGGGGGGGGFGGGGGGGFGGGGGGGFGGGGGGGGGGFEGGGGGGGGFGGGGGGG9FGGGGGGGGGGGFGFFFFFEGGGFGFGF=FCBDFDFFBF@G;FBE5>F?GGGD;@DFFFGFFF?DGFGBFFFF<::<<<:?FFBGFAGF?>9BFF><0?3C(<,((44E9<<
@M04650:207:000000000-C238N:1:1101:14053:8686 2:N:0:19
GGACTACTCGGGTTTCTAATCCTGTTTGCTCCCCATGCTTTCGCGCCTCAGCGTCAGTTATAGACCAGAAAGTCGCCTTCGCCACTGGTGTTCCTCCACATCTCTACGCATTTCACCGCTACACGTGGAATTCCACTTTCCTCTTCTATCCTCAAGCCTTCCAGTTTCCAATGACCTTCCACGGTTAAGCCGTGGGCTTTCACATCAGACTTAAAAGGCCGCCTGCGCGCGCTTTACGCCCAATAATTCCGGACAACGCTTGCCACCTACGTATTACCGCGGCTGCTGGCACGTAGTTAGC
+
CCCCCGGGGGGGGGGGGGGGGGGGGGGGGGGGGGGGGGGGGGGGGGGGGGGGGGGGGGGGGGGGGGGGGGGGGGGGGGGGGGGGGGGGGGGGGGGGGGGGGGGGGGGGGGGGGGGGGGGGGGGGGFGGGGGGGGGGGGGGGGGFCGGGGGFFGGGGGGGGGGGGFGGGGGGGGGGGGGGGGGGGGGGGGGGGEGDGGGGGGFGFFGDFFGGGFGDGF=FGBDBDBF=B@D;>BEFCA?GDGDFFGGFEGF@0:DDBC(44:?F3*9:<?FFB<9?BGF?>9>>B>0),5E?C08?01<5<>
@M04650:207:000000000-C238N:1:1101:11094:8723 2:N:0:19
GGACTACCAGGGTATCTAATCCTGTTTGCTCCCCACGCTTTCGCGCCTCAGCGTCAGTTACAGACCAAAAAGCCGCCTTCGCCACTGGTGTTCCTCCACATCTCTACGCATTTCACCGCTACACGTGGAATTCCGCTTTTCTCTTCTGTCCTCAAGCCTTCCAGTTTCCAATGACCTTCCACGGTTAAGCCGTGGGCTTTCACATCAGACTTAAAAGGCCGCCTGCGCGCGCTTTACGCCCAATAATTCCGGACAACGCTTGCCACCTACGTATTACCGCGCCTGCTGGCACGTAGTTAGC
+
BCCCCFEGGGGGGGGGGGGGDFGGGGGGGGGGGGGGGGGGGGGGGGGGGGGGDFEGGGGGGGGGGGCFGGGGDFFEGGGGGGGGGGGGGGGGGGGGGGGGGGGGGFCFG7FGFGGGGFEDGGFGCGCF7<FFAFDGGGGGGGGFGGGGGG@?AFE?FGEDFGGE,=EFF;;DDBDDGGEDDFG>FGCGACFGGGGGGGGCFAEFACC>@D7C6CFFA@GG>DF=B;23(13:>C>)8;CEGBF?FGB27@60:DD:F9>??<3?D980?>BFFG>)<7-39((-8(.82>7F2(422C4>:
@M04650:207:000000000-C238N:1:1101:4143:8731 2:N:0:19
GGACTACACGGGTATCTAATCCTGTTTGCTCCCCATGCTTTCGCGCCTCAGCGTCAGTTATAGACCAGAAAGTCGCCTTCGCCACTGGTGTTCCTCCACATCTCTACGCATTTCACCGCTACACGTGGAATTCCACTTTCCTCTTCTATCCTCAAGCCTTCCAGTTTCCAATGCCCTCCCACGGTTAAGCCGTGGGCTTTCACATCAGACTTAAAAGGCCGCCTGCGCGCGCTTTACGCCCAATAATTCCGGACACCGCTTGCCCCCTACGTATTACCGCGGCTCCTGGCGCTTAGTTATC
+
CCCCCGGGGGGGGGGGGGGGGGGGGGGGGGGGGGGFGGGGGGGGGGGGEGFGGGGGGGGGGGG9EGGGFGGG@FFGGGGGFGDGG<FGGGGGGGGGGAFGG=FGGGFFGDGGGGGGFDGGCGGGG@EEGDGGGGGFFFAFGGGF,CD8,38DFGGGF+,,EFG,ADFG9FACD,3==+6@8@ECF>CFFGGGEGGG7FGGG6EF6*808>4:<7+=+:CDAGF=(6(8>G09@5:7;;GGGD604::)C7)2:3C(*(-28<F0*C93232.)<5)<C<9;(1((-577F(/(,42<C)64
@M04650:207:000000000-C238N:1:1101:11522:8774 2:N:0:19
GGACTACAAGGGTATCTAATCCTGTTTGCTCCCCATGCTTTCGCGCCTCAGCGTCAGTTATAGACCAGAAAGTCGCCTTCGCCACTGGTGTTCCTCCACATCTCTACGCATTTCACCGCTACACGTGGAATTCCACTTTCCTCTTCTATCCTCAAGCCTTCCAGTTTCCAATGACCTTCCACGGTTAAGCCGTGGGCTTTCACATCAGACTTAAAAGGCCGCCTGCGCGCGCTTTACGCCCAATAATTCCGGACAACGCTTGCCCCCTACGGTTTACCGCGGCTGCTGGCACGTGTTTAGC
+
CCCCCGGGFGGGGGGGGGGGGGGGGGGGGGGGGGGGGGEEFGFGGGGGEGGGGEG@FFGGGFGFGF@FFGGGGGGEFFGGFGGGGGGGGFGGFGDGGCGGGGFGGGGGG,BFFAFFFGEGGGGGGGGGG9FFGGGFEFFGGGGFGFGG,=8?DGDGGGCE4ADDFGGGGGCGF9E=D?E8,C+@FCCE8DFCEC67DFCFG6FFF>C*8CDF5CCGF=>D)C>=>:@>@C@6@5A9ADGGG?(/0*7?FF),3>D6F;><63>:**-446(-(;:7E>2990>BBB?5(2(012(((24).
@M04650:207:000000000-C238N:1:1101:24337:8804 2:N:0:19
GGACTACTCGGGTATCTAATCCTGTTTGCTCCCCATGCTTTCGCGCCTCAGCGTCAGTTATAGACCAGAAAGTCGCCTTCGCCACTGGTGTTCCTCCACATCTCTACGCATTTCACCGCTACACGTGGAATTCCACTTTCCTCTTCTATCCTCAAGCCTTCCAGTTTCCAATGACCTTCCACGGTTAAGCCGTGGGCTTTCACATCAGACTTAAAAGGCCGCCTGCGCGCGCTTTACGCCCAATAATTCCGGACAACGCTTGCCACCTACGTATTACCGCGGCTGCTGGCACGTAGTTAGC
+
CCCCCGGFFGGGGEGGGGGGGFCGGGGGGGGGGGGCCGGGGGGGGGGGGGGGGGGGGFCG,FFGGGGGGGGG<FGCGGGGGGGGGGGFG8FFGGGGFEFGGFGGGGGGGEGEEFGGGEEGEGGGGFGGGGGGGGFGGFGGGGFFGEEECGGFGGGFCC=,@F8AFFFC;DFFFF88,=,=8FGEDFGGGGF69CC79CCEGA;+12+38779AF8C+-1;AGF@9:2)(429BGF9A@EGG6(38D<CFFF9:BCBGFF?FFF:FF?(42:<BF?ADG09>>666(3:7E?DF?BB<7).)
@M04650:207:000000000-C238N:1:1101:6831:8847 2:N:0:19
GGACTACACGGGTATCTAATCCTGTTTGCTCCCCATGCTTTCGCGCCTCAGCGTCAGTTATAGACCAGAAAGTCGCCTTCGCCACTGGTGTTCCTCCACATCTCTACGCATTTCACCGCTACACGTGGAATTCCACTTTCCTCTTCTATCCTCAAGCCTTCCAGTTTCCAATGACCTTCCACGGTTAAGCCGTGGGCTTTCACATCAGACTTAAAAGGCCGCCTGCGCGCGCTTTACGCCCAATAATTCCGGACAACGCTTGCCACCTACGTATTACCGCGGCTGCTGGCACGTAGTTAGC
+
CCCCCGGGGGGGGGGGGGGGGGGGGGGGGGGGGGGGGGGGGGGGGGGGGGGGGGGGGGGFGFFGGGGGGGGGGGEGDGGGGGGGGGGGGGGGGGGGGGGGGGGGCFFFGGGGGGGGGGGGGGGGDFFDGGGGGGGGGGGGGGGFGGFCFGFFGGGGGGGGG8=9ADFGCFGGGFAECDGGGAEGGGGGGFGGC>EGGGFEFAC96DDAEGDCEF8FB9FGFG@DFFBE2C@@@GFEFFGGGDD@FD<BGF?>B@C?D>(3-8F0:EB((.8??EBFGC<B>9B9>6045C2<:(8?4E>:6
@M04650:207:000000000-C238N:1:1101:28117:8874 2:N:0:19
GGACTACAGGGGTATCTAATCCTGTTTGCTCCCCATGCTTTCGCGCCTCAGCGTCAGTTATAGACCAGAAAGTCGCCTTCGCCACTGGTGTTCCTCCACATCTCTACGCATTTCACCGCTACACGTGGAATTCCACTTTCCTCTTCTATCCTCAAGCCTTCCAGTTTCCAATGACCTTCCACGGTTAAGCCGTGGGCTTTCACATCAGACTTAAAAGGCCGCCTGCGCGCGCTTTACGCCCAATAATTCCGGACAACGCTTGCCACCTACGTATTACCGCGGCTGCTGGCACGTAGTTAGC
+
CCCCCGGGGGGGGGGGGGGGGGGGGGGGGGGGGGGGGGGGGGGGGGGGFGGGGFGGGFGGGGGGGGGGGGGGGGGGGEGGGGGGGGGGGGGGGGGGGGGGGGGGGGGGDGFGGGGGGGGGGGGGGGGGFFGGGGGGGGFGGGGFGGGGGCFFGGGGGGGFGGGGGGGGCEFGGGGGGGGGGGGGGGGGGGGG6CGGGGGGGFGFFCGFECGGFGGGFF>GFC42(?(?@G9>@EFFFFGGGFF@GFE?FFF90)9?4;9?F?<?FF?0(8<8?GBFFGFBFFFFF<7?BGFG:?FF??546
@M04650:207:000000000-C238N:1:1101:18204:8919 2:N:0:19
GGACTACTGGGGTTTCTAATCCTGTTTGATCCCCACGCTTTCGCACATCAGCGTCAGTTACAGACCAGAGAGCCGCCTTCGCCACTGGTGTTCCTCCATATCTCTGCGCATTTCACCGCTACACATGGAATTCCACTCTCCTCTTCTGCACTCAAGTTCCCCAGTTTCCAATGACCCTCCACGGTTGAGCCGTGGGCTTTCACATCAGACTTAAGAAACCGCCTACGCGCGCTTTACGCCCAATAATTCCGGATAACGCTTGCCACCTACGTATTACCGCGGCTGCTGGCACGTAGTTAGC
+
CCCCCGGGGGGGGGGGGGGGGGGGGGGGGGGGGGGGGGGGGGGGGGGGGGGG>FGGGGGGGGGGGGGGGGGGGGCGGGGGGGGGGGGGGGGGGGGGGGGGGGGGGGGGGGGGGGGGGGGGEDFGGFGGGGGGGDFGGGGGGGGFGGGGGGGFGGFFGGGGGCEEGAEGGGA;==EFGGGGFFG@FFGGFGGGGGDGGGGGGFGF9FGFBGGGFGGGFB?99DFF@FFF059>FGFFFFGCFFFFGC<>FFF>05C>G(7:(4F:>FB?FF??<FFFGG:9>F>BF??3::1<??0(4A4)6
@M04650:207:000000000-C238N:1:1101:23550:8952 2:N:0:19
GGACTACAAGGGTTTCTAATCCTGTTTGCTCCCCATGCTTTCGCGCCTCAGCGTCAGTTATAGACCAGAAAGTCGCCTTCGCCACTGGTGTTCCTCCACATCTCTACGCATTTCACCGCTACACGTGGAATTCCACTTTCCTCTTCTATCCTCAAGCCTTCCAGTTTCCAATGACCTTCCACGGTTAAGCCGTGGGCTTTCACATCAGACTTAAAAAGCCGCCTGCGCGCGCTTTACGCCCAATAATTCCGGACAACGCTTGCCACCTACGTATTACCCCGGCGGCTGGCCCGTATTTAGC
+
CCCCCGGGGGGGGGGGGGGGGGGGGGGGGGGGGGGGGGGGGGGGGGGGGGGGGGGGGFFGDFGFGGGG?@AGEFGGGGGGGGGGGGGGGGGGGGGGGGGGGGGGGGGGGGGGGGGGGGGGGDFG@AFGGGGGGGGGGGGGGGGFEGGGFFGFGGGFCE8@FFFDFGADGGGGGGGGG7AFFGEEGGGCEDFG@>GEFF?CGFGF6F>C@FGGFDFG*<FFAGFFFF=EBD;>2EFFFFGGG@D@GFE?CAF>BFG?F90841D?>FF:4?F7)@?2@F(((-4(,34917(:2(3((3.-.
@M04650:207:000000000-C238N:1:1101:17109:8959 2:N:0:19
GGACTACCGGGTTTCTAATCCTGTTTGCTCCCCATGCTTTCGCGCCTCAGCGTCAGTTATAGACCAGAAAGTCGCCTTCGCCACTGGTGTTCCTCCACATCTCTACGCATTTCACCGCTACACGTGGAATTCCACTTTCCTCTTCTATCCTCAAGCCTTCCAGTTTCCAATGACCTTCCACGGTTAAGCCGTGGGCTTTCACATCAGACTTAAAAGGCCGCCTGCGCGCGCTTTACGCCCAATAATTCCGGACAACGCTTGCCACCTACGTTTTACCGCGGCTGCTGGCCCCTAGTTAGCC
+
CCCCCGGGGGGGGGGGGGGFGFFGGGGGFGGGGF8FEGGGGGDEGGDGGGGGGGDGFGFGFFGGGFE,CFGGGGGGEGGFGGGGGGGGGBFGGGGGGGGGGFGGGGFEEGGGDGGGDGGGGFG7FCFGGGGGCCGGGGFGGGGFGGGGGGGDEGDFGGGGG?9DDEFCEDFCFGGGGG8,=FEGGDFCFG7?6;@FCFFACFGFFDD58CFFFGFF>>CD2C=DD;@>1/(3;F+9>(C7*8@@F>>47)769>D:D>B0((24C5<04,(((;))<77(49>>?:>B:*(*(,.>9+.-5
@M04650:207:000000000-C238N:1:1101:11095:8982 2:N:0:19
GGACTACCCGGGTTTCTAATCCTGTTTGCTCCCCACGCTTTCGAGCCTCAGCGTCAGTTACAGTCCAGAGAGTCGCCTTCGCCACTGGTGTTCTTCCTAATCTCTACGCATTTCACCGCTACACTAGGAATTCCACTCTCCCCTCCTGTACTCTAGATCCCCAGTTTGGAATGCAGCCCCCAGGTTGAGCCCGAGTATTTCACATCCCACTTAAAGATCCGCCTACGCTCCCTTTACGCCCAGTAAATCCGGACAACGCTTGCCACCTACGTATTACCGCGGCTGCTGGCACGTATTTAGC
+
CCCCCGGGGGGGGGGGGGGGGGGGGGGGGGGGGGGGGGGGGGGGFGGGGGFGGGGGEGGGGGGGGGFGGGGGGGGGGGGGGGGGGGGGGGGGGGGGGGGGGGGGGGGFGGGGGGGGGGEGGGGGGGGGFGGGGGGGGGGGFGGFGGGGGGGFGEF=@FGGFGGDGGGGGGGGGGGGGGGGG@@8FGFCGGGGGGGGFGGGGFGFFFGFEFGGFGCDFEDF>GFFFF2;9D=>BFA)2,;CC0=EF73):859(:5=F09?(4<0*<<7::::29:4CF<B6>;FB?B:2*,E0(8)4FAAA
@M04650:207:000000000-C238N:1:1101:14420:8991 2:N:0:19
GGACTACCGGGGTTTCTAATCCTGTTTGCTCCCCACGCTTTCGCGCCTCAGCGTCAGTTACAGACCAAAAAGCCGCCTTCGCCACTGGTGTTCCTCCACATCTCTACGCATTTCACCGCTACACGTGGAATTCCACTTTCCTCTTCTATCCTCAAGCCTTCCAGTTTCCAATGACCTTCCACGGTTAAGCCGTGGGCTTTCACATCAGACTTAAAAGGCCGCCTGCGCGCGCTTTACGCCCAATAATTCCGGACAACGCTTGCCACCTACGTATTACCGCGGCTGCTGGCCCGTAGTTAGC
+
CCCCCGGGGGGGGGGGGGGGGGGGGGGGGGGGGGGGGGGGGGGGGGGGGGGGGGGGGGGGGGGGGGGGGGGGGGGGGGGGGGGGGGG?EFDGGGGGGGGGGGGGGGGGGGGGGGGGGGDDEGGGDFEEFGGGGGGGGGGGGGGFGGGGDCGFGGG8FGGGGGGGGGFFGFFGGGGGGGGGFFGCFGGG,EG>EEDEGGFGGCFFFGCFEGGGFFC7C(CG2D9DFF>>BG>FFEFAF:GGE:0:CGDAFFFF:BGBG66:B:G?*A:B:714?FFFGF?>9>6>11)3.:(*(-14:C<26
@M04650:207:000000000-C238N:1:1101:23474:8997 2:N:0:19
GGACTACAGGGGTATCTAATCCTGTTTGATCCCCACGCTTTCGCACATCAGCGTCAGTTACAGACCAGAAAGTCGCCTTCGCCACTGGTGTTCCTCCACATCTCTACGCATTTCACCGCTACACGTGGAATTCCACTTTCCTCTTCTATCCTCAAGCCTTCCAGTTTCCAATGACCTTCCACGGTTAAGCCGTGGGCTTTCACATCAGACTTAAAAGGCCGCCTGCGCGCGCTTTACGCCCAATAATTCCGGACAACGCTTGCCACCTACGTATTACCGCGGCTGCTGGCACGTAGTTAGC
+
CCCCCGGGGGGGGGGGGGGGGGGGGGGGGGGGGGGGGGGGGGGGGGGGGGGGGGGGGGGGGGGGGGGGGGGGGGGGGGGGGGGGGGGGGGGGGGGGGGGGGGGGGGGGGGGGGGGGGGGGGGGGGGGGGGGGGGGGGGGGGGGFGGGGGGGFGFGGGGGGGGGFFGGFGGFGGGGGGGGGGGGCFGGGGGGGGGGGGGGGGFGFCCDF:DGGEG:D>DGG>GB=9ABF9CBFBD:EF;GGE7<@GFEFGFFFFEGBC,7<1:GFGGFB?BB:<GBAGGBFFFF6(4:D>5(33423:G246
@M04650:207:000000000-C238N:1:1101:15090:9047 2:N:0:19
GGACTACACGGGTTTCTAATCCTGTTTGCTCCCCATGCTTTCGCGCCTCAGCGTCAGTTATAGACCAGAAAGTCGCCTTCGCCACTGGTGTTCCTCCATATCTCTGCGCATTTCACCGCTACACATGGAATTCCACTTTCCTCTTCTGCACTCAAGTTTCCCAGTTTCCAATGACCCTCCACGGTTGAGCCGTGGGCTTTCACATCAGACTTAAGAAACCGCCTACGCGCGCTTTACGCCCAATAATTCCGGATAACGCTTGCCACCTACGTATTACCGCGGCTGCTGGCACGTAGTTAGC
+
CCCCCGGGGGGGGGGGGGGGGGGGGGGGGGGGGGGGGGGGGGGGGGGGGGGGGGGGGGGGGGGGGGGGGGGGGGGGGGGGDEGGGGGFFGGGGGGGGGGGGGGGGGGGGGGGGGGGGGGGGGGGGGGGGGGGGGGGGGGGGGGFGGGGGGGFGGGFGGGGGGGGGGGGGGFG?FFGGGGGGGGCGD>D,DGGEGE5CFGFGFGFFFFFFGGGFGDDA2DFFG=>DF24>C>BFC3<F@EGG@;@DGFFGFF08:CAD?>FBFG:*C??B?F.4C:AGD:>>F>(21)40C(<83:?FGA2:
@M04650:207:000000000-C238N:1:1101:16806:9048 2:N:0:19
GGACTACACGGGTATCTAATCCTGTTTGCTCCCCATGCTTTCGCGCCTCAGCGTCAGTTATAGACCAGAAAGTCGCCTTCGCCACTGGTGTTCCTCCACATCTCTACGCATTTCACCGCTACACGTGGAATTCCACTTTCCTCTTCTATCCTCAAGCCTTCCAGTTTCCAATGACCTTCCACGGTTAAGCCGTGGGCTTTCACATCAGACTTAAAAGGCCGCCTGCGCGCGCTTTACGCCCAATAATTCCGGCCAACGCTTGCCACCTACGGATTACCGCGTCTGCTGGCACGTAGTTATC
+
CCCCCGGGGGGGGGGGGGGGGGGGGGGGGGGGGGGGFFGGGGGGGGGGGGGGGGGGGGGGGGGGGGGFGGGGGGGGGGGGGGGGGGGFGGGGGGGGGGGGGGGGGGGGGGGGGGGGGGGGGGGGDEGGGGGGGGGGGGGGGGGFGGGGGGGFGDE,FFGGFFGGGGGGGGGGGGGGGFGGGGGEGGGGGGGGG>EDGGGGGFGFFGGFFGGGFGGFFAGG>GFFFFBFFGFFFGFEFDGGG,13<7<AFFFB0)<:D6>F:(94*@??:>0((A8)3:(9;(-4<FFF05(<:::1:EB)6
@M04650:207:000000000-C238N:1:1101:5527:9090 2:N:0:19
GGACTACTGGGGTTTCTAATCCTGTTTGCTCCCCATGCTTTCGCGCCTCAGCGTCAGTTATAGACCAGAAAGTCGCCTTCGCCACTGGTGTTCCTCCACATCTCTACGCATTTCACCGCTACCCTTGGAATTCCACTTTCCTCTTCTATCCTCAAGCCTTCCATTTTCCAATGACCTTCCACGGTTAAGCCGTGGTCTTTCACATCAGACTTAAAAGGCCGCCTCCGCGCGCTTTACGCCCAATAATTCCGGCCAACGCTTGCCACCTACGTCTTACCGCGGCTCCTGGCACTTCGTTTGC
+
CC<CCGGFDGC@F7FGGGGFGGG9FFG<EGFCCE@FCFFGGG@F7CCCFFDGGGG:CFFFFFAFF<FFGCGGFG7@FGFFCEC@@FD,CFFEG,,C=FAEG8DEFDDCC7BBGGGFF7@D@7,B,ABAC,EFG9;?ECFFGGGFGGGA<=EFF,=,,DD9=<9,A9ED,E,@+,6,,?D6,@CCFEC8,>B7EEG+=FFC++7BFCGF*;;C8FD8A),@@49))3()(:(26EFEA0E<<;<;F*15D64(()18729??:<7CF?:(.18(;:AF620(((4(-8)(:(9(448?6(()
@M04650:207:000000000-C238N:1:1101:10928:9212 2:N:0:19
GGACTAAGGGGTATCTAATCCTGTTTGATCCCCACGCTTTCGCACATCAGCGTCAGTTACAGACCAGAGAGCCGCCTTCGCCACTGGTGTTCCTCCATATCTCTGCGCATTTCACCGCTACACATGGAATTCCACACTCCTCTTCTGCACTCAAGTTCCCCAGTTTCCAATGACCCTCCACGGTTGAGCCGTGGGCTTTCACATCAGACTTAAGAAACCGCCTACGCTCGCGTTACGCCCAATAACTCCGGATAACGCTTGCAACCTACGTATTACCGCGGCTGCTGGCCCGTATTTAGCC
+
CCCCCGFGGGGGEFCGGGFGGGGGGGGGGGFFGGGEGGGGGGGFGGFFGGGGGGGGGGFEAFGGFFGGGGGGGGGGGCGDE7FGGGGF8EEGGGCFFGG9AFDFFFGGGDCFGGGGGGGGGFECGGGGGGGGGGGGEDGGFGGBGGG;EFED?F9EGGGGGFGGG9C9@DDDCGGDCFEFFGGGGG?DFFDECEGCCF7D>AFAFFGA4DFFF>DGFFGD2C@9B)()()3(6C:<:;BF76@E7*)7CE)1:EGF51<B:8*-9C74>?:?4FFBC/440;F0(.40(*-*,(,(43-)5
@M04650:207:000000000-C238N:1:1101:28037:9256 2:N:0:19
GGACTACCGGGGTTTCTAATCCTGTTTGATCCCCACGCTTTCGCACCTCAGCGTCAGTTACAGACCAGAGAGCCGCCTTCGCCACTGGTGTTCCTCCATATCTCTGCGCATTTCACCGCTACACATGGAATTCCACTTTCCTCTTCTGTACTCAAGTAAAACAGTTTCCAATGACCCCCCCCGGTTGAGCCGGGGGCTTTCACATCAGACTTATTTTACCGCCTACGCACGCTTTACGCCCAATAATTCCGGACAACGCTTGCCACCTACGTATTACCGCGGCTGCTGGCCCGTAGTTAGC
+
CCCCCGGGGGGGFEGGGGGGGGGGGGGGFGGGGGGEGGGGGGGDDGGGGGGGGGGGGGGGA@FAFGGGG,FEFGGGGGGGGGGGGGGGGGGGGGGGGAFGGEGGG9FGGGGGGGGFEC>CEFEGEFGGEFFGGGFFA,6FGGGF9F;BFGGFFDGFFDDGGF?D=EEFFGGFG;C8,+@CEFCGGGGG?7FD*=CC3D7AFFGFFCDFFGGGD*CGF9GC6<>?FFF:(9290CFFFFGDEBB<FF2AGFF0:B3:*20:?B<2*98:7?B3,28AFGF09B>;FFF?:51*--416FA).
@M04650:207:000000000-C238N:1:1101:2336:9284 2:N:0:19
GGACTACTCGGGTTTCTAATCCTGTTTGCTCCCCACGCTTTCGCGCCTCAGCGTCAGTTACAGACCAAAGAGTCGCCTTCGCCACTGGTGTTCCTCCAAATCTCTACGCATTTCACCGCTACACGTGGAATTCCACTCTTCGCTTATGTACTCAAGTTTCCCAGTTTCCAATGACCGTTCGTGGTTGAGCCACGAGATTTCACATCAGACTTAAGAAACCGACTTCGCGCGCTTTAAGACCACTAATTCCGGACAACGCTTGCCACCTACGCATTACCGCGGATGCTGGCTCGTAGTTAGC
+
CCCCC8C,CFGFFGGFACFGGGGGGGC@9FCGFEFGGG>CFAF,@@C:FGFCFGGEGEFF@FDFF7C,C@FGECC7BCCBG>FC7FEEFFGG9FGC=,4EC,>ADGCGDGECFA5C,@+CC=FA+,4+B?FG=<,FEF8?;++3@+,@CFDF,,>=9:,@,<9@,,7,,@CFGG=FGC=,488+@FGGGGCF6CEECDEG++DF69?FB7D7A:FCF@FG2)6((15?>569;*))3)+7+/((*7)<7??(4)5:/4(4(-*(*<1:(.((-/-6:78(44(33,)-4C(+-3(-4A.6)
@M04650:207:000000000-C238N:1:1101:28751:9320 2:N:0:19
GGACTACCCGGGTTTCTAATCCTGTTTGCTCCCCACGCTTTCGCGCCTCAGCGTCAGTTACAGACCAAAGAGTCGCCTTCGCCACTGGTGTTCCTCCACATCTCTACGCATTTCACCGCTACACGTGGAATTCCACTCTTCTCTTCTGTACTCAAGTTTCCCAGTTTCCAATGACCGTTCGTGGTTGAGCCACGAGATTTCACATCAGACTTAAGAAACCGCCTGCGCGCGCTTTACGCCCAATAATTCCGGCCAACGCTTGCCACCTACGTATTACCGCGGCTGCTGGCACGTAGTTAGC
+
CCCCCGGGGGGGGGGGGGGGGGGGGGGGGGGGGGGGGGGGGGGGGGGGGGGGGGEGGFGGGGGFGGGGGGGDFGFGGGGGGGGGGGGG?FFGGGGGGGGGFGGGGGGGGGGGGGGGGGGGGGGGGGGGFCEFGGGGCFAAFGGFEGGDGFGFGFDDFFEGGFAFFGFGGGGGGCGGGGGGGGGGGGGG6DGGGCCEGGGGGFGFFGDF@FGGF>GDF=6DBGFFFFFD;D@FFGFFFFGGG?1<FF2<G440(8<6CBFF2(C?DF?FB?:8?GFFGG?91;FF6?BFBGFF1(4:1:546
@M04650:207:000000000-C238N:1:1101:16704:9352 2:N:0:19
GGACTACTGGGGTTTCTAATCCTGTTTGCTACCCACGCTTTCGCACCTCAGCGTCAGTTACAGACCAGAGAGTCGCCTTCGCCACTGGTGTTCCTCCACATCTCTACGCATTTCACCGCTACACGTGGAATTCCACTCTCCTCTTCTGTACTCAAGCTCCTCAGTTTCCAATGACCCTCCACGGTTAAGCCGTGGGCTTTCACATCAGACTTAAGAAGCCGCCTGCGCGCGCTTTACGCCCAATAATTCCGGACAACGCTTGCCCCCTACGTATTACCGCGGCTGCTGGCCCGTAGTTAGC
+
CCCCCGGGGGGGGGGGGGGGGGGGGGGGGGGGGGGGGGGGGGGGGGGGGGGGGGGGGGGGGGGGGGGGGGGGGGGGGGGGGGGGGGGGGGGGGGGGGGGGGGGGGGGGGGGGGGGGGGGGGGGFEGGGFGGGGGEFEGFGGGGFGGGGGGGFGFG?F?DFFGGGGGGGGGGGGGGGGGGGGGGGGGGGCDGCEEDGGGGGGFGFFFCF=GGF8+:CFEGGFGFFFFFFFGFFFGFFFFGGG6;@F7<4>BF;(8C?C003??GBGGFF<B??2EB4FF(4>9>>(8:045(ABB>6:G)66
@M04650:207:000000000-C238N:1:1101:20331:9363 2:N:0:19
GGACTACAGGGGTATCTAATCCTGTTTGCTCCCCATGCTTTCGCGCCTCAGCGTCAGTTATAGACCAGAAAGTCGCCTTCGCCACTGGTGTTCCTCCACATCTCTACGCATTTCACCGCTACACGTGGAATTCCACTTTCCTCTTCTATCCTCAAGCCTTCCAGTTTCCAATGACCTTCCACGGTTAAGCCGTGGGCTTTCACATCAGACTTAAAAGGCCGCCTGCGCGCGCTTTACGCCCAATAATTCCGGACAACGCTTTCCACCCACGTATTACCCCGGCTGCTGCCCCGTAGTTAGC
+
CCCCCGGGFGGGGGGGGGGGGGGGGGAFGGGGGGGEGGGGGGGEGGGGGGGGGGGGGFGG9DAFGGGG8FDF6CFGGGGGGGGGC8FGFGGGGGGGGCFGGFGGGGFGGGGGGGGGGGDDGGGGEFFGGGGGGGGGGGDFGGGF9E>8EGGFGGGGGGFGGFGGGGGGGGF9DFFGDFGGGEGDGGGGFGG9CEEGCGGGGFGFFCFF*;FGEF+++5FGAC=9(A285D1(:EF<FFGGG?1(7C?CGF:>1)7(1(-(((:9*<:((344(334?F(--31(-248)2(2((--4E)..
@M04650:207:000000000-C238N:1:1101:28243:9383 2:N:0:19
GGACTACTCGGGTATCTAATCCTGTTTGATCCCCACGCTTTCGCACATCAGCGTCAGTTACAGACCAGAGAGCCGCCTTCGCCACTGGTGTTCTTCCATATCTCTGCGCATTTCACCGCTACACATGGAATTCCACTCTCCTCTTCTGCACTCAAGTTCCCCAGTTTCCAATGACCCTCCACGGTTGAGCCGTGGGCTTTCACATCAGACTTACGAAACCGCCTACGCGCGCTTTACGCCCAATAATTCCGGCTAACGCTTGCCACCTACGTATTACCGCCGCTGCTGGCACGTAGTTAGC
+
CCCCCGGFFGGGG7FFG9EGGGGDGGGFEFEFGFGGEGGGFGGGEG>FGFAFGGCFFCFFGGGCFFFF8EFFGGGCDECDGGGGGGFGGGGGGFGGGGFCFAFGGCGGGGEEFFGGGEGGGGGGCFGGCGFGGFGECEAFGGGFFGFECFGFCCFGDCFGDFFGDFFFFGGGG=FDFDGG8==E+@CFC7FGG>C5CFGGFFGFFF;6>CCF4+;9*5>DBC=DF425(26;0CA6F67CE(2(0*6<FF?>057:F:>B:1D:>F?F(.4(5<:ACF?9(49903872519(4((-2)..
@M04650:207:000000000-C238N:1:1101:13076:9405 2:N:0:19
GGACTACACGGGTATCTAATCCTGTTTGCTCCCCACGCTTTCGCGCCTCAGCGTCAGTTACAGACCAAAAAGCCGCCTTCGCCACTGGTGTTCCTCCACATCTCTACGCATTTCACCGCTACACGTGGAATTCCGCTTTTCTCTTCTGTACTCAAGTTTCCCAGTTTCCAATGACCGTTCGTGGTTGAGCCACGAGATTTCACATCAGACTTAAGAAACCGCCTGCGCGCGCTTTACGCCCAATAATTCCGGACAACGCTTGCCACCTACGTATTACCGCGGCTGCTGGCACGTAGTTAGC
+
CCCCCGGGGGGGGGGGGGGGGGGGGGGGGGGGGGGGGGGGGGGGGGGGGFGGGGGGGGGGGGGGGGGGGGGGGGGGGGGGGGGGGGGGGGGGGGGGGGGGFGGGGGGGGGGGGGGGGGGGGGGGGGGG>FGFFGGGGGFFGGGFGGGGGGGFGGGGCGGGGGGGGGGGGGGGFFGGGGEGGGGGGGGGGGGCGDGGCFGGCFFFFGFF=FGGCGFCFFGGFG@@=FFFFG1;>GFC635:E<B:GGB97F60:BC0<6;36(9(*<8?7?08?F?BFG?F9>F>F0,)(2(<33(8<GFAB
@M04650:207:000000000-C238N:1:1101:17436:9414 2:N:0:19
GGACTACCGGGGTATCTAATCCTGTTTGCTCCCCACGCTTTCGCGCCTCAGCGTCAGTTACAGACCAAAAAGCCGCCTTCGCCACTGGTGTTCCTCCACATCTCTACGCATTTCACCGCTACACGTGGAATTCCGCTTTTCTCTTCTGTCCTCAAGCCTTCCAGTTTCCAATGACCCTCCCCGGTTGAGCCGGGGGCTTTCACATCAGACTAATCTTGCCGCCTACGCGCGCTTTACGCCCAATAATTCCGGATAACGCTTGCCACCTACGTATTACCGCGGCTGCTGGCACGTAGTTAGC
+
CCCCCGGGGGGGGGGGGGGGGGGGGGGGGGGGGGGGGGGGGGGGGGGGGGGGGGGGGGGGGDGFGGG8FGGGGGGGGGGGGGGGGGGGGGGGGGGGGGGGGGGGGGGGGGGGGGGGGGGGGGGGGGFGGGGGGGGGGGGDGGGFGGGGFGGFGGGGGGGGFGFGGFGGFGGGGGGGGGFGEFGGGGEFFGGCCGGDGGGGGAGFFGGA<DFG<FG@CCCFFGB:?FFFBD>>9CF2F?GGGB?2>FF>C469:BDF4:>BFFGFCF0(::18<F:<E7419>FF6??:853?<FFFFGF<6
@M04650:207:000000000-C238N:1:1101:22315:9414 2:N:0:19
GGACTACAAGGGTATCTAATCCTGTTTGCTCCCCATGCTTTCGCGCCTCAGCGTCAGTTATAGACCAGAAAGTCGCCTTCGCCACTGGTGTTCCTCCACATCTCTACGCATTTCACCGCTACACGTGGAATTCCACTTTCCTCTTCTATCCTCAAGCCTTCCAGTTTCCAATGACCTTCCACGGTTGAGCCGTGGGCTTTCACATCAGACTTAAAAGACCGCCTGCGCGCGCTTTACGCCCAATAATTCCGGACAACGCTTGCCACCTACGTATTACCGCGGCTGCTGGCACGTAGTTAGC
+
CCCCCGGGGGGGGGGGGGGGGGGGGGGGGGGGGGGFGGGGGGGGGGGGGGGGGGGGGGGGGGGGGGGGGGGGGGGGGGGGGGGGGGGGGGGGGGGGGGGGGGGGGGGGGGGGGGGGGGGGGGGGGGGGGFGGGGGGGGGGGGGFGGGFFGGFGGGGGGGGGGGGGGGGGGGGGGGGGGFGGGGDGGGGGGGGGGDEGGGGGFGFFG7FEGGGFGGGFFGGFGFFFFFEFGFFFGFFF1BFGDD8CFECC6A>:EGFG>BFFFGFCF?((8<?DGFAFD:>FFF>FFBF:C(<0,(42@<A<
@M04650:207:000000000-C238N:1:1101:15679:9428 2:N:0:19
GGACTACTAGGGTTTCTAATCCTGTTTGCTCCCCACGCTTTCGCGCCTCAGCGTCAGTTACAGACCAAAAAGCCGCCTTCGCCACTGGTGTTCCTCCACATCTCTACGCATTTCACCGCTACACGTGGAATTCCGCTTTTCTCTTCTGTCCTCAAGCCTTCCAGTTTCCAATGACCTTCCACGGTTAAGCCGTGGGCTTTCACATCAGACTTAAAAGGCCGCCTGCGCGCGCTTTACGCCCAATAATTCCGGACAACGCTTGCCACCTACGTATTACCGCGGCTGCTGGCACGTAGTTAGC
+
CCCCCGGGGGGGGFGGGGGGGGGDGGGGGGGGGGGGGGGGGGGGGGGGGGGGGGGGGGGGGGGGGGFFGGGGGGGGGGGGGGGGGGGGGGGGGGGGFFGGGGGGGGGGGGGGGGGGGGGGGE@GEGGGGGGGGGGGGGCDF9EFFFGCFGGFGFFGFGCGGGGGGGGGGCGG8;DEGFGGGGGEGGEDFGG*@?5CGGGGGCG>AFC6>9FGE7DD@>GG>GF@BA@EFD1:>E>9F?GGGF?:FFB>GFF(4DG0<9BFFFG?*047(8???GFFGG0(46>;BFFFFGFG?(722C4<<
@M04650:207:000000000-C238N:1:1101:4630:9430 2:N:0:19
GGACTACACGGGTATCTAATCCTGTTTGCTCCCCACGCTTTCGCGCCTCAGCGTCAGTTACAGACCAAAAAGCCGCCTTCGCCACTGGTGTTCCTCCACATCTCTACGCATTTCACCGCTACACGTGGAATTCCGCTTTTCTCTTCTGTCCTCAAGCCTTCCAGTTTCCAATGACCTTCCACGGTTAAGCCGGGGGCTTTCACATCAGACTTAAAAGGCCGCCTGCGCGCGCTTTACGCCCAACAATTCCGGACAACGCTTGCCACCTCCGTATTACCGCGGCTGCTGGCCGGTGTTTAGC
+
CCCCCGGGGGGGGGGGGGGGGGGGGGGGGGG@FGGGGGGGGGGEGGGFEGGGGGDGGFGGFGGGGFGGGGFGGGGGDFGFGGGGGCGGGGGGGGGGGGGGFCDGDGGGGGGGGGCFGGGGGFFFGGGGGFFCGFGGGGGGGGGFGGFGGFFFGGG,@DGFGGGGAFFGGGGFDCAFGGGGCFE8F7CEFGG9*@EECGGGGAC:FC:;36C>37DFF6EF9GB((0,)1<;B0584@:;CE??(9C?AD?F>0.<2*49?FBG0:C:1(((.:F79C70(22303()421(*4-(-(254.
@M04650:207:000000000-C238N:1:1101:6974:9458 2:N:0:19
GGACTACAGGGGTTTCTAATCCTGTTTGCTCCCCATGCTTTCGCGCCTCAGCGTCAGTTATAGACCAGAAAGTCGCCTTCGCCACTGGTGTTCCTCCACATCTCTACGCATTTCACCGCTACACGTGGAATTCCACTTTCCTCTTCTATCCTCAAGCCTTCCAGTTTCCAATGACCTTCCACGGTTAAGCCGTGGGCTTTCACATCAGACTTAAAAGGCCGCCTGCGCTCGCTTTACGCCCAATAATTCCGGACAACGCTTGCCACCTACGTATTACCGCGGCGGCTGGCACGTAGTTAGC
+
CCCCCGGGGGGGGGGGGGGGGGGGGGGGGGFFGGGGGGGGGGGGGGGGGGGGGGGGGGGGGGGGGGGGGGGGGGDFGGGGGGGGGGGGGFFGGFCGGFGFGGGCEGFGGGGGGG9FF>EGGGGGGGFCGEGGGGACFFGGEFGFCEFF?=@FGFFFGGFFF<,=DFFBFGFDF9EFGCFFGGGDGGG8@EFGGGGGFCG?>+DFFGGFFDCFCF78F9GG=D@=2)55(//:;FFCF<EFF??@FF5?D6;(2>D?<;>:(4FFGGF(54447GF9FD34>3(,(4((4C7+(.,469)-6
@M04650:207:000000000-C238N:1:1101:8049:9471 2:N:0:19
GGACTACTGGGGTTTCTAATCCTGTTTGCTCCCCATGCTTTCGCGCCTCAGCGTCAGTTATAGACCAGAAAGTCGCCTTCGCCACTGGTGTTCCTCCACATCTCTACGCATTTCACCGCTACACGTGGAATTCTACCCCTCCCTAAAATACTCTAGCGACCCAGTATGAAATGCTATTCCTAGGTTAATCCCAGGGCTTTCACATCTCACTTAAGTCACCGCCTGCGTGCCCTTTACGCCCAGTCATTCCGCTTAACGCTTGCACCCTCCGTATTACCTCGGCTGCTTGCACGTAGTTAGC
+
-6@CCFFF<EFGGGGGGGFGGGGGGGGGGGGGFEF8CFFFGFGE@EGGGCEGDGG7CFC@CFG9FCFFF?8<9ECFGGGFGCF>FCCCGGGGGGEGG,?,E@FEFECCE,FFGA<FGEC>C:FF@B8F+EFFFEDEC==48=E6A,6,5@EFC;=DA+88CC8,D;@99,,C8DFCEDEAC=,7DBCF,@B<,9++;FFFFAF>B*+=7CFDA+2:+/DC)7>A=42?2C57>?A489BB:(6=6+19C8/(,.*)222;;(:)2@3:?314,824::).(((33())./)+(.((-<994
@M04650:207:000000000-C238N:1:1101:24903:9536 2:N:0:19
GGACTACCGGGGTTTCTAATCCTGTTTGCTCCCCATGCTTTCGCGCCTCAGCGTCAGTTATAGACCAGAAAGTCGCCTTCGCCACTGGTGTTCCTCCACATCTCTACGCATTTCACCGCTACACGTGGAATTCCACTTTCCTCTTCTATCCTCAAGCCTTCCAGTTTCCAATGACCTTCCACGGTTAAGCCGTGGGCTTTCACATCAGACTTAAAAGGCCGCCTGCGCGCGCTTTACGCCCAATAATTCCGGACAACGCTTGCCACCTACGTATTACCGCGGCTGCTGGCACGTAGTTAGC
+
CCCCCGGGGGGGGGGGGGGGGGGGGGGGGGGGGGGGGGGGGGGGGGGGGGGGGGGGGGGGGGGGGGGGGGGGGGGEGGGGGGGGGGGGGGGGGGGGGGGGFGGGGGGGGGGGGGGGGGGGGGGGGGGGGFFGGGGGGGGGGGGFGGGGFFGFGGGGGGGGGGGGFFGGGGGGGGGGGGGGGGGGGGGGGGGGGGGGCFGGGFGFFGGFFGGGFGCFCDGGFGF@DFFFFGFF@DFEFFGGGFFFGGFFGF?9<:C?G>>?FFDB*23:BF<(4C?<ED((3((-(,47?E7E:<(((3)..
@M04650:207:000000000-C238N:1:1101:21326:9545 2:N:0:19
GGACTACTAGGGTATCTAATCCTGTTTGCTCCCCATGCTTTCGCGCCTCAGCGTCAGTTATAGACCAGAAAGTCGCCTTCGCCACTGGTGTTCCTCCACATCTCTACGCATTTCACCGCTACACGTGGAATTCCACTTTCCTCTTCTATCCTCAAGCCTTCCAGTTTCCAATGACCTTCCACGGTTAAGCCGTGGGCTTTCACATCAGACTTAAAAGGCCGCCTGCGCGCGCTTTACGCCCAATAATTCCGGACAACGCTTGCCACCTACGTATTACCGCGGCTGCTGGCACGTAGTTAGC
+
CCCCCGGGGGGGGGGGGGGGGGGGGGGGGGGGGGGGGGGGGGGGGGGGGGGGGGGGGGGGGGGGGGGGGGGGGGGGGGGGGGGGGGGGGGGGGGGGGGGGGGGGGGGGGGGGGGGGFGGGGGGGGGGGB:CFFGGGGGGGGFFFFGGDFGGFGGGGGGGGGGGGGGGGFGGGGGD?FCGCFGGGGGGGGGGGGGGGGGGGGFGFFGGFEGGGFGGGFFDGFGFFFFFFFGFFFG37@@GGGF0@GGFFGFFBFFGFGFFF6?G?GGFFBB<3<F?):D?FFF>0((332C7F??011CA<B
@M04650:207:000000000-C238N:1:1101:26268:9575 2:N:0:19
GGACTACCAGGGTTTCTAATCCTGTTTGCTCCCCACGCTTTCGCGCCTCAGCGTCAGTTACAGACCAAAAAGCCGCCTTCGCCACTGGTGTTCCTCCACATCTCTACGCATTTCACCGCTACACGTGGAATTCCGCTTTTCTCTTCTGTCCTCAAGCGAAACAGTTTCCAATGACCCTCCCCGGTTGAGCCGGGGGCTTTCACATCAGACTAATCTCGCCGCCTACGCGCGCTTTACGCCCAATAATTCCGGATAACGCTTGCCACCTACGTATTACCGCGGCTGCTGGCACGTAGTTAGC
+
CCCCCGGGGGGGGGGGGGGGGGGGGGGGGGGGGGGGGGGGGG@GGGGGGGGGGGGGGGGGGGGGGGGGGGGGGGGGGGGGGGGGGGGGGGGGGGGGGGGGGGGGGGGGGGGGGGGGGGGGGGGGGGGGGGGGGGGGGGGGGGGFGGGGGGGFGGFFGGGGGGGGFGGGGGGGGGGGGGGGGGGGGDCGCGGGEGGDDDGGGFGFFGCF@GGGFCFFF@GGFGFBFF?FBG>B;GFAF?EGGF:?FFFBFFFFFFGFG1>BBFGFGGB03:?F<C?2EG?FFFFB>FFB>G(<??:<FC9<>
@M04650:207:000000000-C238N:1:1101:23891:9588 2:N:0:19
GGACTACCGGGGTTTCTAATCCTGTTTGATCCCCACGCTTTCGCACATCAGCGTCAGTTACAGACCAGAGAGCCGCCTTCGCCACTGGTGTTCCTCCACATCTCTACGCATTTCACCGCTACACGTGGAATTCCGCTTTTCTCTTCTGTCCTCAAGCCTTCCAGTTTCCAATGACCTTCCACGGTTAAGCCGTGGGCTTTCACATCAGACTTAAAAGGCCGCCTGCGCGCGCTTTACGCCCAATAATTCCGGACAACGCTTGCCACCTACGTATTACCGCGGCTGCTGGCACGTAGTTAGC
+
CCCCCFGGGGGGGGGGGGGGGGGGGGGGGGGGGGGGGGGGGGGGGGGGGCGGGGGGGGGGGGGGGGGGGGGGGGGGGGGGGGGGGGGGGGGGGGGGGGGGGGGGGGGGGGGGGGGGGGGGGGGGGGGGGGGGGGGGGGGAFGGFGGGGGGGFGGGGGGGGGGGGGGGGGGGDFGGGGGGGGGGGGGDDFGGGGGG>DGGGGFGFFGCFBGGGFGF7CDGG>GF??FFF>GBFFGFAFFGGGFFF<*6>CF@B6@C<GBBB??GB=EBB:BF<<F04FG:>;>;9BB7>:E<F6428?G4>:
@M04650:207:000000000-C238N:1:1101:26292:9608 2:N:0:19
GGACTACAGGGGTTTCTAATCCTGTTTGCTCCCCACGCTTTCGCGCCTCAGCGTCAGTTACAGACCAGAAAGCCGCCTTCGCCACTGGTGTTCCTCCACATCTCTACGCATTTCACCGCTACACGTGGAATTCCGCTTTCCTCTTCTGTACTCAAGCCTTTCAGTTTCCAATGACCTTCCACGGTTAAGACGTGGGCTTTCACATCAGACTTAAAAGGCCGCCTGCGCGCGCTTTACGCCCAATAATTCCGGACAACGCTTGCCACCTACGTATTACCGCGGCTGCTGGCACGTAGTTATC
+
CCCCCCGGGGGGGGGGGGGGGGGGGGGGGGGGGGGGGGGGGGGGGGGGGGGGGGGGGGGGGGGGGGGGGGGGGGGGGGGGGGGGGGGFFGFGGGGGGGGGGGGGGGGGGGCGGGFGGGGGGGGGGGFGGGGGGGG7EEGGGGGFGGGFGFGFGGGFGGGGGGDFGGGGGGEEFFGGGGGGGGGCGGGDGFGGGGGGGGGGGFGFFGGFEGGGFGGGF2@F>GF?26(8(>(.:=>)1,=?8<((CFFFGF490:D?7(4<04FF7EFB02(2)33<GF099>B>9F:?,:1<(31,,<))5
@M04650:207:000000000-C238N:1:1101:12578:9618 2:N:0:19
GGACTACAAGGGTATCTAATCCTGTTTGCTCCCCATGCTTTCGCGCCTCAGCGTCAGTTATAGACCAGAAAGTCGCCTTCGCCACTGGTGTTCCTCCACATCTCTACGCATTTCACCGCTACACGTGGAATTCCACTTTCCTCTTCTATCCTCAAGCCTTCCAGTTTCCAATGACCTTCCACGGTTAAGCCGTGGGCTTTCACATCAGACTTAAAAGGCCGCCTGCGCGCGCTTTACTCCCAATAATTCCGGACAACGCTTGCCACCTACGTATTACCGCGGCTGCTGCCACGTAGTTAGC
+
C@CCCGGGGGGGGGGGGGGGGGGGGGGGGGGGFGGGGGGGGGGGGGGGGGGGGGGGGGGGGGFGGGGGDGGGFGGGGGGGFGGGGGGFG,FFGGGGGGGGGGGGGGGGGGGGGGGGGCGDGGGGGGF7BEGGGGGGGFGGGGGFGGGFFFGFGGGGDGGGGGGDFGGGGDAFF9FFGGFGFGGDGECFA9ECE+@?CGGGGAFFFGGF5CCGCGFC>5CFBGFFB;9DFG>9BDACF)BFG@3;*75C@=;075D6F9BBB0C7CF<<0:6:2F?2@C:9;(316,,))1.A9?((-C249
@M04650:207:000000000-C238N:1:1101:11077:9660 2:N:0:19
GGACTACAGGGGTATCTAATCCTGTTTGCTCCCCATGCTTTCGCGCCTCAGCGTCAGTTATAGACCAGAAAGTCGCCTTCGCCACTGGTGTTCCTCCACATCTCTACGCATTTCACCGCTACACGTGGAATTCCACTTTCCTCTTCTATCCTCAAGCCTTCCAGTTTCCAATGACCTTCCACGGTTAAGCCGTGGGCTTTCACATCAGACTTAAAAGGCCGCCTGCGCGCGCTTTACGCCCAATAATTCCGGACAACGCTTGCCACCTACGTATTACCGCGGCTGCTGGCACGTGTTTAGC
+
CCCCCGGGGGGGGGGGGGGGGGGGGGGGGGGGGGGGCFGGGGGGGGGGGGGGGGGGGGGGGFDFGGGGGGGGGGGGGGGGGGGGGGGFGGGGGGGGGDCGGGGGGGGGGGGGGGGGGGGGEGGGDGGGGEGGGGGGGGGGGGGFCEFGFGGFGFFFGGGGGGGGGGGGGGFGFFFGFGGGGGGCFGEFFGGGCE+@C?GGGFGFFGFFFGGGFFGGCAGGFGFFFABFFGFFFGFFFFGGGDF@C76<:FFF0:C09((48?GF7C?<:?0?<FFFGGFBB1>>>??3?GBGFF((.C25A
@M04650:207:000000000-C238N:1:1101:21776:9661 2:N:0:19
GGACTACCGGGGTTTCTAATCCTGTTTGCTCCCCACGCTTTCGCGCCTCAGCGTCAGTTACAGACCAAAAAGCCGCCTTCGCCACTGGTGTTCCTCCACATCTCTACGCATTTCACCGCTACACGTGGAATTCCGCTTTTCTCTTCTGTCCTCAAGCCTTCCAGTTTCCAATGACCTTCCACGGTTAAGCCGTGGGCTTTCACATCAGACTTAAAAGGCCGCCTGCGCGCGCTTTACGCCCAATAATTCCGGACAACGCTTGCCACCTACGTATTACCGCGGCTGCTGGCACGTAGTTAGC
+
CCCCCGGGGGGGGGGGGGGGGGGGGGGGGGGGGGGGGGGGGGGGGGGGGGGGGGGGGGGGGGGGGGGGGGGGGGGGGGGG=FGGGGGGGGGGGGGGGGGGGGGGGGGGGGGGGGGGGGGGGGGGGGGGGGGGGGGGGGGGGGGFGGGGGGGFFFFGGGGGGGGGGGGGGGGGGGGGGGGFFGGGGGGGGGGGGGGGFGGGFFGF>FGFFGGGFGGGFFGGFGFFFFFFFGBFFGFFFFGGGFFFGDAACFFFFFGFGFF?BBF:>F??B>144C?<GF:>-2132:D?(7<G?FF6(<2::
@M04650:207:000000000-C238N:1:1101:14588:9679 2:N:0:19
GGACTACTAGGGTTTCTAATCCTGTTTGATCCCCACGCTTTCGCACATCAGCGTCAGTTGCAGACCAGAGAGCCGCCTTCGCCACTGGTGTTCCTCCATATCTCTGCGCATTTCACCGCTACACATGGAATTCCACTCTCCTCTTCTGCACTCAAGCAAGACAGTTTCCAATGACCCTCCCCGGTTGAGCCGGGGGCTTTCACATCAGACTAATCTTTCCGCCTACGCGCGCTTTACGCCCAATAATTCCGGATAACGCTTGCCACCTACGTATTACCGCGGCTGCTGGCACTTAGTTAGC
+
CCCCCGGGGGGGGGGGGGGGGGGGGGGGGGGGGGGGGGGGGGGGGGGGGGGGGGGGGGGGGGGGGGGGGGGEGGGGGGGGGGGGGGGGGGGGGGGGGGGGFGGGGGGGGGGGGGGGGGGGGGGGCFGGGGGGGGGGGGGGGGGFGGGGGGGFGGGGGGGGGGGGGGGGFGGF6AGGG6DEEFEEGGCCEFFGCGGGDGGGGA?>8;CF3CC>7CCDA)>F0DF68FDFFG>99EF2F1CGGF:?F7>BGFF047C9F098?0>?7@:?>BF:2CB2CGF>29>;(44:FG09()-6>F<>A
@M04650:207:000000000-C238N:1:1101:12430:9699 2:N:0:19
GGACTACAAGGGTTTCTAATCCTGTTCGCTACCCATGCTTTCGCTCCTCAGCGTCAGTTACTACCCAGAGACCCGCCTTCGCCACCGGTGTTCCTCCTGATATCTGCGCATTTCACCGCTACACCAGGAATTCCAGTCTCCCCTGTAGTACTCAAGTCTGCCCGTATCGCCTGCACGCCCCCAGTTAAGCTGGAGGATTTCACAGACGACGCGACAAACCGCCTACGAGCTCTTTACGCCCAGTAATTCCGGACAACGCTCGCCCCCTACGTATTACCGCGGCTGCTGGCACGTCGTTGGC
+
CCCCCGGGGGGGGGGGGGEFGGGGGGFGGGEGGGFGGGGGGGGGGGGGGGGGGGGGGGGGGGGGGGGFGGGGGGGGGGGGDGGGGDGEGFGGGGGGGGGFGGGGGGGGGGGGGGGGGGGGGGFGGGGCFGGGGGGCEGGGFFGFFE9EGGGFGCGFFEGFGGFEGCEGGDGGGGGGFGGDGE5CCF9EGGEFFC>5*0?::@F689F>AGG)-8D<5@GGFGBD?FF3?G9:AGFA?BDGE(447*6<GF)7(7C:<6>B<(7(5?>>08(48FFAGG?9((391:::(:(3,4((,A(((
@M04650:207:000000000-C238N:1:1101:26696:9730 2:N:0:19
GGACTACCCGGGTTTCTAATCCTGTTTGCTCCCCATGCTTTCGCGCCTCAGCGTCAGTTATAGACCAGAAAGTCGCCTTCGCCACTGGTGTTCCTCCACATCTCTACGCATTTCACCGCTACACGTGGAATTCCACTTTCCTCTTCTATCCTCAAGCCTTCCAGTTTCCAATGACCTTCCACGGTTAAGCCGTGGGCTTTCACATCAGACTTAAAAGGCCGCCTGCGCGCGCTTTACGCCCAATAATTCCGGACAACGCTTGCCCCCTACGTATTACCGCGGCTGCTGGCCCGTAGTTAGC
+
CCCCCFGGGGGGGGGGGGGGGGGGGGGGGGGGGGGGGGGGGGGGGGGGGGGGGGGEFGGGGFGFGGFGGGGGGGGGGGGGGGGGGGGGGGGGGGFGGGGGGGGGGGGGGGGGGGGGGGGGCGGGGGGGGGFGGGGGGGGGGGGFGGGEGGGFGGGGGGGGGGGGGGGGGGCGGGGGGGGGGGG7FFEC<FGGG>GGGGGGGFGFFGGFFGFFFG7CF5FGAGFF=6(:5C@BFGF3C<GGE1(=FG><GF?B<ED(99BF::GB*A>>FF::7GFBFFFB>9>9BB:)5E(C9961?GF9A
@M04650:207:000000000-C238N:1:1101:28956:9736 2:N:0:19
GGACTACACGGGTATCTAATCCTGTTTGCTCCCCATGCTTTCGCGCCTCAGCGTCAGTTATAGACCAGAAAGTCGCCTTCGCCACTGGTGTTCCTCCACATCTCTACGCATTTCACCGCTACACGTGGAATTCCACTTTCCTCTTCTATCCTCAAGCCTTCCAGTTTCCAATGACCTTCCACGGTTAAGCCGTGGGCTTTCACATCAGACTTAAAAGGCCGCCTGCGCGCGCTTTACGCCCAATAATTCCGGACAACGCTTGCCACCTACGTATTACCGCGGCTGCTGGCACGTAGTTAGC
+
CCCCCFGGGDGEEGGGFGGGGGGGGGGGGGGGGGGGEGGGGGGCGGGGGGGGGGGGGGGGGGGGGGGGGGGGGGGGGGGGGGE>FFGGGFGGGGGEFGGGGGGGGGFFGGFGGGFGGGGDGG?FGGCEEGGGGGAFGGGGGGGFGGGGGGGFGFCGGGGGGEGGFFDGGGGGGGGGGGFFFFGEGEGFGFGGEGGGGGGGGFGAFGF>@GGGFGFGF)D9AG@>BF>F=C@@@GFFFFGEEFFFFCB2CF?>FFGF4(7:??3:CFFFFBBB<C?DGG0>FFFF9:??0C(3,8(3:G))6
@M04650:207:000000000-C238N:1:1101:28150:9756 2:N:0:19
GGACTACTCGGGTTTCTAATCCTGTTTGCTCCCCACGCTTTCGCGCCTCAGCGTCAGTTACAGACCAAAAAGCCGCCTTCGCCACTGGTGTTCCTCCACATCTCTACGCATTTCACCGCTACACGTGGAATTCCGCTTTTCTCTTCTGTCCTCAAGCCTTCCAGTTTCCAATGACCTTCCACGGTTAAGCCGTGGGCTTTCACATCAGACTTAAAAGGCCGCCTGCGCGCGCTTTACGCCCAATAATTCCGGACAACGCTTGCCACCTACGTATTACCGCGGCTGCTGGCCCGTAGTTAGC
+
CCCCCGGGGGGGGGGGGGGGGGGGGGGGGGGGGGCGGGGGGGGGGGGGGGGGGGGGGGGGGGGCFGGGGGGGFGGGFGGGGGGDGGGGGGGGGGDEGCFGG@DFGGGGGGGGGGGGGGGGGGGGGGGGGGGFGGFGG6D=FGGFGGGAFGFFGFFGGGFGFGGGGGFG;DGD8FFCFGFFDACGGGGFGGGGGGGGGGGGGFGFFG:FEFGGECCC=2F6=GFFFF;>9D9(4CACFB>EC<:?GGFDGFF>6BD:C>>B:?C?7@?::0(.5CBAFD1196;>98B??=(:446::@)<6
@M04650:207:000000000-C238N:1:1101:7134:9779 2:N:0:19
GGACTACTAGGGTATCTAATCCTGTTTGCTCCCCATGCTTTCGCGCCTCAGCGTCAGTTATAGACCAGAAAGTCGCCTTCGCCACTGGTGTTCCTCCACATCTCTACGCATTTCACCGCTACACGTGGAATTCCACTTTCCTCTTCTATCCTCAAGCCTTCCAGTTTCCAATGACCTTCCACGGTTAAGCCGTGGGCTTTCACATCAGACTTAAAAGGCCGCCTGCGCGCGCTTTACGCCCAATAATTCCGGACAACGCTTGCCACCTCCGTATTACCGCGGCTTCTGGCACGTAGTTAGC
+
CCCCCGGGFFFGGGGGGGGGGGGGGGGGGGGGGGGGGGGGGGGGGGGGGEGGGGGGGGGGGFFFFGGGGGFFGGGGGGGGGGGGGGGGGFGGFGDGGFGGGGGGGCGGGGGCGGGGFEGGCGGGGGCEEGGGGGDGGCFDFGGFGGGGGGGFGGGEGGGFCFGGFGGGGFFGGCFGGGGGGFGCFGCG,EGG>:EE6?FFG7;+=5:ACFGGFGGGAADC)C2=BA289DBF@G3>F0:FFD6@D796:A6(13)4C>618?D00<60311:0E?)CF:0;91((.662E1C(4<(49<<A
@M04650:207:000000000-C238N:1:1101:11366:9791 2:N:0:19
GGACTACTCGGGTATCTAATCCTGTTTGCTCCCCATGCTTTCGCGCCTCAGCGTCAGTTATAGACCAGAAAGTCGCCTTCGCCACTGGTGTTCCTCCACATCTCTACGCATTTCACCGCTACACGTGGAATTCCACTTTCCTCTTCTATCCTCAAGCCTTCCAGTTTCCAATGACCTTCCACGGTTAAGCCGTGGGCTTTCACATCAGACTTAAAAGGCCGCCTGCGCGCGCTTTACGCCCAATAATTCCGGCCAACGCTTGCCACCTCCGTATTACCGCGGCTGCTTGCCCGTAGTTAGC
+
<@CCCGGGGGGGGGGGGGFGGGGGGGGGGGGGGGGGGGGGGGGGEGGGGFGGGGGGGGFGGGGGGGGFG,FFGGGGGGGGGGGGGGGGGGGGGGGGGGGGGGGGGGGFGDGGGGGGGGGGGGGGDGGGGGGGGGGGGGGGGGGFEGGDFFEFGGGFGCFGGGGGGGGGGFFGGFFGGFGG8F>BFFEGCFGGGGGGGGGGGFGFFGG5@FG>C7=<>9CFFGF@9A=>5C>>95>48(1<F(38C*9<DC)1())4719<B?CBFGB1189<0C>)+?01((4120)).C(34;0::CA4<
@M04650:207:000000000-C238N:1:1101:27789:9794 2:N:0:19
GGACTACAAGGTTTCTAATCCTGTTTGCTCCCCATGCTTTCGCGCATCAGCGTCAGTTATAGACCAGAAAGTAGCCTTCGCCACTGGTGTTCCTCCACATCTCTACGCATTTCACCTCTACACGTGGAATTCCACTTTCCTCTTCTATTCTCTAGCCTTCCAGATTTCAATGCCCTTCCACGGTTAAGCGGTGGGCTTTCACAACAGACTTAAGAAACCGCCTGCGCGCGTATTACGCCCAATAATTCCGTACACACCTTTCCATCTATGTATTAACGTGGTTGCTGGTATGTTGTAAGCC
+
AC-8AE,C<,E@C,EE99FEGF<C-,CECFF,@66C,C@66@:@C+FEF6,@B@@B@EFF9<@<FG8<@FGE,@F,@B9,?8B,C=EC<E6,5C,AEFGGF,4ECE,CFG@,@,,:,9>,C<>8E8?+:9F9,5,C,94,@=D8EFGD,@E+,,9,4EF==A,,:@,4@=;,+,,@88=88++8==3,=+3=+1+79C,,??7*<++38F5:9FFGA@,3)//:45)/5:(((3+.2(*4*(()0;76+;8(/0+)*/6.))247C5-))6))3-:+*.33((4144(.+)36562)2.),
@M04650:207:000000000-C238N:1:1101:23145:9811 2:N:0:19
GGACTACCGGGGTATCTAATCCTGTTTGCTCCCCACGCTTTCGCGCCTCAGCGTCAGTTACAGACCAAAAAGCCGCCTTCGCCACTGGTGTTCCTCCACATCTCTACGCATTTCACCGCTACACGTGGAATTCCGCTTTTCTCTTCTGTCCTCAAGCCTTCCAGTTTCCAATGACCTTCCACGGTTAAGCCGTGGGCTTTCACATCAGACTTAAAAGGCCGCCTGCGCGCGCTTTACGCCCAATAATTCCGGACAACGCTTGCCACCTACGTATTACCGCGGCTGCTGGCACGTAGTTAGC
+
CCCCCGGGGGGGGGGGGGGCGGGGGGGGGGGGGGGGGGGGGGGGGGGGGGGGGGGGGGGGGGGGGGGGGGGGGGGGGGGGGGGGGGGGGGGGGGGGGGGGFGGGGGGGGGGGGGGGGGGGGGGGGGDGGGGGGGGGGGGGGGGFGGGGGGEFGGGGGGGGGGGGGGGGGGGGGGGGGGGGGGGGGGGGGGGGGDEEGGGGGFGFFGGF3DFGFDGFF?GF@D1;=FFF>DFFFGFFFFDGGFBFGGFFFFFBFFGFG6>?BFFBFGF:?FF<?F?AGF:2;B>B>BFBFG:F?:0<?GFF<
@M04650:207:000000000-C238N:1:1101:12843:9812 2:N:0:19
GGACTACCCGGGTTTCTAATCCTGTTTGCTCCCCACGCTTTCGCACCTGAGCGTCAGTCTTTGTCCAGGGGGCCGCCTTCGCCACCGGTATTCCTCCACATCTCTACGCATTTCACCGCTACACATGGAATTCTACCCCCCTCTACTAGACTCTAGCCAACCAGTTTCAGATGCAATTCCCAAGTTAAGCTCGGGGCTTTCACATCTGACTTAATTGACCGCCTGCGTGCGCTTTACGCCCAGTCATTCCGATTAACGCTTGCACCCTCCGTATTACCGCGGCTGCTTGCACGGAGTTAGC
+
CCCCCGGGGGGGGGGGGGGFGFGGGGGFGFGGGGGGGGGDGGGEEGGGG@EGGGD@FFGFFGGGFFGGGDCGGGCFFFFGGGGGEFGGE:EFGGGGFGGGGGGFGDDFGGGG9FECFEGGGGDFFGGGCDF:DFGFFFG@EDG?GFGF,@FAFEGFCFGGG*@7EFGG;FF,<,D7EDAFFG?FGGGGGGGGGGGEC4A<?BFFFGG6?FFGC>F7A)CD(C12=A1::D16(CFBF?CE>:?477A2:FF((>3<*8;B61F<9E?8(4>BFGBBG>:1909>>0)).7,C?(,32;4<5
@M04650:207:000000000-C238N:1:1101:17608:9836 2:N:0:19
GGACTACCGGGGTATCTAATCCTGTTTGCTCCCCACGCTTTCGCGCCTCAGCGTCAGTTACAGACCAAAAAGCCGCCTTCGCCACTGGTGTTCCTCCACATCTCTACGCATTTCACCGCTACACATGGAATTCCACTTTCCTCTTCTGCACTCAAGTTTCCCAGTTTCCAATGACCCTCCACGGTTGAGCCGTGGGCTTTCACATCAGACTTAAGAAACCGCCTACGCGCGCTGTACGCCCAATAATTCCGGACAACGCTTGCCACCTACGTATTACCGCGGCTGCTGGCACCTGTTTATC
+
CCCCCGGGGGGGGGGGGGGGGGGGGGGGGGGGGGGGGGGGGGGGGGGGGGGGGGGGGGGFGFFGGGG8FG?FGGGGGGGGGGGCEGGGGGGGGGGGGGGGGGGGGGGGGGGGGG<FGGGGGGGGFGGGGGGGGGGGGGGGGGGFGGGGGGGFGGFGFFDGGGDGGGGCEFGGDCCGGGGDFFGDFGGDFGGGGGGGFGGGF9DCFG;>66DC4CFGFFG;9D2((56>1DB9;/7563ECGB0:4CAAGFF(3BG0*4>?437:72482>??)<8AGGFFFF624(8?>GFG07(..04)<
@M04650:207:000000000-C238N:1:1101:10602:9838 2:N:0:19
GGCTACAGGGGTTTCTAATCCTGTTTGCTCCCCACGCTTTCGCGCCTCAGCGTCAGTTACAGACCAAAAAGCCGCCTTCGCCACTGGTGTTCCTCCACATCTCTACGCATTTCACCGCTACACGTGGAATTCCGCTTTTCTCTTCTGTCCTCAAGCCTTCCAGTTTCCAATGACCTTCCACGGTTAAGCCGTGGGCTTTCACATCAGACTTAGAAGGCCGCCTGCGCGCGCTTTACGCCCAATAATTCCGGACAACGCTTGCCACCTACGTATTACCGCGGCTGCTGGCGCGTAGTTAGCC
+
CCCCCGGGGGGFGGGGGFGGGGGGGGGGGGGGGGGGGGGGGGG@@FEGCEGGGGDGCGGGGGFFGGGGGGGGGGGGGGFFGGEGFGGEEFGGGFGGGGFGGGGFCFFGEGGGFFGGEFGGGCFFFFECGFGEEGGFECFFGGGFGGGGAFG9EFFDEGGGF9EFFGGGGGGGCGFFG7FCFG6BFECAFEGGDEGGG>:DGFFBFFCA4F:=6+BFF=@D=<9=DDF>BD@B;A=CFBGGGF?7C>ABCF:09EGBG11(129A4C?:>0822<4-+1-44>>BF?82?*4/-(,:<<59:
@M04650:207:000000000-C238N:1:1101:20773:9845 2:N:0:19
GGACTACACGGGTTTCTAATCCTGTTTGCTCCCCACGCTTTCGCGCCTCAGCGTCAGTTACAGACCAAAAAGCCGCCTTCGCCACTGGTGTTCCTCCACATCTCTACGCATTTCACCGCTACACGTGGAATTCCGCTTTTCTCTTCTGTCCTCAAGCCTTCCAGTTTCCAATGACCTTCCACGGTTAAGCCGTGGGCTTTCACATCAGACTTAAAAGGCCGCCTGCGCGCGCTTTACGCCCAATAATTCCGGACAACGCTTGCCACCTACGTATTACCGCGGCTGCTGGCACGTAGTTAGC
+
CCCCCGGGGGGGGGGGGGGGGGGGGGGGGGGGGGGGGGGGGGGGGGGGGGGGGGGGGGGGGGGGGGGGGGGGGGGGGGGGGGGGGGGGGGGGGGGGGGGGGGGGGGGGGGGGGGGGGGGGGGGGGGGGGGGGGGGGGGGGGGGFFFGGGGGFGGGGGGGGGGGGGGGGGGGGGGGGGGGFDFGGGGGGFGGGGGGGGFGFCFGFFGGFFGGGFGGGF?GGFGBF<FFF@<>FFGFFFFEGG?FBGG<AFFF>?DGBG>6<?FFBCC?F?:??FCBFGC2>909;FFFF>E?GB???BGFF6
@M04650:207:000000000-C238N:1:1101:16698:9853 2:N:0:19
GGACTACAGGGGTATCTAATCCTGTTTGCTCCCCACGCTTTCGAGCCTCAGCGTCAGTTATAGACCAGAAAGTCGCCTTCGCCACTGGTGTTCCTCCACATCTCTACGCATTTCACCGCTACACGTGGAATTCCACTTTCCTCTTCTATCCTCAAGCCTTCCAGTTTCCAATGACCTTCCACGGTTAAGCCGTGGGCTTTCACATCAGACTTAAAAGGCCGCCTGCGCGCGCTTTACGCCCAATAATTCCGGACAACGCTTGCCACCTACGTATTACCGCGGCTGCTGGCACGTAGTTGGC
+
CCCCCGGGGGGGGGGGGGGGGGGGGGGGGGGGGGGGGGGGGGGGGGGGGGGGGGGGGGGGGGGGGGGGFGGGGGGGGGGGGGGGGGGGGGGGGGGGGGGGGGGGGGGGGGGGGGGGGGGGGGGGGGGGGFGGGGACEFGGGGGFGGGGGGGFGGGGGGGGGGGGGGFGGGGGGGGGGFFGGGGEGGGGGGGGGGGGGGGGGFDAFFF>@FGGEGGGFAFGAD@FFF255C>;>GFEFFGDGD(6DCCCDF:6?EGFG9BFFFG?0A?<28?FFGB2FF(((29;>FFFFG?C?FF0?G)(.
@M04650:207:000000000-C238N:1:1101:17212:9869 2:N:0:19
GGACTACACGGGTTTCTAATCCTGTTTGCTCCCCACGCTTTCGCGCCTCAGCGTCAGTTACAGACCAAAAAGCCGCCTTCGCCACTGGTGTTCCTCCACATCTCTACGCATTTCACCGCTACACGTGGAATTCCACTTTCCTCTTCTATCCTCAAGCCTTCCAGTTTCCAATGACCTTCCACGGTTAAGCCGTGGGCTTTCACATCAGACTTAAAAAGCCGCCTGCGCGCGCTTTACGCCCAATAATTCCGGACAACTCTTGCCACCTACGTATTACCGCGGCTGCTGGCACGTAGTTAGC
+
CCCCCGGGGGGGGGGGGGGGGGGGGGGGGGGGGGGGGGGGGGGGGGGGGGGGGGGGGGGGGGGGGGGCGGGGGGGGGGGGGGGGGGGGGGGGGGGGGGGGFGGGGGGGGGGGGGGGGGGGGGGGGGGGGGGGGGGGGGGGGGGFGGGGGGGFGGGDGGGGGGGGGGGGGGGGGGGGFDGGGGGGGGGGGGGDGGGDFGGGGFGFFGGFFGGGFGGGF=GGFGFFFFBB(>9FFGFFF<EGG??FGGBFGF@;:>D<C)5AD>G7DFBB?F:?2C:<GG:>;;FF>?)4(:(<,471<GAB>
@M04650:207:000000000-C238N:1:1101:7704:9946 2:N:0:19
GGACTACCGGGGTATCTAATCCTGTTTGCTCCCCACGCTTTCGCGCCTCAGCGTCAGTTACAGACCAAAAAGCCGCCTTCGCCACTGGTGTTCCTCCACATCTCTACGCATTTCACCGCTACACGTGGAATTCCGCTTTTCTCTTCTGTCCTCAAGCCTTCCAGTTTCCAATGACCTTCCACGGTTAAGCCGTGGGCTTTCACATCAGACTTAAAAGGCCGCCTGCGCGCGCTTTACGCCCAATAATTCCGGACAACGCTTGCCCCCTACGTATTACCGCGGCTGCTGTCACGTAGTTCGC
+
-ACCCGGGGGEDGGGGGGGGGGGGGGGGGGGDGGGGGGGGGGGGGGGGGFGGGGGGGGGGGGEGFFGCEFGEGGGGGGGGGGGCFFFGGGGGGGGGGGGGGFFGGGGFGGGGGGGGGGGGGGGGCGDFGDFGGFGGC+@=EGGFCDFGFFEFFDFGFFFCGGGGGGGGGGFFFGGCF7EF7C:CFFEG7CCGCCE>FGGGGFGA99:?=GGFFCF8B(=4@DBF@A>AFG;F>CF>=<C5:1,8D7AAFFF>FFG<4>>F?<G7*;0(4<0(408AGC?BF90113>?.A2<3(((-C)-2
@M04650:207:000000000-C238N:1:1101:12320:10020 2:N:0:19
GGACTACACGGGTTTCTAATCCTGTTTGCTCCCCATGCTTTCGCGCCTCAGCGTCAGTTATAGACCAGAAAGTCGCCTTCGCCACTGGTGTTCCTCCACATCTCTACGCATTTCACCGCTACACGTGGAATTCCGCTTTTCTCTTCTGTCCTCAAGCCTTCCAGTTTCCAATGACCTTCCACGGTTAAGCCGTGGGCTTTCACATCAGACTTAAAAGGCCGCCTGCGCGCGCTTTACGCCCAATAATTCCGGACAACGCTTGCCACCTACGTATTACCGCGGCTGCTGGCCCGTAGTTCAC
+
CCCCCGGGGGGGGGGGGGGGGGGGGGGGGGGGGGGGGGGGGGGGGGGGGGGGGGGGGGGGGGGGGGGGGGGGGG@GGGGGGGGGGGGGGGGGGGGGGGGGGGGGGGGGGGGGGGGGGGGGGGGECGGGGGGGGGGGGEFGGGGFGGGGGGGFGDGFGGGGGGGGGGGGGGGGD9DFGGGGGGGGGGEFGGGGGGGGGGGGGFFFFGGF:FGGFGGGF=FGFGFFFFFFFG>>6E><F@GGGF:BG7<>GF49(7D<F6931(>>CG?:7>04?GFBFC:619;>>BBF7=0C;390:GA)6
@M04650:207:000000000-C238N:1:1101:2393:10035 2:N:0:19
GGACTACACGGGTATCTAATCCTGTTTGCTCCCCATGCTTTCGCGCCTCAGCGTCAGTTATAGACCAGAAAGTCGCCTTCGCCACTGGTGTTCCTCCACATCTCTACGCATTGCACCGCTACACGTGGAATTCCACTTTCCTCTTCTATCCTCAAGCCTTCCAGTTTCCAATGACCTTCCACGGTTAATCCGTGGGCTTTAACATCAGACTTAAAATGCAGCCTGCGCGCGATTTACGCCCAAAAATTCCGGACAACGCTTGCCACCTACTTATTACCGAGGCTGCTGGCCCGTAGTTAGC
+
CCCCCGGGGGGGGGGGGGGFG,C<CEDF9E<FFFGG,BEC@FGEEGDFE@FGGEGGGDFGCGGGGGFFGGGDEFGGGEE,AF@:CFFGCFGGGFGFFECF<FEGGGCGEGCF,?EF?FE>EGGGGFDEFEAFFGBFD>AE,6=7E9AF,38+=EFDGGFBDFFGFC=@;EA,+C8D9DF,@BC>FGG7,5;E+::>5>FF++@B6?7ACF*9>@>++1>+**0<@A4B>C=((*096(8CG;2(*9;/++;2(273>0111154CG60(().)+.-A:3((-(.((.33*(:4221:@9)-
@M04650:207:000000000-C238N:1:1101:8291:10054 2:N:0:19
GGACTACCCGGGTTTCTAATCCTGTTTGCTCCCCATGCTTTCGCGCCTCAGCGTCAGTTATAGACCAGAAAGTCGCCTTCGCCACTGGTGTTCCTCCACATCTCTACGCATTTCACCGCTACACGTGGAATTCCACTTTCCTCTTCTATCCTCAAGCCTTCCAGTTTCCAATGACCTTCCACGGTTAAGCCGTGGGCTTTCACATCAGACTTAAAAGGCCGCCTGCGCGCGCTTTACGCCCAATAATTCCGGACAACGCTTGCCACCTACGTATTACCGCGGCTGCTGGCACGTAGTTAGC
+
BC<CCFGGGGGGGGGGGGGGGGGGGGGGGGGGGGGGGGGGGGGGGGGGGGGGGGGFFFGGGFCGGGGFFFGFGGGGGGGG@GGGGGGGGGFGGGGGGFGGGGGGGGGGGGGEGGGGFGGGGFGGGFFGGGGGGGGGGFFFGGGFGGGGGGGFGGE@FGGGGGGGFFGGGGGGGGGGGGGGGGEDGGGFGCFGGGGGGGGGGAFFFGD9@FGGEGGG>AGGFG@==FB:@G196CFFF@CCE??FGGFFGFFF6BDFG0>B2:F07E??B?FF2E?AFF:B9BF>>600(:7E::(4?E)66
@M04650:207:000000000-C238N:1:1101:28036:10076 2:N:0:19
GGACTACAAGGGTTTCTAATCCTGTTTGCTCCCCACGCTTTCGCGCCTCAGCGTCAGTTACAGACCAAAAAGCCGCCTTCGCCACTGGTGTTCCTCCACATCTCTACGCATTTCACCGCTACACGTGGAATTCCGCTTTTCTCTTCTGTCCTCAAGCCTTCCAGTTTCCAATGACCTTCCACGGTTAAGCCGTGGGCTTTCACATCAGACTTAAAAGGCCGCCTGCGCGCGCTTTACGCCCAATAATTCCGGACAACGCTTGCCACCTACGTATTACCGCGGCTGCTGGCACGTAGTTAGC
+
CCCCCGGGGGGGGGGGGGGGGGGGGGGGGGGGGGFGGGGGGGGGGGGGGGGGGFCCFGGGGGGGGGGGGGGGFGGGGGGGGEGGGGGGGGGGGFGGGGGGGGGGGGGGGGGGGGGCGGGGGGGGGGGGGGGGGGGGGGGGGGGFG9FGGGGFGGGGGGGFGGGFFGGGGGGDFGGGEFGGGGGGFGDGGGGGGGGGGGGDFFGFFGGFEGGFFGGGF=FD@GF@FF9EBGF9@5>6A0A:C<1?GGFAGFFF<FDF<;F:?BG>FF?0:?BFFG?BGGB>;760138:?=0<??BF(<44)
@M04650:207:000000000-C238N:1:1101:10410:10114 2:N:0:19
GGACTACTGGGGTATCTAATCCTGTTTGCTCCCCACGCTTTCGAGCCTCAGCGTCAGTTACAGTCCAGAGAGTCGCCTTCGCCACTGGTGTTCTTCCTAATCTCTACGCATTTCACCGCTACACTAGGAATTCCACTCTCCTCTCCTGTACTCTAGATCTCCAGTTTGGAATGCAGCCCCCAGGTTGAGCCCGAGTATTTCACATCCCACTTAAAGATCCGCCTACGCTCCCTTTACGCCCAGTAAATCCGGAAAACGCTTGCCACCTACGTATTACCGCGGCTGCTGGCACGTAGTTAGC
+
CCCCCGGCEFFGGGGGFFGGGGGGGGGGGGGGFGGGGGGGGGGGEGF:FGGGGGGGGGGC<FGFFDFGGFGGEGGGGGGGGGEFCGGGFFGCCFFGGFGCEFEGGGFGGDFFEGFCGFGGGGGE,AEFFDDGFGGGGGGGD+=9?DDDFGFFGGGFAFGADFFGFEGDGGFGGGAFC6CEGGEGFFGCFGFEGGG1CGGGFFFFAF5>8?CGEFC>B>FGFCDA26>95C@2@CFEFFDCC185CF??7;BB;))/23:DF?F(+A?1::?B?FFB<C:>;696;F?>FG<E<(82(24--
@M04650:207:000000000-C238N:1:1101:22787:10116 2:N:0:19
GGACTACCGGGGTTTCTAATCCTGTTTGCTCCCCATGCTTTCGCGCCTCAGCGTCAGTTATAGACCAGAAAGTCGCCTTCGCCACCGGTGTTCCTCCACATCTCTACGCATTTCACCGCTACACGTGGAATTCCACTTTCCTCTTCTATCCTCAAGCCTTCCAGTTTCCAATGACCTTCCACGGTTAAGCCGTGGGCTTTCACATCAGACTTAAAAGGCCGCCTGCGCGCGCTTTACGCCCAATAATTCCGGACAACGCTTGCCACCTACGTATTACCGCGGCTGCTGGCACGTAGTTAGC
+
CCCCCGGGGGGGGGGGGGGGGGGGGGGGGGGGGGGFGGGGGGGGGGGGGGGGGGGGGGGGGGGGGGGGGGGGGGGGGGGGGGGGGGGGGGGGGGGGGGGGGGGGGGFBEGGGGGGGGGGGGEGGGGGGGFGGGGGGGGGGGGGFGGGGFFGDGGGGGGGGFGGGG9EFGGGGGFGGGGGGGGGGGGGGGGGEGGGDFGGGGFFFFGGAEGGGFGGGFDGGFGB?9FFDFGFB>EFFFFGGGFFFGG2<C?F90)58F9>?13<779:::?22878:EC,7B69>>:7,5EBF<?722E449
@M04650:207:000000000-C238N:1:1101:14437:10147 2:N:0:19
GGACTACTGGGGTTTCTAATCCTGTTTGCTCCCCACGCTTTCGCGCCTCAGCGTCAGTTACAGACCAAAAAGCCGCCTTCGCCACTGGTGTTCCTCCACATCTCTACGCATTTCACCGCTACACGTGGAATTCCGCTTTTCTCTTCTGTCCTCAAGCCTTCCAGTTTCCAATGACCTTCCACGGTTAAGCCGTGGGCTTTCACATCAGACTTAAAAGGCCGCCTGCGCGCGCTTTACGCCCAATAATTCCGGACAACGCTTGCCACCTACGTATTACCGCGGCTGCTGGCACGTAGTTAGC
+
CCCCCGGGGGGGGGGGGGGGGGGGGGGGGGGGGGGGGGGGGGGGGGGGGGGGGGGGGGGGGGGGGGGGGGGDGGGGGGGGGGGGGGGGGGGGGGGGGGGGGGGGGGGFGGGGGGGGGGGGGGGGGGGGEGGGGGGGGEFGGGGFGGGGFGGFGGGGGFGGGGGGGGGGFFGGGGGGGGGGFGGGGGGGGGGGGDDGGGGGGFGFFGFFFGGGFGGGF=FGFGFDDF;D;C07@G><FBEGEB?FDC>DGFF;:>C?G>FF:<G:*C<82:::F?BFGC:>916>><?F:EFGF:04(<<AF
@M04650:207:000000000-C238N:1:1101:10706:10165 2:N:0:19
GGACTACAGGGGTATCTAATCCTGTTTGCTCCCCATGCTTTCGCGCCTCAGCGTCAGTTATAGACCAGAAAGTCGCCTTCGCCACTGGTGTTCCTCCACATCTCTACGCATTTCACCGCTACACGTGGAATTCCACTTTCCTCTTCTATCCTCAAGCCTTCCAGTTTCCAATGACCTTCCACGGTTAAGCCGTGGGCTTTCACATCAGACTTAAAAGGCCGCCTGCGCGCGCTTTACGCCCAATAAGTCCGGACAACGCTTGCAACCTACGTATTACCGCGGCTGCTGGCACGGAGGTAGC
+
CCCCCGGGGGGGGGFFGGGGGGGFEFGGGFGGGGGGFGGGGGGGGGCFEGGGGCGGGGG<EGFFGGGGGDFGFGGGEFEFFCCGGGGGGGGGGGGEGGFGGCE9FGEGGGD=BFGCFGGGGFFFFGFEGGCGGGGGGGGGGGGF9FGGFAF+EFGGFCDE==ADF,=>7B=DD;,18DFF8=EEGCEFADBE+@EG+::FGFGFA>+98DG+:8+=CFG4>DFDBF9?9?.((1=)2(1CF?D37F39C4DF?FD?F010,17)*<.(5((()+.:@>?0369(((377*4F(413(A)))
@M04650:207:000000000-C238N:1:1101:18242:10168 2:N:0:19
GGACTACACGGGTTTCTAATCCTGTTTGCTCCCCATGCTTTCGCGCCTCAGCGTCAGTTATAGACCAGAAAGTCGCCTTCGCCACTGGTGTTCCTCCACATCTCTACGCATTTCACCGCTACACATGGAATTCCACTTTCCTCTTCTGTACTCAAGTTTCCCAGTTTCCAATGACCCTCCACGGTTGAGCCGTGGGCTTTCACATCAGACTTAAGAAACCGCCTACGCGCGCTTTACGCCCAATAATTCCGGATAACGCTTGCCACCTACGTATTACCGCGGCTGCTGGCACGTAGTTAGC
+
CCCCCGGGGGGGGGGGGGGGGGGGGGGGGGGGGGGGGGGGGGGGGGGGGGGGGGGGGGGGGFGGGGGGGGGGGGGGGGGGGGGGGGGGGGGGGGGGGGGGGGGGGGGGGGGGGGGGGGGGGGGGGGGGGGGGGGGGGGGGGGGFGGGGGGGFGGGGGGGGGGGGGGGGGGGGGGGGGGGGGGGGGGGGGGGGEGGGGGGGGFGFFGDFE5;CCGGGF@EGF>AAFFFD@DFBFGFFFFGGG@FFGGECGFFF?3DF4?FFBFGFGGF7:28:FFFFGGFBB09B0(2:(*3C(.4:19::4
@M04650:207:000000000-C238N:1:1101:28479:10173 2:N:0:19
GGACTACTGGGGTATCTAATCCTGTTTGCTCCCCACGCTTTCGCGCCTCAGCGTCAGTTACAGACCAAAAAGCCGCCTTCGCCACTGGTGTTCTTCCTAATCTCTACGCATTTCACCGCTACACTAGGAATTCCACTCTCCTCTCCTGCACTCTAGATACTCAGTTTGGAATGCAGTACTCGGGTTGAGCCCAAGTATTTCACATCCCACTTAAGTATCCGCCTACGCTCCCTTTACGCCCAATAAATCCGGATAACGCTCGCCACCTACGTATTACCGCGGCTGCTGGCACGTAGTTAGC
+
CCCCCGGGGGGGGGGGGGGGGGGGGGGGGGGGGGGGGGGGGGGGGGGGGGGGGGGGGGGGGGGGGGGGGGGGGGGGGGGGGGGGGGGGFGGGGGGGGGGGGGGGGGDDGGGGGGGGGGGGGGFGGGGGGGGGGGGGFGGGGGGFGGGFGGGFGGGGGGGGGGGFGGGFD8EFGGGGGGGGGGGDGGGGGGGGGGGGGGGGGFGFFGGFFGGGFGGGFFGGDGFFFFFFFGFFFGFEFFGGGFFFGGCEGFF9?EGEGFFFF9G>CEFB(43:?GFFGG6>FBFFFFB>FGFGFFFFFF>26
@M04650:207:000000000-C238N:1:1101:18752:10173 2:N:0:19
GGACTACCGGGGTTTCTAATCCTGTTTGCTCCCCATGCTTTCGCGCCTCAGCGTCAGTTATAGACCAGAAAGTCGCCTTCGCCACTGGTGTTCCTCCACATCTCTACGCATTTCACCGCTACACGTGGAATTCCGCTTTTCTCTTCTGTCCTCAAGCCTTCCAGTTTCCAATGACCTTCCACGGTTAAGCCGTGGGCTTTCACATCAGACTTAAAAGGCCGCCTGCGCGCGCGTTACGCCCAATAATTCCGGACAACGCTTGCCACCTACGTATTACCGCGGCTGCTGGCACGTAGTTAGC
+
CCCCCGGFGGGGGGGGGGGGGGGGFGGGGGGGGGGGGGGGGGGGGGGGGGGGGGGGGCFFDGGGGGGGGGGFFGGGCGGGGGGGGGGGGGFEGGGGGGGGGGGGGGGGEGGGGGGGGGGCEFGGGGGGGGGGGGGGGCFCFGGFAFFGGGGFGGGGFGGGGFGGGGGGGGGFFDFFFGG?EFGGGGGGGGGC;;CEFDGG>F?>BFGABGDCEGG>A>F45DFF>F>F@GFF0=B?E?C58:?16FA4>*<90)),/3400:D:FG?<:?2(5@?<<:10741>;:?F:EF62,4<60:9<
@M04650:207:000000000-C238N:1:1101:22607:10179 2:N:0:19
GGACTACTAGGGTTTCTAATCCTGTTCGCTACCCACGCTTTCGCTCCTCAGCGTCAGTTACAGACCAGAGAGTCGCCTTCGCCACTGGTGTTCCTCCACATATCTACGCATTTCACCGCTCCACGTGGAATTCCACTCTCCTCTTCTGTACTCAAGTCCTCCAGTTTCCAATGACCTTCCACGGTTAAGCCGTGGGCTTTCACATCAGACTTAAAAGGCCGCCTGCGCGCGCTTTACGCCCAATAATTCCGGACAACGCTTGCCACCTACGTATTACCGCGGCTGCTGGCACGTCGTTAGC
+
CCCCCGGGCGGGGGGGGGGGGGGGGGGGGGGGGGGGGGGGGGGGEGGGGGGGGGGGGGGGGGGGGGGGGGGFCFGGGGGGGGGGDCGGGGGGGAFGCFEGGGGGGGGGGGGGGGGGGGGGGFGG:B<FFEDFGGGG8,=FFGGFGGGGFFGFGGGGG9FBFGGGGAFGFG9DDFGGGGGFFFGDGGGGFGGGEEDGGGGFGFGA6FDFEGGGEGD7@)=CAGFFFFFFFGFFFGFFF@GGG@0@F76:FFFF(8C?GBFF6?G?7F?:28::<<?FCFFFFFB6(3::?=7F?1((4CBF>
@M04650:207:000000000-C238N:1:1101:11970:10260 2:N:0:19
GGACTACACGGGTTTCTAATCCTGTTCGCTCCCCACGCTTTCGAGCCTCAGCGTCAGTTACAGTCCAGAGAGTCGCCTTCGCCACTGGTGTTCTTCCTAATCTCTACGCATTTCACCGCTACACTAGGAATTCCACTCTCCTCTCCTGCACTCTAGATACTCAGTTTGGAATGCAGTACTCGGGTTGAGCCCAAGTATTTCACATCCCACTTAAGTATCCGCCTGCGCGCCCTTTACGCCCAATAATTCCGGACAACGCTCGCCCCCTACGTATTACCGCGGCTGCTGGCACGTAGTTAGC
+
CCCCCGGGGGGGFGEGGGGGGGGGGGGGGGGGFGGGGGGGGGGGGGGGGGGGGGCGGGGGGGGGGGGGGGGGGGGGGGGFEFGGGGGGGGGGGGGFGGGGGGGFFEEFFG@7FFGFGGGGGGGGFGGGGGGFGC>B8DDGGFFDDGF=A?FBGGGFEGGGGFGFFGGGG8FGFFFGGGGGGDGGGDGGGGFGFCGGGGBFGC,<B;FFFGGGFCGGFFDF9DD>BABF>DBF>CF<F@7FC:7=<FF37AF@?FGFG630--/2<C;;023..+4)+:(,1;FF9:07(*,A8316:F>D6
@M04650:207:000000000-C238N:1:1101:28114:10270 2:N:0:19
GGACTACTCGGGTATCTAATCCTGTTTGATCCCCACGCTTTCGCACATCAGCGTCAGTTACAGACCAGAGAGCCGCCTTCGCCACTGGTGTTCTTCCATATCTCTGCGCATTTCACCGCTACACATGGAATTCCACTCCCCTCTTCTGCACTCAAGCGAAACAGTTTCCAATGACCCTCCCCGGTTGAGCCGGGGGCTTTCACATCAGACTAATCTCGCCGCCTACGCGCGCTTTACGCCCAATAATTCCGGATAACGCTTGCCACCTACGTATTACCGCGGCTGCTGGCACGTAGTTAGC
+
CCCCCGGGGGGGGGGGGGGGGGGGGGGGGGGGGGGGGGGGGGGGGGGGGGGGGGGGGGGGGGGGGGGGGGGGFGGGGGGGGGGGGDGGGGGGGGGGGFGGFDEGGGCGFGDGFGGFGGGGGGGGGGGGGGGGGFGGGGGGGGGFGGGGAFFFGGGDGGGGGGGGFGGGCFGGGGGGCFFG>FEGGGGGGGGGGEGCCCFFCAGFFGGF@<87;FG=F@GGFG>@?F?E;DB>FG:AFFGGG60:FD44F79(-5DAFFFF?:F:7C:032(4?F?AFC6313((4287,/.<:?:(3C26.
@M04650:207:000000000-C238N:1:1101:23511:10303 2:N:0:19
GGACTACCCGGGTTTCTAATCCTGTTTGCTCCCCATGCTTTCGCGCCTCAGCGTCAGTTATAGACCAGAAAGTCGCCTTCGCCACTGGTGTTCCTCCACATCTCTACGCATTTCACCGCTACACGTGGAATTCCACTTTCCTCTTCTATCTTCAAGCCTTCCAGTTTCCAATGACCTTCCACGGTTAAGCCGTGGGCTTTCACATCAGACTTAAAAAGCCGCCTGCGCGCGCTTTACGCCCAATAATTCCGGACAACGCTTGCCACCTACGTATTACCGCGGCTGCTGGCACGTAGTTAGC
+
CCCCCGGGGGGGGGGGGGGGGGGGGGGGGGGGGGGGGGGGGGGGGGGFGGGGGGGGGGGGGFGGGGGGGGGGGGGGGGGGGGGGGGGGGGGGGGGGGGGGGGGGGGGGGGGGGGGGGGGGGFGGGGGGGGGGGGGGGGGGGGGFGGGGGGGFGGGGGGGGGGGGGGGGGGGFGGGGGGGFGGGGGGGFGGGGE6EGGGGGGFGFFG7FFFGG=GGGFFGGFGF9BF>DFGF>;GF9+6BBE??FGGBFGFFF?FD?*19??BF?GG<::B0.8E:<C746>F>F02:7(*(+414((<<9.
@M04650:207:000000000-C238N:1:1101:27652:10314 2:N:0:19
GGACTACCGGGGTATCTAATCCTGTTTGCTCCCCACGCTTTCGCGCCTCAGCGTCAGTTACAGACCAGAAAGCCGCCTTCGCCACTGGTGTTCCTCCACATCTCTACGCATTTCACCGCTACACGTGGAATTCCGCTTTCCTCTTCTGTACTCAAGCCTTTCAGTTTCCAATGACCTTCCACGGTTGAGCCGTGGGCTTTCACATCAGACTTAAAAGGCCGCCTGCGCGCGCTTTACGCCCAATACTTCCGGACAACGCTTGCCACCTACGTATTACCGCGGCTGCTGGCACGTAGTTAGC
+
CCCCCFGGGGGGGGGGGGGGGGGGGGGGGGGGGGGGGGGGGGGGGGGGGGFGGGGGGGGGGFGGGGGGGGFFGGGGGGGGGGGGGGGGGGGGGGGGGGFGGGGGGGGGGGGGGGGGGGGGGGGGDGGGGGGGGGGGGEGGGGGFGGGGGGGFGFGGGGGD8FCFGGGGGGGGGFGGGGGGGFGGGGEGCGGGEEDEGGGGGFGFF9DFBGGGFGCGC2EF@GFFFF9E9GFFFD>AFFEEEF<B4*49FF79:BG?G06??BGFCFF?>?:,5F>AGGFFB6>FFFFF:CBGF??02E)).
@M04650:207:000000000-C238N:1:1101:14480:10336 2:N:0:19
GGACTACCCGGGTATCTAATCCTGTTTGCTCCCCACGCTTTCGCACTTGAGCGTCAGTATATTCCCAAGGGGCTGCCTTCGCCTTCGGTATTCCTCCACATCTCTACGCATTTCACCGCTACACGTGGAATTCTACCCCTCCCTAAAATACTCTAGCGACCCAGTATGAAATGCTATTCCTAGGTTAAGCCCAGGGCTTTCACATCCCACTTAAGCCACCGCCTGCGTGCCCTTTACGCCCAGTCATTCCGATTAACGCTTGCACCCTCCGTATTACCGCGGCTGCTGGCACGGAGTTAGC
+
CCCCCGGGGGGGGGGGGGGGGGGGGGGGGGGGGGGGEGGGGGGGGGCFEGGGGGGGGGGGGGGGGGGGGGGGGGGGGGGGGGGGGFDGGGGGGGGGGGGGGGGGGGFGFGGGGGGGGGGGGGGGGGGGGGGGGGGGGGGFGGGFFFGGGGGFGGGGGGGG+CFGGDFGGGGGGFCFGGGGGGGGGGGGGGCFFGFDGGDFFAFFFGFFBGGGFGFGFBFGFG=DFFF>@GFFFGFFFFGGGFDFGCE?FFF0:3DBG:>BFFFFGGF::?>F?GBFGG?>BFF9(,3?(21A?>0;BGFA<
@M04650:207:000000000-C238N:1:1101:18704:10375 2:N:0:19
GGACTACTCGGGTTTCTAATCCTGTTTGCTCCCCATGCTTTCGCGCCTCAGCGTCAGTTATAGACCAGAAAGTCGCCTTCGCCACTGGTGTTCCTCCACATCTCTACGCATTTCACCGCTACACGTGGAATTCCACTTTCCTCTTCTATCCTCAAGCCTTCCAGTTTCCAATGACCTTCCACGGTTAAGCCGTGGGCTTTCACATCAGACTTAAAAGGCCGCCTGCGCGCGCTTTACGCCCAATAATTCCGGACAACGCTTGCCACCTACGTATTACCGCGGCTGCTGGCACGTAGTTAGC
+
CCCCCFGGGGGGGEEGGGGGGGGGGGGGGGGGGGGGGGGGGGGGGGGGGGGGGGGGGFGGGGGGGGGGGGGGGGGGGGGGGGGGGGGGGGGGGGGGGGGGGGFGGGGGGGDEGGGGGEGGGGGGGGGGGGGGGGGGGFGGGGGFCCGGFGGFAFGGGGGGGGGGFFGGGGGGGGGGGGGGGGGGGGGGGGGGCGDEF6FCFFGFFCCFEGCCEGG76>CF>G=FBFFD=GFBFC:>F0;=C77(C27);*)48:C?G19B08DBGG0423?F2C?<@F196((73?FF7E:9(.3?3C26-
@M04650:207:000000000-C238N:1:1101:26178:10412 2:N:0:19
GGACTACTAGGGTTTCTAATCCTGTTTGCTCCCCACGCTTTCGCGCCTCAGCGTCAGTTACAGACCAAAAAGCCGCCTTCGCCACTGGTGTTCCTCCACATCTCTACGCATTTCACCGCTACACGTGGAATTCCGCTTTTCTCTTCTGTCCTCAAGCCTTCCAGTTTCCAATGACCTTCCACGGTTAAGCCGTGGGCTTTCACATCAGACTTAAAAGGCCGCCTGCGCGCGCTTTACGCCCAATAATTCCTGACAACGCTTGCCACCTACGTATTACCGCGGCTGCTGGCACGTAGTTAGC
+
CC@CCGGGFGGGGGGGGGGGGGGGGGGGGGGGGGGGGGGGGGGGGGGGGGGGGGGGGGGFFGGGGGGFGGGGGGGDGGGGGGG=CFGGGGGGGGGGGGGGGGGFDFGGGGGGFGGGGCE=BFFFGEGGGGGGFGGGGDEFGGGFC;DFGFFFGGGGFGCEFGGGGFGGGGGFFCF8D=ECFCG7FGDCCFGC>:>CD>DFGFFFFF>F6?FGFG7+B=FGFGFFDFFFFG>B@=>EF;EEE<0:DC>>GB*6))04C7;??BG?CCB?0(2(5C:97:2919>F>63:8E1F6(268<9)6
@M04650:207:000000000-C238N:1:1101:11606:10450 2:N:0:19
GGACTACCCGGGTTTCTAATCCTGTTTGATCCCCACGCTTTCGCACATCAGCGTCAGTTACAGACCAGAGAGCCGCCTTCGCCACTGGTGTTCCTCCATATCTCTGCGCATTTCACCGCTACACATGGAATTCCACTCTCCTCTTCTGCACTCAAGTTCCCCAGTTTCCAATGACCCTCCACGGTTGAGCCGTGGGCTTTCACATCAGACTTAAGAAACCGCCTACGCGCGCTTTACGCCCAATAATTCCGGATAACGCTTGCCACCTACGTATTACCGCGGCTGCTGGCACGTAGTTAGC
+
CCCCCGGGGGGGGGGGGGGGGGGGGGGGGGGGGGGGGGGGGGGGGGGGGGGGGEGGGGGGGFGGGGGGGFGGGGGGGGGGGGGGGGGGGGGGGCGGGGGGEGGGGGGGGGFFGGGGGGGGGGGGFGGGGGGGGGGGGGGGGGGFGGGGGGGFGGGGGGGGGGFCFFGGGGCFGCGGF=8CDGGGFGGGGGG7;*CEFGGGGAGFC>+*:FDFFFC+B4:C2D2@>FFE;G@;@EF3A<DGE:?FGGFA7F6905DAG:0423C:CGF08?6()A7)+:2269B91(4)474C1(.42:A<>
@M04650:207:000000000-C238N:1:1101:26678:10460 2:N:0:19
GGACTACTGGGGTTTCTAATCCTGTTTGCTCCCCATGCTTTCGCGCCTCAGCGTCAGTTATAGACCAGAAAGTCGCCTTCGCCACTGGTGTTCCTCCACATCTCTACGCATTTCACCGCTACACGTGGAATTCCACTTTCCTCTTCTATCCTCAAGCCTTCCAGTTTCCAATGACCTTCCACGGTTAAGCCGTGGGCTTTCACATCAGACTTAAAAGGCCGCCTGCGCGCGCTTTACGCCCAATAATTCCGGACAACGCTTGCCACCTACGTATTACCGCGGCTGCTGGCACGTAGTTAGC
+
CCCCCGGGGGGGGGGGGGGGGGGGGGGGGGGGGGGGGGGGGGGGGGGGGGGGGGGGGGGGGGGGGGGGGGGGGGGGGGGGGGGGGGGGGGGGGGGGGGGGGGGGGGGGGGGGGGGGGGGGGGGGGGGGGGGGGGGGGGGGGGGFGGGGGGGFGGGGGGGGGGGGFGGGDCGGGGGGGGGGGGDGGGGGGGGGGCEGGGGGGFGFFGGFFCGGFGGGFFGGFGFFFFFDFGBFFEFFFDEEGFFFGGFFGFFFFFGFG;>FFFG?FGFBFB??FFFFGG:BFF9>96?F:E<C:4<6<FF).
@M04650:207:000000000-C238N:1:1101:14266:10462 2:N:0:19
GGACTACTGGGGTTTCTAATCCTGTTTGCTCCCCATGCTTTCGCGCCTCAGCGTCAGTTATAGACCAGAAAGTCGCCTTCGCCACTGATGTTCCTCCACATATCTACGCATTTCACCGCTACACGTGGAATTCCACTCTCCTCTTCTGTACTCAAGTCTTTCAGTTTCCAATGACCGCTTGTGGTTAAGCCACAAGATTTCACATCAGACTTAAAAAACCGCCTGCGAGCCCTTTACGCCCAATAATTCCGGACAACGCTTGCCACCTACGTATTACCGCGGCTGCTGGCACGTAGTTAGC
+
CCCCCGGFGGGGGGGGGGGGGGGGGGGGGGGGGGGGGGGGGGGGGGGGGGGGGGDGGGGGGGGGGGGGDFGGGGGGGGGGGGGGGGGFGGGGFGGGGGGGGGGGGGFGGGGGGGGGGGGGGF>FGGGGFFCFGGGGGGDGGGGFGGGGGGGFGGEFGCFGGGGGGGGGGGGGGGDFEGGGGGGCGG9DFGFD6CD7CGGGGFGFFGG5@FGCEFGGFAC>A>BFFA@B(?2@DGF=68EGGD?@FGEFGFF9DFGFD6>?:<F27<:0(5234C:AFC19>BB>F?:::EBF(4,,:CA<5
@M04650:207:000000000-C238N:1:1101:7049:10467 2:N:0:19
GGACTACAGGGGTATCTAATCCTGTTTGCTCCCCACGCTTTCGCGCCTCAGCGTCAGTTACAGACCAAAAAGCCGCCTTCGCCACTGGTGTTCCTCCACATCTCTACGCATTTCACCGCTACACGTGGAATTCCGCTTTTCTCTTCTGTCCTCAAGCCTTCCAGTTTCCAATGACCTTCCACGGTTAAGCCGTGGGCTTTCACATCAGACTTAAAAGGCCGCCTGCGCGCGCTTTACGCCCAATACTTCCGGACAACGCTGGCCACCTACGTATTACCGCGGCTGCTGGCACGTAGTTAGC
+
CCCCCGGGGGGGGGGGGGGGGGGGGGGGGGGGGGGGGGGGGGGGGGGGGGGGGGGGGGGGGGGGGGGEGGEGGGGGGGGGGGGGGGGGGGGGGGGGGGGGGGGGGDFGGGGGGGGGGGGDGGGGGGGGDFGGGGCGGGGDFGGFGGGGGFEFGGGGFGGC9@FGFGFGGGGGGGGGGGGGGG>BFGGGGGFGGGGGGGGGGFGF6CFFFGGGFGGGFDGC@G@?DFFE9C>FFCFCF?8>C61?G*-<GFBB?DGBC09?(3D?FGF723?BFG(4<FFFB6>69?)5(28F::(4:E:2.
@M04650:207:000000000-C238N:1:1101:14201:10473 2:N:0:19
GGACTACTGGGGTATCTAATCCTGTTTGCTCCCCACGCTTTCGAGCCTCAGCGTCAGTTACAGACCAGAGAGTCGCCTTCGCCACTGGTGTTCCTCCACATCTCTACGCATTTCACCGCTACACGTGGAATTCCACTTTCCTCTTCTATCCTCAAGCCTTCCAGTTTCCAATGACCTTCCACGGTTAAGCCGTGGGCTTTCACATCAGACTTAAAAGGCCGCCTGCGCGCGCTTTACGCCCAATAATTCCGGACAACGCTTGCCACCTACGTATTACCGCGGCTGCTGGCCCGTCGTTAGC
+
CCCCCGGGGGGGGDGGGGGGGGGGGGGGGGGGGGGGGGGGGGGFGGGGGGGGGGGGGGGGGGGGGGGGGGGGEEGGGGGGGGGGGFGGGGGGGGGGGGGGGGGGGGGGGGGGGGGGFGGGGGGGG?FGGGGGGGGGGAAFGGGFGGFFGGGFGEF8EGGGGGGGG9=FGGGGG99@FGGGCFGGGGGGGGGDCEGGGGGGGFGFFGGFFGGGA7CFC=FG>D@>BFBF@GB>(CF3+6GGG@FFGG<4D?F4-)9:<(7<18<(*3:?BFFFFC4>GF6762>(14?B7=2/,((-4E((.
@M04650:207:000000000-C238N:1:1101:18854:10486 2:N:0:19
GGACTACAGGGGTATCTAATCCTGTTTGCTCCCCATGCTTTCGCGCCTCAGCGTCAGTTATAGACCAGAAAGTCGCCTTCGCCACTGGTGTTCCTCCACATCTCTACGCATTTCACCGCTACACGTGGAATTCCACTTTCCTCTTCTATCCTCAAGCCTTCCAGTTTCCAATGACCTTCCACGGTTAAGCCGTGGGCTTTCACATCAGACTTAAAAGGCCGCCTGCGCGCGCTTTACGCCCAATAATTCCGGACAACGCTTGCCACCTACGTATTACCGCGGCTGCTGGCACGTAGTTAGC
+
CCCCCGGGGGGGGGGGGGGGGGFGGGGGGGGGGGFEFGGGGGGDGGGGGGGGGGGGG,CFFGGGGGGGGDGGCGGGGGGGGGG>FGGGGCFGGGG9=,BFG?EGGGFGGGGGGGGGGGGGGGGGC==@CGDGGFGGGFGGGGGFFFAFFFFFGGGGGFEFFGGGG@E;=EGGGGGGAFGGGDGGGGE8DG:C:CEEGCGGGFGF>FFAECF77F729>GGADAD>F26/76>;EF9FDEGGD?FGCC?CF?6(5>?G>;::?CB7??3:>B?DGBFGG027>9690?FFG:C:<B61:)66
@M04650:207:000000000-C238N:1:1101:27620:10502 2:N:0:19
GGACTACAGGGGTATCTAATCCTGTTTGCTCCCCATGCTTTCGCGCCTCAGCGTCAGTTATAGACCAGAAAGTCGCCTTCGCCACTGGTGTTCCTCCACATCTCTACGCATTTCACCGCTACACGTGGAATTCCACTTTCCTCTTCTATCCTCAAGCCTTCCAGTTTCCAATGACCTTCCACGGTTAAGCCGTGGGCTTTCACATCAGACTTAAAAGGCCGCCTGCGCGCGCTTTACGCCCAATAATTCCGGACAACGCTTGCCACCTACGTATTACCGCGGCTGCTGGCACGTAGTTAGC
+
CCCCCGGGGFGGGGGGGGGGGGGGGGGGGGGGGGGGGGGGGGGGGGGGGGGGGGGGGGGGGFFCGGGGGGGGGGGGGGGGGGGGGGGGGGGGGGGGGGGGGGGGGGGGGGGGGGGGGGGGGGFGFGGGGFGGGGGGGDFGGGGFGGGGFAEFGGGGGGGGGGGGGGGGFGGGGGGGGGFF8FE7FFEG,>DECEGGGGGGGFGFFGGFFGGGFGGC>4:C)9A9(4089DFFFEFEF;GGGF;DGGFEGFF9?BCBG9>??BGF>F?:(31<?GFFGG?B>(-1,(8?05?G?F(46C4).
@M04650:207:000000000-C238N:1:1101:24392:10542 2:N:0:19
GGACTACTCGGGTTTCTAATCCTGTTTGCTCCCCACGCTTTCGCGCCTCAGCGTCAGTTACAGACCAAAGAGTCGCCTTCGCCACTGGTGTTCCTCCACATCTCTACGCATTTCACCGCTACACGTGGAATTCCACTCTTCTCTTCTGTACTCAAGTTTCCCAGTTTCCAATGACCGTTCGTGGTTGAGCCACGAGATTTCACATCAGACTTAAGAAACCGCCTGCGCGCGCTTTACGCCCAATAATTCCGGACAACGCTTGCCACCTACGTATTACCGCGGCTGCTGGCACGTAGTTAGC
+
CCCCCGGGGGGGGGGGGGGGGGGGGGGGGGGGGGGGGGGGGGGGGGGGGGGGGGGGGGGGGGGGGGGGGGGGGGGGGGGGGGGGGGGGGGGGGGGGFGGGGGGGGGGGGGGGGGGGGGGGGGGGGGGDCFGGGGGGFGGGGGGFGGG8@EFFGGGGEFGGGGGGGGGGGGGGGFGGGDEGGFGEFD6FCFGFGGGD5CFGGFGFFGGFEGFGEGGGFDGGAG>@DA@6@G@F0E33+6;FFD2(7F>>GF:915C?FFB<BF<::CBFFF?3<7:-3::4-3392,)28C,<?023(<)46
@M04650:207:000000000-C238N:1:1101:21891:10556 2:N:0:19
GGACTACCGGGGTATCTAATCCTGTTTGCTCCCCACGCTTTCGCGCCTCAGCGTCAGTTACAGACCAAAAAGCCGCCTTCGCCACTGGTGTTCCTCCACATCTCTACGCATTTCACCGCTACACGTGGAATTCCGCTTTTCTCTTCTGTCCTCAAGCCTTCCAGTTTCCAATGACCTTCCACGGTTAAGCCGTGGGCTTTCACATCAGACTTAAAAGGCCGCCTGCGCGCGCTTTACGCCCAATAATTCCGGACAACGCTTGCCACCCACGTATTACCCCGGCTGCTGGCACGTAGTTAGC
+
CCCCCGGGGGGGGGGGGGGGGGGGGGGGGGGGGGGGGGGGGGGGGGGGGGGGGGGGGGGGGGGGGGGGGGGGGGGGGGGGDDGGGGGGGGGEGGGGGGGGGGGGGGGGGGGGGGGGGGGGGGGGGGGGGGGGGGGGGGGGGGGFGGGGGGFFGGDGGGGGGFFGFGFGGGGGGGGFGGGGGGGGGGCFGGGC@EGEFFGC+9DFC6FABGGFEFGGC@GG>GFF?FFFFG;B>GFB?8EEGFFFFGB)*6)41551/376?:3(*04((3141F?BG7(,-79;0:777=(3(,.2(<)6.
@M04650:207:000000000-C238N:1:1101:6723:10563 2:N:0:19
GGACTACCGGGGTTTCTAATCCTGTTTGCTCCCCACGCTTTCGCGCCTCAGCGTCAGTTACAGACCAGAAAGCCGCCTTCGCCACTGGTGTTCCTCCACATCTCTACGCATTTCACCGCTACACGTGGAATTCCACTTTCCTCTTCTGTCCTCAAGCCGTCCAGTTTCCAATGACCTTCCACGGTTAAGCCGTGGGCTTTCACAACAGACTTAAAAGGCCGCCTGCGCGCGCTTTACGCCCAATAATTCCGGACAACGCTTGCCCCCTACGTATTACCGCGGCTGCTGGCACGTAGTTAGC
+
@C<CBEGF+CFFFCEFGGFGC99FGFFGFGGGGGFGE@F6CFGEEEG7FEFGGCFGGG@F9,C,,9FFG@E@EF@FGGGGGGGED<FGFGFEGGGGGE,BFGFFGFC:FGGECGGGGGGGD:EGD:FGFCDGGGGGFCEFGDEB=@,,?CDFFGGG,++3=FEGGCEA>DA,=AFCFFGGFGGGGGCFGGGG:CEGGFGGGFG>*88ADFGDC+2=1(,9>DF0(83;;D110CFAFBCEG:01CF<>FFFF6DD<F>>:B:>(*;(90(,4)<(:F*499>047<78:=2F((..:F)66
@M04650:207:000000000-C238N:1:1101:14116:10568 2:N:0:19
GGACTACAAGGGTATCTAATCCTGTTTGCTCCCCACGCTTTCGCGCCTCAGCGTCAGTTACAGACCAAAAAGCCGCCTTCGCCACTGGTGTTCCTCCACATCTCTACGCATTTCACCGCTACACGTGGAATTCCGCTTTTCTCTTCTGTCCTCAAGCCTTCCAGTTTCCAATGACCTTCCACGGTTAAGCCGTGGGCTTTCACATCAGACTTAAAAGGCCGCCTGCGCGCGCTTTACGCCCAATAATTCCGGACAACGCTTGCCACCTACGTATGACCGCGGCTGCTGGCACGGAGTTAGC
+
CCCCCGGFFGGGGGGGAFFGGGGGGGGGGGGGGGGGGGGEGGGGGGGGGGGGGGGGGGGGGGGGGGGGGGGGGGGGGDGGGGGGGGGGGGGGGGGGGGGGGGGGGGGGGGGFGGGGGGGGGEGGEFFGGGGGGGGGEGGGGGGFGGGGGGDDFGGGGFGG?FFG=FGGGGGGFDGGFGGDFGGEGGGGGGFGEEDDGGGF7AGFFF+?:>>EEGG+=),CBG>=BF1>BD>@9=F<FFGGGFFFDGABGFFFBFGFG;146<G8*<<24?BF?D()20,(-1(0(,,)5::C(,74-@<).
@M04650:207:000000000-C238N:1:1101:20230:10569 2:N:0:19
GGACTACTCGGGTTTCTAATCCTGTTTGCTCCCCACGCTTTCGCGCCTCAGCGTCAGTTACAGACCAAAAAGCCGCCTTCGCCACTGGTGTTCCTCCACATCTCTACGCATTTCACCGCTACACGTGGAATTCCGCTTTTCTCTTCTATCCTCAAGCCTTCCAGTTTCCAATGACCTTCCACGGTTAAGCCGTGGGCTTTCACATCAGACTTAAAAGGCCGCCTGCGCGCGCTTTACGCCCAATAATTCCGGACAACGCTTGCCACCTACGTATTACCGCGGCTGCTGGCACGTAGTTAGC
+
CCCCCGGGGGGGGDGGGGGGGGGFGGGGGGGGGGGGGGGGGGGGGGGGGGGGGGGGGGGGGGGGGGGGGFGGGGGGGGGGGGGGGGGGGGGGGGGGGGGGGGGGGFFGGGGGGGGGGGGGGGGFCGGGGGGGGGGDGCDFGGGFGGGGGGGFGGGGFGGGGGGGGGGGGGGGFGGGGGGGFFGDGGGGGFGGGGDEFGGGGFGFFDCFEGGGFGFF6=FGFGFFDF0:1<9@BEFEA?EEGF0<FGFAGFF(437<F>9?BFG>7C?<(,2,3E?AFF,29BFFB:??:C0A?1128F<26
@M04650:207:000000000-C238N:1:1101:23630:10584 2:N:0:19
GGACTACTAGGGTTTCTAATCCTGTTTGCTCCCCATGCTTTCGCGCCTCAGCGTCAGTTATAGACCAGAAAGTCGCCTTCGCCACTGGTGTTCCTCCACATCTCTACGCATTTCACCGCTACACGTGGAATTCCACTTTCCTCTTCTATCCTCAAGCCTTCCAGTTTCCAATGACCTTCCACGGTTAAGCCGTGGGCTTTCACATCAGACTTAAAAGGCCGCCTGCGCGCGCTTTACGCCCAATAATTCCGGACAACGCTTGCCACCTACGTATTACCGCGGCTGCTGGCACGTAGTTAGC
+
CCCCCGGGGGGGGGGGGGGGGGGGGGFGGGGGGGGGGGGGGGGGGGGGGGGGGEGFGFFFGGGGGGGGGGGFFFGGGGGGFGGGGGGGGGGGGGGGGGGGGGGGGGEGCGGEFGGGGGGGGGGFEDFGGGFFGGGGGGGGGGGFGGGDFGFFF,EFGGGGGFGGGFGG9DGEFFCFGGGCDFGGGGGGGCGGED6EDGGGF>D>CFDCB>FFEGFFC=FFBCA2<?=?@DFFFG3>FFGGG@;;GGFEFFF>?3<?FB9<083,2A64:?FF?F?)<:(369>040).4=:C0.42:C45A
@M04650:207:000000000-C238N:1:1101:24100:10591 2:N:0:19
GGACTACTGGGGTATCTAATCCTGTTTGCTCCCCATGCTTTCGCGCCTCAGCGTCAGTTATAGACCAGAAAGTCGCCTTCGCCACTGGTGTTCCTCCACATCTCTACGCATTTCACCGCTACACGTGGAATTCCACTTTCCTCTTCTATCCTCAAGCCTTCCAGTTTCCAATGACCTTCCACGGTTAAGCCGTGGGCTTTCACATCAGACTTAAAAGGCCGCCTGCGCGCGCTTTACGCCCAATAATTCCGGACAACGCTTGCCACCTACGTATTACCGCGGCTGCTGGCACGTAGTTAGC
+
CCCCCGGGGGGGGGGGGGGGGGGGGGGGGGGGGGGGGGGGGGGGGGGGGGGGGGGGGGGGGGGGGGGGGGGGFGGDGGGGGGGGGGGGGGGGGGGGGGGGGGGGGDFGGGGGFGGGGGGGGGGGGGGGGAGGGGGGGGGGGGGFGGGGGGGFGGFFGGFFGGGGGFGGGGGGGGGGGGGGGGGGGGGGFCGGGGGGGGCFGFFBFF8F@FGGFGGGFAGGBDA9BFBFFC1;BGF;ADGGGFFFGGFFGFF6BFG<C;B???F3>FB?7??:>G7AGG809>90(37?BG7ABB<::EAF<
@M04650:207:000000000-C238N:1:1101:22496:10616 2:N:0:19
GGACTACCGGGGTTTCTAATCCTGTTTGCTCCCCATGCTTTCGCGCCTCAGCGTCAGTTATAGACCAGAAAGTCGCCTTCGCCACTGGTGTTCCTCCACATCTCTACGCATTTCACCGCTACACGTGGAATTCCACTTTCCTCTTCTATCCTCAAGCCTTCCAGTTTCCAATGACCTTCCACGGTTAAGCCGTGGGCTTTCACATCAGACTTAAAAGGCCGCCTGCGCGCGCTTTACGCCCAATAATTCCGGACAACGCTTGCCACCTACGTATTACCGCGGCTGCTGGCACGTAGTTAGC
+
CCCCCGGGGGGGGGGGGGGGGGGGGGGGGGGGGGGGGGGGGGGGGGGGGGGGGGGGGGFGGFGGGGGGFGFGGGGGGGGFGGGGGGGGGGGGGGFGGGGGGGGGGGGGGGGGGGGGGGGGDCGGGGFGGGGGGGGGGGGGGGGFFDGGCGGFGFGGGGGGGGGGFGGGGDFFGFGEGGGGFGGGGGGGGGGGEGGGGGGGGFGFFGGFFGGGFGGGF=GGFGFFBF=49G>>0=>;FFGGE:::CCBAF4?BBFG0CB>?FFGF*CB?(32:7E?FGF6>BFFF1078>E:E:?((4FD).
@M04650:207:000000000-C238N:1:1101:22531:10666 2:N:0:19
GGACTACAGGGGTTTCTAATCCTGTTTGCTCCCCATGCTTTCGCGCCTCAGCGTCAGTTATAGACCAGAAAGTCGCCTTCGCCACTGGTGTTCCTCCACATCTCTACGCATTTCACCGCTACACGTGGAATTCCACTTTCCTCTTCTATCCTCAAGCCTTCCAGTTTCCAATGACCTTCCACGGTTAAGCCGTGGGCTTTCACATCAGACTTAAAAGGCCGCCTGCGCGCGCTTTACGCCCAATAATTCCGGACAACGCTTGCCACCTACGTATTACCGCGGCTGCTGGCACGTAGTTAGC
+
CCCCCGGGGGGGGGGGGGGGGGGGGGGGGGGGGGGGGGGGGGGGGGGGGGGGGGGGGGGGGGGGGGGGGGGGGGGGGGGGGGGGGGGGGGGGGGGGGGGGGGGGGGGGGGGGGGGGGGGGGGGGGFGGGGGGGGGGGGGGGGGFGGGGGGGFGGGGGGGGGGGGGGGGGGGGGGGGGGGGGGGGGGGGGGGGCCCDFGGGGFGFFGFFBFDGFGCCCDGGAG@DBFBFFGFFFGAFFDGGGFF@GGFFGFFF6)78<06::?G?7@:B?:0()+4<EG?9;B9((4:2:E0<3.(.4FA45
@M04650:207:000000000-C238N:1:1101:11604:10681 2:N:0:19
GGACTACAGGGGTTTCTAATCCTGTTTGCTCCCCATGCTTTCGCGCCTCAGCGTCAGTTATAGACCAGAAAGTCGCCTTCGCCACTGGTGTTCCTCCACATCTCTACGCATTTCACCGCTACACGTGGAATTCCACTTTCCTCTTCTATCCTCAAGCCTTCCAGTTTCCAATGACCTTCCACGGTTAAGCCGTGGGCTTTCACATCAGACTTAAAAGGCCGCCTGCGCGCGCTTTACGCCCAATAATTCCGGACAACGCTTGCCACCTACGTATTACCGCGGCTGCTGGCACGTAGTTAGC
+
CCCCCFGGGGGGGGGGGGGGGGGGGGGGGGGGGGGGGGCGGGGGGGGGGGGGDGGGGFGGGGGGGGGGGGGGGGGGGGGGGGGGGGGGGGGGGGGGGGGGGGGGGGGGGGGGGGGGGGGGGGGGGGGGGGGGGGGGGGFGGGGFGGG8FGFFGGGFGFGGGGGGGGGFGGFGGGGGGGGGFGGGGGGFGFGDCCEDFGGGGFGFFGGF@FGGFGGC8AGGFG@FFFBFFGBF@GF3F@GGGF0=GGFFGFF0:>D?C99B4:C>FFB128?34A:2@F119;01117?FG7EB6?BFG)46
@M04650:207:000000000-C238N:1:1101:11522:10683 2:N:0:19
GGACTACACGGGTTTCTAATCCTGTTTGCTCCCCACGCTTTCGCGCCTCAGCGTCAGTTACAGACCAAAAAGCCGCCTTCGCCACTGGTGTTCCTCCACATCTCTACGCATTTCACCGCTACACGTGGAATTCCGCTTTTCTCTTCTGTCCTCAAGCCTTCCAGTTTCCAATGCCCTTCCACGGTTAAGCCGTGGGCTTTCACATCAGACTTAAAAGGCCGCCTGCGCGCGCTTTACGCCCAATAATTCCGGACAACGCTTGCCACCTACGTATTACCGCGGCTGCTGGCACGTAGTTAGC
+
CCCCCGGFGGGGGGGGGGGGGGGGGGGGGGGGGGGGGGEGGGGCGGGGGGGGGGGGGGGGGGGCEFGFFGGGGGGGGGGGGGGGGGGGGGGGGGGGGFGGGGGGGGGGGGGGGGGGGGGGGGGGGCFFGGGGGGFGGGFADGGFEGGAFFGFGGGGGFECEGGGGFFGGGG,=,@1CFGGF9CGGEGCFGGCGGGGGGGGGFG>=FDABFGG471B+8FGFG=?7FFFBG>9@GFBF:GGGBFFFGABGFF9()14<132:1F?7A:((48:>FBFGG(46>>FFFFFFG0+3,(.496>6
@M04650:207:000000000-C238N:1:1101:6896:10766 2:N:0:19
GGACTACTAGGGTTTCTAATCCTGTTTGCTCCCCACGCTTTCGCACTTGAGCGTCAGTATATTCCCAAGGGGCTGCCTTCGCCTTCGGTATTCCTCCACATCTCTACGCATTTCACCGCTACACGTGGAATTCTACCCCTCCCTAAAATACTCTAGCGACCCAGTATGAAATGCTATTCCTAGGTTAAGCCCAGGGCTTTCACATCCCACTTAAGTCACCGCCTGCGTGCCCTTTACGCCCAGTCATTCCGATTAACGCTTGCACCCTCCGTATTACCGCGGCGGCTGGCACGTCGTTAGC
+
CCCCCGGGGGGGGGEGGGGGGGGGGGGGGGGGGGGGGEGGGGGGGGEGGGGGGGGGG<FEGFD9CFG8CFGEGGGGGGGGGGEGGFFGFGGGGGFGFGGGGGGGGGGGGGGGGGGGGGGGGGGGG,FGEFGGGFGGGG64@DGFGG?8AECFGGGGGDEGGGGGGGGFFFGGF9CF,?E:CGFGGFGGFGGGGGGEGGGGGFGFFGGF@C>F=8CEFFGGFGFDDFFDDG9=3F6CFDGGE3?54CEEF+;;,=5?GF>DF?734EF??6>BBGF9FG?FF906>>96:E(<13((,2,-.
@M04650:207:000000000-C238N:1:1101:21453:10775 2:N:0:19
GGACTACTGGGGTTTCTAATCCTGTTTGCTCCCCATGCTTTCGCGCCTCAGCGTCAGTTATAGACCAGAAAGTCGCCTTCGCCACTGGTGTTCCTCCACATCTCTACGCATTTCACCGCTACACGTGGAATTCCACTTTCCTCTTCTATCCTCAAGCCTTCCAGTTTCCAATGACCTTCCACGGTTAAGCCGTGGGCTTTCACATCAGACTTAAAAGGCCGCCTGCGCGCGCTTTACGCCCCATAATTCCGGACAACGCTTGCCACCTACGTTTTACCGCTGCTGCTGGCCCGTAGTTAGC
+
CCCCCGGGGGGGGGGGGGGGGGGGGGGGGGGGGGGFEGGGGGG@EGGGGGGGGGGGGGGGF9F<FGGG,FFFEFGGGGGGGGGGGGGGGGGGGGGGGE,EFEFGGGGGGDGGDGGGGGGGGGFGDGFDGFGGGGGGCGGGGGGFFGFD<=EFGGGGGF89DGGGGGFCCFGADD8DA==8ECEGGGGGGGGGC6@>CGGGGFGFFGCACFF+8=:CF=FGBDFFFABE(91:BGFFFFGGC((5CFFAG?49(5C?D(3??0F::@??(2(((2,)@C2((-4>02>>F5(29(-(4C)54
@M04650:207:000000000-C238N:1:1101:12430:10778 2:N:0:19
GGACTACTGGGGTTTCTAATCCTGTTTGCTCCCCATGCTTTCGCGCCTCAGCGTCAGTTATAGACCAGAAAGTCGCCTTCGCCACTGGTGTTCCTCCACATCTCTACGCATTTCACCGCTACACGTGGAATTCCACTTTCCTCTTCTATCCTCAAGCCTTCCAGTTTCCAATGACCTTCCACGGTTAAGCCGTGGGCTTTCACATCAGACTTAAAAGGCCGCCTGCGCGCGCTTTACGCCCAATAATTCCGGACAACGCTTGCCACCTACGTATTACCGCGGCTGCTGGCACGTAATTAGC
+
CCCCCGGGGGGGGDEGGGGGGGGGGGGGGGGGGGGGGGGGGGGGGGGGGGFFGGGGGGGGGGGGGGGGGGGGGGGGGGGGGGGGGGGGGGGGGGGGGGGGGGGGGGGGGGGGGGGGGGGGGGFECFFGEFGGFGGFGGGGGGGFFGGGGGGFGGC9FFGADGGGFGGGGGGGFGGGGGGGFGGGGGGFFGGGECGGG7FGGFGFFGGFFGGGFGGFFDGGFGFD()0::79@6C5>A(BFE;0(*>E5CFFB?DC:5161?0D?7<:7:?0(,+:)9>6;49>99??F7C1C:?(((3))5
@M04650:207:000000000-C238N:1:1101:5213:10835 2:N:0:19
GGACTACAGGGGTTTCTAATCCTGTTTGCTCCCCATGCTTTCGCGCCTCAGCGTCAGTTATAGACCAGAAAGTCGCCTTCGCCACTGGTGTTCCTCCACATCTCTACGCATTTCACCGCTACACGTGGAATTCCACTTTCCTCTTCTATCCTCAAGCCTTCCAGTTTCCAATGACCTTCCACGGTTAAGCCGTGGGCTTTCACATCAGACTTAAAAGGCCGCCTGCGCGCGCTTTACGCCCAATAATTCCGGACAACGCTTGCCACCTACGTATTACCGCGGCTGCTGGCACTTAGTTAGC
+
CCCCCGGGGGGGGGGGGGGGGGGGGGGGGGGGGGGGGGGGGGGGGGGGGGFFGGGGGGGFGGGGFFGGGGGGDGGGGGGGGGGGGGGGGFGGGGGGGGGGGGGGGGCFGGGGGGGGGGDGGEGGGGGGGGGGGG9EGGGGGGGFGGGGFGGFGGGGGGGGGGFFEFGG9EGGGGGCECGGGFEGGGGGGGGGGGGGDFGGGFGFFGGFFG>GFGGGFAGF2C@@BF@E=GFF>GFCF6CCE;@@FFEDGFF0<314D6><<BG::FF:7>?:2924:7319>669BFF:EB+(.4<BC<>5
@M04650:207:000000000-C238N:1:1101:7399:10875 2:N:0:19
GGACTACAAGGGTATCTAATCCTGTTTGCTCCCCACGCTTTCGCGCCTCAGCGTCAGTTACAGACCAAAAAGCCGCCTTCGCCACTGGTGTTCCTCCACATCTCTACGCATTTCACCGCTACACGTGGAATTCCGCTTTCCTCTTCTGTCCTCAAGCCGTCCAGTTTCCAATGACCTTCCACGGTTAAGCCGTGGGCTTTCACATCAGACTTAAAAGGCCGCCTGCGCGCGCTTTACGCCCAATAATTCCGGAAAACCCTCGCCACCTACGTATTCCCGCGGCGTCTGCCACGGGGTGAGC
+
CCCCCGGGGGGGGGGGGGGGGGGGGGGGGGGGGGGEGGGGGGGGFGD7,CFGGGGGGGC,CFGDFGG8FGFEGGGGEGGGGGDGGGFG9<FDGGAF8<ABDGCDGGGGGGDG9?FGFGG6+@EE7:FEGF98FEFEEGF,8?=D=FC8ACEFFGF?G++6@>CG=>DD=FGDG9F6A?CC,@CEGGGFFGFGEEG7;FD68F9:67?**;F>CGG=A98C@G>;1=154/.76E@A=(CED(,,97-:DBF9()/(0(,3(4C63C14(.-.3<()<9:10(,((((4)+.<9((,4*(.5
@M04650:207:000000000-C238N:1:1101:14570:10876 2:N:0:19
GGACTACTCGGGTATCTAATCCTGTTTGCTCCCCATGCTTTCGCGCCTCAGCGTCAGTTATAGACCAGAAAGTCGCCTTCGCCACTGGTGTTCCTCCACATCTCTACGCATTTCACCGCTACACGTGGAATTCCACTTTCCTCTTCTATCCTCAAGCCTTCCAGTTTCCAATGACCTTCCACGGTTAAGCCGTGGGCTTTCACATCAGACTTAAAAGGCCGCCTGCGCGCGCTTTACGCCCAATAATTCCGGACAACGCTTGCCACCTACGTATTACCGCGGCTGCTGGCACGTAGTTATC
+
CCCCCGGGGGGGGGGGGGGGGGGGGGGGGGGGGGGGGGGGGGGGGGGGGGGGGGGGGFGGGGGGGGGGGGGGGGGGGGGGGGGGGGGGGGGGGGGGGGGGGGGGGGGGGGGGGGGGGGGGGGGGGGGDFFGGGGGGGGGGGGGFGGGGGGGFGGGGGGGGGGGGGGGGGGFGGCFGGGGGGGGDFGGFGGGGGGDGGGGGGFGFFGGFEGGGEGFG@DGGFGFFFFFFFG;BFGFFFFGGG?;DGGCEGF?>BDGFG0;BFBG?7EB?024?7F4)<C?>F>;97?F:>G0CB6?FFGA).
@M04650:207:000000000-C238N:1:1101:11050:10878 2:N:0:19
GGACTACCAGGGTTTCTAATCCTGTTTGCTCCCCATGCTTTCGCGCCTCAGCGTCAGTTACAGACCAAAAAGTCGCCTTCGCCACTGGTGTTCCTCCACATCTCTACGCATTTCACCGCTACACGTGGAATTCCACTTTTCTCTTCTGTACTCAAGCCTTCCAGTTTCAAATGACCTTCCACGGTTAAGCCGTGGGCGTTCACATCAGACTTAAAAGGCCGCCTGCGCGCGCTGTACGCCCAATAATTCCGGACAAAGCTTGCCACCTACGTATTACCGCGGCTGCTGGCACGGAGGTAGG
+
CCCCCE<CEFGG@C@<EEFFFDEE@E,CCBEEEEFGGGFDCFF;FC@BFAF8FBCBF,,C,CFCF7C@EFFGFGE@CC:FF@CC@FEGCFCFFG8FFG8?9?=A;E<D>FC7<EEFCFEDECE<F:FFCD,4CBFG8D,FFGC<EFFEA,C;;>E@:@,3==@EC,=9,3@9BD8,,+@,@,@CD@>DGEFG7CCE?*5@7?EA+*:9;C4+:CF7+:;4:)((-;>/51332*.7;08**-((97)67996:>58*4(.)4*4>66:?04,<+55<03(474(44)48*2+4(,4(*..(
@M04650:207:000000000-C238N:1:1101:20697:10927 2:N:0:19
GGACTACAAGGGTTTCTAATCCTGTTTGCTCCCCACGCTTTCGCGCCTCAGCGTCAGTTACAGACCAAAAAGCCGCCTTCGCCACTGGTGTTCCTCCACATCTCTACGCATTTCACCGCTACACGTGGAATTCCGCTTTTCTCTTCTGTCCTCAAGCCTTTCAGTTTCCAATGACCTTCCACGGTTAAGCCGTGGGCTTTCACATCAGACTTAAAAGGCCGCCTGCGCGCGCTTTACGCCCAATAATTCCGGACAACGCTTGCCACCTACGTATTACCGCGGCTGCTGGCACGTAGTTAGC
+
CCCCCGGGGGGGFGGGGGGGGGGGGGGGGGGGGGGGGGGGGGGGGGGGGGGGGGGGGGGGGGGGGGGGGGGGGGGGGGGGGGGGGGGGGGGGGGGGGGGGFFGGGGFGGGGGGGGGGGGGGGGGGGGGGGGGGGGGGGGGGGGFGGGGGGGFGGGGGGGGGGGGGGGGGFFGGGGGGGGDGGGGGGGFGGFDGGGGGGGGGFGFFGF9BGGGE@CC>=GF@GFFFFBFFGFBBGFFFFEGGF:?GGFBGFFBBEGFGBF:1<<>FG?:?FB<)A?AGG<>>>FF>:84:G0?(41:?G<A<
@M04650:207:000000000-C238N:1:1101:18242:10936 2:N:0:19
GGACTACAAGGGTATCTAATCCTGTTTGCTTCCCATGCTTTCGCGCCTCAGCGTCAGTTATAGACCAGAAAGTCGCCTTCGCCACTGGTGTTCCTCCACATCTCTACGCATTTCACCGCTACACGTGGAATTCCACTTTCCTCTTCTATCCTCAAGCCTTCCAGTTTCCAATGACCTTCCACGGTTAAGCCGTGGGCTTTCACATCAGACTTAAAAGGCCGCCTGCGCGCGCTTTACGCCCAATAATTCCGGACAACGCTTGCCACCTACGTATTACCGCGGCTGCTGGCACGTATTTAGC
+
CCCCCGGGGGGGGGGGGGGGGGGGGGGGGGEGGGGFGGGGGGGGGGGGGGGGGGGGGGGFGGGGGGGGGGGGFGGGGGGGGGGGGGGGGGGGGGGGGGGGFGGGGGGGGEGGGGGGGGGGGEGGGGFGEFGGGGGGGGGGGGGFGGGGGGDFGAFCGCFFGGGGGGGGGGGFGGGGGGGFGGGGGGGEGCFGGGGGFGGGGCFFFGGFFGGGFGGGF>CF>GF=9F246:2:FGF<A?GEG@;@FCEFFFFBFFG?G123(3C(*081???B2F:2EF061961(142(2,<:2<)4AA)6
@M04650:207:000000000-C238N:1:1101:23411:10949 2:N:0:19
GGACTACAGGGGTTTCTAATCCTGTTTGCTCCCCACGCTTTCGCGCCTCAGCGTCAGTTACAGACCAAAAAGCCGCCTTCGCCACTGGTGTTCCTCCACATCTCTACGCATTTCACCGCTACACGGGGAATTCCGCTTTTCTCTTCTGTCCTCAAGCCTTCCAGTTTCCAATGACCTTCCACGGTTAAGCCGTGGGCTTTCACATCAGACTTAAAAGGCCGCCTGCGCGCGCTTTACGCCCAATAATTCCGTACAACGCTTGCCACCTACGTATTACCGCGGCTGCTGGCACGAAGTTAGC
+
CCCCCFGEFGGGFGGGGGGGGFGGGGGGGFGGGGGCFGGFGFEFGGGGGGGGDGGGGGF@@FGGGGFFGGG:<@:FGGGFFEFGGGEGFG4BFFGFGFEF<F;ADFGGGE7FAFGGGFED@+=F7+@CEECFGEECEGFFGGGF:E=D,,@DAE8@FF8C@FGA@C7EAFCDFGG7@?6:ACECGF5EFCFG995C7FCFD9EF>CC6@GG79DCF62CF=D6@;5(>1C99BEFA=(/?8?2<F*)-:79)()9)77>?::C:79<<B::?FG3<C>?>1(-69B734C:??(344:4<4
@M04650:207:000000000-C238N:1:1101:12164:11022 2:N:0:19
GGACTACACGGGTATCTAATCCTGTTTGATCCCCACGCTTTCGCACATCAGCGTCAGTTGCAGACCAGAGAGCCGCCTTCGCCACTGGTGTTCCTCCATATCTCTGCGCATTTCACCGCTACACATGGAATTCCACTCTCCTCTTCTGCACTCAAGCAAGACAGTTTCCAATGACCTTCCTCGGTTGAGCCGAGGGCTTTCACATCAGACTAATCTTGCCGCCTACGCGCGCTTTACGCCCAATAATTCCGGATAACGCTTGCCACCTACGTATTACCGCGGCTGCTGGCACTTAGTTAGC
+
CCCCCGGGGGGGGGGGGGGGGGGGGGGGGGGFGGGGGGEGGGGGGGGGGGGGGGGEGGGGGGGGGGGGGGGGGGGGGGGGEFEGGGGGFGGGGGGFFGGGFGGGGGGGGGGGGGGGGGGDGDFFGGGGGFFGGGGGGGFGGGGFGGGGGGGFGGGGGGGGGGGG9EGGGFGGGGGGA=FDDAECGGGGGGGGGGGGG>AF7@FF6CGFFG4?@DCFFCGGFGFFDFDFFC>FF5;6A?EEGFFFFGFAGFFFF3D9C<>0<FGBFD02.864238)30,49(099B244:1+().)69<4<
@M04650:207:000000000-C238N:1:1101:8001:11049 2:N:0:19
GGACTACTAGGGTTTCTAATCCCGTTCGCTCCCCACGCCTTCGCGCCTCAGTGTCAGGTGTATCCCAGCTGGCCGCCTTCGCCACGGGTATTCCTCCCGATCTCTACGCATTTCACCACTACACCGGGAATTCTACCAGCCCCTGATACCCTCAAGCTCACCCGTCCCCGACGACCCTCCCCGGTTAGGCCGGGGGCTTTCACGCCGGGCGCAATGAGCCACCTGCGCGCGCTTTACGCCCAGTAACTCCGGACAACGCTCGACCCCCACGACTTACCGCGGCTGCTGGCACGAGGTTAGC
+
CCCC?FGGFFGGGGFFGFGGGFGGCF@GGB@CFGGGGCFGGGGGFEE7CFGFGFCEFDFGGGGGGGCGGFGGGFGGDEGGFGGGGGGFFFGGFFCE=FGGCFGEFDGFGEE>@<@FFFFFDGGG?FGGEFG8BFGGGGFCECGFFCFCFDE5+D,6,,@4AFGGF>>C:*3BDFGCDCCEEGGECC*@F<7*=ECED3F?:/:.@*5;25/93<*9*.<D24:<?F0:139;(*.:62CG>:3(;*-):)76(8).*,((,(993E2((24(-*34A74>>;1(,8),8539?(,((2.(.
@M04650:207:000000000-C238N:1:1101:15781:11080 2:N:0:19
GGACTACCGGGGTTTCTAATCCTGTTTGCTCCCCATGCTTTCGCGCCTCAGCGTCAGTTATAGACCAGAAAGTCGCCTTCGCCACTGGTGTTCCTCCACATCTCTACGCATTTCACCGCTACACGTGGAATTCCACTTTCCTCTTCTATCCTCAAGCCTTCCAGTTTCCAATGACCTTCCACGGTTAAGCCGTGGGCTTTCACATCAGACTTAAAAGGCCGCCTGCGCGCGCTTTACGCCCAATAATTCCGGACAACGCTTGCCACCTACGTATTACCGCGGCTGCTGGCACGTAGTTAGC
+
CCCCCGGGGGGGGGGGGGGGGGGGGGGGGGGGGGGGGGGGGGGGGGGGGGGGGGGGGFGGGGGGGGGGGGGGGGGGGGGGGGGGGGGGGGGGGGGGFGGGGGGGGGCGGGGGGGGGGGGGGGGGGGGGGGGGGGGGGGFGGGGFGGGGGGGFGGGGGGGGGGGGGGGGGGGGGDGCFGGGFGG7FGGGGGGEGGGGGGGCFAGFFFFF@FGGFCF@C5FC=DBDFF9?BD01>GF3ADGE>:??GFABGFFB0>DBG942?BG?CFBB::??2A?BGG110;09>68?FGF???BF:CA)6
@M04650:207:000000000-C238N:1:1101:11962:11107 2:N:0:19
GGACTACCAGGGTTTCTAATCCTGTTTGCTCCCCATGCTTTCGCGCCTCAGCGTCAGTTATAGACCAGAAAGTCGCCTTCGCCACTGGTGTTCCTCCACATCTCTACGCATTTCACCGCTACACGTGGAATTCCACTTTCCTCTTCTATCCTCAAGCCTTCCAGTTTCCAATGACCTTCCACGGTTAAGCCGTGGGCTTTCACATCAGACTTAAAAAGCCGCCTGCGCGCGCTTTACGCCCAATAATTCCGGACAACGCTTGCCACCTACGTATTACCGCGGCTGCTGGCACGTAGTTAGC
+
CCCCCGGGGGGGGGGGGGGGGGGGGGGGGGGGGGGGGGGGGGGEGGDGGGGGGGGGGGGGGAFGG8FFGGGGGGGGGGDGGGGGGFGGFFGGGGFGGGGGGFEGGGEGGGGGGGGGGGGGGGGGE@FEGGGGGGGGADFGGDGFCFGGDFEFGGGGGGG9FGGGGFFG9EGDFFF8DFGGGGEEGGGGGGCE>EGGGGGGGFFFFGFFFGGGFGGGFFG*:D>FDFFF2D9B9G>>A7CGG;/6FGEEGFF>::DFF>>B00/8GG?BF?<2<?>FFGBFFFB0(2??BG?G<:?419)6.
@M04650:207:000000000-C238N:1:1101:12346:11126 2:N:0:19
GGACTACAGGGGTTTCTAATCCTGTTTGCTCCCCATGCTTTCGCGCCTCAGCGTCAGTTATAGACCAGAAAGTCGCCTTCGCCACTGGTGTTCCTCCACATCTCTACGCATTTCACCGCTACACGTGGAATTCCACTTTCCTCTTCTATCCTCAAGCCTTCCAGTTTCCAATGACCTTCCACGGTTAAGCCGTGGGCTTTCACATCAGACTTAAAAGGCCGCCTGCGCGCGCTTTACGCCCAATAATTCCGGACAACGCTTGCCACCTACGTATTACCGCGGCTGCTGGCACGTAGTTAGC
+
CCCCCGGGGGGGGGGGGGGGGGGGGGGGGGGGGGGGGGGGGGGGGGGGGGGGGGGGGGGGGGGGGGGGGGGGGGGGGGGGGG,FGGGGGGFFGGGGGGGGGGGGGFGGGGGGGGGGGGEGGGGGGGGGGGFGGGGGGGGGGGGFGGFGGGGFGGFGGGGGGGGGFGGGGGGCF9FGGGGGGGGGGGGGGGGD@>ECDGGGGFGA+9DFCGGGFFGG>9FGFG=2-65A2C1;BE))+3CF771=C7<AGFFBFFG:FF>B:(/,0<0(((-4<GF2?C?B>>F>080>4C(<,.,82C2-.
@M04650:207:000000000-C238N:1:1101:7657:11141 2:N:0:19
GGACTACAGGGGTTTCTAATCCTGTTTGCTCCCCACGCTTTCGCGCCTCAGCGTCAGTTACAGACCAAAAAGCCGCCTTCGCCACTGGTGTTCCTCCACATCTCTACGCATTTCACCGCTACACGTGGAATTCCGCTTTTCTCTTCTGTCCTCAAGCCTTCCAGTTTCCAATGACCTTCCACGGTTAAGCCGTGGGCTTTCACATCAGACTTAAAAGGCCGCCTGCGCGCGCTTTACGCCCACTAATTCCGGACAACGCTTGCCACCTACGTATTACCGCGGCTGCTGGCACGTAGTTAGC
+
CCCCCGGGGGGGGGGGGGGGGGGGGGGGGGGGGGGGDGGGGGGGGGGGGGGGGGGGGFGGGGGGGGG<FGGGGGGGGGGGGGGGGGGGCGFGGGGGGGGGFGGFGGGGGGEGGGGGGGGGGGGGGGGGGGGGGGGGGGGGGGGFGGGGGGGBGGGGGGGGGGGGFGGGDGGGGGGFGDGGGGGGGGGGGGGGGGGGFGGGGFGF94DF9FDGFFFGFDGG9D@DFF@FFG@96C5<62CEGB0(9*)6*1<>?>CFFBF?46<0*A<13338)<0<GC00990;><?0077+(.(,4:<<:
@M04650:207:000000000-C238N:1:1101:20472:11173 2:N:0:19
GGACTACTAGGGTTTCTAATCCTGTTTGCTCCCCATGCTTTCGCGCCTCAGCGTCAGTTATAGACCAGAAAGTCGCCTTCGCCACTGGTGTTCCTCCACATCTCTACGCATTTCACCGCTACACGTGGAATTCCACTTTCCTCTTCTATCCTCAAGCCTTCCAGTTTCCAATGACCTTCCACGGTTAAACCGTGGGCTTTCACATCAGACTTAAAAGGCCGCCTGCGCGCGCTTTACGCCCAATAATTCCGGACAACGCTTGCCACCTACGTATTACCGCGGCTGCTGGCCCGTAGTTAGC
+
CCCCCGGGGGGGGGGGGGGGGGGGGGGGGGGGGGGGGGGGGGGGGGGGGGGGGFGGGGGGGGGGGGGGGGGGGGGGGGGGGGGGGGGGGGGGGGGGGGGGGGGGGGGGGGGGGGGGGGGGGGGGGGGGGGGGGGGGGGGGGGGFGGGGGGGFGGGGGGGGGGGGGGGGGGGGGGGGGGGGGGGGGGGGGGGGGGGGGGGGGFGFCGGAEGGGFGGGFFGFAGB))9@D>DFFFGFFFFGGC3(/CFE3:@69:5<<9298<BFFGGF:003?FGBDGGF>>>FFFF723/(/-4;6?GA2.
@M04650:207:000000000-C238N:1:1101:3813:11187 2:N:0:19
GGACTACCAGGGTTTCTAATCCTGTTTGCTCCCCACGCTTTCGCGCCTCAGCGTCAGTTACAGACCAAAGAGTCGCCTTCGCCACTGGTGTTCCTCCACATCTCTACGCATTTCACCGCTACACGTGGAATTCCACTCTTCTCTTCTGTACTCAAGTTTCCCAGTTTCCAATGACCGTTCGTGGTTGAGCCACGAGATTTCACATCAGACTTAAGAAACCGCCTGCGCGCGCTTTACGCCCAATAATTCCGGACAACGCTTGCCACCTACGTATTCCCGCGGCTGCTCGCACGTCGTTAGC
+
CCCCCGGGGGGDGGCEGGGGGGGGFGGGCGGFGGGGGDBFGGGGGGGGEDGFGEFDGGGGGGGGGFFGGGFFGG>CGGGGGGGGGGGGFGGEGFEBFEGGFDDFGGGC7BFGGGGGGGGGEGGCFGFCFEFGGGGGGFGFEFGFGGGGGFEFGCDFFFFFDGFDFFFFG,EFFFFF6=CFEGGGCFGC?8DCGGGE5CFGG6,?9;>FEGGGA>+=C==C)C>(/)(:(23>FGFCFDG<FD0;C*4<F4)2:>DFGB>B((9(2<:?072()+4)<>((271;9?0)4E6E(4((-14(.
@M04650:207:000000000-C238N:1:1101:17728:11210 2:N:0:19
GGACTACCAGGGTTTCTAATCCTGTTTGCTCCCCATGCTTTCGCGCCTCAGCGTCAGTTATAGACCAGAAAGTCGCCTTCGCCACTGGTGTTCCTCCACATCTCTACGCATTTCACCGCTACACGTGGAATTCCACTTTCCTCTTCTATCCTCAAGCCTTCCAGTTTCCAATGACCTTCCACGGTTAAGCCGTGGGCTTTCACATCAGACTTAAAAGGCCGCCTGCGCGCGCTTTACGCCCAATAATTCCGGACAACGCTTGCCACCTACGTATTACCGCGGCTGCTGGCTCGTAGTTAGC
+
CCCCCGGGGGGGFGGGGGGGGGAFFGGGDFGG@FGGDGGGGGGCGGGGGGGFCFFGGFGFFGFGGGFFGGGGGGGGGGGFGEFCFGGGGGGGFGFFGFGGGGGGGG9A@FGGGFFFFEGGG@FFEEGGEFF@AFFCFF8?EDFDF;EFCDBFGGGCFGGFG8EFFDFFB3@@DF88FDG8==+>DEEGGGGCEEG7DCCFF;@9B>DFEF9C@FGGF>5DA>5==F(85C6;(:>4C?CFB?D8CGC);869<DG?D11<11*,:C?<??244336A*3(449;>B>0.*(3,,2:?A9A)
@M04650:207:000000000-C238N:1:1101:24441:11222 2:N:0:19
GGACTACACGGGTATCTAATCCTGTTCGCTCCCCACGCTTTCGAGCCTCAGCGTCAGTTACAGTCCAGAGAGTCGCCTTCGCCACTGGTGTTCTTCCTAATCTCTACGCATTTCACCGCTACACTAGGAATTCCACTCTCCTCTCCTGCACTCTAGATACTCAGTTTGGAATGCAGTACTCGGGTTGAGCCCAAGTATTTCACATCCCACTTAAGTATCCGCCTACGCTCCCTTTACGCCCAATAAATCCGGATAACGCTCGCCACCTACGTATTACCGCGGCTGCTGGCACGTAGTTAGC
+
CCCCCGGGGGGGGGGGGGGGGGGGGGGGGGGGGGGGGGGGGGGDGGGGGGGGGGGGGGGGGGGGGGGGGGGGGGGGGGGGGGGGGGGGGGGGFFGGGGGGGGGGGGGGGGGGGGGGGGEGGGGGFFGGGGGGGGGGGGFGGFFFGGGDFGGFGGGFFFDFGGGGGGGGGGGGGGGGGDFGFGDGGEGGGGGGGGGGGGGGGFGFFGCFEGGGFGGGF7D9@GAADFFDDG@B=FFFFFGGG4(3>7CCGF>(3AG@F2>?D>G(186:BF:,8FFFGGFFB196>:82>C79:1(4,AAF5
@M04650:207:000000000-C238N:1:1101:28797:11238 2:N:0:19
GGACTACAGGGGTATCTAATCCTGTTTGCTCCCCACGCTTTCGCGCCTCAGCGTCAGTTCCAGACCAAAGAGCCGCCTTCGCCACTGGTGTTCCTCCACATCTCTACGCATTTCACCGCTACACGTGGAATTCCACTCTTCTCTTCTGTACTCAAGTTTCCCGGTTTCCAATGACCGTTCGTGGTTGAGCCACGAGATTTCACCTCGGACCTACGAAACCGCCTGCCCGCGCTTTACGCCCAATAATTCCGGACAACGCTTGCCCCCTACGTATTACCGCGGCTTCTGGCCCGTCGGTAGC
+
CCCCCGGF@DGGGGGFGGGGGGGGGGGGGGGGGGGGGGGGGGGDFF@F:FEGEGGGGG,,,,C,CFECECFF,BFCCGFGGGGGGGGGFEFGGGGGG<,FGGGG9CFFGGGGGGGGGGGGCG9D49AFFBFGGGGGGGG,C9DFGG,ECFFFG,@,,,,,75+@@EDFFF,369@,++4@E@BEFGGC7EG,@@E17;>DFFG**3*/):/?BF**)-=C=GF?0A58;D@>27>EF1CEG(-(77)6:F49?ED:F99028FFDGF(6?<?>725FG(,,(71(44)3?3C01(((2(,5
@M04650:207:000000000-C238N:1:1101:11355:11254 2:N:0:19
GGACTACAAGGGTATCTAATCCTGTTTGCTCCCCACGCTTTCGAGCCTCAGCGTCAGTTACAGTCCAGAGAGTCGCCTTCGCCACTGGTGTTCTTCCTAATCTCTACGCATTTCACCGCTACACTAGGAATTCCACTCTCCCCTCCTGTACTCTAGATCTCCAGTTTGGAATGCAGCCCCCAGGTTGAGCCCGAGTATTTCACATCCCACTTAAAGAACCGCCTACGCTCCCTTTACGCCCAGTAAATCCGGACAACGCTTGCCACCTACGTATTACCGCGGCTGCTGGCACGTAGTTAGC
+
CCCCCGGGGGGGGGGGGGGGGGGGGGGGGGGGGGGGGGGGFGGGGGGGGGGGGFGGGGGGGGGGGGGGGGGEEGGGGGGGGGGFGGGGFGFGGFGGGGDFFGGGGGGGGGEFFGGGGGGDGGGGGGGGFFDFGGGFGGFGG?E6CCFCFGGFGGGGGGGGGGFGFGGG>EGGGGGGGGGGGGGGGGGGGGGGGGGGGGGG7CGFFGGACGGGFGGGFFGGFG>DDFFFDC@=:FF=FDGGG@@3CDE?CA;;@DGF4146(4<:>9?<07?17E7<:>(-9>0(31)4:C?C<3::(<<<)
@M04650:207:000000000-C238N:1:1101:26995:11283 2:N:0:19
GACTACCAGGGTATCTAATCCTGTTTGATCCCCACGCTTTCGCACATCAGCGTCAGTTGCAGACCAGAGAGCCGCCTTCGCCACTGGTGTTCCTCCATATCTCTGCGCATTTCACCGCTACACATGGAATTCCACTCTCCTCTTCTGCACTCAAGCAAGACAGTTTCCAATGACCTTCCTCGGTTGAGCCGAGGGCTTTCACATCAGACTAATCTTGCCGCCTACGCGCGCTTTACGCCCAATAATTCCGGATAACGCTTGCCACCTACGTATTACCGCGGCTGCTGGCACGTAGTTAGCC
+
CCCCCGGGGGGGGGGGGGGFGGGGGGG<FGGGGGGGGGGGGGGGGGFGGGGGGGGGGGGGGGGGGGGGGGGGGGGGGGGGGFGGGGFFEFGGGFGGGGGGGGAGGGGGGDGGGGGGGGGDGGGGCGEFFGGGFGGGGGGGGGGFGGGGGGGFFCEFGGGFGGGGGGG9EEGFFGGGFGGGCE68FGGGGGGGEGGGGGAE9AFF*?DAEFGFE7EGF=FGBC@@B?BF@D>;<5CCEFGCFF:FFGDBC@3((0?8C6,(46F9FA3231:?<844+*(79>BFBBF(66,*,(.4-+-)4
@M04650:207:000000000-C238N:1:1101:19675:11301 2:N:0:19
GGACTACCGGGGTATCTAATCCTGTTTGATCCCCACGCTTTCGCACATCAGCGTCAGTTACAGACCAGAGAGCCGCCTTCGCCACTGGTGTTCTTCCATATCTCTGCGCATTTCACCGCTACACATGGAATTCCACTCCCCTCTTCTGCACTCAAGCGAAACAGTTTCCAATGACCCTCCCCGGTTGAGCCGGGGGCTTTCACATCAGACTAATCTCGCCGCCTACGCGCGCTTTACGCCCAATAATTCCGGATAACGCTTGCCACCTACGTATTACCGCGGCTGCTGGCACGTAGTTAGC
+
CCCCCGGGGGGGGGGGGGGGGGGGGGGGGGGGGGGGGGGGGGGGGGGFGGGGGGGGGGGGGGGGGGGGGGGGGGGGGGGGGGGGGGGGGGGGGGGGGGGGGGGGGGGGGGGGGGGGGGGGGGGGGFGCCGGGGGGGFFFFGGGF8EGGGGGFG,=FGE>@CEFD@BFFEGGGG9FGGFFGGGGGGDDCFGGGEEGGGGGFF=FFFG=8@CDGEGD+;3CGBGFFFFFF9D06(C52@6EEG?:?C*-4>@FF3)*6F:9?(8F?7CB:4::B<E?FGC,(.4;>>??>,A3E?:1(,A>2>
@M04650:207:000000000-C238N:1:1101:17670:11343 2:N:0:19
GGACTACCAGGGTTTCTAATCCTGTTTGCTCCCCACGCTTTCGCGCCTCAGCGTCAGTTACAGACCAAAAAGCCGCCTTCGCCACTGGTGTTCCTCCACATCTCTACGCATTTCACCGCTACACGTGGAATTCCGCTTTTCTCTTCTGTCCTCAAGCCTTCCAGTTTCCAATGACCTTCCACGGTTAAGCCGTGGGCTTTCACATCAGACTTAAAGGGCCGCCTGCGCGCGCTTTACGCCCAATAATTCCGGACAACGCTTGCCACCTACGTATTACCGCGGCTGCTGGCACGTAGTTATC
+
CCCCCGGGGGGGGGGGGGGGGGGGGGGGGGGGGGGGGGGGGGGGGGGGGGGGGGGGGGGGGGGGGGGGGGFGGGGGGGGGGGGGGGGGGGGGGGGGGGGGGGGGGGGGGGGGGGGGGGGGGGGGGGGGGGGGGGFGGGGGGGGFGGGGGGGFGGGGGGGGGGGGGGGGGGGGGFGGGGGGGGGGGGGGDFGGGGGGGGGGGFGFFGGF@GGG;DCC>DGGFGFFDFFFFGFFBGF2BFGGG?BBGG<<FFFF?FGFG9BB??FFDC?:??FFBCBAGG?BBFFF>6))4E:C:.(4<F2-6
@M04650:207:000000000-C238N:1:1101:14127:11346 2:N:0:19
GGACTACTGGGGTATCTAATCCTGTTTGCTCCCCACGCTTTCGCGCCTCAGCGTCAGTTACAGACCAAAAAGCCGCCTTCGCCACTGGTGTTCCTCCACATCTCTACGCATTTCACCGCTACACGTGGAATTCCGCTTTTCTCTTCTGTCCTCAAGCCTTCCAGTTTCCAATGACCTTCCACGGTTAAGCCGTGGGCTTTCACATCAGACTTAAAAGGCCGCCTGCGCGCGCTTTACGCCCAATAATTCCGGACAACGCTTGCCACCTACGTATTACCGCGGCTGCTGGCACGTAGTTAGC
+
CCCCCGGGGGGGGGGGGGGGGGGGGGGGGGGGGGGGGGGGGGGGGGGGGGGGGGGGGGGGGGGGGGGGGGGGGGGGGGGGGGGGGGGGGGGGGGFGGGGGGGGGGGGGGGGGGGGGGGGGGGGGGGFGGGGGGGGGGGGGGGGFGGGGGGGFGGGGGGGGGGGEFGGGGGGFDFGGGGGGGGGGGGGGGGGGGGGGCG:EGFGFFGGFEGFGEGGGFFGG24>@FF9EFGFFFGFE=08EGB?FG7<57BF9:BGBGBFBF?GFDGF03>6<>C(6C:(-49>0(,8>BC(<36((4+6<6
@M04650:207:000000000-C238N:1:1101:27862:11386 2:N:0:19
GGACTACAGGGGTATCTAATCCTGTTTGCTCCCCACGCTTTCGCGCCTCAGCGTCAGTTACAGACCAAAAAGCCGCCTTCGCCACTGGTGTTCCTCCACATCTCTACGCATTTCACCGCTACACGTGGAATTCCGCTTTTCTCTTCTGTCCTCAAGCCTTCCAGTTTCCAATGACCTTCCACGGTTAAGCCGTGGGCTTTCACATCAGACTTAAAAGGCCGCCTGCGCGCGCTTTACGCCCAATAATTCCGGACAACGCTTGCCACCTACGTATTACCGCGGCTGCTGGCACGTAGTTAGC
+
CCCCCGGGGGGGGGGGGGGGGGGGGGGGGGGGGGGGGGGGGGGGGGGGGGGGGGGGGGGGGGGGGGGDEGGGGGGGGGGGGGGGGGGFFGGGGGGGGFGGGGGGGGFGGGGGGGGGGGGDEGGGEGGGGGGGGGGGGE@FGGGFGGGGGFFFGCFFGGGGGGGG=FFGGGGGGGGGGGGGFGGGGGG9FGGGGGGGGGGGGFGFCGC91@CGFGGCF@GGFGF=BF9>>GF@>EFEFFEGGBB<CDBBGFF92@G:F6;BB?D>DF63:303>E?>GG696>F0(:??::0<:?(48F)4-
@M04650:207:000000000-C238N:1:1101:12923:11399 2:N:0:19
GGACTACTCGGGTTTCTAATCCTGTTTGCTCCCCATGCTTTCGCGCCTCAGCGTCAGTTATAGACCAGAAAGTCGCCTTCGCCACTGGTGTTCCTCCACATCTCTACGCATTTCACCGCTACACGTGGAATTCCACTTTCCTCTTCTATCCTCAAGCCTTCCAGTTTCCAATGACCTTCCACGGTTAAGCCGTGGGCTTTCACATCAGACTTAAAAGGCCGCCTGCGCGCGCTTTACGCCCAATAATTCCGTACAACGCTTGCCACCTACGTATTACCGCGGCTGCTCGCCCGTACTTAGC
+
CCCCCGGGGGGGGGGGGGGGGGGGGGGGGGGGGGGGGGGGGGGGGGGGGGGGGGGGGG,FGDGGGFGGGCGGGFGGGGGGGGGGGGGGGFGEGGGGGGGGGGGGGGGGGGGGGGGGGGGGGGGG7FFFGGGGGGGGGGGGGGGFDGGGGGFFGEGGGGGFGGGGGGGGFDFFFEGGGGGF8FEGGGGGGGGGEGGGFGGGGFGFFGGFEGGGCFF>F>CFBDA@BFFE5C;6BGF<C@GGGF?DC*9<FFF)(.9>GB>63:C?:9:7(4::4<?<FF80;B;>F?7)3C(:(39(4C)).
@M04650:207:000000000-C238N:1:1101:11800:11413 2:N:0:19
GGACTACAAGGGTATCTAATCCTGTTTGCTCCCCACGCTTTCGAGCCTCAGCGTCAGTTACAGTCCAGAGAGTCGCCTTCGCCACTGGTGTTCTTCCTAATCTCTACGCATTTCACCGCTACACTAGGAATTCCACTCTCCCCTCTTGTACTCTAGATCTCCAGTTTGGAATGCAGCCCCCAGGTTGAGCCCGAGTATTTCACATCCCACTTAAAGATCCGCCTACGCTCCCTTTACGCCCAGTAAATCCTGACAACGCTTGCCACCTACGTATTACCGCTGCTGCTGGCACGTAGTTAGC
+
CCCCCGGGGGGGGGGGGGGGGGGGFGGGGGGGGGGGGGGGGGGFGGGFGFGFEFFGEGGGGGGGGGGGGGGGGGGGGGGGGGFGGGGGFFGGGFGGGGGGGGGGGGGGEGEFGGGGGGGGGGGGGCFGFGGGG,CFGGFF@DGFGGGGGGGFGGGGGGCBDGGGFFGG6,D>DEEAFFECEGGGFFGGGGGGGGGGGGGGFFGFFGGFFGGGFFGGF=GGFGFFAA@B2D>DFGF*+6EEGFFFGGFCGA8))=GEF2:???FECCF@;@F8>C?42:11,-93?22:,/.3-.(.8+596
@M04650:207:000000000-C238N:1:1101:17213:11529 2:N:0:19
GGACTACCAGGGTATCTAATCCTGTTTGATCCCCACGCTTTCGCACATCAGCGTCAGTTGCAGACCAGAGAGCCGCCTTCGCCACTGGTGTTCCTCCATATCTCTGCGCATTTCACCGCTACACATGGAATTCCACTCTCCTCTTCTGCACTCAAGCAAGACAGTTTCCAATGACCCTCCCCGGTTGAGCCGGGGGCTTTCACATCAGACTAGTCTTGCCGCCTACGCGCGCTTTACGCCCAATAATTCCGGATAACGCTTGCCACCTACGTATTACCGCGGCTGCTGGCACGTAGTTAGC
+
CCCCCCGGGGGGGGGGGGCFGGFGGGGGGFGGGGGGGGGGGGGGEFGDGEGGEFGGEFGGGGFGGGGGGGGGGGGGGGGGFGGGGGGGGGGGGGGGGGGFAFGGGFGGGGGGGGGGGDEGGGDGFFFGGFFGGGGGGGGGGGFCFGCFGGGFGGGFGFFGCGFFFGGGFGFGDA=DDDF+@CEECFGGGGGEGGD5DDFGGFG=FGFABGGG(;@DAEEF>D96;F@DFGFFFG3)9?GCCB(8FF>AGFF>?:DFFFFB(-<3:CBF0:<.5CBAFG(309;99::::=(?6,4?6F9<>
@M04650:207:000000000-C238N:1:1101:8020:11537 2:N:0:19
GGACTACTCGGGTATCTAATCCTGTTTGCTCCCCATGCTTTCGCGCCTCAGCGTCAGTTATAGACCAGAAAGTCGCCTTCGCCACTGGTGTTCCTCCACATCTCTACGCATTTCACCGCTACACGTGGAATTCCACTTTCCTCTTCTATCCTCAAGCCTCCCAGTTTCCAATGCCCTTCCACGGTTAAGCCGTGGGCTTTCACATCAGACTTAAAAGCCCGCCTGCGCGCGCTTTACGCCCAATAATTCCGGACAACGCTTGCCACCTACGTATTACCGCGGCTGCTGGCCCGTAGTTAGC
+
CCCCCGGGGGGGGGGGGGGGGGGGGGFGGGGGGDC<@<FGGGDFEGGGEFFFGCEGDDFC,C@EF,CFCGE@EABCGGGGGGGG78FGFGGCFFFGGDGGC@;FFGGFE@FGEAFGGCEGGGGGG:FEFEFGGGGGGGAFGGGCDGC8<DE98EFD,D8,@7,@FGFG963ED,=1@8DGFGEGG7CECFFGECC+3;FGGCAB+7<;87FGF7CDF2DD27>@2)()0/239=A3@?GG*203*;5)::70(5CBG;02(4<:>E?:??08?F04CF119(3;(-)57*(*(,,,(+6).
@M04650:207:000000000-C238N:1:1101:13502:11556 2:N:0:19
GGACTACCAGGGTTTCTAATCCTGTTTGCTCCCCACGCTTTCGCGCCTCAGCGTCAGTTACAGACCAAAAAGCCGCCTTCGCCACTGGTGTTCCTCCACATCTCTACGCATTTCACCGCTACACGTGGAATTCCGCTTTTCTCTTCTGTCCTCAAGCCTTCCGGTTTCCAATGACCTTCCACGGTTAAGCCGTGGGCTTTCACATCAGACTTAAAAGGCCGCCTGCGCGCGCTTTACGCCCAATAATTCCGGACAACGCTTGCCACCTACGTATTACCGCGGCGGCTGGCACTTAGTTAGC
+
CCCCCGG8FFEGFGGGGEFGGGGGGD9@FGGGGGFGGGGGGFGGGGGGGGFGGGGGGGGGGFGGGGGGGFGGFGECCEGGGGGEFGGG9FFFGEEFGGGGGGGGFGGGGGGGGFGGGGE>EGGFGEG+?CFCEFGD>ECFGGGFGGAEFGFFG9FF@DGGGGGD+=CCEGDGCDGGFGGG7FEGGGGGACCCAEGGGGG?G92B+2:930*4>@F8C2:F2<9;@F2ABG09:E:4=?DCC06?FGF>7?)34>G654>BFBG:*<2..5,.205)+:21>0(((3;>?E3+().-4+-6.
@M04650:207:000000000-C238N:1:1101:16833:11600 2:N:0:19
GGACTACACGGGTTTCTAATCCTGTTTGCTCCCCATGCTTTCGCGCCTCAGCGTCAGTTATAGACCAGAAAGTCGCCTTCGCCACTGGTGTTCCTCCACATCTCTACGCATTTCACCGCTACACGTGGAATTCCACTTTCCTCTTCTATCCTCAAGCCTTCCAGTTTCCAATGACCTTCCACGGTTAAGCCGTGGGCTTTCACATCAGACTTAAAAGGCCGCCTGCGCGCGCTTTACGCCCAATAATTCCGGCCAACGCTTGCCACCTACGTATTACCGCGTCTGCTGGCACGTAGTTAGC
+
CCCCCGGGGGGGGGGFGGFGGFGGFGGGGFGGGGGGGFFFFGEEGG@EGCGGGGG:CCFAFGGGGGFFGGFFFGCFFGC@FGGGGFFGEFGGGCFGGGFFFGGGGG9FEEGGFGG<FEED=FGE:4AFCCAEEGFGAFEECFA?FCGAF=EDFG?DF68DDGGGGFGCDFGG+AAFFDD88FCGGDCA<E7C++@C95DEFFG+;7<6=GGGCG>=F);C@D258;5>2:1;@EFECFGG7;@FGD>AF@FB(5)3C:0:?:FFFFF?FF?BFC3)<:12;(4:6BFF2:(<44(,-:695
@M04650:207:000000000-C238N:1:1101:25822:11659 2:N:0:19
GGACTACTCGGGTTTCTAATCCTGTTTGCTCCCCATGCTTTCGCGCCTCAGCGTCAGTTATAGACCAGAAAGTCGCCTTCGCCACTGGTGTTCCTCCACATCTCTACGCATTTCACCGCTACACGTGGAATTCCACTTTCCTCTTCTATCCTCAAGCCTTCCAGTTTCCAATGACCTTCCACGGTTAAGCCGTGGGCTTTCACATCAGACTTAAAAGGCCGCCTGCGCGCGCTTTACGCCCAATAATTCCGGACAACGCTTGCCACCTACGTATTACCGCGGCTGCTGGCACGTAGTTAGC
+
CCCCCGGGGGGGGGGGGGGGGGGGGGGGGGGGGGGGGGGGGGGGGGGCFGGF:CEGGFGGGGGGGGGGGGGCFGGGGEEGGGGEGGGGGGGGGGGGGGGGGGGGGGGGGGGGGGGFGGGGGGF8=EAFFBFGGFDEEGFGGFF7EGGCEFCFGGFGGFGCFGGFFFGGGGGGGGFCFFGCFGEGGGGGFGFDEEDGGGGGGFGFFCD5677BEFGFA=FC9D=D=FFF>49>FGF<A?GGGFFF;><CGFF91;C(/3((4:G07C0(,3::)<:2C*23966(46::7=2E:2(((3)).
@M04650:207:000000000-C238N:1:1101:13217:11683 2:N:0:19
GGACTACAGGGGTTTCTAATCCTGTTTGCTCCCCATGCTTTCGCGCCTCAGCGTCAGTTGCAGACCAGAGAGCCGCCTTCGCCACTGGTGTTCCTCCATATCTCTGCGCATTTCACCGCTACACATGGAATTCCACTCTCCTCTTCTGCACTCAAGCGAAACAGTTTCCAATGACCTGCCTCGGTTGAGCCGAGGGCTTTCACATCAGACTAATCTCGCCGCCTACGCGCGCTTTACGCCCAATAATTCCGGATAACGCTTGCCACCTACGTATTACCGCGGCTGCTGGCACGTAGTTAGC
+
CCCCCGGGGGGGGGGGGGGGGGGGGGGGGGGEGGGGFGGGGGGGGGGGGGGGGGGGGGGAEGGGGGGFFGGGGGGGGGGGGGGGGGGGGGGGGGGGGGGGGGGGGGGGGGGEGGGGGGGGGEGGFFGGGGGGGGCC;DFFGGGFCFFCE=FDGFGGGGD68B8FDFFFGFGC?EFFFFCFCFGGGGGCFGCG>EEEDGGGGFGF+*:6:CD*>@7:B=GGFGFF;;@AB:@F0EFBF?ECGF0:CFAAGF6917D<D(16::G(*<310343,<4>GFBBFBF9>?F??E<F:48:<G2)6
@M04650:207:000000000-C238N:1:1101:14301:11688 2:N:0:19
GGACTACCAGGGTTTCTAATCCTGTTTGCTCCCCATGCTTTCGCGCCTCAGCGTCAGTTATAGACCAGAAAGTCGCCTTCGCCACTGGTGTTCCTCCACATCTCTACGCATTTCACCGCTACACGTGGAATTCCACTTTCCTCTTCTATCCTCAAGCCTTCCAGTTTCCAATGACCTTCCACGGTTAAGCCGTGGGCTTTCACATCAGACTTAAAAGGCCGCCTGCGCGCGCTTTACGCCCAATAATTCCGGACAACGCTTGCCACCTACGTATTACCGCGGCTGCTGGCACGTAGTTAGC
+
CCCCCGGGGGGGGGGGGGGGGGGGGGGGGGGGGGGGGGGGGGGGGGGGGGGGGGGGGGGGGGGGGGGGGGGGGGGGGGGGGGGGGGGGGGGGGGGGGGGGGGGGGGGGGGGGGFGGGGGGGGGGGGGGFFGGGGGGGGGGGGGFGGGGGGGFGGGGGGGGGFFFGGGGDGGGGGGGFGGGGGGGGGGGGGGGGGGGGGGGGFGFCFGFFFGGFGGFFDGC@DBFFFBEFD>@FGFFFFGGGD03D:3?FFF>:DGFGFFFFFG::C61>?FFFFB<GG?F>F>F0(5:7C:C?6086E24:
@M04650:207:000000000-C238N:1:1101:16551:11704 2:N:0:19
GGACTACTAGGGTTTCTAATCCTGTTTGCTCCCCATGCTTTCGCGCCTCAGCGTCAGTTATAGACCAGAAAGTCGCCTTCGCCACTGGTTTTCCTCCACATCTCTACGCATTTCACCGCTACACGTGGAATTCCACTTTCCTCTTCTATCCTCAAGCCTTCCAGTTTCCAATGACCTTCCACGGTTAAGCCGTGGGCTTTCACATCAGACTTAAAAGGCCGCCTGCGCGCGCTTTACGCCCAATAATTCCGGACAACGCTTGCCACCTACGTATTACCGCGGCTGCTGGCACGTAGTTAGC
+
CCCCCGGGGGGGGGGGGGGGGGGGGGGGGGGGGGGGGGGGGGGGGGGGGGGGGGGGGGGGGGGGGGGGGGGGGGGGGGGGGGGGGGGGGGGGGGGGGGGGGGGGGGGGGGGGGGGGGGGGGGGGDFGGGGGGGGGGGGGGGGGFGGGGGGGFGFGGGGCFGGGGGGGGGGGGGCGFGGGGGFGGGGGFGFGGGGGECCGGGAGAFCFF@GGGEGFGAAGGFDBFBFFA2C26>GF):1ECFDFFGGFEFFFB:ED?C0934?GFDGFFFFFFFGFFGG?;6;((-(5>FE?C:1<3?G9A<
@M04650:207:000000000-C238N:1:1101:18983:11730 2:N:0:19
GGACTACCAGGGTTTCTAATCCTGTTTGCTCCCCATGCTTTCGCGCCTCAGCGTCAGTTATAGACCAGAAAGTCGCCTTCGCCACTGGTGTTCCTCCACATCTCTACGCATTTCACCGCTACACGTGGAATTCCACTTTCCTCTTCTGTCCTCAAGCCTTCCAGTTTCCAATGACCTTCCACGGTTAAGCCGTGGGCTTTCACATCAGACTTAAAAGGCCGCCTGCGCGCGCTTTACGCCCAATAATTCCGGACAACGCTTGCCACCTACGTATTACCGCGGCTGCTGGCACGTAGTTAGC
+
CCCCCGGGGGGGGGGGGGGGGGGGGGGGGGGGGGGGGGGGGGGGGGGGGGGGGGGGGGGGGGGGGGGGGGGGGGGGGGGGGGGGGGGGGGGGGGGGGGGGGGGGGGGGGGGGGGGGGGGGGGGGGGGGGGGGGGGGGGGFGGGFGGGGFGGFFDGGGGGFFFGGGGGGGGGGGGGGGGGGGGGGGGGGEFGGGGGGGGGGD>CFFGGFFGGGFGDGCAGFAGFABF=A=DBFFGFFFFGGE@7@GFEEGFA9?@3:*4;?BFGFFGF:05:8<FFFGG:;B>FFFFFF?G?FF?0<BGAAA
@M04650:207:000000000-C238N:1:1101:27898:11759 2:N:0:19
GGACTACCAGGGTTTCTAATCCTGTTTGCTCCCCATGCTTTCGCGCCTCAGCGTCAGTTATAGACCAGAAAGTCGCCTTCGCCACTGGTGTTCCTCCACATCTCTACGCATTTCACCGCTACACGTGGAATTCCACTTTCCTCTTCTATCCTCAAGCCTTCCAGTTTCCAATGACCTTCCACGGTTAAGCCGTGGGCTTTCACATCAGACTTAAAAGGCCGCCTGCGCGCGCTTTACGCCCAATAATTCCGGACAACGCTTGCCACCTACGTATTACCGCGGCTGCTGGCACGTAGTTAGC
+
CCCCCGGGGGGGGGGGGGGGGGGGGGGGGGGGGGGGGGGGGGGGGGGFGGGGGGGGGFEEFFGGGGGGGFCFGGGGGGGGGGGGGGGGGGGGGGGGGGGGGGGGGGGG7,FFGGGGA7=DGEGGCFGGGGGGGGGGGDFFGGGFGDGGEGFFGGGGGGDFCFFFFGGGGGGGGGGGCFGGCEDEGGEFFGGGEGGGGGGGGFGFFGCFFGGGFGGCF=FGAGF=BF=8(C@;BDF9A3B:FDF;C735CAA>0BD3521:??F>7C?B0(4(4C>FGD:6>FFFF0)4::0FF,1<:C:>:
@M04650:207:000000000-C238N:1:1101:10735:11780 2:N:0:19
GGACTACCCGGGTATCTAATCCTGTTTGCTCCCCACGCTTTCGCGCCTCAGCGTCAGTTACAGACCAGAAAGTCGCCTTCGCCACTGGTGTTCCTCCACATCTCTACGCATTTCACCGCTACACGTGGAATTCCACTTTCCTCTTCTATCCTCAAGCCTTCCAGTTTCCAATGACCTTCCACGGTTAAGCCGTGGGCTTTCACATCAGACTTAAAAGGCCGCCTGCGCGCGCTTTACGCCCAATAATTCCGGACAACGCTTGCCACCTACGTATTACCGCGGCTGCTGGCACGTATTTTGC
+
@CCCCGGGGGGGGGGGGGGGGGGGGGGGGGGGGGGGGGGGGGGGGGGEGGGGGGGGGGGGGGGGGGGGGGGGGGGGGGGGGGGGGGGGGGGGGGGGGGGGFGGGGGGGGGGGGGGGGGGGGGGGGGGGGFFGGGGGGGGGGGGFGGGFDFGFGGGGGGGGGGFFGGGGGGGGGGGCCFGGGG8CGGGGGGGCEEGGFCCGGFGFFD>A=DCF=F7C6<FGBG@FFF@A@DFFF5ACF?EGE:?FF:<4DFF00@GFFFFB?FFFGGFBFF?FFGFBGGFBF9>B06?B07096:(-5+).,
@M04650:207:000000000-C238N:1:1101:8664:11781 2:N:0:19
GGACTACAGGGGTTTCTAATCCTGTTCGCTCCCCACGCTTTCGTTCCTCAGCGTCAGTTACTGCCCAGAGACCCGCCTTCGCCACCGGTGTTCCTCCTGATATCTGCGCATTTCACCGCTACACCAGGAATTCCAGTCTCCCCTACAGCACTCAAGTCTGCCCGTATCGCCTGCACGCCCACAGTTAAGCTGCGGGATTTCACAAACGACGCGCCAAACCGCCTACGAACTCTTTACGCCCAGTAATTCCGGACAACGCTTGCCCCCTACGGATTACCGCGGCTGCTGGCACGTAATTAGC
+
CCCCCCFFFGDGECFGGGCFGFGGGGFGGGGGGGFECCFFGGGGGGGFFFEGGGGGGFA9EEGFGGGG8CFGGGGGGGGGFGGGCGGGGGGFCFGAFGGGGGGGGFFEGGFEGGGGFGGGGGGGG7FE=BFGGGGDF?4CE+CFFCCFGFGBF=8D=EDEFGGDGCFGGGG7CFEFFDGG5F>DGGGFGGGGGGGGDC,>FFFF*7FF2:83())):3;C>G1?6F<5().6:FF>4<EGGFBFGG9<GFF92>D(C0;B??38*899014((A2<GC?9>,,(410)4E(<(33(-@:).
@M04650:207:000000000-C238N:1:1101:25590:11786 2:N:0:19
GGACTACCAGGGTTTCTAATCCTGTTTGCTCCCCATGCCTTCGCGCCTCAGCGTCAGTTATAGACCAGAAAGTCGCCTTCGCCACTGGTGTTCCTCCACATCTCTACGCATTTCACCGCTACACGTGGAATTCCACTTTCCTCTTCTATCCTCAAGCCTTCCAGTTTCCAATGACCTTCCACGGTTAAGCCGTGGGCTTTCACATCAGACTTAAAAGGCCGCCTGCGCGCGCTTTACGCCCAATAATTCCGGACAACGCTTGCCACCTACGTATTACCGCGGCTGCTGGCACGTAGTTAGC
+
CCCCCGGGGGGGGGGGGGGGGGGGGGGGGGGGGGGGGG,FGGGGGGGGGGGGGGGGGGGGGGGGGGGGGGGGGGGGGGGGGGGGGGGGGGGGGGGGGGGGGGGFGGFGGGGGGGGGGGGGGGGGGGGGGGGGGGGGGGGGGGGFGGGGDGFFGGFGGGGGGGAGFGGGGGGG?FGGGGGGGGGGGGGGGGGGGGGGFGGGGFGFACGFFGGGEGDF>@GGAD9=DF2>@DFF;GAEFFGGG@F@<F<?GFFBFFGFFFFFF<G(:9?1:76:<FBACG:>BF;>10>?8E?G?<1:?G96:
@M04650:207:000000000-C238N:1:1101:20214:11800 2:N:0:19
GGACTACACGGGTATCTAATCCTGTTTGCTCCCCACGCTTTCGAGCCTCAGCGTCAGTTACAGTCCAGAGAGTCGCCTTCGCCACTGGTGTTCTTCCTAATCTCTACGCATTTCACCGCTACACTAGGAATTCCACTCTCCCCTCCTGTACTCTAGATCTCCAGTTTGGAATGCAGCCCCCAGGTTGAGCCCGAGTATTTCACATCCCACTTAAAGATCCGCCTACGCTCCCTTTACGCCCAGTAAATCCGGACAACGCTTGCCACCTACGTATTACCGCGGCTGCTGGCACGTCGTTAGC
+
CCCCCGGGGGGGGGGGGGGGGGGGGGGGGGGGGGGGGGGGGGGGGGGGGGGGGGGGGGGGGGGGGGGGFGGGGGGGGGGGGGGGGGGGGGGGGGGGGGGGGFFGGGGGGGGGGGGGGGGGGG9FGGGGGFGGGGGGGGAFGGGFGGGGGGGFGCFGFGGCGGGGGGGGGDFFGGGGFGGGGCEGGGGGGFGFEGEG*CFCFCGFFGFFBFGGEFFGF@GGDGDD=F@>=DFFFGFEFFGGGFFEGFC<FFFFFFGFGF>?BFGF7C?7241:)344CF:B>BBFFF?F(:1C:6(7;C08>
@M04650:207:000000000-C238N:1:1101:15278:11819 2:N:0:19
GGACTACTAGGGTATCTAATCCTGTTGGCTCCCCACCCTTTCAGTCCTTGGGGTCAGTTACAGTCCAGAGAGTCGCCTTCGCCACTGGTGTTCTTCCTAATCCCAACTCATTTACCCGCACCCCTAGAATTTCCATTCTACCCCCCTGTCCTTTAGATCCCATGTTGGGAATTCATCCCCCAGGTGTCGCCCGATTATTTCCCACCCCCCTAAAAGATCCGCCTACGCCCCCTTCACTCCCCGTAAATCCGGACAACTCTTGCCACCGCGTTTTTACCGCGGCTCCTGGCACGTAGTTCCC
+
CCCC<FFFGDGGG@FFFG96C,,-CF<,C;CF@B,+,,ACE,,,,;C=,,,,++,,;C,<,;,;C,C,,,;,C,478,,9,@6@@,9:C,9@,,,5,5<,?,,4,,8,,,B<E,,9E+++++++9+,,:,,49?>,,44,9A=*=74+5,,+4@>,,4,,35,6AE,,+3,,+,62@8AFE+3DF@,,4@B1@+***2,,?+3;*33*/*;*09*+87CC(*(/(25)().(.7))0)+4<((6):06D45-8;33*).-)3*(*3((((,((24(2*-4(((((-.47=(+(41(,0)-.
@M04650:207:000000000-C238N:1:1101:6051:11823 2:N:0:19
GGACTACCGGGGTATCTAATCCTGTTTGCTCCCCATGCTTTCGCGCCTCAGCGTCAGTTATAGACCAGAAAGTCGCCTTCGCCACTGGTGTTCCTCCACATCTCTACGCATTTCACCGCTACACGTGGAATTCCACTTTCCTCTTCTATCCTCAAGCCTTCCAGTTTCCAATGACCTTCCACGGTTAAGCCGTGGGCTTTCACATCAGACTTAAAAGGCCGCCTGCGCGCGCTTTACGCCCAATAATTCCGGACAACGCTTGCCACCTACGTATTACCGCGGCTGCTGGCACGTAGTTAGC
+
CCCCCCGGGGGGGGGGGGGGGGGGGGGGGGGGGGGGGGGGGGGGGGGGGGEGGFGGGGGGGGGGGGGGGGGGGGGGGGGGGGGGGGFGGGGGGGGGGGGGGGGGGGGGGGGGGGGGGGGGGGFG7FF@F<EFGGGGGGGGGGGFGGGGFEGFGGGGGFG9DFGFGGGG;EFF+@F8,=DDFGG>FEGCAFGGEGCEGGGC:+D@9979>CGGCFFD6):C4?9@BA(:2D;;FDFFF0EGGFF06*<5CF69:5<?G>96<:C:GG??7:63)A:<F>?;((,-(-.3>E?G?:(3:FA<A
@M04650:207:000000000-C238N:1:1101:8943:11828 2:N:0:19
GGACTACTCGGGTTTCTAATCCTGTTTGATCCCCACGCTTTCGCACATCAGCGTCAGTTGCAGACCAGAGAGCCGCCTTCGCCACTGGTGTTCCTCCATATCTCTGCGCATTTCACCGCTACACATGGAATTCCACTCTCCTCTTCTGCACTCAAGCAAGACAGTTTCCAATGACCTTCCTCGGTTGAGCCGAGGGCTTTCACATCAGACTAATCTTGCCGCCTACGCGCCCTTTACGCCCAATAATTCCGGATAACGCTTGCCACCTACGTATTACCGCGGCTGCTGGCACGTACTTAGC
+
CCACCGGGGGGGGGGGGGGGGGGGGGGGGGGGGGGGGGGGGGGGGGGGGGGGGGGGGGGGGGGCEFGGGGGGGGGGGGGGEGGGGGGGGGGGGGGGFCGGGGGGGGFEEDDGGGGGGGGGGGGGFGFGGGGFGGDDFFGGGFFFGGF8FGGFGGGEGGGGGGGGFGGGGGGGF,=DGFGGGGGGGGGGGFGC@CGGGGGGGFGFFGGFFGGFF>DGFFGG>G2>DF>41<((6=FFF@EGGFF@FFBD>?6;0:D9C8>60-/4*<:?>04:?FF2CDB>(276>057?52<4:?(4E>A<
@M04650:207:000000000-C238N:1:1101:15954:11830 2:N:0:19
GGACTACACGGGTTTCTAATCCTGTTTGATCCCCACGCTTTCGCACATCAGCGTCAGTTGCAGACCAGAGAGCCGCCTTCGCCACTGGTGTTCCTCCATATCTCTGCGCATTTCACCGCTACACATGGAATTCCACTCTCCTCTTCTGCACTCAAGCAAGACAGTTTCCAATGACCCTCCCCGGTTGAGCCGGGGGCTTTCACATCAGACTAATCTTGCCGCCTACGCGCGCTTTACGCCCCATAATTCCGCATAACGCTTGCCACCTACGTATTACCGCGGCTGCTGGCACGTAGTTAGC
+
CCCCCGGGGGGGGDEGGGGGGGGFGGGGGGGGGGGGGGGGGGGDFGGFGFFGGGGGGGGGGGGGGGGGGGGGGGGGGGGGGGGGGGGGGGGGGGGGGFGGFGGGF=EEFFGGGGGGGCGGGGGGGF9FFEGGGGGGGGGGFFGFCGGGGGGFFGGGGGGGGGGGGGGGGGGGFFF?DGGCGGGCFDGDGFGG@E5EDDGC28FFFGGA@GGGEFCGFCFC9C61;F@31DBFFGF<=?GCC(4:*>)6>FF(,7<><29BBFG:7C8((4<??FB>G:1>9,4232>F?GF9(.04:GFAA
@M04650:207:000000000-C238N:1:1101:19825:11843 2:N:0:19
GGACTACTGGGGTATCTAATCCTGTTTGCTCCCCACGCTTTCGCGCCTCAGCGTCAGTTACAGACCAAAAAGCCGCCTTCGCCACTGGTGTTCCTCCACATCTCTACGCATTTCACCGCTACACGTGGAATTCCGCTTTTCTCTTCTGTCCTCAAGCCTTCCAGTTTCCAATGACCTTCCACGGTTAAGCCGTGGGCTTTCACATCAGACTTAAAAGGCCGCCTGCGCGCGCTTTACGCCCAATAATTCCGGACAACGCTTGCCACCTACGTATTACCGCGGCTGCTGGCACGTAGTTAGC
+
CCCCCGGGGGGGGGGGGGGGGGGGGGGGGGGGGGGGGGGGGGGGGGGGGGGGGGGDGGGGGGGGGGGGGCGGGGGGGGGGGGGGGGGGGGGGGGGGGGGGGGGGGGGGGGGGGGFFGGGGGGGGGGGGEFGGGGGGGDGGGGGFGGGGG8EFFFGFGGGGGGGGGGGGGFGCF>E?FGGGGGEGGGCGGGGGE>GGFDFGGFGFF?D4@CCC;=FGA@=C@GBF=5(::G9>FGFFF?>EGFFF<CABGF@F<EGFGFFFFBF?>FF?FBB?DF?AC03449BFBF?08>(<:B72-C<A4
@M04650:207:000000000-C238N:1:1101:11651:11873 2:N:0:19
GGACTACACGGGTTTCTAATCCTGTTTGCTCCCCACGCTTTCGCACCTGAGCGTCAGTCTTCGTCCAGGGGGCCGCCTTCGCCACCGGTATTCCTCCAGATCTCTACGCATTTCACCGCTACACCTGGAATTCTACCCCCCTCTACGAGACTCAAGCTTGCCAGTATCAGATGCAGTTCCCAGGTTGAGCCCGGGGATTTCACATCCGACTTGACAGACCGCCTGCGTGCGCTTTACGCCCAATAATTCCGGACAACGCTTGCCACCTACGTATTACCGCGGCGGCTGGCACGTAGTTAGC
+
CCCCCGGGGGGGFGGGGGGGGGGGGGGGGGGGGGGGGGGGGGGGGGGGGFGGGGGGGGGGGGGGGGGGGGGGGGGGGGGGGGGGGGGGGGGGGGFGGGGDEGGGGGGGGGGGGGGGGGDGGGGGGGGGGGGGGGFGGGGGGGGFGGGGFGGFGGGGGGGGFGGGGGFGFGGFGGGFGFGGGCFGGGGGGGGFEGGGD:FGGFGFFC>D@CDGFFF7=@GGBGFFBFFFFD>;0:<AF0AEG624CFBBGFF;<EGFG9>:::F?7F??FF68<C:4:*37646((7091C?C(,(.-344:
@M04650:207:000000000-C238N:1:1101:15231:11890 2:N:0:19
GGACTACAAGGGTATCTAATCCTGTTTGCTCCCCATGCTTTCGCGCCTCAGCGTCAGTTATAGACCAGAAAGTCGCCTTCGCCACTGGTGTTCCTCCACATCTCTACGCATTTCACCGCTACACGTGGAATTCCACTTTCCTCTTCTATCCTCAAGCCTTCCAGTTTCCAATGACCTTCCACGGTTAAGCCGTGGGCTTTCACATCAGACTTAAAAGGCCGCCTGCGCGCGCTTTACGCCCAAGAATTCCGGACAACGCTTGCCACCTACGTATTACCGCGGCTGCTGGCACGTAGTTAGC
+
CCCCCGGGGGGGGGGGGGGGGGGGGGGGGGGGGGGGGGGGGGGGGGGGGGGGGGGGGGGGGGGGGGGGGGGGGGGGGGGGGGGGGGGGGFCGGGGGGGGGGGGGGGGGGGGGGGGGGGGGGGGGGFGGGGEGFGGFD9=FGGG?AEADFGGFGGGGGGGCGGGGGFDGGGGGGGGGGGGF8FEGGGEGFGF;@EGGGFGGGAGFFGCF@CF9CGGGF=@FFG2@FFFFFG;@3E3;F?DFE;0(;DAEGFFBF5D<C>9???G:>9<:74?1)3:BGGBFFF>9>?77>:1E11.(-:...
@M04650:207:000000000-C238N:1:1101:13871:11935 2:N:0:19
GGACTACCGGGGTATCTAATCCTGTTTGCTCCCCACGCTTTCGCGCCTCAGCGTCAGTTACAGACCAAAAAGCCGCCTTCGCCACTGGTGTTCCTCCACATCTCTACGCATTTCACCGCTACACGTGGAATTCCGCTTTTCTCTTCTGTCCTCAAGCCTTCCAGTTTCCAATGACCTTCCACGGTTAAGCCGTGGGCTTTCACATCAGACTTAAAAGGCCGCCTGCGCGCGCTTTACGCCCAATAATTCCGGACAACGCTTGCCACCTACGTATTACCGCGGCTGCTGGCACGTAGTTAGC
+
CCCCCGGGGGGGGGGGGGGGGGGGGGGGGGGGGGGGGGGGGGGGGGGGGGGGGGGGGGGGGGGGGGGGGGGGGGGGGGGGGGGGGGGGGGGGGGGGGGGGGGGGGGGGGGGGGGGGGGGGGGGGGGGGGGGGGGGGGGGGGGGFGGGGGGGFFFFGGGGGGGGDFDEGGGGGGGGGGGGFGGGGGGDGGGGDGGGGGGGGGFFFFGGFFGGGFFFFFFGGFGF0=FF>;<>9>=F>=?GGG?:?GG><7@F9?EGBGFF?3:GF=FF<:7BFBF34CFF>BF>>96)5:G(33:7:<:>A6
@M04650:207:000000000-C238N:1:1101:14631:11943 2:N:0:19
GGACTACACGGGTTTCTAATCCTGTTTGCTCCCCACGCTTTCGCGCCTCAGCGTCAGTTACAGACCAGAAAGCCGCCTTCGCCACTGGTGTTCCTCCACATCTCTACGCATTTCACCGCTACACGTGGAATTCCGCTTTCCTCTTCTGTACTCAAGCCTTTCAGTTTCCAATGACCTTCCACGGTTGAGCCCGGGGCTTTCACATCTGACTTAAATCACCACCTACGCGCCCTTTACGCCCAGTAATTCCGATTAACGCTTGCACCCTCCGTATTACCGCGGCTGCTGGCACGGAGTTATC
+
CCCCCGGGGGGGGGGGGGGGGGGGGGGGGGGGGGGGGGGGGGGGGGGGGGGGGGGGGGGGGGGGGGGGGGGGGGGGGGGFGGGGGGGGGGGGFGGGGGGGGGGFFGFGGGGGGGGGGEGGGGGFGGGGGGGCFCGGGBFGGGGFGGGGGGCFGFGFGGGFGGFGFGGGGGGGGFGGGGGGGFGEGGGGGDGGGGGGD>FGGFGFFGGFECDFFG788@GGFGFFEF?>>DB@FGACFFGGD1?F=C9AGFF??>D)049?:?<>GF??:89:(A:)2::>B09>6?7:?GFG<1906E)))
@M04650:207:000000000-C238N:1:1101:16179:11951 2:N:0:19
GGACTACAGGGGTATCTAATCCTGTTTGCTCCCCATGCTTTCGCGCCTCAGCGTCAGTTATAGACCAGAAAGTCGCCTTCGCCACTGGTGTTCCTCCACATCTCTACGCATTTCACCGCTACACGTGGAATTCCACTTTCCTCTTCTATCCTCAAGCCTTCCAGTTTCCAATGACCTTCCACGGTTAAGCCGTGGGCTTTCACATCAGACTTAAAAGGCCGCCTGCGCGCGCTTTACGCCCAATAATTCCGGACAACGCTTGCCACCTACGTATTACCGCGGCTGCTGGCCCGTAGTTAGC
+
CCCCCFGGGGGGGGGGGGGGGGGGGGGGGGGGGGGGGGGGGGGGGGGGGGGGGGGGGGGGGGGGGGGGGGGGGGGGGGGGGGGGGGGGGFGGGGGGGGGGGGGGGFGGGGGGGGGGGGGGGGGGGGFGFFFGGGGGGGGGGFGBGFGFFGGFGGGGGGGGGGGGGGGGGFGGGGGGFGGFGGDGGGDGGGGGECEGGGGGFFGFFG+9@GGG@GGG6):C>GF92?=EBD2>BGFEFFEEF0=DFCFEGFF(6BG6D3>?BFGFCFBF0:::2C2<EF(29(79>:F>(*(:9>6(3E:).
@M04650:207:000000000-C238N:1:1101:22772:11995 2:N:0:19
GGACTACAGGGGTATCTAATCCTGTTTGCTACCCACGCTTTCGCACCTCAGCGTCAGTTACAGACCAGAGAGTCGCCTTCGCCACTGGTGTTCCTCCACATCTCTACGCATTTCACCGCTACACGTGGAATTCCACTCTCCTCTTCTGTACTCAAGCTCCTCAGTTTCCAATGACCCTCCACGGTTAAGCCGTGGGCTTTCACATCAGACTTAAGAAGCCGCCTGCGCGCGCTTTACGCCCAATAATTCCGGACAACGCTTGCCCCCTACGTATTACCGCGGCTGCTGGCACGTAGTTAGC
+
CCCCCGGGGGGGGGGGGGGGFFGGGGGGGGGGGGGGGGGCFGGGGGEGGGGGGGGGGGGCFFEFGGGGFEGFGGGGCGGGGEGGGGGGEFGGGGGEGGE@FGGGGFFEFDEGGGGGGEGDEGGGGGGCBCFFGFGGGGGGFFGFGGGGE8;?FFFD@FGGGGGGGGGGFFGGD,@DFFF6?FGEDC>FGGGGGGGGGGGGFFFFF?+*3CG7CFGGFEGG9C>25A@D@G;;BC54A?GG@1(,CC9):=)41>GFG>BB::37CF;((4:BFG0)3:,469B>1:??:E1?<<:249:2-
@M04650:207:000000000-C238N:1:1101:18093:12006 2:N:0:19
GGACTACAGGGTTTCTAATCCTGTTTGCTACCCACGCTTTCGCACCTCAGCGTCAGTTACAGACCAGAGAGTCGCCTTCGCCACTGGTGTTCCTCCACATCTCTACGCATTTCACCGCTACACGTGGAATTCCACTCTCCTCTTCTGTACTCAAGCTCCTCAGTTTCCAATGACCCTCCACGGTTAAGCCGTGGGCTTTCACATCAGACTTAAGAAGCCGCCTGCGCGCGCTTTCCGCCCAATAATTCCGGACAACGCTGGCCCCCTACGTATTACCGCGGCTGCTGGCACGTAGTTAGCC
+
CCCCCGGGGGGGGGGGGGGGGGGGGGGGGGGGGGGGGGGGGGGGGGGFGGGGGGGGGGGGGGGGGGGGGGGGGGGGGGGGGGDGGGGGGGGGGGGGGGGGGFDGFGGGDGGGGGGGGGGGG<ECFGGFFGGGGGGGGGGGGGGFGGGGGGGFGGFFAEG?FGCFGGGGGGGC8FGGFGG8AGCEFC;7EGEGGEGGGGGG>CCFF>7>CGGGFDCF9>DC9DFBF>B>=CBFFF+7:?GE:;@E>@CC>?5(3B48>6?((-71DE9(34:))<<<C*490090:35(-*4:8(,-<+)5:
@M04650:207:000000000-C238N:1:1101:10504:12017 2:N:0:19
GGACTACCGGGGTATCTAATCCTGTTTGCTCCCCACGCTTTCGCGCCTCAGCGTCAGTTACAGACCAGCCAGTCGCCTTCGCCACTGGTGTTCCTCCAAATCTCTACGCATTTCACCGCTACACTTGGAATTCCACTTTCCTCTTCTGTACTCAAGTTCCCCAGTTTCCAATGACCCTCCACGGGTGAGCCGTGGGCTTTCACATCTGACTTAAGAAACCACCTGCCCGCGCTTTACGCCCACTACTTCCGGACAACGCTGTCTCCCTACGTATTACCGCGGCTGCTGCCACGTGTTTTCC
+
CCCC8FGF@@CFG7FGGGGGGGGEFGFGFGGGGGCCEGGGGGGCGGGG:,E,@FCEGEC,C,C,EFFG<FEF@AFEGGGDFGF7CFFGDFCFF,EEFDFAFFFGGGCFGGGEFGFFGDEDCGFG,,CE8B<FGGGF;,,CEGE7,E=9CEGC8,3@D,@;DC8CE;EFFDFD?,9,6=DCFAE7+@CGGGFG7@**7C,>;+2B:2+=<DGC:CF7BBGG(*--.;(;17(,1:.)66CEE@(,9*66C=32:FG:G9>3((2)2+24)84,.:>4:7(3(470(()5)*)+(((.(;(..
@M04650:207:000000000-C238N:1:1101:21326:12074 2:N:0:19
GGACTACCCGGGTTTCTAATCCTGTTTGCTCCCCATGCTTTCGCGCCTCAGCGTCAGTTATAGACCAGAAAGTCGCCTTCGCCACTGGTGTTCCTCCACATCTCTACGCATTTCACCGCTACACGTGGAATTCCACTTTCCTCTTCTATCCTCAAGCCTTCCAGTTTCCAATGACCTTCCACGGTTAAGCCGTGGGCTTTCACATCAGACTTAAAAGGCCGCCTGCTCGCGCTTTACGCCCAATAATTCCGGACAACGCTTGCCACCTACGTATTACCGCGGCTTCTGGCACGTAGTTAGC
+
CCCCCGCFGGGGGGGGGGGGGGGGGGGGGGGGGGGGGGGGGGGGGGGGGGGGGGGGGGGGGCGGGGGGGGGFGGGEGGGGGGGGGGFGGFGGGGGGGGGGGGGFEFFGGGGGFGGGGGGGGG@FGGGGG<FGGGGGGFGGGGGFGGGGGGGFGGGCGGGGGGFGFGGGGGGFGFGGGGFGGGGGGGGGGGGEG>EGGGGGFFGFFF7;6DGGFGFCC=FFBGBD=A2A@D9:@=F<FFGEC;?DGGFFGFF9;EGFFB>:?BGFDGF?FFFF<F?BGF06490((2<<<?(9:<(43<4).
@M04650:207:000000000-C238N:1:1101:14971:12085 2:N:0:19
GGACTACACGGGTATCTAATCCTGTTTGCTCCCCACGCTTTCGCGCCTCAGCGTCAGTTACAGACCAAAAAGCCGCCTTCGCCACTGGTGTTCCTCCACATCTCTACGCATTTCACCGCTACACGTGGAATTCCGCTTTTCTCTTCTGTCCTCAAGCCTTCCAGTTTCCAATGACCTTCCACGGTTAAGCCGTGGGCTTTCACATCAGACTTAAAAGGCCGCCTGCGCGCGCTTTACGCCCAATAATCCCGGACAACGCTTGCCACCTACGTATTACCGCGGCTGCTGGCACGTATTTAGC
+
CCCCCGGGGGGGGGGGGGGGGGGGGGGGGGGGGGGGGGGGGGGGGGGGGGGGGGGGGGGGGGGGGGGGGGGGGGGGGGGGGGGGGGGGCGGGGGGGGGGGGGGGGGGGGGGGGGGGGGGGGGGGEGGGGGGGGFGGGGGGGGGFGGGGGGGFGGGGGGFGGGGGFGGGGGDGGGFFGGGEFFGCGGGGGGGGC5EEFGCGCFGFFGGA@;CGEGFGFDGG@GFFDF9BBD992EF4FFGGGFFBFG>)2<BFB39149>BB<GB7E:(20(,.<:AGFFB>61(43,5?GFG?1().<)).
@M04650:207:000000000-C238N:1:1101:19998:12133 2:N:0:19
GGACTACAGGGGTATCTAATCCTGTTCGCTACCCATGCTTTCGCTCCTCAGCGTCAGTTACTACCCAGAGACCCGCCTTCGCCACCGGTGTTCCTCCTGATATCTGCGCATTTCACCGCTACACCAGGAATTCCAGTCTCCCCTGTAGTACTCAAGTCTGCCCGTATCGCCTGCACGCCCCCAGTTAAGCTGGAGGATTTCACAGACGACGTGACAAACCGCCTACGAGCTCTTTACGCCCAGTAATTCCGGACAACGCTCGCACCCTACGTCTTACCGCGGCTGCTGGCACGTCGTTTGC
+
CC<CCGGGGGGGGDGGGGGGGGGGGGGGGGGGGGGGGGGGGGGGGGGGGGGGGGGGGGGGGGFGGGGGGFGGGGCFGGGGGGGGGGGGGGGGGGGGGGGGGGGGGFGGGDGGGGGGGGGGGGGGGGGGGGGGGGGGGGGGGGGFGG9EGDGFGDGCGGGFFFGGE7EFGGGEFGDG?DDGGG*>FFFGGGGG6>EGDFGFGCGFFFGD@GGG@FG7FBGF9D@06F1.8D1@EF=.+,;CG??FGC5>GF?(,89(569(4()(1:?82((.(*42<C:B3(4,,())5C2C6<(-4*,(.
@M04650:207:000000000-C238N:1:1101:7101:12135 2:N:0:19
GGACTACTGGGGTATCTAATCCTGTTTGCTCCCCATGCTTTCGCGCCTCAGCGTCAGTTATAGACCAGAAAGTCGCCTTCGCCACTGGTGTTCCTCCACATCTCTACGCATTTCACCGCTACACGTGGAATTCCACTTTCCTCTTCTATCCTCAAGCCTTCCAGTTTCCAATGACCTTCCACGGTTAAGCCGTGGGCTTTCACATCAGACTTAAAAGGCCGCCTGCGCGCGCTTTACGCCCAATAATTCCGGACAACGCTTGCCACCTACGTCTTACCGCTGCTGCTGGCACGTAGTTAAC
+
CCCCCGGGGGGGGGGGGGGGGGGGGGGGGGGGGGGGGGGGGGGGGGGGGGFGGFGGGGGGGGGGGGGGGGGGGGGGEGGGGGGGGGGGGGGGGGGFGGGFGGGGGGGGGGGGGGGGGGDDEGGGGFFGGFGGFGGGGGFFGGFFGDEFGFGFGGGGGGGGGGGCCFGGFGGGGAFGGGGGGFD7FFC9,EFDGGEG::CCDFGFFGGF5CFGEGFG64>9>DA@FF=BFGFF>GFFF?EGG<?@FCE?C8;6?EGFFFFFFFG?C9:1:?B?(2-4@666(4920<?2:G(033(3:GB4:
@M04650:207:000000000-C238N:1:1101:15587:12191 2:N:0:19
GGACTACACGGGTTTCTAATCCTGTTTGCTCCCCACGCTTTCGCGCCTCAGCGTCAGTTACAGACCAAAAAGCCGCCTTCGCCACTGGTGTTCCTCCACATCTCTACGCATTTCACCGCTACACGTGGAATTCCGCTTTTCTCTTCTGTCCTCAAGCCTTCCAGTTTCCAATGACCTTCCACGGTTAAGCCGTGGGCTTTCACATCAGACTTAAAAGGCCGCCTGCTCTCGCTTTACGCCCACTAATTCCGGACAACGCTTGCCACCTACGTATTACCGCGGCTGCTGGCACGTATTTATC
+
CCC@CG<FDFGGGGGFGGFGEFFAFGG8DGG<<@FGGGGGFFFGCCCFFGGFFGGGGGGGGGGFF<FAFFFF?<@EGGGGG7FCFGFGGGGCFGEEFGGGGGGFGFGFFFGCFGG9EGD>EFGGGGFDEGGGFFGCEGGGCGFFG9F8FADD863@9DFFGG89FGFFGGCGGCCFGGG6CCC7FE*<<,,4:@87*CFGGFCAADD**;CDE+=F62C42):<<F(/);101/3)+1B:@<086F43;A?9057090(4,3*.:??<,5435C:2<:80(16612))(229(.4)8C6).
@M04650:207:000000000-C238N:1:1101:9046:12195 2:N:0:19
GGACTACCGGGGTATCTAATCCTGTTTGCTCCCCACGCTTTCGCGCCTCAGCGTCAGTTACAGACCAAAAAGCCGCCTTCGCCACTGGTGTTCCTCCACATCTCTACGCATTTCACCGCTACACGTGGAATTCCGCTTTTCTCTTCTGTCCTCAAGCCTTCCAGTTTCCAATGCCCTTCCACGGTTAAGCCGCGGGCTTTCACCTCAGACTTAAAAGGCCGCCTGCGCGCGCTTTACGCCCAATAATTCCTGACAACGCTTGCCCCCTACGTATTACCGCGGCTGCTGGCCCGTAATTAGC
+
CCCCCCF<:CEGGCFGGGGGGGGGGGGGGGGGGGGGDGGGGGEG7FGGGGGGGGGDGGGGCFGCFGGG8E@GGGCGGGGGFGGDGGGGGFGGGGGGGAFGFFFGGGGGDGFGEEGGGGGGGEGG+AF+BFFGGGGG+@+,@FEF:E,75,DFGGCGGG?,@DD,:>DGGGFEF,,@CDG67>BEGGGFGCEG*;5?DGGC:7C48C*;@FFC47;13(=D@DBD<:0>09(93EF>=-;CG1(34>46:F*6<@*<F(9?FFFBCG9(3(224C76CC:F>>>;><4)(:(:>7(((0),5
@M04650:207:000000000-C238N:1:1101:7008:12196 2:N:0:19
GGACTACCGGGGTATCTAATCCTGTTTGCTCCCCATGCTTTCGCGCCTCAGCGTCAGTTATAGACCAGAAAGTCGCCTTCGCCACTGGTGTTCCTCCACATCTCTACGCATTTCACCGCTACACGTGGAATTCCACTTTCCTCTTCTATCCTCAAGCCTTCCAGTTTCCAATGACCTTCCACGGTTAAGCCGTGGGCTTTCACATCAGACTTAAAAGGCCGCCTGCGCGCGCTTTACGCCCAATAATTCCGGACAACGCTTGCCACCTACGTATTACCGCGGCTGCTGGCACGTAGTTAGC
+
CCCCCFGGGGGGGDGGGFDCFGGDGGGGGGGGGGGGGGGGGGGGGGGGE<FGGGGDGGGGGGGGGFGGGGGGGGGEGGGGGGGGGGFGFFGGGFFGGEEGDFFGGGFGGGEGGGGGFCGDGEFEGGFFFGGFGGAFFFGCGGGFGGGGFDFFGFGGGGGGGGGGGGGGGG9EGGGDFGGGGGGGGGEAECGGGC8EGGGGGFGFFCC?3CGGFGG>C28DAGFFFFFA(:>F0EFFF?GGGFFBGGFBGF?04@D?G91:62D?CF?1((,43FF2CF(3(40>>0,52:(+(,(.-:44.
@M04650:207:000000000-C238N:1:1101:19405:12200 2:N:0:19
GGACTACTGGGGTTTCTAATCCTGTTTGCTCCCCATGCTTTCGCGCCTCAGCGTCAGTTATAGACCAGAAAGTCGCCTTCGCCACTGGTGTTCCTCCACATCTCTACGCATTTCACCGCTACACGTGGAATTCCACTTTCCTCTTCTATCCTCAAGCCTTCCAGTTTCCAATGACCTTCCACGGTTAAGCCGTGGGCTTTCACATCAGACTTTAAAGGCCGCCTGCGCGCGCTTTACGCCCAATAATTCCGGACAACGCTTGCCCCCTACGTATTACCGCGGCTGCTGGCACGTAGTTAGC
+
CCCCCGGGFGGGGGGGGGGGGGGGGGGGGGGGGGGGCFGGGGGGGGGGGGGGGGGGGGGGGGGCFGGGGGGFFGGGGGGGGGGGGGGCFGGGGGGGGFGGGGGGGGGGGEFGGGGGGFCDGGGGEG<FFAGGGGFGGFFGGGGFFGFCEFFFFF8FGGG,EFGGFGGGFFFGGFGFGGGGGGG>FCEG,D:CCGGGGGGGGFGFFGGF59FFFDCG6>GGFGFFFFFFFGF66EF<FFGE@;;@CC??GA@;(871C>BF((54*146(43??C>)AF09>6>F7::22=(3(,.4:C<4<
@M04650:207:000000000-C238N:1:1101:7531:12223 2:N:0:19
GGACTACTCGGGTATCTAATCCTGTTTGCTCCCCATGCTTTCGCGCCTCAGCGTCAGTTATAGACCAGAAAGTCGCCTTCGCCACTGGTGTTCCTCCACATCTCTACGCATTTCACCGCTACACGTGGAATTCCACTTTCCTCTTCTATCCTCAAGCCTTCCAGTTTCCAATGACCTTCCACGGTTAAGCCGTGGGCTTTCACATCAGACTTAAAAGGCCGCCTGCGCGCGCTTTACGCCCAATAATTCCGTACAACGCTTGCCACCTACGTATTACCGCGGCTGCTGGCACGTAGTTAGC
+
CCCCCGGGGGGGGGGGGGGGGGGGGGGGGGGGGGGGGGGGGGGGGGGGGGGGGGGGGGGGGGGGGGGGGGGGGGGGGGGGGGGGGGGGGGGGGGGGGGGGGGGGGGGGGGGGGGGGGGGGGGGGCEFGGGGGGGGGGGGGGGGFGGGGGGFFGGGGGGGGGGG8DAFGGGGFGGGGGGGFGGGDGGGGGGGGGGDGGGFGGFGFFGDA@D?F*@=CF9CGFGFFDFF>@GF(2:AFFFGGG0;;C7?EGFF2::7>FFFF66FFGGF<BB33)A?AG>6(,((461:B?E?C(.812C)55
@M04650:207:000000000-C238N:1:1101:18251:12231 2:N:0:19
GGACTACTCGGGTTTCTAATCCTGTTTGCTCCCCACGCTTTCGCGCCTCAGCGTCAGTTACAGACCAAAAAGCCGCCTTCGCCACTGGTGTTCCTCCACATCTCTACGCATTTCACCGCTACACGTGGAATTCCGCTTTTCTCTTCTGTCCTCAAGCCTTCCAGTTTCCAATGACCTTCCACGGTTAAGCCGCGGGCTTTCACATCAGACTTAAAAGGCCGCCTGCGCGCGCTTTACGCCCAATAATTCCGGACAACGCTTGCCACCTACGTCTTACCGCGGCTGCTGGCACGTAGTTAGC
+
CCCCCFGGGGGGGGGGGGGGGGGGGGGGGGGGGGGGGGGGGGGGGGGGGGGGGGGGGGGGGGGGGGGGGGGGGGGGGGGGGGGGGGGGGGGGGGGGGGGGGGGGGGGGGGGGGGGGGGGGDGGGGGGGGGGGFGGGGEGGGGGFGGGGGGGFGGGGGGGGGGGGGGGGGGAFGGGFGGGFGGGGGECCFGGGGGGGGGGGG>GFFGGFECFGFGF>CDGGFGFF?F1:>G>>2EFFF?EGG0?FFGFDGFFF6DGFG34?B:D>:FF2:>:?(;?FGF?>;1016BF>:G(314(8BG2)5
@M04650:207:000000000-C238N:1:1101:11423:12269 2:N:0:19
GGACTACTGGGGTATCTAATCCTGTTTGCTCCCCATGCTTTCGCGCCTCAGCGTCAGTTATAGACCAGAAAGTCGCCTTCGCCACTGGTGTTCCTCCACATCTCTACGCATTTCACCGCTACACGTGGAATTCCACGTTCCTCTTCTATCCTCAAGCCTTCCAGTTTCCAATGACCTTCCACGGTTAAGCCGTGGGCTTTCACATCCGACTTACAAGGCCGCCTGCGCGCGCGTTACGCCCAATAATTCCGGACAACGCTTGCCACCTACGTATTACCGCGGCTGCTGGCACGTAGTTAGC
+
CCCCCGGGGGGGGGGGGGGGGGGGGGGGGGGGGGG8FGGGGGGGEGGGGGGGGGGGGG9@;E,,CFGFG88FCFFGGGGGGGGGGGGGGGGGGGGGG<EGGGGGGGGGEFGGGGGGG7EGGGGG@FGGGGGGGG,E+=@FGGGFGD4;ECEFGC@EGC>9DFGGGFFGBCFCF,@EFGFG8==EFGGGGCGC+1CCFGGGGFGFFG*<5?DGF+:B*)DFBGF=2AB49D991E>DEDGGGFFFGC<AGF)4(.7:GF(:(,5(*38?,468<GFDGG:>F6963<BFFD:G0.(,8C94A
@M04650:207:000000000-C238N:1:1101:11845:12350 2:N:0:19
GGACTACAGGGGTATCTAATCCTGTTTGATCCCCACGCTTTCGCACCTCAGCGTCAGTTACAGACCAGAGAGCCGCCTTCGCCACTGGTGTTCCTCCATATCTCTGCGCATTTCACCGCTACACGTGGAATTCCACTTTCCTCTTCTATCCTCAAGCCTTCCAGTTTCCAATGACCTTCCACGGTTAAGCCGTGGGCTTTCACATCAGACTTACAAGGCCGCCTGCGCGCGCTTTACGCCCAATAATTCCGGACAACGCTTGCCACCTACGTATTACCGCGTCTGCTGGCACGTAGTTAGC
+
CCCCCGG<CFGGG7FGGGGGGGGGGGGG<FGGGGGGEGGGGGG;7F+EFC8FGGGGGGGGGAF9FGGG86EECGGGGGGGGGGGGGGGGGGGGGGGG=CFF9EGG,FFGDGGGGGGGGGGGGGG7AEGGGGGGGFGEGGGGGGFAFD,B;EFGDGF,D89EGEGGAFFEGFDF,@8D8,=8,>:FG+;CFGE7CEGGGGGGFG6BF7;B9?DC+=:;-:DAGFF2AB>9C(79EFCF;7FEB389CAAGFF>0>D:GFB:?(7:*<<77:BB?FFBG769>(4<62<>?G:F(8:82C49<
@M04650:207:000000000-C238N:1:1101:23346:12363 2:N:0:19
GGACTACTGGGGTTTCTAATCCTGTTTGCTCCCCATGCTTTCGCGCCTCAGCGTCAGTTATAGACCAGAAAGTCGCCTTCGCCACTGGTGTTCCTCCACATCTCTACGCATTTCACCGCTACACGTGGAATTCCACTTTCCTCTTCTATCCTCAAGCCTTCCAGTTTCCAATGACCTTCCACGGTTAAGCCGTGGGCTTTCACATCAGACTTAAAAGGCCGCCTGCGCGCGCTTTACGCCCAATAATTCCGGACAACGCTTGCCACCTACGTATTACCGCGGCTGCTGGCACGTAGTTAGC
+
CCCCCGGGGGGGGGGGGGGGGGGGGGGGGGGGGGGGGGGGGGGGGGGGGGGGGGGGGGGGGGGGGGGGGGGGGGGGGGGGGGGGGGGGGGGGGGGGGGGGGGGGGGGGGGGGGGGGGGGGGGGGGGGGGGGGGGGGGGGGGGGFGGGDGGGFGGGGFGGGGGGGGGFGGGGGGGGGGGGGGGGGGGGGGGGGC>EGGGGGGFGFFGGFEGGCCFGFFFGGFGFFFFFB@GFFFCFEFDGGGFDFFFE67FF>BFGFGFF??BG?7<:7??:()259:CBFF>FF>::??C1??4???G266
@M04650:207:000000000-C238N:1:1101:6075:12372 2:N:0:19
GGACTACTGGGGTTTCTAATCCTGTTTGATCCCCACGCTTTCGCACATCAGCGTCAGTTACAGACCAGAAAGTCGCCTTCGCCACTGGTGTTCCTCCATATCTCTGCGCATTTCACCGCTACACATGGAATTCCACTTTCCTCTTCTGCACTCAAGTTTCCCAGTTTCCAATGACCCTCCACGGTTGAGCCGTGGGCTTTCACATCAGACTTAAGAAACCGCCTACGCGCGCTTTACGCCCAATAATTCCGGTGAACGCTTGCCACCTACGTATTACCGCGGCTGCTGGCACGTAGTTAGC
+
CCCCCGGGGFFGGGGGGGGGGGGGGGGGGGGGGCFGGGGGGGGGGGGGFGGGEGGGGGGGGGGGGGGGGGCGGGDGGGGGGGGGGGGGEGGGGGGGGGGGGGGGGGFEGCGGFGGGGGGGGGGG:GGGGGGGGGGGGFGGFGGFGGGGGGGFGGGGFGGGGGGGFGGGGGGGGGGGDFGGGGGCFGGG6FGEGGGE7;FFGFGFFGFF*;CD=2+D6=G4>C>2()(25C9>BGFEF6EG@17@F7CCGFF;()/4?(-(46F0:C:?>BB?7@4)<C09>;9(-404(:1?:?(3:GF2<
@M04650:207:000000000-C238N:1:1101:29128:12375 2:N:0:19
GGACTACCCGGGTTTCTAATCCTGTTTGATCCCCACGCTTTCGTGCCTCAGCGTCAATATAGGCGTAGTAAGCTGCCTTCGCAATAGGTGTTCTATGTCATATCTATGCATTTCACCGCTACATGACATATTCCGCTTACCTCCACCATATTCAAGATAGATAGTATCAAAGGCAGTTCTGGAGTTAAGCTCCAGGATTTCACCTCTGACTTACCTACCCGCCTACGCACCCTTTAAACCCAGTGAATCCGGATAACGCTTGCACCCTCCGTATTACCGCGGCTGCTGGCACGTAGTTAGC
+
CCCCCGGGGGGGGGGGGGGGGGGGGGGGGGGGGGGGGGGGGGGGGGGGGGGGGGGGGGGGFGGGGFGGGGGGGGGGGGGGGGG:F,FFGGGGGGGGGGGGGGGGGEFGGGGGFGFGGGGGGGGGFGGGGGGDGGGGGGDGGGGFGGGGGFGFGGGGGGFGGGGGGGGGGGGGGGGEGGGGGGGGGGGFGGFGGGGGGGGGGFGFF?CAEGGG@FFFFEGGFG=98A9BAGFFFGFFFCFGGFFEFCEEGFF@;BGAC?;???G3CGF7;@9:6FF<CC?FFFF69B??05(<<?B?FFF>6
@M04650:207:000000000-C238N:1:1101:17184:12403 2:N:0:19
GGACTACTCGGGTTTCTAATCCTGTTTGCTCCCCACGCTTTCGCGCCTCAGCGTCAGTTACAGACCAAAAAGCCGCCTTCGCCACTGGTGTTCCTCCACATCTCTACGCATTTCACCGCTACACGTGGAATTCCGCTTTTCTCTTCTGTCCTCAAGCCTTCCAGTTTCCAATGACCTTCCACGGTTAAGCCGTGGGCTTTCACATCAGACTTAAAAGGCCGCCTGCGCGCGCTTTACGCCCAATAATTCCGGACAACGCTTGCCACCTACGTATTACCGCGGCTGCTGGCACGTAGTTAGC
+
C@CCCGG<EGGGGGGGFFFF<FFFGGGGGGGGGGG7F>BFFGG;CFGGCCF8FFECGCFGGGG9CFGFFFD:F<FECFGFGGG:CFCFGGGGGGGCFEFDDFGGCFFGDGGGGGGGFGGGGGGFFGCEGGGGGGGGGGCEC9EFGGFGFCFFGEDCFCDFGCAFCEGGCFDFF9E89CFGG:EGGGCGGGGGGGGDGF7DDFGA+;89@GGG;@CF698D=D>D5A0A9>094EFCF:8:>6:?>C>ACFF915D1F0;<6?G0*<88242<<A:AEG:90199B::?:7(<:<:??GF<A
@M04650:207:000000000-C238N:1:1101:3367:12411 2:N:0:19
GGACTACTCGGGTATCTAATCCTGTTTGCTCCCCACGCTTTCGCGCCTCAGCGTCAGTTACAGACCAGAAAGCCGCCTTCGCCACTGGTGTTCCTCCACATCTCTACGCATTTCACCGCTACACGTGGAATTCCGCTTTCCTCTTCTGTACTCAAGCCTTTCAGTTTCCAATGACCTTCCACGGTTGAGCCGTGGGCTTTCACATCAGACTTAAAAGGCCGCCTGCGCGCGCATTACGCCCAATCATTCCGGACAACGCCTGCCACCTACGAATTACCGCGGCGGCTGGCACGTAGTTAGG
+
@C-BCCC@E@@:FG8EFEECFEF@;C@FF,6CCFEGGG7F@FGE@+CC@<<;B::C@C<FGCGGGCGGDGG<8@FGCFG:FEGGC<DGEFFEFG8EFFGG<FEACFFGE::B<FFG944=B@@EFCFE7F?AF9DD6C8?F8EDGG9FCFGFFGB8BF8BFFF:CD,EA;EE=FDDD+1::FGG<@CCC8:@:5CGF*>4:BBAA>;AEF7+:D>F>5C;94252A6A@GBF(*)76(*:*((.*9.4*@6915C<C40(.4F7FF:1?FB((*-6:D1-(4(((4(3<*(3:<?F(3)6(
@M04650:207:000000000-C238N:1:1101:25632:12419 2:N:0:19
GGACTACAGGGTTTCTAATCCTGTTTGCTCCCCATGCTTTCGCGCCTCAGCGTCAGTTATAGACCAGAAAGTCGCCTTCGCCACTGGTGTTCCTCCACATCTCTACGCATTTCACCGCTACACGTGGAATTCCACTTTCCTCTTCTATCCTCAAGCCTTCCAGTTTCCAATGACCTTCCACGGTTAAGCCGTGGGCTTTCACATCAGACTTAGAAGGCCGCCTGCGCGCGCTTTACGCCCAATAATTCCGGACAACGCTTGCCACCTACGTATTACCGCGCCTGCTGGCACGTAGTTAGCC
+
CCCCCGGGGGGGGGGGGGGGGGGGGGGGGGGGGGGGGGGGGGGFGGGGGGGGGGGGFGGGGGGGGGGFFGGGGGGGGGGGGGGGGGGGFGGGGGGGGGGGGCFGGGGGGGGGGGGGGGEGGFGEGGGGGGGGGGGFEFGCDFGFFGGGFGGFGGGGGGGGGFGGFGGDGGGGGGGGGGFGGGGGGGGGGGGGDEEGGFGGGFGFFFGF@GC@@GFGFDC>ADFBBDF>=DFFF5F9>;CFEF1;>DCEFFE:>:FFD>22169AGG7:???2:36<C*7>(4:26BF7?6<=:???B<:<:
@M04650:207:000000000-C238N:1:1101:5289:12475 2:N:0:19
GGACTACCGGGGTTTCTAATCCTGTTTGCTCCCCATGCTTTCGCGCCTCAGCGTCAGTTATAGACCAGAAAGTCGCCTTCGCCACTGGTGTTCCTCCACATCTCTACGCATTTCACCGCTACACGTGGAATTCCACTTTCCTCTTCTATCCTCAAGCCTTCCAGTTTCCAATGACCTTCCACGGTTAAGCCGTGGGCTTTCACATCAGACTTAAAAGGCCGCCTGCGCGCGCTTTACGCCCAATAATTCCGGACAACGCTTGCCACCTACGTATTACCGCGGCTGCTGGCACGTAGTTAGC
+
CCCCCGGGGGGGGGGGGGGGGGGGGGGGGGGGGGGGGGGGGGGGGGGGGGGGGGGGGGGGGFGGGGGGGGGGGGGGGGGGGDGGGGGGGGGGGGGGGGGGGGGGGGGGGGGGGGFGGGGGGGGGEGGGGGGCGGGGGGGFFGGFGGGGGGGFGFFGGGGGGDFF?DFGGFFGFGGGGGGGGGCEFGGGGGCE?>EGGFGGGFGFFGGFFGGGFGCGF2D79D@@9F@B0<;>>GF<F0EGGFBFFGFFGFFF657?GBF???GFGGB1:7:?D+89F>096>>9>BF?7CBC:2(.(<644
@M04650:207:000000000-C238N:1:1101:12702:12552 2:N:0:19
GGACTACTAGGGTTTCTAATCCTGTTTGCTCCCCATGCTTTCGCGCCTCAGCGTCAGTTATAGACCAGAAAGTCGCCTTCGCCACTGGTGTTCCTCCACATCTCTACGCATTTCACCGCTACACGTGGAATTCCACTTTCCTCTTCTATCCTCAAGCCTTCCAGTTTCCAATGACCTTCCACGGTTAAGCCGTGGGCTTTCACATCAGACTTAAAAGGCCGCCTGCGCGCGCTTTACGCCCAATAATTCCGGACAACGCTTGCCACCTACTTATTACCGCGGCTGCTGGCACGTAGTTATC
+
CCCCCGGGGGGGGGGGGGGGGGGGGGGGGGGGGGGGGGGGGGGGGGGGGGGGGGGGGGGGGGGGGGGGGGGGGGGGGGGGGGGGGGGGGGGGGGGGGGGGGGGGGGGGGGFGGGGGGGGGGGGGCFGGGGGGGGGGGGGGGGGFGGGGGGGFGGGGGGGGFGGGFGGGGGGGGFFGDGGGGGGDGGGGFGFGGEGGGGGGFFGFFC89=>FGEFFGFFGGFGFD>FFFFG(2>GFEFFGGG6;@FGCCDF=>FFGBGF>:<FFBCCFFF>)).<>>F720;6>>FFDFFG0?04.(-<)-.
@M04650:207:000000000-C238N:1:1101:2287:12582 2:N:0:19
GGACTACCAGGGTTTCTAATCCTGTTTGATCCCCACGCTTTCGCACATCAGCGTCAGTTACAGACCAGAGAGCCGCCTTCGCCACTGGTGTTCCTCCATATCTCTGCGCATTTCACCGCTACACATGGAATTCCACTCTCCTCTTCTGCACTCAAGTTCCCCAGTTTCCAATGACCCTCCACGGTTGAGCCGTGGGCTTTCATATCAGACTTAAGAAACCGCCTACGCGCGCTTTACGCCCAATAATTCCGGATAACGCTTGCCACCTACGTCTTACCGCGGCTGCTGGCACGTAGTTAGC
+
CCCCCGG,,CCEFGGGGFEGGGAFGGFDGEECEE,+FFFGGGGG,@+CFFFCGGGCFFAEEFGDFGCECFFE?E@CCGGGGGG@CFFGGDGGG9ACEFFGGFGGGG@FGGGGGFGGGGGGCFFGC8FGGCFGG,@,9>9FCGGFGGGGGDCBEDDGGGCFDDFEGFGG99>DFCFFDDDE?:=+D@GCEFGDG6CE57FGFA,3BF7E697=AFCC>)DD=C=@@F@A2C99FG3<C(C@@;?@GF4:F4990>D<6:613<F4*<3(.2(((289978099((-8>>(:0A0,:(4CA<:
@M04650:207:000000000-C238N:1:1101:9344:12583 2:N:0:19
GGACTACCGGGGTTTCTAATCCTGTTTGCTCCCCATGCTTTCGCGCCTCAGCGTCAGTTATAGACCAGAAAGTCGCCTTCGCCACTGGTGTTCCTCCACATCTCTACGCATTTCACCGCTACACGTGGAATTCCACTTTCCTCTTCTATCCTCAAGCCTTCCAGTTTCCAATGACCTTCCACGGTTAAGCCGTGGGCTTTCACATCAGACTTAAAAGGCCGCCTGCGCGCGCTTTACGCCCAATAATTCCGGACAACGCTTGCCACCTACGTATTACCGCGGCTGCTGGCACGTAGTTAGC
+
CCCCCGGGGGGGGGGGGGGGGGGGGGGGGGGGGGGGGGGGGGGGGGGGGGGGGGGGGGGFGGGGGGGGGGGGGGGGGGGGGGGGGGGGGGGGGGGGGGGGGGGGGGGGGGGGGGGGGDEGGGGGGGGGGGGGGGGGGGGGCFGFGGGGGGFFGGGGGGGGGGGFGGGGGGGGGGGGGGGGCFGGGEEFGGGDECECDFGEFFFFFGGA=FGGFGGG>AGG=C@>BFBFFD6>FGFEF;GGGB<FGGFFGFFFFFG?7>BBFFG?GGFBFFBF?C>>GG?009>F02:B?E0+3:?FFGA<<
@M04650:207:000000000-C238N:1:1101:5308:12613 2:N:0:19
GGACTACTGGGGTATCTAATCCTGTTTGATCCCCACGCTTTCGCACATCAGCGTCAGTTACAGACCAGAGAGCCGCCTTCGCCACTGGTGTTCTTCCATATCTCTACGCATTTCACCGCTACACGTGGAATTCCGCTTTTCTCTTCTGTCCTCAAGCCTTTCAGTTTCCAATGACCTTCCACGGTTAAGCCGTGGGCTTTCACATCAGACTTAAAAGGCCGCCTGCGCGCGCTTTACGCCCAATAATTCCGGACAACGATTGCCAGCTACGTATTACCGCGGCTTCGGGCACGTAGTTCGC
+
CCCCCGGGFGGGGGGGGGGGGGGGGGGGGGGGGFGGGGGGGGGGGGGFFFGGGGGGGGGGGDFFGGGGGDGGGGGGGGGGGGGGGGGGGGGGGGGFGGGGGGGGGFCFDGGGGGGGGF>CGGGGGGGGEC9FGGGDCEFDGFGFGGGGGGGFGGGGFFGGFGGGFFGGGAEDFGFGGCGCDFGGGGCGAFGGGGGEGFDGGFCFF7F>CD4C4DFDF2F>:?292)(85C>0(A37A?EGF<::GFAAGFFF:EGFG9(-:?7<7+48>B<??@:>9C:((4;>23(((:(24<BBFC)2-
@M04650:207:000000000-C238N:1:1101:10608:12625 2:N:0:19
GGACTACTCGGGTATCTAATCCTGTTTGATCCCCACGCTTTCGCACATCAGCGTCAGTTGCAGACCAGAGAGCCGCCTTCGCCACTGGTGTTCCTCCATATCTCTGCGCATTTCACCGCTACACATGGAATTCCACTCTCCTCTTCTGCACTCAAGCAAGACAGTTTCCAATGACCTTCCTCGGTTGAGCCGAGGGCTTTCACATCAGACTACTCTTGCCGCCGACGCGCGCTTTACGCCCAATCATTCCGGATAACGCTTGCCACCTACGTATTACCGCGGCTGCTTGCCCGTAGTTAGC
+
CCCCCGGGGGGGGGGGGGFGFGCGGGGGGGGGGGGGGGGGGGGGGGGGGGGGEGGGGFGGGGGGGGGGGGGGGGGGGGGGGGGGGGFFGGGGGFGFGFGGDFCFGCFEGDGGGGGGGGGGGGGGGGCGGGGGGGGGGGGGGGGFGGGGGGGFGGGGGGGGCFFFDEGGGGGGGFGGGGGD,FECF7CCFGGDGEEGCFGGGFDFFFGA=G4C)+;=B=GF=D=(5>9EFGBF9G@<FBEGG??<4F46C?698@D<F?0,,453>??:08::?F?>C7(3(296(4)-8F(33962:?))6
@M04650:207:000000000-C238N:1:1101:8333:12642 2:N:0:19
GGACTACTGGGGTATCTAATCCTGTTTGCTCCCCATGCTTTCGCGCCTCAGCGTCAGTTATAGACCAGAAAGTCGCCTTCGCCACTGGTGTTCCTCCACATCTCTACGCATTTCACCGCTACACGTGGAATTCCACTTTCCTCTTCTATCCTCAAGCCTTCCAGTTTCCAATGACCTTCCACGGTTAAGCCGTGGGCTTTCACATCAGACTTAAAAGGCCGCCTGCGCGCGCTTTACGCCCAATAATTCCGGACAACGCTTGCAACCTACGTATTACCGCGGCTGCTGGCACGTAGTTAGC
+
CCCCCGGGFGGGGDGGGGGGGGGGGGGGGGGGGGGGFGFGGGGDGGGGGFGGGGGFGGFGGGGGGGGFGGGGGGGGGGGGFEGGGGFFGGGGGGGGGGGF<FFGGGGGGGGGGGGFGGGGGGGGGF,:FFGGGGGGGGGFGGGFGFGGGGGBCDDEGFCAFGGGGGFGCGGGGAFGGGGGGGGGGGGGFGGGEE8>FFGGFFFF+9+**;F>5@78A4@C5DB@9F285419FG3CA0CGF<D@GF57;AF(:EG?GF><08F)*<84(5672F?FGGFFFF>((4>::C(9280?BG<46
@M04650:207:000000000-C238N:1:1101:16919:12650 2:N:0:19
GGACTACCCGGGTATCTAATCCTGTTTGCTCCCCATGCTTTCGCGCCTCAGCGTCAGTTATAGACCAGAAAGTCGCCTTCGCCACTGGTGTTCCTCCACATCTCTACGCATTTCACCGCTACACGTGGAATTCCACTTTCCTCTTCTATCCTCAAGCCTTCCAGTTTCCAATGACCTTCCACGGTTAAGCCGTGGGCTTTCACATCAGACTTAAAAAGCCGCCTGCGCGCGCTTTACGCCCAATAATTCCGGACAACGCTTGCCACCTACGTATTACCGCGGCTGCTGGCACGTAGTTAGC
+
CCCCCGGGGGGGGGGGGGGGGGGGGGGGGGGFGEGGGGGGGGGGDGGGGDGGGGGGGGGGGCEFGFGGGGGFGGGGGGGGGGGGGGFGGGGGGGGGGGGGGGFFGGFGGGGDEGGGGGGGDGGGGGGGGGGGGGGGGGGGGGGFGGGCFFFFGGGGGGGFFECFFGGGGGDGGGAFGGGFGGGGGC>CFFGEECG5DGGGFAGFFGGFFGGG=FGFFAGFFGF=2F>DBC;BF=>EF0;FGDD;6DAAGF41:BC:F(1:11>>:F?B?:(.5@>27:(,(4>F>F7)4C0<<B7??74).
@M04650:207:000000000-C238N:1:1101:13797:12685 2:N:0:19
GGACTACCGGGGTATCTAATCCTGTTTGCTCCCCATGCTTTCGCGCCTCAGCGTCAGTTATAGACCAGTAAGTCGCCTTCGCCACTGGTGTTCCTCCACATCTCTACGCATTTCACCGCTACACGTGGAATTCCACTTTCCTCTTCTATCCTCAAGCCTTCCAGTTTCCAATGACCTTCCACGGTTAAGCCGTGGGCTTTCACATCAGACTTAAAAGGCCGCCTGCGCGCGCTTTACGCCCAATAATTCCGGACAACGCTTGCCACCTACGCATTACCGCGGCTGCTGGCACGTAGTTAGC
+
CCCCCFGGGGGGGGGGGGGGGGGGGGGGGGGGGGGGGGGGGGGGGGGGGGGGGEGGGGGGGGGGGGGGGGGGGGGGGGGGGGGGGGGGGGGGGGGGGGGGGGGGGGGGGGGGGGGGGGGGGGGGGGGGGGGGGGGGGGGGGGGBFGGCFGGFGGGGGGGGGGGGGFGGGGGGGGGGGGG?FGGGGGGGGGGGGGGGGGGGGFGFFGFFFGGGCFFDFAGGAD@FBFFF@DB0(257CDGEG<((9CAAG@F>:@GBGFF<?BG?FFFBFB0(4;?99FFF9>>B>?BB:E:F0(((,+644
@M04650:207:000000000-C238N:1:1101:17634:12701 2:N:0:19
GGACTACACGGGTTTCTAATCCTGTTTGATCCCCACGCTTTCGCACATCAGCGTCAGTTACAGACCAGAGAGCCGCCTTCGCCACTGGTGTTCCTCCATATCTCTGCGCATTTCACCGCTACACATGGAATTCCACTCTCCTCTTCTGCACTCAAGTTCCCCAGTTTCCAATGACCCTCCACGGTTGAGCCGTGGGCTTTCACATCAGACTTAAGAAACCGCCTACGCGCGCTTTACGCCCAATAATTCCGGATAACGCTTGCCACCTACGTATTACCGCGGCTGCTGGCACGTAGTTAGC
+
CCCCCGGGGEGGGGGGGGGGGGGGGGGGGGGGGGGGGGGGGGGGGGGGGGGGGGGGGGGGGGGGGGGGGGGGGGGGGGGGGDGEGGGGGGGGGGGGGGGGFGGGGGGGGGGGGGGGGGGGGGGGGGGGGGGGGGGGGGGGGGGFGGGGGGGFGGGEGGGGGGGGGFGGGFGGGCFFGGGGGGDDGGCGGGGGECGGGGGGGFGFFGFFFGFGFGGGFDGCBGBFFFFF0CB@@GFEFDEFEFFFGDADGFFFBDGAD?>???G?GFFB>?FFFGFAFG26>F>FB<?FBEBDB??0(<>A.
@M04650:207:000000000-C238N:1:1101:6753:12724 2:N:0:19
GGACTACAGGGGTTTCTAATCCTGTTTGCTCCCCATGCTTTCGCGCCTCAGCGTCAGTTATAGACCAGAAAGTCGCCTTCGCCACTGGTGTTCCTCCACATCTCTACGCATTTCACCGCTACACGTGGAATTCCACTTTCCTCTTCTATCCTCAAGCCTTCCAGTTTCCAATGACCTTCCACGGTTAAGCCGTGGGCTTTCACATCAGACTTAAAAGGCCGCCTGCGCGCGCTTTACGCCCAATCATTCCGGACAACGCTTGCCACCTACGTGTTACCGCGGCTGCTGGCACGTAGTTAGC
+
CCCCC<<FGFGG@:@FFFGGGGGGGGGDFFGGGGGFD@9EGGGGGG7CEGGGGGEEGFGFCFF9EFGFFFDGFFC@C@FGGG7FEGGGFGFGGGFGGGGFC<BFGGFFDG7?FFEGFGG+=C@FGCDFGGGGAFGGG>DFGGCDGGGG9FG9DAFGGCFDCFFFGGGFFE;D=FEGGGGF8DEDGGGC9CFC4@CC>;BFG6FFFDCFFGFF8++B+4DDAGF>=45/-2326EFCF;@FGD(=*0<4:*<(4>GFG>B0-27:FFFFFFB7(34>E74(9(411148:C0<14(.-<)6.
@M04650:207:000000000-C238N:1:1101:17501:12743 2:N:0:19
GGACTACTCGGGTTTCTAATCCTGTTTGCTCCCCACGCTTTCGCGCCTCAGCGTCAGTTACAGACCAAAAAGCCGCCTTCGCCACTGGTGTTCCTCCACATCTCTACGCATTTCACCGCTACACGTGGAATTCCGCTTTTCTCTTCTGTCCTCAAGCCTTCCAGTTTCCAATGACCTTCCACGGTTAAGCCGTGGGCTTTCACATCAGACTTAAAAGGCCGCCTGCGCGCGCTTTACGCCCAATAATTCCGGACAACGCTTTCCACCTACGTATTCCCGCGGCTGCTGCCACGTAGTTAGC
+
CCCCCEGGGGGGGGGGGGGGGGGGGGGGGGGGGGGGGGGGGGGGGGGGGGGGGGGGGGGGGGGGGGGFGGGGGGGGGGGGFGGGGGGGGGGGGGGGGGGGGGGGGGGGGGGGGGGGGGGGGGFGGGGGGGGGGGGGGGGGGGGDGGGGGGGFGG?FGGGGECFGGGGGGGGGGGGGGGGGGGCEGGGG9FGGGDEGGGGGGFGFFGGF*;FGFGGGF9FFFGFFFFFB>D>@;GFCF0ECE:?BGFFBGF?9?ED:DBFB?0C97C?<BF6B7F:2<F061>9;B0,2)*,9(41,4A9)6
@M04650:207:000000000-C238N:1:1101:20158:12762 2:N:0:19
GGACTACCGGGGTATCTAATCCTGTTTGCTCCCCACGCTTTCGCGCCTCAGCGTCAGTTACAGACCAAAGAGTCGCCTTCGCCACTGGTGTTCCTCCACATCTCTACGCATTTCACCGCTACACGTGGAATTCCACTCTTCTCTTCTGTACTCAAGTTTCCCAGTTTCCAATGACCGTTCGTGGTTGAGCCACGAGATTTCACATCAGACTTAAGAAACCGCCTGCGCGCGCTTTACGCCCAATAATTCCGTACAACGCTTGCCACCTACGTATTACCGCGGCTGCTGGCACGGACTTAGC
+
CCCCCGGGGGGGGGGGGGGGGGGGGGGGGGGGGGGGGGGGGGGGGGGGGGGGGGGGGGGGGGGGGGGGGGGGGGGGGGGGGGGGGGGGGGGGGGGGGGGGGGGGGGGGGGGGGGGFFGGGGGGGGGFGFFFGGGGGGGFGGGGFCFGGGGGFGGGGGGGGGGGGGGGGGGGGG99@CGDFEFFEGGGGDGGFFG**@DGGG6DFFGCFFGGGF++:B=GGFGFD2A>:(/.66GFEFD5EGFBFGC<AGFF)4>G<77><<BG?>FF?7?14,34)3C?0116613)5>GFG((-((<4>>
@M04650:207:000000000-C238N:1:1101:25928:12780 2:N:0:19
GGACTACTGGGGTTTCTAATCCTGTTTGATCCCCACGCTTTCGCACATCAGCGTCAGTTACAGACCAGAGAGCCGCCTTCGCCACTGGTGTTCCTCCATATCTCTGCGCATTTCACCGCTACACATGGAATTCCACTCTCCTCTTCTGCACTCAAGTTCCCCAGTTTCCAATGACCCTCCACGGTTGAGCCGTGGGCTTTCACATCAGACTTAAGAAACCGCCTACGCGCGCTTTACGCCCAATAATTCCGGATAACGCTTGCCACCTACGTATTACCGCGGCTGCTGGCTCGGAGTTAGC
+
CCCCCGGGGGGGGGGGGGGGGGGGGGGGGGGGGGGGGGGGGGGGGGGGGGGGGGGGGGGGGGGGGGGGGGGGGGGGGGGGGGGGGGGGGGGGGGGGGGGGGGGGGGGGDCGGGGGGGEGGGGGGGGGGGGGGGGGGGFGGGGGFFFGFGGGFFGFFGDFFGFFGGGFGFFGGGEGGGGFECFGGGGGGFGFGGGGGFGGGG6;BFGCFFF*=ACG>F4EF=D2>@FDD93:@0*8CF@DFGFB:4:4):@41:BGFGB1::?C?DE:2:8?4<EBFG>09(400(44525(+((,-8C<26
@M04650:207:000000000-C238N:1:1101:16324:12782 2:N:0:19
GGACTACTCGGGTTTCTAATCCTGTTTGCTCCCCATGCTTTCGCGCCTCAGCGTCAGTTATAGACCAGAAAGTCGCCTTCGCCACTGGTGTTCCTCCACATCTCTACGCATTTCACCGCTACACGTGGAATTCCGCTTTTCTCTTCTGTCCTCAAGCCTTCCAGTTTCCAATGACCTTCCACGGTTAAGCCGTGGGCTTTCACATCAGACTTAAAAGGCCGCCTGCGCGCGCTTTACGCCCAATAATTCCGGACAACGCTTGCCACCTACGTATTACCGCGGCTGCTGGCACGTAGTTAGC
+
CCCCCFGGGGGGGGGGGGGGGGGGGGGGGGGGGGGGGGGGGFGGGGGGGGGGGGGGGGGGF9FGGGGGGGGGGGGGGGGGGGGGGFGCGGGGGGGGGGGGGGFGGGGGGGGGGACFGGGDGGGGGGGFGGGGGGGGEGGGGGGFGGGGGGFB=EFFGFGGGGGGGGGGABAF?GGGGGG8=BECDGGACFGEGGGGFDFGG>;BFCCFFGGGCFGGFAFGFG=29F@?2DFFFG3)2;E<F@DFGGBBGFFF:5C6*(44::GFGGB??B?8,A?9C7(433(((-.:072+(.((-A<96
@M04650:207:000000000-C238N:1:1101:9195:12800 2:N:0:19
GGACTACTGGGGTATCTAATCCTGTTTGCTCCCCATGCTTTCGCGCCTCAGCGTCAGTTATAGACCAGAAAGTCGCCTTCGCCACTGGTGTTCCTCCACATCTCTACGCATTTCACCGCTACACGTGGAATTCCACTTTCCTCTTCTATCCTCAAGCCTTCCAGTTTCCAATGACCTTCCACGGTTAAGCCGTGGGCTTTCACATCAGACTTAAAAGGCCGCCTGCGCGCGCTTTACGCCCAATAATTCCGGACAACGCTTGCCACCTCCGTATTACCGCGGCTGCTGGCTCGTAGTTAGC
+
CCCCCGGGFGGGGGGGGG<FGGFGGGGGGGGGGGGGGGGGGGGGGGGGGGGGGGGG7CECGGGGFGGGGDFEGGGGGGGGGGGGGGGCFGGGGGGGF?FFEFGGFFDCECCFGGFGGGGGDGGGDGGDFGGGGGGGGGGGGFGFFGGGGGGFGF@EGGGGGGGGFFCFFAFGD9E8FGGEFGGDFF6EFGGGEDGGF?BFGFGFFGF5EGGGFGD>>)DC44@=9F2?@C>FB5FCFDGGGD(8;FE?CF:>0BD<FBFF:BFBFGF?(((41E2>G*4;>B6;00:B(5(+4480:C>).
@M04650:207:000000000-C238N:1:1101:3686:12802 2:N:0:19
GGACTACCGGGGTTTCTAATCCTGTTTGCTCCCCACGCTTTCGCGCCTCAGCGTCAGTTACAGACCAAAAAGCCGCCTTCGCCACTGGTGTTCCTCCACATCTCTACGCATTTCACCGCTACACGTGGAATTCCGCTTTTCTCTTCTGTCCTCAAGCCTTCCAGTTTCCAATGACCTTCCACGGTTAAGCCGTGGGCTTTCACATCAGACTTAAAAGGCCGCCTGCGCGCGCTTTACGGCCAATAATTCCGGACAACGCTTGCCACCTACGTATTACCGCGGCTGCTGGCACGTAGTTAGC
+
CCCCCGGGGGGGBGGFFGGGGGGGFAFGGGGFGGGGGGGGGGGGGGGGD8FFEFGDGEFGGFFGGGG8FEFGGGGGGGGGGEGGGGGGGGGGGGGGGGGGFGGGGGFF>FE7EFGFGG68BFGCFGGC@EGGGGGDEGDCF8EFFGGGGGGFGEFFECG9D<EG@CE,DEGG6FC6@CF?FDEGGGGDGF7C?C>>FGDEC@FFFC+;36;:CFFD=9CFFG@??F@F;36,4:><?:*:CB(47D42*97;?>D<G1(43:F7>F:(44,.)+()<76>>11-4:4,4*(<84((2+.-)
@M04650:207:000000000-C238N:1:1101:25160:12812 2:N:0:19
GGACTACAGGGGTATCTAATCCTGTTTGCTCCCCACGCTTTCGCGCCTCAGCGTCAGTTACAGACCAAAAAGCCGCCTTCGCCACTGGTGTTCCTCCACATCTCTACGCATTTCACCGCTACACGTGGAATTCCGCTTTTCTCTTCTGTCCTCAAGCCTTCCAGTTTCCAATGACCTTCCACGGTTAAGCCGTGGGCTTTCACATCAGACTTAAAAGGCCGCCTGCGCGCGCTTTACGCCCAATAATTCCGGACAACGCTTGCCACCTCCGTATTACCGCGGCTGCTGGCACGTATTTAGC
+
CCCCCGGGGGGGGGGGGGGGGGGGGGGGGGGGGGGGDGGGGGGGGGGGGGGGGGGGGGGGGGGGGGGGGGGGGGGGGGGGGGGGGGGFFGGGGGGGGGGGGGGGGGGGGCGGGGGGGGGG@F=FCFEEEGGGGG8FEGGGGGGFGGGCFGGFGG@FGGGGGGGGFGGGCFGG6DDGGGGFGGG@FGG7EFGGG>E>CFFGGFFFFG7AEGGGEGFDADGGBGFF=A6DFGFFFEA3C0EEGBFF77:<G*09:DC:C;BFFFG?7E?:(,3:(;:)@D:B>9066?:27E<F?:().A):6
@M04650:207:000000000-C238N:1:1101:9104:12847 2:N:0:19
GGACTACTGGGGTATCTAATCCTGTTTGCTACCCACGCTTTCGCACCTCAGCGTCAGTTACAGACCAGAGAGTCGCCTTCGCCACTGGTGTTCCTCCACATCTCTACGCATTTCACCGCTACACGTGGAATTCCACTCTCCTCTTCTATCCTCAAGCCTTCCAGTTTCCAATGACCTTCCACGGTTAAGCCGTGGGCTTTCACATCAGACTTAAAAAGCCGCCTGCGCGCGCTTTACGCCCACTAATTCCGGACAACGCTTGCCACCTACGTATGACCGCGGCTGCTGGCACGTAGTTAGC
+
CCCCCGGGFFGGGDGGGGGGGGGGGGGGGGGGGGGGGGGGGGGGDGGGGCGGGGGGDDFGGGGGGGGGGFGGGGGGGGCGFGGGGGGGGGGGGGGGGFGFGGGGGGAFGGGGGGGGGGGGGGGG7FFGGFGGGGFGGGGGGGGFDGGDDFGFGGGFGGGEFGGGGGGGFFGGGGGGAFGDCGG>FGCFFGG>CEGGGGGGGFGFFD2AEFCGEGCGA9>F=DFFDFFE@D>FFGFFADGGGD8844<<G?@>0>5<<91:8?F::FFB72<1.A()<639>0;01::>(*(9,3:82C9).
@M04650:207:000000000-C238N:1:1101:16040:12874 2:N:0:19
GGACTACACGGGTATCTAATCCTGTTTGCTCCCCATGCTTTCGCGCCTCAGCGTCAGTTATAGACCAGAAAGTCGCCTTCGCCACTGGTGTTCCTCCACATCTCTACGCATTTCACCGCTACACATGGAATTCCACTCTCCTCTTCTGCACTCAAGTTCCCCAGTTTCCAATGACCCTCCACGGTTGAGCCGTGGGCTTTCACATCAGACTTAAGCAACCGCCTACGCGCGCTTTACGCCCAATAATTCCGGATAACGCTTGCCACCTACGTATTACCGCGGCTGTTGGCACGTAGTTAGC
+
CCCCCGGFGGGGGGGGGGGGGGGGGGGGGGGGGGGGGGGGGGGGGGGGGGGGG@FGGFFGGFGGGGGGGGCEGGGGGGGGGGGGGGGGGGGGGGGGGGGGGGGGGGGGGGGGGFFGGGGGGFGG9AFGGGGFCFGFFGFCGFDFGFDGGGGDGGGGGGGGGGFGAFGGGFDF=9=??DFGGGGG>CEEFGE:CE>@9;FGGFGFFGGFFGFD;:++;7,C=D>@=?=?2)(..C:<=6@FGF0=GGF<**<60)9)*(,43:D(*04((.33)08<@F61;>;91().(6,<:18:4<:<<
@M04650:207:000000000-C238N:1:1101:13836:12879 2:N:0:19
GGACTACCAGGGTTTCTAATCCTGTTTGCTCCCCACGCTTTCGCGCCTCAGCGTCAGTTACAGACCAAAAAGCCGCCTTCGCCACTGGTGTTCCTCCACATCTCTACGCATTTCACCGCTACACGTGGAATTCCGCTTTTCTCTTCTGTCCTCAAGCCTTCCAGTTTCCAATGACCTTCCACGGTTAAGCCGTGGGCTTTCACATCAGACTTAAAAGGCCGCCTGCGCGCGCTTTACGCCCAATAATTCCGTACAACGCTTGCCACCTACGTATTACCGCGGCTGCTGGCACGTAGTTAGC
+
CCCCCGGGGGGGGGGGGGGGGGGGGGGGGGGGGGGGGGGGGGGGGGGGGGGGGGGGGGGGGGGGFGGGGGGGGGGGGGGGGGGGGGGGGGGGGGGGGGGGGGGGGGGCGGGFGGFGGGGGGGGGEG<FGGGGGGFGGEGFGGDFGFF=FFFFGFGGGGGGGGFGFFFGGGEGGFFGGGGCGGGGGGDGAFFEGGGGGGGGGCFFFCCF@GGGFGDCADFC=D9@B;.83D9B9EF<FDGGGF:BGCB<GFF)2B7<4,4:??G?GGFFFB?<<C?AGG:0(49BBBF0:E?FFF(14F).5
@M04650:207:000000000-C238N:1:1101:13910:12903 2:N:0:19
GGACTACCAGGGTTTCTAATCCTGTTTGATCCCCACGCTTTCGCACATCAGCGTCAGTTGCAGACCAGAGAGCCGCCTTCGCCACTGGTGTTCCTCCATATCTCTGCGCATTTCACCGCTACACATGGAATTCCACTCTCCTCTTCTGCACTCAAGCAAGACAGTTTCCAATGACCCTCCCCGGTTGAGCCGGGGGCTTTCACATCAGACTAATCTTGCCGCCTACGCGCGCTTTACGCCCCATAATTCCGGATAACGCTTGCCACCTACGTATTACCGCGGCTGCTGGCACGTAGTTAGC
+
CCCCCFGGGGGGGGGGGGGGGGGGGGGGGGGGGGGGGGGGGGGGGGGGGGGGGGGGGGGGGGGGGGGGGFGGGGGGGGGGGGGGGGGFFGGGGGGGGGGG?FGGGGGGGGGGGGGGGGGGGGGGGGGGGFGGGFGGGFFGGGGFGGGGEGFFGFGGGGGGGGGGGGFGGGGGFGGGGFGGGGGEGCE8?CGGGGG54CGGGFGFFGGFBGGCEGGGFEGG@GF?;F;>BG609E:6BBDEG((8CGABGFFF?EDAGBF(3:FB7A??:?B1<F0<GF,4>B;03?DF:EFG:(,38F94.
@M04650:207:000000000-C238N:1:1101:15279:12915 2:N:0:19
GGACTACCAGGGTTTCTAATCCTGTTTGCTCCCCACGCTTTCGCGCCTCAGCGTCAGTTACAGACCAAAAAGCCGCCTTCGCCACTGGTGTTCCTCCACATCTCTACGCATTTCACCGCTACACGTGGAATTCCGCTTTTCTCTTCTGTCCTCAAGCCTTCCAGTTTCCAATGACCTTCCACGGTTAAGCCGTGGGCTTTCACATCAGACTTAAAAGGCCGCCTGCGCGCGCTTTACGCCCAATAATTCCGGACAACGCTTGCCACCTACGTATTACCGCGGCTGCTGGCACTTAGTTAGC
+
CCCCCFGGGGGGGGGGGGFFGGGGGGGGGGGGGGGGGGGGGGGGGGGGGGGGGGGGGGGGGGGGGGGGGGGGGGGGGGGGGGGGGGGGGFGGGGGGGGGGGGGGGFGGGGGDGGGGGGGGDGGGGFGGEGGGGGGGGGGGGGGFGGGGGGGFGFGGFGGGGGGGGGGGGGGGGGGGGGGGGGDGGGCFGGGGGGGGGGGFDAGFFGGFEGGG;GGGFFGG>DB@9A0B@D9FFGFFFFGGG::1DFDFGFF>B><?G6BB?FGFDGF?231:)<(5C>81(((44<?)8E1C())66@446
@M04650:207:000000000-C238N:1:1101:24899:12953 2:N:0:19
GGACTACTCGGGTATCTAATCCTGTTTGCTCCCCATGCTTTCGCGCCTCAGCGTCAGTTATAGACCAGAAAGTCGCCTTCGCCACTGGTGTTCCTCCACATCTCTACGCATTTCACCGCTACACGTGGAATTCCACTTTCCTCTTCTATCCTCAAGCCTTCCAGTTTCCAATGACCTTCCACGGTTAAGCCGTGGGCTTTCACATCAGACTTAAAATGCCGCCTGCGCGCGCTTTACGCCCAATAATTCCGGACAACGCTTGCCACCTACGTATTACCGCGGCTGCTGGCACGTAGTTAGC
+
BCCCC,EFEGFGGCFGGGGGGGCEFFFFGFGGGGFEFGGGGDGFGGGGGDFGGGG:FC<EFEAFFGGGFE@@CE@CCFFGGGG7C@CFGGFGGGGGGGGFGGGGGFGGGGGGGGCGGGGDEEFGFEFGGCFGGGCFGGGGGGGFGGAFGGGFGGGGGGGBDGFG?EGFD9DC==DDDDG8DG6CGGGGGAFC:+:+=+FGFFFFFGGFFGGG52=B+:D>AGF9BF2A@DF>2=>EFDGGG071C7??GFFB0;<1D99?22C:DF:(2314<G05CF:0>(,4134.85.?180(4+66:
@M04650:207:000000000-C238N:1:1101:20595:12987 2:N:0:19
GGACTACAAGGGTATCTAATCCTGTTTGCTCCCCATGCTTTCGCGCCTCAGCGTCAGTTATAGACCAGAAAGTCGCCTTCGCCACTGGTGTTCCTCCACATCTCTACGCATTTCACCGCTACACGTGGAATTCCACTTTCCTCTTCTATCCTCAAGCCTTCCAGTTTCCAATGACCTTCCACGGTTAAGCCGTGGGCTTTCACATCAGACTTAAAAGGCCGCCTGCGCGCGCTTTACGCCCAATAATTCCGGACAACGCTTGCCACCTACGTATTACCGCGGCTGCTGGCACGTAGTTAGC
+
CCCCCGGGGGGGGGGGGGGGGGGGGGGGGGGGGGGGGGGGGGGGGGGGGGGGGGGGGGGGGGGGGGGGGGGGGGGGGGGGGGGGGGGGGGGGGFGGGGGGGGGGGGGGGGGGGGGGGDGGGFGGEGGCFFGGGGGGGGGGGGGFGGGGGGGFGGGGGGGGGGGGGFFGGFFGFGFGGGGGGGGGGGGFGGGGGGDGGGGGGFGFFGFFFGGGEDGGA9FG4DBFDF>D9GFFFGFCFDEGG??@4FEEFFF9?FD?G>F??FGF:F?:>BB?>E?FGGF>FFFF>FFBFG?G:<<BFG>):
@M04650:207:000000000-C238N:1:1101:6763:12993 2:N:0:19
GGACTACCGGGGTTTCTAATCCTGTTTGCTCCCCATGCTTTCGCGCCTCAGCGTCAGTTATAGACCAGAAAGTCGCCTTCGCCACTGGTGTTCCTCCAAATCTCTACGCATTTCACCGCTACACGTGGAATTCCACTTTCCTCTTCTATCCTCAAGCTTTCCAGTTTCCAATGACCTTCTACGGTTAAGCCGTAGGCTTTCACATCAGACTTAAAAGGCCGCCTGCGCGCGCTTTACGCCCAATAATTCCGGACAACGCTTGCCACCTACGTATTACCGCGGCTGCTGGCACGTAGTTTGC
+
CCCCCFG,+FEGGGGGGFGGGGGGGGGGGGGGFGGDDGGGGGGCEEE:FGGGGGGGGF,,,CF,CFGD,,CE,<FFEGGGGEGFCFGGEFGGGC8<F=,BF9DEGGGGEGGGGGGGG7@CEGGF7,E+B5?EGGFFG4,EFFGF9>;D,3@DG9DFG,,EDFDGGGGGFFGAFD8,@=D,27>CFEGFFGF6@+@@CDGGGCG=+;+;>FDGEC7C+:@F9DFF2;@)87(69EFFFFGGG(/,9CABF=:(-776D1128?F:*<:(,(442@(-+:8>FFF9(48?FGBF6,(4?+)).
@M04650:207:000000000-C238N:1:1101:10700:13029 2:N:0:19
GGACTACCGGGGTATCTAATCCTGTTTGCTCCCCATGCTTTCGCGCCTCAGCGTCAGTTATAGACCAGAAAGTCGCCTTCGCCACTGGTGTTCCTCCACATCTCTACGCATTTCACCGCTACACGTGGAATTCCACTTTCCTCTTCTATCCTCAAGCCTTCCAGTTTCCAATGACCTTCCACGGTTAAGCCGTGGGCTTTCACATCAGACTTAAAAGGCCGCCTGCGCGCGCTTTACGCCCAATAATTCCGGACAACGCTTGCCACCTACGTATTACCGCGGCTGCTGGCACGTAGTTAGC
+
CCCCCGGGGGGGGGGGGGGGGGGGGGGGGGGGGGGGGGGGGGGGGGGGGGGGGGGGGFGGGGGGGGGGGGGGGGGGGGGGGGGGGGGGGGGGGGGGGGGGGGGGGGGGGGGGGGGGGGGDGGFGGGGGGGGGGGGGGGGGGGGFGGGGGGGFGGGGGGGGGGGGGGGGGGGGDFGFADEC9>CGGGG79FGC>EEGGGGGGFGFFF+6>FGGEFFFF@FGFGFDBA@D4):>BG3EFFGFGFB:CG>FGFFFFDG?F90:(3C?FG?BFFB?FG7<ED?;6>FFFF>?BD?C?4((4C69:
@M04650:207:000000000-C238N:1:1101:2375:13042 2:N:0:19
GGACTACAGGGGTTTCTAATCCTGTTTGCTCCCCACGCTTTCGCGCCTCAGCGTCAGTTACAGACCAGAAAGCCGCCTTCGCCACTGGTGTTCCTCCACATCTCTACGCATTTCACCGCTACACGTGGAATTCCGCTTTTCTCTTCTGTCCTCAAGCCCTCCAGTTTCCAATGACCTTCCACGGTTAAGCCGTGGGCTTTCACATCAGACTTAAAAGGCCGCCTGCGCGCTCGTTACGCCCAATAATTCCGGACAACGATTGCCACCTACGTATTACCGCGGATGCTGGCACGTAGTGAGC
+
CCCCCGGFGGGGFGGGGGCEFGGGGGGGGGGGGGGGGGDGGGGDGGGGGGFGGGGGGFGEFGGFGGG,@FGGGGGGGGCFGFCEE8FGGFGGGAFGGGCFG,=DGDFGGGGGGDEGGCEG>GGGGEGGGG9EFFGGCE+,E+E<=E9=<DFFGDFGD?+36BDF,@DCFFC9+,51@+9DG,+@<CECCGGEEGGGGGGCDFDBBCFABGGGEG8:C=F*(:>(,;>DFD(4(>87A1E:E2(,>FBAFFFF:D7(*((-.(04>?:7?:???@:9E>(-((((-26<4*(24414:+)5.
@M04650:207:000000000-C238N:1:1101:22763:13114 2:N:0:19
GGACTACCGGGGTATCTAATCCTGTTTGCTCCCCACGCTTTCGCGCCTCAGCGTCAGTTACAGACCAGAAAGCCGCCTTCGCCACTGGTGTTCCTCCACATCTCTACGCATTTCACCGCTACACGTGGAATTCCGCTTTCCTCTTCTGTACTCAAGCCTTTCAGTTTCCAATGACCTTCCACGGTTGAGCCGTGGGCTTTCACATCAGACTTAAAAGGCCGCCTGCGCGCGCTTTACGCCCAATAATTCCGGACAACGCTTGCCACCTACGTATTACCGCGGCTGCTGGCACGTAGTTAGC
+
CCCCCGGGGGGGGGGGGGGGGGGGGGGGGGGGGGGGGGGGGGGGGGGGGGGGGGGGGFGGGGGGGGGGGGGGGGGGGGGGGGGGGGGGGGGGGGGGGGGGGGGGGGGGGGGGGGGGGGGGGGGDGGGGGFGGGGGGGGGGGGGFGGGGGGGFGFGGGGGDFGFGGFGGGGGGFCFGGGGGGGGGGGGGGGGGGGGGGGFD7BGFFGGFFGGGEG8CFFGGFGFFFFFFBGFFFGFFFFGGGFF?GFD<DFFFFFGFG>1:??G?CFF:>>B?FFBAFC:90(799B24:EFG?:0<FGAB<
@M04650:207:000000000-C238N:1:1101:23253:13117 2:N:0:19
GGACTACCAGGGTTTCTAATCCTGTTTGCTCCCCATGCTTTCGCGCCTCAGCGTCAGTTATAGACCAGAAAGTCGCCTTCGCCACTGGTGTTCCTCCACATCTCTACGCATTTCACCGCTACACGTGGAATTCCACTTTCCTCTTCTATCCTCAAGCCTTCCAGTTTCCAATGACCTTCCACGGTTAAGCCGTGGGCTTTCACATCAGACTTAAAAGGCCGCCTGCGCGCGCTTTACGCCCAATAATTCCGGACAACGCTTGCCACCTACGTATTACCGCGGCTGCTGGCACGTAGTTAGC
+
CCCCCFFDEFDGGGGGGGGCFGGFGGGGGFFFGGGEFGGGGFGEGGGGGGGGGGEE>FCGGFEEFFGGDFGFGG7FGGGGGGGGGGG8FGGGGGGGGGGGGGGGGGGGDCEGGCGGGGGGGGFG7FEECEFGGGGGGGGGGGGFDGGFGGEFG9EFFGGGFGGGGGGGGGGGGDF8DFFC9DCCFGGFGCD6C7CC?7CGGFEFFGGF@GGGE7<7=7C>=DA=BF@425;FFGFFFFDCC;65CCE<D8A9:B:6FF>FFF33763::7?F2C>)<02;691;7??:?E7A(41:<G<24
@M04650:207:000000000-C238N:1:1101:4454:13131 2:N:0:19
GGACTACCGGGGTATCTAATCCTGTTTGCTCCCCATGCTTTCGCGCCTCAGCGTCAGTTATAGACCAGAAAGTCGCCTTCGCCACTGGTGTTCCTCCACATCTCTACGCATTTCACCGCTACACGTGGAATTCCACTTTCCTCTTCTATCCTCAAGCCTTCCAGTTTCCAAGGCCCTTCCACGGTTAAGCCGTGGGCTTTCACATCAGACTTAAAAGGCAGCCTGCGCGCGCTTTAAGCCCAATAATTCCGGACAACGCTTGCAACATACGCATTACCGCGGCTGCTGTCACGTAATTCGC
+
BC-@CFGDFGGGGGFGFFFGFGGFGGACFGGGGGGFGGGCGFEGCBFGCGGGDCFGGFGGFFDFFCEFCG8B@FGGGEGG<FGG@4CEFE<CEGDFEFGDECFFFGF?FGGGGFFFFFGDC@9AC8=CFGGCGGDFGC4AEFDD,BD@@E,;9@@8:DF9DFFAA3@DB,E3++@CE6@,23>CFE+9<9EC**@EFCFGG9?CFGC4*;C7*=7@F)1*/*75(A()(/(6:AF)+/CFG7(/;7C3DFF9B5C(*-(2,8F)*<(.).(((*(-<*(--(32((,4)<4<(,(((2)(,
@M04650:207:000000000-C238N:1:1101:10268:13146 2:N:0:19
GGACTACCAGGGTTTCTAATCCTGTTTGCTCCCCATGCTTTCGCGCCTCAGCGTCAGTTATAGACCAGAAAGTCGCCTTCGCCACTGGTGTTCCTCCACATCTCTACGCATTTCACCGCTACACGTGGAATTCCACTTTCCTCTTCTATCCTCAAGCCTTCCAGTTTCCAATGACCTTCCACGGTTAAGCCGTGGGCTTTCACATCAGACTTAAAAGGCCGCCGGCGCGCGCTTTACGCCCAATAATTCCGGACAACGCTTGCCACCTACGTATTACCGCGGCTGCTGGCCCGTAGTTAGC
+
CCCCCGGFGGGGGFGGGGGGGGGGGGGGGGGGGGGGGGGGGGGGGGGGGGGGGGGGG6ECFEGGGGGGGGGGGGGGGGGGGGGGGGGGGGGGGGGGGGGGGGGGGGGGGGGGGGGGGGGG@CGGGGGGGFGGFGGGGGGGGGGFGGGGFGGFFEFGGGGGGGGGGDFFGGGDDDFEGGGFGGGGGGGFGGG6CEGGGGGGCCFFF5<A@DFGEFGCA2FD/;9(-?(.,9:B@GFF62CE*:B0CF<276@>?BGFGB>?:(94*9:2(5:?>FF2FG6>>((766)47*(21,2<BFA<B
@M04650:207:000000000-C238N:1:1101:11989:13208 2:N:0:19
GGACTACAGGGGTTTCTAATCCTGTTTGCTCCCCATGCTTTCGCGCCTCAGCGTCAGTTATAGACCAGAAAGTCGCCTTCGCCACTGGTGTTCCTCCACATCTCTACGCATTTCACCGCTACACGTGGAATTCCACTTTCCTCTTCTATCCTCAAGCCTTCCAGTTTCCAATGACCTTCCACGGTTAAGCCGTGGGCTTTCACATCAGACTTAAAAGGCCGCCTGCGCGCGCTTTACGCCCAATAATTCCGGACAACGCTTGCCACCTACGTATTACCGCGGCTTCTGGCACGTAGTTAGC
+
CCCCCGGGGGGGGGGGGGGGGGGGGGGGGGGGGGGGGGGGGGGGGGGGGGGGGEGGGGCFGGGGGGGGGFGGGGGGGGGGGGGGGGGGGGCFGGGGGGGGGGGGGGGGGGGGGGGGGGGGGGGF?FFEGFCGFGGGGCGGGGGFEFGGGGGFGGGGGFGGGGGGFEGGFGGGGGFGGGGCCEEGGGGGGGGGGGGGDGDEDFGFFGCACF5CEGGFFF>4>DF=@AF>@G;3:E5<ADGGGDD@FGFAGFF><)>?G9BF?BG?>C??FFB?<9?<FD:2;;66(,)67C793331<FAF9
@M04650:207:000000000-C238N:1:1101:20414:13209 2:N:0:19
GGACTACTGGGGTTTCTAATCCTGTTTGCTCCCCATGCTTTCGCGCCTCAGCGTCAGTTATAGACCAGAAAGTCGCCTTCGCCACTGGTGTTCCTCCACATCTCTACGCATTTCACCGCTACACGTGGAATTCCGCTTTTCTCTTCTGTCCTCAAGCCTTCCAGTTTCCAATGACCTTCCACGGTTAAGCCGTGGGCTTTCACATCAGACTTAGAAGGCCGCCTGCGCGCGCTTTACGCCCAATAATTCCGGACAACGCTTGCCCCCTCCGTATTACCGCGGCTGCTGGCACGTAGTTAGC
+
CCCCCGGGGGGGGGGGGGGGGGGGGGGGGGGGGGGGGGGGGGGGGGGGGGGGGGGGGGGGGGGGGGGGGGGGGGGGGGGGGGGGGGGGGGGGGGGGGGGGGGGGGGGGGGGGGGGGGGGGGGGGGGGGGGGGGGGGGGGGGGGFGGGGGGGFGGGGGGFGGGGGGFGGGGGFFGGFGGGGGGGGGGGGGGGGGGGGGFGGGFGFCGFA@CFFCGG7>=GGA4>@2A(0/926@DFFFDGDGD?3>C>:FFFB1BG0<2-4?:F0*:21(-,(.A()3:49>2(--2:7(*(<42418F<2A
@M04650:207:000000000-C238N:1:1101:15182:13292 2:N:0:19
GGACTACACGGGTTTCTAATCCTGTTTGCTCCCCATGCTTTCGCGCCTCAGCGTCAGTTATAGACCAGAAAGTCGCCTTCGCCACTGGTGTTCCTCCACATCTCTACGCATTTCACCGCTACACGTGGAATTCCACTTTCCTCTTCTATCCTCAAGCCTTCCAGTTTCCAATGACCTTCCACGGTTAAGCCGTGGGCTTTCACATCAGACTTAAAAGGCCGCCTGCGCGCGCTTTACGCCCAATAATTCCGGACAACGCTTGCCACCTACGGATTACCGCGGCTGCTGGCACGTAGTTAGC
+
CCCCCGGGGGGGGGGGGGGGGGGGGGGGGGGGGGGGGGGGGGGGGGGGGGGGGGGGGGGGGGGGGGGGGGGGGGGGGGGGGGGGGGGGGGGGGGGGGGGGGGGGGGGGGGGGGGGGGGGGGGGGGGGGFGGGGGGGGGGGGGGFGGGGGGGFGGGGGGGGGGGGGGGGGGGGGGGGGGGDCGCEGGGGGGGGGGGGGGCGGFGFFGGFFGGGFGGGFFGGFGFFFF2?@D@>BDFCFFGEEFFFGGB9FFF1())4F>B?6:G?CF?<:>(,4EB<GFFFFF9>>:BF?E(94:?:2EDF<
@M04650:207:000000000-C238N:1:1101:8824:13308 2:N:0:19
GGACTACCGGGGTATCTAATCCTGTTTGCTCCCCACGCTTTCGCGCCTCAGCGTCAGTTACAGACCAGAAAGCCGCCTTCGCCACTGGTGTTCCTCCACATCTCTACGCATTTCACCGCTACACGTGGAATTCCGCTTTCCTCTTCTGTACTCAAGCCTTTCAGTTTCCAATGACCTTCCACGGTTGAGCCGTGGGCTTTCACATCAGACTTAAAAGGCCGCCTGCGCGCGCTTTACGCCCAATAATTCCGGACAACGCTTGCCACCTACGTATTACCGCGGCTGCTGGCAGCTAGTTCGC
+
CCCCCGGGGGGGGGFGGFGGGGGGFGGGGGGGGGGGGGGG8FGGGGC,FGGGGGEGGFGFEGGGGFGGGGGGGFGGGGGGGDGGGFGGGGGC<FFGG<FGGG9;DEGGE7BFGGGFGG68EEGFEFGGGGGGGGGGGC8DD+EFDGGGF,;2=ADEGFFGGFGFFFFFCED,==EGGFFC,=CCFEG6FFFE*@EGGFG6C6>>BGFF;?CF98FCF@FF=D(/6:>FFGFF9539FFGGGF6?4>>A7?FF(.)4D9B(48F8CC13((-(.2()<:<>B;67662>0C0*(.6>3C)--
@M04650:207:000000000-C238N:1:1101:11210:13313 2:N:0:19
GGACTACTGGGGTTTCTAATCCTGTTTGCTCCCCACGCTTTCGCGCCTCAGCGTCAGTTACAGACCAAAAAGCCGCCTTCGCCACTGGTGTTCCTCCACATCTCTACGCATTTCACCGCTACACGTGGAATTCCGCTTTTCTCTTCTGTCCTCAAGCCTTTCAGTTTCCAATGACCTTCCACGGTTAAGCCGTGGGCTTTCACATCAGACTTAAAAGGCCGCCTGCGCGCGCTTTACGCCCAATAATTCCGGACAACGCTTGCCACCTACGTATTACCGCGGCTGCTGGCACGTAGTTAGC
+
CCCCCFGGGGGGGGGGGGGGGGGGGGGGGGGGGGGGGGGGGGGGGGGGGGGGGGGGGGGGGGGGGGGGGGGGGGGGGGGGGGGGGGGGGFGGGGGGGGGGGGGGGGGGGGGGGGGGGGGGGGGGDGGDGGGGGGGGGGGGGCGFGGGGGGGFGGGGGGGGGGGGGGGGGGGFGGGFGFFCFGEGGGGGCFFGGGGGGGGGGFGFFGGF3CGGFGG7+-=DBGFDFF>DBD@F9GFFF05EG?<?7C>AGFFFFFD?G>>:?FGFGGF??B(34CBDGG69>09>9?>?0CBE:B?32F<AA
@M04650:207:000000000-C238N:1:1101:6804:13324 2:N:0:19
GGACTACAAGGGTATCTAATCCTGTTTGCTCCCCACGCTTTCGCGCCTCAGCGTCAGTTACAGACCAAAAAGCCGCCTTCGCCACTGGTGTTCCTCCACATCTCTACGCATTTCACCGCTACACGTGGAATTCCGCTTTTCTCTTCTGTCCTCAAGCCTTCCAGTTTCCAATGACCTTCCACGGTTAAGCCGTGGGCTTTCACATCAGACTTAAAAGGCCGCCTGCGCGCGCTTTACGCCCAATAATTCCGGACAACGCTTGCCACCTACTTATTACCGCGGCTTCTGGCACTTAGTTAGC
+
CCCCCGGGGGGGGGGFGGGGGGGGGGGGGGGGGGGGGGGGGGCGGDGGGGGGGEGGGGGGGG?9EGFFFFFGGGGGGGGGGDGGGGGGGFGGGGGGGGGGDFGGGGGGGGGGGGGGGGG8EFEGGGGGGCFGGFCEEGGGGGGFGGGGFGFFGCFEGGGAFF9AFFFGGGGGGFGC,=E:EFD7FFEC7E@;7@CCFFDEFFGFF48>6DFGFG>7@28C@D@=D4:D@D162CAE=(;EE12<D>ADC6)46)9?GFB?BFG:*+2:(().)+6)A::>09((((6)3<89()))6A)).
@M04650:207:000000000-C238N:1:1101:17656:13434 2:N:0:19
GGACTACTGGGGTATCTAATCCTGTTCGCTCCCCACGCTTTCGTTCCTCAGCGTCAGTTACTGCCCAGAGACCCGCCTTCGCCACCGGTGTTCCTCCTGATATCTGCGCATTTCACCGCTACACCAGGAATTCCAGTCTCCCCTACAGCACTCAAGTCTGCCCGTATCGCCTGCACGCCCACAGTTAAGCTGCGGGATTTCACAAACGACGCGACAAACCGCCTACGAACTCTTTACGCCCAGTAATTCCGCTCAACGCTCGCACCCTACGTATTACCGCGGCTGCTGGCACGTATTTAGC
+
CCCCCDGGGGGGGGGGGGGGGGGGGGGGGGGGGGGGGGGGGGGGGGGGGGGGGGGEGGGGGGGGGGGGCFCFGGGGGGGGGGGGGGGGGGGGGGGGGGGGGGGGGGGGGGGGGGGGGEGDGGFGG:FGGGGGGGGGGGGGFGGFGGGGGGGFGGGGGFGGGGGGEGGGGGGGGG6EDGGGGG>@>AFGGGGFGGGGGDGGGFGFF4<8@G7C>DGDADGGFGFFFFF>?G<<9F69=(AEGFFFF:ABGFFF07)<F?B6<BG9GGFB?F?F2<4<?F:3(4>>1:?)0A(<:8()(3)-.
@M04650:207:000000000-C238N:1:1101:3960:13482 2:N:0:19
GGACTACTCGGGTTTCTAATCCTGTTTGCTCCCCACGCTTTCGCGCCTCAGCGTCTGTTACAGACCAAAAAGCCGCCTTCGCCACTGGTGTTCCTCCACATCTCTACGCATTTCACCGCTACACGTGGACTTCCACTTTTCTCTTCTGTCCTCACGCCTTTCAGTTTCCCATGACCTTCCACGGTTAAGCCGTGGGCTTTCACATCAGACTTAAAAGGCCGCCTGCGCGCGCTTTACGCCCACTATTTCCGGACAACGCTTCCCCCCTACGTATTACCGCGGCTGCTGGCCCGTTGCTCGC
+
CCC<CFGGG7CG<FEAF9FFGFGFGGGGDFFCC@<FCF7BF9FGCC7=C<EF7F,,CCFFGGGGGG8@,@,:<DFEEEF:DFFCGF<=CFEGGGGAEGGFGGGGG,,A++8FD,,BBC==+>EGGGFFG,,AFA,,;E9EFFGDFFGCGF8DF93,:88BDFCF<F:DG9@;+3@D,=@6,FEGF7:;FFBEGCCEFDGC>9DF>;?F*2;C6DF+B(C7@C5((2(:7C;;@E3);8>EEB(42*))09)4())./4><1(0(*:42((-.8::)<*-(-(41(4>:0:(7(-(,(2)(-
@M04650:207:000000000-C238N:1:1101:17650:13515 2:N:0:19
GGACTACTGGGGTATCTAATCCTGTTTGCTCCCCACGCTTTCGAGCCTCAGCGTCAGTTACAGACCAGAGAGTCGCCTTCGCCACTGGTGTTCCTCCATATATCTACGCATTTCACCGCTACACATGGAATTCCACTCTCCTCTTCTGCACTCAAGTTCCCCAGTTTCCAATGACCTTCCCCGGTTGAGCCGGGGGCTTTCACATCTGACTTAAGGAACCGCCTGCGCTCGCTTTACGCCCAATAAATCCGGACAACGCTTGCCCCCTACGTATTACCGCGGCTGCTGGCACGTAGTTATC
+
CCCCCFGGDGGGGEGGGGGGGGGGGGGGGGGGGGGGGGGGGGGGGGGGGFGGGGGGGGGGGGGGGGGGGF8FFGGGGGGGGGGGGGF8FEGGGGGGGGGGGGGGGGGGFGGGGGGGFECGGGGGCGFFFFGGGGGGFFFGGGGFGG;F9FGFGBFEFFGFFGCGGGGGAFFAC,,@DFFGGCEDGGCFGGGGGGGGGGFGGFGF8C7BEFGGE7:CAFGGFGFFDFF5(C@FFGFBF0ECGFBFGGBBF@E9(.58G>><82C74E>-(,,48G:)<C?>(31((4>:2E(0-8:(8C))6
@M04650:207:000000000-C238N:1:1101:6596:13525 2:N:0:19
GGACTACCAGGGTTTCTAATCCTGTTTGCTCCCCACGCTTTCGTGCATGAGCGTCAGTACAGGCCCAGGGGATTGCCTTCGCCATTGGTGTTCCTCCGCATATCTACGCATTTCACTGCTACACGCGGAATTCCATCCCCCTCTGCCGTACTCTAGCCTTGCAGTCACAAATGCAGTTCCCAGGTTGAGCCCGGGGATTTCACATCTGTCTTGCAAAGCCGCCTGCGCACGCTTTACGCCCAGTAATTCCGATTAACGCTCGCACCCTACGCATTACCTCGGCTGCTGGCACGTACTTTGC
+
CCCCCGGGGGGGEEFFFGGGGGGGGGGGGGGGGGGGGGGGGGGGGGGFGGFFFGGGGGGGGGGGGGGGGEGDGGGGGGGGGGGGGGGGGGGGGGGGGGGGGGGGGGGGGGGGGGFFFGGGGGGGEDECFGFGFFGAEGGG8DGFFGGE=CEFG9EFGGGGGGGGGCDBD,3,2CFAEFFFG9CF<FGGCC@@CEED4DGGGFEA8*:B5+BD:>4+=3CFBG011F@)(/(3(=AC6(;>EBF?=:42CFF<0>*6>(-24;D0CG6((4((,;:AFG).23:?9:?0(:(3(82(-+)..
@M04650:207:000000000-C238N:1:1101:15391:13528 2:N:0:19
GGACTACTAGGGTTTCTAATCCTGTTTGCTCCCCATGCTTTCGCACCTCAGCGTCAGTTATAGACCAGGAAGTCGCCTTCGCCACTGGTGTTCCTCCACATCTCTACGCATTTCACCGCTACACGTGGAATTCCACTTTCCTCTTCTATCCTCAAGCCTTCCAGTTTCCAATGCCCTTCCACGGTTAAGCCGTGGGCTTTCACATCGGACTTAACAGGCCGCCTGCGCGCGCTTTACGCCCAAGAATTCCGAACAACGCTTGCCCCCTACGTATTACCCCGGCTGCTGGCCCGTATTTGCC
+
CCCCCGGF@FFFE<FGGGE,CCFFFE9@FEEFEFC<F@FCC<CF,@6AFCA8FFGEGG9<CFF,CEFG,,:@CFG7FGDFGEDDDGFGGEGFAEF,B,9==FFAFGGGGCEGGGGEGGCD7FCGE,,4F=EFECEF;DCGFFGFCGDAE88CEEFFGGG,8FFGFF,,7EEG+,3@DDFE,,@7DF6EEG,14@CGG?:EG7EFFG**5CDG5F7+*)*;-;@D2/549DB62CFFF;EEG<1(*27;>=?((.)(1(,33(52>C6(-44.,3:<CF0(3(((((,)(2(1(-4,,2)).
@M04650:207:000000000-C238N:1:1101:23013:13533 2:N:0:19
GGACTACTAGGGTATCTAATCCTGTTTGCTCCCCATGCTTTCGCGCCTCAGCGTCAGTTATAGACCAGAAAGTCGCCTTCGCCACTGGTGTTCCTCCACATCTCTACGCATTTCACCGCTACACGTGGAATTCCACTTTCCTCTTCTATCCTCAAGCCTTCCAGTTTCCAATGACCTTCCACGGTTAAGCCGTGGGCTTTCACATCAGCCTTAAAAGGCCGCCTGCGCTCGCTTTACGCCCAATAATTCCGGACAACGCTTGCCACCTACGTATTACCGCGGCTTCTGGCACGTAGTTATC
+
CCCCCGGGGGFGGGGGGGGGGGGGGGGGGGGGGGGGGGGGGGGGGGGGGGGGGGGGGGFGGGGGGGGGGGFFGGGGGGGGCFGGGGGGGGGGGGGGGGGGGGGGGGGGGGGGGGGGGGGGGGGGDGGGGGGGGFFGGGGGGGGFFGGGFGEFGCFGGGGGGFGGGGGGGGGGGGGGGGGGCFCEGGDGGGGDEGCECGGGFFGFFG+A);FGFGFDF5EFBGA@=FBF(:5@=FFFFDGEE@616:5CGC;67D<?GF1(,3DB*+42:?:?7F7-<>4>;BFF134<<GBG?BF?FG)--
@M04650:207:000000000-C238N:1:1101:11648:13546 2:N:0:19
GGACTACTCGGGTTTCTAATCCTGTTTGCTCCCCATGCTTTCGCGCCTCAGCGTCAGTTATAGACCAGAAAGTCGCCTTCGCCACTGGTGTTCCTCCACATCTCTACGCATTTCACCGCTACACGTGGAATTCCACTTTCCTCTTCTATCCTCAAGCCTTCCAGTTTCCAATGACCTTCCACGGTTAAGCCGTGGGCTTTCACATCAGACTTAAAAGGCCGCCTGCGCGCGCTTTACGCCCAATAATTCCGGATAACGCTTGCCACCTACGTATTACCGCGGCTGCTGGCACGTAGTTAGC
+
CCCCCGGGGGGGGGGGGGGGGGGGGGGGGGGGGGGGGGGGGGGGGGGGGGGGGGGGGGGGGGGGGGGGGGGGGGGGGGGGGGGGGGGGGFGGGGGGGGGGGGGGGGGGGGGGGGGGGGGGGGGGGGGDFFGGGGGGGFGGGGGFGGGGEGEBFAGGGGGGGGGFGFFGGGGGGFGGGGGG8FGGGGEGGDGGGGGGGGGGGFFAFFGFEFGCCGGGFAGF4>AFFF=E943;BEF)A1EGGFFFFC39CFFFFFGFG:>?6?G0*<82:?B:>F?AGC:B>B>F;0:?:5,<<8<08<:)6
@M04650:207:000000000-C238N:1:1101:10887:13595 2:N:0:19
GGACTACTGGGGTTTCTAATCCTGTTTGCTCCCCATGCTTTCGCGCCTCAGCGTCAGTTATAGACCAGAAAGTCGCCTTCGCCACTGGTGTTCCTCCACATCTCTACGCATTTCACCGCTACACGTGGAATTCCACTTTCCTCTTCTATCCTCAAGCCTTCCAGTTTCCAATGACCTTCCACGGTTAAGCCGTGGGCTTTCACATCAGACTTAAAAGGCCGCCTGCGCGCGCTTTACGCCCAATAATTCCGGACAACGCTTGCCACCTACGTATTACCGCGGCTGCTGGCACGTAGTTAGC
+
CCCCCGGGGGGGGGGGGGGGGGGEGGGGGGGGGGGGGGGGGGGGGGGGGGFGGFGGGGGGGGGGGGGGFCGGGGGGGGGGGGGGGGGGGGGGGGGGGGGGGGGGGGGGGCFGGGGGGGGDEEFGGGGGGGGGGGGGGGGGGGGFGGGGGGGFGDGGGGGGGGGGGGGGF9AFFGGGFGGGGGGEGGCFGGGEEEGGGFGGG6EFFGFF59FGEGGGF2DFFGFFFF@FFGFF@GFFFFGG>;;@G>?C>FF6BFGFGFFB?(9:FGF?7((4<F?)<F00(4;>9?B00E?G(803:G2<:
@M04650:207:000000000-C238N:1:1101:4288:13596 2:N:0:19
GGACTACCCGGGTTTCTAATCCTGTTTGCTCCCCACGCTTTCGCGCCTCAGCGTCAGTTACAGACCAAAAAGCCGCCTTCGCCACTGGTGTTCCTCCACATCTCTACGCATTTCACCGCTACACGTGGAATTCCGCTTTTCTCTTCTGTCCTCAAGCCTTCCAGTTTCCAATGACCTTCCACGGTTAAGCCGTGGGCTTTCACATCAGACTTAAAAGGCCGCCTGCGCGCGCTTTACGCCCAATAATTCCGGACAACGCTTGCCACCTACGTATTACCGCGGCTGCTGGCACGTAGTTAGC
+
CCCCCGGGGGGDFGGGGGGGGGFGGDFGFGGFGGGGGGGGGFGGGDGGGGGGGFEGGGGGGGGGGFFGGGGGGGGGGGGGGGGGGGGGGGGGGGGGGGGGDGGFGGGCFGGGGGGGGDGGDGGFGEFGEGGGGGGGGGGGGGFFGGGFFFG7DAD@FG8DDCFGEECGFAFCCFGGGGGGGGGDGGDGFFFEEGEEFGGGGFFFFGGFFGGG9FFGADDGBGB?FF(=>GFFBDFAFFGGC-(4CGA9F4;363/376;0?<C?FGF??F?47:7AC73((4;>;04:?EB+4(.1:+6:-
@M04650:207:000000000-C238N:1:1101:3950:13617 2:N:0:19
GGACTACCCGGGTTTCTAATCCTGTTTGCTCCCCATGCTTTCGCGCCTCAGCGTCAGTTATAGACCAGAAAGTCGCCTTCGCCACTGGTGTTCCTCCACATCTCTACGCATTTCACCGCTACACGTGGAATTCCACTTTCCTCTTCTATCCTCAAGCCTTCCAGTTTCCACTGCCCTTCCACGGTTGAGCCGTGGGCTTTCACATCAGACTTAACAGACCGCCTGCGCGCGCTTTACGCCCAATAATTCCAGACAACGCTTGCCCCCTCCTTCTTACCGCGGCGGCTGGCACGTAGCTAGC
+
CCCCCGGGGGGGGGGGGGGGGFGGGGGGGGGGGGGGFFGGGFFGGGGGGECFGGGEG,C@EGGFFGFGFGFGGGGGGGGGGGGGGGGGGFG@FFGGGFGGAFGCGFGGGGGGGGGGGD>?EGGG?FFGGGGGGGFGGGGGGF899EF,7EFFGCEGFGD99>,@FDGGFB,CF,=DDFGGG9C+DCECCDCC41*4@>EGG6EA>7+;6FGG4:+2*):CF4@2()-?=DFF9EF)@<GGGF:?G75-:7*-..*,790(81D2483266())0.)<C46>>(-(-390E0<6,11(<<25
@M04650:207:000000000-C238N:1:1101:20636:13629 2:N:0:19
GGACTACCAGGGTATCTAATCCTGTTTGCTCCCCACGCTTTCGTGCCTCAGCGTCAGTTACAGTCCAGAGAGCCGCCTTCGCTACTGGTGTTCCTCCTAATATCTACGCATTTCACCGCTACACTAGGAATTCCACTCTCCTCTCCTGCACTCAAGTCTTACAGTTCCAAAAGCTTACTACGGTTGAGCCGTAGCCTTTCACTTCTGGCTTGAAAGACCGCCTACGCACCCTTTACGCCCAGTAATTCCGGATAACGCTAGCCCCCTACGTATTACCGCGGCTTCTGGCCCTTCGTTAGCC
+
CCCCCGGGGGGGGGGGGGGGGGGGGGGGGGGGGGGGGGGGGGGGGGGGGGGGGGGGGGGGGGGGGGGGGGFFFGGGGGGGGGGGGGGGGGGGGGGGGGFGGGGGGGGGGGGGGGGGGGGGCFGGGGGGGEFGGGGGGGGGGGGFGGGFGGFFGFGGGGGGGGGGGGGGGGFGGGGGGGGGGGEGGCGGGGGECEGGGGGGGFGFFGGFEGGD@GG79@CCAGA)>A2)85@FB684;@GGC<@CCFC3:8)(63C@D9;@@?GBGG2::0?24C>><*4(490((64.41(*((((.*-4:
@M04650:207:000000000-C238N:1:1101:11462:13737 2:N:0:19
GGACTACTCGGGTTTCTAATCCTGTTTGCTCCCCACGCTTTCGAGCCTCAGCGTCAGTTACAGTCCAGAGAGTCGCCTTCGCCACTGGTGTTCTTCCTAATCTCTACGCATTTCACCGCTACACTAGGAATTCCACTCTCCCCTCCTGTACTCTAGATCCCCAGTTTGGAATGCAGCCCCCAGGTTGAGCCCGAGTCTTTCACATCCCACTTAAAGATCCGCCTACGCTCCCTCTACGCCCAGTAAATCCGCACAACGCTTGCCCCCTACCTATTACCGCGGCTGCTGGCACGTATTTAGC
+
CCBCCCGFFFGGGGDGGFFEFFFCFGGFGFGFGGFEGGD@GG@,CFGGAEFGGGGEECFGGGGGGDFF9F,8EFFGGGGGGGGDGGGGGF<CFGFGGGF,CFCGFFFGGCEGGGGGG7CDGG9F9,5?E?EEFGAF8FEEFGDDGEC8?D;EGF9=,4>9FG8>FD=D+,=,6E,AD0A8@++8:3,,@8DE6CEF7CA:+BC++2*ACG*A*=+2=;FF)9>5>A@DFG>D@6)*128@:(,/+2)<:A5((:53C0@F((/4*;9112(5)3.)<C<(,3993:B)5=:?::02(3464
@M04650:207:000000000-C238N:1:1101:28866:13740 2:N:0:19
GGACTACAGGGGTTTCTAATCCTATTCGCTCCCCACGCTTTCGAGCATCAGCGTCCGTTACAGTCCAGAGAGTCGCCTTCGCCACTGGTGTTCTTCCTAATATCTACGCGTTTCCCCGCTACACTAGGAATTCCACTCTCCTCTCCTGCACTCTAGATCCTCAGTTTGGAATGCAGTACCCGGGTTGAGCCCAAGTATTTCACATCCCACTTAAGTTTCCGCCTGAGCTCCCTTTACGCCCAATAAGTCCGGATAACGCTCGCCACCTACGTATTACCGCGGCTGCTGGCACGTAGTTAGC
+
9<<CCFFGE<@F6+B<<@F9@F@-C6,E:@C+<,;@@+,8:,6:68+4,C@F7,@+@EEF@CF9C@F8,,F7:E+@@8?F,,?4?E=C?=FF9,9A,5A?<,>FE;CB>+7@FF,C8F+=8F9AFEG@E<EF=AD?,>EAEDCFC,36AFGFFGFGD:;,,:,@@E,3C3,CAC,7E22,45BGF7C6,,,*,*4,+=F,24,+43C>BDCF*5C:+*5@/76>()0646;53CA3:(=FF;,(2>)/;+),/::44,((,4)(1A64(41,)08>FF0-339(((,805,033<?:C)))
@M04650:207:000000000-C238N:1:1101:10700:13749 2:N:0:19
GGACTACACGGGTTTCTAATCCTGTTTGCTCCCCATGCTTTCGCGCCTCAGTGTCAGTTACAGACCAGACAGTCGCCTTCGCCACTGGTGTTCCTCCACATCTCTACGCATTTCACCGCTACACGTGGAATTCCACTTTCCTCTTCTATCCTCAAGCCTTCCAGTTTCCAATGACCTTCCACGGTTAAGCCGTGGGCTTTCACATCAGACTTAAAAGGCCGCCTGCGCGCGCTTTACGCCCAATAATTCCGGACAACGCTTGCCACCTACGTATTACCGCGGCTGCTGGCACGTAGTTAGC
+
CCCCCGGGGGGGGGGGGGGGGGGGGGGGGGGGGGGGGGGGGGGGGGGGGGGGGGGGG@FGGGGGGGGGGGGGGGGGGGGGGGGGGGGGGGGGGGGGGGGGGGGGGGGGGGCFGGGGGDEGGFFGDGGGGGGGGGGGGGGGFGGFGGGGGGGFGGGGGGGGGGGGCGFEFGGGGGGCEFGCFGGGGGGGGGGGGGGGGGGGGFGFFF+@CGGGFGFCFFF75DB2@FB:(7>FFGFCA?GGGFFFGGFFGF49::5:DBBB?BGBFGB<0?:2<C?:C:((4;0>6:???G?E?3::?E9A<
@M04650:207:000000000-C238N:1:1101:18156:13787 2:N:0:19
GGACTACAAGGGTTTCTAATCCTGTTTGCTCCCCACGCTTTCGCACTTGAGCGTCAGTATATTCCCAAGGGGCTGCCTTCGCCTTCGGTATTCCTCCACATCTCTACGCATTTCACCGCTACACGTGGAATTCTACCCCTCCCTAAAATACTCTAGCGACCCAGTATGAAATGCTATTCCTAGGTTAAGCCCAGGGCTTTCACATCTCACTTAAGTCACCGCCTGCGTGCCCTTTACGCCCAGTCATTCCGATTAACGCTTGCACCCTCCGTATTACCGCGGCTGCTGGCACGGAGTTAGC
+
CCCCCGGGGGGGGGGGGGGGGGGGGGGGGGGGGGGGGGGGGGGGGGGGGFGGGGGGGGGGGGGGGGGGGGGGGGGGGGGGGGGGGGGGGGGGGGGGGGGGGGGGGGGGGGGGGGGGGGGGGGGGGGGGGGGFGGGGGGGFGGGFGEFGGFGFGGGGGGGGGGGGGGGGGGGGGGCGGGGGDGGGGGGFGGGFFFFDDGGGGFGFFFCFEGGGECF:=EGGFD>?FFFDFG2>BGFFFDGDGFFE=:??DF417>D9C;B@F?GFGGF1<?FBFGFAGF(,3;BFFB0)3C7C:>9BBG2<<
@M04650:207:000000000-C238N:1:1101:13107:13867 2:N:0:19
GGACTACAGGGGTTTCTAATCCTGTTTGCTCCCCACGCTTTCGCGCCTCAGCGTCAGTTACAGACCAAAAAGCCGCCTTCGCCACTGGTGTTCCTCCACATCTCTACGCATTTCACCGCTACACGTGGAATTCCGCTTTTCTCTTCTGTCCTCAAGCCTTCCAGTTTCCAATGACCTTCCACGGTTAAGCCGTGGGCTTTCACATCAGACTTAAAAGGCCGCCTGCGCGCGCTTTACGCCCAATAATTCCGGACAACGCTTGCCACCTACGTATTACCGCGGCTGCTTGCACGTAGTTAGC
+
CCCCCGGGFFGGGGGGGGGGGGGGGG9FGFGGGGGGGGGGGGGGGGGGGFGGGGGGGGGGGGGGGGGGGDGGGGGGGGGGGGGDGGGGGGGGGGGGGGEGGGGGGGGGGGGGGGGGGGGGGGGG@FAFDGGGGGGGGGG9DCAEDFCF9@DFGFGGFGFGEFFGCFGGGGGGGCECAGF6@>@CGGGGGGGGEEEGGD@CDAFF+2:AFCD:<FGGF2,C>D:<3A(5:G9>2C8<B:CGG:((9:9AGFFF:3<:G0>F18C?GG:7??FFFGF4E;34,4(9;0))5C4?4(4::@26A
@M04650:207:000000000-C238N:1:1101:27048:13901 2:N:0:19
GGACTACTCGGGTTTCTAATCCTGTTTGCTCCCCACGCTTTCGTGCATGAGCGTCAGTCACGTCCCAGGGGGCCGCCTTCGCCATCGGTATTCCTCCACATCTCTACGCATTTCACTGCTACACGTGGAATTCTACCCCCCTCTGCCGCACTCTAGCCTTGCAGTCACAAGCGCAATTCCCAGGTTGAGCCCGGGGATTTCACGCCTGACTTACAAAACCGCCTGCGCACGCTTTACGCCCAGTAATTCCGATTAACGCTCGCACCCTACGTATTACCGCGGCTGCTGGCACGTAGTTAGC
+
CCCCCFGGFGGGGGGGGGGGGGGGGGAEFGGGGGGGGGGGGGGCDE@F;EAFEGGGGGC,,BFEFGGG7F+@C+@CGGGGGGGG@FEGG8FGGGGGGFDFFGGGGGGGGGGGGGGGCCDFGGGG@4AFCGGFGDCC3D@FG+@FE,@1+@E>GAFG9CF98C6FF7,33D8,<FGEE7EGGCFGGGEGGFGG5CEEDDEFGAFF4C*=3DG77C7>67FGFGFF(>>31D6><E5<FBEGG?:4:7)<DF:(0)55C<9616>(9EBFFF6??<,4CG:B;;>>>??)2C:9(.44?F<A:
@M04650:207:000000000-C238N:1:1101:12521:13907 2:N:0:19
GGACTACCCGGGTATCTAATCCTGTTTGCTACCCACGCTTTCGCACCTCAGCGTCAGTTACAGACCAGAGAGTCGCCTTCGCCACTGGTGTTCCTCCACATCTCTACGCATTTCACCGCTACACGTGGAATTCCACTCTCCTCTTCTGTACTCAAGCTCCTCAGTTTCCAATGACCCTCCACGGTTAAGCCGTGGGCTTTCACATCAGACTTAAAAGGCCGCCTGCGCGCGCTTTACGCCCAATAATTCCGGACAACGCTTGCCACCTACGTATTACCGCGGCTGCTGGCACGTAGTTAGC
+
CCCCCGGGGGGGGGGGGGGGGGGGGGGGGGGGGGGGGGGGGGGGGGGGGGGGGGGGGGGGGGGGGGGGGGGGGGFGGGGGGGGGGGGGFFFGGGGGGGGGFGGGGGGGGGGGGGGGGGDGGGGFGGGGGGGGGGGGGGGGGGGFFFGGGDFF8EGFGGGGFEAEFDEFGGGGGGCGGGGGGGGGGG>FGGGGGGGGGCCGGFGFFFGFFGGGFGGG6=FFFGF9BF2B989BBGFFFFGGGFBFGG<<FFFBBFG:FBFFB:C:DG6<?F?7<C?2@>:>B;>F>??FFGFGF4((4E6<<
@M04650:207:000000000-C238N:1:1101:20747:13912 2:N:0:19
GGACTACAGGGGTTTCTAATCCTGTTCGCTCCCCACGCTTTCGTTCCTCAGCGTCAGTTACTGCCCAGAGACCCGCCTTCGCCACCGGTGTTCCTCCTGATATCTGCGCATTTCACCGCTACACCAGGAATTCCAGTCTCCCCTACAGCACTCAAGTCTGCCCGTATCGCCTGCACGCCCACAGTTAAGCTGCGGGATTTCACAAACGACGCGCCAAACCGCCTACGAACTCTTTACGCCCAGTAATTCCGGACAACGCTCGCACCCTACGTATTACCCCGCCTGCTGCCACGTAGTTAGC
+
CCCCCGGGGGGGGEGGGGGGGGGGGGGGGGGGGGGGGGGGGGGGGGGGGGGGGGGGGGGGGGGGGGGGGGGGGGGGGGGGGGGGGGGGGGGGGGGGGGGGGGGGGGGGGGGGGGGGGGGGGGGGG7FGEGGGGGGGFGGGGGGFFGFF88FFEFGGFFDFEFGGGG?FEDGDGG,7CGGG>CCFGGGGAE,,=CGG:DGC>+61?*;8577)()2)=;FF9C1(4?<D(925>FFB?<E>803>D*62CFF(4:5(726(:()->E?F0:?:?F24@>((,(,4303:4*)34(4(3<:).
@M04650:207:000000000-C238N:1:1101:22267:13928 2:N:0:19
GGACTACCGGGGTATCTAATCCTGTTTGCTCCCCATGCTTTCGCGCCTCAGCGTCAGTTATAGACCAGAAAGTCGCCTTCGCCACTGGTGTTCCTCCACATCTCTACGCATTTCACCGCTACACGTGGAATTCCACTTTCCTCTTCTATCCTCAAGCCTTCCAGTTTCCAATGACCTTCCACGGTTAAGCCGTGGGCTTTCACATCAGACTTAAAAAGCCGCCTGCGCGCGCTTTACGCCCAATAATTCCGGACAACGCTTGCCACCTACGTATTACCGCGGCTGCTGGCACGTAGTTAGC
+
CCCCCGGGGGGGGCFGGGGGGGGGGGGGGGGGGGGGGGGGGGGGGGGGGGGGGGGGGGGGGGGGGGGGGGGGGGGGGGGGGGGGGGGGGGGGGGGGGGGGGGGGGFGGGGGGGGGGGGGGGGGGGGGGGGGGGGGGGFGGGGGFGGGGGDGFGGFFGGGGGGGGGGGGGGGGGGGGGGFGGGGEFGEGGGGGGGGGGGGFGFGFFGGFEGDCEGFD6AGGFG>FFF=;@GFFFEFCFFDEGF<BGDDFGFF>?FGFFFFB60CBDGFB?BFF?E:4AC369;(4767?:E:E:6(8?G)..
@M04650:207:000000000-C238N:1:1101:4900:14029 2:N:0:19
GGACTACCGGGGTTTCTAATCCTGTTTGCTCCCCATGCTTTCGCGCCTCAGCGTCAGTTATAGACCAGAAAGCCGCCTTCGCCACTGGTGTTCCTCCACATCTCTACGCATTTCACCGCTACACGTGGAATTCCGCTTTCCTCTTCTGTACTCAAGCCTTTCAGTTTCCAATGACCTTCCACGGTTGAGCCGTGGGCTTTCACATCAGACTTAAAGGGCCGCCTGCGCGCGCTTTCCGCCCAATAATTCCGGACAACGCTTGCCACCTACGTATTACCGCGGCTTCTGGCACGTAGTTAGC
+
CCCCCGGGGGGDGGGGGGGGFGGGGGGGGGGGGGGGGGGGGGGGGGGGCFGGGFGGGGGFGGGGGGGGGGGGGGGGGGGGCGGGDGGGGGGGGGFEGGGGGGGGGGGGGGGGGGGGFGGGGDDGGGGGGGGGGGGGGGGFGGGFGGGGGGGFGGGGGGGGGGGGFGDGG;FC=DCCEGFFFGGGGGGGGGGGEDGGGCGG7ECCFFGF=FGGC@@C*:DGBG9??F>E>C>B@GF)9?EEE:?BCF>>G*)4075:C2;?61>80A??3:((.<:-CC079262(44>BF(<2:B<6F)65
@M04650:207:000000000-C238N:1:1101:11425:14059 2:N:0:19
GGACTACCGGGGTTTCTAATCCTGTTTGCTCCCCATGCTTTCGCGCCTCAGCGTCAGTTATAGACCAGAAAGTCGCCTTCGCCACTGGTGTTCCTCCATATCTCTGCGCATTTCACCGCTACACATGGAATTCCACTCTCCTCTTCTGCACTCAAGTTCCCCAGTTTCCAATGACCCTCCACGGTTGAGCCGTGGGCTTTCACATCAGACTTAAGAAACCGCCTACGCGCGCTTTACGCCCAATAATTCCGGATAACGCTTGCCACCTACGTATTACCGCGGCTGCTGGCACGTAGTTAGC
+
CCCCCGGGGGGGGGGGGGGGGGGGGGGGGGGGGGGGGGGGGGGGGGGGGGGGGGGGGGGGGGGGGGGGGGGGGGGGGGGGGGGGGGGGGGGGGGGGGGGGGGGGGGGGGGGGGGGGGGGGGGGGGGGGGGGGGGGGGGGGGGGFGGGFGGGFGFCGGGGGGGGGGGGGGFDDFGGGFFGGCGGGGGGGGGGGEEGGGGGGGFGFFGFF3?GGFGGGFBGGFGFFFFFFFDBFFGFFF<GGGF07FCDFGFFBFFDAG?>FFFGFFGFBBFFFFGFAFG6>B0;B10>:0=3A?:704F2).
@M04650:207:000000000-C238N:1:1101:9090:14086 2:N:0:19
GGACTACTAGGGTTTCTAATCCTGTTTGCTCCCCATGCTTTCGCGCCTCAGCGTCAGTTATAGACCAGAAAGTCGCCTTCGCCACTGGTGTTCCTCCACATCTCTACGCATTTCACCGCTACACGTGGAATTCCACTTTCCTCTTCTATCCTCAAGCCTTCCAGTTTCCAATGACCTTCCACGGTTAAGCCGTGGGCTTTCACATCAGACTTAAAAGGCCGCCTGCGCGCGCTTTACGCCCACTAATTCCGGACAACGCTTGCCACCTACGTCTTACCGCGGCTTCTGGCACGTAGTTAGC
+
CCCCCGGGGGGGGGGGGGGGGGGGGGGGGGGGGGGGGGGGGGGGGGGGGGGGGGGGGGGGGGGGGGGGGFGGGGGEGFEGGGGGGGGGGFGGGGDGGGGGGGGGGGGGGGGGGGGFGGGGGGDFGGGGFEEFGGGGF@FGGGGFGGGGGGFFF98EFFGGGGGG<EGGGGDGFGGCFGF8AFEGGGEGGGGDEE6?CFFGGFGFFDFFEGGFCC:DA5DCBGFA=;5B>DF@@5F<F?GGF@(/;CEC7C42<DD?FBFB0:F?GG???B??(;16C6(,6-0-(4)))<0<<8?::FB24
@M04650:207:000000000-C238N:1:1101:21269:14103 2:N:0:19
GGACTACCGGGGTATCTAATCCTGTTTGCTCCCCACGCTTTCGCGCCTCAGCGTCAGTTACAGACCAAAAAGCCGCCTTCGCCACTGGTGTTCCTCCACATCTCTACGCATTTCACCGCTACACGTGGAATTCCACTTTCCTCTTCTATCCTCAAGCCTTCCAGTTTCCAATGACCTTCCACGGTTAAGCCGTGGGCTTTCACATCAGACTTAAAAGGCCGCCTGCGCGCGCTTTACGCCCAATAATTCCGTACAACGCTTGCCACCTACGTATTACCGCGGCTGCTGGCACGTAGTTAGC
+
CCCCCGFGGGGGGGGGGGGFGGGGGGGGGGGGGGGGGGGGGGGGGGGGGGGGGGGGGGGGGGGGGGGGGGGGGGGGGGGGGGGGGGGGGGGGGGGGGGGGGGGGGGGGGGGGGGGGGGGGGGFGGFGGGGGGGGGGGGGGGGGFFGGGEGGFGGGGGGGFGGGGGGGGGGGGFFGFGGGGGEGGGGGGFGGGGGGGGFGGGFFFFGGFFGGC=8CDFFGD9DFFDF>F@GFFBGFFFFGGGFFFGGFAGFF38>D<GFFF((>?GGFF7743>7:BFD,9>>>911>0:C?GB::6?<).6
@M04650:207:000000000-C238N:1:1101:11240:14143 2:N:0:19
GGACTACCCGGGTATCTAATCCTGTTTGCTCCCCATGCTTTCGCGCCTCAGCGTCAGTTATAGACCAGAAAGTCGCCTTCGCCACTGGTGTTCCTCCACATCTCTACGCATTTCACCGCTACACGTGGAATTCCACTTTCCTCTTCTATCCTCAAGCCTTCCAGTTTCCAATGACCTTCCACGGTTAAGCCGTGGGCTTTCACATCAGACTTAAAAGGCCGCCTGCGCGCGCTTTACGCCCAATAATTCCGGACAACGCTTGCCACCTACGTATTACCGCGGCTGCTGGCACGTAGTTAGC
+
CCCCCGGGGGGGGGGGGGGGGGGGGGGGGGGGGGGGGGGGGGGGGGGGGGGGGFFGG@FGGGGGGGGGGGFGGGGGGEGGGGGGGGGGGGGFGGGGGGGGGGGGGGGGGGGGGGGGGGGGGGGGGGGGFF?EGGGGGGGCFGGFGGGGGGGFGGGGGGGGGGGGFFFGFFGFGGGGGFGGGGGGGGGFGGGGGDECFGGGGFFFCGGFECGFEGGGF>FGAC@FDFBFFGFFFC><C@EGGF<FGGF>CFFF?@GFGBBF0<G>FG<?BFF?DC?FGG:9>0199??FB53E:?0:(0.6.
@M04650:207:000000000-C238N:1:1101:10920:14160 2:N:0:19
GGACTACAGGGGTTTCTAATCCTGTTTGCTCCCCATGCTTTCGCGCCTCAGCGTCAGTTATAGACCAGAAAGTCGCCTTCGCCACTGGTGTTCCTCCACATCTCTACGCATTTCACCGCTACACGTGGAATTCCACTTTCCTCTTCTATCCTCAAGCCTTCCAGTTTCCAATGACCTTCCACGGTTAAGCCGTGGGCTTTCACATCAGACTTAAAAGGCCGCCTGCGCGCGCTTTACGCCCAATAATTCCGGACAACGCTTGCCACCTACGTATTACCGCGGCTGCTGGCACGTAGTTAGC
+
CCCCCGGGGGGGGGGGGGGGGGGGGGGGGGGGGGGGGGGGGGGGGGGGGGGGGGGGGFFGGFFGGGGGGGGGGGGDGGGGGGGGGGGGGGGGGGGGGGGGGGGGGGGGGGDGFGGGGGGGGGGGGGGGGFFGGGGGGGGFGGGFGGGGGGFBA>FEGGGDGGGGCGFGGGGGGGGGCGGGGGGGGGGGFGGC7EGGGGGGGFGFFGCCEGFGEGFGFFFGAGF@FFBE@GFFBGFFF@GGGFF@GF59FFF0::D2CBBB:6C?FGB80(-4?<?BGG17(79>FFDF0E?GFB((474<6
@M04650:207:000000000-C238N:1:1101:20039:14161 2:N:0:19
GGACTACTCGGGTTTCTAATCCTGTTTGCTCCCCATGCTTTCGCGCCTCAGCGTCAGTTATAGACCAGAAAGTCGCCTTCGCCACTGGTGTTCCTCCACATCTCTACGCATTTCACCGCTACACGTGGAATTCCACTTTCCTCTTCTATCCTCAAGCCTTCCAGTTTCCAATGACCTTCCACGGTTAAGCCGTGGGCTTTCACATCAGACTTAAAAGGCCGCCTGCGCGCGCTTTACGCCCAATAATTCCGGACAACGCTTGCCACCTACGTATTACCGCGGCTGCTGGCACGTAGTTAGC
+
CCCCCGGGGGGGGGGGGGGGGGGGGGGGGGGGGGGGGGGGGGGGGGGGGGGGGGGGGGGGGGGGGGGGGGFGGGGGGGGGCGGGGGGGGGGGGGGGGGGGGGGGGGGGGGGGGGGGGGGGGGGGGFGGFFFGGGGGGFGGGGGFGGGGGGGFGGGDGGGGGFAFGFGGGGGGGGGGGGGGGGG8FGGD8EFEGGEGGGGGGFGFFGGFFGGGFGGGF>FGAGFFFFFFFGFFFGFFFFGGG?1;GFF37FFFFFGFGFFF<FC:GG:3:?B?2934EF09B0616?B0:G?F16::2F>BF
@M04650:207:000000000-C238N:1:1101:15025:14170 2:N:0:19
GGACTACTCGGGTATCTAATCCTGTTTGCTCCCCACGCTTTCGCGCCTCAGCGTCAGTCACAGACCAAAGAGTTGCCTTCGCCACTGGTGTTCCTTCACATCTCTACGCATTTCACCGCTACACGTGGAATTCCACTCTTCTCTTCTGTACTCAAGTGTCCCAGTTTCCAATGACCGTTCGTGGTTGAGCCACGAGATTTCACATCAGACTTAAGAAACCGCCTGCGCGCGCTTTACGCCCAAGAATTCCGGACAAAGCTTGCAACCTACGTATTACCGCGGATGCTGGCACTGAGTTAGC
+
CCCCCGG9@FGGG7FGCFDFGCF-FGGFGG9FGD,7@FGGGGGC786CFEEFGGGGGG9,CEE@FGGC,C8EC,CEAFGBFCF,89FFGGFFFE,,,59C<FEC4F<FEGGGC?F<FFGDGGG?@,A+CFA:9EEA,4@9>=EC;E=;CDFFF,==A,7,,,,66DDDFAF9D,=8@=1=C@BCFDECC,>67;3@?57@9;A6+4:6=C5B*=+=B):*57):9A()540.:E296:CGC64(7*.1:6:0,)7:*(()),1)*0((.(((5<24+;:(23(,3())(23+.(-.)<).6
@M04650:207:000000000-C238N:1:1101:8330:14183 2:N:0:19
GGACTACTCGGGTTTCTAATCCTGTTTGCTCCCCATGCTTTCGCGCCTCAGCGTCAGTTATAGACCAGAAAGTCGCCTTCGCCACTGGTGTTCCTCCACATCTCTACGCATTTCACCGCTACACGTGGAATTCCACTCTTCTCTTCTGTACTCAAGTTTCCCAGTTTCCAATGACCGTTCGTGGTTGAGCCACGAGATTTCACATCAGACTTAAGAAACCGCCTGCGCGCGCTTTACGCCCAATAATTCCGGACAACGCTTGCCACCTACGTATTACCGCGGCTGCTGGCACGTAGTTAGC
+
CCCCCGGGGGGGGGGGGGGGGGGGGGGGGGGGGGGFGGGGGGGGGGGGGGGGGFGGGG9C<FGFGGFGGGGGFGGGGGGGGGEGGGGGGGGGGGGGEFGGGCGGGGGGGGGGGGGGFGGGEGGFEEDGFGGGGG9EECFFGFFFGG9DFGG?F9BF;,6DFDFFDD8E9D,;@CF=+0AFGCFG>FDFGGGG6EDECGFG7>FAA58?6CGF*7C:+:EC>C0:=FB59DFBFGFFF;G7FF@F<CCEG6;>B)9:43((,4D0*<1,::0:)A24?F?>>>;>><0:4C(<3(.4?7:46
@M04650:207:000000000-C238N:1:1101:9041:14188 2:N:0:19
GGACTACTCGGGTTTCTAATCCTGTTTGCTCCCCATGCTTTCGCGCCTCAGCGTCAGTTATAGACCAGAAAGTCGCCTTCGCCACTGGTGTTCCTCCACATCTCTACGCATTTCACCGCTACACGTGGAATTCCACTTTCCTCTTCTATCCTCAAGCCTTCCAGTTTCCAATGACCTTCCACGGTTAAGCCGTGGGCTTTCACATCCGACTTAAAAGGCCGCCTGCGCGCGCTTTACGCCCAATAATTCCGGACAACGCTTGCCACCTACGTCTTACCGCGGCTGCTGGCACGTAGTTAGC
+
CCCCCGGGFGGGGGGGGGGGGGGGGGGGGGGGGGGGGGGGGGGGGGGGGGGGGGGEGFGGGFDFGGGGGGGFGGGGGGGGGGGGGGGGGGGGGGGGGGGGGFGGGGGGGGGGGGGGGDGGGG9FEGFDGEGGGGGGGGGGGGGFGGFDFGGFGCFFGGGGGGGFFDDGFG9FD=FGGGGGGGGGGGGGAFGGGEGGGGGGGC,+?779ADDGFGG7F)=C5C@DBFBFFG(:9G3>FFGGGFFFF7<AGF4>:3)4F;;:8?GFDGB:(431(04>GF,776>B>B?75C0C?1(0:C94<
@M04650:207:000000000-C238N:1:1101:7218:14198 2:N:0:19
GGACTACACGGGTATCTAATCCTGTTTGCTCCCCATGCTTTCGCGCCTCAGCGTCAGTTATAGACCAGAAAGTCGCCTTCGCCACTGGTGTTCCTCCACATCTCTACGCATTTCACCGCTACACGTGGAATTCCACTTTCCTCTTCTATCCTCAAGCCTTCCAGTTTCCAATGACCTTCCACGGTTAAGCCGTGGGCTTTCACATCAGACTTAAAAGGCCGCCTGCGCGCGCTTTACGCCCAATAATTCCGGCCAACGCTTGCCACCTACGTATTACCGCGGCTGCTGGCACGTAGTTAGC
+
CCCCCGGGGGGGGGGGGGGGGGGGGGGGGGGGGGGGGGGGGGGGGGGGGGGGGGGGGGGGGGGGGGGGFGGGGGGGGGGGGGGGGGGGGGGGGGGGGGGGGGGGGGGGGGGGGGGGGGGGGGGGGGGGGDFGGGGGGGGGGGGFGGGGFGGFCFGGGGGFGFGFGGGGGGEGGGGGGGGGFGGGGGDGGGGGGGGGGGGGG+5;=98AEGGGEFGD>AGGAGF26FB>9C>>9GFFFFGGGFFFGCFFGFF>()983891:?F?:C?FFF:47FBFC>?FF69>>B:7071C<8??B:<A:
@M04650:207:000000000-C238N:1:1101:26330:14201 2:N:0:19
GGACTACTGGGGTTTCTAATCCTGTTTGCTCCCCATGCTTTCGCGCCTCAGCGTCAGTTATAGACCAGAAAGTCGCCTTCGCCACTGGTGTTCCTCCACATCTCTACGCATTTCACCGCTACACGTGGAATTCCACTTTCCTCTTCTATCCTCAAGCCTTCCAGTTTCCAATGACCTTCCACGGTTAAGCCGTGGGCTTTCACATCAGCCTTAAAAGGCCGCCTGCGCGCGCTTTACGCCCAATAATTCCGGACAACGCTTGCCACCTACGTATTACCGCGGCTGCTGGCACGTAGTTAGC
+
CCCCCCFGGGGGGGGGGGGGGGGGGGGGGGGGGGGGGGGGGGGGGGGGGGGGGGGGGGGGGGGGGGGGGGGGGGGGGGGGGGGGGGGGGGGGGGGGGGGGGGGGGGGFEGGGGG9FE@EDEGGFCGGGCCFGGGFGGGGGGGGFGGFGFGEFGGDGFFGGGGGGGGGGGCFGGGGGGGGGCF63FECD8FGGEGGGGGGGGFDFFGGF)9DFEFFCFAFC>D@>BFFFFGF;>GFCADEEE@DFDFEEGFFF<FG:D>FF?FGB>F:2:B0477(4CF09BFF9>:2425,<(411:C9<6
@M04650:207:000000000-C238N:1:1101:11819:14222 2:N:0:19
GGACTACTGGGGTTTCTAATCCTGTTTGCTCCCCATGCTTTCGCGCCTCAGCGTCAGTTATAGACCAGAAAGTCGCCTTCGCCACTGGTGTTCCTCCACATCTCTACGCATTTCACCGCTACACGTGGAATTCCACTTTCCTCTTCTATCCTCAAGCCTTCCAGTTTCCAATGACCTTCCACGGTTAAGCCGTGGGCTTTCACATCAGACTTAAAAGGCCGCCTGCGCGCGCTTTACGCCCAATAATTCCGGACAACGCTTGCCACCTACGTATTACCGCGGCTGCTGGCACGTAGTTAGC
+
CCCCCGGGGGGGGGGGGGGGGGGGGGGGGGGGGGGGGGGGGGGGGGGGGGGGGGGGGGGGGGGGGGGGGGCFGGGGGGGGGGGGGGGGGGGGGGGGGGGGGGGGGGGEGGGEGGGGGGD>EGGGGGGGFFFGGGGGGGGGGGGFGGGGGGGFGGGGGGGFFFGGFGGGGGGGGGGGFGGGGGGGGGGGGGGGGGGGGGGGGFFFFDCFFGFDCFGGF=FGFGFFFFF45CBBF5><=?GGC2(5CF<CFFFF?FGBFB>0:?F0>GFB2::4<EB<EG?619;0(,,8?G(9:,1029)-6
@M04650:207:000000000-C238N:1:1101:20129:14235 2:N:0:19
GGACTACTAGGGTATCTAATCCTGTTTGCTCCCCACGCTTTCGTGCATGAGCGTCAGTACAGGCCCAGGGGATTGCCTTCGCCATTGGTGTTCCTCCGCATATCTACGCATTTCACTGCTACACGCGGAATTCCATCCCCCTCTGCCGTACTCTAGCCTTGCAGTCACAAATGCAGTTCCCAGGTTGAGCCCGGGGATTTCACATCTGTCTTGCAAAGCCGCCTGCGCACGCTTTACGCCCAGTAATTCCGATTAACGCTCGCACCCTACGTATTACCGCGGCTGCTGGCACGTAGTTAGC
+
CCCCCGGGGGGGGGGGGGGGGGGGGGGGGGGGGGGGGGGGGGGGGGGFGG@EGGGGGGGGGGGGGGGGGGGGGGGGGGCGGGGGGFGGGCGFGGFFGGGGGGFGGGGGEGGGAFGFGGGFGFGGEDGGGEGGGGGGGDFGGGGFCFFEGGG?9FGGGGCFFGGGGGGGGGGGGGGEGGFF6,@EGGFGGGGDGGGGDGGGGA99BFGF?FGGEFGFF=GD@G>DD5;>0C>;F:F>FFGGDFF?DGFFGF?B?BGFGF><:>37DEF<B?F:>E?FGGBFB6>96(27:C?G:4<B6FA44
@M04650:207:000000000-C238N:1:1101:13347:14252 2:N:0:19
GGACTACTGGGGTTTCTAATCCTGTTTGCTCCCCATGCTTTCGCGCCTCAGCGTCAGTTATAGACCAGAAAGTCGCCTTCGCCACTGGTGTTCCTCCACATCTCTACGCATTTCACCGCTACACGTGGAATTCCACTTTCCTCTTCTATCCTCAAGCCTTCCAGTTTCCAATGACCTTCCACGGTTAAGCCGTGGGCTTTCCCATCAGACTTAAACGGCCGCCTGCGCGCCCTTTCCGCCCAATAATTCCGGACAACGCTTGCCACCTACGTATTACCGCGGCTGCTGGCACGTATTTAGC
+
<@CCCGG<EFGGGGGGGGGGGGGGGGGGGGGGGGGGFGGGGGGGEGGEGGGGGGGGGGGE<EEGFGGGGFG?CFGEGGGGGGGGGGC<FGGGGGGGGFDFGGGGGFFGGEEGGGCFGGGGGGGGDFF@F9FFGG,FEADGGGGFGGCE9EGFG9F,:DBFGGG,CDFGF,>B+,6@FFG8BF6+@CC8EFG@;@@E6DFCD+EF6;7A57CC=FD*34EGBG((6A@)()(..=A)93CGE@0=<*9)>FF((7C(>91:?<GF7F21:><0)<2)::(4(-(34:??(:7F0,2)5C))6
@M04650:207:000000000-C238N:1:1101:21744:14259 2:N:0:19
GGACTACAGGGGTATCTAATCCTGTTTGCTCCCCATGCTTTCGCGCCTCAGCGTCAGTTATAGACCAGAAAGTCGCCTTCGCCACTGGTGTTCCTCCACATCTCTACGCATTTCACCGCTACACGTGGAATTCCACTTTCCTCTTCTATCCTCAAGCCTTCCAGTTTCCAATGACCTTCCACGGTTAAGCCGTGGGCTTTCACATCAGACTTAAAAGGCCGCCTGCGCGCGCTTTACGCCCAATAATTCCGGACAACGCTTGCCACCTACGTATTACCGCGGCTGCTGGCACGTAGTTAGC
+
CCCCCGGGG8FDCEFGGFGGGGGGGGFGGGGGGEFDFGGFGGGGGGGGGGGGGGGDGGGGGGGGGGGGGGGGFGGGDGGGGGGGGGGGGGGGGGGGGGGGEFGGGGGG7C7CFGGGGGG6EFGG7FEEGFDGGGGGGGGGFGG?DFFGCFGFGGGFGGGGGGGGFFFGGGGGGGGF=DF@9FGDGFGGGGGDGGGGGGGGGCGA>DFFEGGFFGGGFFFFACB?=FFDBD9;0EFFFDECGD037CE3CF?BBFDF431<B?G?GGF7???<DGF2:?1;B;B>>?2:BC:<18(4(<<A6
@M04650:207:000000000-C238N:1:1101:10078:14263 2:N:0:19
GGACTACAGGGGTTTCTAATCCTGTTTGATCCCCACGCTTTCGCACATCAGCGTCAGTTGCAGACCAGAGAGCCGCCTTCGCCACTGGTGTTCCTCCATATCTCTGCGCATTTCACCGCTACACATGGAATTCCACTCTCCTCTTCTGCACTCAAGCAAGACAGTTTCCAATGACCCTCCCCGGTTGAGCCGGGGGCTTTCACATCAGACTAATCTTGCCGCCTACGCGCGCTTTACGCCCAATAATTCCGGATACCTCTTGCCACCTACGTATTACCGCGGCTGCTGGCACGTAGTTAGC
+
CCCCCGGGGGGGGGGGGGGGGGGGGGGGGGGGGGGGGGGGGFGCEGGGGGGGGGGGGGGGGGGGGGGFGGGGGGGGGGGGDGGGGGGGGGGGGGGGGGGGGGGGGGGGGGGGGGGGGGGGGGGGGGGFGGGGGFEGGGGGGGGFGGGGGGGFGGGGG8?FGGGFEFGGCDCFGGGGGGGGGGGGGGGGFGGGGCEGGGGGGFGFFGGFFGFFEGGGFEGGFGFF0A(:1<;B0E3:B?GGG0:?GGFDGFFFFFD)9).4AFG:7C?:?B?BBC?9FC?FB;B0((5>(*(34::BFG>F:
@M04650:207:000000000-C238N:1:1101:5005:14273 2:N:0:19
GGACTACCGGGGTTTCTAATCCTGTTTGCTCCCCATGCTTTCGCGCCTCAGCGTCAGTTATAGACCAGAAAGTCGCCTTCGCCACTGGTGTTCCTCCACATCTCTACGCATTTCACCGCTACACGTGGAATTCCACTTTCCTCTTCTATCCTCAAGCCTTCCAGTTTCCAATGACCTTCCACGGTTAATCCGTGGGCTTTCACATCAGACTTAAAAGGCCGCCTGCGCGCGCTTTACGCCCAATAATTCCGGACAACGCTTGCCACCTACGTATTACCGCGGCTGCTGGCACGTGTTTAGC
+
CCCCCCGGGGGGGGGGGGGGGGGGGGGGGGGFGGGGGFGGGGGGGGGGGGGGGGGGGGGGGDGGGGGGGGGGGGGGGGGGGGGGGFG8CFFEGGGGGGGGFGGGGGGGGGGGGGGGGGGGGGGGD@E@FFGGEGGGGGGGGGGFGGGGGGGFFF??FGCGGGGFEGGGGGGGG9=FGGGGGGC7FEBF,=FGGGGGGGGGGFGFFGGFEGGGF7CD8@GGBGFFFFFDFGB>BGFFFFGGG?(1>*6AGFF,,57:<((8?FGBFGF?3:323CBAC>29>01>1:>:4=?F:B(.4;44:
@M04650:207:000000000-C238N:1:1101:13146:14297 2:N:0:19
GGACTACTGGGGTATCTAATCCTGTTTGCTCCCCATGCTTTCGCGCCTCAGCGTCAGTTATAGACCAGAAAGTCGCCTTCGCCACTGGTGTTCCTCCACATCTCTACGCATTTCACCGCTACACGTGGAATTCCACTTTCCTCTTCTATCCTCAAGCCTTCCAGTTTCCAATGACCTTCCACGGTTAAGCCGTGGGCTTTCACATCAGACTTAAAAGGCCGCCTGCGCGCGCTTTACGCCCACTAATTCCGGACAACGCTTGCCACCTACGTATTACCGCGGCTGCTGGCACTTATTTAGC
+
CCCCCGGGFGGGGGGGGGGGGGGFGGGGGGGGGGGGGGGGGGGGGGGGGFFGGGGGGGGGGGGGGGGFGGGGFG@FGGGGGGGGGGGCFEFFGGGGGFGFGGGGGGGGGGGGGGFGGFEGEGFG@FGGFEFGGGFGGDGGGGGFGGGGGGGFG,@DGGFAFFFFGGGGFCGGGCG89DEGGGEBFGEFGGGCEEG>DFGGG6;E14<98FGGCC7<958FBDFD=;=?=D9>BGF);(1<FF((*;C9FFF;(<51>,6:<:D(*<348>??DG>9F7:009>F><B0(2(33).).:)-6
@M04650:207:000000000-C238N:1:1101:15862:14313 2:N:0:19
GGACTACCCGGGTATCTAATCCTGTTTGCTCCCCACGCTTTCGCGCCTCAGTGTCAGTTACAGACCAGACAGTCGCCTTCGCCACTGGTGTTCCTCCAAATCTCTACGCATTTCACCGCTACACTTGGAATTCCACTGTCCTCTTCTGTACTCAAGTTTCCCAGTTTCCAATGACCCTCCACGGTTGAGCCGTGGGTCTTCACATCAGACTTAAAAGGCCGCCTGCGCGCTCTGTACGCCCAATAATTCCGGACAACGCTTGCTACCTACGTATTACCGCGGCTGCTGGCACGTAGTTAGC
+
@B@C@CCEFGGGGGGGGCFGGEFGGGGFGGG8D7FCFGGGGGGGGG7?@CEFCFEEEFGGGGFFGGGGCGGGGCC+@CF@FC7BCFFDGGGGE9;54,E9EFFFFFF@7FC7E,<,,@8>=>F8FFGGGGGFG9E9=@FC,CFDFGGGGFFD,6>=E=C9DG8EDFFGGCFCFCF@FDD?FFC@=FEG6@C+4+:E**799=D=<?8F8CGGF8C=+)57>)>>9?282<1(6+;6A27<C,(6*;.71+;145)4*4(--1<)204,).,4)<()3*,0-9>9,(,..*2+-8((-<).6
@M04650:207:000000000-C238N:1:1101:6056:14358 2:N:0:19
GGACTACCCGGGTATCTAATCCTGTTTGCTCCCCACGCTTTCGCGCCTCAGCGTCAGTTACAGACCAAAGAGTCGCCTTCGCCACTGGTGTTCCTCCACATCTCTACGCATTTCACCGCTACACGTGGAATTCCACTCTTCTCTTCTGTACTCAAGTTTCCCAGTTTCCAATGACCGTTCGTGGTTGAGCCACGAGATTTCACATCAGACTTAAGAAACCGCCTGCGCGCGCTTTACGCCCAATAATTCCGGACAACGCTTTCCACCTACGTATTACCGCGGCTGCTGGCACGTAGTTAGC
+
CCCCCGGGFGGGGGGGGGGGGGGGGGGGGGDFGGGGGGGGGGGGGFGGGGGGGFGEGGGGGFGFGGGGGGGGFGGGGGEGFGEGGGGGGGEEEGGGGGAFGGFGGGGGGGGGGGGGGFEGGFGGFFFEFFFGGGGGGG8?EGGFFGDGFFE@EFE9=F9,@DE8A3=FFD=DF9E,CD6@6+3>FGCE<FGEGCEED9@FDFFFAFGFBGGG=++56:@GBGBFFFFD@D>FFC>EFDEGGF1:F72<>FFFB@5:F>9F:0>47F??BFF?):3::201606>>:B?(:1<?B7(49626
@M04650:207:000000000-C238N:1:1101:22583:14411 2:N:0:19
GGACTACTAGGGTTTCTAATCCTGTTTGCTCCCCACGCTTTCGCGCCTCAGCGTCAGTTACAGACCAAAAAGCCGCCTTCGCCACTGGTGTTCCTCCACATCTCTACGCATTTCACCGCTACACGTGGAATTCCACTTTCCTCTTCTATCCTCAAGCCTTCCAGTTTCCAATGACCTTCCACGGTTAAGCCGTGGGCTTTCACATCAGACTTAAAAGGCCGCCTGCGCGCGCTTTACGCCCAATAATTCCGGACAACGCTTGCCACCTACGTATTACCGCGGCTGCGTGCACGTAGTTAGC
+
CCCCCGGGGGGGGGGGGGGGGGGGGGFGGGGGGGGGGGGGGGGGGGGGGGGGGGGGGGGFGGFGGGGGGGGGGGGGGGGGGGGGGGGGGGGGGGGGGGGGGFGGGFGGGGGGGFFGGGGDCGGGFEGGGGGGGGGGGEGGGGGFEGFG?FGFGGGFGGGGGGGGGGGGCDEGFCFGGGGGGGEEGG6FFCGGGEGGGFGGGFGFFGCA39DGFFF+B2D4=D@=9F2AFGFFBG3EF@GGG?(,>:ABGFFF6BD?C9>F?BGFDGB:FF:42C?FGGBF;9BF>:((4C(<<28(3A<<>
@M04650:207:000000000-C238N:1:1101:4979:14503 2:N:0:19
GGACTACCAGGGTTTCTAATCCTGTTTGCTCCCCATGCTTTCGCGCCTCAGCGTCAGTTATAGACCAGAAAGTCGCCTTCGCCACTGGTGTTCCTCCACATCTCTACGCATTTCACCGCTACACGTGGAATTCCACTTTCCTCTTCTATCCTCAAGCCTTCCAGTTTCCAATGACCTTCCACGGTTAAGCCGTGGGCTTTCCCATCAGACTTAAAAGGCCGCCTGCGCGCGCTTTACGCCCAATAATTCCGGACAACGCTTGCCACCTACGTATTACCGCGGCTGCTGGCACGTGGTTAGC
+
CCCCCFGGGFGGGGGGGGGGGGGGGGGGGGGGGDG?FGGGGGGGGGGGG<FGGGGGGGGGGGGGGGGGGGGFGGGGGGGGGGGGE<FGGGGGGGGGG8FFFGGGG9CCGGGGGGFGGGGGGGDGBF8FGCAFGGCGFGGGGFGFAFBFDFGFGGFGGCFFGCGFFEGGA,EA?=DFGDFFGDGCGCCFGDGDEEGE?F@FD+30=99ACFFFEGGDFAFGFDADFA26@D479G)4A?CFE6(6C*7?FFF>(0<1999:B?F?:F?:(4433A>FGG419BF0(3?:>G09(8(-4@.(.
@M04650:207:000000000-C238N:1:1101:25307:14546 2:N:0:19
GGACTACCGGGGTATCTAATCCTGTTTGCTCCCCACGCTTTCGCGCCTCAGCGTCAGTTACAGACCAAAAAGCCGCCTTCGCCACTGGTGTTCCTCCACATCTCTACGCATTTCACCGCTAGACATGGAATTCCACTCTCCTCTTCTGCACTCAAGTCCCCCAGTTTCCAATGACCCTCCCCGGTTGAGCCGGGGGCTTTCCCATCGGACTTAAGAAACCGCCTCCGCGCCCTTTACGCCCAATAATTCCGGATAACGCTTGCCACCTACGTATTACCGCGGCTGCTGGCACGTAGTTACC
+
CCCCCGGGGGGGGGGGGGGGGGGGGGGGGGGGGGGGGGGGGGGEGGGGGGGGGGGEGGGAF@FGFGG8FGGFGGGGGGGGGGGGGGGGGGGGGGGGGFGGGGGGGGGGGGGGGGGGG>EGD@FGGGFFFFGGGGGGEEFGFGGF8;3EFGGBF8DG@EFCFGG6DDFF;F,;C>F?CDFEGGGGGGGD7FG>EGGGGGGC++3;8D*81DGD3C+:C3CF13;F(5486D(4;G6<=?DGC<B?GF44:4610<D4=6>1(3F:>FFF(.2:2C:BG709>F>FF?23(A(<6((3:+6)-
@M04650:207:000000000-C238N:1:1101:27643:14550 2:N:0:19
GGACTACACGGGTATCTAATCCTGTTTGCTCCCCATGCTTTCGCGCCTCAGCGTCAGTTATAGACCAGAAAGTCGCCTTCGCCACTGGTGTTCCTCCACATCTCTACGCATTTCACCGCTACACGTGGAATTCCACTTTCCTATTCTATCCTCAAGCCTTCCAGTTTCCAATGACCTTCCACGGTTAAGCCGTGGGCTTTCACATCAGACTTAAAAGGCCGCCTGCTCGCGCTTTACGCCCAATAATTCCGGACAACGATTGCCACCTAGGTATTACTGCGGCTGCTGGCACGTAGTTAGC
+
C99CCGGGEGGGG7CEGFGGGFGGGGGGGGGGG7@EFGGGGGEC+@CFGAEAFGGGGGFFFC,FFFGEF8FFGGDGGF:EAC@FGGFFG<EFCFADGCCCGGGCFGCFF@:C<FFFFE>6+CFF79FCC,CE9EDF8E@<ED,<DDEFCA,?=DD,E=DDFDD,CEFFFFA,+7DDC?F89DECFGE7EFG6:CEGG5FFG+@BFGFACCC@CGGG+)4/)3/2()(;>DF;>EFFF@GCC78@6*76@6)(,))(/(((.3C2F6..()(.<724F*.-4(79137>F52?411,,3-..
@M04650:207:000000000-C238N:1:1101:6363:14554 2:N:0:19
GGACTACTCGGGTATCTAATCCTGTTTGCTCCCCATGCTTTCGCGCCTCAGCGTCAGTTATAGACCAGAAAGTCGCCTTCGCCACTGGTGTTCCTCCACATCTCTACGCATTTCACCGCTACACGTGGAATTCCACTTTCCTCTTCTATCCTCAAGCCTTCCAGTTTCCAATGACCTTCCACGGTTAAGCCGTGGGCTTTCACATCAGACTTAAAAGGCCGCCTGCGCGCGCTTTACGCCCAATAATTCCGGACAACGCTTGCCACCTACGTATTACCGCGGCTGCTGGCACGTAGTTAGC
+
CCCCCGGGGGGGGDGGGGGGGGGGGGGGGGGGGGGGGGGGGGGGGGGGGGGGEFGDGGGGGGGGGGGGCGFGGGGGGGGGGGGDGGGGGGGGGGGGGGGGGGGGGGGGGGGGGGFGGGGGGGGGGGGGGGGGGGGGGGGGGGGFFGGGGGGFGFFGGGGGGGGG<FFGGGGGGGGGGGGGGGG7FG>FCGG>E>G>F?FGF9;EFFFFFGGGCGC8:AGGFGF@26(06D9BBGF>FDGGGFFDGCECGF?>(;DBF028??GF79<?7BF7)<?AGG<67>BFF?B4?GFG???B?G)6-
@M04650:207:000000000-C238N:1:1101:19426:14573 2:N:0:19
GGACTACCGGGGTTTCTAATCCTGTTTGCTCCCCATGCTTTCGCGCCTCAGCGTCAGTTATAGACCAAAGAGTCGCCTTCGCCACTGGTGTTCCTCCACATCTCTACGCATTTCACCGCTACACGTGGAATTCCACTTTCCTCTTCTATCCTCAAGCCTTCCAGTTTCCAATGACCTTCCACGGTTAAGCCGTGGGCTTTCACATCAGACTTAAAAGGCCGCCTGCGCGCGCGTTACGCCCAATAATTCCGGACAACGCTTGCCACCTACGTATTACCGCGGCTTCTGGCACGTAGTTAGC
+
CCCCCGGGGGGGGGGGGGGGGGGFGGGGGGGGGGGGGGGGGGGGGGGGGGGGGGGGGGGGGGGGGGGGFGGGGGGDGGGGGGGGGGGGGGGGGGGGGGGGGGGGGGGGGGGGGGGGGGGGGGGGGGGGFFFDFGGGGGGGGGGFGGGGDEFFGGGGGGGGGGGGGGGGFEGGGCGGGGGGFGGGGGGGGGGGGGGGGGGGGFGFFGGFBGGGFGGGFDGFFGBDFFFFFGFB(>53BBEGGFFBGG>BGFFFBB)4>9BFFBGFFF?B?B38<CB<FF297399(..)8FFG13(4-C9)6
@M04650:207:000000000-C238N:1:1101:5555:14633 2:N:0:19
GGACTACAGGGGTTTCTAATCCTGTTTGCTCCCCATGCTTTCGCGCCTCAGCGTCAGTTATAGACCAGAAAGTCGCCTTCGCCACTGGTGTTCCTCCACATCTCTACGCATTTCACCGCTACACGTGGAATTCCACTTTCCTCTTCTGTCCTCAAGCCTTCCAGTTTCCAATGACCTTCCACGGTTAAGCCGTGGGCTTTCACATCAGACTTAAAAGGCCGCCTGCGCGCGCTTTACGCCCCATAATTCCGGACAACGCTTGCCCCCTCCGTATTACCGCGGCTGCTGGCCCGTCGTTAGC
+
CCCCCGGGGGGGGGGGGGDFGGGFFGGGGGGGGGGFGGGGGGGG>EFGGFGGGGGGGC@EF9A,CEEGGGGGGGGGGGGGFGG7FFGGGGGGGGCCFAFEBEFGGFGGGFEEFGGGFGEGEFGG+9<CF,EFGGFGF9=FG8EF8E=;?EB?D,,@FFF98D9A,>,,EEGGG,6ADFDFFFEGDEGDGFGC;CE9CGGC7+;;FGF56FFG;C889)=D);>>(?9>=D0;9EFFF@EF4((5**).:??04>C1*37?,4C?*;9>6<>((239CD:90(4>1:??(*(1(-((-;:(<
@M04650:207:000000000-C238N:1:1101:6016:14644 2:N:0:19
GGACTACTCGGGTATCTAATCCTGTTTGCTCCCCATGCTTTCGCGCCTCAGCGTCAGTTATAGACCAGAAAGTCGCCTTCGCCACTGGTGTTCCTCCACATCTCTACGCATTTCACCGCTACACGTGGAATTCCACTTTCCTCTTCTATCCTCAAGCCTTCCAGTTTCCAATGACCTTCCACGGTTAAGCCGTGGGCTTTCACATCAGACTTAAAAGGCCGCCTGCGCGCGCTTTACGCCCACTAATTCCGGACAACGCTGGCCACCTACGTATTACCGCGGCTGCTGGCACTTAGTTAGC
+
CCCCCGGDGGGGGGGFGGGGGGGGGGGGGGGGGGGGGGGGGGGGGGGGGGGGGFGGGGG,EFFGGFGGFGFGFFGGGGGGGGEGGFGGGGGGFFFGGG,EFCEGGGGGGGGGGDGGGGGGGGGGGCFGGGGGGC,CFEGGGGGFGGFFCCGFGE8D:EFGGGGGFGFG,EFGGFE8==D?F>B+FGGGGGGGEGDGDGGGGFGFFG79**;=ADG782DFB>A=BF2?=DBFFEFEA?GGG?(37*6CF*)36:D?G6;?01326;?:?0(.5949GF0,6;>900)4:E0+().4<CAA4
@M04650:207:000000000-C238N:1:1101:12726:14645 2:N:0:19
GGACTACCGGGGTTTCTAATCCTGTTTGCTCCCCATGCTTTCGCGCCTCAGCGTCAGTTATAGACCAGAAAGTCGCCTTCGCCACTGGTGTTCCTCCACATCTCTACGCATTTCACCGCTACACGTGGAATTCCACTTTCCTCTTCTATCCTCAAGCCTTCCAGTTTCCAATGACCTTCCACGGTTAAGCCGTGGGCTTTCACATCAGACTTAAAAGGCCGCCTGCGCGCGCTTTACGCCCAATAATTCCGGACAACGCTTGCCACCTACGTATTACCGCGGCTGCTGGCACGTAGTTAGC
+
CCCCCGGGGGGGGGGGGGGGGGGGGGGFGGGGGGGGGGGGGGGGFGGGGGGGGGGGGFGGGGGGGGGGGGGGGGGGGGGGFGGGGGGGFGGGGGGGGGGGGGGGGGGGGGGGGCFGGGGGGGGGGDGFGGGGGGGGGGGGGGGFGGGGGGGFGGGGGGGGGGGG9FGGGGGGGGGGGGGGFGGGGGGGGGGGGGGGGGFFGFGFFGG6EGGCEGFGFDFC@GFFD:>DBG>B(AFEFFGGG::BFG<<CFFBBFGFGFF?18357E:8??B<7C2AFG<;B149>FB?BGFGF:??0<::6
@M04650:207:000000000-C238N:1:1101:3727:14659 2:N:0:19
GGACTACCGGGGTTTCTAATCCTGTTTGCTCCCCATGCTTTCGCGCCTCAGCGTCAGTTATAGACCAGAAAGTCGCCTTCGCCACTGGTGTTCCTCCACATCTCTACGCATTTCACCGCTACACGTGGAATTCCACTTTCCTCTTCTATCCTCAAGCCTTCCAGTTTCCAATGACCTTCCACGGTTAAGCCGTGGGCTTTCACATCAGACTTAAAAGGCCGCCTGCGCTCGCTTTCCGCCCAATAATTCCGGACAACGCTTGCCACCTACGTATTACCGTGGCTGCTGGCCCGTAGTTACC
+
CCCCCFGGGGGGGGGGGGGGGGGGGGGGGGGGGGFGGGGGGGGGDGGGGGGGGGGEGGFGG9ECFGGGF8@@FF@ECFGGGGGDEFGEFCGGGGGFFGGGGGGGGGGGGGGDEFGGGGGDEG9E+FF7FFGG9EDGGGFGGGGFDFFFFGGFGGGF?DFFGFGFE;FGGGGC6,@EGGGGGGB7FEGGGGG>E@EDFCGGGFCF69C6>DG=4@+=A=GF2?@2BF=D(*(.(=:441BCFD?;67E57@?>:DC0<6>?1377*+687>BF7EB2FF6809BF46?>2C(2-404:F2).
@M04650:207:000000000-C238N:1:1101:22804:14681 2:N:0:19
GGACTACCGGGGTTTCTAATCCTGTTTGATCCCCACGCTTTCGCACATCAGCGTCAGTTACAGACCAGAAAGTCGCCTTCGCCACTGGTGTTCCTCCATATCTCTGCGCATTTCACCGCTACACATGGAATTCCACTTTCCTCTTCTGCACTCAAGTTTCCCAGTTTCCAATGACCCTCCACGGTTGAGCCGTGGGCTTTCACATCAGACTTAAGAAACCGCCTACGCGCGCTTTACGCCCAATAATTCCGGATAACGCTTGCCACCTACGTATTACCGCGGCTGCTGGCACGTAGTTAGC
+
CCCCCGGGGGGGGGGGGGGGGGGGGGGGGGGGGGGGGGGGGGGGGGGGGGGGGGGGGGGGGGGGGGGGGGGGGGGGGGGGGGGGGGGGGGGGGGGGGGGGGGGGGGGGGGGGGGGGGGDDGGGGGGGGGGGGGGGGGGGGGGGFGGGGGGGFGGGGGGDGGGGGFCFG;FGDFFFFGGGGGGGGGGGGGGGGGGGGGGGGGFGFAFGFFGGGFBFFFFGGFDFFFFFFFDB995><F@GEGBFFGFBAGFFF0@DDF?042?G?GGF?F0(4>C7>FG<>F>B9>:)48EBGB:(,,A):<
@M04650:207:000000000-C238N:1:1101:26361:14685 2:N:0:19
GGACTACTGGGGTTTCTAATCCTGTTTGCTCCCCATGCTTTCGCGCCTCAGCGTCAGTTATAGACCAGAAAGTCGCCTTCGCCACTGGTGTTCCTCCACATCTCTACGCATTTCACCGCTACACGTGGAATTCCACTTTCCTCTTCTATCCTCAAGCCTTCCAGTTTCCAATGACCTTCCACGGTTAAGCCGTGGGCTTTCACATCAGACTAATCTTGCCGCCTACGCGCGCTTTACGCCCAATAATTCCGGATAACGCTTGCCACCTACGTATTACCGCGGCTGCTGGCACGGAGTTAGC
+
CCCCCGGGGGGGGGGGGGGGGGGGGGGGGGGGGGGGGGGGGGGEGGGGCGGGGGGGGGGGGGGGGGGGDGGGEGDGGGGGGGGGGCGGGGGGGGGGGGGGGGGGGGGGGGGGGGGGGGGGGFFECDGGGGGGGGGGFGGGGGGFDGGGADGFGGGGGGF9FGGFFGFGGGFGGGFFEGGDDGGGGGGGCFGC++@EGGFGFFGA9>FFEF>8@FFGFEFFBG9)<A@D>GFFB5=CC@EFGF<FFGECCF46(7DF4:;?F:33?C:33((,.<?A7:230;>FFFF?FG?A0(49BGAD<
@M04650:207:000000000-C238N:1:1101:12058:14702 2:N:0:19
GGACTACCCGGGTTTCTAATCCTGTTTGCTCCCCATGCTTTCGCGCCTCAGCGTCAGTTATAGACCAGAAAGTCGCCTTCGCCACTGGTGTTCCTCCACATCTCTACGCATTTCACCGCTACACGTGGAATTCCACTTTCCTCTTCTATCCTCAAGCCTTCCAGTTTCCAACGACCTTCCACGGTTAAGCCGTGGGCTTTCACATCAGACTTAAAAGGCCGCCTGCGCGCGCTTTACGCCCAATAATTCCGGACAACGCTTGCCACCTACGTATTACCGCGGCTGCTGGCACGTAGTTAGC
+
CCCCCGGGEGGGG@FGGGGGGGGGGGFGGGGGGGC,FFGGGGGGGGGGGGGGGGGGGGGGFFFGGFGGGGFFCFFGGGGGGGGDGFGGGGGGGBFGG?BFDFGGGGGGGGGGGGGGGGGGGGGG@AFGFGGGGGFGGG8FGGGFEG@=<,@DF9EGCD=9EG8FGGFGEFG8CFG8?FFD8>EGGGGGGGGE@EGG5F>CFFG9FF7A=GF7AG7CFFGG>DBF9A281),2(:>EFDEGEBB?4CAFGFF>?EGFD>F?3:F>*+372:::79:BFG6(2;>61<05:=:FF(8?<CA94
@M04650:207:000000000-C238N:1:1101:21403:14722 2:N:0:19
GGACTACTCGGGTTTCTAATCCTGTTTGCTCCCCATGCTTTCGCGCCTCAGCGTCAGTTATAGACCAGAAAGTCGCCTTCGCCACTGGTGTTCCTCCACATCTCTACGCATTTCACCGCTACACGTGGAATTCCACTTTCCTCTTCTATCCTCAAGCCTTCCAGTTTCCAATGACCTTCCACGGTTAAGCCGTGGGCTTTCACATCAGACTTAAAAGGCCGCCTGCGCGCGCTTTACGCCCAATAATTCCGGACAACGCTTGCCACCTACGTATTACCGCGGCTGCTGGCACGTAGTTAGC
+
CCCCCGGGGGGGGGGGGGGGGGGGGGGGGGGGGGGGGGGGGGGGGGGGGFEGGGGGGGGGGGGGGGGGGGGGGGGGGGGGGGGGGGGGGEFGGGGGGGGGGGGGGGGGGGGGGGGGGGGGGGGGGGGGGGGGGGGGGGGGGGGFFGGGGGGFGDG?FGGGGDEGGGGGGGGGGFGFAFGGGGGGGGGGGGGDEEECGGGGGFFFFGGF@FFGEFG>8@F>=DA@FF>D@D926EFEFFGDFF7@FCCCFF416EG?F9BF<<F7CGF?7?182FFFGG?699969B?03E0C:<7(-A)26
@M04650:207:000000000-C238N:1:1101:29423:14751 2:N:0:19
GGACTACCCGGGTTTCTAATCCTGATTGCTCACCATGCTTTCGCGCCTCAGCGTCAGTTATAGACCAGAAAGTCGCCTTCGCCACTGGTGTTCCTCAACATCTCTACGCATTTCACCGATACACGTGGAATGCCAATTTCCTCTTCTATCCTCAAGCCTTCCAGTTTCCAATGACCTTCCACGGTTAAGCCGTGGGCTTTCACATCAGACTTAAAAGGCCGCCTGCGCGCGCTTTACGCCCAATAATTCCGGACAACGCTTGCCACCTACGTATTACTGCGGCTGCTGGCACGTAGTTAGC
+
CCCC8F<FGGGGG;FF9CFEGFGG-CECCFFGGECAFCFFGGGDF:@FGEFDEGECFC9FDFGGGFF?ECFGE5F+,FFGDCECCEGGEEC=FE,C9EFCDFGFFEFF=FG7FFFF9F+=B=>EC=EGGFF,4?D,=E=@BFDFDD,=5;=D,@B?DECF9FDE,EDGEFFDDF8@E7D8==EGGGGFGF8CEGGGGGF:CC31+AF9@F4+6=CCF25>=C@5=A=DFD>F>C3>F?>FC2(,>7<)?=?22BDB946((-1.:91:B?<?292AC*-)(3(-4(),(2.<:,3:?:2<:
@M04650:207:000000000-C238N:1:1101:10813:14804 2:N:0:19
GGACTACCCGGGTTTCTAATCCTGTTCGCTCCCCACGCTTTCGTTCCTCAGCGTCAGTTACTGCCCAGAGACCCGCCTTCGCCACCGGTGTTCCTCCTGATATCTGCGCATTTCACCGCTACACCAGGAATTCCAGTCTCCCCTACAGCACTCAAGTCTGCCCGTATCGCCTGCACGCCCACAGTTAAGCCGCGGGATTTCACAAACGACGCGACAAACCGCCTACGCACTCTTTACGCCCAGTAATTCCGAACAACACTCGCACCCTCGGTATTACCGCGGCTTCTGGCCCGTAGTTAGC
+
CCCCCFG,EFGGGGGGGGGGGFEEGE<FEGGGGG,@FEEGFGG@CF8FGFFGGGGGGGFFGFGFGGGCFCFGFFGGGGGG@GGDEGGGGEEEFGFFGFEGGGGGGFF7FGGGFGGFGGGG>GGGFFGGFFFGGG,9,9EGFFGF=F8EDFGFGFGGGGCFGGC6F@FEGCGGGGG??5@C*FCBFFGGGD,1:C5EDDGGGFGF**283D)),5)95.CF0>3???2)-9(5A+8<@BGGE<(4*:A-:6<((0134(-4,45,5C??(((-4C4-<C06>192((66<F(2-44(4C>).
@M04650:207:000000000-C238N:1:1101:10416:14811 2:N:0:19
GGACTACAGGGGTTTCTAATCCTGTTTGCTCCCCACGCTTTCGCGCCTCAGCGTCAGTTACAGACCAAAAAGCCGCCTTCGCCACTGGTGTTCCTCCACATCTCTACGCATTTCACCGCTACACGTGGAATTCCGCTTTTCTCTTCTGTCCTCAAGCCTTCCAGTTTCCAATGACCTTCCACGGTTAAGCCGTGGGCTTTCACATCAGACTTAAAAGGCCGCCTGCGCGCGCTTTACGCCCAATAATTCCGGACAACGCTTGCCACCTACGTATTACCGCGGCTGCTGGCACGTAGTTAGC
+
CCCCCGGGGGGGGGGGGGGGGGGGGGGGGGGGGGGGGGEEGGGGGGGGGGGGGGGGGGGGGGGGGGGGGGGGGGGGGGGGGGGGGGGGGGGGGGFGGGGGGGGGGGGGGGGGGGGGGGGGGDGGGGGGGGGGGGGGGGGGGGGFGGGGGGGFGGGGGGGGGGGGFGFGAGGG6FFGGGGGGGGGGGGG79CE77CGGGGGGFFFFGGFFGGGCGGGF=5C(?@DFFFFFGFBBE>AFBGEG6:2CGF<779715D(*361:?G?FF01:7(..97)+78;>9>>F?>F:E?G:47(42:A9
@M04650:207:000000000-C238N:1:1101:10301:14816 2:N:0:19
GGACTACACGGGTTTCTAATCCTGTTTGCTCCCCACGCTTTCGCGCCTCAGCGTCAGTTACAGACCAAAGAGTCGCCTTCGCCACTGGTGTTCCTCCACATCTCTACGCATTTCACCGCTACACGTGGAATTCCACTTTCCTCTTCTATCCTCAAGCCTTCCAGTTTCCAATGACCTTCCACGGTTAAGCCGTGGGCTTTCACATCAGACTTAAAAGGCCGCCTGCGCGCGCTTTACGCCCAATAATTCCGGACAACGCTTGCAACCTACTGATTACCACGGCTGCTGGCACGTAGTTAGC
+
CCCCCGGGGGGGGGGGGGGGGGGGGGGGGGGGGGGGGGGGGGGGGGGGGGGGGGGGGFGGGGGGGGGGGGGGGGGGCGCGGGGGGGGGGGGGGGGGGGGGGGGGGFDFEGGGEGGGGGGGGCGFEFGGGGGGGGGGGGGGGGGFGGGGFGGFGGGGGGGFCFGGGFDGGGGFFGGGGGGGFGGGGGGGGGFGGDGGFGGGGFGFFGGFEGGGEGGGF25>@D2(-0(:9D@6;=;9FFGGG??:CGFFG861:DG?C;9:?FG)*343>0,))<.6C:)56>>FB??F(C19:,(.4<).6
@M04650:207:000000000-C238N:1:1101:19233:14831 2:N:0:19
GGACTACAGGGGTTTCTAATCCTGTTTGCTCCCCATGCTTTCGCGCCTCAGCGTCAGTTATAGACCAGAAAGTCGCCTTCGCCACTGGTGTTCCTCCACATCTCTACGCATTTCACCGCTACACGTGGAATTCCACTTTCCTCTTCTATCCTCAAGCCTTCCAGTTTCCAAGCACCTTCCACGGTTAAGCCGTGGGCTTTCACATCAGACTTAAAAGGCCGCCTGCGCGCGCTTTCAGCCCAATAATTCCGGACAACGCTTGCCACCTACGTATTAACGCGTCTGCTGGTCCGTAGTTAGC
+
CC9ACGGG@@FGCGFGGGGCGCFFGGFFFFAEFCEFEFFGGGGCGEGGGGEGC,@@BCFGA9,CCEDFFECFCF::CG7FG@F7@FC=F8:CF<CFFG<EFFFGGC<DECCCFFFGGGGGGGGGGFGGGGGG;<CFGEC9FGGFAFDEFG8;@,@F,@EGFFFF@>=EFGG,+8,=,=EDDE+@@F+@CCGC7@8CC*3@C9EA;;+*07CECC7:BDF>7DBF2A55=36>(/8.+1>216((2:?5@FF917D:F(,((-5(*0,44762)+2)+2((31(-4)))2*-<0:212+)-.
@M04650:207:000000000-C238N:1:1101:7642:14836 2:N:0:19
GGACTACCGGGGTATCTAATCCTGTTTGCTCCCCACGCTTTCGCGCCTCAGCGTCAGTTACAGACCAAAAAGCCGCCTTCGCCACTGGTGTTCCTCCACATCTCTACGCATTTCACCGCTACACGTGGAATTCCGCTTTTCTCTTCTGTCCTCAAGCCTTCCAGTTTCCAATGACCTTCCACGGTTAAGCCGTGGGCTTTCACATCAGACTTAAAAGGCCGCCTGCGCGCGCTTTACGCCCAATAATTCCGGACAACGCTTGCCACCTACGTATTACCTCGGCTGCTGGCACGTAGTTAGC
+
CCCCCGGGGGGGGGGGGGGGGGGGGGGGGGGGGGGGGGGGGGGGGGGGGGGGGGGGGGGGGGGGGGGGGFGGGGGGGGGGGGGGGGGGGGGGGGGGGGGGGFGGGGGGGGGGGGGGGGGGGGGGGGGGGGGGGGGGDDFFGGGFGGFFFCEDGDGGGGGAFGGGGFGGGGGGGGGGGGGGFGGGGGCF7EGD59>EGFCGGCGFA4+AEGFG4DCDC@CGFGFFFFFB9DFBFG)<FFGGGFFFGGFFGFF(4>3:F9>:B:F?CF?<?F::7GFBGG)3<??FB???7EBF0.(,(3.).
@M04650:207:000000000-C238N:1:1101:15097:14851 2:N:0:19
GGACTACAAGGGTTTCTAATCCTGTTTGCTCCCCATGCTTTCGCGCCTCAGCGTCAGTTATAGACCAGAAAGTCGCCTTCGCCACTGGTGTTCCTCCACATCTCTACGCATTTCACCGCTACACGTGGAATTCCACTTTCCTCTTCTATCCTCAAGCCTTCCAGTTTCCAATGACCTTCCACGGTTAAGCCGTGGGCTTTCACATCAGACTTAAAAGGCCGCCTGCGCGCGCTTTACGCCCAATAATTCCGGACAACGCTTGCCACCTCCGTATTACCGCGGCTTCTGGCACGCAGTTAGC
+
CCCCCGGGGGGGDGGGGGGGGGGGGGGGGFGGGGGGGGGGGGGGGGGGGGGGEFFGGGCGGGGGGCCFGGGGGCFEGGGGGGGGGGGGGGGDGGGGGGGGGF;FFEEFGGGGGGGFGGGGGGGFFEFGGGGGG9,9@@DGEDGFGGGFEGGF8EFG@ECFG?FGGGGGGGGF?FFGGGGGFGGGGEG8EGGGGGGGF?FGGFGFFG>>EGFDAF8C>5D95DAD>)-?@D>90E3>A?GGD(=8FC5CGFFF?FDBG;>FFBG0:@???(((.;79C>6>BFF0-.6A)2(34(,(,+6:)
@M04650:207:000000000-C238N:1:1101:10770:14856 2:N:0:19
GGACTACAGGGGTTTCTAATCCTGTTTGCTCCCCATGCTTTCGCGCCTCAGCGTCAGTTATAGACCAGAAAGTCGCCTTCGCCACTGGTGTTCCTCCACATCTCTACGCATTTCACCGCTACACGTGGAATTCCACTCTCCTCTTCTATCCTCAAGCCTTCCAGTTTCCAATGACCTTCCACGGTTAAGCCGTGGGCTTTCACATCAGACGTAAAAGGCCGCCTGCGCTCGCTTTACGCCCAATAATTCCGGACAACTCTTGCTACCTACGTATTACCGCGGCTGCTGTCACGTAGTTCGC
+
CCCCCFGCFFE@BF;CFGDFGFAFEFCF9;C@DEGF@@,EFAC;CC@F:FA8@@BFCCCE<6CE<@CE,9@<CF@FD,CDC:,C@EFDC=E4,C,<4=FGCE,ECFGF@CF=??FFG7+=C+EBBFEEG9FFG9;F;,,84+6=DGGFF;=+@EGC?8CD9<=B@;DC=;F9=;,=,+,3,C3>@F8,EFBC:+@+*9@:CA39BF8A***/:9*+45:99552>FBF(*.3<C)66(;=:(/6<F6):+)(4@D?*,2-62*)0+4))((.33(6<:(((19((4?:A+-33::(4C)(,
@M04650:207:000000000-C238N:1:1101:6824:14856 2:N:0:19
GGACTACTCGGGTATCTAATCCTGTTTGCTCCCCATGCTTTCGCGCCTCAGCGTCAGTTATAGACCAGAAAGTCGCCTTCGCCACTGGTGTTCCTCCACATCTCTACGCATTTCACCGCTACACGTGGAATTCCACTTTCCTCTTCTATCCTCAAGCCTTCCAGTTTCCAATGACCTTCCACGGTTAAGCCGTGGGCTTTCACATCAGACTTAAAAGGCCGCCTGCGCGCGCTTTACGCCCAATAATTCCGGACAACGCTTGCCACCTACGTATTCCCGCTGCTGCTGGCACGTACTTTGC
+
B<CCC<FFGGGGGGGGGGGGGGGGGGGGGGGGGGGGGGGGGGGGGGGGGFGGGFGGGGGGFGGGGGGGGGGGGGG>FGGGGGGGGGFGGGGGGGGGGGGGCGGFGGGGGGGGGGGGGGGDEGGFGGGGG9EEGGDGCDGFGGGFGGGFEFGFGGGGGGGFGGDFF9EGGFGGGFGGGGGGGGGCFEDGFGFGEEG6FGGGGFGFFGGF**CGEGFF14DDFD=@24>B=D@99CF3A2EEGFFFD7<3787(13/3F>9:B:F27@?08??BFF:2A=(((-475<)):5(24?0(3<)-.
@M04650:207:000000000-C238N:1:1101:15041:14880 2:N:0:19
GGACTACCGGGGTATCTAATCCTGTTTGCTCCCCATGCTTTCGCGCCTCAGCGTCAGTTATAGACCAGAAAGTCGCCTTCGCCACTGGTGTTCCTCCACATCTCTACGCATTTCACCGCTACACGTGGAATTCCACTTTCCTCTTCTATCCTCAAGCCTTCCAGTTTCCAATGACCTTCCACGGTTAAGCCGTGGGCTTTCACATCAGACTTAAAAGGCCGCCTGCGCGCGCTTTACGCCCAATAATTCCGGACAACGCTTGCCACCTACGTATTACCGCGGCTGCTGGCACGTAGTTAGC
+
CCCCCGGGGGGGGGGGGGGGGGGGGGGGGGGGGGGGGGGGGGGGGGGGGGGGGGGGGGGGGGGGGGGGGGGGGGDGGGGGGGGGGGGGGGGGGGGGGGGGGGGGGGGGGGGGGGGGGGGGGGGGGGGGGGGGGGGFFFGGGGGFGGGGGGGFGGGGGGGGGGGGGGCFEGFGGGGEFGGGGGGGGGGGGGGGGGGGGGFGGFGFFGGFFFGGFGGGFFCFAGFFFF28(>>;;GFFF<EGD?17FD44>B:,,7DBG338(-C?CC?72:?<DF:2<C(7699;9:BBFDBG?(31:F<<6
@M04650:207:000000000-C238N:1:1101:26484:14900 2:N:0:19
GGACTACACGGGTTTCTAATCCTGTTTGCTCCCCACGCTTTCGCGCCTCAGCGTCAGTTATAGACCAGAAAGTCGCCTTCGCCACTGGTGTTCCTCCACATCTCTACGCATTTCACCGCTACACGTGGAATTCCACTTTCCTCTCCTATCTTCAAGCCTTCCAGTTTCCAATGACCTTCCACGGTTAAGCCCTGGGCTTTCACATCTGACTTACAAGGCCGCCTGCGCTCGCTTTACGCCCAATAATTCCGTACAACGCTTGCCACCTACGTATTACCGCGGCGGCTGGCACTTAGTTAGC
+
CCCCCFG<@FDGGGGGGGGGGGGGGGFGGGGGGGG+CFGGGGGG>EGGGGGGGGGGGGC6CAA,EEGG<FGGGGGDFGGGGGGGGGGGGGGGG,@FGF84E<@FGGGG7FFEFDGFG7>CEFFGF,FFGGGGGGGGGG8FFGGF,,,2,=,?D3D8F68@9=DDCAD,6DGCC9A,@FGGG,BCEFGGGCE+AFG>57CGFFG6EC+1;DFGF7;83:ECACB@269;2D=9@F>C@?EGF;,5CC??GFF)6>C<F>;B,4<0*C18(5224<,6<C0>>2((((,40C0?7).)6C<9:
@M04650:207:000000000-C238N:1:1101:16743:14931 2:N:0:19
GGACTACTCGGGTATCTAATCCTGTTTGCTCCCCACGCTTTCGCGCCTCAGCGTCAGTTACAGACCAAAAAGCCGCCTTCGCCACTGGTGTTCCTCCACATCTCTACGCATTTCACCGCTACACGTGGAATTCCGCTTTTCTCTTCTGTCCTCAAGCCTTCCAGTTTCCAATGACCTTCCACGGTTAAGCCGTGGGCTTTCACATCAGACTTAAAAGGCCGCCTGCGCGCGCTTTACGCCCAATAATTCCGGACAACGCTTGCCACCTACGTATTACCGCGGCTGCTGGCACGTAGTTAGC
+
CCCCCGGGGGGGGGGGGGGGGGGGGGGGGGGGGGGGGGGGGGGGGGGGGGGGGGGGGGGFGGGGGGGGGGGGGGGGGGGGGGGGGGGGGGGGGGGGGGGGGGGGGGGGGGGGGGGGGGGGGGGGEGGGGGGGGGGGGGGGGGGFGGGGGGGFGGGGGGGGGGGGGGGGGGGGGGGGGGGFGGDGGGGGGGGDGEGGGGGGGFGFAFGFEGGGFGGG6@GGFGFFFF;>;CFBBDFEFFGGC03?FGD4CFFFFFGFGFFFBBGFFGFF(4?F>C?FGGFF(3>FFFBB?E?GF:148E<)6
@M04650:207:000000000-C238N:1:1101:17322:14936 2:N:0:19
GGACTACAGGGGTTTCTAATCCTGTTTGCTCCCCACGCTTTCGCGCCTCAGCGTCAGTTACAGACCAAAGAGTCGCCTTCGCCACTGGTGTTCCTCCACATCTCTACGCATTTCACCGCTACACGTGGAATTCCACTCTTCTCTTCTGTACTCAAGTTTCCCAGTTTCCAATGACCGTTCGTGGTTGAGCCACGAGATTTCACATCAGACTTAAGAAACCGCCTGCGCGCGCTTTACGCCCAATAATTCCGGACAACGCTTGCCACCTACGTATTACCGCGGCTGCTGGCCCGTAGTTAGC
+
CCCCCGGGGGGGGGGGGGGGGGGGGGGGGGGGGGGGGGGGGGGGGGGGGGGGGGGGGGGGGGGGGGGGGGGGGGGGGGGGGGGGGGGGGGGGGGGGGGGGGGGGGGCGGGGGGGGGGGGGGGGGGFFGFEFGGGGGGGGGGGGFGGGGGGGFGGGGBFDFFGGGGGGGGGGFGCFGGGEGE@F7FGGGFFFDF>EGGGGGGFGFFGF>=GGGFGG>FDGFFGBFDF>):DF>BGFFFFGGGDF:FGFFGFFF?FGF529:017>*9:3380.)<26FG1(7960((5275(2,46-(<246
@M04650:207:000000000-C238N:1:1101:28815:14940 2:N:0:19
GGACTACAGGGGTTTCTAATCCTGTTTGCTCCCCATGCTTTCGCGCCTCAGCGTCAGTTATAGACCAGAAAGTCGCCTTCGCCACTGGTGTTCCTCCACATCTCTACGCATTTCACCGCTACACGTGGAATTCCACTTTCCTCTTCTATCCTCAAGCCTTCCAGTTTCCAATGACCTTCCACGGTTAAGCCGTGGGCTTTCACATCAGACTTAAAAGGCCGCCTGCGCGCGCTTTACGCCCAATAATTCCGTACAACGCTTGCACCCTACGTATTACCCCGGCTGCTGGCACGTAGTTAGC
+
CCCCCGGGGGGGGGGGGGGGGGGGFFGGGGGGGGGGGGGGGGGGGGGGGGGGGGGGG9,CFFGFGGGGGG?FFGCGGGGGGGGGGGGGGGGGFGGGGGGGGGGGGGFFGEGGGGGGG+BDGFGGFFFGFEFGCGFGFAEGGGGFEGGAFFGFGCFF9DFGGGGGCGGG;DFD?;EFEGGGGGGGGGGCAFFGCEGGGFGCCFCFFGGFFGFGEGDGF2FGFGB?(85)5C>BF*>EF7EFGF;@GGEDFFF)(8CBD21<B:F)0*4((41(49?AG:(421>BF:?FFD?G013:?GA46
@M04650:207:000000000-C238N:1:1101:9728:14944 2:N:0:19
GGACTACAGGGGTTTCTAATCCTGTTTGATCCCCACGCTTTCGCACATCAGCGTCAGTTACAGACCAGAGAGCCGCCTTCGCCACTGGTGTTCTTCCATATCTCTGCGCATTTCACCGCTACACATGGAATTCCACTCTCCTCTTCTGCACTCAAGTTCCCCAGTTTCCAATGACCCTCCACGGTTGAGCCGTGGGATTTCACATCCGACTTAAGAAACCGCCTACGCGCGCTTTACGCCCAATAATTCCGGATAACGCTTGCCACCTACGTATTACCGCGGCTGCTGGCACGTAGTTAGC
+
CCCCCEGAF<EFGEGGGGFGGGGGGGDGAEGFGGGGGGGGGGGG7@F9ECFGGGGEGGGGGFEFGGGGFGGFFGGGGGFGGEGGGGFCF8FGGGFGGEFGFFGGGCFGGDBFFF<FGEGDGEEF9BGCGGGFGGGGGGGGGGGFDFFDFFB<83@EFGFFFFF6DFGC,@DADFCEF+=E83333CEGGGG+1*@**;FCCFF6E>*947?CECF7+58C9DFD=F=D9D@99C:6A?DC8?6?CGABGFF;F>3<D?0(4173DGF?:>6B7<?>FG?99>,(7??00C<F??:??F)..
@M04650:207:000000000-C238N:1:1101:26297:14953 2:N:0:19
GGACTACTCGGGTATCTAATCCTGTTTGCTCCCCATGCTTTCGCGCCTCAGCGTCAGTTATAGACCAGAAAGTCGCCTTCGCCACTGGTGTTCCTCCACATCTCTACGCATTTCACCGCTACACGTGGAATTCCACTTTCCTCTTCTATCCTCAAGCCTTCCAGTTTCCAATGACCTTCCACGGTTAAGCCGTGGGCTTTCACATCAGACTTAAAAGGCCGCCTGCGCGCGCTTTACGCCCAATAATTCCGGACAACGCTTGCCACCTACGTATTACCGCGGCTGCTGGCACGTAGTTAGC
+
CCCCCGGGGGGGGGGGGGGGGGGGGGGGGGGGGGGGGGGGGGGDGGGGGGGGGGGDEGGFGGGGGGGGGGFGEFGGGGGGGGGGGGGGGGGGGGGGGFFGGCFGGGGGGGGGGGGGGGGGGGGGGGGGGFGGGGGGG9FFGGGFGGGGGGFBFEFFGGGGGGGGGGGGDFGGG9DFFGGGGGGGGGGGGGGGC6EGGGGGGFGFFGDAEGGGCFFF84CF=DFD=F@B2C@9FCFCFDCFG;6@G7<)@AF78:D?G>FF:0/5*<??((142E:)<7<9>>FB9:??BDBD?B?6?F4<5
@M04650:207:000000000-C238N:1:1101:22694:14959 2:N:0:19
GGACTACTGGGGTTTCTAATCCTGTTTGCTCCCCACGCTTTCGCGCCTCAGCGTCAGTTACAGACCAAAAAGTCGCCTTCGCCACTGGTGTTCCTCCACATCTCTACGCATTTCACCGCTACACGTGGAATTCCACTTTCCTCTTCTATCCTCAAGCCTTCCAGTTTCCAATGACCTTCCACGGTTAAGCCGTGGGCTTTCACATCAGACTTAAAAGGCCGCCTGCGCGCGCTTTACGCCCAATAATTCCGGACAACGCTTGCCACCTACGTATTACCGCGGCTGCTGGCACTTAGTTAGC
+
CC@@<FGGGGGDGEGGGGFFFGGGGFGFAEAFFCGGGDGGGCEGFGCFGEFGGGGGGFFGGG?FFDGGFCF:FGEEEGGGGDEEGGGGF=FEGGGFGGFE@GGFDFCGEGGEGGGGGFCDG:EGEGCGGCEFBFCCACFFDD8DFFGFC=DDD9@EFGFFF<=DDFGCBFFGGGD?AFFF9DCEGG>;@>FGGEC*;9DF7;FCAC>A3CGFA@>7+:8F>C-5@FB>;GB>(1)1;;GCG?0?GDDAG676(<G(906<6?C>*<<<?:?7?F>)3*,49B121(4)(:0638A2<246<
@M04650:207:000000000-C238N:1:1101:29463:15032 2:N:0:19
GGACTACCGGGGTTTCTAATACTGTTTGCTCACCACGCTTTCGCACATCAGCGTCAGTTGCAGACCAGAGAGCCGCCTTCGCCACTGGTGTTCCTCCATATCTCTGCGCATTTCACCGCTACACATGGAATTCCACTCTCCTCTTCTGCACTCAAGCAAGACAGTTTCCAATGACCTTCCTCGGTTGAGCCGAGGGCTTTCACATCAGACTAATCTTGCCGCCTACGCGCGCTTTACGCCCAATAATTCCGGATAACGCTTGCCACCTACGTATTACCGCGGCTGCTGGCACGTAGTTAGC
+
CCCCCFGFFGGEG7FFAFFF9EFGEFGGG,C@FGGGGGCGDGGDCFGGGGGGGGEGGFGGGGGGGGFGGGGGFF@F7CGGGGGGCFGGFGEFFFEG@EGGAFFGFFBFFGCGFGFG,C8CCFEFDFGGGGGCF<F,@CFGGGGFCDCCFFGFDFGGGGGGGGGGBEADEAFFFFGFGGGGCFGGFGGGGGGG>CGGGCB,=9;:EFGFEGDGBGGFCEGFFDF@FF@B>3:90E:CFB;C84(8FFF):8?9?F39=?6:<?C?GGF<?B?:?F?<GG437>09;<?F7E7??8:?BDA2.
@M04650:207:000000000-C238N:1:1101:15692:15035 2:N:0:19
GGACTACTGGGGTTTCTAATCCTGTTTGCTCCCCATGCTTTCGCGCCTCAGCGTCAGTTATAGACCAGAAAGTCGCCTTCGCCACTGGTGTTCCTCCACATCTCTACGCATTTCACCGCTACACGTGGAATTCCACTTTCCTCTTCTATCCTCAAGCCTTCCAGTTTCCAATGACCTTCCACGGTTAAGCCGTGGGCTTTCACATCAGACTTAAAAGGCCGCCTGCGCGCGCTTTACGCCCAATAATTCCGGACAACGCTTGCCACCTACGTATTACCGCGGCTGCTGGCACGTAGTTAGC
+
CCCC?FGGGGGGGGGGGGGGGGGGEFFFGGGGGGGGGGGGGGGGGGGGGGGGGGGGGGGGGGGGGGGGGGGGGGGDGGGGGGGGGGGGGGGGGGGGGGGGGGGGGGGGGGGGGGGGGECGGGGGGGGGGGGGFGGGGGGGGGGFGGGGGGGFGGGGGGGGGGGGFGGGGGGGGGGGGGGGGGEGGGDGGG@EGGGGGCFFCCGFFGGF@FGGEGCGFFF>AD@2>FFF>D@@9GFFFDGGE@DFF>EEGFF6?FG0*4>6??GBGGFF?223>E:AF>,--,199B).(2(<421:?F<<6
@M04650:207:000000000-C238N:1:1101:8068:15039 2:N:0:19
GGACTACACGGGTATCTAATCCTGTTTGCTCCCCACGCTTTCGCGCCTCAGCGTCAGTTACAGACCAAAAAGCCGCCTTCGCCACTGGTGTTCCTCCACATCTCTACGCATTTCACCGCTACACGTGGAATTCCGCTTTTCTCTTCTGTCCTCAAGCCTTCCAGTTTCCAATGACCTTCCACGGTTAAGCCGTGGGCTTTCACATCAGACTTAAAAGGCCGCCTGCGCGCGCTTTACGCCCAATAATTCCGGACAACGCTTGCCACCTACGTATTACCGCGGCTGCTGGCACGTAGTTAGC
+
CCCCCGGGGGGGGGGGGGGGGGGGGGGGGGGGGGGGGGGGGGGGGGGGGGGGGGGGGGGGGGGGGGGGGGGGGGGGGGGGGGGGGGGGGFGGGGGGGGGGFGGGGGGGGGGGGGGGGGGGEGGGGGGGGGGGGGGGGGGGGGGFGGGGGGGFGGGGGG?FGEFFFA,>ECFCDDFGGGEGGFEEFGGGG9D@ECCDGGGGGF?EFCFFFFFFFGGGC2CF(?BDF:0=1>@BF5F<F???E:2:6C<AG?FFFFDFC09<?F::F<<1::BFDG:BEF09(7>9>:2)5::<(.8:1?<<.
@M04650:207:000000000-C238N:1:1101:19865:15046 2:N:0:19
GGACTACCCGGGTATCTAATCCTGTTTGATCCCCACGCTTTCGCACATCAGCGTCAGTTGCAGACCAGAGAGCCGCCTTCGCCACTGGTGTTCCTCCATATCTCTGCGCATTTCACCGCTACACATGGAATTCCACTCTCCTCTTCTGCACTCAAGCAAGACAGTTTCCAATGACCTTCCTCGGTTGAGCCGAGGGCTTTCACATCAGACTAATCTTGCCGCCTACGCGCGCTTTACGCCCAATAATTCCGGATAACGCTTGCCACCTACGTATTACCGCGGCTGCTGGCACGTAGTTAGC
+
CCCCCGCGGGGGGGGGGGGGGGGGGGGGGGGGGGGGDDGGGGGGGGGGGGGGGGGGGGGGGGGGGGG8FFGGGGGGGGGGGGGGGGGGGGGGGGGGGGGGFGGGGGGGGGGGFGGGGGGGGGGGCECFFFGGGGGGGGGGGFGFGGGGGGGFGGGFGGGGFGGGFGCGGGGGF9DFGGGGGGGGGGGGGGG5*@C>DGGGGFGFFGGFFGGF98;DF4CG>G>>>F7D>G@FFEF<F;EGE?:?GDF<FFF>6BD<D02?:?CBCD?<BFF?BFFFGF?6>FB99??5:5:C0:0::F24:
@M04650:207:000000000-C238N:1:1101:17541:15066 2:N:0:19
GGACTACTCGGGTTTCTAATCCTGTTTGCTCCCCATGCTTTCGCGCCTCAGCGTCAGTTATAGACCAGAAAGTCGCCTTCGCCACTGGTGTTCCTCCACATCTCTACGCATTTCACCGCTACACGTGGAATTCCACTTTCCTCTTCTATCCTCAAGCCTTCCAGTTTCCAATGACCTTCCACGGTTAAGCCGTGGGCTTTCACATCAGACTTAAAAGGCCGCCTGCGCGCGCTTTACGCCCAATAATTCCGGACAACGCTTGCCACCTACGTATTACCGCGGCTGCTGGCACGTAGTTAGC
+
CCCCCGGGGGGGGGGGGCGGGGGGGGGGGGGGGGGGGGGGGGGGGGGGGFGGGGGGGFGGGGGGGGGGGGGGGGGGGGGG=CFGGGGGGGGGGGGGGGGGGGGGGGGGGGGGGGGGGGGGGGGGGGGGGFGGGGGGGGGGFFGFGGGGGGGFGGGGGGGGGGGGFGGGGGGGGDGFGGGGGGGGGGGGAFGGGGGGGGGGGFGFFG7**AGGFGGGFFGGBGA@=A2B=D>>BCFFFFDEG<DFGGFCGF)1?FGBCB><4,C77C?<>:?27?:9FG?FF99>>:BBFE0FB<?(,<:<:
@M04650:207:000000000-C238N:1:1101:27414:15084 2:N:0:19
GGACTACCCGGGTTTCTAATCCTGTTTGCTCCCCACGCTTTCGCGCCTCAGCGTCAGTTACAGACCAAAAAGCCGCCTTCGCCACTGGTGTTCCTCCACATCTCTACGCATTTCACCGCTACACGTGGAATTCCGCTTTTCTCTTCTGTCCTCAAGCCTTCCAGTTTCCAATGACCTTCCACGGTTAAGCCGTGGGCTTTCACATCAGACTTAAAAGGCCGCCTGCGCGCGCGTTACGCCCACTAATTCCGGACAACGCTTGCCACTTACGGTTTACCGCGGCTTCTAGCACGTTGTTACC
+
CCCCCFFGGGG>BC@<CEEDFFGGGGCF<<CCFGGGDEGCFDFGCEGGG<CE:FFF:FGGGGFGFGG@FFFEFDGDFFGGACC@:<CFEFFGF<,?B<FC,B@;D;ED77:?,5EFGDCCB+=<+A=F7EFEGE8@8@8>9DEB:=CAFFGFCABFGGD=DFF,ED:>,3>BC,4@E7C@CFG:FDEFCCFG>?C5CGGGG6B>FFDF3CCCCG>::(8C=<;@65(>9):1(:3(52*/:1(.26:AFFF6(7909((-28*,*<(--.(,.2(,3:116466((6)6+)044((-;A2.
@M04650:207:000000000-C238N:1:1101:10511:15087 2:N:0:19
GGACTACTAGGGTTTCTAATCCTGTTTGCTCCCCACGCTTTCGCGCCTCAGCGTCAGTTACAGACCAAAAAGCCGCCTTCGCCACTGGTGTTCCTCCACATCTCTACGCATTTCACCGCTACACGTGGAATTCCGCTTTTCTCTTCTGTCCTCAAGCCTTCCAGTTTCCAATGACCTTCCACGGTTAAGCCGTGGGCTTTCACATCAGACTTAACAGGCCGCCTGCGCGCGCTTTACGCCCAATAATTCCGGACAACGCTTGCCACCTACGTATTACCGCTGCTGCTGGCACGTAGTTCGC
+
CCCCCGGGGGGGGGGGGGGGGGGGGGGGGGGGGGGGGGGGGGGGGGGGGGGFGGGGGGGGGGGGGGGFGGGGGGGGGGGGGGGGGGGGGGGGGGGFGGGGGGGGGGGGGGGGFFGFGGGGGGGGGGGGGFGGGGFGGGGGFGGFCGGGGGGFGGGGGGGGGGGGGGFGGGGGCFGGGFCGAB>7FEECGGGGGDCEFGGGFFC9=7+**;CF=C+=F=GGBG=@BF:B9DB99C:3@1EEG(01*::4>@F7:EG?*(-4:BGFGF<?0:3<>FF<FGF>6>B??FFBFC?F?B::?G),4
@M04650:207:000000000-C238N:1:1101:10339:15096 2:N:0:19
GGACTACTAGGGTATCTAATCCTGTTTGCTCCCCATGCTTTCGCGCCTCAGCGTCAGTTATAGACCAGAAAGTCGCCTTCGCCACTGGTGTTCCTCCACATCTCTACGCATTTCACCGCTACACGTGGAATTCCACTTTCCTCTTCTATCCTCAAGCCTTCCAGTTTCCAATGACCTTCCACGGTTAAGCCGTGGGCTTTCACATCAGACTTAAAAGGCCGCCCGCGCGCGCTTTGCGCCCAATAATTCCGGATAACGCTTGCCACCTACGTATTACCGCGGCTGCTGGCACGTAGTTAGC
+
CCCCCGGGGGGGGGGGGGGGGGGGGGGGGGGGGGGGGGGGGGGGGGGGGGGGGGGGGGGGGGGGGGGGGGGGGGGGGGGGGGGGGGGGGGGGGGGGGGGGGGGGGGFGGGGGGGGGGEGGGGDFGGEGGGGGGGGGGCFGGGGFGGGGGGGFGGGGGGGGGGGGFGGGFEGGDGGGGGFGGGGGGGGGGGGGEGGGG?GGGFGFFGGAEGGGFGFCFDGDFG=9>>=A@DB@;GA@FBGGF<F7DFFFGFF;<:DBG?F??BG?FC6:>BF?8C?>FGFFFFFF(,.)0C(<::1(3C694
@M04650:207:000000000-C238N:1:1101:4195:15108 2:N:0:19
GGACTACCAGGGTTCTAATCCTGTTTGCTCCCCATGCTTTCGCGCCTCAGCGTCAGTTATAGACCAGAAAGTCGCCTTCGCCACTGGTGTTCCTCCACATCTCTACGCATTTCACCGCTACACGTGGAATTACACTTTCCTCTTCTATCCTCAAGCCTTCCAGTTTCCAATGACCTTCCACGTTTAAGCCGTGGGCTTTCACATCAGACTTAAAAGGCCGCCTGCGCGCGCTTTACGCCCAAGAATTCCGGACAACGCTTGCCACCTACGTATTACCGCGGCTGCTGGCCCGTAGTTAGAC
+
CCCCCGGFGGGGGGGGGFGFGGGGGFGGGGGGGFGGGGGFGEGGGGGEGGGGGGGGCEGGGGGGGFGGFGGGGGGGGGG?FCGGGGDFGGGGDGGFGGGGGGGGFAFEGEEGGGGGGEECEAFEGGGGFGG,CFE5@E8FF8EFDFGGGGG?FG?84D@FDFCAFGG;DEF@+EEAF?,@EF3@>FFGGGEGDGGGGGFFC7EFFFGFEG7:9:BFAD59@DAB2?>?BGB@<GFEB<:<:8((2;7>:A56(.>399?(,,*)*;<(5:02:?A5+12243(-()8(-*(2,(((6:))-
@M04650:207:000000000-C238N:1:1101:22042:15111 2:N:0:19
GGACTACAAGGGTATCTAATCCTGTTTGCTCCCCATGCTTTCGCGCCTCAGCGTCAGTTATAGACCAGAAAGTCGCCTTCGCCACTGGTGTTCCTCCACATCTCTACGCATTTCACCGCTACACGTGGAATTCCACTTTCCTCTTCTAACCTCAAGCCTTCCAGTTTCCAATGACCTTCCACGGTTAAGCCGTGGGCTTTCACATCAGACTTAAAAGGCCGCCTGCGCGCGCTTTACGCCCAATAATTCCGGACAACGCTTGCCACCTACGTATTACCGCGGCTGCTGGCACGTAGTTAGC
+
CCCCCE<FF@@FGDFGC@F,,CFCFFGCFGGG@:EFFFDEFGGGGGFEGFFGGCCEGFEGF,6EFD<EEGGGGF:FGECF,BFGGG8EEFGCD@;EFDGF@EDFGGFFEEF>CGEGGGGCCBEDEGGC@AFFFAFFDBAFADF7==E8,341=D=F@FGGF=AECED9DEC=0BEGEFGGGFGGGGEFFFGEG+@6@?:F2;D9+@CF6CCG@CFF82,3:*/:@4=D>GBFB=5>C?GGE@((2:)9FAA9(7C:<61280C2CC1:(.((,<(<?:<99BFFFFFFFG:E::::4@4<:
@M04650:207:000000000-C238N:1:1101:19053:15140 2:N:0:19
GGACTACTGGGGTTTCTAATCCTGTTTGCTCCCCACGCTTTCGCGCCTCAGCGTCAGTTACAGACCAAAAAGCCGCCTTCGCCACTGGTGTTCCTCCACATCTCTACGCATTTCACCGCTACACGTGGAATTCCGCTTTTCTCTTCTGTCCTCAAGCCTTCCAGTTTCCAATGACCTTCCACGGTTAAGCCGTGGGCTTTCACATCAGACTTAAAAGGCCGCCGGCGCGCGCTTTACGCCCACTAATTCCGGACAACGCTTGCCCCCTACTGATTACCGCGGCTGCTGGCACGTAGTTAGC
+
CCCCCGGGGGGGGGGGGGGGGGGGGGGGGGGGGGGGGGGGGGGGGGGGGGGGGGGGGGGGGGGGGGGGGGGGGGGGGGGGGGGDGGGGGGGGGGGGGGFGGGGGGGGGGGGGGGGGGGGGGGGGGGGGGGGGGGFGGCFGGGGFGGGGGGGFGGGGGGGGGGGGGGGGDEGG8DFDGGGGGGGDGGGGFGGGGEGDFGGGGFGFFGGFFGGGEGGGFFGGBG9(()6>>DBFFGFB=:EGDB((9>AAGF?9:DD?FFFFBFF0*/3300).6F>2:C<>B9236:2:>GBG?.((4E44<
@M04650:207:000000000-C238N:1:1101:9104:15152 2:N:0:19
GGACTACCAGGGTTTCTAATCCTGTTTGCTCCCCATGCTTTCGCGCCTCAGCGTCAGTTATAGACCAGAAAGTCGCCTTCGCCACTGGTGTTCCTCCACATCTCTACGCATTTCACCGCTACACGTGGAATTCCGCTTTTCTCTTCTGTCCTCAAGCCTTCCAGTTTCCAATGACCTTCCACGGTTAAGCCGCGGGCTTTCACATCAGACTTAAAAGCCCGCCTGCGCGCGCTTTACGCCCAATAATTCCGGACAACGCTTGCCACCTACGTATTACCGCGGCTGCTGGCACGCTGTTAGC
+
CCCCCGGC8FFGGGGGGGGGGGFEFGAEEFGGGGGGGGCFGGGCFGGGGFGGGGGGGGGGGGDAFGGGCFG89CEGGGGGGGGGGGCEFFFGGGGGE8EFGGGCGGGGGGGGGGGGCFG>EF@D@FAFFGGCAF8==EF9F=AF8,7@FGCFFC8=DFGF8FC87,@CDC@EC,6@8+66,7+BFG+;CCF++1@*;DFCDFGF+7+;>8C@4C+28/A*6?2;0803.1(6(:7<F:CCCB(1CDF4>?F,(<38F9;:1:F(09,33(,28+44<:69B(((-(),25?F0(,4:C)66
@M04650:207:000000000-C238N:1:1101:20472:15171 2:N:0:19
GGACTACTGGGGTTTCTAATCCTGTTTGCTCCCCATGCTTTCGCGCCTCAGCGTCAGTTATAGACCAGAAAGTCGCCTTCGCCACTGGTGTTCCGCCACATCTCTACGCATTTCACCGCTACACGTGGAATTCCACTTTCCTCTTCTCTCCTCAAGCCTCCCAGTTTCCAATGACCTTCCACGGTTAAGCCGCGTGCTTTCACAGCAGACTTAGAAGGCCGCCTGCGCCCCCTTTACGCCCAATAATTCCGGACAACGCTGGCCACCTCCGTTTTCCCCCCGCTCCTGGCACGTATTTAGC
+
CCCCCGFG9DFGGGGGGGGGGGGGGG<FAFGGGGC,EFGGGGG,CFGGGGGGGGGCGG96E9CCF,6C,CCF@FGFGGGGGGFE64EF9EFFG,,@B:FGGGGGGG,AFDGGGGGGGGGGGGGFG,4=:EEFGGDF8DFFD9FF9EF,,,@FG9D9FGC,,@1,>,@E;,,,6,@,==@6=AC7DFEF;CF++1*13CFGG+D++30*)3?7A8+:F9FF59(824()(:(,:=8>F?GG:1(,9*6):86(-0>?G04::6D<*18((3(3)0,)<*(((-,-((().C(+,(..(<4)6
@M04650:207:000000000-C238N:1:1101:27658:15202 2:N:0:19
GGCCTACTGGGGTATCTAATCCTGTTTGCTCCCCACGCTTTCGCACTTGAGCGTCAGTATATTCCCAAGGGGCTGCCTTCGCCTTCTGTATTCCTCCACATCTCTACGCCTTTCACCGCTACACGTGGAATTCTACCCCTCCCTAAAATACTCGAGCGACCCAGTATGAAATGCTATTCCTAGGTTAAGCCCAGGGCTTTCACATCTCACTTAAGTCACCGCCTGCGTGCTCTTTACGCCCAGTCCTTCCGATTAACGCCTGCACCCTCCGTATTACCCCGGCTGCTGGCACGGAGGTAGG
+
8@-6,,;E,;,+8@6CCF,<;,CEFEF<EFCGCGF7FDEEC,8@FFD@FAEFEFFGDEFF,CEEA6CC6,C@FGEG@B?FFD7,BE,,<<F<BAAFGGG@FF;FEGG,:+:4,,5<BCC>8BC<+,:4+?<FC9DFF=DFGGE?8@?=,7EFF+@@CGGG6B=D@FA;;,>;ACFFFC,3EFFFFBAA79>CF7**<;F6CFG+BC+3:FC56+=+9/<9)7>9=F2)-:(19AF):,8FF;0.6*9.2==((.54C@@(864(2A1430;B4*()<7(,-((-,4470:8?(((((2).(
@M04650:207:000000000-C238N:1:1101:12378:15218 2:N:0:19
GGACTACCGGGGTTTCTAATCCTGTTTGCTCCCCACGCTTTCGCGCCTCAGCGTCAGTTACAGACCAAAAAGCCGCCTTCGCCACTGGTGTTCCTCCACATCTCTACGCATTTCACCGCTACACGTGGAATTCCGCTTTTCTCTTCTGTCCTCAAGCCTTCCAGTTTCCAATGACCTTCCACGGTTAAGCCGTGGGCTTTCACATCAGACTTAAAAGGCCGCCTGCGCGCGCTTTACGCCCAATAATTCCGGACAACGCTTGCCACCTACGTATTACCGCGGCTGCTGGCACGTAGTTAGC
+
CCCCCFGGEGGGGCFCEGCFFGGGGGGGGGGFGGGC@FEGGGG7FGGGGGGGCFGGGGGGGGFFGGGGGCGGGGGGGGEGGGGGGGGGGGGGGGGGGGGGGGGGGGGGEFEFFGFFGGGGGFGGGEGGFFGGGGGG6CF@;FGFGGGGFFF7=DFGGGGGGFGF@EGDGGFFGGGGGGGGGGGGGGGDAEEEGGECFG>CFFGFFGGFFFGCCGDGF9CG@GFFF83:@GFB;CF>62CCE???GG<AFF?>?FGFD>>B?1C:C68:7:?FFG>>GG02;>>>B22:?D4<<(4:1@<96
@M04650:207:000000000-C238N:1:1101:25820:15219 2:N:0:19
GGACTACTAGGGTTTCTAATCCTGTTTGCTCCCCATGCTTTCGCGCCTCAGCGTCAGTTATAGACCAGAAAGTCGCCTTCGCCACTGGTGTTCCTCCACATCTCTACGCATTTCACCGCTACACGTGGAATTCCACTTTCCTCTTCTGTCCTCAAGCCTTTCAGTTTCCAATGACCTTCCACGGTTAAGCCGTGGGCTTTCACATCAGACTTAAAAGGCCGCCTGCGCTCGCTTTACGCCCAATAATTCCGGACAACGCTTGCCTCCTACGTATTCCCGCGGCTGCTGGCACGTAGTTTGC
+
CCCCCGGFAFFGGGGGGGFGGGGGGGGGGGGGGEGGGGGFGGGDFGGGGGEFEGGGGFGGGGGGFGGG8E@FDCFGGGGGDFGGGGFGGGGGFGGGEGGGGGGGGGFFGGFGGGGGGGEGGGGFGGGGGGGGGG9CFGGEFGGFGGGGFDDFGF8@=DF=DEE:@DFGGGFG6FGFGFFCFGEEGGG=@FGGCE6@6CFC?CG+=9CF:CF@=C++=)=79CAA5F>4(95(0:2);78FF@6(>F3<F@402>C<G>FFB<F>*+4857:()3.)+24(-((,3:>F>5(<0((2-0)).
@M04650:207:000000000-C238N:1:1101:5991:15261 2:N:0:19
GGACTACTCGGGTTTCTAATCCTGTTTGCTCCCCATGCTTTCGCGCGTCAGCGTCAGTTATAGACCAGAAAGTCGCCTTCGCCACTGGTGTTCCGCCACATCTCTACGACTTTCACCGCTACACGTGGAATTCCACTTTCATCTTCTACACTCAAGCCTTCCAGTTTCCAATGACCGTACAGGGTTAAGCCGTGGGCTGTAACATCGAACTTAAAAGGCCGCCTGCGCGTGCTTTACGCCCACTAATTCCGGACAACGCTTGCCACCTACTGATTACCGCGCCTGCTAGCAGTGAGTGATC
+
CCCC@<FEG7@CFGFGFFFEGGFFEC@D<FGEC7CEGGGEFFGCF@+@B:C<@@CFGGGD9C6,F8FA8CC@,9B+@FC,A,64?<FF6?EF@A,?,@B=F<DF9FAA++B4?FEEFCE0C4CB:,?FGF98;FF9=DAF99=+6:ED,7,+@,D,A8>,3,@A@;=E@EE=+,=@+3+5;,67F,+<9@F>EC8C9**,2=DFA7**0*?+6C>7=5F*-C5(/06:.),,/+:411*14-(,00))*8?BB:3(*4((((14*A42:0)).+.4A*(,-((-2(()674+).).6+)-.
@M04650:207:000000000-C238N:1:1101:16673:15275 2:N:0:19
GGACTACACGGGTTTCTAATCCTGTTTGCTCCCCACGCTTTCGCGCCTCAGCGTCAGTTACAGACCAAAGAGTCGCCTTCGCCACTGGTGTTCCTCCACATCTCTACGCATTTCACCGCTACACGTGGAATTCCACTCTTCTCTTCTGTACTCAAGTTTCCCAGTTTCCAATGACCGTTCGTGGTTGAGCCACGAGATTTCACATCAGACTTAAGAAACCGCCTGCGCGCGCTTTACGCCCAATAATTCCGGACAACGCTTGCCACCTACGTATTACCGCGGCTGCTGGCACGTCGTTAGC
+
CCCCCGGGGGGGGGGGGGGGGGGGGGGGGGGGGGGGGGGGGGGGGGGGGGGGGGGGGFGGGGGGGGGGGGGGGGGGGGGGGGGGGGGGGGGGGGGGGGGGGGGGGGGGGGGGGGGGGGGGGGGFFFGGGFFGGGGGGGDFD9DFGFGGGGGFGGGFFEGECAFFEGEFGGGGGGGGGDEFGGGGGGGGGGGGFGGGGGFGFFGFACGFBF4FE8CFFFGGBGFD2?526DB>9CF4FDGGE?6(9C667/998:DFG991?BG77@?:70::29?BGD?>BB9>9??F?=(<:,((-:2(6
@M04650:207:000000000-C238N:1:1101:8855:15296 2:N:0:19
GGACTACAAGGGTTTCTAATCCTGTTTGCTCCCCATGCTTTCGCGCCTCAGCGTCAGTTATAGACCAGAAAGTCGCCTTCGCCACTGGTGTTCCTCCACATCTCTACGCATTTCACCGCTACACGTGGAATTCCACTTTCCTCTTCTATCCTCAAGCCTACCATTTTCTAATGACCTTCCACGGTTAAGCCGTGGGCTTTCACATCCGACTTAAACGGCCGCCTGCGCGCGCTTTACTCCCAATCATTCCGGACAACGCTTGCCACCTACGTATTACCGCGGCTGCTGTCACGTAGTTCGC
+
68@@BDECCFFGEGGACEFF96CFFGA<ADF@<F,CFEFGGGGGGG@F@CEAFGCCE,CC99C@F<EF,,,BFE7+6CFG,CFFG@<DF8F79?E<?4AAFD@?;=?,C4?FFGG9?7CCGEE==?EC==F@;D,?E9@A=ED7=EF8:C8C,,@=,@D,@E8,C,@F,3EDF9319=DF8:=EGE6,@,@+@++40+@FC>FF9*39);DGE+=**):9(:9=2A(:,81(4C5):.BFG(/2**6<F?F,2593C16?:6C>7C?3,41,390:?:299609>:>B6C)A634(40)-,
@M04650:207:000000000-C238N:1:1101:29173:15349 2:N:0:19
GGACTACAGGGGTATCTAATCCTGTTTGCTCCCCATGCTTTCGCGCCTCAGCGTCAGTTATAGACCAGAAAGTCGCCTTCGCCACTGGTGTTCCTCCACATCTCTACGCATTTCACCGCTACACGTGGAATTCCACTTTCCTCTTCTATCCTCAAGCCTTCCAGTTTCCAATGACCTTCCACGGTTAAGCCGTGGGCTTTCACATCAGACTTAAAAGGCCGCCTGCGCGCGCTTTACGCCCAATAATTCCGGACAACGCTTGCCACCTACGTATTACCGCGGCTGCTGGCTCGTAGTTAGC
+
CCCCCFGGGGGGGGGGGGGGGFGGGGGGGGGGGGGGGGGGGGGGGGGGGGGGGGGGGGGGGGGGGGGGGGGGGGGGGGGGEGGDGGGGGGGGGGGGGGGGGGGGGGGGGGGGGGGGGGGGGGGGGGGGFGGGGGGGGFGEFGGFGGGFGGGFGGG8EFGGGGGGDGFGGGGG?FGFGGGGGGG+@FGGCGGGGG@EFFGGFFGFFDFF@>GFEFCGF2FGADFFDF=B>GFFFGFFFDGGGFFFGFFFF=)48DD:F0;?,3C:GGFFFF?FFG:ACF:>>>9>(,2)./(032(((364<
@M04650:207:000000000-C238N:1:1101:19270:15351 2:N:0:19
GGACTACTGGGGTATCTAATCCTGTTTGCTCCCCACGCTTTCGCGCCTCAGTGTCAGTTACAGACCAGACAGTCGCCTTCGCCACTGGTGTTCCTCCACATCTCTACGCATTTCACCGCTACACGTGGAATTCCACTTTCCTCTTCTATCCTCAAGCCTTCCAGTTTCCAATGACCTTCCACGGTTAAGCCGTGGGCTTTCACATCAGACTTAAAAGGCCGCCTGCGCGCGCTTTACGCCCAATAATTCCGGACAACGCTTGCCACCTACGTATTACCGCGGCTGCTGGCACGTAGTTAGC
+
CCCCCGGGGGGGGGGGGGGGGGGGGGGGGGGGGGGGGDFGGGGGGGGGGGGGGGGGGFGGGGGGGGGFGGGGGGGGGGGGGGGGGGGGGGGGGGGGGGGGGGGGGGGGGGGGGGGGGGGGGGGGGGGGGGGGGGGGGGGGGGGFGGGGGGGFGGGGGGGGGGFGGGGGGGGGGGGGGCGGGGGGGGGGFGGDEEGGGGGGDACA>*26>CGF@GFCFDGGBG(-9A58>GBFBCFEF?GGGDDFGGF<GFFBFFG:5;>02(7:GGF:(,8:???47C<>>BFFFF7?7E7FB?FB?F>95
@M04650:207:000000000-C238N:1:1101:7655:15352 2:N:0:19
GGACTACCCGGGTTTCTAATCCTGTTTGCTCCCCACGCTTTCGCGCCTCAGCGTCAGTTGCGAGCCAAAGAGCCGCTTTCGCCACTGGTGTTCCTCCATATCTCTACGCACTTCACCGCTACACATGGAATTCCACTCTTCTCTCTCGCACTCAAGTCTTCCAGTTTCCAATGACCCTCCCCGGTTGAGCCGGGGGCTTTCACATCAGACTTAAAAGACCGCCTGCGCGCGCTTTACGCCCAATAATTCCGGACACCGCTTGCCACCTACGTATTACCGCGGCTGCTGGCACGTAGTTAGC
+
CCCCCGFGGGGGFGGGGGGGGGGGGGGGGGGGCGGGGGGGGGGGEGGGGGGGDFGGGGGGGGGGGGGGGGGFGG7FGFFGEGGDEGGGGGGGG<FGGGGGGGEGGECGG>@FFGGGG@EGDEGGGGGGFGGGGGGGFCGFGGGF89DE@EG>FG@DFFGDGEDD@AFF9DGFGGGGGDGGGGGDFFGDFGGG*;EGGG@FGA9+8DFAEGGGFF@F+6959G>BFF;E>C9;;GF<?(;CC2::GF<AG*)46DD4*-17(35:CF(..461.<:AG*(-31(-31:4:C8E?:<13C)--
@M04650:207:000000000-C238N:1:1101:13254:15361 2:N:0:19
GGACTACCGGGGTTTCTAATCCTGTTTGCTCCCCATGCTTTCGCGCCTCAGCGTCAGTTATAGACCAGAAAGTCGCCTTCGCCACTGGTGTTCCTCCACATCTCTACGCATTTCACCGCTACACGTGGAATTCCACTTTCCTCTTCTATCCTCAAGCCTTCCAGTTTCCAATGACCTTCCACGGTTAAGCCGTGGGCTTTCACATCAGACTTAAAAGGCCGCCTGCGCGCGCTTTACGCCCAATAATTCCGGACAACGCTTGCCACCTACGTATTACCGCGGCTTCTGGCACTTAGTTAGC
+
CCCCCGGGGGGGGGGGGGGGGGGGGGGGGGGGGGGGGGGGGGGGGGGGGGGGGGGGGGFGGGGGGGGGGGGGGGGGGGGGGGGGGGGGGGGGGGGGGGGGGGGGGGGGGGGGGGGGGGGGGGGGDGGGGGGGGGGGGGGGDFGFGGGGGGGFGGGGGGGGGGGGGGGGGGGGGGGGGGGGGFGGGGEGFGGGGGGGF>FFGFGFFGFA=FGCCDD7=>5FFGFFFFFBFDFFFGFFF6EC>3:BGFDFGFF9?B5:C>6?FBGF7E:<?FF?2@BFGG<9>>;93(9A2C?G()626C2<<
@M04650:207:000000000-C238N:1:1101:3989:15361 2:N:0:19
GGACTACCCGGGTATCTAATCCTGTTTGCTCCCCATGCTTTCGCGCCTCAGCGTCAGTTATAGACCAGAAAGTCGCCTTCGCCACTGGTGTTCCTCCATATCTCTGCGCATTTCACCGCTACACATGGAATTCCACTCTCCTCTTCTGCACTCAAGCAAGACAGTTTCAAATGACCCTCCCCGGTTGAGCCGGGGGCTTTCACATCAGACTAATCTTGCCGCCTACGCGCGCTTTACGCCCAATCAATCCGGATAACGCTTGCCACCTACGTATTACCGCGGCTGCTGGCACGTATTTAGC
+
CCCCCGG,;CFDGGGGGGGGGGGGGGAEFF9FGCGCEFGFGGGGGGEGGGGGGGGGEGG9FFG<E,:EFGFFGGGGGGFFFGD@FFGGFCFGGFGD<,BBAFFGGG<FC7FFGGGGGGG>EFGGF,EFFGGGGGGGFGFGGCFFCGADF8FFDDEGF?8>D8@FGCFGCGGGGEG,DDD66>>EGE+<7D,@EECCCDGGGF9BFGGA=FGC)7;7C<FF6C9?(;1>>G>BFGFFF?GGG?BF*>)6:@>(45DF602?B(9::F<.,:34):82:C:0004>91?:0:<C?F1),@<).
@M04650:207:000000000-C238N:1:1101:27834:15364 2:N:0:19
GGACTACCGGGGTTTCTAATCCTGTTTGCTCCCCATGCTTTCGCGCCTCAGCGTCAGTTACAGACCAGAAAGCCGCCTTCGCCACTGGTGTTCCTCCACATCTCTACGCATTTCACCGCTACACGTGGAATTCCACTTTCCTCTTCTATCCTCAAGCCTTCCAGTTTCCAATGACCTTCCACGGTTAAGCCGTGGGCTTTCACATCAGACTTAAAAGGCCGCCTGCGCGCGCTTTACGCCCAATAATTCCGGACAACGCTTGCCACCTACGTATTACCGCGGCTGCTGGCACGTAGTTAGC
+
CCCCCFGGGGGGGGGGGGGGGGGGGGGGGGGGGGGGGGGGGGGGGGGGGGGGGGGGGGGFGGGGGGGGGGGGGGGGGGGGGGGGGGDGGGGGGGGGGGGGGGGGGGGGGGGGGGGGGGGGGGGGGFFFGFGGGGGGGGGDGGGFGGGDFGFFGGGGGGGFGGGGGGGGGGGGGGGGCFGGGGGGGGGGGGFEGGD*@FGGGFGFAC7ABGGGFGGCA=EFFGFF9F9>(7:B;GFFFFGGGFF<GGFFGFF9?FD?C;>FF?C?:CB?FFFFFGFFGD(96;F;;?D??GBF14:0<F9AA
@M04650:207:000000000-C238N:1:1101:28116:15402 2:N:0:19
GGACTACCGGGGTTTCTAATCCTGTTTGCTCCCCATGCTTTCGCGCCTCAGCGTCAGTTATAGACCAGAAAGTCGCCTTCGCCACTGGTGTTCCTCCACATCTCTACGCATTTCACCGCTACACGTGGAATTCCACTTTCCTCTTCTATCCTCAAGCCTTCCAGTTTCCAATGACCTTCCACGGTTAAGCCGTGGGCTTTCACATCAGACTTAAAAGGCCGCCTGCGCGCGCTTTACGCCCAATAATTCCGCACAACGCTTGCCACCTACGTATTACCGCGGCTGCTGGCACGTAGTTAGC
+
C9@CCCGFCGGGFGGGGGGGGFGFGGGGGGGGGGGFFGGGGGGGGGGGGFGGGGGGEFFGGFGGFGGFGGGG@F@BGGGGGGGDGGGFGGGGGGGGG8FFGGGGFGGGGGGGGGGFGGGGGGGGBEFCEGGGGGFGGFFFDFFFGGCCCFGFG,D=9D?C,FFGFGFFDFGGF9,DGGGGGGDGGGED73@EGGD>DFCFF6CAFFGAB4CGEGG>F=GG5C=D=F(5(C>B>G39A2EEGB:?G=A<GFF(4<7?GBF<BFC::F???(((5CB2<><9;>BBF?>>FG:F?::66CA96
@M04650:207:000000000-C238N:1:1101:3480:15409 2:N:0:19
GGACTACAGGGGTATCTAATCCTGTTTGCTCCCCATGCTTTCGCGCCTCAGCGTCAGTTATAGACCAGAAAGTCGCCTTCGCCACTGGTGTTCCTCCACATCTCTACGCATTTCACCGCTACACGTGGAATTCCACTCTTCTCTTCTGTACTCAAGTTTCCCAGTTTCCAATGACCGTTCGTGGTTGAGCCACGAGATTTCACATCAGACTTAAGAAACCGCCTGCGCGCGCTTTACGCCCAATAATTCCGGACAACGCTTGCAACCTACGTATTACCGCGGCTGCTGGCACGTAGTTAGC
+
CCCCCGGGGGGGGGGGGGGFGGGGGGGG9FCFGGGCFGGFGGGGGGGGGGGGGGGGGGCFAGGFFFGGGGGFCFGGGGGGGGEEGFGGFGGGGGGGECFGGEFFGGEGGGGGCEGGGGGGGGGGGG8FFEFGGGGGFGCEGGGFCGCFGFGFFGFG9EEGDGFGFGFGFGFDCGGGG6=DEFCCFGGGFGDFFECCDGFF9>DA6CGFFGGG@GFFA:CF44@=>FBB=D907E39A2CF@;?;FFF?GFFF?@)4FBBF6:C)2A7?BFFFFG?FG7:>F>>(4:2)8E1E?<06:@9A6
@M04650:207:000000000-C238N:1:1101:19287:15415 2:N:0:19
GGACTACTCGGGTATCTAATCCTGTTTGCTCCCCACGCTTTCGCGCCTCAGCGTCAGTTACAGACCAAAGAGTCGCCTTCGCCACTGGTGTTCCTCCACATCTCTACGCATTTCACCGCTACACGTGGAATTCCACTCTTCTCTTCTGTACTCAAGTTTCCCAGTTTCCAATGACCGTTCGTGGTTGAGCCACGAGATTTCACATCAGACTTAAGAAACCGCCTGCGCGCGCTTTACGCCCAATAATTCCGGACAACGCTTGCCACCTACGTATTACCGCGGCTGCTGGCACGTAGTTAGC
+
CCCCCGGGGGGGGGGGGGGGGGGGGGGGGGGGGGGGGGGGGGGGGGGGGGGGGGGGGGGGGGGGGGGGGGGGGGGGGGGGGGGGGGGG<FGGGGGGGGGGGGGGGGGGGGGGGGGGGGGGGGGGGGGGCFFFGGGGGGGGGGGFFFGGGGGFGGGGFGGGGGGGFGFGGGGGGGGGGGGGGGGGGG>FD7FGGGGGGGGGGFDFFGGFFGGGCGFGFFGDBDB@FFFBFGFF>GFFF@EFG<@?GGFBGFF>?3DFFBF<:BG779<7B?:1<G?FGF?BBFFB>0?BFG?GF:(23CAFD
@M04650:207:000000000-C238N:1:1101:18808:15442 2:N:0:19
GGACTACTAGGGTATCTAATCCTGTTTGCTCCCCACGCTTTCGCGCCTCAGCGTCAGTTACAGACCAAAGAGTCGCCTTCGCCACTGGTGTTCCTCCACATCTCTACGCATTTCACCGCTACACGTGGAATTCCACTCTTCTCTTCTGTACTCAAGTTTCCCAGTTTCCAATGACCGTTCGTGGTTGAGCCACGAGATTTCACATCAGACTTAAGAAACCGCCTGCGCGCGCTTTACGCCCAATAATTCCGGACAACGCTTGCCACCTACGTATTACCGCGGCTGCTGGCACGTAGTTAGC
+
CCCCCGGGGGGGGGGGGGGGGGGGGGGGGGGGGGGGGGGGGGGGGGEGGGGGGGGGGGGGGGGGGGGGGGGGGGGGGGGGGGGGGGGGGGGGGGGGGGGGFFGGGGGGGGGGGGGFGGDDGGGGGGGGFFGGGGGGAFGBADFFGGGGGGGFFCGF;:=DCFFFDFGGGGGGGFFGGGGGGGGGGGGGGGG?FEGGGCFDCFFFFGGFFGGGFGGGFDFFAD=@FF@EBG>97E:>ADGGGFF1CCEEFBFFFFGFF;1(,:GFGG?3246:<?0<FG:9>>>>>:3?B5?E0.3<?+6>4
@M04650:207:000000000-C238N:1:1101:28315:15454 2:N:0:19
GGACTACTGGGGTATCTAATCCTGTTTGCTCCCCACGCTTTCGCGCCTCAGCGTCAGTTACAGACCAAAAAGCCGCCTTCGCCACTGGTGTTCCTCCACATCTCTACGCATTTCACCGCTACACGTGGAATTCCGCTTTTCTCTTCTGTCCTCAAGCCTACCAGTTTCCAATTACCTTCCCCGGTTAAGCCGTGGGCTTTCACATCAGACTTATAAGCCCGCCTGCGCGCGCTTTACGCCCAATAATTCCGGACAACGCTTTCCACCTACGTCTTACCGCGGCTGCTGGCACGTCTTTAGC
+
@CCCCDGAEEGFGGGGGGGGDFGGGGGGGGGCDFFGGGGGGGGGGEBFCFFFGGGGEEFCCCEGGGGCCFFGGGG>EG>D7FF:C=FCFFGCFGGFGGGGG8DGGFGF7=CGGGFGBFGG7FECFFGCG@FGGFGGG+DDEGGCDFGGGGGFA,@D,@F,6@D?FGGF9@DA+,3=99<D,3@CGG>E7CGG79@79*@@FA9+B42?3DFB6+++4*19@C@((5,5(/.71E84*(*CE01<G*640*)-3.13F(21(-:)*<143:B((;:)<6(,,1,((,,5:E(043(((06--
@M04650:207:000000000-C238N:1:1101:22033:15459 2:N:0:19
GGACTACTGGGGTTTCTAATCCTGTTTGCTCCCCATGCTTTCGCGCCTCAGCGTCAGTTATAGACCAGAAAGTCGCCTTCGCCACTGGTGTTCCTCCACATCTCTACGCATTTCACCGCTACACGTGGAATTCCACTTTCCTCTTCTATCCTCAAGCCTTCCAGTTTCCAATGACCTTCCACGGTTAAGCCGTGGGCTTTCACATCAGACTTAAAAGGCCGCCTGCGCGCGCTTTACGCCCAATAATTCCGGACAACGCTTGCCACCTACGTATTACCGCGGCTGCTGGCACGTAGTTAGC
+
CCCCCGGGGGGGGGGGGGGGGGGGGGGGGGGGGGGGGGGGGGGGGGGGGGGGGGGGGGGGGGGGGGGGGGGGGGGGGGGGGGGGGGGGFGGGGGGGGGGGGGGGGGGGGGFGGGGGGGDGGGGGGGGGGGGGGFGGGGGGGGGFGGGGGGGFGGGGGGGGGGGGGGGGGGGGGGGGGGGGGGGGGGGGGGGGGGGGGGGGFFGFFFDFEGGGFGGGFFGGFGB@>FFFFG;FFGFEF?EEE?;DGDEFGFF>FFGFG>B:<?GFGFF<:?6:<F:AFG:FFFFF>?:?(2,<0(43<F9AA
@M04650:207:000000000-C238N:1:1101:26657:15509 2:N:0:19
GGACTACCGGGGTTTCTAATCCTGTTTGCTCCCCACGCTTTCGCGCCTCAGCGTCAGTTACAGACCAAAAAGCCGCCTTCGCCACTGGTGTTCCTCCACATCTCTACGCATTTCACCGCTACACGCGGAATTCCGCTTTCCTCTTCTGTCCTCAAGCCTTCCAGTTTCCAATGACCTTCTACGGTTAAGCCGTGGGCTTTCACATCAGACTTAAAAGGCCGCCTGCGCGCGCTTTACGCCCAATACTTCCGGACAACGCTTGCCACCTACGTATTACCGCGGCGTCTGGCCCGTAGTTAGC
+
CCCCCGGFGGGGGGGGGGGGGGGGGGFGGGGGGGGGGGGGGGGGGGGGGGGGGGGGGGGFGCGAFGG,CFFGGGGGGGGGGGGGGGGGGGGGGGGGG<=FC,@FGFGGGGGGCGFGGGGGDGGGB+@CGGGGGGGGG+@,CDFFEF,@,7DEG,DEDGDB?EGGFCFFGA9EC99,,*A,2@FGGG8DFFC*14:5DGGGGFGFC<CFEGFGEGFF6;CC229D14186D6B>EF4=68CEB?0C*)6>F36()71C>01-2D7DEB::??0>FFFGG--29>((-8<FG(:1-(,4F<<:
@M04650:207:000000000-C238N:1:1101:28017:15520 2:N:0:19
GGACTACAGGGGTTTCTAATCCTGTTTGCTCCCCATGCTTTCGCGCCTCAGCGTCAGTTATAGACCAGAAAGTCGCCTTCGCCACTGGTGTTCCTCCACATCTCTACGCATTTCACCGCTACACGTGGAATTCCACTTTCCTCTTCTATCCTCAAGCCTTCCAGTTTCCAATGACCTTCCACGGTTAAGCCGTGGGCTTTCACATCAGACTTAAAAGGCCGCCTGCTCGCGCTTTACGCCCAATAATTCCGGACAACGCTTGCCACCTACGTATTACCGCGGCTGCTGGCACGTAGTTAGC
+
BCCCCGGGGGGGGGGGGGGGGGGGGGGGGGGGGGGGGGGGGGGGGGGGGGGGGGGGGGGGGGGGGGGGGGGGGGGGGGGGGGGGGGGGGGGGGGGGGGGGGGGGGGGGGGGGGGGFGEGGGGGGGFGGFFGGGGFGGFGGFGGFGGGGGGGDGG88:CGGCFGGFGCFGGGGFFGGFGGGGGGGGGGGGGGCC9EGGGGGGFGFFGG>@CCC@::FFDGG>DFFF4(;>D@FF5=EFFGGGD@FGFF3C6/:;EGFD>(41:D3*<:87.,439(6<C6>>9904<B:BC:+(416?C)6)
@M04650:207:000000000-C238N:1:1101:19910:15522 2:N:0:19
GGACTACCAGGGTTTCTCATCCTGTTTGATCCCTACGCTTTCGCACATCAGCGTCAGTTGCAGACCAGAGAGCCGCCTTCGCCACTGGTGTTACTCCCTATCTCTGTGCATTTCACCGCTACACCTGGAATGCCACTCTCCTCTTCTGCACTCAAGCAAGACAGTTTCCAATGACCTTCCTCGGTTGAGCCGAGGGCTTTCACATCAGACTAATCTTGCCGCCTACGCGCGCTTTACGCCCAATAATTCCTGCTAACGATTGCGACCTACGTATTACCGCTGCTACCGGCACGTTGCTAGC
+
A<6-ACEF,C,B;C;,<,CCFF9FG9<EFF9,C,6F:+8C@5,6B+:,4CEECFECFGF9F,C@<<@@8C,,:EF+FCEEGGGGGFGG?<,B,C@,=,:5,,4@DG,C,9EF9?F,E,6?@:@G8A?<<AE,9AFG88EGGGGFAE>EA=ED8=4EF8D,,A??A;=D,C;DF,,,76,@ACEDG++6=D8C+4;C>5@EGFGFFGF6=C9**5A>=:@0-;@@>F9527;>0*:4+/7:4(6@D766***).9*6*3(-(-C()*-4<023<3(6A*44(29.)-((-52*,.(((+))(
@M04650:207:000000000-C238N:1:1101:16943:15579 2:N:0:19
GGACTACCGGGGTTTCTAATCCTGTTTGCTCCCCATGCTTTCGCGCCTCAGCGTCAGTTATAGACCAGAAAGTCGCCTTCGCCACTGGTGTTCCTCCACATCTCTACGCATTTCACCGCTACACGTGGAATTCCACTTTCCTCTTCTATCCTCAAGCCTTCCAGTTTCCAATGACCTTCCACGGTTAAGCCGTGGGCTTTCACATCAGACTTAAAAGGCCGCCTGCGCGCGCTTTACGCCCAATAATTCCGGACAACGCTTGCCACCTACGTATTACCGCGGCTGCTGGCACGTAGTTAGC
+
CCCCCGGGGGGGGGGGGGGGGGGGGGGGGGGGGGGGGGGGGGEGGGGGGGGGGGGGGGGGGGGGGGGGGGGGGGGGGGGGGGGGGGGGGGGGGGGGGGGGGGGGGGGGGGGGGGGGGGGGGGGGGGGGGGGGGGGGGGGGGGGFGFGGGGGFGFGGGGGGGGGGGGGGGGGGGGGGGGGGFGGGGGGFGGGGEGGGGGFGGFGFFGGFEGGGFGGGFFGGFG=?FF5?;D>>FE:CF(CEEF07FDAAGFFF(7>?G>0<BBG?GG?:>BFFFGF<FC219B02(37?:E0908:?BCDBB
@M04650:207:000000000-C238N:1:1101:26250:15586 2:N:0:19
GGACTACTGGGGTATCTAATCCTGTTTGCTCCCCATGCTTTCGCGCCTCAGCGTCAGTTATAGACCAGAAAGTCGCCTTCGCCACTGGTGTTCCTCCACATCTCTACGCATTTCACCGCTACACGTGGAATTCCACTTTCCTCTTCTATCCTCAAGCCTTCCAGTTTCCAATGACCTTCCACGGTTAAGCCGTGGGCTTTCACATCAGACTTAAAAGGCCGCCTGCGCGCGCTTTACGCCCAATAATTCCGGACAACGCTTGCACCCTACGTATTACCGCGGCTGCTGGCACGTAGTTAGC
+
CCCCCFGGFGGGGEGGGGGGGGCEFGGGGGGGGG8FGGGGGGGDCCGGGFGFGGGGGGGCEFFGGGGGGFGFGGGD7@FGGGGGGGGGGGGGGFGDG?FGGCFGGGFGGDGGGGGGGGGGDFGG+EFDFGGGGGFFFGGDGFGFGG;FEFFFGF@FGGGGEFDEFGGGGGCBCDAEFGDFAF6CFGEEDCE7CEE6?;FGDAA;ECC5>FGGF>G>>2D>>CA?2A265521:EFCF0C:C;1=F7??CF69:39<DB0(86F)*2204(44):74GD-(-3((4::>75(<6(2(4CB26
@M04650:207:000000000-C238N:1:1101:15651:15626 2:N:0:19
GGACTACAGGGGTTTCTAATCCTGTTTGCTCCCCATGCTTTCGCGCCTCAGCGTCAGTTATAGACCAGAAAGTCGCCTTCGCCACTGGTGTTCCTCCACATCTCTACGCATTTCACCGCTACACGTGGAATTCCACTTTCCTCTTCTATCCTCAAGCCTTCCAGTTTCCAATGACCTTCCACGGTTAAGCCGTGGGCTTTCACATCAGACTTAAAAGGCCGCCTGCGCGCGCTTTACGCCCAATAATTCCGGACAACGCTTGCCACCTACGTATTACCGCGGCTGCTGGCACGTAGTTAGC
+
CCCC@FFFGGGEFGFGGGCDGFGGGG9@FGGGDGG8EGFGGGGCEFGG@<@EC@FCGAFDFGGFFAFF8EDFGGGGGGGCFFECFDGGGGEC9E=?FGFGGGGGGGGGG@B=EEFF<BEDGGGFCGGDGFDGFGGGGG9FF8A?9=,@CD8D9BFGFGDFFF8DFGGG9;>D=9EFGFCD9FCEGGCFGCBE>EG7CGC,=BFFFGC68C99AF7>FAGCAGF2@:(6-?>09*59F@G>C87;F75)21<3(07194(,80<>FC637(4:<@0:CC2(4;6(-24:>E(<:.34-<<>5
@M04650:207:000000000-C238N:1:1101:24533:15629 2:N:0:19
GGACTACCAGGGTATCTAATCCTGTTTGATCCCCACGCTTTCGCACATCAGCGTCAGTTGCAGACCAGAAAGTCGCCTTCGCCACTGGTGTTCCTCCACATCTCTACGCATTTCACCGCTACACGTGGAATTCCACTTTCCTCTTCTATCCTCAAGCCTTCCAGTTTCCAATGACCTTCCACGGTTAAGCCGTGGGCTTTCACATCAGACTTAAAAGGCCGCCTGCGCGCGCTTTACGCCCAATAATTCCGGACAACGCTTGCCACCTACGTATTCCCGCGGCTGCTGGCACGTAGTTAGC
+
CCCCCGGGGGGGGGGGGGGGGGGGGGGGGGGGGGGGGGGGGGGGGGGGGGGGGGGGGGGGGGGGGGGGGFGGGGGGGGGGGGGGGGGFGGGGGGGFGGFGGGGGGGGGGGGDGGGGGGGGGGGGGFFGFFGGGGGGG4EDFGGFGFFGFFCFGAFGGGG9AEFGGFGGGGGGGGGFGGGGGGGGDFEGFGGEE>CGGGGGGFCFFGGF57DF8@7FCAGF=G==BF>E@GFF@GF);08FGDF;*7?3DFFFFFGBGBFF60F2*CBBBFB1)A0-EF:((7>;>6)47G:C??76:GAB2
@M04650:207:000000000-C238N:1:1101:27816:15650 2:N:0:19
GGACTACTGGGGTATCTAATCCTGTTTGCTCCCCATGCTTTCGCGCCTCAGCGTCAGTTATAGACCAGAAAGTCGCCTTCGCCACTGGTGTTCCTCCACATCTCTACGCATTTCACCGCTACACGTGGAATTCCACTTTCCTCTTCTATCCTCAAGCCTTCCAGTTTCCAATGACCTTCCACGGTTAAGCCGTGGGCTTTCACATCAGACTTAAAAGGCCGCCTGCGCGCGCTTTACGCCCAATAATTCCGGATAACGCTTGCCACCTACGTATTACCGCGGCTGCTGGCACGTAGTTAGC
+
CCCCCGGGGGGGGGGGGGGGGGGGGGGGGGGGGGGGGGGGGGGGGGGGGGGGGGGGGGGGGGGGGGGGGGGGFGGGGGGGGGGGGGGGGGGGGGGGGGGGGGGGGGGGGGGGGGGGGGGGEGGGGGGGGGGGGGGGGGGGGGGFGGGGFFGFGGGGGGGGGGG9FFGGGGGGGGGGGGEGGGGGGGGGGGGGGGGGGGGGGFGFFGCFFGGGFCCDFAFGFGFFFF9BBGFFFGFEFFGGEDF@G76?FFF;:BGFGFFFFFG>CFF?05?1<F?FGG?99BFF9<DF:E0C(:04?FA26
@M04650:207:000000000-C238N:1:1101:20900:15650 2:N:0:19
GGACTACCAGGGTATCTAATCCTGTTTGCTCCCCATGCTTTCGCGCCTCAGCGTCAGTTATAGACCAGAAAGTCGCCTTCGCCACTGGTGTTCCTCCACATCTCTACGCATTTCACCGCTACACGTGGAATTCCACTTTCCTCTTCTATCCTCAAGCCTTCCAGTTTCCAATGACCTTCCACGGTTAAGCCGTGGGCTTTCACATCAGACTTAAAAGGCCGCCTGCGCGCGCTTTACGCCCAATAATTCCGGACAACGCTTGCCACCTACGTATTACCGCGGCTGCTGGCACGTCGTTAGC
+
CCCCCGGGGGGGGGGGGGGGGGGGGGGGGGGGGGGGGGGGGGGGGGGGGGGGGGGGGGGGGGGGGGGGGGGGGGGGGGGGGGGGGGGGGGGGGGGGGGGGGGGGGGGGGGGGGGGGGGGGGGGGGGGGGGGGGGGGGGGGGGGFGGGGGGGFGGGFGGGGGGGGGEGGGGGGGFGGGGGGGGGGGGGGGGGGGGGGGGGCFFGFAGFFFGGGFGGFF=FFAGFDFFFFFDFF>EFCFDGGGD<D4FECFFFF2)CBG;B<??G8:FBF7:83<F>2CGB6>>B99:07>G?FF<((,/(46
@M04650:207:000000000-C238N:1:1101:23622:15689 2:N:0:19
GGACTACTAGGGTTTCTAATCCTGTTTGCTCCCCATGCTTTCGCGCCTCAGCGTCAGTTATAGACCAGAAAGTCGCCTTCGCCACTGGTGTTCCTCCACATCTCTACGCATTTCACCGCTACACGTGGAATTCCACTTTCCTCTTCTATCCTCAAGCCTTCCAGTTTCCAATGACCTTCCACGGTTAAGCCGTGGGCTTTCACATCAGACTTAAAAAGCCGCCTGCGCGCGCTTTACGCCCAATAATTCCGGACAACGCTTGCCACCTACGTATTACCGCGGCTGCTGGCACGTAGTTAGC
+
CCCCCGGGGGGGGGGGGGGGGGGGGGGGGGGGGGGGGGGGGGGGGGGGGGGGGGGGGGGGGGGDFGGGFGGGFGGGGGGGGGGGGGGGGCFGGGGGGGGGGGGGGGGGGGGGGGGGGGEGGGGGGGGGGGGGGGGGGGGGGDGFFGFGGGGFGAFGGGGGGGGFFGGGGGFFGGGGGGGGGGGGGGGGGGGGCCCGFGGGGFGFFGFFFGGFFF7D5=GGAGAF=>@EFG=@BGF<F6EGG@0;G77CGFF>6@GFF93:?<>>CGF:??::?C?2@F:>F>FB0:?F2*(3388:?CA4:
@M04650:207:000000000-C238N:1:1101:13964:15715 2:N:0:19
GGACTACCGGGGTATCTAATCCTGTTTGCTCCCCACGCTTTCGCGCCTCAGCGTCAGTTACAGACCAAAAAGCCGCCTTCGCCACTGGTGTTCCTCCACATCTCTACGCATTTCACCGCTACACGTGGAATTCCGCTTTTCTCTTCTGTCCTCAAGCCTTTCAGTTTCCAATGACCTTCCACGGTTAAGCCGTGGGCTTTCACATCAGACTTAAAAGACCGCCTTCGCGCGCTTTACGCCCAATAATTCCGGACAACGCTTGCCCCCTACGTATTACCGCGGCTGCTGGCACGTAGTTAGC
+
@CCCCCFGGGGGGGGGGGGGGGGGGGGGGGGFGGGGGGGGGGGGGGGGGGFGGGGDGGGGGGGGDGGGGGGGGGGGGGGGGGGGGGGGGGGGGGGFGGGGGGGGGGGGGGGGGGGGGGGDEGGGGGFEGFGGGGGGGGGGFGGFGFFFGGFFGCG8DFGGGFAFGGGGGGGGGDGGGGGFFEE7FFEGGGFGG7C*;DGGGFFFFFF4>6DGEG88@=6DBD0(,92>(C199GFBFBC8E(4:4*.:CF)(8>D?F668?BF?CC2610(4)<:)<:1>1(470<?:>E:C04(88F>A>
@M04650:207:000000000-C238N:1:1101:8987:15740 2:N:0:19
GGACTACCGGGGTTTCTAATCCTGTTTGCTCCCCATGCTTTCGCGCCTCAGCGTCAGTTATAGACCAGAAAGTCGCCTTCGCCACTGGTGTTCCTCCACATCTCTACGCATTTCACCGCTACACGTGGAATTCCACTTTCCTCTTCTATCCTCAAGCCTTCCAGTTTCCAATGACCTTCCACGGTTAAGCCGTGGGCTTTCACATCAGACTTAAAAGGCCGCCTGCGCGCGCTTTACGCCCAATAATTCCGGACAACGCTTGCCACCTACGTATTACCGCGGCTGCTGGCACGTAGTTAGC
+
CCCCCGGGGGGGGGGGGGGGGGGGGGGGGGGGGGGGGGGGGGGGGGGGGGGGGGGGGGGGGGGGGGGGGGGGGGGGGGGGGGGGGGGGGGGGGGGGGGGGGGGGGCFGGGGGGGGGGGGGGGGG7FGEGGGGGGGGGGGGGGGFGGGGGFGFGGGGGFGGFGGGGGGGFFGGFGGGGFGGCD>EFGEGFGGGGDEGGFGGGFGFFG>A@GGG=8@>+)1@=GF(2A@FFC:BF*5);(==EF(8C*:AGF49:5C0C9BB08F?*<34(.(.3?3<FF09>>>973:2:E0+1.82<G:46
@M04650:207:000000000-C238N:1:1101:11193:15751 2:N:0:19
GGACTACTCGGGTTTCTAATCCTGTTTGCTCCCCACGCTTTCGCGCCTCAGCGTCAGTTGCGAGCCAAAGAGCCGCTTTCGCCACTGGTGTTCCTCCATATCTCTACGCATTTCACCGCTACACATGGAATTCCACTCTTCTCTCTCGCACTCAAGTCTCCCGGTTTCCAATGACCCTCCCCGGTTGAGCCGGGGGCTTTCACATCAGACTTAAAAGGCCGCCTGCTCTCGCTTTACGCCCAATAATTCCGGACAACGCTTGCCACCTACGTATTACCGCGGCTGCTGGCCCGTAGTTAGC
+
CCCCCGGGGGGGGGGGGGGGGGGGGGGGGGGGGGGGGGGGGGGGGGGGGGGGGGGGGGGGGGGGGGGGGGFFGGGGGGFGGGGGGGGGGGGGGGGGGGGGGGGGGGGGGGGGGGGGGGGGEGGGGGGFFFFFGGFGGGGFGGF7EDFGGGGFGGGGGGGGCG+@FEGGGGADGGGGGGGGGGGG@GEGGGGG>EGEGGGGC=CC+;>FE7DFEGG7625C@GFFB>?6)94:<F@<@0CEG<(8CFDFGFF>0>53C11??BF7CC<B???B)05AEG:9(4(2(:8235653138?94.6
@M04650:207:000000000-C238N:1:1101:20335:15761 2:N:0:19
GGACTACCAGGGTTTCTAATCCTGTTTGCTCCCCATGCTTTCGCGCCTCAGCGTCAGTTATAGACCAGAAAGTCGCCTTCGCCACTGGTGTTCCTCCACATCTCTACGCATTTCACCGCTACACGTGGAATTCCACTTTCCTCTTCTATCCTCAAGCCTTCCAGTTTCCAATGACCTTCCACGGTTAAGCCGTGGGCTTTCACATCAGACTTAAAAGGCCGCCTGCGCGCGCTTTACGCCCAATAATTCCGGACAACGCTTGCCACCTACGTATTACCGCGGCTGCTGGCACGTAGTTAGC
+
CCCCCGGGGGGGGGGFGGGGGGGGGGGGGGGGGGGFGGGGGGGGECFFEGFGGGGGGEGGGGGGGGGGGGGFFGGGGDGGGGGGGGGGCFGGGCFGGGGGGGFFFGGGGDCCEGGFGGGGGGGFDFCEGG?FFFGGGGGGGGGFFFGGCAFFFGGGGFFGGGGGFF8DGGGCGGGGFFFDDFGGGGGGGGGGGCEDGGG6<<EFFGGFFG>CCGGFF2D4:>=4549EFD;B>55<C;CCG@(/;>?5+8=>()/4F9BF?FF?:@?:>BF4)+45<C19>;BB>:::BG(<<,.8?9))5
@M04650:207:000000000-C238N:1:1101:24912:15775 2:N:0:19
GGACTACTAGGGTTTCTAATCCTGTTTGCTCCCCACGCTTTCGCGCCTCAGCGTCAGTTACAGACCAAAAAGCCGCCTTCGCCACTGGTGTTCCTCCACATCTCTACGCATTTCACCGCTACACGTGGAATTCCGCTTTTCTCTTCTGTCCTCAAGCCTTCCAGTTTCCAATGACCTTCCACGGTTAAGCCGTGGGCTTTCACATCAGACTTAAAAGGCCGCCTGCGCGCGCTTTACGCCCAATAATTCCGGACAACGCTTGCCACCTACGTATCACCGCGGCTGCTGGCACGTAGTTAGC
+
CCCCCGGGGGGGGGGGGGGGGGGGGGGGGGGGGGGGGGGGGGGGGGGGGGGGGGGGGGGGGGGGGGGGGGGGGGGGGGGGGGGGGGGGGGGGGGGGGGGGGGGGGGGGGGGGGGGGGGGGGGGGGGGDGGFGGGGGGGGGGGGFGGGGGGGFGGGFGGGGGGGFFGGGGGFGGGGGGGGFGGGGGGGGGGGGGG>>CFGGGACFFGGFFGGGFGGGFAGGBDBFDFFFFGFFFGFFFDGGGFFFGF<2CFF>BFC07(9:13<>FGFF?::?233)<FBFF>>>(1)).:,?<,322EA96
@M04650:207:000000000-C238N:1:1101:12023:15782 2:N:0:19
GGACTACTGGGGTTTCTAATCCTGTTTGCTCCCCATGCTTTCGCGCCTCAGCGTCAGTTATAGACCAGAAAGTCGCCTTCGCCACTGGTGTTCCTCCACATCTCTACGCATTTCACCGCTACACGTGGAATTCCACTTTCCTCTTCTATCCTCAAGCCTTCCAGTTTCCAATGACCTTCCACGGTTAAGCCGTGGGCTTTCACATCAGACTTAAAAGGCCGCCTGCGCGCGCTTTACGCCCAATAATTCCGGACAACGCTTGCCACCTACGTATTACCCCGGCTGCTGGCACGTAGTTAGC
+
C@CCCGGGGGGGGGGGGGGGGGGGGGGGGGGGGGGGGGGGGGGGGGGDFFGGGGGGGGGGGGGGGGGCGGGGGGGGGGGGGGGGGGGGGGGGFGGGGGGGGGGFFGFFEGGGFGGGGGGGGGGGGGGDFFGGGFCGGCAFGGGFGGGGGGGFGGGGGGGGGGGGGG8FGGGGGFGFGGGGGFECFGGFCFFGGGEGGCGGGFGFFGGFFGGGACGGFDGGFGFF=F@>BG;>17AEF;EEGFFFG>E3>?F>?556D>B?62C?FFF7?BFBBGFFGC((--(4>??2,5(98,424:<><
@M04650:207:000000000-C238N:1:1101:11952:15812 2:N:0:19
GGACTACTAGGGTTTCTAATCCTGTTTGCTCCCCACGCTTTCGCGCCTCAGCGTCAGTTACAGACCAAAAGCCGCCTTCGCCACTGGTGTTCCTCCACATCTCTACGCATTTCACCGCTACACGTGGAATTCCGCTTTTCTCTTCTGTCCTCAAGCCTTCCAGTTTCCAATGACCTTCCACGGTTAAGCCGTGGGCTTTCACATCAGACTTAAAAGGCCGCCTGCGCGCGCTTTACGCCCAATAATTCCGGACAACGCTTGCCACCTACGTATTACCGCGGCTGCTGGCCCGTAGTTAGCC
+
CCCCCGGGGGGGGFGGGGGGGGGGGGGGGGGGGGGGGGGGGGFGGGGGGFGGGGGGGGGGGGGGGGGGGFGGGGGGGEFFGGGGFGCFFEFFGGFFGFFGGG9FFGFDFGGGGGGGGDGDGGGGGFEGGGGCEFEECFGGGGGFGGGGCFG7DDCFGGGFGAEDFFGDGFGFGFGFFGFEDF6FGDEGCFCEGG*4;CEF+=BBFGGFB*:8;FFGD2,259=22)()6<;;DG6>B7CCC::):F<2:?0(35*2>9:0620)9/404287)2:A</4,9>>6?FF:?*4:13(-)0.).
@M04650:207:000000000-C238N:1:1101:23141:15898 2:N:0:19
GGACTACACGGGTTTCTAATCCTGTTTGCTCCCCATGCTTTCGCGCCTCAGCGTCAGTTATAGACCAGAAAGTCGCCTTCGCCACTGGTGTTCCTCCACATCTCTACGCATTTCACCGCTACACGTGGAATTCCACTTTCCTCTTCTATCCTCAAGCCTTCCAGTTTCCAATGACCTTCCACGGTTAAGCCGTGGGCTTTCACATCAGACTTAAAAGGCCGCCTGCGCGCGCTTTACGCCCAATAATTCCGGACAACGCTTGCCACCTACGTATTACCGCGGCTGCTGGCACGTAGTTAGC
+
CCCCCGGGGGGGGGGGGGGGGGGGGGGGGGGGGGGGGGGGGGGGGGGGGGGGGGGGGGGGGGGGGGGGGGGGGGGGGGGGGGGGGGGGGGGGGGGGGGGGGGGGGGGGGGGGGGGGGGGGGGGGGGGGGFGGGGGGGGGGGGGFGGGGGGGFGGGGGGGGGFGAFGFCGGGGGGGGGGGGGGGGGGGGGGGDGGGGFFGGGFGFFGGFFGGG4DFGF2CFFGFFFF2A@DF06EFEFFGEED8@GCBFGF:>FFGFGFFF:6G:FGF77??<>GFFGGF>9BFFBFF??E<E3<?BFC<B:
@M04650:207:000000000-C238N:1:1101:9205:15905 2:N:0:19
GGACTACCGGGGTATCTAATCCTGTTTGATCCCCACGCTTTCGCACATCAGCGTCAGTTGCAGACCAGAGAGCCGCCTTCGCCACTGGTGTTCCTCCATATCTCTGCGCATTTCACCGCTACACATGGAATTCCACTCTCCTCTTCTGCACTCAAGCAAGACAGTTTCCAATGACCTTCCTCGGTTGAGCCGAGGGCTTTCACATCAGACTTTCATGACCGCCTGCGAGCCCTTTACGCCCAATAATTCCGGACAACGCTTGCCCCCTACGTATTACCGCGGCTTCTGGCACGTAGTTAGC
+
CCCCCGGGGGGGGGGGGGGGGGGGGGGGGGGGGGGGGGGGGGGGGGDGGGGGGEGGGGGGFGGDFGGFFEGGGGGGGGGGGGGDGGGGFFFGGGGGGGEFFGGGGGGGGGGGGGGGG+6?GGGFC8EFFFGGGGGGGGAFGGG7DC,EFGFFGGGGGGGGEF==:CFFCFGDFGGDFGGGCAECFG>8?FGG59CE4*D,A+,1=72ABCDG?DFD:?GD@C@(6A>E>3><;G4>=;@GC01<<C):FF60())496;?BBC:GG>03:3:?G2AGC<961;,7(6).<(<:(.8<DAB:
@M04650:207:000000000-C238N:1:1101:5429:15930 2:N:0:19
GGACTACCCGGGTATCTAATCCTGTTTGCTCCCCATGCTTTCGCGCCTCAGCGTCAGTTATAGACCAGAAAGTCGCCTTCGCCACTGGTGTTCCTCCACATCTCTACGCATTTCACCGCTACACGTGGAATTCCACTTTCCTCTTCTATCCTCAAGCCTTCCAGTTTCCAATGACCTTCCACGGTTAAGCCGTGGGCTTTCACTTCAGACTTAACAGACCGCCTGCGAGCGCTTTACGCCCAATAATTCCGGACAACGCTTGCCCCCTACGCATTACCGCGGCTGCTGGCCCGTCGTTATC
+
@CCCCFGGFED@FGGEGGGFCCFGFGGGGFEFF,CCFGGGGGGGDFGEEGGGGCFGDFCGFGF<EFGGGG8EFGGGDGDE?EGDEGGFAEFGGGGFFFF@?,9CFGC?BFGGGGGGGGEDCGE,FFFDGGDGGG;E;EGGA9EFCAAFEGGB8@EFDFG9@BAAFF:DGFGFG,,,@ADFGGGGGFC77D@7EGDG5CFG8+@+3?>+*77DFG>+/5EC)C@D=;=)5),3?=>)+:E*=;06<7CC:8)6(7D?<(7134C(>FFBB1?(3;440>(4(41(-824>G(:11(-(A4(.
@M04650:207:000000000-C238N:1:1101:19561:15962 2:N:0:19
GGACTACCAGGGTATCTAATCCTGTTTGCTCCCCACGCTTTCGCTCCTCAGCGTCAGTTACAGACCAGAGAGTCGCCTTCGCCACTGGTGTTCCTCCACATATCTACGCATTTCACCGCTACACGTGGAATTCCACTTTCCTCTTCTATCCTCAAGCCTTCCAGTTTCCAATGACCTTCCACGGTTAAGCCGTGGGCTTTCACATCAGACTTAAAAGGCCGCCTGCGCGCGCTTTACGCCCAATAATTCCGGACAACGCTTGCCACCTACGTATTACCGCGGCTGCTGGCACGTAGTTAGC
+
CCCCCGGGGGGGGGGGGGGGGGGGGGGGGGGGGGGGGGGGGGGGGGGGGGGGGGGGGGGGGGGGGGGGGGGGGGGGGGGGGGGGGGGGGGGGGGGGGGGGGGGGGGGGGGGGGGGGGGGGGGGGGGGGGGGGGGGGGGGGGGGFGGGGGGGFGGGGGGGGGGGGGGGGGGGGGGGGGGGGGGGGGGGGCFFGGGGGGGGGGFGFFGGFFFGGFGGGFFGGFGFD=F@FFD1>0EFFF1CEGFFFGGF?>FFB?BG:F>>?0(>BDGFFB?:?FGFFGG692>FF9<DF(/(<14,:?E>2<
@M04650:207:000000000-C238N:1:1101:9321:16023 2:N:0:19
GGACTACTAGGGTTTCTAATCCTGTTTGCTCCCCACGCTTTCGCGCCTCAGCGTCAGTTACAGACCAAAGAGTCGCCTTCGCCACTGGTGTTCCTCCACATCTCTACGCATTTCACCGCTACACGTGGAATTCCACTCTTCTCTTCTGTACTCAAGTTTCCCAGTTTCCAATGACCGTTCGGGGTTGAGCCACGAGATTTCACATCAGACTTAAGAAACCGCCTGCGCGCGCTTTACGCCCAATAATTCCGGACACCGCTTGCTACCTACGTATTCCCGCGGCTGCTGGCACGAAGTTAGC
+
CCCCCGGGFGGGGGGGGGGGGGFFGG9EAFGGGGGGGGDE?FD7CFGGGGGGGGGGGFFF9,F<FGC,69CECFGGGGGGGG@FFF=FFGGGGG8E,=4AEFDFGG<AFCGEGGGGGGGGGGGF+,,CFFEFFF,E,4@,C3=D;64,EAFBGFFDA,=BD@FGGGFA;DE;D,EDGD==C7ECGGEFFF@,,***0<FG>AEA+*+3>**+17@CF2,*6D522/5?9DFF(*))+3CF8(((9><)??)((.9(*,-36,9.*242),44<G0)223369;>91,8(5492((3:E464
@M04650:207:000000000-C238N:1:1101:16740:16047 2:N:0:19
GGACTACAGGGGTTTCTAATCCTGTTTGCTCCCCACGCTTTCGTGCATGAGCGTCAGTACAGGTCCAGGGGATTGCCTTCGCCATCGGTGTTCCTCCGCATATCTACGCATTTCACTGCTACACGCGGAATTCCATCCCCCTCTACCGTACTCTAGCCATGCAGTCACAAATGCAGTTCCCAGGTTGAGCCCGGGGATTTCACATCTGTCTTACATAACCGCCTGCGCACGCTTTACGCCCAGTAATTCCGGTTAACGCCCGCACCCTACGTATTACCGCGGCTGGTGGCACGTAGTTAGC
+
CCCCCGGGGGGGGGGGGGGGGGFGGGGGGGGGGGGGGGGGGGGGGGGFGGGFGGGGGGGGGGGGGGGGGFGD@DFGFGGGGGGGGGGGGGGGGGGGG7=FGGGGGGGGCFGGGGGFFDFGGGGG==FGGGGGGGG9D4DFGGGFGGGGD?EFGGGGFGFGGGGGGGFGCECDC=EFCDGG6:EGGGGGGGGG>>CGCDGGGFGACDC88FFGFGFGFFGGFGFFFFBF0C20(=AFF:DEGB?FFG<<GFF(4)9>C24(-776DE?02?0,)35<GGFF;(691(.4:F:FFFF?:C<2.
@M04650:207:000000000-C238N:1:1101:22617:16055 2:N:0:19
GGACTACTCGGGTATCTAATCCTGTTTGCTCCCCACGCTTTCGCGCCTCAGCGTCAGTTACAGACCAAAAAGCCGCCTTCGCCACTGGTGTTCCTCCACATCTCTACGCATTTCACCGCTACACGTGGAATTCCGCTTTTCTCTTCTGTCCTCAAGCCTTCCAGTTTCCAATGACCTTCCACGGTTAAGCCGTGGGCTTTCACATCAGACTTAAAAGGCCGCCTGCGCGCGCTTTACGCCCAATAATTCCGGACAACGCTTGCCACCTACGTATTACCGCGGCTGCTGGCACGTAGTTAGC
+
CCCCCGGGGGGGGGGGGGGGGGGGGGGGGGGGGGGGGGGGGGGGGGGGGGGGGFGGGGGGGGGGGGGGGGGGGGGGGGGGGGGGGGGGGGGGGGGGGGGGGGGGGGGGGGGGGGGGGGGGGGGGGGGGGGGGGGGGGGGGGGGDFGGGGGGFGGGGGGGGGGGGGGGGGGGGGGGDFGGFFGGGGGGGGGGGGGGGGGGGGFGFFGFFFGGGFGGGFFGG=C@@BFB>7C99>DAEFFGGGB?FGGFBGFF>(7>?F99BB?FB79<?BF677@?9CG:>(7>6B::B?C(642:1:FDF:
@M04650:207:000000000-C238N:1:1101:22949:16075 2:N:0:19
GGACTACCAGGGTATCTAATCCTGTTTGCTCCCCACGCTTTCGCGCCTCAGCGTCAGTTACAGACCAAAAAGCCGCCTTCGCCACTGGTGTTCCTCCACATCTCTACGCATTTCACCGCTACACGTGGAATTCCGCTTTCCTCTTCTATCCTCAAGCCTTCCAGTTTCCAATGACCTTCCACGGTTAAGCCGTGGGCTTTCACATCAGACTTAAAAGGCCGCCTGCGCGCGCTTTACGCCCAATAATTCCGGCCAACGCTTGCCACCTACGTATTACCGCGGCTGCTGGCACGTAGTTAGC
+
CCCCCGGGGGGGGGGGGGGGGGGGGGGGGGGGGGGGGGGGGGGGGGGGGGGGGGGGGFGGGFGGGGGGGGGGGFGGGGGGGGGGGGGGGGGGGGGGGGGGGFEFGGGFGGGGGGGGGGGGGGGGGGGGGGGGGGGGGEFGGGGFGGGG<EGFGFDGGGGFCFGGGGGGGGGGGGGGGG?GGGGGGGGGGGGEGGGGGGDGGFGFFGGFFC4DFGGG6@GGFGFFFFFF@G@99GFFFFGGG?0(776<GFF>(7/4DBFFF:GFFC:?>?B3>FFAFGFFF;96;F?F2C1EF(418FA:6
@M04650:207:000000000-C238N:1:1101:8675:16078 2:N:0:19
GGACTACTCGGGTATCTAATCCTGTTTGCTCCCCATGCTTTCGCGCCTCAGCGTCAGTTATAGACCAGAAAGTCGCCTTCGCCACTGGTGTTCCTCCACATCTCTACGCATTTCACCGCTACACGTGGAATTCCACTTTCCTCTTCTATCCTCAAGCCTTCCAGTTTCCAATGACCTTCCACGGTTAAGCCGTGGGCTTTCACATCAGACTTAAAAGGCCGCCTGCGCGCGCTTTACGCCCAATAATTCCGGACAACGCTTGCCACCTACGTATTACCGCGGCTGCTGGCACGTAGTTAGC
+
CCCCCGGGGGGGGGGGGGGGGGGGGGGGGGGGGGGGGGGGGGGGGGGGGFGGGGGGGFGGGGGGGGGGGGGGGGGGGGGGGGGGGGGGGFGGGFGGGGGGFFFCFCEFGGGGGGGGGGGGGGGGGEGGGGGGGDBEFGGFFGGFFFGGEFGFGGGGGGGGGGGGEGGFCFCGG,=DGDC8DEEGGGGGFG76CEGEGFGGGFGFFGGFFGFFEGGGFFGGFGF226>49<9BFG3)23BFFFD@GDEE=CF>?DGFGBFF:?F?GGFFFFF:?FFACF<9>>06;FF:8E?E8:??FG4).
@M04650:207:000000000-C238N:1:1101:11587:16086 2:N:0:19
GGACTACTAGGGTATCTAATCCTGTTTGATCCCCACGCTTTCGCACATCAGCGTCAGTTACAGACCAGAGAGCCGCCTTCGCCACTGGTGTTCTTCCATATCTCTGCGCATTTCACCGCTACACATGGAATTCCACTCCCCTCTTCTGCACTCAAGCGAAACAGTTTCCAATGACCCTCCCCGGTTGAGCCGGGGGCTTTCACATCAGACTAATCTCGCCTCCTACGCGCGCTTTACGCCCAATCATTCCGGATAACGCTTGCCACCTACGTATTCCCTCTGCTGCTGTCCCGTAGTTCGC
+
@CCCCCGGGFDGGFGGFGGGGGGCGGGGFGGGGGGGGGGGGGFGGGGGGGGGGGGDGGGGGGGGGGGGGD,FGGGGGGGGGGGGGGFGGGGGGGGGGFGAEGGGGGGGGCGGGGCFG7CD7FCGGGGFGCFGGGFGGGGGGGGFGGGFGGGFGFE,CC8EGGGGCGGGGABBDGAFFGGEGG+4CE6C,3D95@EGDGCFGFFAFGCF8D8C@F>7A(=D(9683F63754795>27(*2:(47*6<DC=)((07)>((--(9(*C??(2(()2.)<C)3(.)..58))3)3(41(3<)43
@M04650:207:000000000-C238N:1:1101:28093:16088 2:N:0:19
GGACTACCAGGGTATCTAATCCTGTTTGCTCCCCACGCTTTCGAGCCTCAGCGTCAGTTATAGACCAGAAAGTCGCCTTCGCCACTGGTGTTCCTCCACATCTCTACGCATTTCACCGCTACACGTGGAATTCCACTTTCCTCTTCTATCCTCAAGCCTTCCAGTTTCCAATGACCTTCCACGGTTAAGCCGTGGGCTTTCACATCAGACTTAAAAGGCCGCCTGCGCGCGCTTTACGCCCAATAATTCCGGACAACGCTTGCCACCTACGTATTACCGCGGCTGCTGGCACTTAGTTGGC
+
CCCCCGGGGGGGGGGGGGGGGGGGGGGGGGGGGGGGGGGGGGGGGGGGGGGGGGGGGGGGGGGGGGGGGGGGGGGGGGGGGGGGGGGGGGGGGGGGGGGGGGGGGGGGGGGGGGGGGGGGDEGGCFFGGGGGGGGGGGGGGGGFGGGGFGFDGGGGGGGGFGGFGGGGGGGGGCGGGDG?=FGGGGEGGGGGGEDEGGGGGFGFFGGFFGGGFGG+=@FGAGAFBFFD@GF@@CF6F0EGGF<DGGEFGF4((09:GFB<:?FBCFFB>>B<FFBBFG?>>>BFF<BB:E:?(,6)5@<:2
@M04650:207:000000000-C238N:1:1101:22871:16102 2:N:0:19
GGACTACACGGGTTTCTAATCCTGTTTGCTCCCCATGCTTTCGCGCCTCAGCGTCAGTTGCGAGCCAAAGAGCCGCTTTCGCCACTGGTGTTCCTCCATATCTCTACGCATTTCACCGCTACACATGGAATTCCACTCTTCTCTCTCGCACTCAAGTCTTCCAGTTTCCAATGACCCTCCCCGGTTGAGCCGGGGGCTTTCACATCAGACTTAAAAGACCGCCTGCGCGCGCTTTACGCCCAATAATTCCGGACAACGCTTGCCACCTACGTATTACCGCGGCGGCTGGCACGTAGTTAGC
+
CCCCCGGGGGGGFGGGGGGGGGGGGGGGGGGGGGGGGGGGGGGGGGGGGGGGGGGGGGGGGGGGGGGGGGGGGGGGGGGGGGGGGGGGGGGGGGGGGGGGFGGGGGGGGDGGGGGGGEGGGGGGGGGFFFCFFGGGGGGGGGGFGGGGGGGFGGFFGGGGGGGGGGGGGGGGDGGGGFGGGGGGEEGGGGGGGGEGGGDGGFGFFGFF@GGGCGGFA?GGFGF@DF>DBG>BF5:BF?GGGFB?CF9ACFFFFFG?GFFF34D0:F:(8BF<><7<EFFFB>0(47070EBE?8(1,<<<9
@M04650:207:000000000-C238N:1:1101:3353:16125 2:N:0:19
GGACTACTGGGGTTTCTAATCCTGTTTGCTCCCCACGCTTTCGCGCCTCAGCGTCAGTTACAGACCAAAAAGCCGCCTTCGCCACTGGTGTTCCTCCACATATCTACGCATTTCACCGCTACACGTGGAATTCCGCTTTTCTCTGCTGTCCTCAAGCCTTCCAGTTTCCAATGACCTTCCACGGTTAAGCCGTGGGCTTTCACATCAGACTTAAAAGGCCGCCTGCGCGCGCTTGACGCCCAATAATTCCGGACAACGCTTGCCACCTACGTATTACCGAGGCTGCTGGCACGTAGTTAGC
+
CCCCCGGGCGGG@FGGGGGGGGGGGGGGGGGGGGGGECCFGGGFCGGGCFGFGEEGG,<FFDF@EFFEFGGGEGGGFGGFGGCCFAFGEEGGD9,EEFEFB,@FCGGG+FCBE9FGGGCDD@EGDEFGCFGGGGFC6+DDFDGF,CDDA6@;FGGGAFG9E>EFD,3E,C9,?CFFFFF8EFGGBFGCFFFE*@EDF4F6FFGA+329>F4CAFGGFDGC@G==?F@).:>01:)4?8C88:<0FG)6D4?9B>GF*49B(4C7F?03?0:8?C?BF:(-(40(40)..77?<176?7).)
@M04650:207:000000000-C238N:1:1101:13731:16172 2:N:0:19
GGACTACTGGGGTATCTAATCCTGTTTGCTCCCCATGCTTTCGCGCCTCAGCGTCAGTTATAGACCAGAAAGTCGCCTTCGCCACTGGTGTTCCTCCACATCTCTACGCATTTCACCGCTACACGTGGAATTCCACTTTCCTCTTCTATCCTCAAGCCTTCCAGTTTCCAATGACCTTCCACGGTTAAGCCGTGGGCTTTCACATCAGACTTAAAAGGCCGCCTGCGCGCGCTTTACGCCCAATAATTCCGGACAACGCTTGCCACCTACGTATTACCGCGGCTGCTGGCACGTAGTTAGC
+
CCCCCGGGGGGGEGGGGGGGGGGGGGGGFGGGGGGGGGGGGGGGGGGGGGGGGGGGGGGGGGGGGGGGGGGGGGGGGGGGGGGGGGGGGGGGGGGGGGGGFGGFGGGGGGGGGGGGGGGGGGGGGGGGGGGGGGGGG9EDFGFFGGGGGGGFGGFGGGGGGGGGGGGGGGGCFDFDFGGFGGCDGGGGGGGGEGGD6CGDCFFFFGGFBGGGFCGGFAF>@DBFB;@E@G>>9>A<A1EGG?@FGG<EGF?4:BD?<41:?FG>GGF78B??BFBBGG07>>;B(8B?FD7A04<?1FDFA
@M04650:207:000000000-C238N:1:1101:15274:16213 2:N:0:19
GGACTACAGGGGTTTCTAATCCTGTTCGCTCCCCACGCTTTCGAGCCTCAGCGTCAGTTACAGTCCAGAGAGTCGCCTTCGCCACTGGTGTTCTTCCTAATCTCTACGCATTTCACCGCTACACTAGGAATTCCACTCTCCTCTCCTGCACTCTAGATACTCAGTTTGGAATGCAGTACTCGGGTTGAGCCCAAGTATTTCACATCCCACTTAAGTATCCGCCTACGCTCCCTTTACGCCCAATAAATCCGGATAACGCTCGCCACCTACGTATTACCGCGGCTGCTGGCACGTAGTTAGC
+
CCCCCFGGGGGGGGGGGGGGGGGGGGGGGGGGGGGGGGGGGGGGGGGGGGGGGGGGGGGGGGGGGGGGGGGGGGGGGGGGGGGGGGGGGGAFGGFGGGGGGGGGGGGGGGGGFGGGGGGGGGGGADGGGGGGGGGFGFGGGGGFGGGGGGGFGGGGFGDGCGGFFGCGEGGDGGGGGGGGGGGEGGGFGGGGF??AEFFFGFGCFCDFCGG7AFFGFFFFFGAAFFFFFG==@CFFFDGGGFD(C><3CFF6;EGFFD@D@1D9DGF?0?B2>972CGB>F99B>F72:GFGFF?B?G>A<
@M04650:207:000000000-C238N:1:1101:11902:16242 2:N:0:19
GGACTACAGGGGTATCTAATCCTGTTTGCTCCCCATGCTTTCGCGCCTCAGCGTCAGTTATAGACCAGAAAGTCGCCTTCGCCACTGGTGTTCCTCCACATCTCTACGCATTTCACCGCTACACGTGGAATTCCACTTTCCTCTTCTATCCTCAAGCCTTCCAGTTTCCAATGACCTTCCACGGTTAAGCCGTGGGCTTTCACATCAGACTTAAAAGGCCGCCTGCGCGCGCTTTACGCCCAATAATTCCGGACAACGCTTGCCACCTACGTATTACCGCGGCTGCTGGCACGTAGTTAGC
+
CCCCCGGGGGGGGGGGGGGGGGGGGGGGGGGGGGGFGGGGGGGGGGGGGGGGGGGGGGGGGGGGGGGGGGGGGGGGGGGGGGGGGGGGGGGGGGGGGGGGGGGGGGGGGGGGGGGGGGGGGGGGGGGGGGGGGGFGGGGGGGGFGGGG9CFFGGGGGC8DFFFGGGGGGG9BFGGGGGGFGGGGGGCFGGGGGGGGGGFGGAFFFGGF*;FFFGDGFFGCB>=@BF2?2DB@FGFEF?CGG02@GC)9:B@>?BDBGF9<4:F5*<4:?FFFFC2)AF:3;99>BFFF?C<64(2(-<<<:
@M04650:207:000000000-C238N:1:1101:18229:16277 2:N:0:19
GGACTACCCGGGTTTCTAATCCTGTTTGCTCCCCATGCTTTCGCGCCTCAGCGTCAGTTATAGACCAGAAAGTCGCCTTCGCCACTGGTGTTCCTCCACATCTCTACGCATTTCACCGCTACACGTGGAATTCCACTTTCCTCTTCTATCCTCAAGCCTTCCAGTTTCCAATGACCTTCCACGGTTAAGCCGTGGGCTTTCACATCAGACTTAAAAGGCCGCCTGCGCGCGCTTTACGCCCAATAATTCCGGACAACGCTTGCCACCTACGTATTACCGCGGCTGCTGGCACGTAGTTACC
+
CCCCCGGGGGGGFGCGGGGGGGGGGGGGGGGGGGGGFGFEFDGGGGGGGGFCGBFEGFGGGCGGGGGGGGGGGGGGGGGGGGGGGGGGFGGDGEFGGGGGGGGGGGEGGGGGGGGGGGGGGDGFE:FFGGGGGGGGGGDFCFGF8>FGFGFFGCFFGGF,E8ECCFGGGDFFGAFFC8DFGGGDGGDGGFGGEGG>CD7DGCFF>FGFBFGFAFFG6>>C=G@FFFFF@D@B0EF4A2:=4615F*-:FFFF()58F>FF?BGFGGBF7BB:<FFFGG(-,4612:74(2(34:??<F<).
@M04650:207:000000000-C238N:1:1101:13400:16278 2:N:0:19
GGACTACTGGGGTTTCTAATCCTGTTTGCTCCCCATGCTTTCGCGCCTCAGCGTCAGTTATAGACCAGAAAGTCGCCTTCGCCACTGGTGTTCCTCCACATCTCTACGCATTTCACCGCTACACGTGGAATTCCACTTTCCTCTTCTATCCTCAAGCCTTCCAGTTTCCAATGACCTTCCACGGTTAAGCCGTGGGCTTTCACATCAGACTTAAAAGGCCGCCTGCGCGCGCTTTACGCCCACTAATTCCGGACAACGCTTGCCACCTACGTATTACCGCGGCTGCTGTCACGTAGTTAGC
+
CCCCCGGGGGGGGGGGGGGGGGGGGGGGGGGGGGGFGGGGGGGGGGGGGGGGGGGGGGGGGGGGGGGGGGGGGGGGGGGGGGGDGGGGGGGGGGGGGGGGGGGGGGGGGGGGGGGGGGGGGGGGGGGGGGGGGGGGGGGGGGGFGGGGGGGFGGGGGGFGGGGGGFGGGGGGGGGGGGGGCGGGGGGGGGGGGGCEFGGGGFGFFGGF@GGGFGGGFDGGFGFDDFFFFGFF95:;A1CFE;(3CFFFG??0:>D?C>;F:0C?GGF0?>:1<C?BGC(4>>FFFBBF)+)33,801<)).
@M04650:207:000000000-C238N:1:1101:14996:16284 2:N:0:19
GGACTACCAGGGTTTCTAATCCTGTTTGCTCCCCATGCTTTCGCGCCTCAGCGTCAGTTATAGACCAGAAAGTCGCCTTCGCCACTGGTGTTCCTCCACATCTCTACGCATTTCACCGCTACACGTGGAATTCCACTTTCCTCTTCTATCCTCAAGCCTTCCAGTTTCCAATGACCTTCCACGGTTAAGCCGTGGGCTTTCACATCAGACTTAAAAGGCCGCCTGCGCGCGCTTTACGCCCAATAATTCCGGACAACGCTTGCCACCTACGTATTACCGCGGCTGCTGGCACGTAGTTAGC
+
CCCCCGGGGGGGGGGGGGGGGGGGGGGGGGGGGGGGGGGGGGGGGGGGGGGGGGGGGFGGG9FGGGGGGGGGGGGGGGGGGGGGGGGGGGGGGGGGGGGGGGGGGGGGGGGGGGGGGGGGGGGGGGGGGFGGGGGGGGGGGGGFGGGGGGGFGGFGGGGGGFFGGFGFGGGFGGGGGGGGGGGGGGGGGGGGGGGGGG,DFFFFFFDFEGGGFGGGFFGF>?@D2A@BFGFFFG>;F?GGG@?16CEFGFFBFFGFG>B?4?C?GFFBFFF7?GFAFF69(40(-::7?E<FF<B??7594
@M04650:207:000000000-C238N:1:1101:27898:16307 2:N:0:19
GGACTACTGGGGTTTCTAATCCTGTTTGCTCCCCACGCTTTCGCACTTGAGCGTCAGTATATTCCCAAGGGGCTGCCTTCGCCTTCGGTATTCCTCCACATCTCTACGCATTTCACCGCTACACGTGGAATTCTACCCCTCCCTAAAATACTCTAGCGACCCAGTATGAAATGCTATTCCTAGGTTAAGCCCAGGGCTTTCACATCCCACTTAAGTCACCGCCTGCGTGCCCTTTACGCCCAGTCATTCCGATTAACGCTTGCACCCTCCGTATTACCGCGGCTGCTGGCACGGAGTTAGC
+
CCCCCGGGGGGGGGGGGGGGGGGFGGGGGGGGGGGGGGGGGGGGGGGGGGGGGGGGGGGGGGGGGGG8F7CEGGGGGGGGGGGGGGGGGGGGGGGGGGGGGGGGGGGGGGGGGGGGGGGGCF@FEEFGFGGGGGGGFGGGGGGFGGGFFACFGDECCEEGGGGDGGGAGAGFGGGGGGGFGGFGGFFFEFGFGGGGGGGGGFGFFGGFEGGGFGGG>CGGFGFFFFFF2CDBFGFEFDGG>1?FGDC<DF4(2:C6F0>6?BGFGGFFFFFF6F?):D?B(3996?FF7=0C(-((4FAA9
@M04650:207:000000000-C238N:1:1101:26590:16359 2:N:0:19
GGATACTGGGGTATCTAATCCTGTTTGCTCCCCATGCTTTCGCGCCTCAGCGTCAGTTATAGACCAGAAAGTCGCCTTCGCCACTGGTGTTCCTCCACATCTCTACGCATTTCACCGCTACACGTGGAATTCCACTTTCCTCTTCTATCCTCAAGCCTTCCAGTTTCCAATGACCTTCCACGGTTAAGCCGTGGGCTTTCACATCAGACTTAAAAGGCCGCCTGCGCGCGCTTGACCGCCAATAATTCCGGACAACGCTTGCCACCTACGTATTACCGCGGCTGGTGGCACGTAGTTTGCC
+
ACCCCFFFFFGGGGGGGGGGGGGGGGGGGFFGGFFGGGGFGGGGGGGEFFGGGGGGGDGFCFFF<@FGCFGGFFFGGGGGGCCEDG@FGGGGGGGGGGGGGGFFGGGGEGGGGGGFGGGGGDGDGGGGGGGGGGGGGGFFFDFBFGGF<FGFG898FGGFGGFEFGGGFDGGGFFGGC@9D@EGGE99FFGGGGGGGCA,<@EFFGGFEG+28C7=AFGG2D9(2?BBFD>F@*)6*(44<;@47@A4:F@?(<FFD96?B669C;0,8:272C)63*(-(,73(.4-(*8:3.,,)+5)-
@M04650:207:000000000-C238N:1:1101:10605:16362 2:N:0:19
GGACTACCAGGGTTTCTAATCCTGTTTGCTCCCCATGCTTTCGCGCCTCAGCGTCAGTTATAGACCAGAAAGTCGCCTTCGCCACTGGTGTTCCTCCACATCTCTACGCATTTCACCGCTACACGTGGAATTCCACTTTCCTCTTCTATCCTCAAGCCTTCCAGTTTCCAATGACCTTCCACGGTTAAGCCGTGGGCTTTCACATCAGACTTAAAAGGCCGCCTGCGCGCGCTTTACGCCCAATAATTCCGGACAACGCTGGCCACCTACGTATTACCGCGGCTGCTTGCACGTAGTTAGC
+
CCCCCGGGGGGGGGGGGGGGGGGGGGGGGGGCGGGGGGGFGGGGGGGGGGFGGGGGGGGGDFFGGGGGGC8FGGGGGGGGGGGGGGGGGFCGFFGGGGGGGGGGGGGGGGGGGGGGGGGGGGGGGGGGGCAFGGGGGGGGGGGFGGGGGGG?=F@EGGFEGFGGFGDCFGGGGGGGGGG8EGDGGGGDGGG6@EGGF?FGGFGFFDCAEGGG=8C@@)1;>>9=5A=B9D;FFD><CD7CGD;;*:7);@A((8D?GF>B((1,7F?:FB6(8F7)AF19;1(-23)))/)<::B(-<)6<
@M04650:207:000000000-C238N:1:1101:6194:16396 2:N:0:19
GGACTACTGGGGTATCTAATCCTGTTTGATCCCCACGCTTTCGCACATCAGCGTCAGTTGCAGACCAGAGAGCCGCCTTCGCCACTGGTGTTCCTCCATATCTCTGCGCATTTCACCGCTACACATGGAATTCCACTCTCCTCTTCTGCACTCAAGCAAGACAGTTTCCAATGACCTTCCTCGGTTGAGCCGAGGGCTTTCACATCAGACTAATCTTGCCGCCTACGCGCGCTTTACGCCCAATAATTCCGGATAACGCTTGCCACCTACGTATTACCGCGGCTGCTGGCACGTAGTTAGC
+
CCCCCGGGGGGGGGGGGGGGGGGGGGGGGGGGGGGGGGGGGGGDFGGGGGGGGEEGGGGGGGGGGGGGGGGGGGGGDGGGGGGGGGGGFFEEGGGGGGGG,EFFGGGGGGGGFGGGGGGGGFEFGGGGGFGGGGGGGGGGFGGFGFFGFFCFGGGGGGGGGFGGEFG9DFGFGGC?FDGF,CEGGGDGFGGDGGGGGGF88:DC9;CFFGFF=FFGFEGG>G@>=FFBBD9>:DFEF?8<F:??DG257BF>?DGAC?;?3:G7FG<2(4?479:AFF1;9>>9>??FFC<C?FF<FC24.
@M04650:207:000000000-C238N:1:1101:11687:16420 2:N:0:19
GGACTACACGGGTTTCTAATCCTGTTTGCTCCCCATGCTTTCGCGCCTCAGCGTCAGTTATAGACCAGAAAGTCGCCTTCGCCACTGGTGTTCCTCCACATCTCTACGCATTTCACCGCTACACGTGGAATTCCACTTTCCTCTTCTATCCTCAAGCCTTCCAGTTTCCAATGACCTTCCACGGTTAAGCCGTGGGCTTTCACATCAGACTTAAAAGGCCGCCTGCGCGCGCTTTACGCCCAATAATTCCGGACAACGCTTGCCACCTACGTATTACCGCGGCTGCGGGCACGTAGTTAGC
+
CCCCCGGGGGGGGGDGGGGGGGGGGGGGGGGGGGGGGGGGGGGGGGGGGGGGGGGGGGGGGGGGGGGGGGGGGGGGGGGGGGGGGGGGGGGGGGFGGGGGGGGFGGGGGGGGGGGGGGGGGGGGGGGGGGGGGGGGGGGGGGGFGFGFEGGFGGGFGGGFFGGGGGFGGGGFGGGGGGGGGGGGGGGFGGGGGGGGGGFGGFGFFGGFFFDGFGCF>AGGFGBDBF(4(169>GFFFFGGGF(/CGFFG4:>FFGF4;BF0<G2*<?<((423979CGBF96(9>?(4(:3C1,4,4EBA:
@M04650:207:000000000-C238N:1:1101:9109:16424 2:N:0:19
GGACTACCAGGGTTTCTAATCCTGTTTGCTCCCCACGCTTTCGCGCCTCAGCGTCAGTTACAGGCCAGAGAGCCGCCTTCGCCACGGGTGTTCCTCCCGATATCTACGCATTTCACCGCTACACCGGGAATTCCGCTCTCCTCTCTTGCACTCAAGCCTACCAGTTTCCAATGGCCCTCCACGGTTGAGCCGTGGGATTTCACATCAGACTTAACAGGCCGCCTGCGCGCGCTTTACGCCCAATAAATCCGGACCACGCTTGCCCCCTACGTATTACCGCGGCTGCTGGCACGTAGTTAGC
+
CCCCCGGGGGGGGGGGGGGGGGGGGGGGGGGGGGGGGGGGGGGGGGGGGGGGGEGGGDFGGGGGGGGGGGGGGGEGGGGGGEEEEGGGFGGDGGGFAEGGGGGGGGFGD:CGGGGGGGGGGGG8FGGGGGGGCGG>CCGFDFF+AFGGCGGFGCFFGFGGGGGGFCFGGGGFFGGGG5>CFGGGFGGFFFF=4:EGGCA<8B9+;F>*.C4DFGGGF0CC9D>;;A2@29901:>)*4AE:20(2><)*9@B?3)-920:FFG(9*40:?<44<3:EF09>FB91(477E:9:1141<)-.
@M04650:207:000000000-C238N:1:1101:10293:16439 2:N:0:19
GGACTACAGGGGTTTCTAATCCTGTTTGCTCCCCATGCTTTCGCGCCTCAGCGTCAGTTATAGACCAGAAAGTCGCCTTCGCCACTGGTGTTCCTCCACATCTCTACGCATTTCACCGCTACACGTGGAATTCCACTTTCCTCTTCTATCCTCAAGCCTTCCAGTTTCCAATGACCTTCCACGGTTAAGCCGTGGGCTTTCACATCAGACTTAAAAGGCCGCCTGCGCGCGCTTTACGCCCAATAATTCCGGACAACGCTTGCCACCTACGTATTACCGCGGCTGCTGGCACGTAGTTAGC
+
CCCCCGGGGGGGGGGGGGGGGGGGGGGGGGGGGGGGGGGGGGGGGEGGGGGGGCFGGCFGGGGGGGGGGGGGGGGGGGGGGGEGGGGGGGGGGGGGGGGGGGGGGGGGGGDGGGGEGGGGGGGGGGGGGG?,;FFGG9EFGGGFFGGGGGGC8FGGFFGGGGGGGGFGGGGGGGFFGGGFGGGGGGGGGGGGEEGGGGGGGFGCA5DFFGGCEGFFFFGGADFDDF>F@GFBFEA>FFCFG@F@GGFFG?FB<553C>BB<:34DFB0:?8?DF?FDFBBFFF026)2:EFG<2:08+6<6
@M04650:207:000000000-C238N:1:1101:15609:16440 2:N:0:19
GGACTACTCGGGTTTCTAATCCTGTTTGATCCCCACGCTTTCGCACATCAGCGTCAGTTGCAGACCAGAGAGCCGCCTTCGCCACTGGTGTTCCTCCATATCTCTGCGCATTTCACCGCTACACATGGAATTCCACTCTCCTCTTCTGCACTCAAGCAAGACAGTTTCCAATGACCTTCCTCGGTTGAGCCGAGGGCTTTCACATCAGACTAATCTTGCCGCCTACGCGCGCTTTACGCCCAATAATTCCGGATAACGCTTGCCACCTACGTATTACCGCGGCTGCTGGCACGTAGTTAGC
+
CCCCCGGGGGGGGGGGGGGGGGGGGGGGGGGGGGGGGGGGGGGGGGGGGGGGGGGGGGGGGGGGGGGGGFGGGGGGGGGGGGGGGGGGGGGGGGGGGGGGGGGGGGGGGGDGGGGGGGGDEGGGGGGGGGGGGGGGGGGGGGGFGGGGGGGFGGGGGGGGGGGGFFGGGGGGGFFFGFE?9FEGFGGGGGGGGGGGGGGGGFGFFGGFFGGFEFGGFFGFBGFFFFFE;<>BFGFFFFGGG:::<FAFGFFF:>D<F?9?:?G2CF?:FFF<>F?DGGFFFFF03:B??EBFFF012C<>A
@M04650:207:000000000-C238N:1:1101:13541:16453 2:N:0:19
GGACTACTGGGGTTTCTAATCCTGTTTGCTCCCCACGCTTTCGCACTTGAGCGTCAGTATATTCCCAAGGGGCTGCCTTCGCCTTCGGTATTCCTCCACATCTCTACGCATTTCACCGCTACACGTGGAATTCTACCCCTCCCTAAAATACTCTAGCGACCCAGTATGAAATGCTATTCCTAGGTTAAGCCCAGGGCTTTCACATCTCACTTAAGTCACCGCCTGCGTGCCCTTTACGCCCAGTCATTCCGATTAACGCTCGCACCCTCTGTATTACCGCGGCTGCTGGCACAGAGTTAGC
+
CCCCCGGGGGGGGGGGGGGGGGGGGGGGGGGGGGGGGGGGGGGGGGEGGFGGGGGGGGGGGGGGGGGGGGGGGGGGGGGGGGGDGFGGGGGGGGGCGGFGGGGGGGFGGGGGGGGGGGGGGEGDGGGGGGFGGFFFEGGFGGGFFFFGFFGFGGEGGGGGGG?GGGGGGGGFDBCGFFFGGGGGGGGGGGFFGGGGGF7,<BDFFFDAEDCFFGGFA9DGFGB2@FB?DD=BE?6CFFGGC2(.;DC):+)/(0:?@?91:799>E116?F))<)6C*429;;39?:?BD??8<?><G4<:
@M04650:207:000000000-C238N:1:1101:3458:16455 2:N:0:19
GGACTACTAGGGTTTCTAATCCTGTTTGCTCCCCACGCTTTCGCGCCTCAGCGTCAGTTACAGACCAAAAAGCCGCCTTCGCCACTGGTGTTCCTCCACATCTCTACGCATTTCACCGCTACACGTGGAATTCCGCTTTTCTCTTCTATCCTCAAGCCTACCAGTTTCCAATGACCTTCCACGGTTAAGCCGAGGGCTTTCACATCAGACTTAAAAGGCCGCCTGCGCGCGCTTTACGCCCAATAAGTCCGGACAACGCTTGCCACCGACGTATTACCGCGGCTGCTGGCACGTAGTTAGC
+
CCCCCGF9EEFGEFGGFFFCFGGGFGDFGFCFEFGGGGFGDGGGGGGGGGGGGCFEFCFFGGFGGGG8FFGEEGFCFCFGGGGGGGGGFFEFFGAFGGEG85@FCEFF7FEFCGGGGGGGGGGGGFFFEFDGGGGGGB=<E?DBFGGG<8EBGGFG@E@,3DDF<@DEEFGG?991@DEFFGGGGGEFEDFE*4;EDGGDD+;A+;F4>CC>>C=FF2F45<@0?FFFF:9@0E)4@?EG54<(>>))0974<)745>6?(43>7E2(,21,4F?>F:1;7;((-8>7.::6:22:(3-).
@M04650:207:000000000-C238N:1:1101:28160:16468 2:N:0:19
GGACTACCCGGGTTTCTAATCCTGTTTGCTCCCCATGCTTTCGCGCCTCAGCGTCAGTTATAGACCAGAAAGTCGCCTTCGCCACTGGTGTTCCTCCACATCTCTACGCATTTCACCGCTACACGTGGAATTCCACTTTCCTCTTCTATCCTCAAGCCTTCCAGTTTCCAATGACCTTCCACGGTTAAGCCGTGGGCTTTCACATCAGACTTAAAAGGCCGCCTGCGCGCGCTTTACGCCCAATAATTCCGTACAACGCTTGCCACCTACGTATTACCGCGGCTGCTGGCACGTAGTTAGC
+
CCCCCGGGGGGGGGGGGGGGGGGGGGGGGGAFGGGGGGFGFGGGGGGGGGGFGGGGGGGGFDGGGGGGGGGFFGGGGGGGGGGGGGGGGGEFGGFGFGGGGGGGGFGGGGGGGGGGGGDCGFFGEFGGGGGGGAFGG9FGGGGFGGCGDCEDFFGGFGGGGGGGF;AFDFGGF;9DFGGGC=EGGGGGGGGGEGGGGGFGGFGFFGFFFGC9CC8DF4FFBGFFFA>A@GFB@GFFFFGFGD@@GGA:>@@),7CA<;0(,43:CC<1(,4:BG7A@C?09>>00:))(*,<631:<C4<.
@M04650:207:000000000-C238N:1:1101:15733:16530 2:N:0:19
GGACTACTAGGGTATCTAATCCTGTTTGATCCCCACGCTTTCGCACATCAGCGTCAGTTACAGACCAGAGAGCCGCCTTCGCCACTGGTGTTCCTCCATATCTCTGCGCATTTCACCGCTACACATGGAATTCCACTCTCCTCTTCTGCACTCAAGTTCCCCAGTTTCCAATGACCCTCCACGGTTGAGCCGTGGGCTTTCACATCAGACTTAAGAAACCGCCTACGCGCGCTTTACGCCCAATAATTCCGGACAACGCTTGCCACCTACGTATTACCGCGGCTGCTGGCACGTAGTTAGC
+
CCCCCGGGGGGGGGGGGGGGGGGGGGGGGGGGGGGGGGGGGGGGGGGGGGGGGGGGGFGGGGGGGGGGGGGGGGGGGGGGGGGGGGGGGGGGGGGGGGGGGGFGGGGGGGGGGGGGGGGGGGGFFFFGGGGGGGGGGGGGGGGFGGGGFGGFGGGGFFGFGGFGFGGGGGGGDGGGFCFGGGGGGGGGGGGGEEEGGGGGGFGF6FGFFGGFFGDGFDGD>D=DFF@FFDBFF=FFFFGDGF;@FF>FGFFFFFGFGFBFFFG?CGFF?BFFFGFFGG:;09F01??F07:F?08:?DAF:
@M04650:207:000000000-C238N:1:1101:10889:16531 2:N:0:19
GGACTACCGGGGTATCTAATCCTGTTTGCTCCCCACGCTTTCGCGCCTCAGCGTCAGTTACAGACCAGAAAGCCGCCTTCGCCACTGGTGTTCCTCCACATCTCTACGCATTTCACCGCTACACGTGGAATTCCGCTTTCCTCTTCTGCCCTCAAGCCTACCAGTTTCCAATGCCCTTCCACGGTTAAGCCGTGGGCTTTCACATCAGACTTAAAAGGCCGCCTGCGCGCGCTTTACGCCCAATAATTCCGGACAACGCTTGCAACCTACGTATTACCGCGGCGGCTGGCACGTAGTTAGC
+
CCCCCGGG>EGGGFGGGGGGGGGGGGFFGG9CFCF+CFCC<FEBFEGGFGGFEGGGGGGDFGGGGGG,CEGFGGGGGCGGGGEGDEFGF8FFF<=FFE<FEF9FFGFFGGGG<?FFGEGGGEFF+FFC78FFGGEGD6D<DCFFC;FG9,80,6DF,+6>,,6AFFCFG,E,A,,,4+@@2@**>FCFCGGC1=EGGGCEF>DAFGFFFGG7C+=++559@GF@1A65(52(17>>608EE4((7:)6>F)1(8C:G99804D2*0.2(56,)0()<*-36>6(-0,7<=(<(,,(4@>).
@M04650:207:000000000-C238N:1:1101:6282:16551 2:N:0:19
GGACTACCCGGGTTTCTAATCCTGTTTGCTCCCCATGCTTTCGCGCCTCAGCGTCAGTTATAGACCAGAAAGTCGCCTTCGCCACTGGTGTTCCTCCACATCTCTACGCATTTCACCGCTACACGTGGAATTCCACTTTCCTCTTCTATCCTCAAGCCTTCCAGTTTCCAATGACCTTCCACGGTTAAGCCGTGGGCTTTCACATCAGACTTAAAAGGCCGCCTGCGCGCGCTTTACGCCCAATAATTCCGGACAACGCTTGCCACCTACGTATTACCGCGGCTGCGTGCACGTAGTTATC
+
[truncated: 22,788,710 more chars]
