# Supplementary material for: Captivity causes taxonomic and functional convergence of gut microbial communities in bats
Source: PeerJ. 2019 Apr 30;7:e6844. doi: 10.7717/peerj.6844 (PMC6499062; doi:10.7717/peerj.6844)
Supplement: Data S104 — Raw data of WFVs8. [file peerj-07-6844-s109.gz › ZTPSN18AB896-WFVs8_R1.fq]

@M04650:207:000000000-C238N:1:1101:21198:2215 1:N:0:19
ACTCCTACGGGAGGCAGCAGTGGGGAATATTGCACAATGGGGGAAACCCTGATGCAGCAACGCCGCGTGAGTGATGAAGGTTTTCGGATCGTAAAGCTCTGTCTTTGGGGAAGATAATGACGGTACCCAAGGAGGAAGCCACGGCTAACTACGTGCCAGCAGCCGCGGTAATACGTAGGTGGCGAGCGTTATCCGGATTTACTGGGCGTAAAGGGAGCGTAGGCGGATGATTAAGTGGGATGTGAAATACCCGGGCTCAACTTGGGTGCTGCATTCCAAACTGGTTATCTAGTG
+
FFGGGGGGGGGBCEGGGEE8FDDFD>CFCFFFE9C9,C9-C777@<E<CF<,C,C<FD8<@7@CCDEF@@7FFCEA99E8CEEFE:+7C:4B<8<EAFED5C?FEF9=++B+:<?FAF,9?+CF7>?<<+<+,3@+,=CCCD=CE>7<FGDF@D<7FC,:,::D758>F7:@FCFFF7:F9CCC7*:8EG5ECBC**=CF9ECBF585C57*+358*9<>8)/2:5*2:7CC@CCF:*)*9CF=:7::@GD*)))<.864:=C74*927B*9?79@4)*/7<*)9=*46@8)))
@M04650:207:000000000-C238N:1:1101:16230:2216 1:N:0:19
ACTCCTACGGGAGGCAGCAGTGGGGAATATTGCACAATGGGCGAAAGCCTGATGCAGCAACGCCGCGTGATCGATGAAGGCCTTCGGGTCGTAAAGCTCTGTCCTCAAGGAAGATAATGACGGTACTTGAGGAGGAAGCCCCGGCTAACTACGTGCCAGCAGCCGCGGTAATACGTATGTTGCGAGCTTTATCCGGCTTTACTGGGCGTAAAGGTAGCGTAGGCGGATGATTAAGTGGTATGTGAAATACCCGGTCTCAACTTTGGTTCTGCATTCCACACTGGTTATCTAGTT
+
FGGGGGGGGGGDCCFEFGCCF88@7;7F9FF@F9E<8E,-<C+++:@C@FC,C,C9,C<8C@@F:FCF7:,9,,C,,,9,9CFGG7++B@=F8,+9AFAF,CBFFF98,,<,6,C<AF,,78+B7CFG9,,3,3++,,@>@F@EBF7,>F9B:F,<@9::7,<:8C8*CB7C9C8EC,<F,@B***:*?F+?997**=BF9CG9+*3/:75*++30+*)98)*01*7>*7FCF:*<*9/;=*9**0*:=:6>)5)8@F4=?FF***9(9=7@@BF?<4*07<*)1?6<989:))
@M04650:207:000000000-C238N:1:1101:14442:2313 1:N:0:19
ACTCCTACGGGAGGCAGCAGTGGGGAATATTGCACAATGGGGGGAACCCTGATGCAGCAACGCCGCGTGAGTGATGAAGGTTTTCGGATCGTAAAGCTCTGTCTTTGGGGACGATAATGACGGTACCCAAGGAGGAAGCCACGGCTAACTACGTGCCAGCAGCCGCGGTAATACGTAGGTGGCGAGCGTTATCCGGATTTACTGGGCGTAAAGGGAGCGTAGGCGGATGATTAAGTGGGATGTGAAATACCCGGGCTCAACTTGGGTGCTGCATTCCAAACTGGTTATCTAG
+
GGGGGFGGGGGGGGGGGGGGGGGGGGGEGGGGGFGGGGFFGGGGGGEGGGGGGGFCGGCFGGGEGGGGGGGGGGGGFDFGGGGGG7FGGGGGGGGGGGGGGGGGGGGGEGGGGDGGGGGDGFGGGGGFCGCF,CFE@CDGGGGGGGG7CF9CFFFFGGGFFEGGGDEEGEGGDCEGGGGGCGGEEEEEGGGGGGEG*/CFGCG7@FG5EGGGCG>F5CD7ECEGGGCEE4FGFGGGGGFF:5@?FFDFFFFGD3DF@FF=CFG>:4D?BBFFFFB*:9:=FFGFF=B<FFF>
@M04650:207:000000000-C238N:1:1101:11060:2380 1:N:0:19
ACTCCTACGGGAGGCAGCAGTGGGGAATATTGCACAATGGGGGAAACCCTGATGCAGCAACGCCGCGTGAGTGATGAAGGTTTTCGGATCGTAAAGCTCTGTCTTTGGGGAAGATAATGACGGTACCCAAGGAGGAAGCAACGGCTAACTACGTGCCAGCAGCCGCGGTAATACGTAGGTGGCGAGCGTTATCCGGATTTACTGGGCGTAAAGGGAGCGTAGGCGGATGATTAAGTGGGCTGTGAAATACCCGGGCTCAACTTGGGTGCTGCATTCCAAACTGGTCATCTAG
+
GGFGGGGGGGGGGGGGGGGGGFFGGEGGGGGGGGGGGGGGGGGGGG@DGFFFGGFGGGGGGGGGGGGGGGGGGGGGGGGGE,:=FFGGG7FGGGFFFGGGCEG<FC5FGGGGGGGGGG,C?EGEGGF9FBFFGFGGGGG,DFCC7<BFGECFGFGB:=F@FGDFGGEGGGC9@;*?CGGCCEFC:888ECCGGGDC5*19<C7C+;8C?=:FGG>8*))9/58EE5**/7+<=<:+:FF/)9>?*:DGBG**)1)0))1**9::)9D?3*9*?@F*))01<)*)1*1.)*9<
@M04650:207:000000000-C238N:1:1101:16655:2454 1:N:0:19
ACTCCTACGGGAGGCAGCAGTAGGGAATTTTCCACAATGGGCGAAAGCCTGATGGAGCAATCCCGCGTGAATGATGAAGGTCTTATATAGATTGTAAAATTCTTTTATTGGAGACGAATGGCAGGAATAGGAAATGATTTCTGTTTGACTGTATCCATTGAATAAGTATCGGCTAACTATGTGCCAGCAGCCGCGGTAATACATAGGATGCAAGCGTTATCCGGATTTACTGGGCGTAAAGCGAGCGCGGGCGGATTTGCAAGTCTGGTGTTAAATACAACTGCTTAACGGTTG
+
GGGGGGGGGGGGGGGGGGGGGGGGGGGGGGGGGGGGGGGGGGGGGFGGG@GGGGGGFGGGGGFEGEGFGGFGGGGGDFGFGGGGGGGGGGGGGGGGGGGGGGGGGGGGGGGGGGGGGGGGGGFGEFFGGGGGCEFFCFFGGEGGGGGFFGFGGFGGGFFGGFGGGFGGFGGGGGGFGGGGGGGGGGGGGGGGGGGGGGGGGGGGGGFGGGGGFFFEGGGGGGGGGGGGGGGGFCFDGDAD675AGCDDEGGGGD<BFFFFGFGGFGGFB?>@FBFFADGFFFCFFFFB>3>:B>
@M04650:207:000000000-C238N:1:1101:9158:2468 1:N:0:19
ACTCCTACGGGAGGCAGCAGTGGGGAATATTGCACAATGGGGGAAACCCTGATGCAGCAACGCCGCGTGAGTGATGACGGTCTTCGGATTGTAAAGCTCTGTCTTTGGGGACGATAATGACGGTACCCAAGGAGGAAGCCACGGCTAACTACGTGCCAGCAGACGCGGTAATACGTAGGTGGCGAGCGTTGTCCGGATTTAATGGGCGTAAAGGGAGCGTCGGCGGATTGTTAAGTGGGATGTGAAATACACGGGCTCAACCTGGGGGCTGCATTCCAAACGGGGAATCTAG
+
GGGGGGGGGGGGGGGGGGGGGGGGGGGGGGGGGGGGGGGGGCG@66CFGGGGGGGGGG8FGGGGGGGGGGGGGGGGGGGG:FEGGGG:FGGGGGGFGFGGGGGFGFCGGGGGGGFGEGFGGGGGGGC>DGD<<F=FBFC>F<F@C+<<DC<:<>>3D9:BF:,,**><*4*,@;82441>,6:EC8::4*?8>BEE*1*<?+<+@C811*12@E5E:/9)*)//:755**0<=77CCGF5F7<F:>CD6:**977<08=6C)*08*)4))854@*76:>45(7))).(.*1.
@M04650:207:000000000-C238N:1:1101:17181:2507 1:N:0:19
ACTCCTACGGGAGGCAGCAGTAGGGAATCTTCGGCAATGGACGAAAGTCTGACCGAGCAACGCCGCGTGAGTGAAGAAGGTTTTCGGATCGTAAAACTCTGTTGTTAGAGAAGAACAAGGATGAGAGTAACTGTTCATCCCTTGACGGTATCTAACCAGAAAGCCACGGCTAACTACGTGCCAGCAGCCGCGGTAATACGTAGGTGGCAAGCGTTGTCCGGATTTATTGGGCGTAAAGCGAGCGCAGGCGGTTTCTTAAGTCTGATGTGAAAGCCCCCGGCTCAACCGGGGAGG
+
GGGGGGGGGGGGGGGGGGGGGGGGGGGGGGGGGGGGGGGGGGGGGGGGGGGGGGGGGGGGGGGGGGGGGGGGGGGGGGGGGGGGGGGGGGGGGGGGGGGGGGGGGGGGGGGGGGGGGGGGGGGGGGGGGGGGGGGGGGGGGGGGGGGGGGGGGGGGGGGGGGGGGGGGGGGGGGGGGGGGGGGGGGGGGGGGGGGGGGGGGGGGGGGGGGGGGGGGGGGGGCCEFGGGGGGGFGGGGC@GFGFFGGGGFDGGGGGFFFFFEFGGBGF>FFFFFFFF1;GFEFGFFFFFFEDBBF
@M04650:207:000000000-C238N:1:1101:6934:2513 1:N:0:19
ACTCCTACGGGAGGCAGCAGTAGGGAATCTTCCGCAATGGACGAAAGTCTGACGGAGCAACGCCGCGTGAGTGATGAAGGCTTTCGGGTCGTAAAACTCTGTTGTTAGGGAAGAACAAGTGCTAGTTGAATAAGCTGGCACCTTGACGGTACCTAACCAGAAAGCCACGGCTAACTACGTGCCAGCAGCCGCGGTAATACGTAGGTGGCAAGCGTTATCCGGAATTATTGGGCGTAAAGCGCGCGCAGGTGGTTTCTTAAGTCTGATGTGAAAGCCCACGGCTCAACCGTGG
+
GGGGGGGGGGGGGGGGGGGGGGGGGGGGGGGGGGGGGGGGGGGGGGGFFGGGGGGGGGGFGGGGGGGGGGGGGGGGGGGGGGGGGGGGGGGGFGDGGGGGGGGGFFFGGGGGGGGGGGFGGGGGGGGGGGGGGGGGGGGGGGGFGGGGGGGGGGGCFGEF7>FFCGGGGGGGGGGGGGGGGGGGGGGGGGGGGGCBBFGGGGCCEFGGGGGFGGCECC7;?DECECGGGGGGFGGEGGFF<CEFDGGGFFGF><DFFFFFFB::F:FFFF8F/@4>1<GFEFDDFFF<>EFF
@M04650:207:000000000-C238N:1:1101:18091:2567 1:N:0:19
ACTCCTACGGGAGGCAGCAGTAGGGAATCTTCGGCAATGGACGAAAGTCTGACCGAGCAATGCCGCGTGAGTGAAGAAGGTTTTCGGATCGTAAAACTCTGTTGTTAGAGAAGAACAAGGACGTTAGTAACTGAACGTCCCCTGACGGTATCTAACCAGAAAGCCACGGCTAACTACGTGCCAGCAGCCGCGGTAATACGTAGGTGGCAAGCGTTGTCCGGATTTATTGGGCGTAAAGCGAGCGCAGGCGGTTTCTTAAGTCTGATGTGAAAGCCCCCGGCTCAACCGGGGAGG
+
GGGGGGGGGGGGGGGGGGGGGGGGGGGGGGGGGGGGGGGGGGGGGGGGGGGGGGGGGGGGGGGGGGGGGGGGGGGGGGGGGGGGGGGGGGGGGGGGGGGGGGGGGGGGFGGGGGGGGGGGGGGEGGGGGGGGGGGGGGGGGGGGGGGGGGGGGGGGGGGGGGGGGGGGGGGGGGGGGEGGGGGGGGGGFGGGGGGGGGGGGGGGGGGGGGGGGGGGGGGGGGEGGGGGFGGGFGGGGGFG@D@>GGGGFGGGGGFBFFFFGFGGFGGFFFFFFFFFFBGFFFGFFFFFFFFFFF
@M04650:207:000000000-C238N:1:1101:8133:2638 1:N:0:19
ACTCCTACGGGAGGCAGCAGTAGGGAATCTTCCGCAATGGACGAAAGTCTGACGGAGCAACGCCGCGTGAGTGATGAAGGCTTTCGGGTCGTAAAACTCTGTTGTTAGGGAAGAACAAGTGCTAGTTGAATAAGCTGGCACCTTGACGGTACCTAACCAGAAAGCCACGGCTAACTACGTGCCAGCAGCCGCGGTAATACGAAGGTGGCAAGCGTTATCCGGAATTATTGGGCGTAAAGCGCGCGCAGGTGGTTTCTTAAGTCTGATGTGAAAGCACACGGCTCAACCGTGG
+
GGGGGGGGEGGEGDFGGGGGGGGGGFFGGFGGGBGGGGGGF8CFGGDFGGGDDF7FC@FGGGGGGGG:FFG?FGFGGGGGG@FGCGGG<FCFGFGGFGFGFGGG8<F@=EGEFGGFFFG,A<FFGGGGGGGGG?FFCDFGGGGFDFFGCEGCAFGGGFC>FFGGGGG@@EDEGGFGGFGGFFFFGGGDFGEECEGGE9+5;*CEEFGFCFCFC5:8EGFF8DGCGGEGF7F5>7)>D372775<CC7<:CCCDGG?@FF4C=D>=*:<9*9B67;/185;71DBFFF14>F;
@M04650:207:000000000-C238N:1:1101:15465:2659 1:N:0:19
ACTCCTACGGGAGGCAGCAGTGGGGAATATTGCACAATGGGGGGAACCCTGATGCAGCCATGCCGCGTGAATGAAGAAGGCCTTCGGGTTGTAAAGTTCTTTCGGTGATGAGGAAAACTGGGGTGTTAATAGCACTTTAGGTTGACGTTAGTTACAGAAGAAGCACCGGCTAACTCCGTGCCAGCAGCCGCGGTAATACGGAGGGTGCAAGCGTTAATCGGAATGACTGGGCGTAAAGGGCACGCAGGCGGTGACTTAAGTGAGATGTGAAAGCCCTGGGCTTAACCTAGGAAT
+
GGGGGGGGGGGGGGGGGGGGGGGGGGGGGGGGGGFGGGGGGGGGGGGGGGGGGGGGGGGGGGGGGGGEGGGGGGGGGGGGGGGGGGGGGGGGFGFFCFGGGGFGGEGGGGGGGGGGGGGGGGD7CGGGGGGGGGGGGGGGFFFGGFGEFFGGGGGGGGGGGGGGGGGGD8EGGGFGGGGGGGGGGGGG5?EGGGDGGGGGGGCGGGGGGGGGGGG=CDGGGGCFGGGGCFGGFGGDGGFGBDE:CDDGB:<CD*79677@F6*9@F>9**9FFFF5:?CF@0<FFFFA:?F:A)
@M04650:207:000000000-C238N:1:1101:19701:2756 1:N:0:19
ACTCCTTCGGGAGGCAGCAGTGGGGAATATTGCACAATGGGGGAAACCCTGATGCAGCAACGCCGCGTGAGTGATGAAGGTTTTCGGATCGTAAAGCTCTGTCTTTGGGGAAGATAATGACGGTACCCAAGGAGGAAGCCACGGCTAACTACGTGCCAGCAGCCGCGGTAATACGTAGGTGGCAAGCGTTGTCCGGAATTATTGGGCGTAAAGCGCGCGCAGGCGGCCTTTTAAGTCTGATGTGAAAGCCCACGGCTTAACCGTGGAAGGTCATTGGAAACTGGAAGGCTTG
+
GGGGGGGGGGGGGGGGGGGGGGGGGGGGGGGGGGGGGGGGGGGGGGGGGGGGGGGGGGGGGGGGGGGGGGGGGGGGGGGGGGGGGGGGGGGGGGGGGGGGGGGGGGGGGGGGGGGGGGGGGGGGGGGGGGGGGGGGGGGGGGGGGGGGGGGGGGGGGGGGGGGGGGGGGGGGGGGGGGGGGGGGGGGGGGGGGGGGGGGGGGGCCGGGGGGGGGGGGGGGGGGGGGGGGFFGFGGGGGFGFGFFGGGGFGGGGGGFEEFFGFGGFDDBFBFF?FFFF7DFFFGFF4;:045>
@M04650:207:000000000-C238N:1:1101:6386:2902 1:N:0:19
ACTCCTACGGGAGGCAGCAGTGGGGAATATTGCACAATGGGGGAAACCCTGATGCAGCAACGCCGCGTGAGTGATGAAGGTTTTCGGATCGTAAAGCTCTGTCTTTGGGGAAGATAATGACGGTACCCAAGGAGGAAGCCACGGCTAACTACGTGCCAGCAGCCGCGGTAATACGTAGGTGGCGAGCGTTATCCGGATTTACTGGGCGTAAAGGGAGCGTAGGCGGATGATTAAGTGGGATGTGAAATACCCGGGCTCAACTTGGGTGCTGCATTCCAAACTGGTTATCTCG
+
GGGGGGGGGGGEDGGGGGFGFGGGGCFFGGGGGAFGGGGGGGGGGGGGGGG@EGGGGGCGFGGGGGGG@7BEGGGFGFFGGGGGGGGGGGGGGGGGGGGGGGGGDDGFGDGGGFFGFFFGFG>=FCF9FG8FFGGGCFFGGGGDGGFFGGGGGGGGFFCGGG@F7FCDEGGGGGFGGGGGGGGGG5C@CEGFGGGD>CEG9?C9FG>=C/CCEGG*:DGD=);6:*::EC79BFFG7=@D656*2**?FGG*1)9>3;FFG8FFFG*(7646?F4=>D7*7A76849>AF*3
@M04650:207:000000000-C238N:1:1101:11314:2908 1:N:0:19
ACTCCTACGGGAGGCAGCAGTGGGGAATATTGCACAATGGAGGAAACTCTGATGCAGCAACGCCGCGTGAGCGATGAAGGTCTTCGGATCGTAAAGCTCTGTCTTTAGGGATGATAATGACAGTACCTAAGGAGGAAGCCACGGCTAACTACGTGCCAGCAGCCGCGGTAATACGTAGGTGGCGAGCGTTATCCGGATTTATTGGGCGTAAAGGGAGCGTAGGCGGATACTTAAGTGGGATGTGAAATACTTGGGCTCAACCCGAGTACTGCATTCCAAACTGAGTATCTAG
+
GGGGGGGGGGGGGGGGGGGGGGGGGGGGGGGGGGGGGGGGGGGDGGGGGGGGGGGGGGGGGGGGGGGGGGGGGGGGGGGGGGGGGGGGGGGGGGGGGGGGGGGGGGGGGGGGGGGGFFGGFGGGGGGGGGGFFFGGGGGGGDFGGGGGGGGGGGGFGGGGGGGGGGGGC@FGGGGGGGGGGGGGGDDGGDEGGGGGD5C9CF?FGGGGCEECFGGFGGGC:DGFEGGDEFC??F:<*9FD6C?FFGF7B:FFFGGFFFFFEFDDFGD1@BB6FFF?>FF=><F??@FFFFFF
@M04650:207:000000000-C238N:1:1101:8922:2948 1:N:0:19
ACTCCTACGGGAGGCAGCAGTGGGGAATATTGCACAATGGGCGCAAGCCTGATGCAGCCATGCCGCGTGTATGAAGAAGGCCCTAGGGTTGTAAAGTACTTTCAGTCGGGAGGAAGGCGTTGATGCTAATATCATCAGCGATTGACGTTACCGACAGAAGAAGCACCGGCTAACTCCGTGCCAGCAGCCGCGGTAATACGGAGGGTGCAAGCGTTAATCGGAATTACTGGGCGTACAGCGCACGCAGGCGGTTGATTAAGTTAGATGTGAAATCCCCGGGCTTAACCTGGGAAT
+
GGGGGGGGG7FGGGGGGGGGGGGGGGGGGGGGGGGGGGGGGGGGGGGGGGGGGGGGGGGGGGGGGGGGGGGGGGFFGGGGGGGGGGFGGGGGGGGFGFGGGGGGGGGGGGFGGGGGDGGGGGFGGFGGGGGGGGGGGGGGEGGGCFGGGFGFGGGGGGGGGGGGGGGGGDGGGGFGGGFCEGFGGGGGGGGGGGGGGDFGGEGGGGGG?FGGGGGGC>:<ED?FF?FFGGFGFGG*CGFGF3>EDGGDFGC)9DFFFFFFGFFFFGGFF469@@@??FGE>;G4=@74?@FFF7
@M04650:207:000000000-C238N:1:1101:23719:2968 1:N:0:19
ACTCCTACGGGAGGCAGCAGTGGGGAATATTGCACAATGGGGGGAACCCTGATGCAGCAACGCCGCGTGAGTGATGAAGGTTTTCGGATCGTAAAGCTCTGTCTTTGGGGAAGATAATGACGGTACCCAAGGAGGAAGCCACGGCTAACTACGTGCCAGCAGCCGCGGTAATACGTAGGTGGCGAGCGTTATCCGGATTTACTGGGCGTAAAGGGAGCGTAGGCGGATGATTAAGTGGGATGTGAAATACCCGGGATCAACTTGGGTGCTGCATTCCAAACTGGTTATCTAG
+
GGGGGGGGGGGGGGGGGGGGGGGGGGGGGGGGGGGGGGGGGGGGGGGGGGGGGGGGGGEGFGGGGGDFGEGGGGGGGGGGEFGGGGG7FEDGGGGGGGGG9FG@9FGGGGGGGGGGG?@CCG7BFF@F?FGGCCDEFC:FGG:FE7FGGGGGGGFFGGGGGF6ACEGGG5C@FGFF:EGG@FFG**?:EGDFF7?>C5AEFGGGG5:78CE5C?8:E357CDEGGG5EGG++9002*9>5?DFFGGGFFFF6DDD)7FFFF=D7?5/(0766)9B4:6FFF)*9***2<4*)
@M04650:207:000000000-C238N:1:1101:16468:3027 1:N:0:19
ACTCCTACGGGAGGCAGCAGTGGGGAATATTGCACAATGGGGGAAACCCTGATGCAGCAACGCCGCGTGAGTGATGAAGGTTTTCGGATCGTAAAGCTCTGTCTTCAGGGACGATAATGACGGTACCTGAGGAGGAAGCCACGGCTAACTACGTGCCAGCAGCCGCGGTAATACGTAGGTGGCGAGCGTTGTCCGGATTTACTGGGCGTAAAGGGAGCGTAGGCGGATTTTTAAGTGGGATGTGAAATACCCGGGCTCAACCTGGGTGCTGCATTCCAAACTGGGAATCTAG
+
GGGGGGGGGGGGGGGGGGGGGGGGGGGGGGGGGGGGGGGGGGGGGGGGGGGGGGGGGGGGGGGGGGGGGGGGGGGGGGGGGGGGGGGGGGGGGGGGGGGGGGGGGGGGGGGGGGGGGGGGGGGGGGGGGGGGGGGGGGGGFGGGG@GFGGGGGGGGFGGGGGGGGGGGGGGGGGGGGGGGGGGGGGGGGGGGGGGGGGGGGGGGGGGGEGGGGGGGGGGGDGGCEEECGFGGFGGCFFFC:DFFGGGGFGGGGCDBE@FF?FFGFG<?BFFFFFFFFF7FFFGFFFF?FFFA
@M04650:207:000000000-C238N:1:1101:11223:3057 1:N:0:19
ACTCCTACGGGAGGCAGCAGTGGGGAATATTGCACAATGGGGGGAACCCTGATGCAGCAACGCCGCGTGAGTGATGAAGGTTTTCGGATCGTAAAGCTCTGTCTTTGGGGAAGATAATGACGGTACCCAAGGAGGAAGCCACGGCTAACTACGTGCCAGCAGCCGCGGTAATACGTAGGTGGCGAGCGTTATCCGGATTTACTGGGCGTAAAGGGAGCGTAGGCGGATGATTAAGTGGGATGTGAAATACCCGGGCTCAACTTGGGTGCTGCATTCCAAACTGGTTATCTAG
+
GGGGGGGGGGGGGGGGGGGGFGGGGGGGGGGGGGGGGGGGGGGGGGGGGGGGGGGGGGGGGGGGGGGCGGGGGGGGGGGGGGGGGGGGGGGGGGGGGGGGGGGGGGGGGGGGGGGGGGGGGGGGGGGGGGGGFFGGGGGGGGGGGGGGGFGGGGGGGGGGCGGGGGGGGGGGGGGDGGGGGGGGGGGDCEEGFGGGDEGGGGGGFGGGEEGGG?ECEDGG8DGGGGEGEFFGFGGGGFFF?DFFCGGGFGGGGGGF:FFFGBGFFGG?>BBF@6FF9AGFF<GFFFFFFFFF
@M04650:207:000000000-C238N:1:1101:18695:3109 1:N:0:19
ACTCCTACGGGAGGCAGCAGTGGGGAATATTGCACAATGGGGGAAACCCTGATGCAGCAACGCCGCGTGAGTGATGAAGGTTTTCGGATCGTAAAGCTCTGTCTTCAGGGACGATAATGACGGTACCTGAGGAGGAAGCCACGGCTAACTACGTGCCAGCAGCGGCGGTAATACGTAGGTGGCGCGCGTTATCCGGATGTACTGGGCGTAAAGGGAGCGTAGGCGGATGATTAAGTGGGATGTGAAATACCCGGGCGCAACTTGGGTGCTGCATTCCAAACTGGTTATCTAG
+
GGGGGGGGGGGGGGGGGGGGGGFGGGGGGGGGGFGGGGGGGGGEGGFAFFGGFEGGGFGF,F7CFGGGGE:?F9CFGCFGE9CF<>F@=CF8AFGGGGCEGG,A,<E?FGD4:+8CEFGCFGGFFGFGG=FDFC7:,>>FG@FGGCEGFFAF@F,:DCFFCFC*:>CFGDC9<,=+>EEFE>CC*38EG8EFDGGGGD*0:CGFFGGGEC==E?E=C3DCE3EDGGDGE<7:69:<CFFFFG)@F>**7:>*1>DD).5774DF)99:5BF=F?==)6D?F2>)*1=2<4FA
@M04650:207:000000000-C238N:1:1101:23190:3170 1:N:0:19
ACTCCTACGGGAGGCAGCAGTGGGGAATATTGCACAATGGGGGAAACCCTGATGCAGCAACGCCGCGTGAGTGATGACGGTCTTCGGATTGTAAAGCTCTGTCTTTGGGGACGATAATGACGGTACCCAAGGAGGAAGCCACGGCTAACTACGTGCCAGCAGCCGCGGTAATACGTAGGTGGCGAGCGTTATCCGGATTTACTGGGCGTAAAGGGAGCGTAGGCGGATGATTAAGTGGGATGTGAAATACCCGGGCTCAACTTGGGTGCTGCATTCCAAACTGGATATCTAG
+
GGGGGGGGGGGGGGGGGGGGGGGGGGGGGGGGGGGGGGGGGGGGGGGGGGGGGGGGGGGGGGGGGGGGGGGGGG,FGGGGGGGGGFGBCFGGGGGGGGGGFGD9EEFGGGG7>F7FEGFFGGGGFGGGGFFGGGGGCCCFGGCC@@<CGGGGEFCDFAFCC8>FEGGGCEGGG<:><EG<FGGGD8::BEEGGGGGC5*<<CCFGGCECCCFEGECEDCCEDC+?E*:C99C49:9CFFFFGFFFG*:9:CFGGG>5@F@697>6F5:>?==FFBBA4:=;AFF)/*-67=>
@M04650:207:000000000-C238N:1:1101:9785:3232 1:N:0:19
ACTCCTACGGGAGGCAGCAGTGGGGAATATTGCACAATGGAGGAAACTCTGATGCAGCAACGCCGCGTGAGCGATGAAGGTCTTCGGATCGTAAAGCTCTGTCTTTAGGGATGATAATGACAGTACCTAAGGAGGAAGCCACGGCTAACTACGTGCCAGCAGCCGCGGTAATACGTAGGTGGCGAGCGTTATCCGGAATTATTGGGCGTAAAGCGCGCGCAGGCGGTTTCTTAAGTCTGATGTGAAATCTCGTGGCTCAACCACGAACGGTCATTGGAAACTGGGAAACTTG
+
GGGGGGGGGGGGGGGGGGGGGGGGGGGGGGGGGGGGGGGGGGGGGGGGGGGGGGGGGGGGGGGGGGGFGGGGGGGGGGGGFGGGGGGGGGGGGGGGGGGGGGGGCFFGGGGGGGGGGGGGGGGGGGGGGGGGGGGGGGGGGGGGGGGGGGGGGGGGGGGGGGGGGGGGGGGGGGGGGGGGGGGEGGGG@EGFFGGGEG5F?FGGGGGGGGGDFGGGGGGGGGGGDGCCGCGDFGGGG>FGFGFFGGGGF?DG3DDEFFFFGFGFFGGFEFBFEFFFB?CFF<FFF@FFF?F4
@M04650:207:000000000-C238N:1:1101:16550:3241 1:N:0:19
ACTCCTACGGGAGGCAGCAGTGGGGAATATTGCACAATGGGGGAAACCCTGATGCAGCAACGCCGCGTGAGTGATGAAGGTTTTCGGATCGTAAAGCTCTGTCTTTGGGGAAGATAATGACGGTACCCAAGGAGGAAGCCACGGCTAACTACGTGCCAGCAGCCGCGGTAATACGTAGGTGGCGAGCGTTATCCGGATTTACTGGGCGTAAAGGGAGCGTAGGCGGATGATTAAGTGGGATGTGAAATACCCGGGCTCAACTTGGGTGCTGCATTCCAAACTGGTTATCTAG
+
GGGGGFGGDEEGGGGGGGGGGGGFGFGGGGGGGFFEFGGGGGGEGGFGGGFGGGGGGGGGCFDFGGGGGGGGGGGFGDGGGGGGGG>GGGGGGGGGGGGGGGFFGGGGGEGGGGGFGGFFGGDGG7BFGGGGFGDFFGEGG<FGGDEGGGGGGGGGGGGGGGFFEGGGGGGG@;8,>CEGFFCC7:>:EGGGFFGEEGGGGGGCEFC=*:=FGFG=EGDDGGECE=EGGFFCF7>EDF>7:<?=DCCCF77C5<35.>FFGFGGFGGFFFFFFFF?A<C*7)7?*76<>BF2
@M04650:207:000000000-C238N:1:1101:12808:3313 1:N:0:19
ACTCCTACGGGAGGCAGCAGTGGGGAATATTGCACAATGGGGGAAACCCTGATGCAGCAACGCCGCGTGAGTGATGAAGGTTTTCGGATCGTAAAGCTCTGTCTTTGGGGAAGATAATGACGGTACCCAAGGAGGAAGCCACGGCTAACTACGTGCCAGCAGCCGCGGTAGTACGTAGGTGGCGAGCGTTATCCGGATTTACTGGGCGTAAAGGGAGCGTAGGCGGATGATTAAGTGGGATGTGAAATACCCGGGCTCAACTTGGGTGCTGCATTCCAAACTGGTTATCTAG
+
GGGGGGGGGGGCGGGGGGFGGGGGGGGGGGGGGGGGGGGGGGGGGGGGGGGGGGGGGGGGGGGGGGGGGGGGGGGGGGGGGGGGGGGGGGGGGGGGGGGGGGGGGGGGGGGGGGGGGGGGGGGGGGGGGGGGGGGGGGGGGGGGGGGGGGGGGGGGGGGGGGGGGGGGGG7CFGGGGGGGGGGGGGGGGGGGGFGGCCEGGGGGGGCGGGGGGGGGGGGGGGG6EGEDEDFG=CGGGGFGFGFFGGGGFGGGGGGFFFFFGFFG@DCBFFFFFFFFFFGFFAGFFFFBFFFA
@M04650:207:000000000-C238N:1:1101:7063:3360 1:N:0:19
ACTCCTACGGGAGGCAGCAGTAGGGAATCTTCCGCAATGGACGAAAGTCTGACGGAGCAACGCCGCGTGAGTGATGAAGGCTTTCGGGTCGTAAAACTCTGTTGTTAGGGAAGAACAAGTGCTAGTTGAATAAGCTGGCACCTTGACGGTACCTAACCAGAAAGCCACGGCTAACTACGTGCCAGCAGCCGCGGTAATACGTAGGTGGCAAGCGTTATCCGGAATTATTGGGCGTAAAGCGCGCGCAGGTGGTTTCTTAAGTCTGATGTGAAAGCCCACGGCTCAACCGTGG
+
GGGGGGGGGGGGGGGGGGGGGGGGGGGGGGGGGGGGGGGGGGGGGGGGGGGGGG@FGG<FGGGGGGGGGDGFGGGGGGGGGFGGGGGGGGGGGGGGGAFFGGFGDCFGGGGGGGGGGGGGGFCGGGGFFEGAFFDFGFGGGGGF9CFGGGGGFGGGGGGF>FGGGFGFEGGCFGGEFGGGG>CECGGGGGGGG>ECEFGGG9<8E;?FGGCFGE;C5CCCE3=EGGCFGFG*>51CD*9C@DEE:DGGFG4CCFC*898*C@DGF7:)/=?@=B@>2.7;>>5:F?F?FEF2
@M04650:207:000000000-C238N:1:1101:6318:3361 1:N:0:19
ACTCCTACGGGAGGCAGCAGTGGGGAATATTGCACAATGGAGGAAACTCTGATGCAGCAACGCCGCGTGAGTGATGAAGGTTTTCGGATCGTAAAGCTCTGTCTTTGGGGAAGATAATGACGGTACCCAAGGAGGAAGCCACGGCTAACTACGTGCCAGCAGCCGCGGTACTACGTAGGTGGCGAGCGTTATCCGGATTTACTGGGCGTAAAGGGAGCGTAGGCGGATGATTAAGTGGGATGTGAAATACCCGGGCTCAACTTGGGTGCTGCATTCCAAACTGGGTATCTGTCT
+
GGGGGGGGGGGGGGGGGGGGG8@EFGGGGGGGGFGGGGGGFEF6FGGEGGGGDFGGGGCFCFGGGGGGGCC,C<,CF9FGE9?D,+@44=:F=FGEGGCECFFGFGC,BCCFG8FEEFEGFFGF?F9=5BFFFFCCF8A@FAG:+@+@8CED7@,3>=@7,DD<:>C::B*?<>EF92CF,CC4*:8EGEGGFFEGGD5<+5>FCGFEG*:*0388/>)9ED*+:E:EGGGC=+2AG0849D)/:0>F6C70)9D)))/*08:D:C5(87**69*992D4;7F))09,6=*.))
@M04650:207:000000000-C238N:1:1101:19239:3362 1:N:0:19
ACTCCTACGGGAGGCAGCAGTGGGGAATATTGCACAATGGGGGAAACCCTGATGCAGCAACGCCGCGTGAGTGATGACGGTCTTCGGATTGTAAAGCTCTGTCTTTGGGGACGATAATGACGGTACCCAAGGAGGAAGCCACGGCTAACTACGTGCCAGCAGCCGCGGTAATACGTAGGTGGCGAGCGTTGTCCGGATTTACTGGGCGTAAAGGGAGCGTAGGCGGATTTTTAAGTGGGATGTGAAATACTCAGGCTCAACCTGGGGGCTGCATTCCAAACTGGAAGTCTAG
+
GGGGGGGGGGGGGGGGGGGGGGGGGGGGGGGGGGGGGGGGGGGGGGGGGGGGGGGGGGGGGGGGGGGGGGGGGGGGGGGGGGGGGGGGGGGGGGGGGGGGGGGGGGGGGGGGGGGGGGGGGGGGGGGGGGGGGGGGGGGGGGGGGGGGGGGGGGGGGGGGGGGGGGGGGGGGGGGGGGGGGGGGGGGGGGGGGGGGDGGGGGGGGGGGCGGGGGGGGGGDEGGGGGGEGGFGFGFGGF>DFGFFGGGGFGGGGDFFFFFF?FFGFGGFEFFFFFFFA9FBFBGF<FF>A4=9
@M04650:207:000000000-C238N:1:1101:19244:3455 1:N:0:19
ACTCCTACGGGAGGCAGCAGTGGGGAATATTGCACAATGGAGGAAACTCTGATGCAGCAACGCCGCGTGAGCGATGAAGGTCTTCGGATCGTAAAGCTCTGTCTTTAGGGATGATAATGACAGTACCTAAGGAGGAAGCCACGGCTAACTACGTGCCAGCAGCCGCGGTAATACGTAGGTGGCGAGCGTTATCCGGATTTATTGGGCGTAAAGGGAGCGTAGGCGGATACTTAAGTGGGATGTGAAATACTTGGGCTCAACCCGAGTACTGCATTCCAAACTGAGTATCTAG
+
GGGGGGGGGGGGGGGGGGGGGGGGGGGGGGGGGGGGGGGGGGGGGGGGGGGGGGGGGGGGGGGGGGGGGGGGGGGGGGGGGGGGGGGGGGGGGGGGGGGGGGGGGGGGGGGGGGGGGGGGGGGGGGGGGGGGGGGGGGGGGGGEGGGGGGGGGGGGGGGGGGGFGGGGGGGGGGGGGFGGFGGGGGGGGGGGGGGGEEEG?;CFCFGG:E==FGGGEDGGGGGGGGEEGGGF?GGGFGF5)19@GGFDFCDF*>C5)7?FGFCCBC916*9=?FFFA<DF><GBFF=5<FF)
@M04650:207:000000000-C238N:1:1101:15487:3483 1:N:0:19
ACTCCTACGGGAGGCAGCAGTGGGGAATATTGCACAATGGAGGAAACTCTGATGCAGCAACGCCGCGTGAGCGATGAAGGTCTTCGGATCGTAAAGCTCTGTCTTTAGGGATGATAATGACAGTACCTAAGGAGGAAGCCACGGCTAACTACGTGCCAGCAGCCGCGGTAATACGTAGGTGGCGAGCGTTATCCGGATTTATTGGGCGTAAAGGGAGCGTAGGCGGATACTTAAGTGGGATGTGAAATACTTGGGCTCAACCCGAGTACTGCATTCCAAACTGAGTATCTAG
+
GGGGGGGGGGGGGGGGGGGGGGGGGGGGGGGGGGGGGGGGGGGGGGGGGGGGGGGGGGGGGGGGGGGGGGGGGGGGGGGGGGGGGGGGGGGGGGGGGGGGGFGGGGGGGGGGGGGGGGGGGGGGGGGGGGGGGGGGGGGGGGGGGGGGGGGGGGGGGGGGGGFGGGGGGGGGGGGGGGGGGGGGGGGGGGGGFGGGGGCFGGGGGCGEE=EGGGGGGGGGGGGGGGGGGGGGFGGGGGFGFGFFFFFGFGGGGGGFFFFFGFGGBGGFFFFFFFFFFFGFFFGFFFFFFFFB
@M04650:207:000000000-C238N:1:1101:24452:3499 1:N:0:19
ACTCCTACGGGAGGCAGCAGTGGGGAATATTGCACAATGGAGGAAACTCTGATGCAGCAACGCCGCGTGAGCGATGAAGGTCTTCGGATCGTAAAGCTCTGTCTTTAGGGATGATAATGACAGTACCTAAGGAGGAAGCCACGGCTAACTACGTGCCAGCAGCCGCGGTAATACGTAGGTGGCGAGCGTTATCCGGATTTATTGGGCGTAAAGGGAGCGTAGGCGGATACTTAAGTGGGATGTGAAATACTTGGGCTCAACCCGAGTACTGCATTCCAAACTGAGTATCTAG
+
GGGGGGGGGGGGGGGGGGGGGGGGGGGGGGGGGGGGGGGGGGGGGGGGGGGGGGGGGGGGGGGGGGGGGGGGGGGGGGGGGGGGGGGGGGGGGGGGGGGGGGGGGGGGGGGGGGGGGGGGGGGGGGGGGGGGGGGGGGGGGGGGGGGGGGGGGGGGGGGFGGGGGGGGEGGGGGFCFFGGGFGGGGCGEGGGGGGCCEGC??FFGGCEBEEGGGGGGGGGGGEFEGG5EFFGB+:0?FFC?<?BF7>FFGFFGFGF>FFFFFC)<DCBFFFFF=6?<DGF37F469@:2@4:
@M04650:207:000000000-C238N:1:1101:8369:3523 1:N:0:19
ACTCCTACGGGAGGCAGCAGTGGGGAATATTGCACAATGGAGGAAACTCTGATGCAGCAACGCCGCGTGAGCGATGAAGGTCTTCGGATCGTAAAGCTCTGTCTTTAGGGATGATAATGACAGTACCTAAGGAGGAAGCCACGGCTAACTACGTGCCAGCAGCCGCGGTAATACGTAGGTGGCGAGCGTTATCCGGATTTATTGGGCGTAAAGGGAGCGTAGGCGGATACTTAAGTGGGATGTGAAATACTTGGGCTCAACCCGAGTACTGCATTCCAAACTGAGTATCTAG
+
EGGGFGGGGGG@FGGGGGGGGGGGGGGGGGGGGGGGGGGGGGGGGGGGGGGGGGGGGGGGGGGGGGGGGGGGGGGGGGGGGGGGGGGG:FEFGGFFGGGFFG9FGGGFGGFGGGGGGGGGGGGGGGGGGGDGG?EGGFGGGGGDEGGGGGGGGGGGGFGFGFGGGGGCGGGCFFGGGGGGGGGGGDGGGGEGGFEEGEE9FFDG9FGCBCGG?CEG:D<CEG5CEEG5EGGCBGG7>*57;G;FDD7DFGGGCCFF)87?F479:)91=F=B??4=24>/.8CF497).@4)
@M04650:207:000000000-C238N:1:1101:6706:3540 1:N:0:19
ACTCCTACGGGAGGCAGCAGTGGGGAATATTGCACAATGGGCGCAAGCCTGATGCAGCCATGCCGCGTGTAGGAAGAAGGCCCTAGGGTTGTAAAGTACTTTCAGTCGGGAGGAGGGCGTTGATGCTAATATCATCAACGCTTGACGTTACCGACAGAAGAAGCACCGGCTAACTCCGTGCCAGCAGCCGTGGTAATACGGAGGGTGCAAGCGGTAATCGGAATTACTGGGAGTAAAGCGCACGCAGGCGGTTGATTAAGTTAGATGTGAAATCCACGGGCTTAACCTGGGAAT
+
GCCFEFD@FEECGGCFCC@F6F8E@FGFCFCE,CFDGFFGF@:+CFCF7FEGC@EEF86CFFFFGGE+CFF,?F,CFFFG8C7DE@FCG,C?FFAAFFD9FFFCGE?FC@EEGG++@FG:FC+55F,EFFF,CF9AEG@C:C@>A,<@FG<=C+53C7D@FGG7B,,>C7>EGFGG7CFCCCCG@FGEB5CCECGCCGDFGGEGG8C7CEE5C*A:5>;5=GE=+<7?C<=*77<?7*=))))./97).17/)99=4=4@FFGF?:76=7996*0*,35:B(197*/61>FBB(
@M04650:207:000000000-C238N:1:1101:7867:3540 1:N:0:19
ACTCCTACGGGAGGCAGCAGTGGGGAATATTGCACAATGGAGGAAACTCTGATGCAGCAACGCCGCGTGAGCGATGAAGGTCTTCGGATCGTAAAGCTCTGTCTTTAGGGATGATAATGACAGTACCTAAGGAGGAAGCCACGGCTAACTACGTGCCAGCAGCCGCGGTAATAAGTAGGTGGCGAGCGTTATCCGGATTTATTGGGCGTAAAGGGTGCGTAGGCGGATACTTAAGTGGGATGTGAAATACTTGGGCTTAACCCGAGTACTGCATTCCAAACTGAGTATCTAG
+
GDGGGGGGGEGGGEGGGGGGGGFFGGGGFGGGGCGGGGGGC<FCGGA<CFGGGGGFGGGGFGGGGGGEGG7CFGGGGGGGGFFGGGGEGDEGGGGFGFGFGGEAAEFGCGGEGG9AFFFFGEFGF<FG9FCCGDGGGG8A,AF@F::DFFGGGGGGFG?C:DCFGCE:F>BFG,D;9BC>F7D5CEEGECECBCGCC*3?C+<CGGFEC5EGGGG*=<D<CD8<E=:C57@:*<>C>475)/)/*0C*9C77DFG:5))9+61>D7976@4*9*/7<B7@@>DF68@)5*1)
@M04650:207:000000000-C238N:1:1101:16837:3584 1:N:0:19
ACTCCTACGGGAGGCAGCAGTGGGGAATATTGCACAATGGAGGAAACTCTGATGCAGCAACGCCGCGTGAGCGATGAAGGTCTTAGGATCGTAAAGCTCTGTCTTTAGGGATGATAATGACAGTACCTAAGGAGGAAGCCACGGCTAACTACGTGCCAGCAGCCGCGGTAATACGTAGGTGGCGAGCGTTATCCGGATTTATTGGGCGTAAAGGGAGCGTAGGCGGATACTTAAGTGGGATGTGAAATACTTGGGCTCAACCCGAGTACTGCATTCCAAACTGAGTATCTAG
+
GGGGGGGGGGGGGGGGGGGGGGGGGGGGGGGGGGGGGGGGGGGGGGGGGGGGGGGGGGGGGGGGGGGGGGGGGGGGGFGGGFGGGFFGGGGGGGGGGGGGGGGGGGGGGGGGGGGGGGGGGGGGGGGGGGGGGGGGGGGCFFGGGGGGGGGGEGGGGGGGGFFFGGEEGE7BFGGGGFGGGGGG>EGEGGGGGGEGGD5:FGFGGFGEEGGGGGGGGGCGEDDGGG5EGFG7=C>0C4FGFGFFGGGGFGGGCFCFF3FFG>5<DGG:=F6B4=@@AB>@F<D?FFFBF@6)
@M04650:207:000000000-C238N:1:1101:5898:3602 1:N:0:19
ACTCCTACGGGAGGCAGCAGTGGGGAATATTGCACAATGGGGGAAACCCTGATGCAGCAACGCCGCGTGAGTGATGAAGGTTTTCGGATCGTAAAGCTCTGTCTTTGGGGAAGATAATGACGGTACCCAAGGAGGAAGCCACGGCTAACTACGTGCCAGCAGCCGCGGTAATACGTAGGTGGCGAGCGTTATCCGGATTTACTGGGCGTAAAGGGAGCGTAGGCGGATGATTAAGTGGGATGTGAAATACCCGGGCTCAACTTGGGTGCTGCATTCCAAACTGGTAATCTAG
+
FGGGFEGGGGGFGGGGGGGFGGGGGGFFGGGGFGFEGGGGGGGDGGGFGGGGGGGGG@FGGG:FGGG@F:CFGGGFGGGG<FFGGGGGGGGEFGFGFFGGGGGGGGGD7FGBFGGGGFGFECCFGGAFGFGGGGGGGGGGFFCGC<FFGDGGGCGGCFGGGGFGGCEGEGGGGFCFFC:<CGGGGG>EGGGG+>EGGGGCFGGGGGDEEEGGF+CFC35>EDGGGGGGGDGFFGFFGDF:FD67:CCGF*9DG3<555?F7=*??C*()9@=/*97)):9F):FF*/44@FF
@M04650:207:000000000-C238N:1:1101:14236:3628 1:N:0:19
ACTCCTACGGGAGGCAGCAGTGGGGAATATTGCACAATGGGGGAAACCCTGATGCAGCAACGCCGCGTGAGTGATGAAGGTTTTCGGATCGTAAAGCTCTGTCTTTGGGGAAGATAATGACGGTACCCAAGGAGGAAGCCACGGCTAACTACGTGCCAGCAGCCGCGGTAATACGTAGGTGGCGAGCGTTATCCGGATTTACTGGGCGTAAAGGGAGCGTAGGCGGATGATTAAGTGGGATGTGAAATACCCGGGCTCAACTTGGGTGCTGCATTCCAAACTGGTTATCTAG
+
GGGGGGGGGGGGGGGGGGGGGGGGGGGGGGGGGGGGGGGGGGGGGGGGGGGGGGGGGGGGGGGGGGGGGDGGGGGGGGGGGGGGGGGGGGGGGGGGGGGGGGGGGGGGGGGGGGGGGGGGGGGGGGGGGGGGGGGGGFGGGGGGGGGGGGFGGGGGGGGGGGGGGGGGGGGGGGGGGGGGGGCGEEGGGGGGGGGGGGGGGGGGGGGGGGDGFGGGGGGGGGGGGGGGGFFCFCFGGGFGFGFFGGGGFGGGGGGF@FFFGFFGFGGFFF6?:FFFFFFFFFGFFF?AAFFA
@M04650:207:000000000-C238N:1:1101:7119:3655 1:N:0:19
ACTCCTACGGGAGGCAGCAGTGGGGAATATTGCACAATGGGGGGAACCCTGATGCAGCCATGCCGCGTGAATGAAGAAGGCCTTCGGGTTGTAAAGTTCTTTCGGTGATGAGGAAGACTGGGGTGTTAATAGCACTTTAGGTTGACGTTAGTTACAGAAGAAGCACCGGCTAACTCCGTGCCAGCAGCCGCGGTAATACGGAGGGTGCAAGCGTTAATCGGAATGACTGGGCGTAAAGGGCACGCAGGCGGTGACTTAAGTGGGATGTGAAAGCCCTGGGCTTAACCTAGAAA
+
GGDGGGGFGGGCFE;FEGFGG<CFGGGGCGGC9@FGCGGGGGGDFGFGEGGGGAB?EFG@FFGGGGGEGGFGGF9D3DGGGGGGGFG=<><@@FGGGGG9,F<FF:FF=BCGEGGGGGCBFCGGGC7;CAF,,,<FGGFC:BCFG:F::FEFGF<2?A<CFGGGGGGGGGGGGGGDGGGGGGGGGGGGGDGGGEECGFGGG*?E5?EGGGGGGGGG5CFGC3;CGFFFFGGGEG<E*:FD>D>@DCDC>3CDGF**/6*9:7675<G:*=F?7555:<F:>?9FFF?)(9*).
@M04650:207:000000000-C238N:1:1101:24420:3661 1:N:0:19
ACTCCTACGGGAGGCAGCAGTGGGGAATATTGCACAATGGGGGAAACCCTGATGCAGCAACGCCGCGTGAGTGATGACGGTCTTCGGATTGTAAAGCTCTGTCTTTGGGGACGATAATGACGGTACCCAAGGAGGAAGCCACGGCTAACTACGTGCCAGCAGCCGCGGTAATACGTAGGTGGCGAGCGTTATCCGGATTTACTGGGCGTAAAGGGAGCGTAGGCGGATGATTAAGTGGGATGTGAAATACCCGGGCTCAACTTGGGTGCTGCATTCCAAACTGGTTATCTAG
+
GGGGGGGGGGGGGGGGGGGGGGGGGGGGGGGGGGGGGGGGGGGGGGGGGGGGGGGGGGGGGGGGGGGGGGGGGGGGDFGGGGGGGGGGGGGGGGGGGGGGGGGGGGGGGGGGGGGGGGGGGGGGGDFGGGFGGGGGGGGGGGGGDFGGGGGFEFEGGFGGGGGGGGEEGGCEEGGGGFGGGGCGEGGGGGGGDGGGEGGGGGGGGGGG?=E=FGG=ECGGEGGGGGC=EFG7=<DGFGFG@GFFGGGGFFCCDDDEBFFFFFDFFGGBEFFFFF?B4>F?F<7?/*6)6?42
@M04650:207:000000000-C238N:1:1101:25459:3687 1:N:0:19
ACTCCTACGGGAGGCAGCAGTGGGGAATATTGCACAATGGGGGAAACCCTGATGCAGCAACGCCGCGTGAGTGATGAAGGTTTTCGGATCGTAAAGCTCTGTCTTTGGGGAAGATAATGACGGTACCCAAGGAGGAAGCCACGGCTAACTACGTGCCAGCAGCCGCGGTAATACGTAGGTGGCGAGCGTTATCCGGATTTACTGGGCGTAAAGGGAGCGTAGGCGGATGATTAAGTGGGATGTGAAATACCCGGGCTCAACTTGGGTGCTGCATTCCAAACTGGTTATCTAG
+
GGGGGGGGGGGGGGGGGGGGGGGGGGGGGGGGGGGGGGGGGGGGGGGGGGGGGGGGGGGGGGGGGGGGGGGGGGGGGGGGFGGGGGGGEGGGFFGGGGGGGGGGEGGGGGGGGGGGGGEFGGDGGGGGFGFGGFGGGFFGGGGGGGGGCGDGGGGGGGGGGFGGGGGGGGGFGGGGGGGGGGGGC=EGDEGFGFGDCCCECCFGGGGGDDDFGGGFECDGEG=CCCGGGCF?FGFGDG:4?DFFFF7DF76CDDGFBFF?GFFF@7C:>FF?FF?=>AGBF<CFFF4)69@A
@M04650:207:000000000-C238N:1:1101:15329:3688 1:N:0:19
ACTCCTACGGGAGGCAGCAGTAGGGAATCTTCGGCAATGGACGAAAGTCTGACCGAGCAACGCCGCGTGAGTGAAGAAGGTTTTCGGATCGTAAAACTCTGTTGTTAGAGAAGAACAAGGACGTTAGTAACTGAACGTCCCCTGACGGTATCTAACCAGAAAGCCACGGCTAACTACGTGCCAGCAGCCGCGGTAATACGTAGGTGGCAAGCGTTGTCCGGATTTACTGGGCGTAAAGGGAGCGTAGGCGGATGATTAAGTGGTATGTGAAATACCCGGGCTCAACTTGGTTGC
+
CEFDEDFFGGEGGGGE:6CFFGGAF8EC@@C<CFEECDGCGEGC@:FE9CEF,FCG+@C@<:++CCGGGGGCFGGGAECFFA,+?7FCCC@FFGC??FGEFFEGF<FFCFFGEAF==F?FFGE>D>CFFFCGGGGGCG<>:BG=FFFFGGGGEGGFGGGGG?FGFCF:CE@8DFG@FCCFGGGGGFBBFEEEC1=>9;CFBFGC;:FEBFCFGGEG5C73?C8ECC99E48FFECC<D4C47)<//>C*7D)>DD*@B*@F4C**29AFF48F4@)41CE39G?*0@2<:/(41
@M04650:207:000000000-C238N:1:1101:15100:3720 1:N:0:19
ACTCCTACGGGAGGCAGCAGTGGGGAATATTGCACAATGGGGGAAACCCTGATGCAGCAACGCCGCGTGAGTGATGAAGGTTTTCGGATCGTAAAGCTCTGTCTTTGGGGAAGATAATGACGGTACCCAAGGAGGAAGCCACGGCTAACTACGTGCCAGCAGCCGCGGTAATACGTAGGTGGCGAGCGTTATCCGGATTTACTGGGCGTAAAGGGAGCGTAGGCGGATGATTAAGTGGGATGTGAAATACCCGGGCTCAACTTGGGTGCTGCATTCCAAACTGGTTATCTAG
+
DGGGGGGGGGGFGGGGGGGGGGGGGGGFGGGGGGGGGGGGGGGGGGGGGGGGGGGGGGFGGGGGGGGGGGGGGGGGGGGGGGGGGGGGGGGGGGGGGGGGGGGGGGGGGGGGGGGGGGGGGGGGGGGGGGGGEFGGGGGGGGGGGGGGGGGGGGGGGGFGGGGGGGGGEEGGGGGGGGGGGGGGGGGGGGCFGGGGGGGGGGGFGGGGGGGGGGGGGGGGGGEGGGE5=CEGFGGCFGFC6C6@FFGGFGGDCGGFFFF@G4:C4C7:5FF?)*19AAF=FAG46**)6F?2
@M04650:207:000000000-C238N:1:1101:13484:3758 1:N:0:19
ACTCCTACGGGAGGCAGCAGTGGGGAATATTGCACAATGGGCGCAAGCCTGATGCAGCCATGCCGCGTGTATGAAGAAGGCCTTCGGGTTGTAAAGTACTTTCAGCGAGGAGGAAGGCGTTAAGGTTAATAACCTTGGCGATTGACGTTACTCGCAGAAGAAGCACCGGCTAACTCCGTGCCAGCAGCCGCGGTAATACGGAGGGTGCAAGCGTTAATCGGAATTACTGGGCGTAAAGCGCACGCAGGCGGTCTGTCAAGTCGGATGTGAAATCCCCGGGCTCAACCTGGGAAC
+
GGGGGGGGGGGGGGGGGGGGGGGGGGGGGGGGGGGGGGGGGGGGGGGGGGGGGGGGGGGGGGGGGGGGGGGGGGGGGGGGGGGGGGGGGGGGGGGGGGGGGGGGGGGGGGGGGGGGGGGGGGGGGGGGGGGGGGGGGGGGEGFGGGGGGGGGGGGGGGGGGGGGGGGGGGGGGGGGGGGGGGGGGGGGGGGGGGGGGGGGGGGGGGGGGG?FGGDGGGGGEGGGFGGGGFGCDGGGGGFGFGFFGGGGEGGGGDGFFF4*<BGGE<DFFFFFFFFF?>GDFFGFF?F7:F:?F2
@M04650:207:000000000-C238N:1:1101:10781:3794 1:N:0:19
ACTCCTACGGGAGGCAGCAGTGGGGAATATTGCACAATGGGGGAAACCCTGATGCAGCAACGCCGCGTGAGTGATGAAGGTTTTCGGATCGTAAAGCTCTGTCTTTGGGGAAGATAATGACGGTACCCAAGGAGGAAGCCACGGCTAACTACGTGCCAGCAGCCGCGGTAATACGTAGGTGGCGAGCGTTATCCGGATTTACTGGGCGTAAAGGGAGCGTAGGCGGATGAGTAAGTGGGATGTGAAATACCCGGGCTCAACTTGGGTGCTGCATTCCAAACGGGTTATCTAG
+
GGCGGGGGGGGGGGGGGGGFGGGGEFGGGGGGGGGGGGFGGGGFEGDFGGGGGGGGGEDG@FGGGGGGGGGGFGGGFCGGFFGGGCFGEGGGGGGGGG8<?BECFDFGD:FGGGGGGGGGGGGGGGGGGGGGFFGGGGGGGGGGGG>DFGGDFGGGFGF7FFFFG>EGFGF@ACCCFGGGGGGE*:*4:BGG9FGEGCEC++>2?CFG>CEGGFG8=CCDCDGCC=:5CF+<*0:CF4@C)7/=DGFFF*9C379>5>FF6*::<D*8B*9FFF?955>=3(93))72<??<
@M04650:207:000000000-C238N:1:1101:10879:3805 1:N:0:19
ACTCCTACGGGAGGCAGCAGTGGGGAATATTGCACAATGGGGGAAACCCTGATGCAGCAACGCCGCGTGAGTGATGAAGGTTTTCGGATCGTAAAGCTCTGTCTTCAGGGACGATAATGACGGTACCTGAGGAGGAAGCCACGGCTAACTACGTGCCAGCAGCCGCGGTAATACGTAGGTGGCGAGCGTTGTCCGGATTTACTGGGCGTAAAGGGAGCGTAGGCGGATGATTAAGTGGGATGTGAAATACCCGGGCTCAACCTGGGTGCTGCATTCCAAACTGGGAATCTAG
+
GGGGGGGGGGGGGGGGGGGGGGGGGGGGGGGGGGGGGGGGGGGGGGGGGGGGGGGGGGGGGGGGGGGGCFGGGGGGGGGG@FGGGGGGGGGGGGGGGGGGGGGGGGGGGGGGGGGGGGGGGGGGGGGGGGGGGGGGGGGGGGGGGGGGGGGGEGGGGGGGGGGGGGGGGGGGGGGGGGGGGGGGGGGGGGGGGGGGCEEGGGGGGGGGGGGGGGGGGGDGGDEFGGGGDFF?FCGGCGF4@DFFGG7>?7FGGGD:<FFFGFGGFG4:EFFFF?F4<>GBF)09F>F:7??A
@M04650:207:000000000-C238N:1:1101:12025:3827 1:N:0:19
ACTCCTACGGGAGGCAGCAGTGGGGGATATTGCACAATGGGCGAAAGCCTGATGCAGCAACGCCGCGTGAGCGATGAAGGCCTTCGGGTCGTAAAGCTCTGTCCTCAAGGAAGATAATGACGGTACTTGAGGAGGAAGCCCCGGCTAACTACGTGCCAGCAGCCGCGGTAATACGTAGGGGGCTAGCGTTATCCGGAATGACTGGGCGTAAAGGGTGCGGAGGCGGTCTTTCAAGCCAGAAGTGAAAGGCTACGGCTCAACCTGAGTAAGCTTTTGGAACTGTAGGACTTGAGG
+
GGGGGGGGGGGGGGGGGGGGGGGGGGGGGGGFGGGGGGGGEGGGGGGGGGGGGGGGGGGGGGGGGGGGGGGGGGGGGGGGDFGGGGGGGGGGGGGGGGGGGGGGGGFEFFGGGGFDGGFGFFG+BFBDFGGF8FG@D8CCCEGGG:@DCEGFEG7FGGGGGFFGGGGG1:C9CEGCCCEGEEEGGCFEEC8:+<CEECF+<99EGGGG5C5EF?>8*75)21?C=EEE=C+<@+2+*95*7<9F7DCF@CGF5CC5>:F6:>*0?4*.18?=*8==(.::)):@BF=)46=B0(
@M04650:207:000000000-C238N:1:1101:13783:3914 1:N:0:19
ACTCCTACGGGAGGCAGCAGTAGGGAATCTTCCGCAATGGACGAAAGTCTGACGGAGCAACGCCGCGTGAACGATGAAGGTCTTAGGATCGTAAAGTTCTGTTATCAGGGAAGAACAAGTATTGGAGTAACTGCCAGTACCTTGACGGTATCTAACCAGAAAGCCACGGCTAACTACGTGCCAGCAGCCGCGGTAATACGTAGGTGGCAAGCGTTGTCCGGAATTATTGGGCGTAAAGGGCGCGCAGGCGGCCTCTTAAGTCTGATGTGAAATCTTGTGGCTTAACCGCAAGCG
+
GGGGGGGGGGGGGGGGGGGGGGGGGGGGGGGGGGGGGGGGGGGGGGGGGGGGGGGGGGGGGGGGGGGGGGGGGGGGGGGGGGGGGGGGGGGGGGGGGGGGGGGGGGGGGGGGGGGGGGGFGGGGGGGGGGGGGGGGGGGGGGGGGGGGGGGGGGGGGGGGGGGGGGGGGGGGGGGGGGGGGGGGGGGGGGGGGGGGGGGGGGGGFGGGGGGGGGGGGGGGG:E=8EGGGFGGDEG5FFFGFGFFGDGC3DGGC<FFFFFFGFGFFDGFFFFFFFFF<BGFFFFFFFB07>>>F?
@M04650:207:000000000-C238N:1:1101:17320:3933 1:N:0:19
ACTCCTACGGGAGGCAGCAGTGGGGAATATTGCACAATGGAGGAAACTCTGATGCAGCAACGCCGCGTGAGCGATGAAGGTCTTCGGATCGTAAAGCTCTGTCTTTAGGGATGATAATGACAGTACCTAAGGAGGAAGCCACGGCTAACTACGTGCCAGCAGCCGCGGTAATACGTAGGTGGCGAGCGTTGTCCGGATTTACTGGGCGTAAAGGGAGCGTAGGCGGATTTTTAAGTGGGATGTGAAATACCCGGGCTCAACCTGGGTGCTGCATTCCAAACTGGGAATCCAG
+
EEEGFF@F:FGGGGGECEFGCFC@C;;E<CC<<EEEG<FCFDFCDEFF<@CFCEFGFCDFFGGGGDGGGGCFEGGGEFGGGE??<FGCFEEEFGD@FGGGGGFF9,EFGGGFCFFFG?FGFEDEGEEDFDF<=ECEFFDFFFGCFCEFFFF<FFGGGFGGGFGFEGEEFGECFFF>D8>F;>2*8CGGEGEEC9EGEE19335<CFFDEE5EG+;@CDDG*5;9EE::*60<F?>+:CFC77/9:7*CF:7<C79>BFFFFF45FFC15=@FF4/7<5:=52CFF)972)18
@M04650:207:000000000-C238N:1:1101:12747:3968 1:N:0:19
ACTCCTACGGGAGGCAGCAGTGGGGAATATTGCACAATGGGCGAAAGCCTGATGCAGCAACGCCGCGTGAGCGATGAAGGCCTTCGGGTCGTAAAGCTCTGTCCTCAAGGAAGATAATGTCGGTACTTGAGGAGGAAGCCCCGGCTAACTACGTGCCAGCAGCCGCGGTAATACGTAGGGGGCTAGCGTTATCCGGAATTACTGGGCGTAAAGGGTGCGTAGGCGGTCTTTCAAGCCAGAAGTGAAAGGCTACGGCTCAACCGTAGTAAGCTTTTGGAACTGTAAGACTTGAGG
+
GGGGGGGGGGGGGGGGGGGGGGGGGGGGGGGGGGGGGGGGGGGGGGGGGGGGGGGGGGGGGGGGGGGGGGGGGGGGGGGGGGGGGGGGGGGGGGGGGFGGGGGGGGGGGGGGGGGGGGGGGGGGGGGGGGGGGGGGGGGGGGGGGGGGGGGGGGGGGGGGGGFGGEGGEGGGGGGFGGGGGGGGGGGGCEGGGCGGGGGGGGFGGGGGGGGGGGGGGGGGGGGGGGGGCGGGFGGFGGFGFGFFGGGGFG<C<DD55>@FFFGDFGCAFFFF*@FFBFGFFB:FFF42)9?A:0
@M04650:207:000000000-C238N:1:1101:6374:3968 1:N:0:19
ACTCCTACGGGAGGCAGCAGTAGGGAATCTTCGGCAATGGACGAAAGTCTGACCGAGCAACGCCGCGTGAGTGAAGAAGGTTTTCGGATCGTAAAACTCTGTTGTTAGAGAAGAACAAGGACGTTAGTAACTGAACGTCCCCTGACGGTATCTAACCAGAAAGCCACGGCTAACTACGTGCCAGCAGCGGCGGTAATACGAAGGTGGCAAGCGTTGTCCGGATTTATGGGGCGTAAAGCGAGCGCAGGCGGTTTCTTAAGTCAGCTGTGAAAGCCCCCGGCTAAACCGTGGAGG
+
GGGGGGGGGGGGGGGGGGGGGAFFG@FGGGG9FCCFGGGGECFCGGGGGGGGGGGGGGGGGGGGGGGGGGEGGGGGGGGD,EFFGGGGFCGGGGGFGGFGFGGEF@FG,FGGGGGGGG<==<C83,8@C<9AFBF,>D7++@AD83CFGGGGGG93,>:@FFF,7@8C>*>:F7CFGGFG7>>ECFGC*=:E>8=8E+<C*18:CD8C8FFEC*/?*0*98*8*3?7++9*:7:D5>FF<>D55)/>C)9D)1*0/7/9=:6*2)29<FF40*)7881>3)(*)1?<9(0<0??
@M04650:207:000000000-C238N:1:1101:23335:3979 1:N:0:19
ACTCCTACGGGAGGCAGCAGTGGGGAATATTGCACAATGGGGGAAACCCTGATGCAGCAACGCCGCGTGAGTGATGAAGGTTTTCGGATCGTAAAGCTCTGTCTTTGGGGAAGATAATGACGGTACCCAAGGAGGAAGCCACGGCTAACTACGTGCCAGCAGCCGCGGTAATACGTAGGTGGCGAGCGTTATCCGGATTTACTGGGCGTAAAGGGAGCGTAGGCGGATGATTAAGTGGGATGTGAAATACCCGGGCTCAACTTGGGTGCTGCATTCCAAACTGGTTATCTAG
+
GGGGGGGGGGGGGGGGGGGGGGGGGGGGGGGGGGGGGGGGGGGGGGGGGGGGGGGGGGGGGGGGGGGGGGGGGGGGGGGGGGGGGGGGGGGGGGGGGGGGGGGGGGGGGGGGGGGGGGGGGGGGGGGGGGGGGGGGGGGGGGGGGGGGGGGGGGGGGGGGGGGGGGGGGGGGGGGGGGGGGGGGGGGGGGEGGGGGGGGGGGGGGGGGGGGGGGGGGGGGGGGGGGCCEFG?FFDEFGFGFGFFGGFGFGGGGGDBDFFFGFCGFGGFFFFFFFFFF>7@FFGFFFFBFFFF
@M04650:207:000000000-C238N:1:1101:20108:3986 1:N:0:19
ACTCCTACGGGAGGCAGCAGTGGGGAATATTGCACAATGGGGGAAACCCTGATGCAGCAACGCCGCGTGAGTGATGAAGGTTTTCGGATCGTAAAGCTCTGTCTTTGGGGAAGATAATGACGGTACCCAAGGAGGAAGCCACGGCTAACTACGTGCCAGCAGCCGCGGTAATACGTAGGTGGCGAGCGTTATCCGGATTTACTGGGCGTAAAGGGAGCGTAGGCGGATGATTAAGTGGGATGTGAAATACCCGGGCTCAACTTGGGTGCTGCATTCCAAACTGGTTATCTAG
+
GGGGGGGGGGGGGGGGGGGGGGGGGGGGGGGGGGGGGGGGGGGGGGGGGGGGGGGGGGGGGGGGGGGGGGGGGGGGGGGGGGGGGGGGGGGGGGGGGGGGGGGGGGGGGGGGGGGGGGGGGGGGGGGGGGGGGGGGGGGGGGGGGGGGGGGGGGGGGGGGGGGGGGGGEGCEGGGGGGGGGGGGGGGGGGGGGGGGGGGGGGGGGGGGGGGGGGGFGGGGDGGFDGEGEFCE=?DGDFFGFGFFGFGGFGFCDGGFDFFFCFGGFG<:EFFF?FFFFFGFFBFFBBFFBFFA
@M04650:207:000000000-C238N:1:1101:25083:4072 1:N:0:19
ACTCCTACGGGAGGCAGCAGTGGGGAATATTGCACAATGGGGGAAACCCTGATGCAGCAACGCCGCGTGAGTGATGAAGGCCTTCGGATCGTAAAGTCCTGTCTTCGGGGAAGATAATGACGGTACCCAAGGAGGAAGCCACGGCTAACTACGTGCCAGCAGCCGCGGTAATACGTCGGTGCCGGGCGCTATCCGGATTTACTGGGCGTAAAGGTAGTGTAGGCGGATGAGTATGTGGGATGTGGAAGACGCGGGCTCAACTTGGGTGCTGCATTCCAAGCTGGATCTCTAG
+
GGGGGGGGGGGGGGGGGGGGG<FGGGGG@,F6FCFGGGGFG7F+FG,FGGGG9FFDGGGGGGGGGGGGG7,<EFGGGGGG8,CFGGG7FGGGGGGC5<EF,FF,,5:F7CF+FF<,CF9,,++83>CFGE=+,3+@<=FDF8>3+8+@3@FF33,**3,*5,,3*C*54*=CGGGG,:BFE*2B**3=*38*++;*85*+0+0<FC/:1:E5<A+3?06*+:++*/57:*00/+0+0:>7)/00*:9*)0*)/)9)87F@67:*9*/,)/9*686*.)**))2).*)46*8)
@M04650:207:000000000-C238N:1:1101:23956:4087 1:N:0:19
ACTCCTACGGGAGGCAGCAGTGGGGAATATTGCACAATGGGGGAAACCCTGATGCAGCAACGCCGCGTGAGTGATGAAGGTTTTCGGATCGTAAAGCTCTGTCTTTGGGGAAGATAATGACGGTACCCAAGGAGGAAGCCACGGCTAACTACGTGCCAGCAGCCGCGGTAATACGTAGGTGGCGAGCGTTATCCGGATTTACTGGGCGTAAAGGGAGCGTAGGCGGATGATTAAGTGGGATGTGAAATACCCGGGCTCAACTTGGGTGCTGCATTCCAAACTGGTTATCTAG
+
<FGGGGEFFG7FGGEFEGGFFGFFEGGFGFGFFFFGGGGGGDGGGGGFEGGGGGEGGGFGEEEGGGGGE:FFGGFFGGFGFFFFGGGGGEGGFGGFGGGAFGCFGFFGGGGGGGGFGGGDDGGEGGGGGGGFF=>FGGGFGFEEE7>A<BDEECEFGGGFGGFFE:ECFC7CCFE,?B<FCGGGDGGGGGGF>9B>BCGGDGCFFGCE8CCCFC5@EGGD=CE6=E:EC7+<9+:<:7FC@C<?GGFD?FG*CDC3))9?*8CFFCGFFF=?)*9@5<G?FAF;87=8<4@)
@M04650:207:000000000-C238N:1:1101:24326:4161 1:N:0:19
ACTCCTACGGGAGGCAGCAGTAGGGAATCTTCGGCAATGGACGAAAGTCTGACCGAGCAACGCCGCGTGAGTGAAGAAGGTTTTCGGATCGTAAAACTCTGTTGTTAGAGAAGAACAAGGACGTTAGTAACTGAACGTCCCTTGACGGTATCTAACCAGAAAGCCACGGCTAACTACGTGCCAGCAGCCGCGGTAATACGTAGGTGGCAAGCGTTGTCCGGATTTATTGGGCGTAAAGCGAGCGCAGGCGGTTTCTTAAGTCTGATGTGAAAGCCCCCGGCTCAACCGGGGAGG
+
GGGGGGGGGGGGGGGGGGGGGGGGGGGGGGGGGGGGGGGGGGGGGGGGGGGGGGGGGGGGGGGGGGGGGGGGGGGGGGGGGGGGGGGGGGGGGGGGGGGDGGGGGGGGGGGGGGGGGGGGGGGGGGGGGGGGGGGGGGGGGGGGGGGGGGFGGGGFGFFFFGGGGGGGGGDEGFFGGGGGGGGGFGGGGGGGGGGGGGGGFGGGGGGGGGGGGGGGGFFDGGCEFF7FFFFFBGGGGDFGFGFFGGDG3DGCD3C=BFFFGF7CFFF>FFFFFF>)41>@E9DFFFF99>D09B
@M04650:207:000000000-C238N:1:1101:20125:4181 1:N:0:19
ACTCCTACGGGAGGCAGCAGTGGGGAATATTGCACAATGGGCGGAAGCCTGATGCAGCGACGCCGCGTGAGGGATGACGGCCTTCGGGTTGTAAACCTCTTTCAGCAGGGACGAAGCGCAAGTGACGGTACCTGCAGAAGAAGCACCGGCTAACTACGTGCCAGCAGCCGCGGTAATACGTAGGGTGCGAGCGTTGTCCGGAATTACTGGGCGTAAAGAGTTCGTAGGCGGTTTGTCGCGTCGTTTGTGAAATCCCGCAGCTTAACTGTGGGCGTGCAGGCGATACGGGCAGAC
+
GGGGGGGGGGGGGGGGGGGGGGGGGGGGGGGGGGGGGGGGGGGGGGGGGGGGGGGGGGGGGGGGGGGGGGGGGGGGGGGGGGGGGGGGGGGGGGGGGGGGGGGGGGGGGGGGGGGGGGGGGGGGGGGGGGGGGGGGGGGGGGGGGGGGGGGGGGGGGGGGGGGGGGGGGGGEGCGEGGGGFGGGGGGGGGGGGEGGDFGGGGGGGGGFGGFGGGGGGGGGGGDGGGFGGGGE@GGGGGF3<DE:<FCC5>FGFFCFF37>EFFFFGGFFFF)5>DEF?GFFF55).;?B@>B(.
@M04650:207:000000000-C238N:1:1101:22657:4184 1:N:0:19
ACTCCTACGGGAGGCAGCAGTGGGGAATATTGCACAATGGGGGAAACCCTGATGCAGCAACGCCGCGTGAGCGATGAAGGTCTTCGGATCGTAAAGCTCTGTCTTTAGGGATGATAATGACAGTACCTAAGGAGGAAGCCACGGCTAACTACGTGCCAGCAGCCGCGGTAATACGTAGGTGGCGAGCGTTATACGGATTTATTGGGCGTAAAGGGAGCGTAGGCGGATTTTTAAGTGGGATGTGAAATACTCAGGCTCAACCTGGGGGCTGCATTCCAAACTGGAAGTCTAG
+
GGGGGGGGGGGGGGGGGGGGGGGGGGGGGGGGGGGGGGGGGGGGGGGGGGGGGGGGGGGGGGGGGGGGGGGGGGGGGGGGGGGGGGGGGGGGGGGGGGGGGGGGGGGGGGGGGGGGGGGGGGGGGGGGGGGGGGGGGGGGGGGGGGGGGGGGGGGGGGGGGGGGGGGGGGGGGGGGGGGGGGGGGGGGEGGGGGGGGGGGGGGGGGGGGGE5FGGGGGGCCDGGGG5CCDFCFGFCFGFF?GFFGGGDFFGGGGGF>>FFF@<FFGGFEFF@FFFFFFGFFBD@;F?:>F?2
@M04650:207:000000000-C238N:1:1101:20662:4201 1:N:0:19
ACTCCTACGGGAGGCAGCAGTGGGGAATATTGCACAATGGGGGAAACCCTGATGCAGCAACGCCGCGTGAGTGATGAAGGTTTTCGGATCGTAAAGCTCTGTCTTTGGGGAAGATAATGACGGTACCCAAGGAGGAAGCCACGGCTAACTACGTGCCAGCAGCCGCGGTAATACGTAGGTGGCGAGCGTTATCCGGATTTACTGGGCGTAAAGGGAGCGTAGGCGGATGATTAAGTGGGATGTGAAATACCCGGGCTCAACTTGGGTGCTGCATTCCAAACTGGTTATCTAG
+
GGGGGGGGGGGGGGGGGGGGGGGGGGGGGGGGGGGGGGGGGGGGGGGGGGGGGGGGGGGGGGGGGGGGGGGGGGGGGGGGGGGGGGGGGGGGGGGGGGGGGGGGGGGGGGGGGGGGGGGGGGGGGGGGGGGGGGGGGGGGGGGGGGGGGGGGGGGGGGGGGGGGGGGGGGGGGGGGGGGGGGGGGGGGGGGGGGGGGGGGGGGGGGGGGGGGGGGGGGGGGGGGGGGCEGFGFGGGFCFGFGFFGGGGFGGGGGGFFFFFGFFGFGGFFFFFFFFFFADFFAFFF?6>A9=:
@M04650:207:000000000-C238N:1:1101:12282:4217 1:N:0:19
ACTCCTACGGGAGGCAGCAGTGGGGAATATTGCACAATGGGGGAAACCCTGATGCAGCAACGCCGCGTGAGTGATGAAGGTTTTCGGATCGTAAAGCTCTGTCTTTGGGGAAGATAATGACGGTACCCAAGGAGGAAGCCACGGCTAACTACGTGCCAGCAGCCGCGGTAATACGTAGGTGGCGAGCGTTATCCGGATTTACTGGGCGTAAAGGGAGCGTAGGCGGATGATTAAGTGGGATGTGAAATACCCGGGCTCAACTTGGGTGCTGCATTCCAAACTGGTTATCTAG
+
FGGGGGGGGGDGGGGGGGGGG8FGGGD8FGGGGGFFGGGGGGGG7FFFGGGGGGGGFFGGGGGGGDGFGGGF9FGGGFGGGCFGGEGGGGGFGGGGGGGGGGDEF9<FE@E==,EFGGGFGG@CGGCGGGDFFG7FGGGFGGGGGD@FGDCCGFDEFFGGFFGFGGGDFGCFGGGCG@CFGGGGGGGD*=ECFGGG>C5C9?FGGGGGEGEGGFD*>3<D=95<EDE*>9+<@F>CCFF7?G/@7*0?@C6DD79)736?*9:*94C179BFF?BBAA*=>2C?**/)69*<
@M04650:207:000000000-C238N:1:1101:5769:4224 1:N:0:19
ACTCCTACGGGAGGCAGCAGTGGGGAATATTGCACAATGGGGGGAACCCTGATGCAGCCATGCCGCGTGAATGAAGAAGGCCTTCGGGTTGTAAAGTTCTTTCGGTGATGAGGAAGACTGGGGTGTTAATAGCACTTTAGGTTGACGTTAGTTACAGAAGAAGCACCGGCTAACTCCGTGCCAGCAGCCGCGGTAATAAGGAGGGTGCAAGCGTTAATCGGAATTACTGGGCGTAAAGCGCAAGCAGGCGGTTGATTAAGTTAGATGTGAAATCTCCGGGCTTAACCTGGGAAT
+
FGGGGGGGGGGGGGGGGGGGGGGGGGGGGGGGGGGGGGGGGGGGGGGGGGGGGGGGGGFGGGGGGGGGGGGFGGGGGGGGGGGGGGGGGGGFGGGGFGGGGG9F738>,@FFGG>@EDF<C:FFD7=3C,@FGFFFGGGGG,;CF,:CCCFFGA9F<FGGGGGGFGFFF7CCFG+2:EGGGG+<EFC@GEGCG*:C+2++33/AC88C+0<7E=EGCC>5EDGFG??FGGFFBGGGC**7))).*209>DDC79669?69<@FC@FG9476F@?*149D:BFF?F@FFF@FB((
@M04650:207:000000000-C238N:1:1101:12585:4249 1:N:0:19
ACTCCTACGGGAGGCAGCAGTGGGGAATATTGCACAATGGGCGAAAGCCTGATGCAGCAACGCCGCGTGAGCGATGAAGGCCTTCGGGTCGTAAAGCTCTGTCCTCAAGGAAGATAATGACGGTACTTGAGGAGGAAGCCCCGGCTAACTACGTGCCAGCAGCCGCGGTAATACGTAGGGGGCTAGCGTTAGCCGGAATTACTGGGCGTAAAGGGTGCGTAGGCGGTCTTTCAAGCCAGAAGTGAAAGGCTACGGCTCAACCGTAGTAAGCTCTGGAAACTGACGGACCTGAGT
+
GGGGGGGGGGGGGGGGGGGGGGFGGGGG?FGGGGGGGGGGGGGGGGGGGGGGGGGGGGEGGGGGGGGGG@FGGGFFDGGGGGGGGGGGGGGGGGGGG<FGFGGGCE9FGGG8FGGG<FFCF@FCCG9?BA=F=FFF8@F<FCF<F+>BDBBEC:<3<FG>FFGGEEGG7:FE;<C@,2=77*88CFGGB:8*?BCEE58FG79EGFDE:C*:F?GG5/9*;<*<*:CC520+9C*<5D>*)99*7>*07C*0*95)))19F4DC37C>4166)/*/)(*)9)*)050(()0((.
@M04650:207:000000000-C238N:1:1101:8764:4260 1:N:0:19
ACTCCTACGGGAGGCAGCAGTGGGGAATATTGCACAATGGGCGAAAGCCTGATGCAGCAACGCCGCGTGAGCGATGAAGGCCTTCGGGTCGTAAAGCTCTGTCCTCAAGGAAGATAATGACGGTACTTGAGGAGGAAGCCCCGGCTAACTACGTGCCAGCAGCCGCGGTAATACGTAGGGGGCTAGCGTTATCCGGAATTACTGGGCGTAAAGGGTGCGTAGGCGGTCTTTCAAGCCAGAAGTGAAAGGCTACGGCTCAACCGTAGTAAGCTTTTGGAACTGTAGGACTTGAGG
+
GGGGGFGGGGGGGGGGGGGGGGGGGGGGG<CFEEGGGFFFGFGGGGGGD<FFFGGGGGGGGGGGGGGGGGDGGGGDGFFFGGGGCGGGGGGCFFGFGGGGGFCGGGGGGDFGGFEFGGGGGGCFGDFGG9=FFGGGFFGGGGGGGGGGGGGGCEGGGFGGGGGFEEG*1BFGGGGFFFEGDEE>8=87=EEGGFGGGEGGFCFGGGFEE7CEFGGFGGG<E<=FECEEGGCFBFGDDGFGF<@6FGCC:7C<9<537>FFF>GG)*16B=FF9*?FFFGF4479=4=)(9?<0(
@M04650:207:000000000-C238N:1:1101:15201:4344 1:N:0:19
ACTCCTACGGGAGGCAGCAGTGGGGAATATTGCACAATGGAGGAAACTCTGATGCAGCAACGCCGCGTGAGCGATGAAGGTCTTAGGATCGTAAAGCTCTGTCTTTAGGGATGATAATGACAGTACCTAAGGAGGAAGCCACGGCTAACTACGTGCCAGCAGCCGCGGTAATACGTAGGTGGCGAGCGTTATCCGGATTTATTGGGCGTAAAGGGAGCGTAGGCGGATACTTAAGTGGGATGTGAAATACTTGGGCTCAACCCGAGTACTGCATTCCAAACTGAGTATCTAG
+
GGGGGGGGGGGGGGGGGGGGGGGGGGGGGGGGGGGGGGGGGGGGGGGGGDGGGGGGGGGGGGGGGGGGGGGGGGGGGGGGGGGGGGGGGGGGGGGGGGGGGGGGGGGGGGGGGGGGGGGGGGGGGGGGGGGGGGGGGGGGGGGGGGGGGGGGGGGGGGGGGGGGGGGGGGGGGGGGGGGGGGGGEGGGCGGGGGGGGG8EEGGGGGGGEGEG?FGGGDGDC<GGGGGGG:FF@<DEGGFFFGFFGGGDFGDFFGGFFFFFGFGD3DGFFF6=FFF?<<GFFAGF?FFA>BFF
@M04650:207:000000000-C238N:1:1101:19967:4416 1:N:0:19
ACTCCTACGGGAGGCAGCAGTGGGGAATATTGCACAATGGGGGGAACCCTGATGCAGCAACGCCGCGTGAGTGATGAAGGTTTTCGGATCGTAAAGCTCTGTCTTTGGGGAAGATAATGACGGTACCCAAGGAGGAAGCCACGGCTAACTACGTGCCAGCAGCCGCGGTAATACGTAGGTGGCGAGCGTTATCCGGATTTACTGGGCGTAAAGGGAGCGTAGGCGGATGATTAAGTGGGATGTGAAATACCCGGGCTCAACTTGGGTGCTGCATTCCAAACTGGTTATCTAG
+
GGGGGGGGGGGGGGGGGGGGGGGGGGGGGGGGGGGGGGGGGGGGGGGGGGGGGGGGGGGGGGGGGGGGGGGGGGGGGEGGGGGGGGGGGGGGGGGGGGGGFFGGGGGGGGGGGGGGGGGGGGGGGGGGGGGGGGGGGGGGGGGGGGGGGGGGGGGGGGGGFGGGGGGGGGGGGGGGGGGGGGGGGGGGGGGGGGGGDGEGCGGGGGGGEDGGGGGGGGGGGGCGGG=5EGFFFGGGGGFGFGFFGCFG4?CFDGGFBFFFGFGGFGG?DFFFF?FFABGB32CFFFFA<??B
@M04650:207:000000000-C238N:1:1101:8774:4482 1:N:0:19
ACTCCTACGGGAGGCAGCAGTGGGGAATATTGCACAATGGGGGAAACCCTGATGCAGCAACGCCGCGTGAGTGATGAAGGTTTTCGGATCGTAAAGCTCTGTCTTTGGGGAAGATAATGACGGTGCCTAAGGAGGAAGCCACGGCTAACTACGTGCCAGAAACCGCGGGATTACGAAGGGTGCAAGGGTGCAGCAGAACTACTGGGGGTAAAGCGCACGCAGGCGATTGATTATATTAGAGGGGAAATCCCCGCCCTCAGTCTGGGGGCTAAACTCGAAGCTGACAGGGGCG
+
GGGGGGGGDGGGGGGGGGGGGFGGGGGGGGGF,<FGGGGG@@FCFGF8FEFGG<EFGGGGFEGFGGG:B,CEFG9FGGGGG9FFGEEEFGGGGGGEG,?FFGFFFFFCCCFGEG,F?,E5<+@F++,,:B:>,AFGEFGGFG+@+++,3,,8+@,><FF7F,3>7BCC*:*2@F**,;::2:8:@+*12**++2+**3*5+++5+=**12+3<+1:CD))*)***22*A*++*+*+*2***2))/>7*4*29C))070<)+0:::*)(0)))1)1/((*)02*/)*12(8)(
@M04650:207:000000000-C238N:1:1101:22688:4526 1:N:0:19
ACTCCTACGGGAGGCAGCAGTGGGGAATATTGCACAATGGGGGAAACCCTGATGCAGCAACGCCGCGTGAGTGATGAAGGTTTTCGGATCGTAAAGCTCTGTCTTTGGGGAAGATAATGACGGTACCCAAGGAGGAAGCCACGGCTAACTACGTGCCAGCAGCCGCGGTAATACGTAGGTGGCGAGCGTTATCCGGATTTACTGGGCGTAAAGGGAGCGTAGGCGGATGATTAAGTGGGATGTGAAATACCCGGGCTCAATTTGGGTGCTGCATTCCAAACTGGTTATCTAG
+
GGGGGGC<FGEGGCFGFDGCEEEFGGCECAFGGGGGGGGFGEDGFGGGGGFFGGGGGGGGG@FGGGGCGGGGGGGGGFFFFFGGGGGCFF7FFFGGGGGGGGGGGAFGCFGGGGGGFCAEFDCGGGGDFGGGGFE7FFGGGGGDGGG@FCFGGGGCFGFGGGFGGGGDGGGGFGGGGGDGGGG5:8>ECEGGGGGGEGGGGGGCFGFECCCFFFE5:)/9E5CEGC7E>0CG?+:A7*8/9<:FDFFF?F<CDD)8>@=4+9:>4D<:DF7?FB??<<F4@2:<7?64)68<
@M04650:207:000000000-C238N:1:1101:25903:4541 1:N:0:19
CCTCCTACGGGAGGCAGCAGTGGGGAATATTGCACAATGGGGGGAACCCTGATGCAGCAACGCCGCGTGAGTGATGAAGGTTTTCGGATCGTAAAGCTCTGTCTTTGGGGAAGATAATGACGGTACCCAAGGAGGAAGCCACGGCTAACTACGTGCCAGCAGCCGCGGTAATACGTAGGTGGCGAGCGTTATCCGGATTTACTGGGCGTAAAGGGAGCGTAGGCGGATTTTTAAGTGGGATGTGAAATACCCGGGCTCAACCTGGGTGCTGCATTCCAAACTGGGAATCTAG
+
-C<FGCFGEC@@@@F;BFDECC6@@@B<FACEGFGGCEEDAEEBBCGGGGFCFDFEGGFEGGGGEGGCF=CDB=DF<DFFGGGFGGGGGGGG@FCFGCGFF@FFEGGFFEFGGFGCEEFGGEFEGGGGGFGFFFG@FGGGGGGGGG@GGGGGGGGGGGGGFFGGGGGEEEGFGGFGGFEGGGGGGGGEGEEFGGGG*;8@FGFGGFGG>C5:FFGGEDDG=DCGGG=>EGFDF?C?7C>C?DFFCFFFFGGGG<CEDFFFFFC4>CC:>B@F;FBFFA79F2*9>))457=2
@M04650:207:000000000-C238N:1:1101:23779:4566 1:N:0:19
ACTCCTACGGGAGGCAGCAGTAGGGAATCTTCGGCAATGGACGAAAGTCTGACCGAGCAACGCCGCGTGAGTGAAGAAGGTTTTCGGATCGTAAAACTCTGTTGTTAGAGAAGAACAAGGATGAGAGTAACTGTTCATCCCTTGACGGTATCTAACCAGAAAGCCACGGCTAACTACGTGCCAGCAGCCGCGGTAATACGTAGGTGGCAAGCGTTGTCCGGATTTATTGGGCGTAAAGCGAGCGCAGGCGGTTTCTTAAGTCTGATGTGAAAGCCCCCGGCTCAACCGGGGAGG
+
GGGGGGGGGGGGGGGGGGGGGGGGGGGGGGGGGGGGGGGGGGGGGGGGGFGGGGGGGGGGGGGGGGGGGEGGGGGGGGGGGGGGGGGGGGGFGGGGGGGGGGGGGGGGGGGGGGGFGGGGGGGGFGGGGGGGGGGGGGGGGGGGGGGGGGGGGGGGGGGGGGGGGGGDGGGGGGGGGDGGGGGGGG>FGGGGGGGGGGGGFGGGGGGGGGGGGEGGGGGGGGEGGGGGGGF5BGGGGGFGFGFFGGGGFGGGDGFFF4=4EFGGFGG29BF=?FF>?FGFF6DF6@F>>EF>BF
@M04650:207:000000000-C238N:1:1101:8052:4571 1:N:0:19
ACTCCTACGGGAGGCAGCAGTGGGGGATATTGCACAATGGGCGAAAGCCTGATGCAGCAACGCCGCGTGAGCGATGAAGGCCTTCGGGTCGTAAAGCTCTGTCCTCAAGGAAGATAATGACGGTACTTGAGGAGGAAGCCCCGGCTAACTACGTGCCAGCAGCCGCGGTAATACGTAGGGGGCTAGCGTTATCCGGAATTACTGGGCGTAAAGGGTGCGTAGGCGGTCTTTCAAGCCAGAAGTGAAAGGCTACGGCTCAACCGTAGTAAGCTTTTGGAACTGTAAGACTTGAGG
+
GGGGGGGGGCFGGGGGGDGGGGGGGGGFFGGGGGGGGGGGGGGGGGGGGGGGGGGGGGGGGGGGGGGGGGCFFG8FGGGGGFGGGGGGG>GGGGGGGGGGGGGCGGGGGFGGGGFCFFGGCFGGFD<,EFGFGGGGGGG,<FFECFCFFFDFEFCF@FFDFFGG@<BEC@C@;FGFFCFCCG>5FG+81B5CGGEGGGGC+9@CFGCE?GEFCCEGE395CGC+:CG=EGFFBC7A*9>F)>66>F7CF<CD*<C3<EF@F4CCFGGA9BF@*86@7(:)64:=B?=72==4)(
@M04650:207:000000000-C238N:1:1101:5044:4623 1:N:0:19
ACTCCTACGGGAGGCAGCAGTGGGGAATATTGCACAATGGGCGAAAGCCTGATGCAGCAACGCCGCGTGAGCGATGAAGGCCTTCGGGTCGTAAAGCTCTGTCCTCAAGGAAGATAATGACGGTACTTGAGGAGGAAGCCCCGGCTAACTACGTGCCAGCAGCCGCGGTAATACGTAGGGGGCTAGCGTTATCCGGAATTACTGGGCGTAAAGGGTGCGTAGGCGGTCTTTCAAGCCAGAAGTGAAAGGCTACGGCTCAACCGTAGTAAGCTTTTGGAACTGTAGGACTCGAGG
+
GFGGFGGGGGGFEGFCE:C@CFFGEGEFGGGGGGFFGGGGGGGGGGGGGGGGGGGFFFGGGGEFCCFEG7FGFGGGGGGFGGGGGGGGGGG=FEFDFEFEGFGGGGGGGGGGGDE<FGGGGFGEGGGGGGFGFGGGGGGAE7@CEGGGGGGGDCFFFGGFGCFFE7BF<EGGGG;>BEDGGCGGFGCGCEGDGFCGE5CCCG9CC885?:5EC?>859D9EDCCEE:>5:0<=?>C**7DF*97F7?D><CC4</587@@CFDCF59>@=**6*9F92C9)4:68??3:)0(4(
@M04650:207:000000000-C238N:1:1101:15892:4625 1:N:0:19
ACTCCTACGGGAGGCAGCAGTGGGGAATATTGCACAATGGGGGAAACCCTGATGCAGCAACGCCGCGTGAGCGATGAAGGTCTTCGGATCGTAAAGCTCTGTTGTTAGTGAAGAATAGTGGTAAGAGTAACTGCTTATCATGTGACGGTAGCTAACCAGAAAGCCACGGCTAACTACGTGCCAGCAGCCGCGGTAATACGTAGGTGGCAAGCGTTGTCCGGAATTATTGGGCGTAAAGCGCGCGCAGGCGGTCTTTTAAGTCTGATGTGAAAGCCCCCGGCTCAACCGGGGAGG
+
GGGGGGGGGGGGGGGGGGGGGGGGGGGCFGGGGGGGGGGGGGGGGGGGGGGGGGGGGGGGGGGGGGGGGGGGGGGGGGGGGGGGGGGGGGGGGGGGGGGGGGGGGGGGGGGGGGGGGGGGGGGGGGGGGGGGGGGGGDGGGGGGGGGGGGGGFGGGGGGGGGGGGGGGGGGGGGGGGGGGGGGGGGGGGGGGGGGGGGGGGGGGCGGGGGGGGGC=CDGDGGGFCGGGGGGGFGGEGGFGBGFD<DDGFGG7D<FFFFFFGFFGF*><BF?FF@F>BFGFFFDFFFFFFFF>BF
@M04650:207:000000000-C238N:1:1101:8696:4639 1:N:0:19
ACTCCTACGGGAGGCAGCAGTGGGGAATATTGCACAATGGGGGAAACCCTGATGCAGCAACGCCGCGTGAGTGATGAAGGTTTTCGGATCGTAAAGCTCTGTCTTTGGGGAAGATAATGACGGTACCCAAGGAGGAAGCCACGGCTAACTACGTGCCAGCAGCCGCGGTAATACGTAGGTGGCGAGCGTTATCCGGATTTACTGGGCGTAAAGGGAGCGTAGGCGGATGATTAAGTGGGATGTGAAATACCCGGGCTCAACTTGGGTGCTGACTTCCAAAATGGGTATCGAG
+
GGGGGGGGGGGGGGGGGGGGGG<DEEGGGGGGGGGGGGGGGGGGGGGGGGGGGGGGGGFGGGGGGGGGGGGGGGFFGFGGGFEGGGGG@FGGGGGFGFGGGGAAEGGGGGGGGGGGGGGGGGGGGEFGGFFGGGGGGGGGGGEEGGGGGFGCGGG@CFGGGGG>EGGF@EG@;9CEGGGGG>CEGGGGCGGBEGGG;*CGGFCCFFEGGGEEDCE;7<C<*1/<C=::767:*9CGDFFG45@FGG>CB:C>)CC8>FF?FB77<DG?B?=*)/6=2<79).>*)0779))3
@M04650:207:000000000-C238N:1:1101:11311:4648 1:N:0:19
ACTCCTACGGGAGGCAGCAGTGGGGAATATTGCACAATGGGGGAAACCCTGATGCAGCAACGCCGCGTGAGTGATGAAGGTTTTCGGATCGTAAAGCTCTGTCCTCAAGGAAGATAATGACGGTACTTGAGGAGGAAGCCACGGCTAACTACGTGCCAGCAGCCGCGGTAATACGTAGGTGGCGAGCGTTATCCGGATTTACTGGGCGTAAAGGGAGCGTAGGCGGATGATTAAGTGGGATGTGAAATACTTGGGCTCAACCCGAGTACTGCATTCCAAACTGAGTATCTAG
+
GGGGGGGGGGGGGGGGGGGGGGGGGGGGGGGGGGGGGGGGGGGG7FGGGGGGGGGGGGGGGGGGGGGGGGGFGGGGGGGGGGGGGGGGGGGGGGGGGGGGCGGGGGGGCFGGFGGGGGFGGGGGGGGGGCFFFGGGGGGGGGGGGGGGGGGGGGCGFG<DEGGGGGGGGGGGFGGGGGGGGGGDBEEGGGGGGGGGEGGGCFFGGF>E>CGGGGGGGGGGGGDCEE55>CCFFGGF7D4<?DFFCCFC?GCFFFGF5@=@?@D<>)1:FFBB=FFFFFGF>BG=)/=<406)
@M04650:207:000000000-C238N:1:1101:8116:4673 1:N:0:19
ACTCCTACGGGAGGCAGCAGTGGGGAATATTGCACAATGGAGGAAACTCTGATGCAGCAACGCCGCGTGAGCGATGAAGGTCTTCGGATCGTAAAGCTCTGTCTTTAGGGATGATAATGACAGTACCTAAGGAGGAAGCCACGGCTAACTACGTGCCAGCAGCCGCGGTAATACGTAGGTGGCGAGCGTTATCCGGATTTATTGGGCGTAAAGGGAGCGTAGGCGGATATTTAAGTGGGATGTGAAAGCCCTGGGCTTAACCTAGGAATAGCATTTCATACTGGGTCGCTAG
+
GGGGGGGGGFGGGGGGGGGGGGGGGGGGGGGGGGGGGGGGGGGGGGFGGGGGGGGGGGGGGGGGGGGGGGGGGGGGGGGGGGGGGGGGGGGGGGGGGGGGGGGGGGGGGGGFGGGGGGGGGGGGGGGGGGGGGGGGGGGGGGGGGGGGGGGGGGGGGGGGGGGGGGGGGGGGGGGGGGGGGGGGGGGGGGGGGGGGGDGCFCFGGGGGCGEGFFGGCDGGGDGFGGCEGFGGFGGFFGFGFGFFGGGGFCFGGFG@F>FFFFGG?FF<FFFFFFFFAFCF*4CFFF:>>3B>
@M04650:207:000000000-C238N:1:1101:26172:4755 1:N:0:19
ACTCCTACGGGAGGCAGCAGTAGGGAATTTTCCACAATGGGCGAAAGCCTGATGGAGCAATCCCGCGTGAATGATGAAGGTCTTATATAGATTGTAAAATTCTTTTATTGGAGACGAATGGCAGGAATAGGAAATGATTTCTGTTTGACTGTATCCATTGAATAAGTATCGGCTAACTATGTGCCAGCAGCCGCGGTAATACATAGGATGCAAGCGTTATCCGGATTTACTGGGCGTAAAGCGAGCGCGGGCGGATTTGCAAGTCTGGTGTTAAATACAACTGCTTAACGGTTG
+
GGGGGGGGGGGGGGGGGGGGGGGGGGGGGGGGGGGGGGGGGGGGGGGGGGGGGGGGGGGGGGFGGGGGGGGGGGGGGGGGFGGGGGFGGGGGGGGGGGGGGGGGGGGGGGGGGGGGGGGGFGGGGGGGGGGGGGGGGGGGGGGGGGGGGGGGGGGGGGGGGGGGGGGGFGCGGGGGGGGGGGGGGGG@FGGGGGGGGGGGFFCFGGCFGGGGGGGGGGGGGFGGGGGGGGCC;FDGGGFGCGDDGGDDDGGGGC:D3FFFGFGGFCDBFFF>FFFFF2CFF:FFF6@A>FF??1
@M04650:207:000000000-C238N:1:1101:9835:4784 1:N:0:19
ACTCCTACGGGAGGCAGCAGTGGGGAATATTGCACAATGGAGGAAACTCTGATGCAGCAACGCCGCGTGAGCGATGAAGGTCTTCGGATCGTAAAGCTCTGTCTTTAGGGATGATAATGACAGTACCTAAGGAGGAAGCCACGGCTAACTACGTGCCAGCAGCCGCGGTAATACGTAGGTGGCGAGCGTTATCCGGATTTATTGGGCATAAAGGGAGCGTAGGCGGATACTTAAGTGGGATGTGAAATACTTGGGCTCAACCCGAGTACTGCATTCCAAACGGAGTATCTAG
+
GGGGGGGGGGGGGGGGGGGGGGGGGGGGGGGGGGGGGGGGGGGGGGGGGGGGGGGGGGGGGGGGGGGGGGGGGGGGGGGGGGGGGGGGGGGGGGGGGGGGGGGGFGGGGGGGGGGGGGGGGGGGGGGGGGGGGGGGGGGGGGGGGGGGGGGGGGGGGGGGGGGGGGGGGGGGGGGGGGGGGGGGGGGGGGGGGGGGG>GGGGGGGGGGGFGGFGGGGGGGGGGCEE5C5C7CFFGFGGFGFGFFGGGGFFFGFGGF@FFFGFCDFGGFFFFFFFFFDBGF>(9@DBF>>=?>
@M04650:207:000000000-C238N:1:1101:13334:4901 1:N:0:19
ACTCCTACGGGGGGCAGCAGTGGGGAATATTGCACAATGGGGGAAACCCTGATGCAGCAACGCCGCGTGAGTGATGAAGGTTTTCGGATCGTAAAGCTCTGTCTTTGGGGAAGATAATGACGGTACCCAAGGAGGAAGCCACGGCTAACTACGTGCCAGCAGCCGCGGTAATACGTAGGTGGCGAGCGTTATCCGGATTTACTGGGCGTAAAGGGAGCGTAGGCGGATGATTAAGTGGGATGTGAAATACCCGGGCTCAACTTGGGTGCTGCATTCCAAACTGGTTATCTAG
+
GGGGGGGGGGGGGGGGGGGGGGGGGGGGGGGGGGGGGGGGGGGGGGGGGGGGGGGGGGGGGGGGGGGGGGGGGGGGGGGGGGGGGGGGGGGGGGGGGGGGGGGGGGGGGGGGGGGGGGGGGGGGGGGGGGGGGGGGGGGGGGGGGGGGGGGGGGGGGGFGGGGGGGGGGGGGGGGGGGGGGGGGGGGGDGEGGGGDGGGGGGGGGGFGEGDFGGGGGGGGGGGGGGEGGFFFFFGCFGFGFGFFG*CFFFFGGGGE>>FFGFGGFGG?EFFFF?FFF>GFFAFF6?BAAB?B
@M04650:207:000000000-C238N:1:1101:23324:4977 1:N:0:19
ACTCCTACGGGAGGCAGCAGTAGGGAATCTTCGGCAATGGACGAAAGTCTGACCGAGCAACGCCGCGTGAGTGAAGAAGGTTTTCGGATCGTAAAACTCTGTCCTCAAGGAAGATAATGACGGTACTTGAGGAGGAAGCCCCGGCTAACTACGTGCCAGCAGCCGCGGTAATACGTAGGGGGCTAGCGTTATCCGGAATTACTGGGCGTAAAGGGTGCGTAGGCGGTCTTTCAAGCCAGAAGTGAAAGGCTACGGCTCAACCGTAGTAAGCTTTTGGAACTGTAGGACTGGAGT
+
GGGGGGGGGGGGGGGGGGGGGGGGGGGGGGGFGGGGGGGGGGGGGGGGGGGGGGGGGGGGGGGGGGGGGGGCFGGGGGGGCFFGGGGGGGGFFGGGGGEBFFE=FGGGGGGGGGGGGGGGGGDFGG,EFFGFFFGGGGGGGGEGFGGGGGGGEGFGGDGGFGGGGGGGGE@GGGGFGGGGGGGGFGGGGDEFGGGEEGGGGGGGDFGGEGGGGGGGGG51;CEGGGEEDGDGFGF<D:FG56FFGGGGFFGFFDD@5@=FCFDDFGG<FFF*9FFFBFDF))29@F?BB)0(4,
@M04650:207:000000000-C238N:1:1101:12401:4993 1:N:0:19
ACTCCTACGGGAGGCAGCAGTGGGGAATATTGCACAATGGAGGAAACTCTGATGCAGCAACGCCGCGTGAGCGATGAAGGTCTTCGGATCGTAAAGCTCTGTCTTTAGGGATGATAATGACAGTACCTAAGGAGGAAGCCACGGCTAACTACGTGCCAGCAGCCGCGGTAATACGTAGGTGGCGAGCGTTATCCGGATTTATTGGGCGTAAAGGGAGCGTAGGCGGATACTTAAGTGGGATGTGAAATACTTGGGCTCAACCCGAGTACTGCATTCCAAACTGAGTATCTAG
+
GGGGGGGGGGGDGGGGGGGGGGGGGGGGGGGGGGGFGGFGGGGGGGGGGGGGGGGGGGGGGGGGGGGGGGGGGGGGGGGGGGGGGGGGGGGGGGGGGGGGGGGGGGGGGGFGGGGGGGGFGGGCGGGGGGGGGGGFDFGGGGEGGGGGFGGGGGGGGGGGGGGGGGGGGGEGGFGGFGGGGFGGGGGGGGGGGFGEEC>+>FFC9CBEBCEFGGGGDDDDEG??EC555CEC6FGFGC@743)1:FFGFC7CCDGFFF?=F>GGFGGB?FF4FFFBF>C=>8C46=?AAF4:
@M04650:207:000000000-C238N:1:1101:18887:5014 1:N:0:19
ACTCCTACGGGAGGCAGCAGTGGGGAATATTGCACAATGGGCGCAAGCCTGATGCAGCCATGCCGCGTGTATGAAGAAGGCCCTAGGGTTGTAAAGTACTTTCAGTCGGGAGGAAGGCGTTGATGCTAATATCATCAACGATTGACGTTACCGACAGAAGAAGCACCGGCTAACTCCGTGCCAGCAGCCGCGGTAATACGGAGGGTGCAAGCGTTAATCGGAATTACTGGGCGTAAAGCGCACGCAGGCGGTTGATTAAGTTAGATGTGAAATCCCCGGGCTTAACCTGGGAAT
+
GGGGGGGGGGGGGGGGGGGGGGGGGGGGGGGGGGGGGGGGGGGGGGGGGGGGGGGGGGGGGGGGGGGGGGGGGGGGGGGGG8FGFGGGGGGGGGGGGGGGGGGGGFGGGGGGGGGGGGGGGGGGGGGGGGGGGGGGGGGGGFFGG9CFFGGGG7:CFGGGGGGGGGGGGGGEGGGGFEFGGGGGGGFGGGGDEBEEFFGGGGGGG5EEGGFDECGGGGGGCDGGGGGGGGFFE5CGGGFGBC:BGD59@CDDGG<F=FFF76:CFGGFFFFFFF6F?>G@597;F??B?FF:B(
@M04650:207:000000000-C238N:1:1101:7130:5070 1:N:0:19
ACTCCTACGGGAGGCAGCAGTAGGGAATCTTCGGCAATGGACGAAAGTCTGACCGAGCAACGCCGCGTGAGTGAAGAAGGTTTTCGGATCGTAAAACTCTGTTGTTAGAGAAGAACAAGGATGAGAGTAACTGTTCATCCCTTGACGGTATCTAACCAGAAAGCCACGGCTAACTACGTGCCAGCAGCCGCGGTAATACGTAGGTGGCAAGCGTTGTCCGGATTTATTGGGCGTAAAGCGAGCGCAGGCGGATTTTTAAGTGGGATGTGAAATACTCAGGCTCAACCTGGGGGC
+
GGGGGGGGGGGGGGGGGGGGGGGGGGGFGGGGGGGEEGGGGGGGEEGFGGGGGGGGGDGGGGGGGGGFGGGGGGGFFGGGFGGGGGGGGDGGFGGGGGGGFGFGGGGFGGGGGGFGGGGGGGGGGGGGGFGGGGGGGGGFGGGGGGGGGGGGGGGGGFGGCGGGGGGGGGGGGGGGGGGGGGGGGGGG7BEGGGGGGGGGGGG7CGGCBFGFGGGEEG>DECEEFGGC9C;C>EGE7:@337353)53>D<CD*96F>47FFGG>*/:6FF66@FF>26@F?FF6;>?B)<99(
@M04650:207:000000000-C238N:1:1101:20775:5155 1:N:0:19
ACTCCTACGGGAGGCAGCAGTAGGGAATCTTCCGCAATGGACGAAAGTCTGACGGAGCAACGCCGCGTGAACGATGAAGGTCTTAGGATCGTAAAGTTCTGTTATCAGGGAAGAACAAGTATTGGAGTAACTGCCAGTACCTTGACGGTACCTGACCAGAAAGCCACGGCTAACTACGTGCCAGCAGCCGCGGTAATACGTAGGTGGCGAGCGTTGTCCGGATTTACTGGGCGTAAAGGGAGCGTAGGCGGATTTTTAAGTGGGATGTGAAATACTCAGGCTCAACCTGGGGGC
+
GGGGGGGGGGGGGGGGGGGGGGGGGGGGGGGGGGGGGGGGGGGGGDGGGGGGGGGGGGGGGGGGGGGGGGGGGGGGGGGGGGGGGGGGGGGGGGGGGGGGGGGGGGGGGGGGGGGGGGGGGGGGGGGGGGGGGGGGGGGGGGGGGGGGGGGGGGGGGGGGGGGGGGGGGGGGGGGGGGGGGGGGGGGGGGGGGGGGGGGGGGGGGGGGGGGGGGGGGGGGGGGGGGGGGGGGFGGGGGFD:GFFCDCGFGGGDDGFBFFF97CFF*/4@FFF??FFFFGFF<CFFFFF?F>9>(
@M04650:207:000000000-C238N:1:1101:17791:5176 1:N:0:19
ACTCCTACGGGAGGCAGCAGTGGGGAATATTGCACAATGGGGGAAACCCTGATGCAGCAACGCCGCGTGAGTGATGAAGGTTTTCGGATCGTAAAGCTCTGTCTTTGGGGAAGATAATGACGGTACCCAAGGAGGAAGCCACGGCTAACTACGTGCCAGCAGCCGCGGTAATACGTAGGTGGCGAGCGTTGTCCGGATTTACTGGGCGTAAAGGGAGCGTAGGCGGATTTTTAAGTGGGATGTGAAATACCCGGGCTCAACCTGGGTGCTGCATTCCAAACTGGGAATCTAG
+
GGGGGGGGGGGGGGGGGGGGGGGGGGGGGGGGGGGGGGGGGGGGGGGGGGGGGGGGGGGGGGGGGGGGGGGGGGGGGGGGGGGGGGGGGGGGGGGGGGGGGGGGGGGGGGGGGGGGGGGGGGGGGGGGGGGGGGGGGGGGGGGGGGGGGGGGGGGGGGCCFGGFGGGGGGGGGGGGGGGGGGGGGGGDGGGGGGGG5EEGGGGFCGGEGGGGGGE=EGGGGGGGGGGGGGFGFG>FGF>CFGFFGCFFFGFGDGGFBFFFGFGF4CC?F?4@FFFFBFGFFAGFFFFFF4=A
@M04650:207:000000000-C238N:1:1101:21914:5195 1:N:0:19
ACTCCTACGGGAGGCAGCAGTGGGGAATATTGCACAATGGGGGAAACCCTGATGCAGCAACGCCGCGTGAGTGATGAAGGTTTTCGGATCGTAAAGCTCTGTCTTTGGGGAAGATAATGACGGTACCCAAGGAGGAAGCCACGGCTAACTACGTGCCAGCAGCCGCGGTAATACGTAGGTGGCGAGCGTTATCCGGATTTACTGGGCGTAAAGGGAGCGTAGGCGGGTGATTAAGTGGGATGTGAAATACCCGGGCTCAACTTGGGTGCTGTATTCCAAACTGGTTATCTAG
+
E<FGGFGGG7CFCGD@EC6<E@DGGGC<CFGGF@C@FCFFFCCFGGC<FEGGADGGFGGGG:FGFCF=FEFGG<ECCFCGFGGDF:>FGC@FEGGCFBEC<EFAF,?,4BC:FFFFFF<?E@CCFE9D<FC+,,=>@BDFFFFC@>FFE9CB7F@F@CE7CCGGGEGGC@@FGFF<CG7FC7C>@5*:CGG>?E*88*=FCF7BCFGEECGGG7885DDDC5*C55*1:F+099CFD6@C6C:6*:?F?*29/CD)>3*=**2:6*>05*9*1/=B2):F)):68??<<F44
@M04650:207:000000000-C238N:1:1101:24946:5216 1:N:0:19
ACTCCTACGGGAGGCAGCAGTGGGGAATATTGCACAATGGGGGAAACCCTGATGCAGCAACGCCGCGTGAGTGATGACGGTCTTCGGATTGTAAAGCTCTGTCTTTGGGGAAGATAATGACGGTACCCAAGGAGGAAGCCACGGCTAACTACGTGCCAGCAGCCGCGGTAATACGTAGGTGGCGAGCGTTATCCGGATTTACTGGGCGTAAAGGGAGCGTAGGCGGATGATTAAGTGGGATGTGAAATACCCGGGCTCAACTTGGGTGCTGCATTCCAAACTGGTTATCTAG
+
GGGGGGGGGGGGGGGGGGGGGGGGGGGGGGGGGGGGGGGGGGGGGGGGGGGGGGGGGGGGGGGGGGGGGGGGGGGGGGGGGGGGGGGGGGGGGGGGGGGGGGGGGGGGGGGGGGGGGGGGGGGGGGGGGGGGGGGGGGGGGGGGGGGGGGGGGGGGGGGGGGGGGGGGGGGGGGGGGGGGGGGGGGGGGGGGGGGGGGGGGGGGGGGGGGGGGGGGGGGGGGGGGGGGG4:FFGGGGGFGFGFFGGGGFGGGD<GEE@FFGFGGFFGF>FFFFFFFFFGFFAGFFFFAFFFF
@M04650:207:000000000-C238N:1:1101:16814:5236 1:N:0:19
ACTCCTACGGGAGGCAGCAGTGGGGAATATTGCACAATGGGGGAAACCCTGATGCAGCAACGCCGCGTGAGTGATGAAGGTTTTCGGATCGTAAAGCTCTGTCTTTGGGGAAGATAATGACGGTACCCAAGGAGGAAGCCACGGCTAACTACGTGCCAGCAGCCGCGGTAATACGTAGGTGGCGAGCGTTATCCGGATTTACTGGGCGTAAAGGGAGCGTAGGCGGATGATTAAGTGGGATGTGAAATACCCGGGCTCAACTTGGGTGCTGCATTCCAAACTGGTTATCTAG
+
GGGGGGGGGGGGGGGGGGGGGGGGGGGGGGGGGGGGGGGGGGGGGGGGGGGGGGGGGGGGGGGGGGGGGEGGGGGGGGGGGGGGGGGGGGGGGGGGGGGDFGGGGGGGGGGGGGGGGGGGGGGGGGGGGGGGGGGGGGGGGGGGGGGGGGGGGGGGGGGFCFDGGGGGGGGGGGGFGFGGGGGGGGEGGGGGGGGGGGGGGGGGGGGGGGDFGGGGGGGGGCEFGG5CECF?=FGGGGFGFD:FGGDGF7DDDGGFFFFFGBFFFGC?FFFFFFFFFFFFFFGF4?F)619>
@M04650:207:000000000-C238N:1:1101:20649:5241 1:N:0:19
ACTCCTACGGGAGGCAGCAGTGGGGAATATTGCACAATGGGCGAAAGCCTGATGCAGCAACGCCGCGTGAGCGATGAAGGCCTTCGGGTCGTAAAGCTCTGTCCTCAAGGAAGATAATGACGGTACTTGAGGAGGAAGCCCCGGCTAACTACGTGCCAGCAGCCGCGGTACTACGAAGGGGGCTAGCGTTACCCGGAATTACTGGGCGTAAAGGGTGCGTAGGCGGTCTTGCAAGCCAGAAGTGAAAGGCTACGGCTCAACCGTAGTCAGCTTTTGGAACTGGAGGACTTGAGT
+
GGGGGGGFGGGCFGGGGGGGFFGGGGGFFCGGGGGEFGGGGGGGEFGGGFGGGGGGGGGFGGGGGGGEEFGGGGGGGD9EFEEGGDFGGGGGDFGGGFGGGGGAFGG?EEEFGFGGEFFGFC+CFGGFFED3,@3CEFF8FCE7:F+<BAE@CF<CFF7::>7:BCE:=E*2FFG*,*1FC7C>FFGGGD8*5?:EE886+92AE*AEEC57C7*2**/CE78<***15:++/<D*95)2)9=6CCFG@<7<<3*)05?FF55*8*1)9?@*96=*240)9<65>3B,4098))
@M04650:207:000000000-C238N:1:1101:26215:5263 1:N:0:19
ACTCCTACGGGAGGCAGCAGTGGGGAATATTGCACAATGGGGGAAACCCTGATGCAGCAACGCCGCGTGAGTGATGAAGGTTTTCGGATCGTAAAGCTCTGTCTTTGGGGAAGATAATGACGGTACCCAAGGAGGAAGCCACGGCTAACTACGTGCCAGCAGCCGCGGTAATACGTAGGTGGCGAGCGTTGTCCGGATTTACTGGGCGTAAAGGGAGCGTAGGCGGATTTTTAAGTGGGATGTGAAATACCCGGGCTCAACCTGGGTGCTGCATTCCAAACGGGGAATCTAG
+
FGGGGGGGGGGGGGGGGGGGGGGGGGGGGGGGGGGGGGGGGGGGGGGGGGGGGGGGGGGGGGGGGGG@FGGGGGGGGGGGGGGGGGGGCEEGGGGGGFGFFEGGGGFGGGGGGGGGGGGGGGGGGGGGGFGGGGGGGGGGGGGGEGGGGGGGGGGGGGGGGGGGGGGGGGFGFGGGGGGGFFGGGGGGG5/BFGGGEGGGGGGGGGGG>EGFG?CFG3D9CGGCEG5E*9FFFG>CF4>4FGFFG7>FFGF4DGG:@FFFFFCF:<7:>*9?)*9464:=@(9>>EB:?FF4
@M04650:207:000000000-C238N:1:1101:6818:5305 1:N:0:19
ACTCCTACGGGAGGCAGCAGTGGGGAATATTGCACAATGGGGGAAACCCTGATGCAGCAACGCCGCGTGAGTGATGAAGGTTTTCGGATCGTAAAGCTCTGTCTTTGGGGAAGATAATGACGGTACCCAAGGAGGAAGCCACGGCTAACTACGTACCAGCAGCCACGGTAATACGTAGGTGGCGAGCGTTGTCCGGATTTATTGGGCGTAAAGGGAGCGCAGGCGGTGACGTAAGTCTGATGTGAAAGCCCACGGCTGAACCGAGGAGGGTCATTGGAAACTGGGTCACTTG
+
FGGGGGGGGGGGGGGGGGGGGGGGGGGGGGGG9FGGGGGGGFEGGGGFGGGGG<FFFGGGGGDGFCC>FECEEC,<<EFG,FFGGGG7+=8?EGGGFGGG,EF99<,=BFEGEC,C9<B<E@GEGECDC@<<F,BFF,,6@=CGDC<F,<FE<F,@FCFGC,<F,68F1>>9@>C2>>FF@7<*:CEB*1:=9<E85*1+?BF+9BC=1/:/:+2859DGC7CGCG5:***/):7E>0=***1*20:*4**9*9755.54+>C1))907))0.*1977C*5<7?450(4B?9
@M04650:207:000000000-C238N:1:1101:26443:5314 1:N:0:19
ACTCCTACGGGAGGCAGCAGTGGGGAATATTGCACAATGGGGGAAACCCTGATGCAGCAACGCCGCGTGAGTGATGACGGTCTTCGGATTGTAAAGCTCTGTCTTTGGGGACGATAATGACGGTACCCAAGGAGGAAGCCACGGCTAACTACGTGCCAGCAGCCGCGGTAATACGTAGGTGGCGAGCGTTGTCCGGATTTACTGGGCGTAAAGGGAGCGTAGGCGGATTTTTAAGTGGGATGTGAAATACCCGGGCTCAACCTGGGTGCTGCATTCCAAACTGGGAATCTAG
+
GGGGGGGGGGGGGGGGGGGGGGFGGGGGGGGGGGDGGGGGGGGGGGGGGGGGGGGGGGGGGGGGGGGGGGGGGGGGGGGGGGGGGGGGGGGGGGGGGGGGGGGGGGGGGGGGGEEGGGGGGGGGGEGGFGGGGGGGGGGFFAFGGDGGGGGGFGGGGGGGGGGFGEGGGGGFGGGGGGGGGFCEGGDGGGGGGG@EGGGFGGGGGGGECEGGFGGGGDGDEGEGGGGGC=9EFCCGGG:<FGFFCC:7B796DGGFBFFFG@45F:C?3==FFFFFFFGFF7GF5)94?F?4
@M04650:207:000000000-C238N:1:1101:25070:5317 1:N:0:19
ACTCCTACGGGAGGCAGCAGTGGGGAATATTGCACAATGGGGGAAACCCTGATGCAGCAACGCCGCGTGAGTGATGAAGGTTTTCGGATCGTAAAGCTCTGTCTTTGGGGACGATAATGACGGTACCCAAGGAGGAAGCCACGGCTAACTACGTGCCAGCAGCCGCGGTAATACGTAGGTGGCGAGCGTTGTCCGGATTTACTGGGCGTAAAGGGAGCGTAGGCGGATTTTTAAGTGGGATGTGAAATACCCGGGCTCAACCTGGGTGCTGCATTCCAAACTGGGAATCTAG
+
GGGGGGGGGGGGGGGGGGGGGGGGGGGGGGGGGGGGGGGGGGGGGGGGGGGGGGGGGGGGGGGGGGGGGGGGGGGGGGGGGGGGGGGGGGGGGGGGGGGGGGGGGGGCGGGGGGGGGGGGGGGGGGGGGGGGGGGGGGGGGGGGGGGGGGGGGGGGGGGGGGGGGGGGGGGGGGGGGGGGGFGGGGGDGGGGGGGGEGDGGGGGGGGGGGGGGGGGGGGGGGGGGGGGGGGGFGGGGGFGFGFFGGGGFGGG:GDFFFFFGFGGFGGFFFFFFFFFFFGFFFG445@BFFFF
@M04650:207:000000000-C238N:1:1101:7606:5344 1:N:0:19
ACTCCTACGGGAGGCAGCAGTGGGGAATATTGCACAATGGGCGAAAGCCTGATGCAGCAACGCCGCGTGAGCGATGAAGGCCTTCGGGTCGTAAAGCTCTGTCCTCAAGGAAGATAATGACGGTACTTGAGGAGGAAGCCCCGGCTAACTACGTGCCAGCAGCCGCGGTAATACGTAGGGGGCTAGCGTTATCCGGAATTACTGGGCGTAAAGGGTGCGTAGGCGGTCTTTCAAGCCAGAAGTGAAAGGCTACGGCTCAACCGTAGTAAGCTTTTGGAACGGTAGGACTTGAGT
+
GGGGGGGGGGGGGGGGGGGGEFAGGGGGGGGGGGGGGGGGGGGGEGGFGGGGGGGGGGGGGGGGGGGGGG7FGGGGGFGGGGGGGGGGEFGFEFGGGGFEGGCFGGGCGGGGGGGGGGG9<FEBFGGGGGCFFGGDFCFFGGGGEGCFCFGGFF>CGGGBFGCEGCEEEGCFGFFGGGGCEGGGGEFGCEEEFEEEGGGGGGCCGGGG>EGG+<>C73CCEGGGGGGDEGGGBCDG3FFFFDFFC:>C>FGFGG<87@FF*7CCFDC99FF?4@666406)395>>6::6?FF)
@M04650:207:000000000-C238N:1:1101:14476:5364 1:N:0:19
ACTCCTACGGGAGGCAGCAGTGGGGAATATTGCACAATGGGCGCAAGCCTGATGCAGCCATGCCGCGTGTATGAAGAAGGCCTTAGGGTTGTAAAGTACTTTCAGCGGGGAGGAAGGTGATAAGGTTAATACCCTTATCAATTGACGTTACCCGCAGAAGAAGCACCGGCTAACTCCGTGCCAGCAGCCGCGGTAATACGGAGGGTGCAAGCGTTAATCGGAATTACTGGGCGTAAAGCGCACGCAGGCGGTCAATTAAGTCAGATGTGAAAGCCCCGAGCTTAACTTGGGAAT
+
GGGGGGGGGGGGGGGGGGGGGGGGGGGGGGGGGGGGGGGGGGGGGGGGGGGGGGGGGGGGGGGGGGGGGGGGGGGGGGGGGGGGGGGGGGGGGGGGGGGGGGGGGGGGGGGGGGGGGGFGGGGGGGGGGGGGGGGGGGGGGGGGGGGGGGGGGGGGGGGGGGGGGGGGGGGGGGGGGGGGGGFCGFFGGGGGGGGGCGGGGGGGGGGGGGGGGGGGGGGGGGGGGGFGGGGFFGGGGGFGFGFFGGGGFGGGGGG46BFFGFFG?CFBFFFFFFF>?><BFFGFFFFADFFBF:
@M04650:207:000000000-C238N:1:1101:4168:5366 1:N:0:19
ACTCCTACGGGAGGCAGCAGTGGGGAATATTGCACAATGGGGGAAACCCTGATGCAGCAACGCCGCGTGAGTGATGAAGGTTTTCGGATCGTAAAGCTCTGTCTTTGGGGAAGATAATGACGGTACCCAAGGAGGAAGCCACGGCTAACTACGTGCCAGCAGCCGCGGTAATACGTAGGTGGCGAGCGTTATCCGGATTTACTGGGCGTACAGGGAGCGTAGGCGGATGATTAAGTGGGATGTGAAATACCCGGGCTCAACTTGGGTGCTGCATTCCAAACTGGTTATCTAG
+
@FFGFGDGGCGC@F--6BFEFDFGGGGCCDFGGGGGG<FFFGGDGGF@BFD@FCFG9FFCFEEECEG:>@,EF<F9FFC,CCCCF@C77C4BFFFGGF,?D9FF<A<=FF>+FGF?FGGGGECFG=?F9>>+B=:FFG?FFFFEGGGFEFFGEG<CFGG:EC:BCFG71B>EFGGCC@*7,:CEG5CGCGG8+3BEEEGFGGC;BFGEGG*7:68EC3CCC3EFEEGGG4E7@G*2*77DFGF*:7>C6>*9)CC>>>=9*87:691-5?FFFFFF44*6)-2;7?F>96@)
@M04650:207:000000000-C238N:1:1101:24747:5401 1:N:0:19
ACTCCTACGGGAGGCAGCAGTGGGGAATATTGCACAATGGGGGAAACCCTGATGCAGCAACGCCGCGTGAGTGATGACGGTCTTCGGATTGTAAAGCTCTGTCTTTGGGGACGATAATGACGGTACCCAAGGAGGAAGCCACGGCTAACTACGTGCCAGCAGCCGCGGTAATACGTAGGTGGCGAGCGTTGTCCGGATTTACTGGGCGTAAAGGGAGCGTAGGCGGATTTTTAAGTGGGATGTGAAATACCCGGGCTCAACTTGGGTGCTGCATTCCAAACTGGTTATCTAG
+
GGGGGGGGGGGGGGGGGGGGGGGGGGGGGGGGGGGGGGGGGGGGGGGGGGGGGGGGGGGGGGGGGGGGGGGGGGGGGGGGGGGGGGGGGGGGGGGGGGGGGGGGGGGGGGGGGGGGGGGGGGGFGGGGGGGGGGFGGGGGGGGGGGGGGGGGGGFGGFGGGGGGGGGGGGGGGGGGGGGGGGGGGGGGGGGGGFEGGGGGGGGGFGGEEDEEFGCGGGGGGDEGGGGG=CFGFGGGGGFFFDFFGGGGF=CGGGGBEFFFGFCG?>DBB==F?F?FFA=?FFGF6=834F@)
@M04650:207:000000000-C238N:1:1101:13757:5403 1:N:0:19
ACTCCTACGGGAGGCAGCAGTGGGGAATATTGCACAATGGGGGAAACCCTGATGCAGCAACGCCGCGTGAGTGATGAAGGTTTTCGGATCGTAAAGCTCTGTCTTTGGGGAAGATAATGACGGTACCCAAGGAGGAAGCCACGGCTAACTACGTGCCAGCAGCCGCGGTAATACGTAGGTGGCGAGCGTTATCCGGATTTACTGGGCGTAAAGGGAGCGTAGGCGGATGATTAAGTGGGATGTGAAATACCCGGGCTCAACTTGGGTGCTGCATTCCAAACTGGTTATCTAG
+
GGGGGGGGGGGGGGGGGGGGGGGGGGGGGGGGGGGGGGGGGGGGGGGGGGGGGGGGGGGGGGGGGGGGGGGGGGGGGGGGGGGGGGGGGGGGGGGGGGGGGGGGGGGGGGGGGGGGGGGGGGGGGGGGGGGGGGEGGGGGGGGGGGGGGGGGGGGGGGGGGGGFGGGGGGGGGGGFFGGGGGGGGGGGGGGGGFGGGG>GGGGGGGGGGGGGGGCFGGGGGGGGGGGGGGG?F7>9FGFGFGFFCGGFFDC6>DDD@FFFGBFFFC*8<FFF?FBB9:FFFFGF64924F4:
@M04650:207:000000000-C238N:1:1101:5920:5404 1:N:0:19
ACTCCTACGGGAGGCAGCAGTGGGGAATATTGCACAATGGGGGAAACCCTGATGCAGAAAAGCAGCGTGAGTGATGACGGTCTTCGGATTTTAAAGCTACGTCTTTGCGGACGATAATGACGGTACCCCAGGAGGATGCCACGGCTAACTACGTGCCAGCAGCCGCGGTAACACGTAGGTAGCGAGAGTTGTACGGATGTACTGGGCGTAATGGGAGCGCAGGCGGGTTTTACAGAAGGATGTGGAATACCTGGGCTCAACCTGGGAGCTGCATTCCAAACTGGGAAGCTAG
+
FCGGEFGGG7@BCG@@:FC<C<<CCF;DFG,C6,CF8EGFDGC7FC,ECFGG,,C@<,C8,C,,CC@FC,,CFFGEGGGEGE@A,CC7BF,,<CC,?EF,BBE<B,C,+@++=+=C+EF,EFC?FF9,6+>++6C:,3,@FA@73+@DG99<+@,+3,@*3,,6**4>C**,,3B824=,,,6*44*1?<9>+?CCG8*2+<14<EFEE5C*:+;*/)/):75*8C*21**+/2*+**8**2/0*27:*09*2*9:))09*5*0)**(7))098*1:)??F):)5)9(()*.
@M04650:207:000000000-C238N:1:1101:17065:5415 1:N:0:19
ACTCCTACGGGAGGCAGCAGTGGGGAATATTGCACAATGGGGGAAACCCTGATGCAGCAACGCCGCGTGAGTGATGAAGGTTTTCGGATCGTAAAGCTCTGTCTTTGGGGAAGATAATGACGGTACCCAAGGAGGAAGCCACGGCTAACTACGTGCCAGCAGCCGCGGTAATACGTAGGTGGCGAGCGTTATCCGGATTTACTGGGCGTAAAGGGAGCGTAGGCGGATGATTAAGTGGGATGTGAAATACCCGGGCTCAACTTGGGTGCTGCATTCCAAACTGGTTATCTAG
+
GGGGGGGGGGGGGGGGGGGGGGGGGGGGGGGGGGGGGGGGGGGGGGGGGGGGGGGGGGGGGGGGGGGGGGGFGGGGGGGGGGGGGGGGGGGGGGGGGGGFGGGGGGGGGGGGGGFGGFDFGGGGGGCFGGGF@GGGGGGGGGGGGDEGGACEGFCFGGGGGGGGGGGGGEGGG9CFGGGAFGFGGGGGEGGGGGGGGC8EGGGGGGGGCCEGGGGGGDDGGGGGGGEGGGGFFDGG==FCFD;?FCC>FFFFGGGB:F?F?FGGFFG(7?FFFFFFFBGF@AGFF=F2<F?<
@M04650:207:000000000-C238N:1:1101:8709:5425 1:N:0:19
ACTCCTACGGGAGGCAGCAGTGGGGAATATTGCACAATGGGCGCAAGCCTGATGCAGCCATGCCGCGTGTATGAAGAAGGCCCTAGGGTTGTAAAGTACTTTCAGTCGGGAGGAAGGCGTTGATGCTAATATCATCAACGATTGACGTTACCGACAGAAGAAGCACCGGCTAACTCCGTGCCAGCAGCCGCGGTAATACGGAGGGTGCAAGCGTTAATCGGAATTACTGGGCGTAAAGCGCATGCAGGCGGTCGATTCAGCTAGATGTGAAATCCCCGGGCTTAACCGGGGGAT
+
FGGGGGGGGGGGGGGGGGGGGGGGGGGGGGGGGGGGGGGGGGGGGGEGGGGGGGGGGGCG,FFGGGGGG:=EFGGGGGGC,<?F,CF<CFFGGGGFFAGGDGGGG,,BFGGDGGG<:FE++@BEEF<FA<<C9AE,C?=:>+=<8<==<FFGECBCCGGCF8,::F,@@*>BDD?DFE6FC6;BFF>88B=*5=8:BCGE88/BE8878CF*;:**/2:*//;:8:C7+6CE3*7*>76))5)86C0C@)77197B*/9/+9D*1*0)19=7?=7)1(90714)***((8)(-,
@M04650:207:000000000-C238N:1:1101:13211:5433 1:N:0:19
ACTCCTACGGGAGGCAGCAGTGGGGAATATTGCACAATGGGGGAAACCCTGATGCAGCAACGCCGCGTGAGTGATGAAGGTTTTCGGATCGTAAAGCTCTGTCTTCAGGGACGATAATGACGGTACCTGAGGAGGAAGCCCCGGCTAACTACGTGCCAGCAGCCGCGGTAATACGTAGGGGGCTAGCGTTATCCGGAATTACTGGGCGTAAAGGGTGCGTAGGCGGTCTTTCAAGCCAGAAGTTAAAGGCTACGGCTCAACCGTAGTAAGCTTTTGGAACTGTAGGACTTGAGG
+
GGGGGGGGGGGGGGGGGGGGGGGGGGGGGGGGGGGGGGGGGGGGGGGGGGGGGGGGGGGGGGGGGGGGGGGGGGGGGGGGGGGGGGGGGGGFGGGGGGGGGGGGGGGGGGGGGGGGGGGGGFGDFGGGGGGGFGDGGGGFGGGGGGEFCCGGGGGGGGGEGGGGGGGGGGGEFFGFGGGDGGGGFFFEEEGGGGGDGGGGGGFGGF>ECEE5CGGGGGGGGDEFGD57EGGGFGGG*>FGFCFFGGGCF4CCFGGBB:FFGFCCFDGBFF?=64@F>77?63:B=F?>:*/42(
@M04650:207:000000000-C238N:1:1101:17411:5492 1:N:0:19
ACTCCTACGGGAGGCAGCAGTGGGGAATATTGCACAATGGGGGAAACCCTGATGCAGCAACGCCGCGTGAGTGATGAAGGTTTTCGGATCGTAAAGCTCTGTCTTCAGGGACGATAATGACGGTACCTGAGGAGGAAGCCACGGCTAACTACGTGCCAGCAGCCGCGGTAATACGTAGGTGGCGAGCGTTGTCCGGATTTACTGGGCGTAAAGGGAGCGTAGGCGGTCTTTCAAGCCAGAAGTTAAAGGCTACGGCTCAACCGTAGTAAGCTTTTGGAACTGTAGGACTTGAGG
+
GGGGGGGGGGGGGGGGGGGGGGGGGGGGGGGGGGGGGGGGGGGGGGGGGGGGGGGGGGGGGGGGGGGGGGGGGGGGGGGGFGGGGGGGGGGGGGGGGGGGGGGGGGGGGGGGGGGGGGGGGGGGGGGGGGGGGGGGGGGGGGGEGGGGGGGGGGGGGGGGGGGGGGGGGGGGGGGEGGGGGD7CEGGGGGGGGGGGDCGDCGFGGGGG25:EGGGGGGC7ADGGGGGGGGGGFGGGGGFGFGFFGGFGFGGGFGC:)5?FE>G9;<CAFFF??FFFFFGF4>:@@FFFF*=AF(
@M04650:207:000000000-C238N:1:1101:7561:5497 1:N:0:19
ACTCCTACGGGAGGCAGCAGTGGGGAATATTGCACAATGGGCGCAAGCCTGATGCAGCCATGCCGCGTGTATGAAGAAGGCCCTAGGGTTGTAAAGTACTTTCAGTCGGGAGGAAGGCGTTGATGCTAATATCATCAACGATTGACGTTACCGACAGAAGAAGCACCGGCTAACTCCGTGCCAGCAGCCGCGGTAATACGGAGGGTGCAAGCGTTAATCGGAATTACTGGGCGTAAAGCGCACGCAGGCGGTTGATTAAGTTAGATGTGAAATCCCCGGGCTTAACCTGGGAAT
+
GFFFGGGGGGGGGGEGGGGGGGGGGGGGGGGFDGGGGGGGGGGGGGGGGGGGGGGGGGGGGGGGGGGGGGGGGGGGGGGGGGGGGGGFFFGGGGGFFGGGGGGGGFGGGGGGGGGGCGGFEGGGGGGGGGGGGGGGGGGGF7FFFGGGGGGGGGGGEGGGGGGGGGGCEGEGGGGGGGF7EGGGGGGGGGGCE>BC?FFGGGGGGGGGGGGGGGGGGFGGGDGFDGGGGGGGFCDGGGFGFDEEGDGGFGD3>DFFFFF=CB>F4*CAFBB=?F?:?FGFF>GFFFFF?FF<?0
@M04650:207:000000000-C238N:1:1101:5640:5507 1:N:0:19
ACTCCTACGGGAGGCAGCAGTGGGGAATCTTGCACAATGGGCGGAAGCCTGATGCAGCGACGCCGCGTGGGGGATGACGGCCTTCGGGTTGTAAACTCCTTTCGCTAGGGAAGAAGCCATTTTGTGGTGACGGTACCTGGATAAGAAGCACCGGCTAACTACGTGCCAGCAGCCGCGGTAATACGTAGGGTGCAAGCGTTGTCCGGAATTACTGGGCGTAATGGGAGCGTAGGCGGATTTTTAAGTGGGATGTGAAATACTCAGGCTCAACCTGGGGGCTGCATTCCAAACTGG
+
GGGGGGGGGGGDGGGGGGGGGGGGGGGGGGGGGGGGGGGGGGGGFFGGGGGGGGGEFGGGGGGCGGGEGGGEFGGGGGGGGGGGFGGG<EGGGFGGGGGGGGGGGGGGGGGGGGGGGGGFCFFGGGGGGGGGGEGGGFGGG;FC@DGGGFGFGFGCGGGGGGGGGGGGGCGGGGGCE7*=ECGGGGGG5?FGGGGGGGGG*8CFGGGGGGGGGGGGFGDGGDFEGGGGGGCC3EGGGD3*97@6F*:FFG:D<CC9@FB=FFGGFFC:F@?79>FF9BDFFFF?=@64<*>7AF
@M04650:207:000000000-C238N:1:1101:6330:5591 1:N:0:19
ACTCCTACGGGAGGCAGCAGTGGGGAATATTGCACAATGGGGGAAACCCTGATGCAGCAACGCCGCGTGAGCGATGAAGGTCTTCGGATCGTAAAGCTCTGTCTTTAGGGATGATAATGACAGTACCTAAGGAGGAAGCCACGGCTAACTACGTGCCAGCAGCCGCGGTAATACGTAGGTGGCGAGCGTTATCCGGATTTATTGGGCGTAAAGGGAGCGTAGGCGGTCTTTCAAGCCAGAAGTGAAAGGCTACGGCTCAACCGTAGTAAGCTTTTGGAACTGTAGGCCTTGAGT
+
GGGGGGGGGGGDGDGEGGFGGGGGGGCGGGGGGGGGGGGGGCGGGGGGGGGGGGGGGGGFGEGGGGCGGGGGG@FFFGGGGGGGGGG>FGCFFGGGGGGGFGFGGGGGGGGGGGGGGGFGGFGGGGGGGGGCGGGGGFGGGGGGGGGGGGGGGGGGGGGGGGGGGGEEGGGFGGGGGGGGFGG>EGG:CGGGGGGGDD>FCGGDGG5>B=EFFGGGCDGGCG*9C5:CCFFGF?FGGG:F5*9FFGFFFGGGGG33)096FF)937C946?FFFFFB0764)27***52:?)4.
@M04650:207:000000000-C238N:1:1101:19456:5599 1:N:0:19
ACTCCTACGGGAGGCAGCAGTGGGGAATATTGCACAATGGGCGCAAGCCTGATGCAGCCATGCCGCGTGTATGAAGAAGGCCCTAGGGTTGTAAAGTACTTTCAGTCGGGAGGAAGGCGTTGATGCTAATATCATCAACGATTGACGTTACCGACAGAAGAAGCACCGGCTAACTCCGTGCCAGCAGCCGCGGTAATACGGAGGGTGCAAGCGTTAATCGGAATTACTGGGCGTAAAGCGCACGCAGGCGGTTGATTAAGTTAGATGTGAAATCCCCGGGCTTAACCTGGGA
+
GGGGGGGGGGGGGGGGGGGGGGGGGGGGGGGGGGGGGGGGGGGGGGGGGGGGGGGGGGGGGGGGGGGGGFGGGGGGGGGGGCGGGGGGGGGGGGGGGGGGGGGGGGGGGGGGGGGGGGGGGGGFGGGGGGGGGGGGGGGGGGGGGGGGGGFGGGGGGGGGGGGGGGGGGGGGGGGFGGGGGGGGGGGGGGGGGGGGGGGGEGGGGDGGGGGGGEGGGFGGGGGGGGGGGGGGFGGGFGFGDGFFGGGGFGGDCDCBF?FFGFGGFGGFFFFFFFFFFFGFFFFFFFFBBFFF
@M04650:207:000000000-C238N:1:1101:6710:5624 1:N:0:19
ACTCCTACGGGAGGCAGCAGTGGGGAATATTGCACAATGGGGGAAACCCTGATGCAGCAACGCCGCGTGAGTGATGAAGGTTTTCGGATCGTAAAGCTCTGTCTTTGGGGAAGATAATGACGGTACCCAAGGAGGAAGCCACGGCTAACTACGTGCCAGCAGCCGCGGTAATACGTAGGTGGCGAGCGTTATCCGGATTTACTGGGCGTAAAGGGAGCGTAGGCGGATGATTAAGTGGGAAGTGAAATACCCGGGCTCAACTCGGGGGCTGCGTTCCAAACTGGTTAACTAG
+
GGGGGGGGGGGGGGGGGGGGFGGGGGGGGGGGCGGGGGGGGGGGCF<FDGGGFEGGGEFGCGGGGGGFEGGGGGGGGGGGFFFG9FGGGGGGGGGGGGGFGCEG,FEGGGGDGGGGGGFGGCGFFGGADD,>FC7BD8DF8EFGGGDFG,DFFFED7FFGGGFGGGEEFEEGGGGCFFG;CFGGGCGGEGGF2?EGD5C9BFFGGGGEEG5E99>5*95);<CEEE5*/0+<9?DF>45*)1<=:::7@7C4>CDE3)9FF**17C)4)7>>)7>524C@5<7<*1*)-*/4
@M04650:207:000000000-C238N:1:1101:26396:5643 1:N:0:19
ACTCCTACGGGAGGCAGCAGTGGGGAATATTGCACAATGGGGGAAACCCTGATGCAGCAACGCCGCGTGAGTGATGAAGGTTTTCGGATCGTAAAGCTCTGTCTTTGGGGAAGATAATGACGGTACCCAAGGAGGAAGCCACGGCTAACTACGTGCCAGCAGCCGCGGTAATACGTAGGTGGCGAGCGTTATCCGGATTTATTGGGCGTAAAGGGAGCGTAGGCGGATACTTAAGTGGGATGTGAAATACTTGGGCTCAACCCGAGTACTGCATTCCAAACTGAGTATCTAG
+
GGGGGGGGGGGGGGGGGGGGGGGGGGGGGGGGGGGGGGGGGGGGGGGGGGGGGGGGGGGGGGGGGGGGGGGGGGGGGGGGFGGGGGGGGGGGGGGGGGGGGGGGGGGGGGGGGGGGGGGGGGGGGGGGGGGGGGGGGGGGGGGGGGGGGGFGGGGGGGGGGGGGGGGGGGGGGGGGGGGGGGGGGGGGGGGGGGGGGGGCG?FGGGGGGGGGGGGGGGGGEDGGGGGDEGFCB<CCGGFGFGFFGGDDFGGC*CFF>FFFGFGGFDGFF?F4?=F?A:>F@<FFFFB9AFFF
@M04650:207:000000000-C238N:1:1101:6332:5675 1:N:0:19
ACTCCTACGGGAGGCAGCAGTGGGGAATATTGCACAATGGGGGAAACCCTGATGCAGCAACGCCGCGTGAGTGATGAAGGTTTTCGGATCGTAAAGCTCTGTCTTCAGGGACGATAATGACGGTACCTGAGGAGGAAGCCACGGCTAACTACGTGCCAGCAGCCGCGGTAATACGTAGGTGGCGAGCGTTGTCCGGATTTACTGGGCGTAAAGGGAGCGTAGGCGGATTTTTAAGTGGGATGTGACATACCCAGGCTCAACCCGGGGGCTGCATTCCAAACTGGAAGTCTAG
+
GGGGGGGGGGGGGGGGGGGGGGGGGGGG@FGEGGGGGGGGGGGGGGGGGGGGGGGGGGGGFGGGGGGGGGGFF9ACGGFGD5FDFGGEGGGGCGGGFFGGCGGGGGGGGGGGGG=FGGGDGCEFGGFGG<DFEGEGDEFCB>:EGGGGGF9FGGGFGCFF,@FFEBBE>CF;FFCFGGG;FFEGEECGGE*CFFED5CEGG9C+<C>ECE=FGFCFEDDG55C9E5*:*9C?F6C974)9)*)8**;****99C:)>FF?F4*17<C0>7<@FBF=.4*1)4:4?@.444@<
@M04650:207:000000000-C238N:1:1101:6244:5761 1:N:0:19
ACTCCTACGGGAGGCAGCAGTGGGGAATATTGCACAATGGGCGCAAGCCTGATGCAGCCATGCCGCGTGTATGAAGAAGGCCCTAGGGTTGTAAAGTACTTTCAGTCGGGAGGAAGGCGTTGATGCTAATATCATCAACGATTGACGTTACCGACAGAAGAAGCACCGGCTAACTCCGTGCCAGCAGCCGCGGTAATACGGAGGGTGCAAGCGTTAATCGGAATTACTGGGCGTAAAGCGCACGCAGGCGGTTGATTAAGTTAGATGTGAAATCCCCGGGCTTAACCTGGGAAT
+
GGGGGGFGECGGGGGGGGGGG@FFGGGGFGGGGGGGGGGGGGGGGGDGGGGGGGGGGGGGGGGGGGGGGGGGGGGGGGGGGGGGGGGGGGDFGFGGGGGGGGGGGGGFGGGGGGGFGGGEGGFFGGGGFGGGGGGGGGGG<FF+DFGGGGGGEGGGGGCCCFGGFGGCGGGGGFFGGGGFGGFCGGGGGEGGGGGCFGDEGGGGCGGGF?FGGGGGGGG5:CGFGGGGGGGGBEDGGGFDE37@D3DDEDG<G5C@4*7@CB>F?G7>46=4@FFFB(37B>FFF7BA:>F:7:
@M04650:207:000000000-C238N:1:1101:16061:5762 1:N:0:19
ACTCCTACGGGAGGCAGCAGTAGGGAATCTTCGGCAATGGACGAAAGTCTGACCGAGCAACGCCGCGTGAGTGAAGAAGGTTTTCGGATCGTAAAACTCTGTTGTTAGAGAAGAACAAGGATGAGAGTAACTGTTCATCCCTTGACGGTATCTAACCAGAAAGCCACGGCTAACTACGTGCCAGCAGCCGCGGTAATACGTAGGTGGCAAGCGTTGTCCGGATTTATTGGGCGTAAAGCGAGCGCAGGCGGTTTCTTAAGTCTGATGTGAAAGCCCCCGGCTCAACCGGGGAGG
+
GFEF8ADG@FGGGGGGGGGGEFGFGFF8@FFGFEGGGGGGGFCGEGDFGE@DGFECCFCGFEGGGGEFCFG<?FAFGFEDG,E<FCF@GGGGGGGGGFGGFFDFGFDFFEFGGGGGGGGGGCD=DCGFDGGGFDFGFGGGGGGGGGEGEGGGDCGGFGGGGBCFFFGEGGGGGGGGGDGGGGGGGGGG>CC:8EBEECFGGGEEFGDEGGFFGGEEEFGDGGCAFFGGGDFGFGDC3CFGEGD35CDDEDD<<DGF6@F=EFDG=7:<=7B?FF:F19DDD(*96F>6450(29
@M04650:207:000000000-C238N:1:1101:12745:5767 1:N:0:19
ACTCCTACGGGAGGCAGCAGTAGGGAATCTTCGGCAATGGACGAAAGTCTGACCGAGCAACGCCGCGTGAGTGAAGAAGGTTTTCGGATCGTAAAACTCTGTTGTTAGAGAAGAACAAGGATGAGAGTAACTGTTCATCCCTTGACGGTATCTAACCAGAAAGCCACGGCTAACTACGTGCCAGCAGCCGCGGTAATACGTAGGTGGCAAGCGTTGTCCGGATTTATTGGGCGTAAAGCGAGCGCAGGCGGTTTCTTAAGTCTGATGTGAAATCTCGTGGCTCAACCACGAACG
+
GGGGGGGGGGGGGGGGGGGGGGGGGGGGGGGGGGGGGGGGGGGGGGGGGGGGGGGGGGGGGGGGGGGGGGGGGGGGGGGGGGGGGGGGGGGGGGGGGGGGGGGGGGGGGGGGGGGGGGGGGGGGGGGGGGGGGGGGGGGGGGGGGGGGGGGGGGGGGGGGGGGGGGGGGGEGGGGGGGGGGGGGGGGGGGGGGGGGGGGGBFGGFGGGGGGGGDGGGGGGGGGGCGGGGGGGEGGGGGFGFGFFGGGGFDGGG<GF?FFFGFGGFGGFFFFFFFF??BGFFFGFFFFFFFB>B9
@M04650:207:000000000-C238N:1:1101:6278:5804 1:N:0:19
ACTCCTACGGGAGGCCGCAGTGGGGAATATTGCACAATGGGGGAAACCCTGATGCAGCAACGCCGCGTGAGTGATGAAGGTTTTCGGATCGTAAAGCTCTGTCTTTGGGGAAGATAATGACGGTACCCAAGGAGGAAGCCACGGCTAACTACGTGCCAGCAGCCGCGGTAATACGTAGGTGGCGAGCGTTATCCGGATTTACTGGGCGTAAAGGGAGCGTAGGCGGATGATTAAGTGGGGTGTGAAATACCCGGGCTCATCTGTGTTGCTGCATTCCAAACTGGTTATCTAG
+
EFGGGGGGGGG@FGG-C@FCGGCGGGGG9CFEF,EFGFFFFEGGCFGGGE<<EFGGCF@FFDFGGGCGGGGEEFFFE9,A:BFFGDE::FGG,B=BECFGG<F@EGGGGEEEGCG9?5?DF:3CFFFC<+>B3@@B=FFGFGECCB+DFFBFEF7@C>:>DCFG8C*BE=4BFGGGF7*72B+:88CECB5*?FEGC18C+<ECFGFGEDCCC7EC55DG5C5<EC5CG4:29+2AC4>)8)8>7C*?@G4>DCD@EF@*27**9**4B=4*/899-.0*)4:@9=95A4*6
@M04650:207:000000000-C238N:1:1101:26320:5810 1:N:0:19
ACTCCTACGGGAGGCAGCAGTGGGGAATATTGCACAATGGAGGAAACTCTGATGCAGCAACGCCGCGTGAGCGATGAAGGTCTTCGGATCGTAAAGCTCTGTCTTTAGGGATGATAATGACAGTACCTAAGGAGGAAGCCACGGCTAACTACGTGCCAGCAGCCGCGGTAATACGTAGGTGGCGAGCGTTATCCGGATTTATTGGGCGTAAAGGGAGCGTAGGCGGATACTTAAGTGGGATGTGAAATACTTGGGCTCAACCCGAGTACTGCATTCCAAACTGAGTATCTAG
+
GGGGGGGGGGGGGGGGGGGGGGGGGGGGGGGGGGGGGGGGGGGGGGGGGGGGGGGGGGGGGGGGGGGGGGGGGGGGGGGGGGGGGGGGGGGGGGGGGGGGGGGGGGGGGGGGGGGGGGGGGGGGGGGGGGGGGGGGGGGGGGGGGGGGGGGGGGGGGGGGGGGGGGGGGGGGGGGGGGGGGGGGGDEGGGGGGGGGGGG9CCEGGGGGGGEGGGGGGGGGGGGGGGEGGCFGFF7CGGFFFGFFGFFGFGGG7CFFFFFFG4>C3CFFFFFF?F=9AFG?>AGFFFFFAF?B
@M04650:207:000000000-C238N:1:1101:10367:5844 1:N:0:19
ACTCCTACGGGAGGCAGCAGTAGGGAATCTTCGGCAATGGACGAAAGTCTGACCGAGCAACGCCGCGTGAGTGAAGAAGGTTTTCGGATCGTAAAACTCTGTTGTTAGAGAAGAATAAGGACGTTAGTAACTGAACGTCCCCTGACGGTATCTAACCAGAAAGCCACGGCTAACTACGTGCCAGCAGCCGCGGTAATACGTAGGTGGCAAGCGTTGTCCGGATTTATTGGGCGTAAAGCGAGCGCAGGCGGTTTCTTAAGTCTGATGTGAAAGCCCCCGGCTCAACCGGGGA
+
GGGGGGGGGGGGGGGGGGGGGGGGGGGGGGGDEBFGGGGGFGGGGGGFGGGGGFEGGGGGFGGGGGGGGGEGGGGGGGGGF?FGGGGEGGGGGGGGGDGGFGAD9,<<,CFFFFGDFE?,543+3BBFF<FGADFGDDDC:FGGGGGGGGCEDC<CFGCGFGGGF:DFGGGGGGFGGGGGGGFGGGGGGGGGGG7BEFEG:C=E9<FFGGGGGCE*2*:7CD*7EF+AFGGGFGGGGGFG>9>EGGGGFG3C)*:@FFFFGF0*@CGA?FFF?FFFF6CFDFC*?F5(2@BB
@M04650:207:000000000-C238N:1:1101:11767:5853 1:N:0:19
ACTCCTACGGGAGGCAGCAGTGGGGAATATTGCACAATGGGGGAAACCCTGATGCAGCAACGCCGCGTGAGTGATGAAGGTTTTCGGATCGTAAAGCTCTGTCTTTGGGGAAGATAATGACGGTACCCAAGGAGGAAGCCACGGCTAACTACGTGCCAGCAGCCGCGGTAATACGTAGGTGGCGAGCGTTATCCGGATTTACTGGGCGTAAAGGGAGCGTAGGCGGATGATTAAGTGGGATGTGAAATACCCGGGCTCAACCTGGGGGCTGCATTCCAAACTGGAAGTCGAG
+
GGGGGGGGGGGGGGGGGGGGGGGGGGGGGGGGGGGGGGGGGGGGGGGGGGGGGGGGGGGGGGGGGGGGGGGGGGGGGGGGGGGGGGGGGGGGGGGGGGGGGGGGFGGGGGGGGGGFGGGGGGGGGGGGGGGGGGGGGGGGGGGGGGGGGGFGGGGGGGGGGFGGGGGGGGGFGGGGGGGFGGGGGGGGGGGFGGGG5CBFGGGFGGGGEGE=EFCC=3>7CDDGGGDEEDFGFGGGGFFGFDFFGGGDFF4CCGDF)5?@FFGF>FGFDF:BFFFFFFGB:<FFFFF?D3@B
@M04650:207:000000000-C238N:1:1101:8494:5869 1:N:0:19
ACTCCTACGGGAGGCAGCAGTGGGGAATATTGCACAATGGGGGAAACCCTGATGCAGCAACGCCGCGTGAGTGATGACGGTCTTCGGATTGTAAAGCTCTGTCTTTGGGGACGATAATGACGGTACCCAAGGAGGAAGCCACGGCTAACTACGTGCCAGCAGCCGCGGTAATACGTAGGGGGCTAGCGTTATCCGGAATTACTGGGCGTAAAGGGTGCGTAGGCGGTCTTTCAAGCCAGAAGTGAAAGGCTACGGCTCAACCGTAGTAAGCTTTTGGAACTGTAGGACTTGAGT
+
GGGGGGGGGGGGGGGGGGGGGGGGGGGGGGGGGGGGGGGGGGGGGGGGGGGGGGGGGGGGGGGGGGGGGGGGGGFGGGGGGGGGGGGGGGFGGGGGGGGGFGGGGGGDGEGGGGGGGGGGGFCFGGGGGDGFFGGGGGDAFGGGEGGGGGGGGGGGGGGGGGGGGGGGGGGGGGGGFEFGGGGGGGGGGGGGGGGG>EF?FGGGDGGGGGGFFGGFDCCDEG=EGDCEGGGGFG>EFGFGFGFFGG7>>GG49<DD3>?*:>D57DGA*9F?FF**42??7.:4*17??/?AB<
@M04650:207:000000000-C238N:1:1101:13137:5907 1:N:0:19
ACTCCTACGGGAGGCAGCAGTGGGGAATATTGCACAATGGGGGAAACCCTGATGCAGCAACGCCGCGTGAGTGATGACGGTCTTCGGATTGTAAAGCTCTGTCTTTGGGGACGATAATGACGGTACCCAAGGAGGAAGCCACGGCTAACTACGTGCCAGCAGCCGCGGTAATACGTAGGTGGCGAGCGTTGTCCGGATTTACTGGGCGTAAAGGGAGCGTAGGCGGATTTTTAAGTGGGATGTGAAATACCCGGGCTCAACCTGGGTGCTGCATTCCAAACTGGGAATCTAG
+
GGGGGGGGGGGGGGGGGGGGGGGGGGGGGGGGGGGGGGGGGGGGGGGGGGGGGGGGGGGGGGGGGGGGGGGGGGGGGGGGGGGGGGGGGEEGGGGGGGGGGGGGGGGGGGGGGGGGGGGGGGGGGGGGGGGGGGGGGGGGGGGGGGGGGGGGGFCCFGGGGGGGGGGGEGGGGGGCFGGDEGBEEGGGGGDEEFEG5CGGGGGGGGGGCCCFGGGFGGGGEGGGGGEGDGGFFFGF7CF7<DFFGGGFBFCFGGGFFFFFGFGGFG5()9=F@FF?<9FF@DGFFFFF?FFF
@M04650:207:000000000-C238N:1:1101:24225:5928 1:N:0:19
ACTCCTACGGGAGGCAGCAGTGGGGAATATTGCACAATGGGGGGAACCCTGATGCAGCCATGCCGCGTGAATGAAGAAGGCCTTCGGGTTGTAAAGTTCTTTCGGTGATGAGGAAGACTGGGGTGTTAATAGCACTTTAGGTTGACGTTAGTTACAGAAGAAGCACCGGCTAACTCCGTGCCAGCAGCCGCGGTAATACGGAGGGTGCAAGCGTTAATCGGAATGACTGGGCGTAAAGGGCACGCAGGCGGTGACTTAAGTGAGATGTGAAAGCCCTGGGCTTAACCTAGGAAT
+
GGGGGGGGGGGGGGGGGGGGGGGGGGGGGGGGGGGGGGGGGGG7FGGGGGGGGGGGGG@F<FGGGGGGGGFGGGGGGGGF=F<FGGGC@<FFGGGGCGGG9FF:F8><;=F:FF<<FC:8<FGGC*8@;;<F:C<,,,@FF33B2<*142<72<<FCFCCF8<F@FCGG@5:CGCC+;@E8AC68:@:;C5:5C*?:F?C58:CEEECFFC:E58C7>7C59:7F7?9+9C=)/):**99)/07)97CDDD<</*/879?+6:21*>48767B).),177>?C:48/)2?;2>0
@M04650:207:000000000-C238N:1:1101:26269:5928 1:N:0:19
ACTCCTACGGGAGGCAGCAGTGGGGAATATTGCACAATGGGGGAAACCCTGATGCAGCAACGCCGCGTGAGTGATGACGGTCTTCGGATTGTAAAGCTCTGTCTTTGGGGACGATAATGACGGTACCCAAGGAGGAAGCCACGGCTAACTACGTGCCAGCAGCCGCGGTAATACGTAGGTGGCGAGCGTTATCCGGATTTACTGGGCGTAAAGGGAGCGTAGGCGGATGATTAAGTGGGATGTGAAATACCCGGGCTCAACTTGGGTGCTGCATTCCAAACTGGTTATCTAG
+
GGGGGGGGGGGGGGGGGGGGGGGGGGGGGGGGGGGGGGGGGGGGGGGGGGGGGGGGGGGGGGGGGGGGGGGGGGGGGGGGGGGGGGGGGGGGGFGGGGGGGGGGGGGGGGGGGGGGGGGGGGGGGGGGGGGGGGGGGGGGGGGGGGGGGGGGGGGGGGGGGGGGGGGGECCFGGGGGGGFFGGGGDGGGGGGFGGGGGGGGGGGGGGGGGGGGGDCEGGGEGGGGGGGG<FFBGGGGGFF@GFFGGGGFCFGGGGFF3?FCFGGFFC2)=F@FF??B<7=>BF?69=7)@?<
@M04650:207:000000000-C238N:1:1101:10347:5944 1:N:0:19
ACTCCTACGGGAGGCAGCAGTGGGGAATATTGCACAATGGGGGAAACCCTGATGCAGCAACGCCGCGTGAGTGATGACGGTCTTCGGATTGTAAAGCTCTGTCTTTGGGGACGATAATGACGGTACCCAAGGAGGAAGCCACGGCTAACTACGTGCCAGCAGCCGCGGTAATACGTAGGTGGCGAGCGTTATCCGGATTTACTGGGCGTAAAGGGAGCGTAGGCGGATGATTAAGTGGGATGTGAAATACCCGGGCTCAACTTGGGTGCTGCATTCCAAACTGGTTATCTAG
+
GGGGGGGGGGGGGGGGGGGGGGGGGGGGGGGGGGGGGGGGGGGGGGGGGGGGGGGGGGGGGGGGGGGGGGGGGGGGGGGGGGEGGGGEEEGGGGGGGFFGGGGGGGGFGGGGGGCGGGGGGGGGGGGGGGGGGGGGGFGFGGGGGGGFGGGFG:F>FGGGGGGGGGGDFGEGGGGFGGGGGGFEEDGCEGGGGGGGGGGFDEFFGGGGGGGGGGGGEDDGGG5+?E=EGGFF6?CGGGFGFD?FFCFGFFGGGGGF@FF=F?GGFC58>?F@?BFFADGFFFGF?FF2-18<
@M04650:207:000000000-C238N:1:1101:6792:5979 1:N:0:19
ACTCCTACGGGAGGCAGCAGTGGGGAATATTGCACAATGGGGGAAACCCTGATGCAGCAACGCCGCGTGAGTGATGAAGGTTTTCGGATCGTAAAGCTCTGTCTTCAGGGACGATAATGACGGTACCTGAGGAGGAAGCCACGGCTAACTACGTGCCAGCAGCCGCGGTAATACGTAGGTGGCGAGCGTTGTCCGGATTTACTGGGCGTAAAGGGAGCGTAGGCGGATGATTAAGTGGGATGTGAAATACCCGGGCTCAACTTGGGTGCTGCATTCCAAACTGGTTATCTAG
+
FGGGGGGGGGGGGGGGGGGGGGGGGGGGGGGGFGGGGGGGGFGGGGFGGGGGGCFGGGGGFGGGGGGGGGGGGFGGGGGGFFCFFGGGGGGGGGGGGGGGCG<FFFFGGGG7F7+FFGFGGGGGGGG9D,DDFFEEGFGF,@FEGGGFGF>EFC:@FGGGGF:<:FCFFC*@CEFCFEG<EGGGGGEGDECE938C8E*?FFFGGGGGGGGGGGG/A<DGGDEFGG7EDDF77C>FGGFD4CFF:FFGFGCF<3C>>@=6C?GDFFD?BFFF:477<<C9@<>F**9.5**6
@M04650:207:000000000-C238N:1:1101:14236:6017 1:N:0:19
ACTCCTACGGGAGGCAGCAGTGGGGAATATTGCACAATGGGCGAAAGCCTGATGCAGCAACGCCGCGTGAGCGATGAAGGCCTTCGGGTCGTAAAGCTCTGTCCTCAAGGAAGATAATGACGGTACTTGAGGAGGAAGCCCCGGCTAACTACGTGCCAGCAGCCGCGGTAATACGTAGGGGGCTAGCGTTATCCGGAATTACTGGGCGTAAAGGGTGCGTAGGCGGTCTTTCAAGCCAGAAGTGAAAGGCTACGGCTCAACCGTAGTAAGCTTTTGGAACTGTAGGACTTGAGG
+
GGGGGGGGGGGGGGGGGGGGGGGGGGGGGGGGGGGGGGGGGGGGGGGGGGGGGGGGGGGGGGGGGGGGGGGGGGGGGGGGGGGGGGGGGGGGGGGGGGGGGGGGGGGGGGGGGGGGGGGGGGGGGGGGGGGGGGGGGGGGGGGGGGGGGGGGGGGGGGGGGGGGGGGGGGGGGGGGGDDFGGGGGGGGGGGGGGGGGGGGGGGGGGGGGGGGGGGGGGGGGGGGGGGGGGGG?E7CFGFGFGFFGGGGFGGFGGGFBDFFGFGGFGGFFFFFFFFFFBC?F?CFFFFBFFFD?(
@M04650:207:000000000-C238N:1:1101:23755:6034 1:N:0:19
ACTCCTACGGGAGGCAGCAGTAGGGAATCTTCCGCAATGGACGAAAGTCTGACGGAGCAACGCCGCGTGAGTGATGAAGGCTTTCGGGTCGTAAAACTCTGTTGTTAGGGAAGAACAAGTGCTAGTTGAATAAGCTGGCACCTTGACGGTACCTAACCAGAAAGCCACGGCTAACTACGTGCCAGCAGCCGCGGTAATACGTAGGTGGCAAGCGTTATCCGGAATTATTGGGCGTAAAGGGAGCGTAGGCGGATGATTAAGTGGGATGTGAAATACCCGGGCTCAACTTGGGTG
+
GGGGGGGGGGGGGGGGGGGGGGGGGGGGGGGGGGGGGGGGGGGGGGGGGGGGGGDGGGGGGGGGGGG>EGGFGGGGGGFGFEEGGGGGGGGGDGGGGGGGGGGGGFGGGGGGGGGGGGGGGGGGGGGGGGGGGGGGGGGGGGGGCGGGGGGGGGGFGGGCFFGGGGGGGG>EDGGGFGGGGGGGGGGGGGCCEEGGEFGGGCGFGCCGGGGGGGGGGFFFGC5E5C?GGG6F>EDC<DFCDFEEGCDDFGDG9DDFFFFFGFGGFCGFFF?=BFF?:>DEF6C)=*)5>F4(-3
@M04650:207:000000000-C238N:1:1101:11307:6058 1:N:0:19
ACTCCTACGGGAGGCAGCAGTGGGGAATATTGCACAATGGGGGAAACCCTGATGCAGCAACGCCGCGTGAGTGATGAAGGTTTTCGGATCGTAAAGCTCTGTCTTTGGGGAAGATAATGACGGTACCCAAGGAGGAAGCCACGGCTAACTACGTGCCAGCAGCCGCGGTAATACGTAGGTGGCGAGCGTTATCCGGATTTACTGGGCGTAAAGGGAGCGTAGGCGGATGATTAAGTGGGATGTGAAATACCCGGGCTCAACTTGGGTGCTGCATTCCAAACTGGTTATCTAG
+
GGGGGGCGGGGGGGFGGGGGCFGGGGGGGGGGGGGGGGGGGGGGGGGFGFGFGGGGGFFGFGGGGDFFEGGGGFGGGGGGGGFFFGGGGGGGGGFEGGGGFGGCGCGGGGGEGGGGGGGGGGGGGGGGGGGGGGGGGGFBFGGGGGGFGGGGGEGGGGGGGGFGEFCEGGGGGGGGGGGGGGGGGGDGDGCFFCEGGGEFGGGGGGGGGGECEFGGGGGDDGGGGGE=EFFGFGGGFFFGFGFFGGGCB*9<7D5>5>FFG*::FD<<>FFFFFF=<>FB><F@*9@<2=?>
@M04650:207:000000000-C238N:1:1101:17253:6096 1:N:0:19
ACTCCTACGGGAGGCAGCAGTGGGGAATATTGCACAATGGGGGAAACCCTGATGCAGCAACGCCGCGTGAGTGATGACGGTCTTCGGATTGTAAAGCTCTGTCTTTGGGGACGATAATGACGGTACCCAAGGAGGAAGCCACGGCTAACTACGTGCCAGCAGCCGCGGTAATACGTAGGTGGCGAGCGTTGTCCGGATTTACTGGGCGTAAAGGGAGCGTAGGCGGATTTTTAAGTGGGATGTGAAATACTCAGGCTCAACCTGTGGGCTGCATTCCAAACTGGAAGTCTAG
+
GGGGGGGGGGGGGGGGGGGGGGGGGGGGGGGGGGGGGGGGGGGGGGGGGGGGGGGGGGGGGGGGGGGGGGGGGGGGGGGGGGGGGGGGGGGGGGGGGFGGGGGGGGGGGGGGGGGGGGGGGGGGGGGGGGGGGGGGGGGGGGGGGGGGGGGGGGGFFFGGGGGGGGGGGGGGGGGGGGGGGGGGGGGGGGGGGGGGGGGGGGFGGGGGGGGGGGGGGGGGGGGGGGGGG4EGFEF?FGFGFGFFGGGGFGGGGGGFFFFFGFGGFGGFFFE>4@FFA2CF>BGF@FF04**-
@M04650:207:000000000-C238N:1:1101:12125:6107 1:N:0:19
ACTCCTACGGGAGGCAGCAGTGGGGAATATTGCACAATGGGGGAAACCCTGATGCAGCAACGCCGCGTGAGTGATGACGGTCTTCGGATTGTAAAGCTCTGTCTTTGGGGACGATAATGACGGTACCCAAGGAGGAAGCCACGGCTAACTACGTGCCAGCAGCCGCGGTAATACGTAGGTGGCGAGCGTTATCCGGATTTACTGGGCGTAAAGGGAGCGTAGGCGGATGATTAAGTGGGATGTGAAATACCCGGGCTCAACTTGGGTGCTGCATTCCAAACTGGTTATCTAG
+
GGGGGGGGGGGGGGGGGGGGGGGGGGGGGGGGGGGGGGGGGGGGGGGGGGGGGGGGGGGGGGGGGGGGGGGGGGGGGGGGGGGGGGGGGGGGGGGGGGGGGGGGGGGGGGGGGGGCGGGGGGGGGGGGGGGGGGGGGGGGGGGGGGGGGGFGGGGGGGGGGGGGGGGGGGGGGGGGGGGGGGGGGGGGGGGGGGGGGDEGGGGGGGGGGGGGGGGGEGGD8DGGGGGEEF+<FFFGGGFFFGFFGG>>4:<6CGGFDF?FG4:CFFG?B?FFFFFF46D/5>FFF?925=@<
@M04650:207:000000000-C238N:1:1101:22353:6146 1:N:0:19
ACTCCTACGGGAGGCAGCAGTAGGGAATCTTCCGCAATGGACGAAAGTCTGACGGAGCAACGCCGCGTGAGTGATGAAGGCTTTCGGGTCGTAAAACTCTGTTGTTAGGGAAGAACAAGTGCTAGTTGAATAAGCTGGCACCTTGACGGTACCTAACCAGAAAGCCACGGCTAACTACGTGCCAGCAGCCGCGGTAATACGTAGGTGGCAAGCGTTATCCGGAATTATTGGGCGTAAAGCGCGCGCAGGTGGTTTCTTAAGTCTGATGTGAAAGCCCCCGGCTCAACCGGGG
+
GGGGGGGGGGGEGGGGGGGGGGGGGGGGGGGGGGGEGGGGGGGGCGGGGGGGGGGGGGGGGGGGGGGGGGGGGGGGGGGGGGGGGGGGGGGGGGGGGGGGGGGGGGGGGGGDGGGGGGGGGGGGGGGGGGGGGGGGGGGGGGGGGGGGGGGGGGGGGGGGGGF7DGGGGGGGGGGG?CGFGGGGGFFGGGGGGGGGGGGGGGFGGGGGGEGGGGGGGGGGGG8EGGFGGDGGFGG=D7@GDGFFGGDDFGGGGGGFFFF4:@FGFCGFFFFFFF?:?FGFFF<BFFFFFFEF
@M04650:207:000000000-C238N:1:1101:11888:6178 1:N:0:19
ACTCCTACGGGAGGCAGCAGTGGGGAATATTGCACAATGGGGGAAACCCTGATGCAGCAACGCCGCGTGAGTGATGAAGGTTTTCGGATCGTAAAGCTCTGTCTTTGGGGAAGATAATGACGGTACCCAAGGAGGAAGCCACGGCTAACTACGTGCCAGCAGCCGCGGTAATACGTAGGTGGCGAGCGTTATCCGGATTTACTGGGCGTAAAGGGAGCGTAGGCGGATGATTAAGTGGGATGTGAAATACCCGGGCTCAACTTGGGTGCTGCATTCCAAACTGGTTATCTAG
+
GGGGGGGGEGGCFGGFGGDFGFGGG@FGGGGGGGGEGFGGGGGGGGGFGGGGGGGGGGFGGGGEGDGGGGGGGDGGGGGGGGGGGGGGGGGGGGFFFGGGGGGGGGGGGGGFEGGGGGGGGGGG7FGGGGGGGG@FGGFGGGGGGGGGGGGGGGGGGGGGGGGGGGGGEGGGGGGGGGECEGFEEDEGEGGDFGGGGDEGGGCC@FFGGGGFGGGGGGGGGGGGGEEGE6<F4EFFCFFC:DFFGFGDFGGGGGD3>>=?FFGGFGG1>FFFFFFFBA*7><C:@F=<96*6
@M04650:207:000000000-C238N:1:1101:16172:6278 1:N:0:19
ACTCCTACGGGAGGCAGCAGTAGGGAATCTTCCGCAATGGACGAAAGTCTGACGGAGCAACGCCGCGTGAGTGAAGAAGGTTTTCGGATCGTAAAGCTCTGTTGTTAGTGAAGAATAGTGGTAAGAGTAACTGCTTATCATGTGACGGTAGCTAACCAGAAAGCCACGGCTAACTACGTGCCAGCAGCCGCGGTAATACGTAGGTGGCAAGCGTTGTCCGGAATTATTGGGCGTAAAGCGCGCGCAGGCGGTCTTTTAAGTCTGATGTGAAAGCCCCCGGCTCAACCGGGGAGG
+
GGGGGGGGGGGGGGGGGGGGGGGGGGGGGGGGGDGGGGGGEGGGGGGGGGGGGGGGGGGGGGGGGGGGGCGGGFFGGGGGGGGGGGGGGEGGGGGGGGGGGGGGGGGGGGG,FFGGGGFGGFGFGGFGFGGGGGGGGGGFGGGGDFGGGFEGGGGGGGGGGGGGFGGGCE@EFGFGGGGGFFFGGGGGG>CGEGG5CGDGF9CGCFGGGFGGGEGGGFCD5C8/A?<CCFF5@GGEC7=C>DEFGDGGFGGGGGCFF4FFGFGG4:DA4*6BFFFFF0<5@(/9?FF>F@>(49
@M04650:207:000000000-C238N:1:1101:5611:6279 1:N:0:19
ACTCCTACGGGAGGCAGCAGTAGGGAATCTTCGGCAATGGACGAAAGTCTGACCGAGCAACGCCGCGTGAGTGAAGAAGGTTTTCGGATCGTAAAACTCTGTTGTTAGAGAAGAACAAGGATGAGAGTAACTGTTCATCCCTTGACGGTATCTAACCAGAAAGCCACGGCTAACTACGTGCCAGCAGCCGCGGTAATACGGAGGGTGCAAGCGTTAATCGGAATTACTGGGCGTAAAGCGCACGCAGGCGGTTGATTAAGTTAGATGTGAAATCCCCGGGCTTAACCTGGGA
+
GGGGGGGGGGG;FGGGGGGGGFFFGGGGGGGCFGGGGGGGGGEGGCGGGGGGGGGGGGEGFGGDGGGGGGECFGF<FDA@,??FCEG4?B:FEG7EFEFFGGGGGC,EFFFGGGFGGGFF8?FEF9FFADFGGGGGDFFGGGFCGGG7FCCFGGFG<C<FF8FFFFE*33>@FGG=FGFFFFGGF@GCCB=8>518B9C8*=:8:;EGGCFG5:BEGGGGG38CGGFFGCFGFCDD3*6C55<))9D759DC7C*9@=4@?@:F47C)776909)6<BDFF>F:??F<7473
@M04650:207:000000000-C238N:1:1101:19251:6294 1:N:0:19
ACTCCTACGGGAGGCAGCAGTGGGGAATATTGCACAATGGGGGAAACCCTGATGCAGCAACGCCGCGTGAGTGATGAAGGTTTTCGGATCGTAAAGCTCTGTCTTTGGGGAAGATAATGACGGTACCCAAGGAGGAAGCCACGGCTAACTACGTGCCAGCAGCCGCGGTAATACGTAGGTGGCGAGCGTTATCCGGATTTACTGGGCGTAAAGGGAGCGTAGGCGGATGATTAAGTGGGATGTGAAATACCCGGGCTCAACTTGGGTGCTGCATTCCAAACTGGTTATCTAG
+
GGGGGGGGGGGFGGGGGGGGGGGGGGGGGGGGGGGGGGGGGGGGGGGGGGFGGGGGGGGGGGGGGGGGGGGGGGCFGGGGGGGGGGGGGGGGGGGGGGGGGGGGGGGGGGGGGGFEFGDFGGGGGGGGGGGFFFGGGGGGGGGGGGGGGGGGGGGGGFGGFGGGGGGGGGGGGGGGGGGGGGGGGGGGGGGGGGGGGGGGGGGGGGGGGGG*AGGGGGGGGGGGGD5EGCCGFFGGGDFGFGFFCGFF?GCGGGGFFFFFGFGGFGGBBFFFFFFFF2>B5<C?FFFFFFF9
@M04650:207:000000000-C238N:1:1101:5535:6301 1:N:0:19
ACTCCTACGGGAGGCAGCAGTGGGGAATATTGCACAATGGGGGGAACCCTGATGCAGCAACGCCGCGTGAGTGATGAAGGTTTTCGGATCGTAAAGCTCTGTCTTTGGGGAAGATAATGACGGTACCCAAGGAGGAAGCCACGGCTAACTACGTGCCAGCAGCCGCGGTAATACGTAGGTGGCGAGCGTTATCCGGATTTACTGGGCGTAAAGGGAGCGTAGGCGGATGATTAAGTGGGATGTGAAATACCCGGGCTCAACTTGGGTGCTGCCTTCCAAACTGGTTATCTAG
+
GGGGGGGGGGGGGGGGGGGGGGGGGGGGGGGGGGGGGGGGGGGDGGGGGGGGGGGGGGGGGGGGGGGGGDEGGGGGGGGFGGGGGGGGGGGGGDFFGGGGGGGGGGFGGGFEEGGCGGGGGGEGGGFGGGFFGGGGGGGG+CEDEGGGGF9AEGGGGGGGGGGGGGGEGGGFGGGGGGGGGGGGGG>GGGG8@FG>ECEGFGGD6CFE87=CFFGGGGGD=CEGGE*//9F9=<CE>4>5)9@FGGGG?DCDDGDF3>FFG*2:@D*17BB?)9973<F=:726@?7)6**-
@M04650:207:000000000-C238N:1:1101:5609:6318 1:N:0:19
ACTCCTACGGGAGGCAGCAGTAGGGAATCTTCCACAATGGGCGAAAGCCTGATGGAGCAACGCCGCGTGAGTGAAGAAGGATTTCGGTTCGTAAAACTCTGTTGTAAGGGAAGAACAAGTACAGTAGTAACTGGCTGTACCTTGACGGTACCTTATTAGAAAGCCACGGCTAACTACGTGCCAGCAGCCGCGGTAATACGTAGGTGGCAAGCGTTGTCCGGAATTATTGGGCGTAAAGCGCGCGCAGGTGGTTTCTTAAGTCTGATGTGAAAGCCCACGGCTCAACCGTGGAGG
+
GGGGGGGGGGGGGGGGGGGGGGGGGGGGCGGGGGGGGGGGGGG7FFGGGGGGGGFGGGGGGGGGGGGGGGGGGGGGGGGGF@GGGGGGGGGGGGGGGFGGGGGGGEFGG8E8FGG<=FEGGGCGGGFAFDFFCCFGEGGGDFGGGGGGGGGGGGGGGGGGDGGGF@CCFGGGGGGFFGGGGGGGGGGGGGGGGGDGGGGGGGGGGGGGGGGGGGGDE>DGGDDGGGGGGGGGFGGDGGFGEGDFCDGGFGGG:CFF4*9*39CG?FFBFFF4=FFFF?GFFBDF4@FFFFFB?B
@M04650:207:000000000-C238N:1:1101:4304:6332 1:N:0:19
ACTCCTACGGGAGGCAGCAGTGGGGAATATTGCACAATGGGGGAAACCCTGATGCAGCAACGCCGCGTGAGTGATGACGGTCTTCGGATTGTAAAGCTCTGTCTTTGGGGACGATAATGACGGTACCCAAGGAGGAAGCCACGGCTAACTACGTGCCAGCAGCCGCGGTAATACGTAGGTGGCGAGCGTTGTCCGGATTTACTGGGCGTAAAGGGAGCGTAGGCGGATGATTAAGTGGGATGTGAAATACTCAGGCTCAACCTGGGGGCTGCATTCCAAACTGGAAGTCTAG
+
GGGGGGGGGGGFCGGDGGGGGGGGGG,FCFGGGFGGGF<FGGGGGGGGGGGGGGG@CGGGGGGGGGGGG,,EE<FFCFEGGGGFGGGEGGGGGGFEGFGGEGGGGGGCFGGGGGD?FGDGG@CGGGGGC=FGFFGGGFGGGGDCGGGFGGGG7DFFGGGCFCAGEGGDGCECFGGGGFGGEGFE8CCEGGDEGGGE*8;E+<CEC5C**11:::5;EGGD*959CEGCC*<+7+03CGFGFGF?CC>F=FFC*>FFFFFFGFGG>GG3:)<D?F=49ACF>2>F4)78<9*)
@M04650:207:000000000-C238N:1:1101:6011:6335 1:N:0:19
ACTCCTACGGGAGGCAGCAGTGGGGAATATTGCACAATGGGGGAAACCCTGATGCAGCAACGCCGCGTGAGTGATGAAGGTTTTCGGATCGTAAAGCTCTGTCTTTGGGGAAGATAATGACGGTACCCAAGGAGGAAGCCACGGCTAACTACGTGCCAGCAGCCGCGGTAATACGTAGGTGGCGAGCGTTATCCGGATTTACTGGGCGTAAAGGGAGCGTAGGCGGATGATTAAGTGGGATGTGAAATACCCGGGCTCAACTTGGGTGCTGCATTCCAAACTGGTTATCTAG
+
GGGGGGGGGGGGGGGGGGGGGGGGGGEDDGGGGGGGGGGGGGGGGGGGGGGGGGGGGGGGGGGGGGGGGGGGGGGGG<FGGGGGGGGGGGGGGGGGGGGGGGGFGGGGGGGGGGGGGGGGGGGEGEGFGGGGFGGGGGGGGFGDGGCFGGGGGFFGGGD>FFFGGGGE:CFGGFG:B:FFGGGGG=CEEGGGGGEGECEGGGGGGGGGEGGGGGGCE<C38DECEGCEGCCC@FGGFGFFFD)/:FGGBFC7CCGEBFFFGFFGFG3?E*8?FFFFA9>4)3CF1?BAF=99
@M04650:207:000000000-C238N:1:1101:24375:6346 1:N:0:19
ACTCCTACGGGAGGCAGCAGTGGGGAATATTGCACAATGGGGGGAACCCTGATGCAGCCATGCCGCGTGAATGAAGAAGGCCTTCGGGTTGTAAAGTTCTTTCGGTGATGAGGAAAACTGGGGTGTTAATAGCACTTTAGGTTGACGTTAGTTACAGAAGAAGCACCGGCTAACTCCGTGCCAGCAGCCGCGGTAATACGGAGGGTGCAAGCGTTAATCGGAATGACTGGGCGTAAAGGGCACGCAGGCGGTGACTTAAGTGAGATGTGAAAGCCCTGGGCTTAACCTAGGAAT
+
GGGGGGGGGGGGGGGGGGGGGGGGGGGGGGGGGGGGGGGGGGGGGGGGGGGGGGGGGGGGGGGGGGGGGGGGGGGGGGGGGGGGGGGGGGGGFGGGGGGGGGGGGGGFGGGGGGGGGGGGGGGGGGGGGGGGGGGGGGGGGGGGGGGGGGGGGGGGGGGGGGGGGGGGGGGGGGGGGGGFGGGGGGGGGGGGGGGGGGGGGGGGGGGGGGGGGGGGGGGGGGGGGGFGGGGGFGGGGGFGFGFFGGGGDGGGGGCFF4@FGFGGFGGBFFF=FF>F::FFF?F@FFFFFFF>>)
@M04650:207:000000000-C238N:1:1101:18258:6385 1:N:0:19
ACTCCTACGGGAGGCAGCAGTGGGGAATATTGCACAATGGGGGAAACCCTGATGCAGCAACGCCGCGTGAGTGATGACGGTCTTCGGATTGTAAAGCTCTGTCTTTGGGGACGATAATGACGGTACCCAAGGAGGAAGCCACGGCTAACTACGTGCCAGCAGCCGCGGTAATACGTAGGTGGCGAGCGTTGTCCGGATTTACTGGGCGTAAAGGGAGCGTAGGCGGATTTTTAAGTGGGATGTGAAATACCCGGGCTCAACCTGGGTGCTGCATTCCAAACTGGGAATCTCG
+
FGDGGGGGGGGEEGGEEGGGGGFFC@EDGGGDGFGGEFGEGGGGGFGGGFGGGGFGG8FFFFGGGGGGGDE?FFGGGGGGCCFGDFECFGGGGGGGGGGGGGGGGGGGGGGGGFGFGGGGGEGCFGGFFDFGGGDGGGGGGF@FDG>CCC<FCFGGGGEGFCCFBFEG@E@,,FFGFCFFFCF8:CEEC*8CGGD8C*;F7CFGCCGCGCGFE7>2:9DG*98CCEEG5=F?F7:EG=7*/>?7FFCFFGGFCC5:>FF*AFFD4C7:56/99@=F)5CB>7*97))..**,
@M04650:207:000000000-C238N:1:1101:21210:6403 1:N:0:19
ACTCCTACGGGAGGCAGCAGTAGGGAATCTTCCGCAATGGACGAAAGTCTGACGGAGCAACGCCGCGTGAGTGATGAAGGCTTTCGGGTCGTAAAACTCTGTTGTTAGGGAAGAACAAGTGCTAGTTGAATAAGCTGGCACCTTGACGGTACCTAACCAGAAAGCCACGGCTAACTACGTGCCAGCAGCCGCGGTAATACGTAGGTGGCAAGCGTTATCCGGAATTATTGGGCGTAAAGCGAGCGCAGGCGGTTTCTTAAGTCTGATGTGAAAGCCCCCGGCTCAACCGGGG
+
GGGGGGGGGGGGGGGGGGGGGGGGGGGGGGGGGGGGGGGGGGGGGGGGGGGGGGGGGGGGGGGGGGGGGGGGGGGGGGGFGGGGGGGGGGGGGGGGGGGGGGGGGCGGGGGGGGGGGGGGGGGGGGGGGGGGGGGGGGGGGGGGGGGGGGGGGGGGGGGGGG7FGGGGGGGGGGGGGGGGGFGGGGGGGGECECCCEGGECCFFCFGGG=CFGGG8EGGGGG5CCFGGDFGGFGGDCDFGFGF>GDGGBGGD9C5FFFFFG@GD?CGAFF4F=6FFF?GEEFD>FF??3>B9
@M04650:207:000000000-C238N:1:1101:4035:6438 1:N:0:19
ACTCCTACGGGAGGCAGCAGTGGGGAATATTGCACAATGGGGGAAACCCTGATGCAGCAACGCCGCGTGAGTGATGAAGGTTTTCGGATCGTAAAGCTCTGTCTTTGGGGAAGATAATGACGGTACCCAAGGAGGAAGCCACGGCTAACTACGTGCCAGCAGCCGCGGTAATACGTAGGTGGCGAGCGTTATCCGGATTTACTGGGCGTAAAGGGAGCGTAGGCGGATGATTAAGTGGGATGTGAAATACCCGGGCTCAACTTGGGTGCTGCATTCCAAACTGGTTATCTAG
+
GGGFFGGGECGGGGGGEEGGFGGGG7FFGGGGFAFGGGGGGGGGGGGGGFECFFGDFGFGGGGDGGGFCFFGGGGGFFFG<CFEAFG>CCGGGFFGGCGGGGGGGGDGGGGGGGF<EGCEGE>FGDAFFFFGGGGGGGGFGGGGEGGGFCFGFFFGGFGGGGGGCFGGEE:CC9C@FFEFG>,B@CEEGEEGEECECCEGGGGGGGGGGCEGGGGFGGCDEGGFEGCEGD+<FGCF>C@4FG?FFCC77C*9CDGB>F=F:B7?F49:@FFFF4=*6:>FFFFF*9=<A69:
@M04650:207:000000000-C238N:1:1101:21420:6441 1:N:0:19
ACTCCTACGGGAGGCAGCAGTAGGGAATCTTCGGCAATGGACGAAAGTCTGACCGAGCAACGCCGCGTGAGTGAAGAAGGTTTTCGGATCGTAAAACTCTGTTGTTAGAGAAGAACAAGGATGAGAGTAACTGTTCATCCCTTGACGGTATCTAACCAGAAAGCCACGGCTAACTACGTGCCAGCAGCCGCGGTAATACGTAGGTGGCAAGCGTTGTCCGGATTTATTGGGCGTAAAGCGAGCGCAGGCGGTTTCTTAAGTCTGATGTGAAAGCCCCCGGCTCAACCGGGGAGG
+
GGGGGGGGGGGGGGGGGGGGGGGGGGGGGGGGGGGGGGGGGGGGGGGGGGGGGGGGGGGGGGGGGGGGGGGGGGGGGGGGGGGGGGGGGGGGGGGGGGGGGGGGGFGGGGGGGGGGGGGGGGGGGGGGGGGGGGGGGGGGGGGGGGGGGGGGGGGGGGGGGGGGGGGGGGGGGGGGGGGGGGGGGGGGGGGGGGGGGGGGFFGEGGGGGECEGGGGGGGGGD5CFGGDFDGGEGGGGGFGED>>GGGGFGGGDDG=FFFFGFCGFDF>BBFFFFFF6>DFF0CFFFFFBFFBFF
@M04650:207:000000000-C238N:1:1101:20624:6492 1:N:0:19
ACTCCTACGGGAGGCAGCAGTGGGGAATATTGCACAATGGGGGAAACCCTGATGCAGCAACGCCGCGTGAGTGATGAAGGTTTTCGGATCGTAAAGCTCTGTCTTTGGGGAAGATAATGACGGTACCCAAGGAGGAAGCCACGGCTAACTACGTGCCAGCAGCCGCGGTAATACGTAGGTGGCGAGCGTTATCCGGATTTACTGGGCGTAAAGGGAGCGTAGGCGGATGATTAAGTGGGATGTGAAATACCCGGGCTCAACTTGGGTGCTGCATTCCAAACTGGTTATCTAG
+
GGGGGGGGGGGGGGGGGGGGGGGGGGGGGGGGGGGGGGGGGGGGGGGGGGGGGGGGGGGGGGGGGGGGGGGGGGGGGGGGGGGGGGGGGGGGGFGGGGGGGGGGGGGGGGGGGGGGGGGGGGGGGGGGGGGGGGGGGGGGGGGGGGGGGGGGGGGGGGGGGGGGGGGGGGGGGGGGFGGGGGGGDGGGGGGGGGGGGGGGDGGGGGGGGGGGGGDFEGGDGGGGGCCEGFFGFGGGGGF4@GFFGGGGFGGGGGGFFFFFGFGFFFDBFFFFFFFFF<FFFFGFFFFBFF?A
@M04650:207:000000000-C238N:1:1101:4317:6504 1:N:0:19
ACTCCTACGGGAGGCAGCAGTAGGGAATCTTCGGCAATGGACGAAAGTCTGACCGAGCAACGCCGCGTGAGTGAAGAAGGTTTTCGGATCGTAAAACTCTGTTGTTAGAGAAGAACAAGGACGTTAGTAACTGAACGTCCCCTGACGGTATCTAACCAGAAAGCCACGGCTAACTACGTGCCAGCAGCCGCGGTAATACGTAGGTGGCAAGCGTTGTCCGGATTTATTGGGCGTAAAGCGAGCGCAGGCGGTTTCTTAAGTCTGATGTGAAAGCCCCCGGCTCAACCGGGGAGG
+
GGGGGGGGGGGGGGGEFGGGGGGGGGGGGGGGGGGGGGGGGGGGGGGGGGGGGGGGGGGGGGGGGGGGGGGGGGGFGGGGGGGGGGGGGGGGGGGGGGGGGGGGGGGGCFGGGGGGFFD<E@F>FGGGGGGGGGGGGGFE7=DGGGGGGGFEDGGGGGFGGGG@FFGGGGGGGGGGGGGCGFGFGGGGGGGGDGGGGGGGGGCEGGGGGGGGDEGGGFGGGGGGGGGG7C*C319EGGFGFGF>DGGGFGGGGGF@FBFFGFGGFGC>FFFFF@F34>GDFFGF47FFBFF>6B
@M04650:207:000000000-C238N:1:1101:15165:6507 1:N:0:19
ACTCCTACGGGAGGCAGCAGTGGGGAATATTGCACAATGGGCGGAAGCCTGATGCAGCGACGCCGCGTGGGGGATGACGGTCTTCGGATTGTAAACCCCTTTCAGTAGGGACGAAGCGAAAGTGACGGTACCTGCAGAAGAAGCACCGGCCAACTACGTGCCAGCAGCCGCGGTAATACGTAGGGTGCGAGCGTTGTCCGGAATTACTGGGCGTAAAGAGCTCGTAGGCGGTTTGTCACGTCGTCTGTGAAATCCCCCAGCTTAACTGGGGGCGTGCAGGCGATACGGGCAGAC
+
GGGGGGGGGGGGGGGGGGGGGGGGGGGGGGGFGGGGGGGGGGGGGGGGGGGGGDGGGGGGGGGGGGGGGGGGGGGGGGGGGGGGGGGDGGGGGGGGGGGGGGGGFGGGGGGGGGGGGGDGGGGGFGGGGGGGGG:FGCBFFGGGGGGGGGGGFFGGGGGGGGGGGGGGGGGDEFGGGGGGGGGGGGGGGCEEGG>C8CFEGEGGGGGGGGGGGEECEFCF8CFEGEGGGGE5>5DFGGFCFGB>CFGF40:C>79))0)7A4FCFFGAFFFFF>7>?6D@F1/)57F:;B>??2
@M04650:207:000000000-C238N:1:1101:22422:6578 1:N:0:19
ACTCCTACGGGAGGCAGCAGTGGGGAATCTTGCACAATGGGCGGAAGCCTGATGCAGCGACGCCGCGTGGGGGATGACGGCCTTCGGGTTGTAAACTCCTTTCGCTAGGGAAGAAGCCATTTTGTGGTGACGGTACCTGGATAAGAAGCACCGGCTAACTACGTGCCAGCAGCCGCGGTAATACGTAGGGTGCAAGCGTTGTCCGGAATTACTGGGCGTAAAGAGCTCGTAGGTGGTTTGTCGCGTCGTCTGTGAAATCCCGAGGCTTAACTTCGGGCGTGCAGGCGATACGGG
+
GGGGGGGGGGGGGGGGGGGGGGGGGGGGGGGGGGGGGGGGGGGGGGGGGGGGGGGGGGGGGGGGGGGGGGGGGGGGGGGGGGGGGGGGGGGGGGGGGGGGGGGGGGGGGGGGGGGGGGGGGGGGGGGGGGGGGGGGGGGGGGGGGFGFFGGGGDGGGFGGGGGGGGGGGGGGGGGGGGGGEGGGGFGGGGGGGGGGGGGGDGGGGGGGGGGGGGFGFGGGGCGGGGGGGGDGDGFG9D>DFGFFGGGGFGGGGGGFFFFFGFGCDGGB?FF?FFFFFFGFFFDFFFF>;5@FFF
@M04650:207:000000000-C238N:1:1101:22663:6635 1:N:0:19
ACTCCTACGGGAGGCAGCAGTGGGGAATATTGCACAATGGAGGAAACTCTGATGCAGCAACGCCGCGTGAGCGATGAAGGTCTTCGGATCGTAAAGCTCTGTCTTTAGGGATGATAATGACAGTACCTAAGGAGGAAGCCACGGCTAACTACGTGCCAGCAGCCGCGGTAATACGTAGGTGGCGAGCGTTATCCGGATTTATTGGGCGTAAAGGGAGCGTAGGCGGATACTTAAGTGGGATGTGAAATACTTGGGCTCAACCCGAGTACTGCATTCCAAACTGAGTATCTAG
+
GGGGGGGGGGGGGGGGGGGGGGGGGGGGGGGFGGGGGGGGGGGGGGGGGGGGGGGGGGGGGGGGGGGGGGGGGGGGGGGGGGGGGGGGGGGGGGGGGGGGGGGGGGGGGGGGGGGGGGGGGGGGGGGGGGGGGGGGGGGGGGGGGGGGGGGGGGGGGGGGGGGGGGGGGGGGGGGGGGGGGGGDDGGGGGGGGGGGGGGGC9CFGGGGGGC=FGGFGGGGGGGGGGDEGGGGFGGGGGFG?GFFGGGGFGGGGGGFFFFFGFGGFGGFFFFFFFFFFFGFFAC9FFFB9BF<
@M04650:207:000000000-C238N:1:1101:25118:6662 1:N:0:19
ACTCCTACGGGAGGCAGCAGTGGGGAATATTGCACAATGGGGGAAACCCTGATGCAGCAACGCCGCGTGAGTGATGAAGGTTTTCGGATCGTAAAGCTCTGTCTTTGGGGAAGATAATGACGGTACCCAAGGAGGAAGCCACGGCTAACTCCGTGCCAGCAGCCGCGGTAATACGGAGGGTGCAAGCGTTAATCGGAATTACTGGGCGTAAAGGGCGCGTAGGTGGTGATTTAAGTCAGATGTGAAAGCCCCGGGCTCAACCTGGGAATTGCATTTGATACTGAATCACTAGA
+
GGGGGGGGGGGGGGGGGGGGGGGGGGGGGGGGGGGGGGGGGGGGGGGGGGGGGGGGGGGGGGGGGGGGGGGGGGGGGGGGGGGGGGGGGGGGGGGGGGGGGGGGGGGGGGGGGGGGGGGGGGGGGGGGGGGGGGGGGGFGGGGGGGGGGGGGGGGGGGGGGGGGGGCGFGGGGGGGGGGGGGGGGGGGGDGFGGGGGGGGGGGGGGGGEEDGGGGGGGGGGGGGGGGGGGGGFGGGGGFGFGFFGGGGFGFDGGGDEFFFGFFGFDC7F??FF?FFBDGFFFFFFFFFB4936
@M04650:207:000000000-C238N:1:1101:9923:6681 1:N:0:19
ACTCCTACGGGAGGCAGCAGTGGGGAATATTGCACAATGGGCGCAAGCCTGATGCAGCGACGCCGCGTGGGGGATGACGGCCTTCGGGTTGTAAACTCCTTTCGCATGGGACGAAGCTTTTTTGGTGACGGTACCGTGAGAAGAAGCACCGGCTAACTACGTGCCAGCAGCCGCGGTAATACGTAGGGTGCGAGCGTTGTCCGGATTTACTGGGCGTAAAGAGCTCGTAGGTGGTTTGTCGCGTCGTCGGTGAAATTCCGGGGCTTAACTCCGGTCGTGCAGGCGATACGGGC
+
GGGGGGGGGGGFGGGGGGGGGGGGGGGGGGGGFGGGGGGGG@FEGG@FGGGGGGGGFGGGEGGGGGGGDGEGGGGGGGGGGGGGGGGGGGGGGGGEEFGGGGDGGEEGGGGGDGFGDGGFGGCCFF*3FGGEGGCCDFCC9,@E,:7CGC@:<FF,CECGEGGG8:FFCBFF@FGGBEE:CCFGGGGDGGEEDGEGGE*??F8E*C>+3<9CF**/23/*<:CG+<CEE7?<*:CE4*>C)17>DG<*.)/9**:*=BF6C5)157>A8@66>;77>9C7))08B03((.79;
@M04650:207:000000000-C238N:1:1101:6941:6681 1:N:0:19
ACTCCTACGGGAGGCAGCAGTGGGGAATATTGCACAATGGGGGAAACCCTGATGCAGCAACGCCGCGTGAGTGATGAAGGTTTTCGGATCGTAAAGCTCTGTCTTTGGGGAAGATAATGACGGTACCCAAGGAGGAAGCCACGGCTAACTACGTGCCAGCAGCCGCGGTAATACGTAGGTGGCGAGCGTTATCCGGATTTACTGGGCGTAAAGGGAGCGTAGGCGGATGATTAAGTGGGATGTGAAATACCCGGGCTCAACTTGGGTGCTGCATTCCAAACTGGTTATCTAG
+
GGGGGGGGGGGGGGGGGGGGGGGGGGGGGGGGGGGGGGGGGGGDEGGGGGGEGGGGGGGGGGGGGGGGGGGGGGGGGGGGGGGGGGGGGGGGGGGGGGGGGGGGGGGGGGGGGGGGGGGGGGGGGGGGGGGGGGGGGGGGGDBFFGGGFFFGCGFGGGGGGGGGCEEGGGGGGGGF9FGGGGGGGGGGGGGGGGGGGGGGGGGGGGGG>5ECFGDC5>DG5<EGGGCEE<?EFFGGFGFGFGFFFGFGBGCFGGGE:>F4CFGGFGGBFFFF@FFFFFGFFFGF?BFB>FFB
@M04650:207:000000000-C238N:1:1101:18133:6755 1:N:0:19
ACTCCTACGGGAGGCAGCAGTGGGGAATATTGCACAATGGGGGGAACCCTGATGCAGCAACGCCGCGTGAGTGATGACGGTCTTCGGATTGTAAAGCTCTGTCTTTGGGGACGATAATGACGGTACCCAAGGAGGAAGCCACGGCTAACTACGTGCCAGCAGCCGCGGTAATACGTAGGTGGCGAGCGTTGTCCGGATTTACTGGGCGTAAAGGGAGCGTAGGCGGATTTTTAAGTGGGATGTGAAATACCCGGGCTCAACCTGGGTGCTGCATTCCAAACTGGGAATCTAT
+
GGGGGGGGGGGGGGGGGGGGGGGGGGGGGGGGGGGGGGGGGGGGGGGGGGGGGGGGGGGGGGGGGGGGGGGGGGGGGGGGGGGGGGGGGGGGGGGGGGGGGGGGGGGGGGGGGGGGGGGGGGGGGGGGGGGGGGGGGGGGGGGGGGGGGGGGGGGGGGGGGGGGGGGGGGGGGGGGGGGGGGGGGGGGGGGGGGGGCEGFGGGGGGGGECGGGGDFEDGGGGGGGGEGGGGGF6>FGGFC4<FFCFF>4:DFGDDEFFFFG@FGFGD<3*=?:==BAFGFF>GFFF??FF?)
@M04650:207:000000000-C238N:1:1101:15843:6777 1:N:0:19
ACTCCTACGGGAGGCAGCAGTAGGGAATCTTCCGCAATGGACGAAAGTCTGACGGAGCAACGCCGCGTGAGTGATGAAGGCTTTCGGGTCGTAAAACTCTGTTGTTAGGGAAGAACAAGTGCTAGTTGAATAAGCTGGCACCTTGACGGTACCTAACCAGAAAGCCACGGCTAACTACGTGCCAGCAGCCGCGGTAATACGTAGGTGGCAAGCGTTATCCGGAATTATTGGGCGTAAAGCGCGCGCAGGTGGTTTCTTAAGTCTGATGTGAAAGCCCACGGCTCAACCGTGG
+
GGGGGGGGGGGGGGGGGGGGGGGGGGGGGGGGGGGGGGGGGGGGGGGGGGGGGGGGGGGGGGGGGGGGGGGGGGGGGGGGGGGGGGGGGGGGGGGGGGGGGGGGGGGGGGGGGGGGGGGGGGGGGGGGGGGGGGGGGGGGGGGGGGGGGGGGGGGGGGGGGGGGGGGGGGGGGGGGGGGGGGGGGGGGGGGGGGGGGGGGGGGGGGGGGGGFGGGECFGGGG5EGGGGGGFGFGGGGG?DBGFDDDGGEGFGDGGFFFFF9@C>F>DAFFFFBFFFF:GEEF<D@FFFFFFF
@M04650:207:000000000-C238N:1:1101:23827:6839 1:N:0:19
ACTCCTACGGGAGGCAGCAGTGGGGAATATTGCACAATGGGGGAAACCCTGATGCAGCAACGCCGCGTGAGTGATGAAGGTTTTCGGATCGTAAAGCTCTGTCTTCAGGGACGATAATGACGGTACCTGAGGAGGAAGCCACGGCTAACTACGTGCCAGCAGCCGCGGTAATACGTAGGTGGCGAGCGTTGTCCGGATTTACTGGGCGTAAAGGGAGCGTAGGCGGATTTTTAAGTGGGATGTGAAATACTCAGGCTTAACCTGGGGGCTGCATTCCAAACTGGAAGTCTAG
+
GGGGGGGGGGGGGGGGGGGGGGGGGGGGGGGGGGGGGGGGGGGGGGGGGGGGGGGGGGGGGGGGGGGGGGGGGGGGGGGGGGGGGGGGGGGGGGGGGGGGGGGGGGGGGGGGGGGGGGGGGGGGGGGGGGGGGGGGGGGGGGGGGGGGGGGGGGGFGGGGGGGGDGGGGCGGGGGGGGGGGGFGGGGGGGGGGGGGGDGGGGGGGGGGGGGGGGGGGGGGCGGGGGDEGGGGFDFFGCFFFGFFFDFGFGGGGGGFFFFFGFGGFGGFEFFFFFFFFFGFFFGF?FFBF4FB
@M04650:207:000000000-C238N:1:1101:10840:6841 1:N:0:19
ACTCCTACGGGAGGCAGCAGTGGGGAATATTGCACAATGGGCGCAAGCCTGATGCAGCCATGCCGCGTGTATGAAGAAGGCCCTAGGGTTGTAAAGTACTTTCAGTCGGGAGGAAGGCGTTGATGCTAATATCATCAACGATTGACGTTACCGACAGAAGAAGCACCGGCTAACTCCGTGCCAGCAGCCGCGGTAATACGGAGGGTGCAAGCGTTAATCGGAATTACTGGGCGTAAAGCGCACGCAGGCGGTTGATTAAGTTAGATGTGAAATCCCCGGGCTTAACCTGGGAAT
+
GGGGGGGGGGGGGGGGGGGGGGGGGGGGGGGGGGGGGGGGGGGGGDGGGGGGGGGGGGGGGGGGGGGGGGGGGGGGGGGGGGGGGGGGGGGGGGGGGGGGGGGGGGGGGG>FEGGGGGGGGGFGGGGGGGFGGFGGGGGGGGGGGGGGGGGGGGGGGGGGGGGGGGFEEGGGGGGGGGGGGGGGGGGGGDGGGGDGGGGGGGGGGGGGGGGGECGGGGGGGDEGFGGGGGGGFGCEGGFGF3B@DCDGFGG1CD*9BFFFFFDFFGGFF=66BF<FFBG:@>FF=FFFBFF?B(
@M04650:207:000000000-C238N:1:1101:21391:6846 1:N:0:19
ACTCCTACGGGAGGCAGCAGTGGGGAATATTGCACAATGGGGGAAACCCTGATGCAGCAACGCCGCGTGAGTGATGAAGGTTTTCGGATCGTAAAGCTCTGTCTTTGGGGAAGATAATGACGGTACCCAAGGAGGAAGCCACGGCTAACTACGTGCCAGCAGCCGCGGTAATACGTAGGTGGCGAGCGTTATCCGGATTTACTGGGCGTAAAGGGAGCGTAGGCGGATGATTAAGTGGGATGTGAAATACCCGGGCTCAACTTGGGTGCTGCATTCCAAACTGGTTATCTAG
+
GGGGGGGGGGGGGGGGGGGGFGGGGGGGGGGGGGGGGGGGGGGGGGGGGGGGGGGGGGGGGGGGGGGFGGGGGGGGGGGGFGGGGGGGGGGGGGGGGGGGGGGGGGGGGGGGGGGGGGGGGGGGGGGGGGGGGGGGGGGGGGGGGGDGGGGGGGGGGGGGGGGGGGGGGG>FFGGGGGGGGGGGGGGGGGGGGGGGGGCFFFGGGGGGGGCGGGGGGGGGGGGGGGGGGGGGFGGGGGFGFGFFGGFGFFGGGGGE>FFFGFFGFFGFFF@FFFFFAAG=@7C??==>26BA
@M04650:207:000000000-C238N:1:1101:17266:6861 1:N:0:19
ACTCCTACGGGAGGCAGCAGTGGGGAATATTGCACAATGGGGGAAACCCTGATGCAGCAACGCCGCGTGAGTGATGAAGGTTTTCGGATCGTAAAGCTCTGTCTTTGGGGAAGATAATGACGGTACCCAAGGAGGAAGCCACGGCTAACTACGTGCCAGCAGCCGCGGTAATACGTAGGTGGCGAGCGTTATCCGGATTTATTGGGCGTAAAGGGAGCGTAGGCGGATACTTAAGTGGGATGTGAAATACTTGGGCTCAACCCGAGTACTGCATTCCAAACTGAGTATCGAG
+
GGGGGGGGGGGGGGGGGGGGGGGGGGGGGGGGGGGGGGGGGGGGGGGGGGGGGGGGGGGGGGGGGGGGGGGGGGGGGGGGGGGGGGGDGGGGGGGGGGGGGGGGGFGGGGGGGGGGGGGGGGGGGGFGGGGGGGGGGGGGGGGGGGGGGGGGGGGGGGGGGGFGGGGGGGGEGGGGGGGCEGGGGGGGGGGGGGGECEECGFGGGGFGEGGGGGGGGDDGGGGGGG7CEFGG?:CAFGFFFGFFFGFF=F7D7C::F5?=E>DGBGFFFF?FFFFFF9FFFFGFFFF2))04
@M04650:207:000000000-C238N:1:1101:12401:6963 1:N:0:19
ACTCCTACGGGAGGCAGCAGTGGGGAATATTGCACAATGGGGGAAACCCTGATGCAGCAACGCCGCGTGAGTGATGAAGGTTTTCGGATCGTAAAGCTCTGTCTTTGGGGAAGATAATGACGGTACCCAAGGAGGAAGCCACGGCTAACTACGTGCCAGCAGCCGCGGTAATACGTAGGTGGCGAGCGTTATCCGGATTTACTGGGCGTAAAGGGAGCGTAGGCGGATGATTAAGTGGGATGTGAAATACCCGGGCTCAACCTGGGTGCTGCATTCCAAACTGGGAATCTAG
+
GGGGGGGGGGGGGGGGGGGGGGGGGGGGGGGGGGGGGGGGGGGGGGGGGGGGGGGGGGGGGGGGGGGGGGDGGGGGGGGGGGGGGGGGGGGGGGGGGGGFFGGGGGGFGGGGGGGGGGGGGGGGGDGGGGGGGGGGGGGGGGGGGGGGGFGGGGGGGGGGGGGGGGGGEEGGFGGGGGGGGFGGGGGGGGGGGGGGGGEFGGGGGGGGGGGFGGGGGGGCGGGGGGEDGGFG?EFGGFFFFGFFFGGGFGGGGG3>EFFFFFDGFFG<DFFFFFF?>AGFFFG4@@?7>F6:
@M04650:207:000000000-C238N:1:1101:27763:6969 1:N:0:19
ACTCCTACGGGAGGCAGCAGTGGGGAATATTGCACAATGGGGGAAACCCTGATGCAGCAACGCCGCGTGAGTGATGAAGGTTTTCGGATCGTAAAGCTCTGTCTTTGGGGAAGATAATGACGGTACCCAAGGAGGAAGCCACGGCTAACTACGTGCCAGCAGCCGCGGTAATACGTAGGTGGCGAGCGTTGTCCGGATTTACTGGGCGTAAAGGGAGCGTAGGCGGATTTTTAAGTGGGATGTGAAATACCCGGGCTCAACCTGGGTGCTGCATTCCAAACTTGGACTCTCG
+
@FGGGGGGGGGEGCDCGGGGGEFGEGCFCGFGGGGCCFGGGGEEGGGGGGGGGGGGGFGGGGGGGGGGG>?,CDFGGGFGGEFGGGGGGGGG@8F?,?FFDGG<FE<F+@FCC8B?<FGFGGGGGGGGC7<FFB7CFFGF>FEGFGGGGGDFGGGFGFGGF8EFGDDEGDCCBFGGGGDFFEB5EGGDGC8EFGGG5BEGGGGGGGGGCG55F9E*:C9C;7CCGEG5:0A+76CF*2.199?=FFFC?7*29)957F4@F4*0819?EFFFFFF@ABC*))*99?),(*)(
@M04650:207:000000000-C238N:1:1101:10828:6974 1:N:0:19
ACTCCTACGGGAGGCAGCAGTGGGGAATATTGCACAATGGGGGAAACCCTGATGCAGCAACGCCGCGTGAGTGATGACGGTCTTCGGATTGTAAAGCTCTGTCTTTGGGGACGATAATGACGGTACCCAAGGAGGAAGCCACGGCTAACTACGTGCCAGCAGCCGCGGTAATACGTAGGTGGCGAGCGTTGTCCGGATTTACTGGGCGTAAAGGGAGCGTAGGCGGATTTTTAAGTGGGATGTGAAATACCCGGGCTCAACTTGGGTGCTGCATTCCAAACTGGTTATCTAG
+
GGGGGGGGGGGGGGGGGGGGGGGGGGGGGGGGGGGGGGGGGGGGGGGGGGGGGGGGGGGGGGGGGGGGGGGFGGGGGFGGGGGGGGGGGEGGGGGGGGGGGGGGGFGGGGGGGGGGGGDFGGDFGGGFGFFG?FEGGGGGGGGDEDGGGGGGGGGGGGGGGGGGGGGGGGEGGGCBFGCCBFGGDGGG8EEGGGGGGD8<CFGF6C8EGGGGGGGGEGGGGGGGGGCGECGGFGGGFGFD@GF?=DFFFGGF)97:@@FFG7FFFGG::FFF?FFF<4:@@BGF?=F7A4BB
@M04650:207:000000000-C238N:1:1101:9626:6988 1:N:0:19
ACTCCTACGGGAGGCAGCAGTGGGGAATATTGCACAATGGGGGAAACCCTGATGCAGCAACGCCGCGTGAGTGATGAAGGTTTTCGGATCGTAAAGCTCTGTCTTTGGGGAAGATAATGACGGTACCCAAGGAGGAAGCCACGGCTAACTACGTGCCAGCAGCCGCGGTAATACGTAGGTGGCGAGCGTTATCCGGATTTACTGGGCGTAAAGGGAGCGTAGGCGGATGATTAAGTGGGATGTGAAATACCCGGGCTCAACTTGGGTGCTGCATTCCAAACTGGTTATCTAG
+
GGGGGGGGGGGGGGGGGGGGGGGGGGGGGGGGGGGGGGGGGGGGGGGGGGGFGGGGGGGGGGGGGGGFGGGGGGGGGGGGGGGGGGGGGGGGGGGGGGGGGGGGGGGGGGGFGGGGGGGGGGGGGGGGGGGGGGGGGGGGGGGGGGGGGGGGGGGGGGGGGGGGGGGGGGGGGGGGGGGGGGGGGGGGEGGGGGGGDGGGGGGGGGGEEGGGG7CFGGGGGGGGGGGDGGG76FFGGG@F@GFFGGD>FFFGDCDFFFFFGFGFFCG?FFFFFFFFABGB><FFFFF<9B6A
@M04650:207:000000000-C238N:1:1101:3585:7035 1:N:0:19
ACTCCTACGGGAGGCAGCAGTGGGGAATATTGCACAATGGGCGCAAGCCTGATGCAGCCATGCCGCGTGTATGAAGAAGGCCCTAGGGTTGTAAAGTACTTTCAGTCGGGAGGAAGGCGTTGATGCTAATATCATCAACGATTGACGTTACCGACAGAAGAAGCACCGGCTAACTCCGTGCCAGCAGCCGCGGTAATACGGAGGGTGCAAGCGTTAATCGGAATTACTGGGCGTAAAGCGCACGCCGGCGGTTGATTAAGTTAGATGTGAAATCCCCGGGCTTAACCTGGGAAT
+
GGGGGGGGGGGGGGFGGGGGGGGGGFGGGGGGGGGGGGGGGGGGGGGGGGGGGGAFGGGGGGGGGFG+CCFEGGGGGGGGGGGGGGGGCGGGGGGGFGGGGGGGGB9FGGGGGGGGGFGEGGG<FGGGGGGGGGAEEGGGGGFGFFGFFGG9FEGEGFGGGGGDGFFGGEEEFFFFCEDFDGGFCFGG8EGGGGEEFGFGGGGEGEEGGFGFE:AEG=FFGDG5@C0<CGFGE*9ECFFGFD;BD*9CB<D9)9>F*9BF<9:CB::)9FF=4BF@34CDF64?FF4>?F>:?(
@M04650:207:000000000-C238N:1:1101:15986:7059 1:N:0:19
ACTCCTACGGGAGGCAGCAGTGGGGAATATTGCACAATGGGGGGAACCCTGATGCAGCAACGCCGCGTGAGTGATGAAGGTTTTCGGATCGTAAAGCTCTGTCTTTGGGGAAGATAATGACGGTACCCAAGGAGGAAGCCACGGCTAACTACGTGCCAGCAGCCGCGGTAATACGTAGGTGGCGAGCGTTATCCGGATTTACTGGGCGTAAAGGGAGCGTAGGCGGATGATTAAGTGGGATGTGAAATACCCGGGCTCAACTTGGGTGCTGCATTCCAAACTGGTTATCTAG
+
GGGGGGGGGGGGGGGGGGFGGGGGGCGDGGGGGGGGGGGGGDGGGGGGGGGGGGGGGGGGGGGGGGGGGGGGGGGGGGGGB9FGGGGGEGGGGGGGGGGGGGGFFGGGGGGGGGGGGGGGGGGGGGGGGGGGGGGGGGGGGGGGGGGGGGGGGGGGGFGGGGGGGGGGEGGCGGGCFGGGFGGGGGGGGGGGGGGDEGGGGGGGGGGGGGGGGGGGGGGGGDEGGGEGEGGC=CFGFGFGFGFFGCFGFF4CDGGFDFFFGFGGFGDF>=FFFFFF>>GBFB7F4==ADFBB
@M04650:207:000000000-C238N:1:1101:18806:7068 1:N:0:19
ACTCCTACGGGAGGCAGCAGTGGGGAATATTGCACAATGGGGGAAACCCTGATGCAGCAACGCCGCGTGAGTGATGACGGTCTTCGGATTGTAAAGCTCTGTCTTTGGGGACGATAATGACGGTACCCAAGGAGGAAGCCACGGCTAACTACGTGCCAGCAGCCGCGGTAATACGTAGGTGGCGAGCGTTGTCCGGATTTACTGGGCGTAAAGGGAGCGTAGGCGGATTTTTAAGTGGGATGTGAAATACCCGGGCTCAACCTGGGTGCTGCATTCCAAACTGGGAATCTAG
+
GGGGGGGGGGGGGGGGGGGGGGGGGGGGGGGGGGGGGGGGGGGGGGGGGGGGGGGGGGGGGGDGGGGGGGGGGGGGGGGGGGGGGGGGGGGGGGGGGGGGGGGGGGGGGGGGGGGGGGGGGGDGGGGGGGGGGGGGFGGGGGGGGGGGGGGGGGGGGGGGGGGGCGGDGGGGGFFFGGGGGGGGGGGGGGGGGGGGGCECFFCFGGGGGE5ECFGGEGDGGDEFGGDEGFFFFFGGGGF*?DFFDFGFB7<4CGGEEFFFGFFGF3*4>FFFFFFF<BGFFFGF@F?BFFF>
@M04650:207:000000000-C238N:1:1101:16027:7109 1:N:0:19
CTCCTACGGGAGGCAGCAGTAGGGAATCTTCGGCAATGGACGAAAGTCTGACCGAGCAACGCCGCGTGAGTGAAGAAGGTTTTCGGATCGTAAAACTCTGTTGTTAGAGAAGAACAAGGATGAGAGTAACTGTTCATCCCTTGACGGTATCTAACCAGAAAGCCACGGCTAACTACGTGCCAGCAGCCGCGGTAATACGTAGGTGGCAAGCGTTGTCCGGATTTATTGGGCGTAAAGCGAGCGCAGGCGGTTTCTTAAGTCTGATGTGAAAGCCCCCGGCTCAACCGGGGAGGG
+
GGGGG9FGGGGGGGGGGGGG-FGGGGGGGGGGGGGGGGGFGGCEFGGGGGFGGGGGGGGGGGGGGGFGGGGGGGG<FFGGGGGGGGGGGGGGGGGGGGGGGGGGGGGGGGGGGGGGGGGGGGGGGGGGGGGGGGGGGGGGGGGGGGGGGGGGGGGGGGGGGGGGGGGGGGGGGGGGGGCFGGGGGGGGGGGGGGGGGGFCFFEFGGGGGGGGGGGGGGGG?DECCFFGGG5EBGGG>GFGFDE@DGGGFGGGGGGF4?FBG?DCBCFBFFFFFF3B>FGFF6968@FFF>.7>F
@M04650:207:000000000-C238N:1:1101:20808:7121 1:N:0:19
ACTCCTACGGGAGGCAGCAGTGGGGAATATTGCACAATGGGGGAAACCCTGATGCAGCAACGCCGCGTGAGTGATGAAGGTTTTCGGATCGTAAAGCTCTGTCTTTGGGGAAGATAATGACGGTACCCAAGGAGGAAGCCACGGCTAACTACGTGCCAGCAGCCGCGGTAATACGTAGGTGGCGAGCGTTATCCGGATTTACTGGGCGTAAAGGGAGCGTAGGCGGATGATTAAGTGGGATGTGAAATACCCGGGCTCAACTTGGGTGCTGCATTCCAAACTGGTTATCTAG
+
GGGGGGGGGGGGGGGGGGGGGGGGGGGGGGGGGGGGGGGGGGGGGGGGGGGGGGGGGGGGGGGGGGGGGGGGGGGGGGGGGGGGGGGGGGGGGGGGGGGGGGGGGGGDGGGGGGGFGGGGGGGGGGGGGGGGFGGGGGGGGGGGGGGGGGGGGGGGGGGGGFGGGCECFGGGGGGGGGGGCGFGECGGGGGGGGGGEGGGGGGDGGGGGDGCFGGFGGGDGGGGEDEGGFGGFC>FGGFGFGFFGFDG?>CGGDGEEFFFGFGGFFD::FFFFFFFFFGFFFGF49?AFFF>
@M04650:207:000000000-C238N:1:1101:9435:7137 1:N:0:19
ACTCCTACGGGAGGCAGCAGTGGGGAATATTGCACAATGGGGGAAACCCTGATGCAGCAACGCCGCGTGAGTGATGACGGTCTTCGGATTGTAAAGCTCTGTCTTTGGGGACGATAATGACGGTACCCAAGGAGGAAGCCACGGCTAACTACGTGCCAGCAGCCGCGGTAATACGTAGGGGGCTAGCGTTATCCGGAATTACTGGGCGTAAAGGGTGCGTAGGCGGTCTTTCAAGCCAGAAGTTAAAGCCTAGGGCTCAACCGGAGAAAGCCTTGGGAAATGTACGGCTTGAGG
+
FGGGGGGGGGGGGGGGGGGGGGGGGGGGGGGGDGGGGGGGGDGDGG@FGGGGFCGGGG,ECFFGGGGGGGGGGGFGGAFC,B4EFGG+BFFGGGGGGAFGFGGC?5<AFDF7FG:FFFFGGGGGGGFC==<FFDFCGFGFFDEEEGGGGGGGGGGGCFFGFCGGGGGEGGGFFFDCFG:FGGGC8AFGGG589CEEEE5CGFGGGG8CEEC=FEE;A*>DAD=EGG*//7<?B+:+1*055CF4?:>C6C4<07C:>>F?GF57>D).)0)894)/(,0)*)2/*..(-)8422
@M04650:207:000000000-C238N:1:1101:6062:7157 1:N:0:19
ACTCCTACGGGAGGCAGCAGTGGGGAATATTGCACAATGGGGGAAACCCTGATGCAGCAACGCCGCGTGAGTGATGAAGGTTTTCGGATCGTAAAGCTCTGTCTTTGGGGAAGATAATGACGGTACCCAAGGAGGAAGCCACGGCTAACTACGTGCCAGCAGCCGCGGTAATACGTAGGTGGCGAGCGTTATCCGGATTTACTGGGCGTAAAGGGAGCGTAGGCGGATTTTTAAGTGGGATGTGAAATACCCGGGCTCAACCTGGGTGCTGCATTCCAAACTGGGATGCTAG
+
GGEFGGGGGGGEGGGGGGGGEFGGGGEGDFFGFGGCGGGGGGGGFGGGGGFGGGGGGGGGGGGGGGG7CEFFGGGGGGGGGCFGGGGGGEGGGGGGGGGGGGGA<9FE7CCCF<FFGGFFCFGGGGFFGGGFFG@FFEFGGGGDGGGGCECFGGGGGGGFGFFGG7CFFEG9CCFFC:17BFECCGGGGDGCGGDCCEGGCGGEFC55:5*CGGGGGGDCCC5</:5*19+<5?:FDC5*07@=*:>DFF47><7)7>=6*><47<FB:?=9)8B4.5*755DFFF)(.**-
@M04650:207:000000000-C238N:1:1101:20195:7266 1:N:0:19
ACTCCTACGGGAGGCAGCAGTGGGGAATATTGCACAATGGGGGAAACCCTGATGCAGCAACGCCGCGTGAGTGATGAAGGTTTTCGGATCGTAAAGCTCTGTCTTTGGGGAAGATAATGACGGTACCCAAGGAGGAAGCCACGGCTAACTACGTGCCAGCAGCCGCGGTAATACGTAGGTGGCGAGCGTTGTCCGGATTTACTGGGCGTAAAGGGAGCGTAGGCGGATTTTTAAGTGAGATGTGAAATACCCGGGCTCAACTTGGGTGCTGCATTTCAAACTGAAAGTCTAG
+
GGGGGGGGGGGGGGGGGGGGGGGGGGGGGGGGGGGGGGGGGGGGGGGGGGGGGGGGGGGGGGGGGGGGGGGGGGGGGGGGF<FGGGGGGGGGGGGGGGGGGGGGFGGGGGGGGGFFFFGGGGGG>FFGGGG7DGGGGGGGGFGGGECFFGGGCFCFGCFFGGGGGGGEGEGGFFGGGGECF@CCEEGGGGGEGGGGGGGG;CFGGFGG>EEGGGGGGDGGGG=68C7E5CFF@F=GGF?>4C*0*:C:70C<DGGFFFFFFFGFF*98D?@F@4@4<AG4?AF?9=FA<7?A
@M04650:207:000000000-C238N:1:1101:15524:7292 1:N:0:19
ACTCCTACGGGAGGCAGCAGTGGGGAATATTGCACAATGGGCGCAAGCCTGATGCAGCCATGCCGCGTGTATGAAGAAGGCCTTCGGGTTGTAAAGTACTTTCAGCGGGGAGGAAGGCGATAAGGTTAATAACCTTGTCGATTGACGTTACCCGCAGAAGAAGCACCGGCTAACTCCGTGCCAGCAGCCGCGGTAATACGGAGGGTGCAAGCGTTAATCGGAATTACTGGGCGTAAAGCGCACGCAGGCGGTTGATTAAGTGGGATGTGAAATACCCGGGCTCAACCTGGGTGC
+
GGGGGGGGGGGGGGGGGGGGGGGGGGGGGGGGGGGGGGFGGGGGGGGGGGGGGGGGGGGGGGGGGGGGGGGGGGGGGGGGGGGGGGGGGGGGGGGGGGGGGGGGGGGGGGGGGGGFGGGGGGGGGGGGGGGGGGGGGGGGGGGGGGGGGFEGFGGGGGGFGGGGGGGGGGGGGG9CGGGFGGGGGGGGGGGGGGGGGFFGGEGGG8CEGGGGDGGGGGGG83?EGGGGGGGGFGGGGGFGFGFEGGC3>GGGGGCFFFFFGFCFF4C:?FFFFBFFFFGFF>GF45<.4FFFF(
@M04650:207:000000000-C238N:1:1101:23726:7300 1:N:0:19
ACTCCTACGGGAGGCAGCAGTGGGGAATATTGCACAATGGGGGAAACCCTGATGCAGCAACGCCGCGTGAGTGATGAAGGTTTTCGGATCGTAAAGCTCTGTCTTTGGGGAAGATAATGACGGTACCCAAGGAGGAAGCCACGGCTAACTACGTGCCAGCAGCCGCGGTAATACGTAGGTGGCGAGCGTTATCCGGATTTACTGGGCGTAAAGGGAGCGTAGGCGGATGATTAAGTGGGATGTGAAATACCCGGGCTCAACTTGGGTGCTGCATTCCAAACTGGTTATCTAG
+
GGGGGGGGGGGGGGGGGGGGGGGGGGGGGGGGGGGGGGGGGGGGGGGGGGGGGGGGGGGGGGGGGGGGGGGGGGGGGGGGGGGGGGGGGGGGGGGGGGGGGGGGGGGGGGGGGGGGGGGGGGGGGGGGGGGF?FGGGGGGGGGGGGGGGGGGGGGGGGGGGGGGGGGGGGGGGGGGGGGGGGGGGGGGGGGGGGGGDGGGGGGGFFGGGGGGGFGGGGGDGGEGGGGGEGGEFFGGFGFGFGFFGGCFFFGGGGGFFFFFGFGGFGC?FFFFFFFFFFGFFFGF4?F<BFFB
@M04650:207:000000000-C238N:1:1101:9885:7303 1:N:0:19
ACTCCTACGGGAGGCAGCAGTGGGGAATATTGCACAATGGGCGCAAGCCTGATGCAGCCATGCCGCGTGTATGAAGAAGGCCCTAGGGTTGTAAAGTACTTTCAGTCGGGAGGAAGGCGTTGATGCTAATATCATCAACGATTGACGTTACCGACAGAAGAAGCACCGGCTAACTCCGTGCCAGCAGCCGCGGTAATACGGAGGGTGCAAGCGTTAATCGGAATGACTGGGCGTAAAGGGCACGCAGGCGGTGACTTAAGTGAGATGTGAAAGCCCTGGGCTTAACCTAGGAAT
+
GGGGGGGGGGGGGGGGGGGGGGGGGGGGFGGFGGGGGGGGGGGGGGGGGGGGGGGGGGGGGGGGGGGGGGGGGGGGGGGGGGGGGGFGGGGGGGGGGGGGGGGGGGGGGGEDGGGGGGGFGGGFCDGGFGGFGGGGGGGGGGGGGGGGGGGGGFGEG7CFGGFGGGFGGGGGFDCGGGGGGGGGGGGGGGGGGGGGGGGGGGGGGGGDCEFFGGGGFGGGEGGC6FDF?C8C>EGGDCFDEGFEGDGC:C35<36@FFFFCBCCF7FAFFFF?FFF<?DFFFGFFFF>>FFBB0
@M04650:207:000000000-C238N:1:1101:15058:7407 1:N:0:19
ACTCCTACGGGAGGCAGCAGTGGGGAATATTGCACAATGGGGGAAACCCTGATGCAGCAACGCCGCGTGAGTGATGAAGGTTTTCGGATCGTAAAGCTCTGTCTTTGGGGAAGATAATGACGGTACCCAAGGAGGAAGCCACGGCTAACTACGTGCCAGCAGCCGCGGTAATACGTAGGTGGCGAGCGTTGTCCGGATTTACTGGGCGTAAAGGGAGCGTAGGCGGATTTTTAAGTGGGATGTGAAATACCCGGGCTCAACCTGGGTGCTGCATTCCAAACTGGGAATCTAG
+
GGGGGGGGGGGGGGGGGGGGGGGGGGGGGGGGGGGGGGGGGGGGGGGGGGGGGGGGGGGGGGGGGGGFGGGGGGGGGGGGGGGGGGGGGGGGGGGGGGGGGGGGGGGGGGGGGGGGGGGGGGGGGGGGGGGGGGGGGGGGGGGGGDGGGGGGGGGGGGGGGGGGGGGGEEGGGGGGFCGGGGGGGGGGGGGGFGGGDEGDGGGGGGGGGEGGFGGGGDGGGGGGGGGGEGEGFCFFGGFFFGFFGGGGFGGGGDDFFFFFGFGGFG:?FFFFFFFFFAGFFFGFFFFF>B?4
@M04650:207:000000000-C238N:1:1101:20898:7444 1:N:0:19
ACTCCTACGGGAGGCAGCAGTGGGGAATATTGCACAATGGAGGAAACTCTGATGCAGCAACGCCGCGTGAGCGATGAAGGTCTTCGGATCGTAAAGCTCTGTCTTTATGGATGATAATGACAGTACCTAAGGAGGAAGCCACGGCTAACTACGTGCCAGCAGCCGCGGTAATACGTAGGTGGCGAGCGTTATCCGGATTTATTGGGCTTAAAGGGAGCGTAGGCGGATACTTAAGTGGGATGTGAAATACTTGGGCTCAACCCGAGTACTGCATTCCAAACTGAGTATCTAG
+
GGGGGGGGGGGGGGGGGGGGGGGGGGGGGGGACFFFDGGFG@CGGGGGGGGFGDGGGGGGGEGGGGGG@CFFGGGDGGFFGGGGGDCCFGDGGGGFGGGGGGGGGGG,ABGE=FFG<F<FG9CEFGGGF8EFGF7FGCFEFFG::BF<@FDFFD,@F@8FC:,@8FE7@C7;@>DFGFFGFFGGE*:*BEGFFCBECCCF??F9CDF*23<+>+38*1>DC3;F8>5*:*<<8<?CCF49:D66:77F**27:4C:@>FFGF*)87C8@F?F4FFB<2>@F):741*64*/6
@M04650:207:000000000-C238N:1:1101:21924:7480 1:N:0:19
ACTCCTACGGGAGGCAGCAGTGGGGAATATTGCACAATGGGGGAAACCCTGATGCAGCAACGCCGCGTGAGTGATGAAGGTTTTCGGATCGTAAAGCTCTGTCTTTGGGGAAGATAATGACGGTACCCAAGGAGGAAGCCACGGCTAACTACGTGCCAGCAGCCGCGGTAATACGTAGGTGGCGAGCGTTATCCGGATTTACTGGGCGTAAAGGGAGCGTAGGCGGATGATTAAGTGGGATGTGAAATACCCGGGCTCAACTTGGGTGCTGCATTCCAAACTGGTTATCTAG
+
GGGGGGGGGGGGGGGGGGGGGGGGGGGGGGGGGGGGGGGGGGGGGGGGGGGGGGGGGGGGGGGGGGGGGFGGGGGGGGGGGGGGGGGGGGGGGGGGGGGGGGGGGGGGDGGGGGGGGGGGGGGGGGGGGGFGGGGGGGGGGGGGGGC7FFGGGGGGGFFGGGGGGGGGGGGGGGGGGGGGGFGGGGEEGGGFGFGGEGGFFGGGGGGGGGGGGGGFGGGGGDEGGE>EGGGGFFGC7FFG:DFFGGGGFDFGGGG>3@FFFFCC?DD<BBFFF4=?<BGFFFGFF?FBBFFA
@M04650:207:000000000-C238N:1:1101:14622:7484 1:N:0:19
ACTCCTACGGGAGGCAGCAGTGGGGAATATTGCACAATGGGGGAAACCCTGATGCAGCAACGCCGCGTGAGTGATGAAGGTTTTCGGATCGTAAAGCTCTGTCTTTGGGGAAGATAATGACGGTACCCAAGGAGGAAGCCACGGCTAACTACGTGCCAGCAGCCGCGGTAATACGTAGGTGGCGAGCGTTATCCGGATTTACTGGGCGTAAAGGGAGCGTAGGCGGATGATTAAGTGGGATGTGAAATACCCGGGCTCAACTTGGGTGCTGCATTCCAAACTGGTTATCTAG
+
GGGGGGGGGGGGGGGGGGGGGGGGGGGGGGGGGGGGGGGGGGGEGGGGGGGGGGGGGGGGGGGGGGGGGGGGGGGGGGGGGGGGGGGGGGGFGFGFGGGGGGGGGGGGGGGGGGGGGGGGGGDGGGGGGFFGGGGGGGGGGGGGGGGGGGGGGGGGGGGGGGGGGGGGEEEGGGGCCGGGGFFGEGGEGGCCGGGGGGGGFGGGGGGGGGGGGGGGEGGGGCEGGGGGGGFGFGGGG=F<@DFFGF?FFGGGGGGFFFF@GFFFF451>FFF??FFFFF45>>?F6=>A?6<
@M04650:207:000000000-C238N:1:1101:19518:7548 1:N:0:19
ACTCCTACGGGAGGCAGCAGTGGGGAATATTGCACAATGGGGGAAACCCTGATGCAGCAACGCCGCGTGAGTGATGAAGGTTTTCGGATCGTAAAGCTCTGTCTTTGGGGAAGATAATGACGGTACCCAAGGAGGAAGCCACGGCTAACTACGTGCCAGCAGCCGCGGTAATACGTAGGTGGCGAGCGTTATCCGGATTTACTGGGCGTAAAGGGAGCGTAGGCGGATGATTAAGTGGGATGTGAAATACCCGGGCTCAACTTGGGTGCTGCATTCCAAACTGGTTATCTAG
+
GGGGGGGGGGGFGGGGGGGGGGGGGGGGGGGGGGGGGGGGGGGGGGGGGGGGGGGGGGGGGGGGGGGFGGGGGGGGGGGGGGGGGGGGGGGGGGGGGGGGGGGGGGGGGGGGGGGGGGGGGGGGGGGGGGGGGGGGGGGGGGGGGGGGGGGGGGGGGGGGGGGGGGGGGEGGGGGGGGGGGGGGGGGGGGGGGGGGGGGGGGGGGGGGGGGGGGGGGGGGGD:EEGEGGGGGFGGGGGFGFDFFGGFGFCFGDC<37:F?FFD:?<C<EFFF:F?FAAGFFAFFFF876@?6
@M04650:207:000000000-C238N:1:1101:14372:7552 1:N:0:19
ACTCCTACGGGAGGCAGCAGTAGGGAATCTTCGGCAATGGACGAAAGTCTGACCGAGCAACGCCGCGTGAGTGAAGAAGGTTTTCGGATCGTAAAACTCTGTTGTTAGAGAAGAACAAGGACGTTAGTAACTGAACGTCCCCTGACGGTATCTAACCAGAAAGCCACGGCTAACTACGTGCCAGCAGCCGCGGTAATACGTAGGTGGCAAGCGTTGTCCGGATTTATTGGGCGTAAAGCGAGCGCAGGCGGTTTCTTAAGTCTGATGTGAAAGCCCCCGGCTCAACCGGGGAGG
+
GGGGGGGGGGGGGGGGGGGGGGGGGGGGGGGGGGGGGGGGGGGGCGGGGGGGGGGGGGGGGGGGGGGGGGGFGGGGGGGGGGGGGGGGGGGGGGGGGGGGGGGGGGGGGGGGGGGGGGGGGGGEGGGGGGGGGGGGGGGGGGGGGGGGGGGGGGGGGGGGGGGGGGGGGGGGGGGFGGGGGGGGGGGGGGGGGGGGGGGGGGGGGGGGGGGGGGGGGGGGEDEGDGGDFFGGFGGGGGFGFGFFDGGDEDGGDDCBFFFFFFFF6>>)*097=FFFF>GBD1CFFFF9BFB;9B
@M04650:207:000000000-C238N:1:1101:25558:7563 1:N:0:19
ACTCCTACGGGAGGCAGCAGTGGGGAATATTGCACAATGGGGGAAACCCTGATGCAGCAACGCCGCGTGAGTGATGAAGGTTTTCGGATCGTAAAGCTCTGTCTTTGGGGAAGATAATGACGGTACCCAAGGAGGAAGCCACGGCTAACTACGTGCCAGCAGCCGCGGTAATACGTAGGTGGCGAGCGTTATCCGGATTTACTGGGCGTAAAGGGAGCGTAGGCGGATGATTAAGTGGGATGTGAAATACCCGGGCTCAACTTGGGTGCTGCATTCCAAACTGGTTATCTAG
+
GGGGGGGGGGGGGGGGGGGGGGGGGGGGGGGGGGGGGGGGGGGGGGGGGGGGGGGGGGGGGGGGGGGGGGGGGGGGGGGGGGGGGGGGGGGGGGGGGGGGGGGGGGGFGGGGGGGGGGGGGGGGGGGGGGGGGGGGGGGGGGGGGGGGGGGGGGGGGGGGGGGGGGGGGGE@FGGGGFGGGFGGGGGGGGCFGFEEGGGGGGGGGGGGGGDGGGGGGGDDGGGGGGEEEFC9FE7FGFFFFGFBFCFGFGGGGGGDBFFFG?DGFFGFFF?@?F@F)6C*)5D@FFF<4*0)
@M04650:207:000000000-C238N:1:1101:5831:7597 1:N:0:19
ACTCCTACGGGAGGCAGCAGTGGGGAATATTGCACAATGGGGGAAACCCTGATGCAGCAACGCCGCGTGAGTGATGAAGGTTTTCGGATCGTAAAGCTCTGTCTTTGGGGAAGATAATGACGGTACCCAAGGAGGAAGCCACGGCTAACTACGTGCCAGCAGCCGCGGTAATACGTAGGTGGCGAGCGTTATCCGGATTTACTGGGCGTAAAGGGAGCGTAGGCGGATGATCAAGTGGGATGTGAAATACCCGGGCTCAACTTGGGTGCTGCATTCCAAACTGGTTATCTAG
+
GGGGGGGGGGGGGGGGGGGGGGGGGGGGGGGGGGGGGGGGGGGGGGGGGGGGGGGGGGGGGGGGGGGFGGGGGGGGGGGGGGGGGGGGGGGGGGGFGGGGGGGFGGGGDGGGGGGGGGGGGGGGGGGGGGGGGGGGGGGGGGGGGGGGGGGGGGGGGGGGGGGGGGGGGGGGGGGGGGGGGGGGGGGGGGGGFGGGDGGGGGGGGCGGGGGGGGGGGGGGDGGGGGGGGGFFFGGGGGFGFGFFGGGGFG6FGGGF3F46?4:FFGGFFFFFFFF=AFGFFAGFFFFFD6@B
@M04650:207:000000000-C238N:1:1101:9428:7605 1:N:0:19
ACTCCTACGGGAGGCAGCAGTGGGGAATATTGCACAATGGGCGCAAGCCTGATGCAGCCATGCCGCGTGTATGAAGAAGGCCCTAGGGTTGTAAAGTACTTTCAGTCGGGAGGAAGGCGTTGATGCTAATATCATCAACGATTGACGTTACCGACAGAAGAAGCACCGGCTAACTCCGTGCCAGCAGCCGCGGTAATACGGAGGGTGCAAGCGTTAATCGGAATTACTGGGCGTAAAGCGCACGCAGGCGGTTGATTAAGTTAGATGTGAAATCCCCGGGCTTAACCTGGGAAT
+
GGGGGGGGGGGGGGGGGGGGGGGGGGGGGGGGGGGGGGGGGGGGGGGGGGGGGGGGGGGGGGGGGGGGGGGGGGGGGGGGGGGGGGGGGGGGGGGGGGGGGGGGGGGGGGDGEGGGGGGGGGGGGGGGGGGGGGGGGGGGGGGGGGGGGGGGGGGGGGGFFFGGGGGGGGGGGGGGGGGGGGGGGGGGGGGGGGGGGGGGGGGGEGGGGGGGGGG8FFGGGGGGGGGGGGFCDGGGCFFGFGFFGGGGFGGGCGCFFFFFGFGGFGG<*7@F?@@FBFGBEFFFFFFF<FFF?7
@M04650:207:000000000-C238N:1:1101:14046:7610 1:N:0:19
ACTCCTACGGGAGGCAGCAGTGGGGAATATTGCACAATGGGGGAAACCCTGATGCAGCAACGCCGCGTGAGTGATGAAGGTTTTCGGATCGTAAAGCTCTGTCTTTGGGGAAGATAATGACGGTACCCAAGGAGGAAGCCACGGCTAACTACGTGCCAGCAGCCGCGGTAATACGTAGGTGGCGAGCGTTATCCGGATTTACTGGGCGTAAAGGGAGCGTAGGCGGATGATTAAGTGGGATGTGAAATACCCGGGCTCAACTTGGGTGCTGCATTCCAAACTGGTTATCTAG
+
GGGGGGGGGGGGGGGGGGGGGGGGGGGGGGGGGGGGGGGGGGGGGGGGGGGFGGGGGGGGGGGGGGGFGGGGGGGGGGFGGGGGGGGGGGGGGGGGGGGGGGGGGGGGGGGDGGGGGGGGGGGGGGGGGGGGGGGGGGGGGGGGGGGGGGGGGFFGGGGGGGGGGGGEGGGGGGGGGGEGGGGGGGGGGGGGGGGGEGGGCFGGGGGEGGGGGGGGGGGGGGGGGGGGE9EGFGGGGGFCFGFFGGFGFDGGGGGDDFFFFFGGFGC?BFFFFFFFBFG?><F@?FFAAFFA
@M04650:207:000000000-C238N:1:1101:20287:7636 1:N:0:19
ACTCCTACGGGAGGCAGCAGTGGGGAATATTGCACAATGGGGGAAACCCTGATGCAGCAACGCCGCGTGAGTGGTGAAGGTTTTCGGATCGTAAAGCTCTGTCTTTGGGGAAGATAATGACGGTACCCAAGGAGGAAGCCACGGCTAACTACGTGCCAGCAGCCGCGGTAATACGTAGGTGGCGAGCGTTATCCGGATTTACTGGGCGTAAAGGGAGCGTAGGCGGATGATTAAGTGGGATGTGAAATACCCGGGCTCAACTTGGGTGCTGCATTCCAAACTGGTTATCTAG
+
GGGGGGGGGGGGGGGGGGGGGGGGGGGGGGGGGGGGGGGGGGGGGGGGGGGGGGGGGGGGGGGGGGGGGGGGG7FFGGGGGGGGGGGGGGGGGGGGGGGGGGGGGGGGGGGGGGGGGGGGGGGGGGGGGGGGGGGGGGGGGGGGGGGGGGGGGGGGGGGFGGGGGGGGGGGGGGGGGGGGGGGEGGGGGGGGGGGGGGGGGGGGGGGGGGGGGGGGGGGGGGGGGD5EEGGGFGGGGGFGFDFFGGGGFGGGGGGFFFFFGFFFFGGFFF?=?FFFFFGFFFGFFFF>DFB<
@M04650:207:000000000-C238N:1:1101:21882:7698 1:N:0:19
ACTCCTACGGGAGGCAGCAGTGGGGAATATTGCACAATGGGGGAAACCCTGATGCAGCAACGCCGCGTGAGTGATGAAGGTTTTCGGATCGTAAAGCTCTGTCTTTGGGGAAGATAATGACGGTACCCAAGGAGGAAGCCACGGCTAACTACGTGCCAGCAGCCGCGGTAATACGTAGGTGGCGAGCGTTATCCGGATTTATTGGGCGTAAAGCGAGCGCAGGCGGTTTCTTAAGTCTGATGTGAAAGCCCCCGGCTCAACCGGGGAGGGTCATTGGAAACTGGGAGACTTG
+
GGGGGGGGGGGGGGGGGGGGGGGGGGGGGGGGGGGGGGGGGGGGGGGGGGGGGGGGGGGGGGGGGGGGGGGGGGGGGGGGGGGGGGGGGGGGGGGGFGGGGGGGGGGGGGGGGGGGGGGGGGGGGDGGGGGGGGGGGGGGGGGGGGGGGGGGGGGGGGGGGGGGGGGGGGGGGGGGGGGGGGGGGGGGGGEGFGGGGEEEGFGGGGGGGGGGGGGGGDDDGGGGGG7EEGGGFGGEGGFF?GFFGGGGFGGGGGGFFFFF6FGGFC<>DE5?@FFFF<FFFFGFF:>:0?FD
@M04650:207:000000000-C238N:1:1101:9091:7780 1:N:0:19
ACTCCTACGGGAGGCAGCAGTGGGGAATATTGCACAATGGGGGAAACCCTGATGCAGCAACGCCGCGTGAGTGATGAAGGTTTTCGGATCGTAAAGCTCTGTCTTTGGGGAAGATAATGACGGTACCCAAGGAGGAAGCCACGGCTAACTACGTGCCAGCAGCCGCGGTAATACGTAGGTGGCGAGCGTTATCCGGATTTACTGGGCGTAAAGGGAGCGTAGGCGGATGATTAAGTGGGATGTGAAATACCCGGGCTCAACTTGGGTGCTGCATTCCAAACTGGTTATCTAG
+
GGGGGGGGGGGGGGGGGGGGGGGGGGGGGGGGGGGGGGGGGGGGGGGGGGGGGGGGGGGGGGGGGGGGGGGGGGGGGGGGFGGGGGGGGGGGGGGGGGGGGGGGGGGGGGGGGGGGGGGGGGGGFGGGGGFGGGGGGGGGGGGGGGGGGGGGGGGGGGGGGGGGGGGGGGDGGGGGGFGGGGGGCEGGGGGGGGGGGGDGGGGGGGGGGGGGGGGGEDDGGGGGGGGDGGFGB+:CFGFGFGFFGGGGFGCFDDGFB@@FD?DGFGGBFBB=4@=F>AGFFA:?967>9=BA
@M04650:207:000000000-C238N:1:1101:24470:7794 1:N:0:19
ACTCCTACGGGAGGCAGCAGTGGGGAATATTGCACAATGGGGGAAACCCTGATGCAGCAACGCCGCGTGAGTGATGACGGTCTTCGGATTGTAAAGCTCTGTCTTTGGGGACGATAATGACGGTACCCAAGGAGGAAGCCACGGCTAACTACGTGCCAGCAGCCGCGGTAATACGTAGGTGGCGAGCGTTGTCCGGATTTACTGGGCGTAAAGGGAGCGTAGGCGGATTTTTAAGTGGGATGTGAAATACCCGGGCTCAACCTGGGTGCTGCATTCCAAACTGGGAATCTAG
+
GGGGGGGGGGGGGGGGGGGGGGGGGGGGGGGGGGGGGGGGGGGGGGGGGGGGGGGGGGGGGGGGGGGGGGGGGGGGGGGGGGGGGGGGGGGGGGGGGGGGGGGGGGGGGGGGGGGGGGGGGGGGGGGGGGGGGGFGFGGGGGGGGGGGGFGGDG@EGGGGGGGGGGGGGGGFGGGGGGGGFGGGEGGGGGGGGGGGGGGGGGGGGGGGGGGFFFGFGGDGEGDGGGCEDGFGF?>FDCFCFGFFGGGGFG7FG3DFFF@6FFG4>GF6:FFF:FFFFFGFFFG)>@FFF472
@M04650:207:000000000-C238N:1:1101:16012:7810 1:N:0:19
ACTCCTACGGGAGGCAGCAGTGGGGAATATTGCACAATGGGGGAAACCCTGATGCAGCAACGCCGCGTGAGTGATGAAGGTTTTCGGATCGTAAAGCTCTGTCTTTGGGGAAGATAATGACGGTACCCAAGGAGGAAGCCACGGCTAACTACGTGCCAGCAGCCGCGGTAATACGTAGGTGGCGAGCGTTATCCGGATTTACTGGGCGTAAAGGGAGCGTAGGCGGATGATTAAGTGGGATGTGAAATACCCGGGCTCAACTTGGGTGCTGCATTCCAAACTGGTTATCTAG
+
GGGGGGGGGGGGGGGGGGGGGGGGGGGGGGGGGGGGGGGGGGGGGGGGGGGGGGGGGGGGGGGGGGGFGGGGGGGGGGGGGGGGGGGGGGGGGGGGGGGGGGGGGFFGGGGGGGGGGGGGGGGGGGGGGGGGGGGDFGGGGGGGGGGGGGGGGGGGGGGGGGGGGGGGCGGGGGGGGGGGGGGGGGGGGGGGGGGGGGGGGGGGGGGGGGGGGGGGGGGDGGDCGGGGGC7EFGGGGGFC:DFFGGGGFGGGGGGDEFFFG=*?FFDFFFFF@F=FBBF@FFGFF*7<A7?A
@M04650:207:000000000-C238N:1:1101:8714:7842 1:N:0:19
ACTCCTACGGGAGGCAGCAGTGGGGAATATTGCACAATGGGGGAAACCCTGATGCAGCAACGCCGCGTGAGTGATGAAGGTTTTCGGATCGTAAAGCTCTGTCTTTAGGGATGATAATGACAGTACCTAAGGAGGAAGCCACGGCTAACTACGTGCCAGCAGCCGCGGTAATACGTAGGTGGCGAGCGTTATCCGGATTTATTGGGCGTAAAGGGAGCGTAGGCGGATACTTAAGTGGGATGTGAAATACTTGGGCTCAACCTGAGTACTGCATTCCAAACTGAGTATCTAG
+
GGGGGGGGGGGFGGGGGGGGGGGGGGGGGGGGGGGGGGGGGGGGGGGGGGGGGGGGGGGGGGGGGGGEGEGEGFGGFGGGFGGGGGGGGGGGGGGGGGGGGGGGGGFFGGGGGGGGGGGGGGGGGGGFFGGGGGGGGGGGFFGEGEGGGGGGGGGGGGGGGGGGGGGGGGG@EGGGGFGFGGGGGGGGGGG7>CEGG>5:FGGGGGGG8>EGGGGGGGGGGGGGGGEEEF7AFGFCGGFGFGFFGGGGFG7CCGGF@)=@CFC7FFGFFFFFFFFFFAGFFFGFFFFBF4FA
@M04650:207:000000000-C238N:1:1101:28327:7850 1:N:0:19
ACTCCTACGGGAGGCAGCAGTGGGGAATATTGCACAATGGGCGAAAGCCTGATGCAGCAACGCCGCGTGAGCGATGAAGGCCTTCGGGTCGTAAAGCTCTGTCCTCAAGGAAGATAATGACGGTACTTGAGGAGGAAGCCCCGGCTAACTACGTGCCAGCAGCCGCGGTAATACGTAGGGGGCTAGCGTTATCCGGAATTACTGGGCGTAAAGGGTGCGTAGGCGGTCTTTCAAGCCAGAAGTGAAAGGCTACGGCTCAACCGTAGTAAGCTTTTGGAACTGTAGGACTTGAGG
+
GGGGGGGGGGGGGGGGGGGGGGGGGGGGGGGGGGGGGGGGGGGGGGGGGGGGGGGGGGGGGGGGGDGGGGGGGGGGGGGFGGGGGGGDGGGGGGGGGGGGGGGDFGFFGGGDFFGGGGGGGGGCGGGGGGGGGGGGGGFFGEGGGGGGGGGGGGGGGGGGGGGFGGGDGGG@GFGGFGGGDGGGGGGDGEGGGGGGG5EGFGGGGFGGGGGGGGGFGDG3ACCCEG:CGGGGFFGGDGFGFG66FDFFFCFCFDD3>DFFFFD*8DGAFF4**77BBBFF?<FFF4643@FA0(
@M04650:207:000000000-C238N:1:1101:16300:7855 1:N:0:19
ACTCCTACGGGAGGCAGCAGTGGGGAATATTGCACAATGGGCGCAAGCCTGATGCAGCCATGCCGCGTGTATGAAGAAGGCCCTAGGGTTGTAAAGTACTTTCAGTCGGGAGGAAGGCGTTGATGCTAATATCATCAGCGATTGACGTTACCGACAGAAGAAGCACCGGCTAACTCCGTGCCAGCAGCCGCGGTAATACGGAGGGTGCAAGCGTTAATCGGAATTACTGGGCGTAAAGCGCACGCAGGCGGTTGATTAAGTTAGATGTGAAATCCCCGGGCTTAACCTGGGAAT
+
GFGGGFGGGGEFGGGGGGGEEFGGGGEGGGGGGGGFFEEGGGGGGGGGGGGGGGFGGGGFFGFGFGGFGDGGGFDGGGGGGGGGGFGGF<EFEGGGCDAFFGGGGGG7EGGFGGDAF8FCCFDGGGGGGFGGGGAFFFFECG<FFGDFGGGFEGGGGFGGGGG7FCFEEGGGFFFFCEFGDFFGCGFFFE*88EEGGGGGGCEEGECEFGGGGGEE7FCFCDGGGF<EGGGGEGDECC455CB:<<<<:7D)99C=FFFFG4F>@7044*@*9@))-6<:)(9??BF<?FFFF(
@M04650:207:000000000-C238N:1:1101:8906:7874 1:N:0:19
ACTCCTACGGGAGGCAGCAGTGGGGAATATTGCACAATGGGGGAAACCCTGATGCAGCAACGCCGCGTGAGTGATGAAGGTTTTCGGATCGTAAAGCTCTGTCTTTGGGGAAGATAATGACGGTACCCAAGGAGGAAGCCACGGCTAACTACGTGCCAGCAGCCGCGGTAATACGTAGGTGGCGAGCGTTATCCGGATTTACTGGGCGTAAAGGGAGCGTAGGCGGATGATTAAGTGGGATGTGAAATACCCGGGCTCAACTTGGGTGCTGCATTCCAAACTGGTTATCTAGCG
+
GGGGGGGGGGGCGGGGGGGGGGGGGCGGGGGGGGGGGGGGGGGGGGFGGGGGGGGGGGGGGGGGGGGGGGGFFFGGFGGGEFGGGGGEGGGGGFGGGGGCFGGEG,CEEGGGGGGCCFFGGGDGFFD9=+ADDGGDGGCDGFDBFGGFFGGGGGGFFGFCFDCFCFGE@CEGGFFEGDCCEGGEC?CEEEEG?FG*1=EG9?>+?A5>EGEF<?E@C95CECECGD**:7<EF+:FGG5*/9)=7CGFB7CG5CD8)7?*A?7:6994)*9?)96/44:@><FFF*04)9*6)4
@M04650:207:000000000-C238N:1:1101:9729:7885 1:N:0:19
ACTCCTACGGGAGGCAGCAGTAGGGAATCTTCCGCAATGGACGAAAGTCTGACGGAGCAACGCCGCGTGAGTGAAGAAGGTTTTCGGATCGTAAAGCTCTGTTGTTAGTGAAGAATAGTGGTAAGAGTAACTGCTTATCATGTGACGGTAGCTAACCAGAAAGCCACGGCTAACTACGTGCCAGCAGCCGCGGTAATACGTAGGTGGCAAGCGTTATCCGGAATTATTGGGCGTAAAGCGCGCGCAGGTGGTTTCTTAAGTCTGATGTGAAAGCCCACGGCTCAACCGTGGAGG
+
GGGGGGFGGGGCGEGGGGGGGGGGGGGGGGGGGGGCCFFGGGGGGGEFGGGGGGGGGGGEGEGGG>FFFGGGGFFGFGGGGGGGAFGEEFGGGGGGGCF9EFGGGGFFGFCDADFDFFFGGGGGFGGGFDFGGGGGGGGGGDFFFGGGEFFGGGGBFFGGGGFFGGGEEEGEG7DEGGFDFFGFFDGGGEEEG>@GGGGF<>FDGGDFF975CECGGGFCGGCF9FCE+6;5>CGCGCFG35)7C5CD>D3<9CCFFF*8</CF?7*.8FF@F4@>:6D>FFGFFFFF6F33?F
@M04650:207:000000000-C238N:1:1101:17647:7927 1:N:0:19
ACTCCTACGGGAGGCAGCAGTGGGGAATATTGCACAATGGAGGAAACTCTGATGCAGCAACGCCGCGTGAGCGATGAAGGTCTTCGGATCGTAAAGCTCTGTCTTTAGGGATGATAATGACAGTACCTAAGGAGGAAGCCACGGCTAACTACGTGCCAGCAGCCGCGGTAATACGTAGGTGGCGAGCGTTATCCGGATTTATTGGGCGTAAAGCGAGCGCAGGCGGTTTCTTAAGTCTGATGTGAAAGCCCCCGGCTCAACCGGGGAGGGTCATTGGAAACTGGGAGACTTG
+
GGGGGGGGGGGGGGGGGGGGGGGGGGGGGGGFGGGGGGGGGGGGGGGGGGGGGGGGGGGGGGGGGGGGGGGGGGGGGGGGGGGGGGGGGGGGGGGFGGGGGGGGGGGGGGGGGGGGGGGGGGGGGGGGGGGGGGGGGGGGGGGGGGGGGGGGGGGGGGGGGGGGGGGGGGGGGGGGGGGGGGGG@EGGGGGGGGGGGGGGGGGGGGGGGGGGGGGGGGGGGGGDGGGEGGGGFGGFGGFFFFFFGGGFFDFGGGGFEEFFGFGG>D39EFFF>FFF??GFF<GFFFF?:BFD
@M04650:207:000000000-C238N:1:1101:15497:7955 1:N:0:19
ACTCCTACGGGAGGCAGCAGTGGGGAATATTGCACAATGGGGGAAACCCTGATGCAGCAACGCCGCGTGAGTGATGAAGGTTTTCGGATCGTAAAGCTCTGTCTTTGGGGAAGATAATGACGGTACCCAAGGAGGAAGCCACGGCTAACTACGTGCCAGCAGCCGCGGTAATACGTAGGTGGCGAGCGTTATCCGGATTTACTGGGCGTAAAGGGAGCGTAGGCGGATGATTAAGTGGGATGTGAAATACCCGGGCTCAACTTGGGTGCTGCATTCCAAACTGGTTATCTAG
+
GGGGGGGGGGGGGGGGGGGGGGGGGGGGGGGGGGGGGGGGGGGGGGGGGGGGGGGGGGGGGGGGGGGGG7FGGGGGGGGGGGGGGGGGGGGGGGGGGGGGGGGGGGGGGGGGGGGGGGGGGGGGGGGGGGGGGGGGGGGGGGGGGGGGGGGGGGGGGGGGGGGGGGGGGGGGGGGGGGGGGGGGGGGGGGGGGGGGGGGGGGGGGGGGGDGFGGGGGGGGGGGGGGGGGGGGFGGFCGFGFGFFGFGGFGGCGGGFFFFFGFGGFGGFFFFFFFFFBFGFFFGFFFFFFFFA
@M04650:207:000000000-C238N:1:1101:23210:7958 1:N:0:19
ACTCCTACGGGAGGCAGCAGTGGGGAATATTGCACAATGGGGGAAACCCTGATGCAGCAACGCCGCGTGAGTGATGACGGTCTTCGGATTGTAAAGCTCTGTCTTTGGGGACGATAATGACGGTACCCAAGGAGGAAGCCACGGCTAACTACGTGCCAGCAGCCGCGGTAATACGTAGGTGGCGAGCGTTGTCCGGATTTACTGGGCGTAAAGGGAGCGTAGGCGGATTTTTAAGTGGGATGTGAAATACCCGGGCTCAACCTGGGTGCTGCATTCCAAACTGGGAAGCTAG
+
GGGGGGGGGGGGGGGGGGGGGGGGGGGGGGGGGGGGGGGGGEGGGGCFGGGGGGGGGGGGGGGGGGGGGEFGGGGGGGGGGGGGGGGGDGGGGGGGGGGGGGGGGGGGGGGGGGGGGGGGGGDGGGGG?FGGGFGGGDGGGGGGGGGEFGGGGGFFGGFGCFGGGGDGGGCGGGGGGEFGFGGGEGGGGDGGGGGGEEGGGGCFD@FE8CGGGGGCGGDGEGGGGGCCGGFGFGGD7DFCFDFFGGGGFG4C<GDDD3?=*;CF:<C?>4@?F?BF9:CF@<>?@)6((0*)
@M04650:207:000000000-C238N:1:1101:23056:7964 1:N:0:19
ACTCCTACGGGAGGCAGCAGTGGGGAATATTGCACAATGGGGGGAACCCTGATGCAGCAACGCCGCGTGAGTGATGAAGGTTTTCGGATCGTAAAGCTCTGTCTTTGGGGAAGATAATGACGGTACCCAAGGAGGAAGCCACGGCTAACTACGTGCCAGCAGCCGCGGTAATACGTAGGTGGCGAGCGTTATCCGGATTTACTGGGCGTAAAGGGAGCGTAGGCGGATGATTAAGTGGGATGTGAAATACCCGGGCTCAACTTGGGTGCTGCATTCCAAACTGGTTATCTAG
+
GGGGGGGGGGGEGGGGGGGGGGGGGGGGGGGFGGGGGGGGGGGGGGGGGGGGGGGGGGGGGGGGGGGGGEGGGGGGGGGGGGGGGGGGGGGGGGGGGGGGGGGGGGGGGGGGGGGGGGGGGGGGGGGGFFGFGGGG:FGGGGGGGGGGGGGGGGGGGGGGGGGGGGGGDGGFFGGGGGGGGGGGGGGGGGGGGGGGG>EGGGGGGGGGGGGGGGGGGGGGDDEGGGEGGGGGFFGGGGFGFGFFGGGFFGGGGGGF>FF6CFFDFFD?EFFFFFFFFFGFFFGFFFFF<FFA
@M04650:207:000000000-C238N:1:1101:6871:7972 1:N:0:19
ACTCCTACGGGAGGCAGCAGTGGGGAATATTGCACAATGGGGGAAACCCTGATGCAGCAACGCCGCGTGAGTGATGAAGGTTTTCGGATCGTAAAGCTCTGTCTTTGGGGAAGATAATGACGGTACCCAAGGAGGAAGCCACGGCTAACTACGTGCCAGCAGCCGCGGTAATACGTAGGTGGCGAGCGTTATCCGGATTTACTGGGCGTAAAGGGAGCGTAGGCGGATGATTAAGTGGGATGTGAAATACACGGGCTCAACTTGGGTGCTGCATTCCAAACTGGTTATCTAG
+
GGGFGGGCGGGGGGG;FGGGFEEFDGEGGGGGGGGGGFFFGGEGGG8FGGGGGGFFGGGGGGGGGGGGGGGFFFGGGGFGF<FGGGGFCFFGGGGGGGFGGFE,BEFFEFEGGGGGGGGGFGGGGGGFCGDFDFCFG@@FGGGDFGGFC9CCFGGGDFFGGGG7BCECCEEFFCCFGGGGG@C8=ECEEEE8ECCEGG5CGFGGGCCEC5CCFE>8CGCC8CEGECE5C4+36<>CCCFDFG687>FCFF*>7CDF3FFFG?7:@C7<EFB=098=4<GFFBF?/9B74*/<
@M04650:207:000000000-C238N:1:1101:28317:8047 1:N:0:19
ACTCCTACGGGAGGCAGCAGTGGGGAATATTGCACAATGGAGGAAACTCTGATGCAGCAACGCCGCGTGAGCGATGAAGGTCTTCGGATCGTAAAGCTCTGTCTTTAGGGATGATAATGACAGTACCTAAGGAGGAAGCCACGGCTAACTACGTGCCAGCAGCCGCGGTAATACGTAGGTGGCGAGCGTTATCCGGATTTACTGGGCGTAAAGGGAGCGTAGGCGGCTGCTTAAGTCGGATGTGAAATACCCGGGCTCAACTTGGGTGCTGCATTCCAAACTGGTTATCTAG
+
FFFG@FGGGDEGEGGEGGGFEFFFGGGGGGGG9EG<FEEE,CF:FGCAFGGGECEFEGEC8CGGFGCGGDG8FE@CE9FGEGGGGFGGCCFFGGGGAEF??FG995EDEFF,FGGC<EFGGAFGDFGA,E4==,?FFFCD8FCFDEDGGFGGGGEGGGDGGGGCCGEGGEEGGGG9EFGGGGGGGDGDEEC:CFGGD8:EC?FGG>B=CE5/C9BE5C<DC5E6EE*:=*<CF?>:**8)75FFDFFF*:4*)9CE>>6?E4CFF4>8BBFF?FFF)6:*>ACFFB?4<F@<
@M04650:207:000000000-C238N:1:1101:2924:8137 1:N:0:19
ACTCCTACGGGAGGCAGCAGTGGGGAATATTGCACAATGGAGGAAACTCTGATGCAGCAACGCCGCGTGAGCGATGAAGGTCTTCGGATCGTAAAGCTCTGTCTTTAGGGAGGATAATGACAGTACCTAAGGAGGAAGCCACGGCTAACTACGTGCCAGCAGCCGCGGGAAAACGTAGGTGGCAAGCGTTATCCGGAATTATTGGGCGTAAAGGGCGCGCAGGTGGGTTCTTAAGTCGAGTGTGAAAGCCCACGGCTCAACCGTGGATGGTCATTGGAAACGGGGAGACTTG
+
FGGGGGGGGGGGGGGGGGGGFFDGGGGGGGGGFGGGGGGGGGGGGGGFGGGGGEFGGGGGFGGGGGGCEC7C+C8FFGGFGGGGGGGGGGGGGGG<FGEGFGF?FG<FGFG++CAFA,,AFFDEFBFFGG8,:AFGGGGFGFEGGCGGGAFG@=D@EEACC,DFEGE7*>B,@FCC8FG9B77FCF5BCED*BC7>8C8CF+5BF*351*279+/*:DDG59:CF5*:5<:C=27077))/1**2:>7:<*9*1CE>)94?@9C5D*)).1*1*/92)26?(1<53)(-*/)
@M04650:207:000000000-C238N:1:1101:22831:8157 1:N:0:19
ACTCCTACGGGAGGCAGCAGTGGGGAATATTGCACAATGGAGGAAACTCTGATGCAGCAACGCCGCGTGAGCGATGAAGGTCTTCGGATCGTAAAGCTCTGTCTTTAGGGATGATAATGACAGTACCTAAGGAGGAAGCCACGGCTAACTACGTGCCAGCAGCCGCGGTAATACGTAGGTGGCGAGCGTTATCCGGATTTATTGGGCGTAAAGGGAGCGTAGGCGGATACTTAAGTGGGATGTGAAATACTTGGGCTCAACCCGAGTACTGCATTCCAAACTGAGTATCTAG
+
GGGGGGGGGGGGGGGGGGGGGGGGGGGGGGGGGGGGGGGGGGGGGGGGGGGGGGGGGGGGGGGGGGGGGGGGGGGGGGGGGGGGGGGGGGGGGGGGGGGGGGGGGGGGGGGGGGGGGGGGGGGGGGGGGGGGGGGGGGGGGGGGGGGGGGGGGGGGGGGGGGGGGGGGGGGGGGGGGGGGGGGGGGGGGGGGGGGGGGGGGGGGGGFGGGGGGGGGGGGGGGGGGGGGGGGGFGGGGFFFFGFFGGGGFGGGCGGFFFFFGFGGEGGFFFFFFFFFFFGFFFGFFFFFFFFF
@M04650:207:000000000-C238N:1:1101:5667:8158 1:N:0:19
ACTCCTACGGGAGGCAGCAGTGGGGAATATTGCACAATGGGGGAAACCCTGATGCAGCAAAGCCGCGTGAGTGATGAAGGTTTTCGGATCGTAAAGCTCTGTCTTTGGGGAAGATAATGACGGTACCCAAGGAGGAAGCCAAGGCTAACTACGTGCAAGCAGCAGCGGTAATACGTAGGTGGCGAGCGTTAACCGGATTTACGGGGCGTCAAGGGAGCGTGGGCGGATGATGAAGTTGGGTGGGAAATACCTCGGCTCACCTTGGGTGCTGCATTACAAACTGGCAGTCTAG
+
FGGGGGGGGGGGGGGGGGGGGGGGGGGGGGGGGFFGGGGG,,CEGG<,BDGG9EFGFG?F,CEFGGGGGGF?FF9FG9FFC,CFGDG:48=FFGF,FC<EEG,5BB,EFGE7F=,C?F9A9=78<F,5?+AFG8FEG8,,,,,36D8>8,C<B33F+@B@F7<,3@+****,,7>D@,<?,:D**4:8:5C*,,481**++?**4C*:E/CCG6/*:)/C*9CFGGECECG+*+:2*0))09))10*:4*9**1*)559*5/*26*1(0**007**).0*82C4)0;4:6*)
@M04650:207:000000000-C238N:1:1101:23860:8171 1:N:0:19
ACTCCTACGGGAGGCAGCAGTAGGGAATCTTCGGCAATGGACGAAAGTCTGACCGAGCAACGCCGCGTGAGTGAAGAAGGTTTTCGGATCGTAAAACTCTGTTGTTAGAGAAGAACAAGGACGTTAGTAACTGAACGTCCCCTGACGGTATCTAACCAGAAAGCCACGGCTAACTACGTGCCAGCAGCCGCGGTAATACGTAGGTGGCAAGCGTTGTCCGGATTTATTGGGCGTAAAGCGAGCGCAGGCGGTTTCTTAAGTCTGATGTGAAAGCCCCCGGCTCAACCGGGGAGG
+
GGGGGGGGGGGGGGGGGGGGGGGGGGGGGGGGGGGGGGGGGGGGGGGGGGGGGGGGGGGGGGGGGGGGGGGGGGGGGGGGGGGGGGGDGGGGGGGGGGGGGGGGGGGGGGGGGGGGGGEGGGGGGGGGGGGGGGGGGGGGGGGGGGGGGGGGGGGGGGGGGGFFGGGGGGGGGGGGGGGGGGGGGGGGGGGGGGGGGGGGGGFGGGGGGGGGGGGEGGGGC*;CFFGGGGCGFGC5F>?DFDFFGDGCDGGGGGC=FF@?GFGF6FFB4FB*958>BFGEE6GF45@00;D(49
@M04650:207:000000000-C238N:1:1101:7714:8202 1:N:0:19
ACTCCTACGGGAGGCAGCAGTGGGGAATATTGCACAATGGGGGAAACCCTGATGCAGCAACGCCGCGCGAGTGATGAAGGTTTTCGGATCGTAAAGCTCTGTCTTTGGGGAAGATAATGACGGTACCCAAGGAGGAAGCCACGGCTAACTACGTGCCAGCAGCCGCGGTAATACGTAGGTGGCGAGCGTTAATCGGAATGACTGGGCGTAAAGGGCACGCAGGCGGTGACTTAAGTGAGATGTGAAAGCCCTGGGCTTAACCTAGGAATAGCATTTCATACTGGGTCGCTAG
+
GGGGGGGGGGGGGGGGGGGGGGGGGGGGGGGGGGGGGGGGGGGGGGGGGGGGGGGGGGGGGGGGGGGGGGGGGGGGGGGFFGGGGGGGGGGGGGGGGGGGGFGEFFGGGGGGGGGGGGGGGGGGGGGGGGGGGGGGGGGGGGGGGGGGGGGGGGFGGGGGGGGGGGGGGGGGGGGGGGGGGGFGGGGGGGGC9CFGGGGGGGGGGGGGGGGGGGGGGGGDGGEGGGGG5C+<@C797:/0=FFFGFGFF0C<CFC:F4F=?B:D?F6)96=BBFFFAFCFFFFF@F@16)07
@M04650:207:000000000-C238N:1:1101:12120:8238 1:N:0:19
ACTCCTACGGGAGGCAGCAGTAGGGAATCTTCGGCAATGGACGAAAGTCTGACCGAGCAACGCCGCGTGAGTGAAGAAGGTTTTCGGATCGTAAAACTCTGTTGTTAGAGAAGAACAAGGACGTTAGTAACTGAACGTCCCCTGACGGTATCTAACCAGAAAGCCACGGCTAACTACGTGCCAGCAGCCGCGGTAATACGTAGGTGGCAAGCGTTGTCCTGATTTATTGGGCGTAAAGCGAGCGCAGGCGGTTTCTTAAGTCTGATGTGAAAGCCCACGGCTCAACCGTGGATG
+
EGGGGGGGGGGGGGGGGGGFGFDFGGGGFGGFF@FGGGGGCFGGGGGEFGF<CE@FEG>F@FEGGGGFEFEFGG9FG<FG85BF<B@F@=?FFGGGGFGG<FFFF8E<DGGGGGE<FFFD4A:CA<F<AAFAFF?F<+@3C,D>8CB7:FGFFGGGFGGFGDGGGFGGDEGGCFF@E8FFGFG?B:EF:8:7B8:BEGF5?C=@<CFD8CF5E7CGC7C*<>++<CCFFCCFECDG7C?))9:>3)97:777)9>@*6*=<6:C8:C<6**/9?5)(4C)<(949?4(()83).
@M04650:207:000000000-C238N:1:1101:22249:8291 1:N:0:19
ACTCCTACGGGAGGCAGCAGTGGGGAATATTGCACAATGGGGGAAACCCTGATGCAGCAACGCCGCGTGAGTGATGAAGGTTTTCGGATCGTAAAGCTCTGTCTTTGGGGAAGATAATGACGGTACCCAAGGAGGAAGCCACGGCTAACTACGTGCCAGCAGCCGCGGTAATACGTAGGTGGCGAGCGTTATCCGGATTTACTGGGCGTAAAGGGAGCGTAGGCGGATGATTAAGTGGGATGTGAAATACCCGGGCTCAACTTGGGTGCTGCATTCCAAACTGGTTATCTAG
+
GGGGGGGGGGGGGGGGGGGGGGGGGGGGGGGGGGGGGGGGGGGGGGGGGGGGGGGGGGGGGGGGGGGFEGGGGGGGGGGGGGGGGGGGGGGGGGGGGGGGGGGGGGGGGGGGGGGGGGGGGDGGGGGGGGGGGGGGCFGGGGGGGGGGGGGGGGGGGGGGGGGGGGGGGGGGGGGGGGGGGGGGGGGDGGGGGGGGGGGGCGGGG55EGGGGGGGGGGGGGGGGGGGEGGFGFGGGGGFFFG@?FGFC?GGGGGGEEFFFGFGFFGGFFFFFFFFFFBF=FDG@=FF<<464
@M04650:207:000000000-C238N:1:1101:23627:8348 1:N:0:19
ACTCCTACGGGAGGCAGCAGTGGGGAATATTGCACAATGGGGGAAACCCTGATGCAGCAACGCCGCGTGAGTGATGAAGGTTTTCGGATCGTAAAGCTCTGTCTTTGGGGAAGATAATGACGGTACTCAAGGAGGAAGCCACGGCTAACTACGTGCCAGCAGCCGCGGTAATACGTAGGTGGCGAGCGTTATCCGGATTTACTGTGCGTAAAGGGAGCGTAGGCGGATGATTAAGTGGGATGTGAAATACCCGGGCTCAACTTGGGTGCTGCATTCCAAACTGGTTATTT
+
FGGGGGGGGGGGGGGGGGGGGGGGGGGGGGGGGCGGGGGGGGGCCFGGGGGGGGGGGGFGGEGGGGGGG@FDGGDFGGGGCFGGGGECF@:FGGGGGGGG9FGDGDEECEGED8AFGGF,<B:B<C,8C8,==3+=FFGF,@CC:CF,3>,F<:3<@=D7FDGGGG@G:>1BFGGG9::<,@EE=*:*:*?GFF88:B8ECEEG99BCC57*<+;@ED57A3CC8://:6<9*2>0:457?7/9*:>DFGGG3D3:)<47C*:*0/1(7?*9)8*7-5:*7AC:F6*4-*
@M04650:207:000000000-C238N:1:1101:12959:8361 1:N:0:19
ACTCCTACGGGAGGCAGCAGTGGGGAATATTGCACAATGGGGGAAACCCTGATGCAGCAACGCCGCGTGAGTGATGAAGGTTTTCGGATCGTAAAGCTCTGTCTTTGGGGAAGATAATGACGGTACCCAAGGAGGAAGCCACGGCTAACTACGTGCCAGCAGCCGCGGTAATACGTAGGTGGCGAGCGTTGTCCGGATTTACTGGGCGTAAAGGGAGCGTAGGCGGATTTTTAAGTGGGATGTGAAATACTCAGGCTTACCCTGGGGGCTGCATTCCAAACTGGAAGTCTAG
+
GGGGGGGGGGGGGGGGGGGGGGGGGGGGGGGGGGGGGGGGGGGGGGGGGGGGGGGGGGGGGGGGGGGFGGGGGGGGGGGGGGGGGGGGGGGGGGGGGGGGGGGGGGGGGGGGGGGGGGGGGGGGGGGGGGGGGGGGGGGGGGGGGGGGGGGGGGGGGGGGGGGGGGGGGGGGGGGFGGGGGGGGGGGG>EGGGGGGGGGGGGGGGGGGCEGGGGGGGGGDGGGGGGEEE6FGFC*0095<FGFFFGGGFGFGFGGFF@F4?FFGFGGFF55B?FFFABGFFAGFF)<?AF?)
@M04650:207:000000000-C238N:1:1101:8595:8369 1:N:0:19
ACTCCTACGGGAGGCAGCAGTGGGGAATATTGCACAATGGGGGAAACCCTGATGCAGCAACGCCGCGTGAGTGATGAAGGTTTTCGGATCGTAAAGCTCTGTCTTTGGGGAAGATAATGACGGTACCCAAGGAGGAAGCCACGGCTAACTACGTGCCAGCAGCCGCGGTAATACGTAGGTGGCGAGCGTTATCCGGATTTACTGGGCGTAAAGGGAGCGTAGGCGGTTGATTAAGTGGGATGTGAAATACCCGGGCTCAACTTGGGTGCTGCATTCCAAACTGGTTATCTAG
+
GGGGGGGGGGGGGGGGGGGGGGGGGGGGGGGGGGGGGGGGGGGGGGGGDF<CGGGGGGGGGGGGEGGGDGGGFGGGGGGGGGGGGGGGGGGGGGGGGGGGGGEFEGGFGDGGGGGGDFAFGGGGGGGFGGGGGGGGGEGFGFFGGGGGGGGGGGGGGGGGGGGGGGG>FC>BFGGFGGGGGGFGGECGEGGGGGGGD5BGGGGEGCFEEGGGGGCEEDGCECCFEGEEGGGGBCDEGGF4?:?FC7:FFGGFDGGB:FFFC?FDFGG<DFFFFF**).?8;2:FF?F<A*@5
@M04650:207:000000000-C238N:1:1101:10940:8389 1:N:0:19
ACTCCTACGGGAGGCAGCAGTGGGGAATATTGCACAATGGGCGCAAGCCTGATGCAGCCATGCCGCGTGTATGAAGAAGGCCCTAGGGTTGTAAAGTACTTTCAGTCGGGAGGAAGGCGTTGATGCTAATATCATCAGCGATTGACGTTACCGACAGAAGAAGCACCGGCTAACTCCGTGCCAGCAGCCGCGGTAATACGGAGGGTGCAAGCGTTAATCGGAATTACTGGGCGTAAAGCGCACGCAGGCGGTTGATTAAGTTAGATGTGAAATCCCCGGGCTTAACCTGGGAAT
+
GGGGGGGGGGGGGGGGGGGGGGGGGGGGGGGGGGGGGGGGGGGGGGGGGGGGGGGGGGGGGGGGGGGGGGGGGGGGGGGGGGGGGGGGGGGGGGGGFGGGGGGGGGGGGGDEGGGGGGGGGGGGGGGGGGGGGGGGGGGGGGGGGGEFGGGGGGGGGGFC?CGGGGGGGGGGGGGFGGGGGGGGGGGGGGGGGGGGGGGGGGGGGGGGDFGGGGGGGGGGGGGGGGGGGGGGFDDGGGFDBGEDGGDG>DDGGG4@FFF?CBFDFFGFFFFFFFFFFFGBFBD?FF=58FFFF0
@M04650:207:000000000-C238N:1:1101:4767:8416 1:N:0:19
ACTCCTACGGGAGGCAGCAGTGGGGAATATTGCACAATGGGGGAAACCCTGATGCAGCAACGCCGCGTGAGTGATGAAGGTTTTCGGATCGTAAAGCTCTGTCTTTGGGGAAGATAATGACGGTACCCAAGGAGGAAGCCACGGCTAACTACGTGCCAGCAGCCGCGGTAATACGTAGGTGGCGAGCGTTATCCGGATTTACTGGGCGTAAAGGGAGCGTAGGCGGATGATTAAGTGGGATGTGAAATACCCGGGCTCAACTTGGGTGCTGCATTCCAAACTGTTTATCTAG
+
CFGEGGGGGGG@CGGGFEGFGGGGGGDEFFEFFGGGGGGGGDGGGGGGGGGCGGFFGEGCFEGGGGGGDG>FDGGFGFGGGGF=?FGEGGGGGFFFE??FGGGGFD9FGEGCGDFGGGFGGFGFGG9DFFGGFFGGGCGGGGGGGGGGFFFGEGGGGFFFGDC:CDGEFEGGFFGGGGDFGGGGDGGEEGEFGGGCEE5B9CFE<8@EE==*:CDFCG51?DG9EE=CC97:FCCF>F:F?D?6CC*?FFC4DDD3>FF??67CFGDB>BFFFFFF9<>?>2C/97F<AFFA
@M04650:207:000000000-C238N:1:1101:25234:8456 1:N:0:19
ACTCCTACGGGAGGCAGCAGTAGGGAATCTTCGGCAATGGACGAAAGTCTGACCGAGCAACGCCGCGTGAGTGAAGAAGGTTTTCGGATCGTAAAACTCTGTTGTTAGAGAAGAACAAGGATGAGAGTAACTGTTCATCCCTTGACGGTATCTAACCAGAAAGCCACGGCTAACTACGTGCCAGCAGCCGCGGTAATACGTAGGTGGCAAGCGTTATCCGGATTTACTGGGCGTAAAGGGAGCGTAGGCGGATGATTAAGTGGGATGTGAAATACCCGGGCTCAACTTGGGTGC
+
GGGGGGGGGGDCFBFEEDGEFFGFE8FCCEEGFECGGDEC@FEEEBFCFCGEFFG7@@FEF@FEGFEFG>FFFGFFFGGGGFGFFGGCCFEFFGGAFGEEEFEGGGGFFFGEEFGEGGFFGDFGFFGGGGGAGGGGCFFDGFDF>>FGGCDDF<@C<CB<CDFGGFGCEDFCGDF;D>FCFC;BFGG@:ECBEGE8FGCFGF=BFGGCB9::CE>EG7CD?DG7C:<7<45*0C<C507*5*55>>C36)7)))77@==8<*45>DD?6?F??4*)5757@65?@)994/),4(
@M04650:207:000000000-C238N:1:1101:25082:8459 1:N:0:19
ACTCCTACGGGAGGCAGCAGTGGGGAATATTGCACAATGGGGGAAACCCTGATGCAGCAACGCCGCGTGAGTGATGAAGGTTTTCGGATCGTAAAGCTCTGTCTTTGGGGAAGATAATGACGGTACCCAAGGAGGAAGCCACGGCTAACTACGTGCCAGCAGCCGCGGTAATACGTAGGTGGCGAGCGTTATCCGGATTTACTGGGCGTAAAGGGAGCGTAGGCGGATGATTAAGTGGGATGTGAAATACCCGGGCTCAACTTGGGTGCTGCATTCCAAACTGGTTATCTAG
+
GGGGGGGGGGGGGGGGGGGGGGGGGGGGGGGGGGGGGGGGGGGGGGGGGGGGGGGGGGGGGGGGGGGGGGGGGGGGGGGGGGGGGGGGGGGGGGGGGGGGGGGGGGGGGGGGGGGGGGGGGGGGGGGGGGGGGGGGGGGGGGGGGGGGGGGGGGGGGGGGGGGGGGGGGGGGGGGGGGGGGGGGGGGGGGGGGGGGGGGGGGGGGGGGGGGGGGGGGGGGGGGGGGDGGG?9FGGGGGFGFGFFGGGFF=FGGGGFFFFFFFGGFGC?@FFFFFFFFFGFFFFF=??>B=FA
@M04650:207:000000000-C238N:1:1101:6104:8462 1:N:0:19
ACTCCTACGGGAGGCAGCAGTGGGGAATATTGCACAATGGGGGAAACCCTGATGCAGCAACGCCGCGTGAGTGATGACGGTCTTCGGAGTGTAAAGCTCTGTCTTTGGGGACGATAATGACGGTACCCAAGGATGAAGCCACGGCTAACTACGTGCCAGCAGCCGCGGTAATACGTAGGTGGCGAGCGTTGTCCGGATTTACTGGGCGTAAAGGGAGCGTAGGCGGATTTTTAAGTGGGATGTGGAATACCCGGGCTCAACCTGGGTGCTGCATTCCAAACTGGGAATCTAG
+
GGGGGGGGGGGGGGGGGEGFFG<<FGGGGGGGGGGGFGFGCFGG:EF<FFGGFFGGGC<E,C:BFDGGGGBEGGGFGGGGGGEG9FGG+FFGFFGFGGFBFGGGGGGDGGDF@CGG=<<BFGGFGG<<53@<:,3=,9<FGAGDCBFGGA>C@C:*@F,@,@<<C771>CFECCFFFFGF@FG8CE8CCCC:9;;CE58907<7@CEEE5=C+<:5/1>DEGDDGG=CEF:C4+:CDFF4656@*7*:@>4*1C3)>76?*77*83>:D***)19*5)2=;<7?>))()*1.
@M04650:207:000000000-C238N:1:1101:17981:8468 1:N:0:19
ACTCCTACGGGAGGCAGCAGTGGGGAATATTGCACAATGGGGGAAACCCTGATGCAGCAACGCCGCGTGAGTGATGACGGTCTTCGGATTGTAAAGCTCTGTCTTTGGGGACGATAATGACGGTACCCAAGGAGGAAGCCACGGCTAACTACGTGCCAGCAGCCGCGGTAATACGTAGGTGGCGAGCGTTATCCGGATTTATTGGGCGTAAAGGGAGCGTAGGCGGATATTTAAGTGGGATGTGAAATACTTGGGCTCAACCCGAGTACTGCATTCCAAACTGAGTATCTAG
+
GGGGGGGGGGGGGGGGGGGGGGGGGGGGGGGGGGGGGGGGGGGGGGGGGGGGGGGGGGGGGGGGGGGGGGGGGGGGGGGGGGGGGGGGGGGGGGGGGGGGGGGGGGGGGGGGGGGGGGGGGGGGGGGGGGGGGGGGGGGGGGGGGGGGGGGGGGGGGGGGGGGGGGGGGGGGGGGGGGGGGGGGGGGGGGGGGGGGGGGGGFD?CGGGGGGGGGGGGGGGGDEFGGGGGDGGFFFGGGFGFGFFGGDGFG=FGGGFFFFFFFGGFGGFFFFFFFFFFFGFFFGFFFFFFFFF
@M04650:207:000000000-C238N:1:1101:15122:8495 1:N:0:19
ACTCCTACGGGAGGCAGCAGTGGGGAATATTGCACAATGGGGGAAACCCTGATGCAGCAACGCCGCGTGAGTGATGAAGGTTTTCGGATCGTAAAGCTCTGTCTTTGGGGAAGATAATGACGGTACCCAAGGAGGAAGCCACGGCTAACTACGTGCCAGCAGCCGCGGTAATACGTAGGTGGCGAGCGTTATCCGGATTTACTGGGCGTAAAGGGAGCGTAGGCGGATGATTAAGTGGGATGTGAAATACCCGGGCTCAACTTGGGTGCTGCATTCCAAACTGGTTATCTAG
+
GGGGGGGGGGGGGGGGGGGGGGGGGGGGGGGGGGGGGGGGGGGGGGGGGGGGGGGGGGGGGGGGGGGCGEGGGGGGGGGGGFGGGGGGGGGGGGGGGGGGEFGGGGAFGGGGGGGGGGGGGGGGGGGGGFGGGGGGGGGGGGGGEC<DFFGGGGGGGGGGGGGGGGGDEEGGGGGGGGGFEGGGGGGGGGGGGGGGDGGGGGGDGC>ECEEDGG*;EGDD8CEFGG5*:D+<@9CGD=FC)CFF>FFGFC4<DD)505@4F4CFFC<6:?@@)99=BFGFF2DFB??<9?85
@M04650:207:000000000-C238N:1:1101:21952:8520 1:N:0:19
ACTCCTACGGGAGGCAGCAGTGGGGAATATTGCACAATGGGGGGAACCCTGATGCAGCAACGCCGCGTGAGTGATGAAGGTTTTCGGATCGTAAAGCTCTGTCTTTGGGGAAGATAATGACGGTACCCAAGGAGGAAGCCACGGCTAACTACGTGCCAGCAGCCGCGGTAATACGTAGGTGGCGAGCGTTATCCGGATTTACTGGGCGTAAAGGGAGCGTAGGCGGATACTTAAGTGGGATGTGAAATACTTGGGCTCAACCCGAGTACTGCATTCCAAACTGAGTATCTAG
+
GGGGGGGGGGGGGGGGGGGGGGGGGGGGGGGGGGGGGGGGGGGGGGGGGGGGGGGGGGGGGGGGGGGGGGGGGGGGGGGGGGGGGGGGGGGGGGGGGGGGGGGGGGGGGGGGGGGGGGGGGGGGGGGGGGGGGGGGGGGGGGGGGGGGGGGGGGGGGGGGGGGGGGGGGGGGGGGEGGGGGGGGGGGGGGGGGGGGGGGGGGGGGGGGGGGGGGGGDGGGGGGGGGDGGGFFFGGFGGFGFGFFGGGGFGGFGGGFFFFFFFDGFGGFFFFFFFFFFBGFF<C?@FFBFFFF
@M04650:207:000000000-C238N:1:1101:11785:8530 1:N:0:19
ACTCCTACGGGAGGCAGCAGTGGGGAATATTGCACAATGGGGGAAACCCTGATGCAGCAACGCCGCGTGAGTGATGAAGGTTTTCGGATCGTAAAGCTCTGTCTTTGGGGAAGATAATGACGGTACCCAAGGAGGAAGCCACGGCTAACTACGTGCCAGCAGCCGCGGTAATACGTAGGTGGCAAGCGTTATCCGGAATTATTGGGCGTAAAGCGCGCGCAGGTGGTTTCTTAAGTCTGATGTGAAAGCCCACGGCTCAACCGTGGAGGGTCATTGGAAACTGGGAGACTTG
+
GGGGGGGGGGGGGGGGGGGGGGGGGGGGGGGGGGGGGGGGGGG:FGGGGGGGGGGGGGGGGGGGGGGGGGGGGGGGGGGGFGGGGGGGG:FFGGGGFGGGDFFEGBFGGGGCFGGGEFGFEGCCCC9E>7=FGCFGGAEEGGCDGGGA<@FGF>FGBC:FGFG<EGCG:>CFFF*BCGG<EGGCCC8:B*AFF+=88:8+BFG;:8CE8CE:F9?=ED/9?DGFGGC=6:@F?7C+:>*>6C9@FC:C?<7C7<D>>@6*:FC/773.75)75*/04)79?):<4.781FF7
@M04650:207:000000000-C238N:1:1101:4735:8544 1:N:0:19
ACTCCTACGGGAGGCAGCAGTGGGGAATATTGCACAATGGGCGCAAGCCTGATGCAGCCATGCCGCGTGTATGAAGAAGGCCCTAGGGTTGTAAAGTACTTTCAGTCGGGAGGAAGGCGTTGATTCTAATATCATCCACAATTGACGTTACCGACAGAAGAAGCACCGGCTAACTACGTGCCAGCAGCCGCGGTAATACGGAGGGTGCAAGCGTTAATCGGAATTACTGGGCGTAAAGCGCACGCAGGCGGTTGATTACGTTAGAGGTGAAATCCCCGTGCTTAACCTTGGAAT
+
FGGGGGGGGGGGGGGGGGGGGGGGGGGGGFGGGGGGGGGGFGG>EGEFGGGGC,CFGGFGC,CFGGGGGG,EFGGGGGGGGGGGGGG?,,+BFGGEFFGGFGFFC<FF7CE+CFGGG,>?C+BA,:DF<B,C,5F9,7A,3D,DFFG+@F:C+>CFEG7<C:3<,3D::EGG7,;,;>CEFFFGFG:CC=/41C7:;CGGG>8C:1=5F9CF*1*/7*:*A3:5+3<?77**.29:*:41;CD>C5D))9<))96*/9*.2591*2*55@*9**09861<>?7*/*9-)9<>44
@M04650:207:000000000-C238N:1:1101:4271:8548 1:N:0:19
ACTCCTACGGGAGGCAGCAGTGGGGAATATTGCACAATGGAGGAAACTCTGATGCAGCAACGCCGCGTGAGCGATGAAGGTCTTCGGATCGTAAAGCTCTGTCTTTAGGGATGATAATGACAGTACCTAAGGAGGAAGCCACGGCTAACTACGTGCCAGCAGCCGCGGTAATACGTAGGTGGCGAGCGTTATACGGATTTATTGGGCGTAAAGGGAGCGTAGGCGGATACTTAAGTGGGATGTGAAATACTTGGGCTCAACCCGAGTACTGCATTCCAAACTGAGTATCTAA
+
FGGGGGGGGGGGGGGGGGGGGGGGGGGGFGGGGGGGGGGGGGGGGGGGGGGGGGGGGGGGGGGGGGGGGGGGGGGGGGGGGGGGGGGGGEGGGFGFGGFGEGGCFGGGFFGGGGGCEFAFCEGGGAFGDGEGFA@FFFFGGGGGGGGGCDEEGGFGGCDFFC7FCCCGDCFCCA*>DGGGGGGDEEEE*=EGGGCGCE89CCCDFGGGEGEF971/:7><C3CFCG>EGFC:4+:C>DF5<<66*?DGFF7:295:;549:5CDBGGF??=F*=6942F*).*9?4/.49*)
@M04650:207:000000000-C238N:1:1101:19917:8557 1:N:0:19
ACTCCTACGGGAGGCAGCAGTGGGGAATATTGCACAATGGGGGAAACCCTGATGCAGCAACGCCGCGTGAGTGATGAAGGTTTTCGGATCGTAAAGCTCTGTCTTTGGGGAAGATAATGACGGTACCCAAGGAGGAAGCCACGGCTAACTACGTGCCAGCAGCCGCGGTAATACGTAGGTGGCGAGCGTTATCCGGATTTACTGGGCGTAAAGGGAGCGTAGGCGGATGATTAAGTGGGATGTGAAATACCCGGGCTCAACTTGGGTGCTGCATTCCAAACTGGTTATCTAG
+
GGGGGGGGGGGGGGGGGGGGGGGGGGGGGGGGGGGGGGGGGGGGGGGGGGGGGGGGGGGGGGGGGGGGGGGGGGGGGGGGGGGGGGGGGGGGGGGGGGGGGGGGGGGGGGGGGGGGGGGGGGGGGGGGGGGGGGGGGGGGGGGGGGGGGGGGGGGGGGGGGGGGGGGGFEEGGGGGGGGGGGGGGGGGGGGGGGGGGGGGGGGGGGGCCGGGGGGGEGGGGGGGGGGGGGGGFGGGGGFF:DFBGGGGFGGGGGGFBFFFGF=79**45?FFFFF4ADGFF2CFFFFB<?@<
@M04650:207:000000000-C238N:1:1101:21408:8589 1:N:0:19
ACTCCTACGGGAGGCAGCAGTGGGGAATATTGCACAATGGGGGAAACCCTGATGCAGCAACGCCGCGTGAGTGATGAAGGTTTTCGGATCGTAAAGCTCTGTCTTTGGGGAAGATAATGACGGTACCCAAGGAGGAAGCCACGGCTAACTACGTGCCAGCAGCCGCGGTAATACGTAGGTGGCGAGCGTTATCCGGATTTACTGGGCGTAAAGGGAGCGTAGGCGGATGATTAAGTGGGATGTGAAATACCCGGGCTCAACTTGGGTGCTGCATTCCAAACTGGTTATCTAG
+
GGGGGGGGGGGGGGGGGGGGGGGGGGGGGGGGGGGGGGGGGGGGGGGGGGGGGGGGGGGGGGGGGGGGGGGGGGGGGGGGGGGGGGGGGGGGGGGGGGGGGGGGGGGGGGGGGGGGGGGGGGGGGGGGGGGGGGGGGGGGGGGGGGGGGGGGGGGGGGGGGGGGGGGGGGGGGGGGGGGGGGGGGGGGGGGGGGGGGGGGGGGGGGGGGGGGGGGGGGGGGGGGGGGGEFGGFGGGGGFFFGFFFGFFFGGFGGGFEFFFGFGGFGD:BFFFFFFFFFGFFFGFBFFFBFFF
@M04650:207:000000000-C238N:1:1101:19575:8593 1:N:0:19
ACTCCTACGGGAGGCAGCAGTGGGGAATATTGGACAATGGGCGAAAGCCTGATCCAGCCATGCCGCGTGTGTGAAGAAGGCCTTTTGGTTGTAAAGCACTTTAAGCGAGGAGGAGGCTACTGAGATTAATACTCTTGGATAGTGGACGTTACTCGCAGAATAAGCACCGGCTAACTCTGTGCCAGCAGCCGCGGTAATACAGAGGGTGCGAGCGTTAATCGGATTTACTGGGCGTAAAGCGTGCGTAGGCGGCTTTTTAAGTCGGATGTGAAATCCCTGAGCTTAACTTAGGA
+
GGGGGGGGGGGGGGGGGGGGGGGGGGGGGGGGGGGGGGGGGGGGGGGGGGGGGGGGGGFGGGGGGGGGGGGGGGGGGGG8FGGGGGGGGFGGGGGGGGGGGGGGGGGGGGGGGGGGGGGGGGGGGGGGGGGGGGGGGGGGGGGGGGGGGGGGGGGGGGGGGGGGGGGGGGGGGGGGGGGGGGGGGGGGGGGGGGGGGGGGGGGGGGGGGGGGDGG=E<GGGGGGGGGGGGGFFGGGGGFGFGFFGGGGBF<<DDD?@@FFGFFDEGGF/=FFFFFF))7?FFF:FFBDFFF7A
@M04650:207:000000000-C238N:1:1101:14656:8600 1:N:0:19
ACTCCTACGGGAGGCAGCAGTGGGGAATATTGCACAATGGGGGAAACCCTGATGCAGCAACGCCGCGTGAGTGATGAAGGTTTTCGGATCGTAAAGCTCTGTCTTTGGGGAAGATAATGACGGTACCCAAGGAGGAAGCCACGGCTAACTACGTGCCAGCAGCCGCGGTAATACGTAGGTGGCGAGCGTTATCCGGATTTACTGGGCGTAAAGGGAGCGTAGGCGGATGATTAAGTGGGATGTGAAATACCCGGGCTCAACTTGGGTGCTGCATTCCAAACTGGTTATCTAG
+
GGGGGGGGGGGGGGGGGGGGGGGGGGGGGGGGGGGGGGGGGGGGGGGGGGGGGGGGGGGGGGGGGGGGGGGGGGGGGGGGGGGGGGGGGGGGGGGGGGGGGGGGGGGGGGGGGGGGGGFGGGGGGGGGGGGGGGEGGGGGGGGGGGGGGGGGGGGGGGGGGGGGGGGGGGGGGGGGGGGGGGGGGGGGGGGGGGGDGGGGGGGGGGGGGGGGGGGGGGGGGGGGGGGEGGGGFGGGGGFCFGFFGFGFFGGGGGGFFFFFGFGGFFG:@F=F@FFFFFFFFFFF=BFDAF?A
@M04650:207:000000000-C238N:1:1101:16597:8635 1:N:0:19
ACTCCTACGGGAGGCAGCAGTGGGGAATATTGCACAATGGGCGAAAGCCTGATGCAGCAACGCCGCGTGAGCGATGAAGGCCTTCGGGTCGTAAAGCTCTGTCCTCAAGGAAGATAATGACGGTACTTGAGGAGGAAGCCCCGGCTAACTACGTGCCAGCAGCCGCGGTAATACGTAGGGGGCTAGCGTTATCCGGATTTACTGGGCGTAAAGGGAGCGTAGGCGGATGATTAAGTGGGATGTGAAATACCCGGGCTCAACTTGGGTGCTGCATTCCAAACTGGTTATCTAG
+
GGGGGGGGGGGGGGGGGGGGGGGGGGGGGGGGGGGGGGGGGGGGGGGGGGGGGGGGGGGGGGGGGGGGGGGGGGGGGGGGGGGGGGGGGGGGGGGGGGGGGGGGGGGGGGGGGGGGGGGGGGGGGGGGGGGGGGGGGGGGGGGGGGGGGGGGGGGGGGGGGGGGGGGGGGGGGGGGGGGGGGGGGGGGGGGGGGGGGGGGGGGGGGGGGGGGGGGFGGGGGGGGGGGGGFFGFCGGGGFFFGFFGGGGFGGGGGGFFFFFGFGGFGGFFFFFFFFFFFGFFFGF7FFBFF?2
@M04650:207:000000000-C238N:1:1101:26634:8635 1:N:0:19
ACTCCTACGGGAGGCAGCAGTGGGGAATATTGCACAATGGGCGAAAGCCTGATGCAGCAACGCCGCGTGAGCGATGAAGGCCTTCGGGTCGTAAAGCTCTGTCCTCAAGGAAGATAATGACGGTACTTGAGGAGGAAGCCCCGGCTAACTACGTGCCAGCAGCCGCGGTAATACGTAGGGGGCTAGCGTTAGCCGGATTTACTGGGCGTAAAGGTAGCGTAGGCGGATGATTAAGTGGGATGCGAAATACCCGGGCTCAACTTGGGTGCTGCATTCCAAACTTGTTATCTAG
+
GGGGGGGGGGGEGGGGGGGGGGGGGGGG@FGCFGGGGGGG@FGGGGG?FGGGGGDGGGGGGGGGGGGGGGG8FGFEGGGFEFGGGGGGGGGGGGGGGGGGGGFFFAD@EGGGGGCCA?,FE@FC=F?FFF?8@E>:<,3=6+@C@7@<>CF73@@FGGF<C8:,4:8FB8<@FGG<CG*F*:88EC6:*38*<C88*2/232:C6C;5:CEECF+027)*//A9575CG<E+7::A:CF5)/)./97C@**29CC37367?*:DF**-7FFFFF4@46:67A*71*9)5*64
@M04650:207:000000000-C238N:1:1101:26773:8653 1:N:0:19
ACTCCTACGGGAGGCAGCAGTAGGGAATCTTCCGCAATGGACGAAAGTCTGACGGAGCAACGCCGCGTGAGTGATGAAGGCTTTCGGGTCGTAAAACTCTGTTGTTAGGGAAGAACAAGTGCTAGTTGAATAAGCTGGCACCTTGACGGTACCTAACCAGAAAGCCACGGCTAACTACGTGCCAGCAGCCGCGGTAATACGTAGGTGGCAAGCGTTATCCGGAATTATTGGGCGTAAAGCGCGCGCAGGTGGTTTCTTAAGTCTGATGTGAAAGCCCACGGCTCAACCGTGG
+
GGGGGGGGGGGGGGGGGGGGGGGGGGGGGGGGGGGGGGGGGGGGGGGGGGGGGGGGGGGGGGGGGGGGGGGGGGGGGGFGGGGGGGGGGGGGGGGGGGGGGGGGGGGGGGGGGGGGGGGGGGGGGGGGGGGGGGGGGGGGGGGGGGGGGGGGGGGGGGGGGGGGGGGGGGGGGGGGGGGGGGGGGGGGGGGGGGEGGGGGGGGGGGGGGGGGGGGGGGGGGGGGGGFFGGGGFGGGGGFGFGF@GDDGFGGGGGGFFFFFGFGGFFGFFFFFFF?7?BGFFFGFFFFFFDFF
@M04650:207:000000000-C238N:1:1101:18750:8669 1:N:0:19
ACTTCTACGGGAGGCAGCAGTGGGGAATATTGCACAATGGGGGAAACCCTGATGCAGCAACGCCGCGTGAGTGATGAAGGTTTTCGGATCGTAAAGCTCTGTCTTTGGGGAAGATAATGACGGTACCCAAGGAGGAAGCCACGGCTAACTACGTGCCAGCAGCCGCGGTAATACGTAGGTGGCGAGCGTTATCCGGATTTACTGGGCGTAAAGGGAGCGTAGGCGGATGATTAAGTGGGATGTGAAATACCCGGGCTCAACTTGGGTGCTGCATTCCAAACTGGTTATCTAG
+
GGGGGGGGGGGGGGGGGGGGGGGGGGGGGGGGGGGGGGGGGGGGGGGGGGGGGGGGGGGGGGGGGGGGGGGGGGGGGGGGGGFGGGGGGGGGGGGGGGGGGGFGGGGGGGGGGGGGGGGGGGGGGGGGGGGGGFGGGGGGGGGGGGGGGFGGGGGGGGGGGGGGGGDGGGGGGGGGGGGGGGGDGGGGGGGGGGGGGGG9CFGGGGFGGGGGGGGGGGGGGC??CE::EGGGFGGGFGFCFC?6FG=>FGCFDGGE>FFFFF>7@GC?E?FFFFFFABF4>2??BF@A6@FA
@M04650:207:000000000-C238N:1:1101:20243:8689 1:N:0:19
ACTCCTACGGGAGGCAGCAGTAGGGAATCTTCGGCAATGGACGAAAGTCTGACCGAGCAACGCCGCGTGAGTGAAGAAGGTTTTCGGATCGTAAAACTCTGTTGTTAGAGAAGAACAAGGACGTTAGTAACTGAACGTCCCCTGACGGTATCTAACCAGAAAGCCACGGCTAACTACGTGCCAGCAGCCGCGGTAATACGTAGGTGGCAAGCGTTGTCCGGATTGATTGGGCGTAAAGCGAGCGCAGGCGGGTTCTTAAGTCTGATGTGAAAGCCCCCGGCTCAACCGGGGAGG
+
GGGGGGGGGGGGGGGGGGGGGGGGGGGGGGGGGGGGGGGGGGGFGGGGGGGGFFGGGGGGGGGGGGGGGGGGGGGGGGGGDFGGGGGGGGGGGGGGGGGGGGFGFGGGGGGGGGGGGGGGGGG>FFGBDGFFFGFGGGGGEGGEGGGGGGEGGGGFFGGGGGFFDGGGGGGGGGGGGGGGGFGGGGGGGCCEGGCGFFCE:BFCBFGGGFGGGEGEEFCDC5EA*90AFCFGDCDDGFFGFGFFGDGGBGG)9DC?=BFFEF70=:7)76BF?5>8:(9>D09@?FF;>FF69>
@M04650:207:000000000-C238N:1:1101:19764:8712 1:N:0:19
ACTCCTACGGGAGGCAGCAGTAGGGAATCTTCCGCAATGGACGAAAGTCTGATGGAGCAACGCCGCGTGAGTGATGAAGGTCTTCGGATCGTAAAACTCTGTTGTCAGGGAAGAACAAGTGATGTTCAAATAGGGCATCACCTTGACGGTACCTGACCAGAAAGCCCCGGCTAACTACGTGCCAGCAGCCGCGGTAATACGTAGGGGGCAAGCGTTGTCCGGAATTATTGGGCGTAAAGCGCGCGCAGGCGGCTTCTTAAGTCTGATGTGAAAGCCCACGGCTTAACCGTGG
+
GGGGGGGGGGGGGGGGGGGGGGGGGGGGGGGGGGGGGGGGGGGGGGGGGGGGAFFGGGGGGGGGGGGGGGGGGGGGGGGGGGGGGGGGGGGGGGGGGGGGGGGGGGGGGGGGGGGGGGGFGGGGGGGGFGGGGGGGGGGGGGGGGGGGGGFGGGGGGGGGGGGGGGGGEEGGGGGGGGGGGGGGFGGGGGGGGGGGGGGGGFGGGGGGGGGGGEGGGGGGGGGEGCFGGGGGFGDCCCFGFGFB<<5D@DGGGCG:F?FFFFF7BFFAFF?FFFFF:?D>>BCEFFFFF>>>
@M04650:207:000000000-C238N:1:1101:27974:8723 1:N:0:19
ACTCCTACGGGAGGCAGCAGTAGGGAATCTTCCGCAATGGACGCAAGTCTGACGGAGCAACGTCGCGTGAACGATGAAGGTCTTAGGATCGTAAAGTTCTGTTATCAGGGAAGAACAAGTATTGGAGTAACTGCCAGTACCTTGACGGTACCTGACCAGATAGCCACGGCTAACTACGTGCCAGCAGCTGCGGTAATACGTAGGTGGCAAGCGTTGACCGGATTTATTGGGCGTAAAGCGCGCGCAGGCGGCATCTTAAGTCTGATGTGAAATCTCGTGGCTCAATCCCGAACG
+
GGGGGGGGGGGECGEGGGGGGGCFGGFG9FG@FGEGGGGG<FG+@:CFFGFF<:7FBFEC@F,CCFGFGGCFFGGGGCEEFG,EFAE<F==B,,B<E<,,,CFFDAF9<FFGGGG8FEEC<<,<9FEFGFFA,FFFDFFG,E,5CDC>FD+>@<BFDG?F,3C,>3@3++38D7DBC*FB*@E8D@FF,,<1***B;>DCFC=E2?8FE6CF5*;:*0>)*)*=A?FGC*5*87C590*))1)0)/)/7)>))/*94886+9DCFC*6*9?FFF47:(75@0**9*1,5>.49-
@M04650:207:000000000-C238N:1:1101:24786:8723 1:N:0:19
ACCCCTACGGGAGGCAGCAGTGGGGAATATTGCACAATGGGGGAAACCCTGATGCAGCAACGCCGCGTGAGTGATGAAGGTTTTCGGATCGTAAAGCTCTGTCTTTGGGGAAGATAATGACGGTACCCAAGGAGGAAGCCACGGCTAACTACGTGCCAGCAGCCGCGGTAATACGTAGGTGGCGAGCGTTATCCGGATTTACTGGGCGTAAAGGGAGCGTAGGCGGATGATTAAGTGGGATGTGAAATACCCGAGCTCAACTTGGGTGCTGCATTCCAAACTGGTTATCTAG
+
GGGGGGGGGGGGGGGGGGGGGGGGGGGGGGGGGGGGGGGGGGGGGGGGGGGGGGGGGGGGGGGGGGGGGGGGGGGGGGGGGGGGGGGGGGGGGGGGGGGGGGGGGGGGGGGGGGGGGGGGGGGGEGFGGGFCGAGCFGDGGGCFE:CFFCFGEGGGGGGGGFCGEE@FCC<@CFFCFGCGG8,BCC8BBBCFDFEDEGCCEFGGFGFC:E5CG?5EGDDDEGGG8EEGGF:9@?FFFGFGFGFFFC774:9CCGGFFFFFFFFGFGDF3=FFFF?F9BGFFFGFFF6.9*9A
@M04650:207:000000000-C238N:1:1101:13138:8740 1:N:0:19
ACTCCTACGGGAGGCAGCAGTGGGGAATATTGCACAATGGGGGAAACCCTGATGCAGCAACGCCGCGTGAGTGATGAAGGTTTTCGGATCGTAAAGCTCTGTCTTTGGGGAGGATAATGACGGTACCCAAGGAGGAAGCCACGGCTAACTACGTGCCAGCAGCCGCGGTAATACGTAGGTGGCGAGCGTTATCCGGATTTACTGGGCGTAAAGGGAGCGTAGGCGGATGATTAAGTGGGATGTGAAATACCCGGGCTCAACTTGGGTGCTGCATTCCAAACTGGTTATCTAG
+
GGGGGGGGGGGGGGGGGGGGGGGGGGGGGGGGGGGGGGGGGGGGGGGGGGGGGGGGGGGGGGGGGGGGGGGGGGGGGGGGGGGGGGGGGGGGGGGGGGGGGGGGGGGGGGG+FFGGGGGGGGGGGGGGGGGGGGGGGGGGGGGGGGGGGGGGGGGGGGGGGGGGGGGGGGGGGGGGGGGGFGGGGGGGGGGGGGGGEGGGGGGGGGGGGGGGGGGGGGGGGGGGGGGGGGFGFGGGGGFCFGFFGGGGFCGGGGGFEFFFGFGDFGGBEFFFFFFFFFGFFAGFFFBBFB?A
@M04650:207:000000000-C238N:1:1101:4981:8746 1:N:0:19
ACTCCTACGGGAGGCAGCAGTGGGGAATATTGCACAATGGGCGAAAGCCTGATGCAGCAACGCCGCGTGAGCGATGAAGGCCTTCGGGTCGTAAAGCTCTGTCCTCAAGGAAGATAATGACGGTACTTGAGGAGGAAGCCCCGGCTAACTACGTGCCAGCAGCCGCGGTAATACGTAGGGGGCTAGCGTTATCCGGAATTACTGGGCGTAAAGGGTGCGTAGGCGGTCTTTTAAGCCAGAAGTGAAAGGCTACGGCTCAACCGTAGTAAGCTTTTGGAACTGTAAGACTTGAGT
+
GGGGGGGGGGGGGGGGGGGGGEFGGGGGGGG,EEGGGGGG8FEEGGGGFGGGGGGGGGGGGGGGDGGGGGGFGGCGGGGGCFGGGGGEGGGGGGFFF9FAEFFDGGGCFFF8EF,,FCFF,FGGGGFDGGGGDFDGG8FFGGGG:7>FFFFGBFDFFGGGGG7CEGGGDCFFGGEFF,=BCEGDGGG>;ECCGGGG5**:0<C7CFGC8CEFG+?G=CD*;D*0:EGE5CCG?EC+9CFCFD*=CCDGFGCGFDD3536?FFC*.CDAF=6*996*((:@?2:=BFF24648:-
@M04650:207:000000000-C238N:1:1101:16287:8763 1:N:0:19
ACTCCTACGGGAGGCAGCAGTGGGGAATATTGCACAATGGGGGAAACCCTGATGCAGCAACGCCGCGTGAGTGATGACGGTCTTCGGATTGTAAAGCTCTGTCTTTGGGGACGATAATGACGGTACCCAAGGAGGAAGCCACGGCTAACTACGTGCCAGCAGCCGCGGTAATACGTAGGTGGCAAGCGTTATCCGGAATTATTGGGCGTAAAGCGCGCGCAGGTGGTTTCTTAAGTCTGATGTGAAAGCCCACGGCTCAACCGTGGAGGGTCATTGGAAACTGGGAGACTTG
+
GGGGGGGGGGGGGGGGGGGGGGGGGGGGGGGGGGGGGGGGGGGGGGGFGGGGGGGGGGGGGGGGGGGGGGGGGGGGGGGGGGGGGGGFFGGGGGGGGFGGGGGGGGFGGGGGGGGGGGGGGGGGGGGFFGGGFGGEGGGGGGGGGGGFGDFGGGGGGFGFGGGGGGGGGGGGGGGGFFGEFGGGGGGGGGGCFFGGEGGGGG?+BF>EGGGGGGGGGGGDGGGCFGG5FFCCFFDC:7BCFGF?FFGG:DF5DGGFEFFFGFG9@D>?FFF57FFF>?GFF<GFFFFB6??A
@M04650:207:000000000-C238N:1:1101:8997:8764 1:N:0:19
ACTCCTACGGGAGGCAGCAGTGGGGAATATTGCACAATGGGCGCAAGCCTGATGCAGCCATGCCGCGTGTATGAAGAAGGCCCTAGGGTTGTAAAGTACTTTCAGTCGGGAGGAAGGCGTTGATGCTAATATCATCAACGATTGACGTTACCGACAGAAGAAGCACCGGCTAACTCCGTGCCAGCAGCCGCGGTAATACGTAGGTGGCGAGCGTTATCCGGATTTACTGGGCGTAAAGGGAGCGTAGGCGGATGATTAAGTGGGATGTGAAATACCCGGGCTCAACTGGGGTGC
+
EGGGGGGGGGGGFEGEGGGGGGGGC7FGFGGGGFFGGGG@<FEGFDGGGGFGGGGGGGGGGGGGGECFFFFGGGGFCF8ECEFGGGG8FFGFGGGFEGFGEFGDGCF:+=:B7C8ECGGGGGDEAFFCFFGGGGGGGGGGD>D7DFCEGGGDGFCGGGGGG8FG7DFE@EFGGGGGDGGGGF@FGG6C8EGCDE7*?C9E<?GDFFFG55CEEGGGG=DC=CG59EDGC:@FFEC5974*575>DC7*9>D)9C*8BF7*<@G4FFC36@48BFBF?>GF33C?FF6((..44(
@M04650:207:000000000-C238N:1:1101:24627:8767 1:N:0:19
ACTCCTACGGGAGGCAGCAGTGGGGAATATTGCACAATGGGGGAAACCCTGATGCAGCAACGCCGCGTGAGTGATGAAGGTTTTCGGATCGTAAAGCTCTGTCTTTGGGGAAGATAATGACGGTACCCAAGGAGGAAGCCACGGCTAACTACGTGCCAGCAGCCGCGGTAATACGTAGGTGGCGAGCGTTATCCGGATTTACTGGGCGTAAAGGGAGCGTAGGCGGATGATTAAGTGGGATGTGAAATACCCGGGCTCAACTTGGGTGCTGCATTCCAAACTGGTTAGCTAG
+
GGGGGGGGGGGGGGGGGGGGGGGGGGGGGGGGGGGGGGGGGGGGGGGGGGGGGGGGGGGGGGGGGGGGGGGGGGGGGGGGGGGGGGGGGGGGGGGGGGGGGGGGGGGGGGGGGGGGGGGGGGGGGGGGGGGGGGGGGGGGGGGGGGGGGGGGGGGGGGGGGGGGGGGDGGGGGGGGGGGGGGGGGGGGGGGGGGGGGGGGGGGGGGGGGDGGGGGGGGGGGGGGGGGGGGFGFFGGGGFGFGFFGDFGFGGGDDDFFFFFGFFGFGGFFFFFFFFF>DGFFACFFFF(48@?
@M04650:207:000000000-C238N:1:1101:22267:8782 1:N:0:19
ACTCCTACGGGAGGCAGCAGTGGGGAATATTGCACAATGGGGGAAACCCTGATGCAGCAACGCCGCGTGAGTGATGAAGGTTTTCGGATCGTAAAGCTCTGTCTTCAGGGACGATAATGACGGTACCTGAGGAGGAAGCCACGGCTAACTACGTGCCAGCAGCCGCGGTAATACGTAGGTGGCGAGCGTTGTCCGGATTTACTGGGCGTAAAGGGAGCGTAGGCGGCTTTTTAAGGGGGATGTGAAATACGCAGGCTCAACCTGGGGGCTGCATTCCAAACTGGAAGTCTAG
+
GGGGGGGGGGGGGGGGGGGGGGGGGGGGEGGGGGGGGGGGGGGGGGGGGGGGGGGGGGGGGGGGGGGFGGGGGGGGGGGGEFGGGGGCGGGGGGGGGGGGFGGGGGGGGGGGGGGGGGGGGGGGGGGGGGGGGGGGGGGGFGEGGG7>FFFGDEDGGGFG?FFFGGCGGDGFGGGGFGGGGGFGDGGGCEGECGGGDGEDFFFGGGGGE==7CGEGGGG38C8FGG*:C*+<>+:+*9;)87;FC7:7?F39DCD>5>F@*87FFGC073>:FB6?ABF@>AF6;?F?<6=:
@M04650:207:000000000-C238N:1:1101:12026:8849 1:N:0:19
ACTCCTACGGGAGGCAGCAGTGGGGAATATTGCACAATGGGGGAAACCCTGATGCAGCAACGCCGCGTGAGTGATGAAGGTTTTCGGATCGTAAAGCTCTGTCTTTGGGGAAGATAATGACGGTACCCAAGGAGGAAGCCACGGCTAACTACGTGCCAGCAGCCGCGGTAATACGTAGGTGGCGAGCGTTATCCGGATTTACTGGGCGTAAAGGGAGCGTAGGCGGATGATTAAGTGGGATGTGAAATACCCGGGCTCAACTTGGGTGCTGCATTCCAAACTGGTTATCTAG
+
GGGGGGGGGGGGGGGGGGGGGGGGGGGGGGGGGGGGGGGGGGGGGGGGGGGGGGGGGGGGGGGGGGGGGGGGGGGGGGGGGGGGGGGGGGGGGGGGGGGGGGGGGGGGGGGEGGGGGGGGGGGGGGGGGGGGGGGGGGGGGGGGEGGGGGGGGGGGGGGGGGGGGGGGGGGGGGGGGGGGGGGG@EGGGGGGGGGG8EEFGGGGGGGGGGGGGGGGGGGGGGGGGGEGG:FGFGGGFGFGFGFFGGGGFGGGGGGF@FF@GFGGFG*2@FFF@FFFFBG=FFGFF=@AAFF9
@M04650:207:000000000-C238N:1:1101:21787:8856 1:N:0:19
ACTCCTACGGGAGGCAGCAGTGGGGAATATTGCACAATGGAGGAAACTCTGATGCAGCAACGCCGCGTGTATGAAGAAGGCCCTAGGGTTGTAAAGTACTTTCAGTCGGGAGGAAGGCGTTGATGCTAATATCATCAACGATTGACGTTACCGACAGAAGAAGCACCGGCTAACTCCGTGCCAGCAGCCGCGGTAATACGGAGGGTGCAAGCGTTAATCGGAATTACTGGGCGTAAAGCGCACGCAGGCGGTTGATTAAGTTAGATGTGAAATCCCCGGGCTTAACCTGGGAAC
+
GGGGGGGGGGGGGGGGGGGGGGGGGGGGGGGGGGGGGGGGGGGGGGGGGGGGGGGGGGGGGGGGGGG@FGGGGGGGGGGGGGGGGGGGGGGGGGGGGGGGGGGGGGGGGGGGGGGGGGGGGGGGGGGGGGGGGGGGGGGGGGGGGFGFGGGGGGGGGGGGGGGGGGGGGGGGGGGFGGGGGGGGGFGGGGGGGGGGGGGGGGGGGGGGGGGGGCGGGGGGGGGFFGGGGGFGFGGGGGFGFGEFGGGGFGGDDD6F74@FFFGGFGGBFFFFFF)?<BGFFFGFFFFAFFFBB(
@M04650:207:000000000-C238N:1:1101:5647:8858 1:N:0:19
ACTCCTACGGGAGGCAGCAGTGGGGAATATTGCACAATGGGGGAAACCCTGATGCAGCAACGCCGCGTGAGTGATGACGGTCTTCGGATTGTAAAGCTCTGTCTTTGGGGACGATAATGACGGTACCCAAGGAGGAAGCCACGGCTAACTACGTGCCAGCAGCCGCGGTAATACGTAGGTGGCGAGCGTTGTCCGGATTTACTGGGCGTAAAGGGATCGTAGGCGGATTTTTAATTGGTATGTGAAATACCCGGGCTCCACCTGGCTGCTGCATTCCAACCTTGTAATCTAGCT
+
GGGGGGGG@@:FGGGGGG8FGF?CDGEGGGGEEAFCGGD9F77F:FGGGGDCFEFC@CEFG:FGEGEFFGCFFFG9CEC@FGGGGGC+BF8FEFCGGD8FBFFGGG,447?FCCGGGFG9F+CFDFEG,>,+><:FF,@,8D+C>FEDGGGGFF,DF,7@,4D:><CGGE@BAC7B,4BC@C8*85:8CG8EFFG***;C?77:C5A5CCC*++/**97D*/8A==5CEG:E>C*<77**17=6*:*:=>C4))9)07)9>4**.*227?F4)9=*540))(***0*668*)))
@M04650:207:000000000-C238N:1:1101:3115:8863 1:N:0:19
ACTCCTACGGGAGGCAGCAGTGGGGAATATTGCACAATGGGGGAAACCCTGATGCAGCAACGCCGCGTGAGTGATGAAGGTTTTCGGATCGTAAAGCTCTGTCTTTGGGGAAGATAATGACGGTACCCAAGGAGGAAGCCACGGCTAACTACGTGCCAGCAGCCGCGGTAATACGTAGGTGGCAAGCGTTATCCGGAATTATTGGGCGTAAAGCGCGCGCAGGTGGTTTCTTAAGTCTGATGTGAAAGCCCACGGCTCAACCGTGGAGGGTCATTGGAAACTGGGAGACTTG
+
GGGFGGGGGGGGGGGGGGGGGGGGGGGGGFGGGEGG@EFGGEGGGGGGGGGGGGGGGGFCGGGGGGGFG>@FGGGGGGGGGGFFGGGGFGGGGFGGGGGGGGFGG9?=FCBFGGFFGFGGGCCFGGGGGGGFGGGGGGGGGG7@FGFGGGGGGGGGC9FGGFGGGGGGGGGGGGGFGGGGGGGGCGGG*:?EFFDGE5CFFGGGGGGGGGECCFGGEGGGED8FGG5CFG7FFGG9DGFF67=6FFC7FDFGGDGE)>=FGFGD:CC6@3>F:*9@B<7BFFGF@FFB6FFF
@M04650:207:000000000-C238N:1:1101:7991:8868 1:N:0:19
ACTCCTACGGGAGGCAGCAGTGGGGAATATTGCACAATGGGGGAAACCCTGATGCAGCAACGCCGCGTGAGTGATGAAGGTTTTCGGATCGTAAAGCTCTGTCTTTGGGGAAGATAATGACGGTACCCAAGGAGGAAGCCACGGCTAACTACGTGCCAGCAGCCGCGGTAATACGTAGGTGGCGAGCGTTATCCGGATTTACTGGGCGTAAAGGGTGCGTAGGCGGTCTTTCAAGCCAGAAGTGAAAGGCTACGGCTCAACCGTAGTAAGCTTTTGGAACTGTAGGACTTGAGT
+
GGGGGGGGGCFDGGGGGGGGGGGFGGGGGGGGGGGGGGGGGGGGGGGGGGGGGFGGGGGGGDGGGGGGGGGGGGGGGGGGGGGGGGGDGGGGGGGGGGGGGGGGGFGGC@CCFGGGGG@AEF:FGGGGGFGGCFDCFFGCGGEGGGGGGGGGGGFGGGFCCFGG7CEDGGGG9FGGFF>FGFFEGDGGGGGFFFCE5CEFGGG9E5ECEDG=FG5C=DGGCC;CCGGGGGGDB97<>F:*7<FF7CCF:<FG5CDDEDFFG>D7>CDD*=?@FFF412CFFFGF466.(7?2:<
@M04650:207:000000000-C238N:1:1101:8666:8878 1:N:0:19
ACTCCTACGGGAGGCAGCAGTAGGGAATCTTCGGCAATGGACGAAAGTCTGACCGAGCAACGCCGCGTGAGTGAAGAAGGTTTTCGGATCGTAAAACTCTGTTGTTAGAGAAGAACAAGGACGTTAGTAACTGAACGTCCCCTGACGGTATCTAACCAGAAAGCCACGGCTAACTACGTGCCAGCAGCCGCGGTAATACGTAGGTGGCAAGCGTTGTCCGGATTTATTGGGCGTAAAGCGAGCGCAGGCGGTTTCTTAAGTCTGATGTGAAAGCCCCCGTCTCACCCGGGGAGG
+
GGGGGGGGGGEGGGGGGGGGGDFGGGGGGGGGGGGGG8EEGGGGGGGGGGGGGGGGEFGGGGGGGGGGGGGGGGGGGGGGGGCGGDGGGGGGGGGGGGGGGGGGFGGGGGGGGGGGGGGGFGGGGGGDDFCEGGGGFGGGGGGFGGGGGGGFGGGEGGGGGGGGDGCECEEGDGGGGEGDDF9EDFGFG58C81==CFGGGD=EGGGFFGGGGECEEGGD?CEG9C??9CFG>7CEGGFD>7:5CDGD@DGG5CFBFF?*29DGFGGB=FFFB).5-3C)8(9@*8)22>>(49
@M04650:207:000000000-C238N:1:1101:6147:8898 1:N:0:19
ACTCCTACGGGAGGCAGCAGTAGGGAATCTTCGGCAATGGACGAAAGTCTGACCGAGCAACGCCGCGTGAGTGAAGAAGGTTTTCGGATCGTAAACCTCTGTTGTTAGAGAAGAACAAGGACGTTAGTAACTGAACGTCCCCTGACGGTATCTAACCAGAAAGCCACGGCTAACTACGTGCCAGCAGCCGCGGTAATACGTAGGTGGCGAGCGTTGTCCGGATTTACTGGGCGTAAAGCGCGCGCAGGCGGTCTTTTAAGTCTGATGTGAAAGCCCCCGGCTCAACCGGGGAGG
+
GGGGGGGGGGGGGGGGGGGGGGGGGGGGGGGGGGGGGGGGGGGGGGGCGGGGGGGGGGGGGGGGGGGGGGDFFGAECAFGGGGGGGGGGGGGGGGGGFGGGGFFGGGGGGGFGGGGGGGGGGGGGGECFFFGGFGDGGGGGGGGGGGGCGFGGGAFFFDFGGGG,<DGGGGGFGF@FGCCFFDFGGFCGEGGGGDGGGGGFFFEGFGGCCEGGGGD*2CGGG*7EEFGGGGD@E3EGGFGFGFDGGGG>DD5DGGF?F?6+*::47CAFFFB?FFFB>D5.9DFFF)(7>EF>F
@M04650:207:000000000-C238N:1:1101:9723:8908 1:N:0:19
ACTCCTACGGGAGGCAGCAGTGGGGAATATTGCACAATGGGGGAAACCCTGATGCAGCAACGCCGCGTGAGTGATGAAGGTTTTCGGATCGTAAAGCTCTGTCTTTGGGGAAGATAATGACGGTACCCAAGGAGGAAGCCACGGCTAACTACGTGCCAGCAGCCGCGGTAATACGTAGGTGGCGAGCGTTATCCGGATTTACTGGGCGTAAAGGGAGCGTAGGCGGATGATTAAGTGGGATGTGAAATACCCGGGCTCAACTTGGGTGCTGCATTCCAAACTGGTTATCTAG
+
GGGGGGGGGGGGGGGGGGGGGGGGGGGGGGGGGGGGGGGGGGGGGGGGGGGGGGGGGGGGGGGGGGGGGGGGGGGGGGGGFGGGGGGGGGGGGGGGGGGGGGGGGGGFGGGGGGGGGGFGGGGGGGGGGGGGGGGGGGGGGGGGGGGGGGGGGGGGGGGGGGGGGGGGGEGECGGGFGGG?GGGGGGGGGGGGGGGGGGGFGGGGGGGGGGEFGGGGGGGDGGGGGEDGCGFF<FGGGFGFG@FG>7CFG:CDDDDF>F?CBG:FGG?E4@FFF?@AAF=@>G?*9BADF74
@M04650:207:000000000-C238N:1:1101:20482:8917 1:N:0:19
ACTCCTACGGGAGGCAGCAGTGGGGAATATTGCACAATGGGCGCAAGCCTGATGCAGCCATGCCGCGTGTATGAAGAAGGCCCTAGGGTTGTAAAGTACTTTCAGTCGGGAGGAAGGCGTTGATGCTAATATCATCAGCGATTGACGTTACCGACAGAAGAAGCACCGGCTAACTCCGTGCCAGCAGCCGCGGTAATACGGAGGGTGCAAGCGTTAATCGGAATTACTGGGCGTAAAGCGCACGCAGGCGGTTGATTAAGTTAGATGTGAAATCCCCGGGCTTAACCTGGGAAT
+
GGGGGGGGGGGGGGGGGGGGGGGGGGGGGGGGGGGGGGGGGGGGGGGGGGGGGGGGGGGGGGGGGGGGGGGGGGGGGGGGGGGGGGGGGGGGGGGGGGGGGGGGGGGGGGGGGGGGGGGGGGGGGGGGGGGGGGGGGGGGGGGGGGGGGGGGGGGGGGGGGGGGGGGGGGDEGGGGGGGGGGGGGGGGGGGGGGGGGGGGGGGGGGGGGGGGGGGGGGGGGGGGGGGGGGGGFEGGGGFGFDEFGGGGFGG37DG?FFFFGFDD?*><?FFFFFFFFFGFEBGFFFBFBFFFF(
@M04650:207:000000000-C238N:1:1101:18313:8971 1:N:0:19
ACTCCTACGGGAGGCAGCAGTGGGGAATATTGCACAATGGGGGAAACCCTGATGCAGCAACGCCGCGTGAGTGATGAAGGTTTTCGGATCGTAAAACTCTGTTGTTAGAGAAGAACAAGGATGAGAGTAACTGTTCATCCCTTGACGGTATCTAACCAGAAAGCCACGGCTAACTACGTGCCAGCAGCCGCGGTAATACGTAGGTGGCAAGCGTTGTCCGGATTTATTGGGCGTAAAGCGAGCGCAGGCGGTTTCTTAAGTCTGATGTGAAAGCCCCCGGCTCAACCGGGGAGG
+
GGGGGGGGGGGGGGGGGGGGGGGGGGGGGGGGGGGGGGGGGGGGGGGGGGGGGGGGGGGGGGGGGGGGGGGGGGGGGGGGGGGGGGGGGGGGGGGGGGGGGGGGGGGGGGGGGGGGGGGGGGGGGGGGGGGGGGGGGGGGGGGGGGGGGGGGGGGGGGGGGGGGGGGGGGGGGGGGGGGGGGGGGGGGGGGGGGGGGGGGGGGGGGGGGGGGGGGGGGGG=7?EGGGGFGGGFGGGFFFGFGFFGGGGFGGCGDGFFFF?FBFF?DFDF?FFFFFFBFG@EFGFFFFB>EF39>
@M04650:207:000000000-C238N:1:1101:13860:8974 1:N:0:19
ACTCCTACGGGAGGCAGCAGTGGGGAATATTGCACAATGGGGGAAACCCTGATGCAGCAACGCCGCGTGAGTGATGAAGGTTTTCGGATCGTAAAGCTCTGTCTTTGGGGAAGATAATGACGGTACCCAAGGAGGAAGCCACGGCTAACTACGTGCCAGCAGCCGCGGTAATACGTAGGTGGCGAGCGTTATCCGGATTTACTGGGCGTAAAGGGAGCGTAGGCGGATGATTAAGTGGGATGTGAAATACCCGGGCTCAACTTGGGTGCTGCATTCCAAACTGGTTATCTAG
+
GGGGGGGGGGGGGGGGGGGGGGGGGGGGGGGGGGGGFGGGGGGGGGGGGGGGGGGGGGGGGGGGGGGGGGGGGGGGGGGGGGGGGGGGGGGGGFGGGGGGGGGGGGGGGGGGGGGGGGGGGGGGGGGGGGGGGGGGGGGGGGGGGGCGGGGGGGGGGGGGGGGGGGGGGGGGGGGGGGGGGGGGGGGGGGGGGGGGGGGFGGGGGGGGGGGGGGGFGGGGGGGGEGE=ECFGFGGGGGFG@GFFGGGDFGGGG:DD>FFFG@FGFDC:>**6//@F<<F?F7DFFFFA<FFF
@M04650:207:000000000-C238N:1:1101:28311:8996 1:N:0:19
ACTCCTACGGGAGGCAGCAGTGGGGAATATTGCACAATGGGCGCAAGCCTGATGCAGCCATGCCGCGTGTATGAAGAAGGCCCTAGGGTTGTAAAGTACTTTCAGTCGGGAGGAAGGCGTTGATGCTAATATCATCAACGATTGACGTTACCGACAGAAGAAGCACCGGCTAACTCCGTGCCAGCAGCCGCGGTAATACGGAGGGTGCAAGCGTTAATCGGAATTACTGGGCGTAAAGCGCACGCAGGCGGTTGATTAAGTTAGATGTGAAATCCCCGGGCTTAACCTGGGAAT
+
GGGGGGGGGGGGGGGGGGGGGGGGGGGGGGGGGGGGGGGGGGGGGGGGGGGGGGGGGGGGGGGGGGGGGGGGGGGGGGGGGGGGGGGGGGGGGGGGGGGGGGGGGGGGGGGGGGGGGGGEGGGGGGGGGGGGGGGGGGGGGGGGGGFGGGGGGGEEGGGGGGGGGGGGGGGGGGGGGGGGGGGGGGGGGGGGGEGGGGGGDEEEGGGGGGGGGGEECGGGECEGGFGGGGGFEGCGGDFGFGFD3CDDFGGGDG4=F4B?EF:>=>CAFFFFFF)6393B@FG@FFFA7F>B?1
@M04650:207:000000000-C238N:1:1101:18045:8999 1:N:0:19
ACTCCTACGGGAGGCAGCAGTGGGGAATATTGCACAATGGGCGAAAGCCTGATGCAGCAACGCCGCGTGAGCGATGAAGGCCTTCGGGTCGTAAAGCTCTGTCCTCAAGGAAGATAATGACGGTACTTGAGGAGGAAGCCCCGGCTAACTACGTGCCAGCAGCCGCGGTAATACGTAGGGGGCTAGCGTTATCCGGAATTACTGGGCGTAAAGGGTGCGTAGGCGGTCTTTCAAGCCAGAAGTGAAAGGCTACGGCTCAACCGTAGTAAGCTTTTGGAACTGTAGGACTTGAGT
+
GGGGGGGGGGGGGGGGGGGGGGGGGGGGGGGGGGGGGGGGGGGGGGGGGGGGGGGGGGGGGGGGGGGGGGGGGGGGGGGGGGGGGGGGGGGGGGGGGGGGGGFGGGGGGGGGGGGGGGGGGGGGGCFGGGGGGGGGGFGGGGGDGGCFGGGGGGGFGGFGGGGGGGGGGGCGGCFGGFGGGGGGCFFGEGGGGFGGGGGGCEGGGGGGEGGFFGGGGGGDEGGGGGGGGGGFFG7+>GF55CFFFCGGFGGGGGG3>;6@FFG5)C<>FBFB*9*96?D4?8C7FF44(96<?4
@M04650:207:000000000-C238N:1:1101:2871:9005 1:N:0:19
ACTCCTACGGGAGGCAGCAGTGGGGAATATTGCACAATGGGGGAAACCCTGATGCAGCAACGCCGCGTGAGTGATGACGGTCTTCGGATTGTAAAGCTCTGTCTTTGGGGACGATAATGACGGTACCCAAGGAGGAAGCCACGGCTAACTACGTGCCAGCAGCCACGGGAATACGTAGGTGGAGAGCGTTATCCGGATTTACTGGGCGTAAAGGGAGTGGAGGCGGATGATCAAGTGGGATGTGAAATACCCGGGCTCAACTTGGGTGCTGCATTCCAAACTGGTTATCTAG
+
GFAFGGFGGGEGGGGGGGGG<FGGGGGGGGGGDEGGGGGGCFEFGGCECFGGGGFFGGGGC@CGECBFGFGEEFGFG9FFF@GGFGGE7FGGGGGFGCGGGGGFGCEGDED7>C+B+EFDACGGG:DFGGDFFCGGGG8@,:<F+C:33,>FG,@**@C6>>3>,6*>*B<,<3*6?BFFG*646/**43A*++4***3+2+3<CG*=35/7<9*;5*07CF*****2:>++1?C+*28*9509:>*:**2*/9))0;=?**0:FD72)*0/0*09:4*152>409*))1*.
@M04650:207:000000000-C238N:1:1101:27659:9031 1:N:0:19
ACTCCTACGGGAGGCAGCAGTGGGGAATATTGCACAATGGGGGAAACCCTGATGCAGCAACGCCGCGTGAGTGATGAAGGTTTTCGGATCGTAAAGCTCTGTCTTTGGGGAAGATAATGACGGTACCCAAGGAGGAAGCCACGGCTAACTACGTGCCAGCAGCCGCGGTAATACGTAGGTGGCGAGCGTTATCCGGATTTACTGGGCGTAAAGGGAGCGTAGGCGGATGATTAAGTGGGATGTGAAATACCCGGGCTCAACTTGGGTGCTGCATTCCAAACTGGTTATCTAG
+
GGGGGGGGGGGGGGGGGGGGGGGGGGGGGGGGGGGGGGGGGGGGGGGGGGGGGGGGGGGGGGGGGGGGGGGGGGGGGGGGGGGGGGGGGGGGGGGGGGGGGGGFGGGGGGGGGGGGGGGGGGGGGGGGGGGGGGGGGGGGGGGGGGGGGGGGGGGGGGGGGGGGGGGGGGGGGGGGGGGGGGGGDEGGGGGGGGGGGGGGGGGGGGGGGDGGGGGGGGGGCCGGGGEGGFGGFGGGGDFGFGFFGGGG?F9FGGGFFFFFGFGGFFD:EFFFFF=FDFD?@<GFFFF2<FFF
@M04650:207:000000000-C238N:1:1101:13442:9079 1:N:0:19
ACTCCTACGGGAGGCAGCAGTAGGGAATCTTCGGCAATGGACGAAAGTCTGACCGAGCAACGCCGCGTGAGTGAAGAAGGTTTTCGGATCGTAAAACTCTGTTGTTAGAGAAGAACAAGGACGTTAGTAACTGAACGTCCCCTGACGGTATCTAACCAGAAAGCCACGGCTAACTACGTGCCAGCAGCCGCGGTAATACGTAGGTGGCAAGCGTTGTCCGGATTTATTGGGCGTAAAGCGAGCGCAGGCGGTTTCTTAAGTCTGATGTGAAAGCCCCCGGCTCAACCGGGGAGG
+
GGGGGGGGGGGGGGGGGGGGGGGGGGGGGGGGGGGGGGGGGGGGGGGGGGGGGGGGGGGGGGGGGGGGGGGGGGGGGGGGGGGGGGGGGGGGGGGGGGGGGGGGGGGGGGGGGGGGGGGGGGGGGGGGGGGGGGGGGGGGGGGGGGGGGGGGGGGGGGFFFGGGGGGGGGGGGGGGGGGGGGGGGGGGGGGGGGGGGGGGGGGGGGGGGGGGGGCCGGFGEDECEEGGGGGGFGGGGGFGFGFFGGGGFGGGGGGFFFFFGFFGFGG57BF?F@5F?9CDF15?F?FFFFF>FF
@M04650:207:000000000-C238N:1:1101:23555:9079 1:N:0:19
ACTCCTACGGGAGGCAGCAGTGGGGAATATTGCACAATGGGGGAAACCCTGATGCAGCAACGCCGCGTGAGTGATGAAGGTTTTCGGATCGTAAAGCTCTGTCTTTGGGGAAGATAATGACGGTACCCAAGGAGGAAGCCACGGCTAACTACGTGCCAGCAGCCGCGGTAATACGTAGGTGGCAAGCGTTGTCCGGATTTATTGGGCGTAAAGGGAGCGCAGGCGGTGACTTAAGTCTGATGTGAAAGCCCACGGCTTAACCGTGGAGGGTCATTGGAAACTGGGTCACTTG
+
GGGGGGGGGGGGGGGGGGGGGGGGGGGGGGGGGGGGGGGGGDFFGGGGEGGGGGGGGGGGGGGGGGGGGGGGGGGGGGGFFFGFGGGGGGGGGGGGGGGGGGGGGGGGGGGGEGFGGGFGGEGFGGGGGGGFGGGGGGGGGCFEGGEFGGEFEGGFFGGGGGFGGGGGGDBFGGGGGGGGGFGFGFFGGGGGGGEGGE>:FFGGGGGGDEGGGFECCDGGGGCEGEGG=DE7@GD+:DFFFGFFGCCF@F>FDGGFFDFFGFDDFGG<DE7@FF4@?BGF@<FFFF5?D*=4
@M04650:207:000000000-C238N:1:1101:18682:9111 1:N:0:19
ACTCCTACGGGAGGCAGCAGTGGGGAATATTGCACAATGGAGGAAACTCTGATGCAGCAACGCCGCGTGAGCGATGAAGGTCTTCGGATCGTAAAGCTCTGTCTTTAGGGATGATAATGACAGTACCTAAGGAGGAAGCCACGGCTAACTACGTGCCAGCAGCCGCGGTAATACGTAGGTGGCGAGCGTTATCCGGATTTATTGGGCGTAAAGGGAGCGTAGGCGGATACTTAAGTGGGATGGGAAATACTTGGGCTCAACCCGAGTACTGCATTCCAAACTGAGTATCTAG
+
GGGGGGGGGGGGGGGGGGGGGGGGGGGGGGGGGGGGGGGGGGGGGGGGGGGGGGGGGGGGGGGGGGGGGGGGGGGGGGGGGFGGGGGE@EGGGGGGGGGGGGGGGGGGGGGGGGGGFGGGGGGGFFGGFGGGGGGGFCFFFGGGGGGGGGGGGGGGGG@@F@FFGEEGGGCFGGGGGFGFGGGGGGGGGGDFGFGGEGGGGG+;C>5=BCEGGG>E53<DEGEEEGGGGGGFFCDFGGFC6C).9FG:@7D7:>D::@F@EF<DEGFBFF?/7FF?AFFFFFGF:6=AA@44
@M04650:207:000000000-C238N:1:1101:15681:9166 1:N:0:19
ACTCCTACGGGAGGCAGCAGTGGGGAATATTGCACAATGGAGGAAACTCTGATGCAGCAACGCCGCGTGAGCGATGAAGGTCTTCGGATCGTAAAGCTCTGTCTTTGGGGACGATAATGACGGTACCCAAGGAGGAAGCCACGGCTAACTACGTGCCAGCAGCCGCGGTAATACGTAGGTGGCGAGCGTTGTCCGGATTTACTGGGCGTAAAGGGAGCGTAGGCGGATTTTTAAGTGGGATGTGAAATACCCGGGCTCAACCTGGGTGCTGCATTCCAAACTGGGAATCTAG
+
GGGGGGGGGGGGGGGGGGGGGGGGGGGGGGGGGGGGGGGGGGGGGGGGGGGGGGGGGGGGGGGGGGGGGGGGGGGGGGGGGGGGGGGGGGGGGGGGGGGGGGGFGGGGGGGGGGGGGGGGGGGGEGGGGGGGGGDEGGGFFGDGGCFGGGGGEFGGGGGGGCFGCECFFGGFGFGGGGGGFGGEGGCEE:CEFFEGEGGGCGGGGGF:CEG=FGGGGGDDEDCEGGEGCC+CFCDCC7FC?DFFGGGGFGDFDGGFFFFF?FGGFGGFF*@FFF7=9<FBFFFF45@FF?*.
@M04650:207:000000000-C238N:1:1101:8407:9206 1:N:0:19
ACTCCTACGGGAGGCAGCAGTGGGGAATATTGCACAATGGGGGAAACCCTGATGCAGCAACGCCGCGTGAGTGATGAAGGTTTTCGGATCGTAAAGCTCTTTCTTCAGGGACGATAATGACGTTACCTGAGGAGGAATCCACGGCTAACTACGTTCCAGCAGCCGCGGTAATACGTAGGTGGCAAGCGTTGTCCGGATTTATTGGGCGTAAAGCTAGCGCAGGCGGTTTCTTAAGTCTGATGTGAATGCCTCCGTCTCAACCGGGGCGGGTCATTGGAAACTGGGAGCCTTGAT
+
GGGGGGGGGGDFDEEGEGFFGGGFGGGGGGGFGGGGFGGGGGGGGGGFGGGGGFGGGGFCEFEGGGEEGG>GC,CEF??FAFGGG=CCCF7FDFGFGGFG9FFGGEG,,8=FFDCFFG,?CC:CDGDFGGFGG+CBF,:8C8F@CE7FCC9D:D,><@3@FGC@*:CF>E*5,D*>B8*?CGGE9::BEC8;BEEE*1BC2BCC+*;/CCC*+20C6<7C/)*5**>>EFGG?+:<D***1*9*0?**/2*01C/775=FFFDG:))(7>DD47=6))**7)0)847-3<=)4:
@M04650:207:000000000-C238N:1:1101:4965:9270 1:N:0:19
ACTCCTACGGGAGGCAGCAGTGGGGAATATTGCACAATGGGCGCAAGCCTGATGCAGCCATGCCGCGTGTATGAAGAAGGCCCTAGGGTTGTAAAGTACTTTCAGTCGGGAGGAAGGCGTTGATGCTAATATCATCAACGATTGACGTTACCGACAGAAGAAGCACCGGCTAACTCCGTGCCAGCAGCCGCGGTAATACGGAGGGTGCAAGCGTTAATCGGAATGACTGGGCGTAAAGCGCACGCAGGCGGTGGATTAAGTTAGATGTGAAATCCCCGGGCTTAACCTGGGA
+
GGDGGGGGGFDFGGEEFFFFCFFGGGGGGDFGGFFFGDGEF?FEGGGCFFFGFGGGGGGGFGFGG:F@F?FCFGGGGGGGG8FDGAFGGGE=FFGGGGF<FGFGGEFEGCFCFE4B=FFGGGGAFGGGGDEF,EDFGGGFGDFDFDGDFFGGGGEGGGGGGGGGFGGDEGGGGCF9DEFGDCFFFFGCBGGGGGGGFGGGGGEDEEEGGGGGDC>CFCGGGG5E+AE9EFGCBEDGCFFD3DBECDGGFGGD)97**1*109*09>75=6FF?F4?<6C>>0*9**94:F>(
@M04650:207:000000000-C238N:1:1101:17891:9339 1:N:0:19
ACTCCTACGGGAGGCAGCAGTGGGGAATATTGCACAATGGGGGAAACCCTGATGCAGCAACGCCGCGTGAGTGATGAAGGTTTTCGGATCGTAAAGCTCTGTCTTTGGGGAAGATAATGACGGTACCCAAGGAGGAAGCCACGGCTAACTACGTGCCAGCAGCCGCGGTAATACGTAGGTGGCGAGCGTTATCCGGATTTACTGGGCGTAAAGGGAGCGTAGGCGGATGATTAAGTGGGATGTGAAATACCCGGGCTCAACTTGGGTGCTGCATTCCAAACTGGTTATCTAG
+
GGGGGGGGGGGGGGGGGGGGGGGGGGGGGGGGGGGGGGGGGGGGGGGGGGGGGGGGGGGGGGGGGGGFGGGGGGGGGGGGGGGGGGGGDGGGGGGGFGGGGFGFGGGGGGGGGGGGGGGGGGGGGGGGGGGF8FEDGGGGGGGGGGGGFFGGGGGGGGGGFGGGGGGGEEFFCFFGGGGGGGGGEGGGGGD7CFGG>EGGGGGGGGGECGGFGGGGGGDDGGGGGGGGEC9C79FEGD><?D?FFGCCFF4<GGGFBFFFGFGG<7*47?77?BBFAFGF5AFFFF=79704
@M04650:207:000000000-C238N:1:1101:10488:9349 1:N:0:19
ACTCCTACGGGAGGCAGCAGTGGGGAATATTGCACAATGGGGGAAACCCTGATGCAGCAACGCCGCGTGAGTGATGAAGGTTTTCGGATCGTAAAGCTCTGTCTTTGGGGAAGATAATGACGGTACCCAAGGAGGAAGCCACGGCTAACTACGTGCCAGCAGCCGCGGTAATACGTAGGTGGCGAGCGTTATCCGGATTTACTGGGCGTAAAGGGAGCGTAGGCGGATGATTAAGTGGGATGTGAAATACCCGGGCTCAACTTGGGTGCTGCATTCCAAACTGGTTATCTAG
+
GGGGGGGGGGGGGGGGGGGGGGGGGGGGGGGGGGGGGGGGGGGGGGGGGGGGGGGGGGGGGGGGGGGGGGGGGGGGGGGGGGGGGGGGGGGGGGGGGFGGGGGGGGGGGGGGGGGGGGGGGGGGGGGGGGGGFGGGGGGGGGGGGGGGGGGGGGGGGGGGGGGGGGGGGGGGGFGGGGGGGGGGGGGGCGGDGGGGGGGGGGGGGGFGEGGGGGGGGGGDGGGGGGECGCGCFGGGGGFGFGFF=FGDFGGG3DDDFFFFGFFFFCCBFFFFFFFFBDGFF<C@FFFAF=BA
@M04650:207:000000000-C238N:1:1101:26724:9352 1:N:0:19
ACTCCTACGGGAGGCAGCAGTGGGGAATATTGCACAATGGGCGCAAGCCTGATGCAGCCATGCCGCGTGTATGAAGAAGGCCTTCGGGTTGTAAAGTACTTTCAGCGGGGAGGAAGGCGATAAGGTTAATAACCTTGTCGATTGACGTTACCCGCAGAAGAAGCACCGGCTAACTCCGTGCCAGCAGCCGCGGTAATACGGAGGGTGCAAGCGTTAATCGGAATTACTGGGCGTAAAGGGTGCGTAGGCGGTCTTTCAAGCCAGAAGTGAAAGGCTACGGCTCAACCGTAGTA
+
GGGGGGGFGGGGGGGGGGGGGGGGGDGGGGGGGGGGGGGGGFFGGEGGGGGGGGGGGGGGGGGGGGGGGGGGGGFGFGGGFGGGGGGGGGGGGGGGGGGGGGGGGGGDEGGGDGGGGGGGGGGGGGGGGGGGGDGGGGGGGEGGCGDECGEGGGGGGEGGGGGGEFDGGGGGGGGGDGGFGCFFFFGGCEEDGGDGGGGGGDGGGEGGGFGGGGDGGGGGEDGGGGGGF4CFFC<CGGF3>C:>DGGDFGGGGGFFF8?FGFGG4CF2*9=@F4@FFFD5B><FFFF>15>2<
@M04650:207:000000000-C238N:1:1101:24772:9383 1:N:0:19
ACTCCTACGGGAGGCAGCAGTGGGGAATATTGCACAATGGGGGAAACCCTGATGCAGCAACGCCGCGTGAGTGATGAAGGTTTTCGGATCGTAAAGCTCTGTCTTTGGGGAAGATAATGACGGTACCCAAGGAGGAAGCCACGGCTAACTACGTGCCAGCAGCCGCGGTAATACGTAGGTGGCGAGCGTTATCCGGATTTACTGGGCGTAAAGGGAGCGTAGGCGGATGATTAAGTGGGATGTGAAATACCCGGGCTCAACTTGGGTGCTGCATTCCAAACTGGTTATCTAG
+
GGGGGGGGGGGGGGGGGGGGGGGGGGGGGGGGGGGGGGGGGGGGGGGGGGGGGGGGGGGGGGGGGGGFGGGGGGGGGGGGGGGGGGGGGGGGGGGGGGGGGGGGGGGGGGGGGGGGGFGGGGGGGGGGGGGGGGGGGGGGGGGGDGGGGGGGGGGGGGGGGGGGGGGGEGGGGGGGGGGGGGGGGGGGGGEBCGGGGGGGGGGGGGGGGGGGGGGFGGGGGDCFGG=EEFFFFEGGGGFGFGFFGGGGFFGGGGGEEFFFF?7>FGC<EF?=FFFFFDGFFAG?6?83)/9<
@M04650:207:000000000-C238N:1:1101:13701:9385 1:N:0:19
ACTCCTACGGGAGGCAGCAGTGGGGAATATTGCACAATGGGGGAAACCCTGATGCAGCAACGCCGCGTGAGTGATGAAGGTTTTCGGATCGTAAAGCTCTGTCTTTGGGGAAGATAATGACGGTACCCAAGGAGGAAGCCACGGCTAACTACGTGCCAGCAGCCGCGGTAATACGAAGGTGGGGAGCGTTATCCGGCGGTACTGGGCGGAAAGGGAGCGGAGGCGGAGGATTAAGTGGGATGGAGAATACCCGGGCGCAACGAGGGCGCTGCAGCCCAAACTGGTTATCTAG
+
FFGGGGGGGGGGGGGGGGGGGGGGG7FGGGGG,FGGGGGGGGGCCGGGGGGGGDGGGG<FFGGGGGGCGGGGGGDGGGGG<FEFGGG@++BFGGGGGGGGGGG5@5E=FGGGGGFG<5,C7F:B3+5,A+3FG,>FFG,3,@:@F++>@,@F@<<7:,,DFGC3BF7F>**6@,B*4=C:BF*:*381***;398:***/:*<++*/:*2*/:/*:A775*9:*?57*:78+=7:0*9><?D))**0*90**19<53))0>)*).1*4))07)))044*).)2)/*/3<66.
@M04650:207:000000000-C238N:1:1101:26959:9407 1:N:0:19
ACTCCTACGGGAGGCAGCAGTGGGGAATCTTCGGCAATGGACGAAAGTCTGACCGAGCAACGCCGCGTGAGTGAAGAAGGTTTTCGGATCGTAAAACTCTGTTGTTAGAGAAGAACAAGGACGTTAGTAACTGAACGTCCCCTGACGGTATCTAACCAGAAAGCCACGGCTAACTACGTGCCAGCAGCCGCGGTAATACGTAGGTGGCAAGCGTTGTCCGGATTTATTGGGCGTAAAGCGAGCGCAGGCGGTTTCTTAAGTCTGATGTGAAAGCCCCCGGCTCAACCGGTGAGG
+
GGGGGGGGGGGGGGGGGGGGGGGGGGGGEGGFGGGGGGGGGGGDGGGEGGGGGGGGGGGGGGGGGGGGGGGFGGGGGGGGDFGGGGGGGGGGGGGGGGGGGGGFGDGGGGGGGGGDFGAFF@>8=FEEGGEFA=EDFGE:FFGFGEGEGGCFGGG:,::FGGG7>FGGDC<>DCFGGGGECBCGFGGG7BEEEGEGCBCCGG5;FGGGDCF=?:*?E:CGGDD7+33<CGGGFGGGGG=DEG@DDCGD3DD/95C86@FFF?7:=D7AF=F647;7:(>@E0DF=4>97)<,(4
@M04650:207:000000000-C238N:1:1101:18489:9421 1:N:0:19
ACTCCTACGGGAGGCAGCAGTGGGGAATATTGCACAATGGGGGAAACCCTGATGCAGCAACGCCGCGTGAGTGATGAAGGTTTTCGGATCGTAAAGCTCTGTCTTTGGGGAAGATAATGACGGTACCCAAGGAGGAAGCCACGGCTAACTACGTGCCAGCAGCCGCGGTAATACGTAGGTGGCGAGCGTTATCCGGATTTACTGGGCGTAAAGGGAGCGTAGGCGGATGATTAAGTGGGATGTGAAATACCCGGGCTCAACTTGGGTGCTGCATTCCAAACTGGTTATCTAG
+
GGGGGGGGGGGGGGGGGGGGGGGGGGGGGGGGGGGGGGGGGGGGGGGGGGGGGGGGGGGGGGGGGGGGGGGGGGGGGGGGGGGGGGGGGGGGGGGGGGGGGGGGGGGGGGGGGGGGGGGGGGGGGGGGGGGGGGGGGGGGGGGGGGGGGGGGGGGGGGFGGGGGGGGGGGGGGGGGGGGGGGGGGGGGGGGGGGGGGGGGGGGGGGGGGGGGGGEFGGGGDGGGGGDGGGGGFGGGGGFGFGFFGGGGFGGGGGGEEFFFGFGGFGGFFFFFFFFFFBGFFFGFFFFF>=FF
@M04650:207:000000000-C238N:1:1101:26365:9427 1:N:0:19
ACTCCTACGGGAGGCAGCAGTGGGGAATATTGCACAATGGGGGAAACCCTGATGCAGCAACGCCGCGTGAGTGATGACGGTCTTCGGATTGTAAAGCTCTGTCTTTGGGGACGATAATGACGGTACCCAAGGAGGAAGCCACGGCTAACTACGTGCCAGCAGCCGCGGTAATACGTAGGTGGCGAGCGTTGTCCGGATTTACTGGGCGTAAAGGGAGCGTAGGCGGATTTTTAAGTGGGATGTGAAATACCCGGGCTCAACCTGGGTGCTGCATTCCAAACTGGGAATCGAG
+
GGGGGGGGGGGGGGGGGGGGGGGGGGGGFGGGGGGGGGGGGGGGGGGGGGGGGGGGGGGGGGGGGGGGGGGGGGGGGGGGGGGGGGGGGGGGGGGGGGGGGGGGGGGGGGGGEGGGGGGGGGGGGGGGGGGFDFGGCGGGGGGGGCFFGGGGGGGFGFGGGGGGGCEEGGGGGGGGGGDGGGGGGGGGGCGGGGGGED?CGFFGGGCE:CE=FGGGGCCCC5EGEGC5C6FC:FGGFG4F?D6F7CGGFF<FGGCBBFFFGFGGF326>FFFFF?9:AGFFFGFFFF04))4
@M04650:207:000000000-C238N:1:1101:25698:9442 1:N:0:19
ACTCCTACGGGAGGCAGCAGTGGGGAATATTGCACAATGGGCGCAAGCCTGATGCAGCCATGCCGCGTGTATGAAGAAGGCCCTAGGGTTGTAAAGTACTTTCAGTCGGGAGGAAGGCGTTGATGCTAATATCATCAACGATTGACGTTACCGACAGAAGAAGCACCGGCTAACTCCGTGCCAGCAGCCGCGGTAATACGGAGGGTGCAAGCGTTAATCGGAATTACTGGGCGTAAAGCGCACGCAGGCGGTTGATTAAGTTAGATGTGAAATCCCCGGGCTTAACCTGGGAAT
+
GGGGGGGGGGGGGGGGGGGGGGGGGGGGGGGGGGGGGGGGGGGGGGGGGGGGGGGGGGGGGGGGGGGGGGGGGGGGGGGGGGGGGGGGGGGGGGGGGGGGGGGGGFGGGGGGGGGGGGGGGGGGGGGGGGGGGGGGGGGGGFGGGGGGGGGGGGGGGGGGGGGGGGGGGGGGGGGGGGGGGGGGGGGGGGGGGGGGGGGGGGGGGGGGGGGGGEGGGGGGGGGGGGGGGGGGFGGGGGFGBGFFGGGGFGG9DGFF4@FFGFGGFGGAFFFFFF@F?0DE@BC@FFFFFFFFF0
@M04650:207:000000000-C238N:1:1101:23737:9447 1:N:0:19
ACTCCTACGGGAGGCAGCAGTAGGGAATCTTCGGCAATGGACGAAAGTCTGACCGAGCAACGCCGCGTGAGTGAAGAAGGTTTTCGGATCGTAAAACTCTGTTGTTAGAGAAGAACAAGGACGTTAGTAACTGAACGTCCCCTGACGGTATCTAACCAGAAAGCCACGGCTAACTACGTGCCAGCAGCCGCGGTAATACGTAGGTGGCGAGCGTTATCCGGATTTATTGGGCGTAAAGGGAGCGTAGGCGGATACTTAAGTGGGATGTGAAATACTTGGGCTCAACCCGAGTAC
+
GGGGGGGGGGGGGGGGGGGGGGGGGGGGGGGGGGGGGGGGGGGGGGGGGGGGGGGGGGGGGGGGGGGFGGGGGGGGGGGGGGGGGGGGEGGGGGGGGGGGGGGGGGGGGGGGGGGGGGGGGGGGGGGGGGGGGGGGGGGGGGGGGGGGGGGGGGGGGGGGGGGGGGGGGGGGGGGGGGGGGGGGGGGGGGGGGGGGGGGGGGGGGGGGGGGGGGGGGGGGGGGGFGGGGGFGBGDGGGFGFGFFDGGGFGGGGGGF=@FFFFGGFGGBFFFFFFFFFFGFFFGFFFFFFEFFF<
@M04650:207:000000000-C238N:1:1101:10917:9495 1:N:0:19
ACTCCTACGGGAGGCAGCAGTGGGGAATATTGCACAATGGGCGCAAGCCTGATGCAGCCATGCCGCGTGTATGAAGAAGGCCCTAGGGTTGTAAAGTACTTTCAGTCGGGAGGAAGGCGTTGATGCTAATATCATCAACGATTGACGTTACCGACAGAAGAAGCACCGGCTAACTCCGTGCCAGCAGCCGCGGTAATACGGAGGGTGCAAGCGTTAATCGGAATTACTGGGCGTAAAGCGCACGCAGGCGGTTGATTAAGTTAGATGTGAAATCCCCGGGCTTAACCTGGGAAT
+
GGGGGGGGGGGGGGGGGGGGGGGGGGGGGGGGGGGGGGGGGGGGGGGGGGGGGGGGGGGGGGGGGGGGGGGGGGGGGGGGGGGGGGGGGGGGGGGGGGGGGGGGGGGGGGGGGGGGGGGGGGGGGGGGGGGGGGGGGGGGGFGGGGGGGGGGGGGGGGGGGGGGGGGGGGGGGGGGGGGGGGGGGGGGGGDEGEGGGDGGGDGGGGGGGGGGGGGGGCFGGGEGGGGGGGGGDGGDGGFGDDBDDGGDFGG<<DCFFFBFGFGGFFGAF?F==FF??65@EFGFFFFFBF@:72
@M04650:207:000000000-C238N:1:1101:12564:9526 1:N:0:19
ACTCCTACGGGAGGCAGCAGTAGGGAATCTTCGGCAATGGACGAAAGTCTGACCGAGCAACGCCGCGTGAGTGAAGAAGGTTTTCGGATCGTAAAACTCTGTTGTTAGAGAAGAACAAGGATGAGAGTAACTGTTCATCCCTTGACGGTATCTAACCAGAAAGCCACGGCTAACTACGTGCCAGCAGCCGCGGTAATACGTAGGTGGCAAGCGTTGTCCGGATTTATTTGGCGTAAAGCGAGTGCAGTCGGTTTCTTAAGTCTGATGTGAAAGCCCCCGGTTCAACCGGGGCGG
+
GGGGEEGGGGGGGGE@FGGGGGGGGGGGGGGGGGGGDGDGGG+7C7FEEFEFC@FGGDGF<FGGGGEEBCFGF9CFFFGFGFGGGBEEGGGGFGDFFGGGFFGGGGG<?EFC8<=?FGGE@F=<=<FFGGGGGFF9DFD<FFG<9=C=FGGAFCACFFF7>;<:,8D:::FC<EACD>D<EF@,::,,>55B5B81CCFFG+8CGFG69+=C=EGGG+1*17ACFFGF70A?BGDEC>6))1)0:*2;?*9CGG*9@48*C*:*0?:<F6=6=:)023C))(***10,15)(10
@M04650:207:000000000-C238N:1:1101:7167:9550 1:N:0:19
ACTCCTACGGGAGGCAGCAGTGGGGAATATTGCACAATGGGGGAAACCCTGATGCAGCAACGCCGCGTGAGTGATGAAGGTTTTCGGATCGTAAAGCTCTGTCTTTGGGGAAGATAATGACGGTACCCAAGGAGGAAGCCACGGCTAACTACGTGCCAGCAGCCGCGGTAATACGTAGGGGGCTAGCGTTATCCGGAATTACTGGGCGTAAAGGGTGCGTAGGCGGTCTTTCAAGCCAGAAGTGAAAGGCTACGGCTCAACCGTAGTAAGCTTTTGGAACTGTAAGACTTGAGT
+
GGGGGGGGGGGGGGGGGGGGGGGGGGGGGGGGGGGGGGGGGGGGGGGGGGGGGGGGGGGGGGGGGGGGGGGGGGGGGGGGGGGGGGGGGGGGGGGGGGGGGGGGGGGGGGGGGFECFGGGGGGGGGGGGGGGGGGGGGGGGGGGGGGGGGGGGGGGGGGGGGGGGGGGGGGEGGGGGGGGGGGGGGGGGGEGGGGGGGGGGGGGGGCECGGGGGGGGGGGGGCGGEEDEGGGFGGGFFF<5FFFGGGGFGGGGGGF>DFFGFGCFGGFFFFFFFFFFBGFFFFFBFF<>=?AF-
@M04650:207:000000000-C238N:1:1101:19962:9556 1:N:0:19
ACTCCTACGGGAGGCAGCAGTGGGGAATATTGCACAATGGGCGCTAGCCTGATGCAGCCATGCCGCGTGTATGAAGAAGGCCCTAGGGTTGTAAAGTACTTTCAGTCGGGAGGAAGGCGTTGATGCTAATATCATCAACGATTGACGTTACCGACAGAAGAAGCACCGGCTAACTCCGTGCCAGCAGCCGCGGTAATACGGAGGGTGCAAGCGTTAATCGGAATTACTGGGCGTAAAGCGCACGCAGGCGGTTGATTAAGTTAGATGTGAAATCCCCGGGCTTAACCTGGGAAT
+
GGGGGGGGGGGGGGGGGGGGGGGGGGGGGGGGGGGGGGGGGGGGGGGGGGGGGGGGGGGGGGGGGGGGGGGGGGGGGGGGGGGGGGGGGGGGGGGGGGGGGGGGGGGGGGGGGGGGGGGGGGGGGGGGGGGGGGGGGGGGGFGGGGGGGGGGGGGGGGGGGGGGGGGGGGGGGGGGGGGGGGGGGGGGGGGGGGGGGGGFGGGGGGGGGGGGGEG=FGGGEDEGGGGGGFGGFGGEGGFGFDF5DGG3>CDGDGGF66?=A@D>FGGBFFF?FFFFFFGFBBGFFF?A0>32?2
@M04650:207:000000000-C238N:1:1101:23334:9558 1:N:0:19
ACTCCTACGGGAGGCAGCAGTGGGGAATATTGCACAATGGGGGAAACCCTGATGCAGCAACGCCGCGTGAGTGATGAAGGTTTTCGGATCGTAAAGCTCTGTCTTTGGGGAAGATAATGACGGGACCCAAGGAGGAAGCCACGGCTAACTACGTGCCAGCAGCCGCGGTAATACGTAGGTGGCGAGCGTTATCCGGATTTACTGGGCGTAAAGGGAGCGGAGGCGGTCTTTCAAGCCAGAAGTGAAAGGCTACGGCTCAACCGTAGTAAGCGTTTGGGACTGTAGGACTGGAGG
+
GGGGGGGGGGGGGGGGGGGGGGGGGGGG@FGEGFGGGGGGG7FBGG@GGGGGGGGGGGCGGGGGGGGGGGGFGGCGGGGGE,FFGGGCG:FGGGGFFGGGGGG9,CEFGGGGGG95?<ECF7E++8BFFGDF<>7>DF8=D<:CF7@><FFE*7><FGD7FCFF*>CEB7*2@FC9CFF,BEC8EGG***3=2CEC:*B9C+:CFG>5:*AEG7E5EDD3?DC5CEGEE79+9EF9**7*77=F=DGC><4C4>CBB@?=CFG5>GD276*))0)0((985(298/*5()028(
@M04650:207:000000000-C238N:1:1101:25938:9562 1:N:0:19
ACTCCTACGGGAGGCAGCAGTGGGGAATATTGCACAATGGGGGAAACCCTGATGCAGCAACGCCGCGTGAGTGATGAAGGTTTTCGGATCGTAAAGCTCTGTCTTTGGGGAAGATAATGACGGTACCCAAGGAGGAAGCCACGGCTAACTACGTGCCAGCAGCCGCGGTAATACGTAGGTGGCGAGCGTTATCCGGATTTACTGGGCGTAAAGGGAGCGTAGGCGGATGATTAAGTGGGATGTGAAATACCCGGGCTCGACTTGGGTGCTGCATTCCAAACTGGTTATCTAG
+
GGGGGGGGGGGGGGGGGGGGGGGGGGGGGGGGGGGGGGGGGCGCGGGFGGGGFGGGGGDG?FGGGGGEGGGGGGDGGGGGGF<FEGGD7FEGEGGFGGFFDGFGFGGGEEGGGFGGGDE<<BFEDGFF?FGFGCGGGD=EDAFGGDECFGGGGFEC@FECC>FFBFE<CEGFCCF,BFC;9CF*:CEGGGGG9FGGGG8FG?FGCFGGGEGFGCE=EGGDGDEAEG>EGG7?BFGGGFF<4C)87:7D?:4*9>D>DF)75>GF:5C65FF=4=BF99FFFFGF=6@AFFFB
@M04650:207:000000000-C238N:1:1101:2940:9565 1:N:0:19
ACTCCTACGGGAGGCAGCAGTGGGGAATATTGCACAATGGGGGAAACCCTGATGCAGCAACGCCGCGTGAGTGATGAAGGTTTTCGGATCGTAAAGCTCTGTCTTTGGGGAAGATAATGACGGTACCCAAGGAGGAAGCCACGGCTAACTACGTGCCAGCAGCCGCGGTAATACGTAGGTGGCGAGCGTTATCCGGATTTACTGGGCGTAAAGGGAGCGTAGGCGGATGATTAAGTGGGATGTGAAATACCCGGGCTCAACTTGGGTGCTGCATTCCAAACTGGTTATCTAG
+
GGGGGGGGGGGGGGGGGGGGGGGGGGGGGGGGGGGGGGGGGGGGGGGGGGGGGGGGGGGGGGGGGGGGGGDEFGGGGGGGEEGGGGGGCGGGGGGGGGGGFGGDC,CFGGGGGGGGGGGGGGGGGGGGGGGFGDGGGGGGGGGGGGGGGGGGGGGGGGGGGGGGGGGGGGGGGGGGGGGFGGGGGDEGGGGGGGGGGGGGGGGGGGGGGDEFGGGGGGGGGGGGGGECEGDGFGGGF=F7)//@FFGGBGGFGGGFDF@FG4:*0>/4BFFFF4FBA<DFF<DFF?F7:9*2
@M04650:207:000000000-C238N:1:1101:26067:9645 1:N:0:19
ACTCCTACGGGAGGCAGCAGTGGGGAATATTGCACAATGGGGGAAACCCTGATGCAGCAACGCCGCGTGAGTGATGAAGGTTTTCGGATCGTAAAGCTCTGTCTTTGGGGAAGATAATGACGGTACCCAAGGAGGAAGCCACGGCTAACTACGTGCCAGCAGCCGCGGTAATACGTAGGTGGCGAGCGTTATCCGGATTTACTGGGCGTAAAGGGAGCGTAGGCGGATGATTAAGTGGGATGTGAAATACCCGGGCTCAACTTGGGTGCTGCATTCCAAACTGGTTATCTAG
+
GGGGGGGF@EG@CFGGE7CCGGGGGGGGGGGFFEGGGGGGGCGFGFGGGGGGGGGGGGGGGGG@FCEGGGGGGCGGGCFGECCD9CFCECCFGGFFGGGGGGGFGGG8FGGGGGGFFGGFGEGFDFCC9FBDFDGGGFD8><:@CEGGGGFFFC77FFG77DCFGGGGGGDGCFGFGGGGCEFECC8E@EGGGGGEEGGDGFGCFGDGGGGGGDCC5>DGCGGGGG5>EG@FFGGGGC57:3)9CDGF4776D)>:>FF**4:7;D505FFF4=6=>FF7>7FF849A2?=)
@M04650:207:000000000-C238N:1:1101:11367:9682 1:N:0:19
ACTCCTACGGGAGGCAGCAGTGGGGAATATTGCACAATGGGGGAAACCCTGATGCAGCAACGCCGCGTGAGTGATGAAGGTTTTCGGATCGTAAAGCTCTGTCTTTGGGGAAGATAATGACGGTACCCAAGGAGGAAGCCACGGCTAACTACGTGCCAGCAGCCGCGGTAATACGTAGGTGGCGAGCGTTATCCGGATTTACTGGGCGTAAAGGGAGCGTAGGCGGATGATTAAGTGGGATGTGAAATACCCGGGCTCAACTTGGGTGCTGCATTCCAAACTGGTTATCT
+
GGGGGGGGGGGFGGGGGGGGGGGGGGGGGGGGGGGGGGGGGGGGGGGFGGGGGGGGGGGGDGGGEDGGGGGEFGGGGGGGGGGGGGDFFFGGGGGGGGGGFGGGGGGGGDGGGGGGGGGGGGGGGGGFGDFGGGGGGCFGGGGGGGGGGGGG7F<FCFFFGGGGGGGGGGFGEF@CCG7F@ECC8?EGCBEGCFGDDEGGFGGF7@F5CCECFGGF5CDGCDCCGG55:FGGFFCG:C4CFDFFDCDFFCGG<GG3>>=FGFGC<FG:>FF=@FFFAF78>AG:FFF36B
@M04650:207:000000000-C238N:1:1101:19511:9682 1:N:0:19
ACTCCTACGGGAGGCAGCAGTGGGGAATATTGCACAATGGGCGCAAGCCTGATGCAGCGACGCCGCGTGGGGGATGACGGCCTTCGGGTTGTAAACTCCTTTCGCATGGGACGAAGCTTTTTTGGTGACGGTACCGTGAGAAGAAGCACCGGCTAACTACGTGCCAGCAGCCGCGGTAATACGTAGGGTGCGAGCGTTGTCCGGATTTACTGGGCGTAAAGAGCTCGTAGGTGGTTTGTCGCGTCGTCTGTGAAATTCCGGGGCTTAACTCCGGGCGTGCAGGCGATACGGGC
+
GGGGGGGGGGGEGGGGGGGGGGGGGGGGGGGFGGGGGGGGGGGGCFGGGGGGGGGGGFGGGGGGGGGGGGGGGGGGGGGGGGGGGGGGGGGGGGGGGGGGGGGGGGGGGGGGGGCFGGGGGGGGGG:FFGGGGGGGGGGGFG@EFCGFGGGEGGCFGGGGGFGGGGGGCCGGGGGGEEGGGGGF6@EDGGGGGGGGGGDGGGGGGGDCEGGFCGFGEGGDGGGFCFEGGGGGFGGGGGFGFGF>DG<9@GG=7FGFFFFFDBGG>FGAFBFFFFFFFFGF3:9:@37?95:>>
@M04650:207:000000000-C238N:1:1101:2504:9694 1:N:0:19
ACTCCTACGGGAGGCAGCAGTGGGGAATATTGCACAATGGGCGAAAGCCTGATGCAGCAACGCCGCGTGAGCGATGAAGGCCTTCGGGGCGTAAAGCTCTGTCCTCAAGGAAGATAATGACGGTACGTGAGAAGGAAGCCCAGGCTAACTACGTGCCAGAAGCCGCAGTAATACGGAGGGGGCTAGCGTTATACGGAATTACTGGGCGTAAAGGGAGCGTAGACGGATGATTAAGTGGGATGGTGAAACCCCGGGCTCAACTTGGGTGACGCATGCCAAACTGGGCATCTCG
+
GF<EFCFCCFGGGGG7@@CF6C6CEFGDFGFGCFDGGGGFGGC+@:CF<AFFCFGFGG?F,CFGGGGGGFF=7=C:CE?<F@,?FFGC+CFFF7FAF<E?FEECDFDGFFFGGG?FGG,,:>F>=>+:F:+,:,8,@3,@F,,>*>>B>BFCC>7*@>,,?2>:8:*4*,,@7C8***=CCCEEE/CEEGG>+2:EE>8839:CCD*2/2::+0A8:/)1/1*0*/72>D++1<*+0*09</./*29**2>C357))86=*17:4<*-)))))))/5)77>82<4)8,8B*,
@M04650:207:000000000-C238N:1:1101:4113:9717 1:N:0:19
ACTCCTACGGGAGGCAGCAGTGGGGAATATTGCACAATGGAGGAAACTCTGATGCAGCAACGCCGCGTGAGCGATGAAGGTCTTCGGATCGTAAAGCTCTGTCTTTAGGGATGATAATGACAGTACCTAAGGAGGAAGCCACGGCTAACTACGTGCCAGCAGCCGCGGTAATACGTAGGTGGCGAGCGTTATCCGGATTTATTGGGCGTAAAGGGAGCGTAGGCGGATATTTAAGTGGGATGTGAAATACTTGGGCTCAACCCGAGTACTGCATTCCAAACTGAGTATCTAG
+
GGGGGGGGGGGGGGGGGGGGGGGGGGGGGGGGGGGGGGGGGGGGGGGGGGGGGGGGGGGGGGGGGGGGGGGGGGGGGGGGGGGGGGGGGGGGGGGGGGGGGGGGGGGGGGGGGGGGGGGGGGGGGGGGGGGGGGGGGGGGGGGGGGGGGCEGGGGGGGGGGGGFGGGGGGGGGGGGGGGCGCGGGDGGGGGGGGGGC>CFFGGCFGC=8=EGGGG57CDD8DGGGGGEGFGF?GC<DGFFFGFFGFFDFGGGGFG4@FFFC>DGFGGF?F49FF46<BCFF)27;FF49=?B
@M04650:207:000000000-C238N:1:1101:21430:9789 1:N:0:19
ACTCCTACGGGAGGCAGCAGTGGGGAATATTGCACAATGGGGGAAACCCTGATGCAGCAACGCCGCGTGAGTGATGAAGGTTTTCGGATCGTAAAGCTCTGTCTTTGGGGAAGATAATGACGGTACCCAAGGAGGAAGCCACGGCTAACTACGTGCCAGCAGCCGCGGTAATACGTAGGTGGCGAGCGTTATCCGGATTTACTGGGCGTAAAGGGAGCGTAGGCGGATGATTAAGTGGGATGTGAAATACCCGGGCTCAACTTGGGTGCTGCATTCCAAACTGGGAATCTAG
+
GGGGGGGGGGGGGGGGGGGGGGGGGGGGGGGGGGGGGGGGGGGGGGGGGGGGGGGGGGGGGGGGGGGGGGGGGGGGGGGGGGGGGGGGGGGGGGGGGGGGGGGGGGGGGGGGGGGGGGGGGGGGGGGGGGGGGGGGGGGGGGGGGGGGGGGGGGGGGGGGGGGGGGGGGGGGGGGGGGGGGGGGGGGGGGGGGGGGGGEGFGGGGGGGGGDGGFGGGGGG=<CFGG=EG:FFFGGGGFFDFDFFFGGF47CFGGGFBFFFGFGGFGGFFFFFF?FFBFGBFFGF@5?BFB6A
@M04650:207:000000000-C238N:1:1101:24628:9794 1:N:0:19
ACTCCTACGGGAGGCAGCAGTGGGGAATATTGCACAATGGAGGAAACTCTGATGCAGCAACGCCGCGTGAGTGATGAAGGTTTTCGGATCGTAAAGCTCTGTCTTCAGGGACGATAATGACGGTACCTGAGGAGGAAGCCACGGCTAACTACGTGCCAGCAGCCGCGGTAATACGTAGGTGGCGAGCGTTGTCCGGATTTACTGGGCGTAAAGGGAGCGTAGGCGGATTTTTAAGTGGGATGTGAAATACTCAGGCTCAACCTGGGGGCTGCATTCCAAACTGGAAGTCTAG
+
GGGGGGGGGGGGGGGGGGGGGGGGGGGGGGGGGGGGGGGGGGGGGGGGGGGGGGGGGGGGGGGGGGGGGGGGGGGGGGGGGGGGGGGGGGGGGGGGGGGGGGGGGGGGGGGGGGGGGGGGGGGGGGGGGFGGGGGGGGGGGGGGGGGGGGGGGGGGGGGGGFGGGGGGGGGGGGGGGGGGGGGGGGGGGGGGGGGGGGGGGGGGGGGGGGEGGGGFEGGGGGGGGGDGDGGG@FDGGGFGFGFFCGFF?FGGCG4@FFFFGFGGFGGFFFFFFF=FA<GFFFGFFFF7<?FF
@M04650:207:000000000-C238N:1:1101:6551:9843 1:N:0:19
ACTCCTACGGGAGGCAGCAGTGGGGAATATTGCACAATGGGCGCAAGCCTGATGCAGCCATGCCGCGTGTATGAAGAAGGCCCTAGGGTTGTAAAGTACTTTCAGTCGGGAGGAAGGCGTTGATGCTAATATCATCAACGATTGACGTTACCGACAGAAGAAGCACCGGCTAACTCCGTGCCAGCAGCCGCGGTAATACGGAGGGTGCAAGCGTTAATCGGAATTACTGGGCGTAAAGCGCACGCAGGCGGTTGATTAAGTTAGATGTGAAATCCCCGGGCTTAACCTGGGAAT
+
GGGGGGGGGGGG:FEGGGGGGGGGGGGGFGGFGGGGGGFGGGGGGGDGGGGGGGGGGGGGGFDGGGGGDFEFFFFGGGGGGCGF<EFGGGFGAFFGGFGGGGGGG@9?FEGDGG<EFGGGGGGGGGCFFDGGFFFGDGGGGGGGCFGGGGGFG>FG7FFGFGGFFGC:F:CECCEFGGG7EFGGGGGGGGEE>EGGGGG5CCEGGGGGGCECEEEEFFGGC5E:?CGG?F5=577=CG4DD<:BGGGGFDCD7CFB9FFFF?CCF77.466*0*0/81)5>6*<FFFD?4>07(
@M04650:207:000000000-C238N:1:1101:28466:9850 1:N:0:19
ACTCCTACGGGAGGCAGCAGTGGGGAATATTGCACAATGGGGGAAACCCTGATGCAGCAACGCCGCGTGAGTGATGAAGGTTTTCGGATCGTAAAGCTCTGTCTTTGGGGAAGATAATGACGGTACCCAAGGAGGAAGCCACGGCTAACTACGTGCCAGCAGCCGCGGTAATACGTAGGTGGCGAGCGTTGTCCGGATTTACTGGGCGTAAAGGGAGCGTAGGCGGATTTTTAAGTGGGATGTGAAATACTCAGGCTCAACCTGGGGGCTGCATTCCAAACTGGAAGTCTAG
+
GGGGGGGGGGGGGGGGGGGGGGGGGGGGGGGGGGGGGGGGGGGGGGGGGGGGGGGGGGGGGGGGGGGGGGGGGGGGGGGGGGGGGGGGGGGGGEGGGGGGGGGGGGGGGGGGGGGGGGGGGGGGGGGGGGGGGGGGGGGGGGGGGGGGGFGGGGGGGGGGGGGGGGGGGGGGGGGGGGGGGGGGGGGGGGGGGGGGEGGGGGGGGGGGGGGGGGGGGGG>EGEGGG75EFCFFFFFGGFGFG?4FF7CFGGGFGGFFFFFGFFF:FGBFFFEFFFFA<F?FF7<5?F:49B<
@M04650:207:000000000-C238N:1:1101:18904:9941 1:N:0:19
ACTCCTACGGGAGGCAGCAGTGGGGAATATTGCACAATGGGGGAAACCCTGATGCAGCAACGCCGCGTGAGTGATGACGGTCTTCGGATTGTAAAGCTCTGTCTTTGGGGACGATAATGACGGTACCCAAGGAGGAAGCCACGGCTAACTACGTGCCAGCAGCCGCGGTAATACGTAGGTGGCGAGCGTTGTCCGGATTTACTGGGCGTAAAGGGAGCGTAGGCGGATTTTTAAGTGGGATGTGAAATACCCGGGCTCAACCTGGGTGCTGCATTCCAAACTGGGAATCTAG
+
GGGGGGGGGGGGGGGGGGGGGGGGGGGGGGGGGGGGGGGGGGGGGGGGGGGGGGGGGGGGGGGGGGGGGGGGGGGGGGGGGGGGGGGGGGGGGGGGGGGGGGGGGGGGGGGGGGGGGGGGGGGGGGGGGGGGGGGGGGGGGGGGGGGGGGGGGGGGGGGFFFGGGGGGCEGGGGGGGGGGGGGGGGGGGGGGGGGGGGCFCGGGGGGGGGEGGGGGGGGGGGGGGGGGCFG?FGGCDF@5?GFFGGF7BFGCDGGFB>?FFF7CFGC:DFFFFFFF2AGBFFGFF>:(4076
@M04650:207:000000000-C238N:1:1101:23503:9944 1:N:0:19
ACTCCTACGGGAGGCAGCAGTGGGGAATATTGCACAATGGGGGGAACCCTGATGCAGCAACGCCGCGTGAGTGATGACGGTCTTCGGATTGTAAAGCTCTGTCTTTGGGGACGATAATGACGGTACCCAAGGAGGAAGCCACGGCTAACTACGTGCCAGCAGCCGCGGTAATACGTAGGTGGCGAGCGTTATCCGGATTTACTGGGCGTAAAGGGAGCGTAGGCGGATGATTAAGTGGGATGTGAAATACCCGGGCTCAACTTGGGTGCTGCATTCCAAACTGGTTATCTAG
+
GGGGGGGGGGGGGGGGGGGGGGGGGGGGGGGGGGGGGGGGGGGGGGGGGGGGGGGGGGGGGGGGGGGGGGGGGGGGGGGGGGGGGGGGGEGGGGGGGGGGGGGGGGGGGGGGGGGGGGGGGGGGGGG<FGFCFGGGGFFGGGDGGDGGGGGGGGGGGGGGGGGGGGGGGGGGGGGGGGGGGGGGGGGGGGGGGGGGGGGGGGGGGG5EEGGG?FC=CDGGGGDFGG=CGFF7@EFGGGFFFGFFGGGGFGGGGGDEF>FFF=>FFF517?=@FBFF9<FFFFCF==?>AFFA
@M04650:207:000000000-C238N:1:1101:15888:9945 1:N:0:19
ACTCCTACGGGAGGCAGCAGTGGGGAATATTGCACAATGGGGGAAACCCTGATGCAGCAACGCCGCGTGAGTGATGAAGGTTTTCGGATCGTAAAGCTCTGTCTTTGGGGAAGATAATGACGGTACCCAAGGAGGAAGCCACGGCTAACTACGTGCCAGCAGCCGCGGTAATACGTAGGTGGCGAGCGTTATCCGGATTTACTGGGCTTAAAGGGAGCGTAGGCGGATGATTAAGTGGGATGTGAAATACCCGGGCTCAACTTGGGTGCTGCATTCCAAACTGGTTATCTAG
+
GGGGGGGGGGGGGGGGGGGGGGGGGGGGGGGGGGGGGGGGGGGGGGGGGGGGGGGGGGGGGGGGGGGGGGGGGGGGGGGGGGGGGGGGGGGGGGGGGGGGGGGGGGGGGGGGGGGGGGGGGGGGGGGGGGGGGGGGGGGGGGGGGGGGGGGGGGGGGGGGGGGGGGGGGGGGGGGGGGGGGGGGGGGGGGGGGGGGGCEFGGGGGGGGGGGGGGGGGGGGGGGGGGDDGFFGFFDCFG@5<DFFGFFFFGFGGGGFFFFFGFGGFGGFFFFF@FFFAAGF54D?F4FBFFFF
@M04650:207:000000000-C238N:1:1101:18918:9980 1:N:0:19
ACTCCTACGGGAGGCAGCAGTAGGGAATCTTCGGCAATGGACGAAAGTCTGACCGAGCAACGCCGCGTGAGTGAAGAAGGTTTTCGGATCGTAAAACTCTGTTGTTAGAGAAGAACAAGGACGTTAGTAACTGAACGTCCCTTGACGGTATCTAACCAGAAAGCCACGGCTAACTACGTGCCAGCAGCCGCGGTAATACGTAGGTGGCAAGCGTTGTCCGGATTTATTGGGCGTAAAGCGAGCGCAGGCGGTTTCTTAAGTCTGATGTGAAAGCCCCCGGCTCAACCGGGGAGG
+
GGGGGGGGGGGGGGGGGGGGGGGGGGGGGGGGGGGGGGGGGGGGGGGGGGGGGGGGGGGGGGGGGGGGGGGGGGGGGGGGGGGGGGGGGGGGGGGGGGGGGGGGGGGGGGGGGGGGGGGGGGGGGGGGGGGGGGGGGGGGGGGGGGGGGGGGGGGGGGGGGGGGGGGGGGGGGGGGGGGGFGGGGGGGGGGGGGGGGGGGGGGGGGGGGGGGGGGGGGGGGGGGFGGGGGGGFGGGGGFGFGFFGGGGFDG7CGGFFFFFFFGGFCFFFFFFF@FFFFGFFFGFFFFFFFFFFF
@M04650:207:000000000-C238N:1:1101:5651:10001 1:N:0:19
ACTCCTACGGGAGGCAGCAGTGGGGAATCTTGCACAATGGGCGCAAGCCTGATGCAGCCATGCCGCGTGTATGAAGAAGGCCCTAGGGTTGTAAAGTACTTTCAGTCGGGAGGAAGGCGTTGATGCTAATATCATCAACGATTGACGTTACCGACAGAAGAAGCACCGGCTAACTCCGTGCCAGCAGCCGCGGTAATACGGAGGGGGCAAGCGTTAATCGGAATTACTGGGCGTAAAGCGCACGCAGGCGGATGATTAAGTTAGATGTGAAAGCCCCGGGCTTAACCTGGGAAT
+
GGGGGGGGGGGGGGGGGGGGGFGGGGGG,EG,CFFGGGGG<FGGGGG7FFGGGGCFGGEG9@FGGGGGG?=FGGGGGGGGE,,4:FFAF=FGGFGGFFGG,<<,@F9F@FGDFGGGGFE++>B,?,5@F,,B,7CF@533=FGFFGG:FGC93<+33@>,@EGEGEGGGGGGGGG9EGGGGGGGGGGGGGGGGGGGGGGG*8EG7*CEGGGGD5?8::CFGG8EDG+ACC@FDGGCCGFG3/8:DGGGFDG)19D*@8FF<67D4>F>4@F=*<:>(,95@>FFFFF27F)2:(
@M04650:207:000000000-C238N:1:1101:18856:10002 1:N:0:19
ACTCCTACGGGAGGCAGCAGTGGGGAATATTGCACAATGGGGGGAACCCTGATGCAGCAACGCCGCGTGAGTGATGACGGTCTTCGGATTGTAAAGCTCTGTCTTTGGGGACGATAATGACGGTACCCAAGGAGGAAGCCACGGCTAACTACGTGCCAGCAGCCGCGGTAATACGTAGGTGGCGAGCGTTGTCCGGATTTACTGGGCGTAAAGGGAGCGTAGGCGGATTTTTAAGTGGGATGTGAAATACCCGGGCTCAACCTGGGTGCTGCATTCCAAACTGGGAATCTAG
+
GGGGGGGGGGGGGGGGGGGGGGGGGFGGGGGGGGGGGGGGGGGGGGGGGGGGGGGGGGGGGGGGGDGGFGGGGGGGGGGGGGGGGGGGGGGGGGGGGGGGGGGGGGGGGGGGGGGGGGGGGGGGGGGGGGGGGGGGGGGGGGGGDGGGGGGGGGGGGGGGGGGGGGGEEGGGGGGGGGGGGGGGGGGGGGGGGGGGGGGEGGGGGGGG>EGFGGGGGGGGDGGGGGGE5FGGFGGGGGFDFCFFGGFGFG:CGGDDEFFFFFFC@GFFFFFFFFFFD<FFF2CFF:@18?@B
@M04650:207:000000000-C238N:1:1101:9664:10010 1:N:0:19
ACTCCTACGGGAGGCAGCAGTGGGGAATATTGCACAATGGGCGAAAGCCTGATGCAGCAACGCCGCGTGAGCGATGAAGGCCTTCGGGTCGTAAAGCTCTGTCCTCAAGGAAGATAATGACGGTACTTGAGGAGGAAGCCCCGGCTAACTACGTGCCAGCAGCCGCGGTAATACGTAGGTGGCGAGCGTTATCCGGATTTACTGGGCGTAAAGGGAGCGTAGGCGGATGATTAAGTGGGATGTGAAATACCCGGGCTCAACTTGGGTGCTGCATTCCAAACTGGTTATCTAG
+
GGGGGGGGGGGGGGGGGGGGGGGGGGGGGGGGGGGGGGGGGGGGGGGGGGGGGGGGGGGGGGGGGGGGGGGGGGGGGGGGGGGGGGGGGGGGGGGGGGGGGGGGGGGGGGGGGGGGGGGGGGGGGGGGGGGGGGGGGGGGGGGGGGGGGGGGGGGGGGGGGFGGGGDGGGGGGGGGGGGGGFGGGGGGGGGGGGGGGGGGGGGGGGGGGGGGGGGGGDGGGDGGGGGGGGGGFFGGGGFFFGFFGGGGFGGGGGGFFFFFGFGGFGGBFFFFFFFFFFGFF<FF7?FFFF?<
@M04650:207:000000000-C238N:1:1101:12927:10029 1:N:0:19
ACTCCTACGGGAGGCAGCAGTAGGGAATCTTCCGCAATGGACGAAAGTCTGACGGAGCAACGCCGCGTGAGTGAAGAAGGTTTTCGGATCGTAAAGCTCTGTCTTTGGGGAAGATAATGACGGTACCCAAGGAGGAAGCCACGGCTAACTACGTGCCAGCAGCCGCGGTAATACGTAGGTGGCGAGCGTTATCCGGATTTACTGGGCGTAAAGGGAGCGTAGGCGGATGATTAAGTGGGATGTGAAATACCCGGGCTCAACTTGGGTGCTGCATTCCAAACTGGTTATCTAG
+
GGGGGGGGGGGGGGGGGGGGGGGGGGGGGGGGGGGGGGGGGGGGGGGGGGGGGGGGGGGGGGGGGGGGGGGGGGGGGGGGGGGGGGGGGGGGGGGGGGGGGGGGGGGGGGGGGGGGGGGGGGGGGGGGGGGGGGGGGGGGGGGGGGGGGGGGGGGGGGGGGGGGGGGGGGGGGGGGGGGGGGGGGGGGGGGGGGGGEGGGGGGGGGGGGGGGGGGGGGGGGGGGGGEGGDG7=EFGGGFGFGFFGGCFFFFGGGGFFFF6?*CCFGDBFFFFFFFFFFFFFFGF@FBAFF@B
@M04650:207:000000000-C238N:1:1101:4453:10078 1:N:0:19
ACTCCTACGGGAGGCAGCAGTGGGGAATATTGCACAATGGGGGAAACCCTGATGCAGCAACGCCGCGTGAGTGATGAAGGTTTTCGGATCGTAAAGCTCTGTCTTTGGGGAAGATAATGACGGTACCCAAGGAGGAAGCCACGGCTAACTACGTGCCAGCAGCCGCGGGAATACGTAGGTGGCGAGCGTTATCCGGATTTACTGGGCGTAAAGGGAGCGTAGGCGGATGATTAAGTGGGATGTGAAATACCCGGGCTCAACTTTGGTGCTGCATTCCAAACTGGTTATCTAG
+
GGGGGGGGGGGGGGGGGGGGFGGGGGGFGGGDGGGGGGGGGGGFGFEGGGGGGGFGFGGGGGGGGGGGEEGFFGGGG9FFAFGGGGGGGGGGFFFCCFGGDGGGG9<AFGGEGGG,?FE9E:++BF?F9>E@FFCGF,<<BCB><CF<<C=<><F7FG7>FFG:BFG:*4CFGDC4>EDCFG+B8*8ECCC79BB:*1;E3:FECGGGGEC=<:;FGGDC8C*?E5:/C*<+@+:9C=>D?DFFC7CG?7C77<C>0>F?F*0*1>*4B*7=?6=F4<FF)5:@74*.6*=:
@M04650:207:000000000-C238N:1:1101:11838:10096 1:N:0:19
ACTCCTACGGGAGGCAGCAGTGGGGAATATTGCACAATGGGGGAAACCCTGATGCAGCAACGCCGCGTGAGTGATGAAGGTTTTCGGATCGTAAAGCTCTGTCTTTGGGGAAGATAATGACGGTACCCAAGGAGGAAGCCACGGCTAACTACGTGCCAGCAGCCGCGGTAATACGTAGGTGGCAAGCGTTATCCGGAATTATTGGGCGTAAAGCGCGCGTAGGCGGCAAGATTAGTCTGATGTGAAAGCCCTCGGCTCAACCGAGGAAGGTCATTGGAAACTGTCTTGCTTG
+
GGGGGGGGGGGGGGGGGGGGGGGGGGGGGGGGGGGGGGGGGGGGGGGGGGGGGGGGGGGGGGGGGGGGGGGGGGGGGGGGGGGGGGGGGGGGGGGGGGGGGGGGGGGGGGGGGGGGGGGGGGGGGGGGGGGGGGGGGGGGGGGGGGGGGGGGGGGGGGGGGGGGGGGGGGGGGGGGGGGGGGGGGGGGEGDGGGGGGGGGGGGGGGGGGGGGGCEDGGGGGGGGGGGGGGGFFFGGGGFGFGFFGGGGFGGGGGGE>EFFGFGDBDG?FF@FF4=F?FGFFFGFFFFFFFFF
@M04650:207:000000000-C238N:1:1101:24589:10131 1:N:0:19
ACTCCTACGGGAGGCAGCAGTGGGGAATATTGCACAATGGGGGGAACCCTGATGCAGCCATGCCGCGTGAATGAAGAAGGCCTTCGGGTTGTAAAGTTCTTTCGGTGATGAGGAAGACTGGGGTGTTAATAGCACTTTAGGTTGACGTTAGTTACAGAAGAAGCACCGGCTAACTCCGTGCCAGCAGCCGCGGTAATACGGAGGGTGCAAGCGTTAATCGGAATGACTGGGCGTAAAGGGCACGCAGGCGGTGACTTAAGTGAGATGTGAAAGCCCTGGGCTTAACCTAGGAAT
+
GGGGGGGGGGGGGGGGGGGGGGGGGGGGGGGGGGGGGGGGGGEFBGGGGGFGGGGGGGGGEGGGGGGGGGGGGGGGGGGGGGAFF7FGGGGGGGGGGEGFGGGDG>CCFGGGGFCDGGEGFGGFE<*8@F@;FFGFG@9BCFFGFGG::ACFGGGGFDFGCFGFGGGGGGCG6CGGGGGGDGGFFGGGCCGEECGEGCFFEGEEGEGGD7FFEGEE5DFG=DEFGGGGGGG55CD5CDFGFGEFGGGGFGGDGC4B??F?FFFFFGGBFFFFF@FFB0C@F?CF=@?<:=<)62
@M04650:207:000000000-C238N:1:1101:14970:10131 1:N:0:19
ACTCCTACGGGAGGCAGCAGTAGGGAATCTTCCGCAATGGACGAAAGTCTGACGGAGCAACGCCGCGTGTGTGATGAAGGATTTCGGTTCGTAAAGCACTGTTGTTAAGGAAGAACAGTAATAAGAGTCACTGCTTATTATGTGACGGTACTTAACCAGAAAGCCACGGCTAACTACGTGCCAGCAGCCGCGGTAATACGTAGGTGGCAAGCGTTATCCGGAATTATTGGGCGTAAAGCGCGCGTAGGCGGCAAGATTAGTCTGATGTGAAAGCCCCCGGCTCAACCGGGGAGG
+
GGGGGGGGGGGGGGGGGGGGGGGGGGGGGGGGGGGGGGGGGGGGGGGGGGGGGGGGGGGGGGGGGGGGGGGGGGGGGGGGGGGGGGGGGGGGGGGGGGGGGGGGGGGGGGGGGGGGGGGGGGGGGGGGGGGGGGGGGGGGGGGGGGGGGGGGGGGGGGGGGGGGGGGGDGGGGGGGGGGGGGGGGGGGGGGGGGGGGGGGGGGGGGGGGGGGGGGGGGGGGGGGGGGGGGGGFGGGGGFGFGFFGDCGFGGGGGGFFFFFFFDGFGGD?FF?BFFFBFGD>>GFFFFFFFFFFF
@M04650:207:000000000-C238N:1:1101:7931:10145 1:N:0:19
ACTCCTACGGGAGGCAGCAGTGGGGAATATTGCACAATGGGCGAAAGCCTGATGCAGCAACGCCGCGTGAGCGATGAAGGCCTTCGGGTCGTAAAGCTCTGTCCTCAAGGAAGATAATGACGGTACCCAAGGAGGAAGCCACGGCTAACTACGTGCCAGCAGCCGCGGTAATACGTAGGTGGCGAGCGTTATCCGGATTTACTGGGCGTAAAGGGAGCGTAGGCGGATGATTAAGTGGGATGTGAAATACCCGGGCTCAACTTGGGTGCTGCATTCCAAACTGGTTATCTAG
+
GGGGGGGGGGGGGGGGGGGGGGGGGGGGGGGGGGGGGGGGGGGGGGGGGGGGGGGGGGGGGGGGGGGGGGGGGGGGGGGGGGGGGGGGGGGGGGGGGGGGGGGGGGGGGGGGGGGGGGGGGGDGGGGGGGGGGGGGGGGGGGGGGGGGGGGGGGGGGGGGGGGGGGGGGGGGGGGGGGGGGGGEDGGGGGGGGGGGGGGGGGGGGGFGCEGGGGDFGGGGGG?FGGGCEGCGFFCGFFFFFGFFGGGFFGFGDGGFFFFFG?FGFGGFDBFFFFFFABGFF<74*9BA4=7<
@M04650:207:000000000-C238N:1:1101:17296:10150 1:N:0:19
ACTCCTACGGGAGGCAGCAGTGGGGAATATTGCACAATGGGGGAAACCCTGATGCAGCAACGCCGCGTGAGTGATGAAGGTTTTCGGATCGTAAAGCTCTGTCTTTGGGGAAGATAATGACGGTACCCAAGGAGGAAGCCACGGCTAACTACGTGCCAGCAGCCGCGGTAATACGTAGGTGGCGAGCGTTATCCGGATTTACTGGGCGTAAAGGGAGCGTAGGCGGATGATTAAGTGGGATGTGAAATACCCGGGCTCAACTTGGGTGCTGCATTCCAAACTGGTTATCTAG
+
GGGGGGGGGGGGGGGGGGGGGGGGGGGGGGGGGGGGGGGGGGGGGGGGGGGGGGGGGGGGGGGGGGGGGGGGGGGGGGGGGGGGGGGGGGGGGGGGGGGGGGGGGGGGGGGGGGGGGGGGGGGGGGGGGGGGGGGGGGGGGGGGGGGGGGGGGGGGGGGGGGGGGGGGGGGGGGGGGGGGGGGGGGGGGGGGGGGGGGGGGGGGGGGGGGGGGGGGGGGGGGDGGGGGGFGGFGGGGGFGFGFFGGGGFGFGGGGFEFFFGFGFFCDFFFFFFFFFFAFF:7FF?FFDFFFF
@M04650:207:000000000-C238N:1:1101:6931:10179 1:N:0:19
ACTCCTACGGGAGGCAGCAGTGGGGAATATTGCACAATGGGGGAAACCCTGATGCAGCAACGCCGCGTGAATGAAGAAGGCCTTCGGGTTGTAAAGTTCTTTCGGTGATGAGGAAAACTGGGGTGTTAATAGCACTTTAGGTTGACGTTAGTTACAGAAGAAGCACCGGCTAACTCCGTGCCAGCAGCCGCGGTAATACGGAGGGTGCAAGCGTTAATCGGAATGACTGGGCGTAAAGGGCACGCAGGCGGTGACTTAAGTGAGATGTGAAAGCCCTGGGCTTAACCTAGGAAT
+
GFGGGGFGGCEGGCGGGGGFGGGFEDDEFGGGGGGGGFGFFGGGGGGGGGEFCDFGGGGCFGEFG7CCFGGFGGGGCG8<=FFFGGDGGEGFGGEE@FFFFGGDGFGEFFGGGGGGGGGF8<CFGGGGGGFGFGFGGGGGGFEFGGCGGGCGGGGCGG:CDFFFGGGGBECCGGGGCCGGE@FGFGGGGGGGCCEGGGFCGGDDGGGGGGGGEGGEDFFF*CCFEFG+:CCC>GD5*:4CB*8;DGGC@9CCCFG??7FFC=:CBFC>FFFFFFFF03C>FFDFFF=:>F4>B0
@M04650:207:000000000-C238N:1:1101:6597:10186 1:N:0:19
ACTCCTACGGGAGGCAGCAGTGGGGAATATTGCACAATGGGGGAAACCCTGATGCAGCAACGCCGCGTGAGTGATGAAGGTTTTCGGATCGTAAAGCTCTGTCTTTGGGGAAGATAATGACGGTACCCAAGGAGGAAGCCACGGCTAACTACGTGCCAGCAGCCGCGGTAATACGTAGGTGGCGAGCGTTATCCGGATTTACTGGGCGTAAAGGGAGCGTAGGCGGATGATTAAGTGGGATGTGAAATACCCGGGCTCAACTTGGGTGCTGCATTCCAAACTGGGTATCTAG
+
GGGGGGGGGGGDFGGGEEGGGGGGGCFGGGGGGGGGGGFGGGGGGGGGGGGGGGGGGGGGGGGGGGGGGFFGGGGGGGGGGGGGGGGGGGGGGFGGGGGGGFGFGGGGGGGDGGGGGGGGFGGGGGGGGFGGGGGGGGGGGFGGGGGGGGGGGGGGFGGGGGGGGGGGGGGGGGGFGGGGGGGGGGGGGGGGCEDCE8EFFCFGGGGGEGGGGGD8CCDGGDE9C5:*:7FGB?FFGFFFFC?FCFG7BDFF)7<5>FFFG?CCFF*8DFFFFFFFFADF>3DF)8@?<6*:
@M04650:207:000000000-C238N:1:1101:9109:10197 1:N:0:19
ACTCCTACGGGAGGCAGCAGTGGGGAATATTGCACAATGGGGGAAACCCTGATGCAGCAACGCCGCGTGAGTGATGAAGGTTTTCGGATCGTAAAGCTCTGTCTTTGGGGAAGATAATGACGGTACCCAAGGAGGAAGCCACGGCTAACTACGTGCCAGCAGCCGCGGTAATACGTAGGTGGCGAGCGTTATCCGGATTTACTGGGCGTAAAGGGAGCGTAGGCGGATGATTAAGTGGGATGTGAAATACCCGGGCTCAACTTGGGTGCTGCATTCCAAACTGGTTATCTAG
+
GGGGGGGGGGGEGGGGGGGGGGGGGGGGGGGFGGGGGGGFGGDGGGFGGGGGGGGGGGGGGGGGGGGGGGGGGEGGGGGGGGGGGGGGGGFFBF+FFGGGFGGGGGGDDGEECFGFFGGGGGGGFGGGGFGGCGDGGGGG8FGGGGDGGGGFGGGGGGGGFFGFGEEEGG7CAFFGGF7?98CG7CE8EGCFGGGDBCCFGFGGGGEEEEEFFGGGG<DC55*?EE5CGFCFFCGGFFFGFDFFCFCF*:CG)9)8.)1=E4C7F<C8DFBF@BBF)):*>ACFFB7346=:
@M04650:207:000000000-C238N:1:1101:16108:10202 1:N:0:19
ACTCCTACGGGAGGCAGCAGTGGGGAATATTGCACAATGGGGGAAACCCTGATGCAGCAACGCCGCGTGAGTGATGAAGGTTTTCGGATCGTAAAGCTCTGTCTTTGGGGAAGATAATGACGGTACCCAAGGAGGAAGCCACGGCTAACTACGTGCCAGCAGCCGCGGTAATACGTAGGTGGCGAGCGTTATCCGGATTTACTGGGCGTAAAGGGAGCGTAGGCGGATGATTAAGTGGGATGTGAAATACCCGGGCTCAACTTGGGTGCTGCATTCCAAACTGGGTATCTAG
+
GGGGGGGGGGGEGGGGGGGGGGGGGGGGGGGGGGGGGGEGGGGGGGGGGGGGGGGGGGGGGGGGGGGGGGGGGGGGGGGGGGGGGGGGGGGGGFGGGGGGGGGGGGGGGGGEGGGGEGGGGGGGGGGGGDGGGGGGGGGGGGGGGGGGGGGGDFCFGGGGGGGGGGGGGGGGGGGGGF:FFGGGDCCEEGDGGGGGGGGGGGGGFFGGGGGGGGCFEDDGEGGGGGGGGGGGFFGGG=>C@GFFGCDF?:9CDGGFEFFFGFGGFGGFFFF@?=@66<FFF>F?)8@?<FFF
@M04650:207:000000000-C238N:1:1101:11272:10243 1:N:0:19
ACTCCTACGGGAGGCAGCAGTGGGGAATATTGCACAATGGGGGAAACCCTGATGCAGCAACGCCGCGTGAGTGATGAAGGTTTTCGGATCGTAAAGCTCTGTCTTTGGGGAAGATAATGACGGTACCCAAGGAGGAAGCCACGGCTAACTACGTGCCAGCAGCCGCGGTAATACGTAGGTGGCGAGCGTTATCCGGATTTACTGGGCGTAAAGGGAGCGTAGGCGGATGATTAAGTGGGATGTGAAATACCCGGGCTCAACTTGGGTGCTGCATTCCAAACTGGGAATCTAG
+
GGGGGGGGGGGGGGGGGGGGGGGGGGGGGGGGGGGGGGGGGGGGGGGGGGGGGGGGGGGGGGGGGGGGGGGGGGGGGGGGGGGGGGGGDGGGGGGGGGGGGGGGGGGGGGGGGGGGGGGGGGGGGGGGGGGGGGGGGGGGGGGGGGGGGGGGGGGGGGGGGGGGGGGGGGGGGGGGGGGGGGGGGGGGEGGGGGGGGGGGGGGGGGGGGGGFGGGCGGGGEGGGGGEEGGGGFGGGGGFGFGFFGGGGFFCCGGGFFFFFGFFFFGDBEFFFF6@FF<GFFAGFFFFB<BFA
@M04650:207:000000000-C238N:1:1101:2325:10267 1:N:0:19
ACTCCTACGGGAGGCAGCAGTGGGGAATATTGCACAATGGGGGGAACCCTGATGCAGCCATGCCGCGTGAATGAAGAAGGCCTTCGGGTTGTAAAGTTCTTTCGGTGATGAGGAAGACTGGGGTGTTAATAGCACTTTAGGTTGACGTTAGTTACAGAAGAAGCACCGGCTAACTCCGTGCCAGCAGCCGCGGTAATACGGAGGGTGCAAGCGTTAATCGGAATTACTGGGCGTAAAGCGTGCGCAGGCGGTTATGCAAGCCAGAGGTGAAATCCCCGGGCTCAACCTGGGAAC
+
GGCFGGGFGGGGGGGGGGGGGGGGGGGGGGGGFGGGGGGGGGGCFC@EGGGGGGGGGGGFGFGGGCFGEGFGGGGGGFGGGFGGGGGEGGGGFGGGFFGGGGGG*CFDGGFGGGGF:CGCFGGFEFEFC;;F?CCGGGGD@FFGGGCFF@FGGGFFCEECGFFCFFGGGEG>FGGCFEGGGGFGGGGGGDE?EEGGGCFGG5CEGGGGGGGFGGGEG7>G=G5:C?<E9FCG:ECEF>?DBD>@GGCGFGGCGDFFFF6F*)*95C*,.@?FFFF?09D@B0*1=@FB<FF?B(
@M04650:207:000000000-C238N:1:1101:26910:10268 1:N:0:19
ACTCCTACGGGAGGCAGCAGTGGGGAATATTGCACAATGGGCGCAAGCCTGATGCAGCCATGCCGCGTGTATGAAGAAGGCCCTAGGGTTGTAAAGTACTTTCAGTCGGGAGGAAGGCGTTGATGCTAATATCATCAACGATTGACGTTACCGACAGAAGAAGCACCGGCTAACTCCGTGCCAGCAGCCGCGGTAATACGGAGGGTGCAAGCGTTAATCGGAATTACTGGGCGTAAAGCGCACGCAGGCGGTTGATTAAGTTAGATGTGAAATCCCCGGGCTTAACCTGGGAAT
+
GFGGFGGGGGGEGGEGGGDGFGGGGGGGGGAFDFFGGGGGGGGGGGGGGGGGGGGGGGGGGGGCFGGFGGGFFFGGFGGGGGGGGGGGGGGFCFGGGGGGFGGGGEGGGGFFEGGGCGFFGGFGFGGCFDDDEFCDFCCFFGGGGGC>@>CFGGGGGFGGGGGGGGGGGGGGGFGGFGCFCEE?@@FGFEGGGGGCFF98CGEEDBCCFFFGGCCEGGGC8DC56EGGGFFGFECEDDFCBGF@CDDDFC7)9>7?FFFFG=DGF>F<6FF6*/6/19<BFFGFB=F<:F).:2
@M04650:207:000000000-C238N:1:1101:26582:10276 1:N:0:19
ACTCCTACGGGAGGCAGCAGTGGGGAATCTTCGGCAATGGACGAAAGTCTGACCGAGCAACGCCGCGTGAGTGAAGAAGGTTTTCGGATCGTAAAACTCTGTTGTTAGAGAAGAACAAGGACGTTAGTAACTGAACGTCCCCTGACGGTATCTAACCAGAAAGCCACGGCTAACTACGTGCCAGCAGCCGCGGTAATACGTAGGTGGCAAGCGTTGTCCGGATTTATTGGGCGTAAAGCGAGCGCAGGCGGTTTCTTAAGTCTGATGTGAAAGCCCCCGGCTCAACCGGGGAGG
+
GGGGGGGGGGGGGGGGGGGGGGGGGGGFGGGGGGGGGGGGGGGGGGGGGGGGGGGGGGGGGGGGGGGGGGGGGGGGGGGGGGGGGGGGGGGGGGGGGGGGGGGGGGGGGGGGGGGGGGGGGGGCGGGGGGGGGGGGGGGGGGGGGGGGGGGGGGGGGGGGGGGGGGGGGGDGGGGGGGGGGGGGGGGGGGGGGGGGGGGGFGGGGGGGGGGGGGCGGGGGGGACFG?FGGGGFGGGGGFGFGFFGGGGFGGC55C*@FFFEFGFF0CAFB?FFF<FFFGFDFGFFFFFFD@9>F
@M04650:207:000000000-C238N:1:1101:3238:10281 1:N:0:19
ACTCCTACGGGAGGCAGCAGTAGGGAATCTTCGGCAATGGACGAAAGTCTGACCGAGCAACGCCGCGTGAGCGATGAAGGTCTTCGGATCGTAAAGCTCTGTCTTTAGGGATGATAATGACAGTACCCAAGGAGGAAGCCACGGCTAACTACGTGCCAGCAGCCGAGGTAATACGTAGGTGGCGAGCGTTATCCGGATTAACTGGGCGTAAAGGGAGCGTAGGCGGATGATGAAGTGGGATGTGAACTACCCGGGCGCACCTTGGGTGCTGAATTCCAAACTGGTTATCTAGGG
+
FGGGFFFGC7FFGCGGEG8CF<EGGEGG9CEF,BFGGGGG<FGGGGGEFDFEEAFDGGGG@F+6C+@FGGDGF>AFGGGG?<<A,D:F7:C=AFGEFB?ECEAFGG,CFFF<CG9<BFB<5EDA9?DFF<DFCGGB8,,6F<F7+3+DFCF<F,5+@7@:7:>FC*3*1,7,@;DF,>CFGGDC@=*14CCFFE*3CE>+3<9;+=*=EEG*<9>ECDCC5D*+*:=EEC009C7FGGFD?D6FDC**02C4C5D3:>>)*)*2)11,)0**1/*/.)09>4>F**/.)**)).
@M04650:207:000000000-C238N:1:1101:20111:10393 1:N:0:19
ACTCCTACGGGAGGCAGCAGTGGGGAATATTGCACAATGGGGGAAACCCTGATGCAGCAACGCCGCGTGAGTGATGAAGGTTTTCGGATCGTAAAGCTCTGTCTTTGGGGAAGATAATGACGGTACCCAAGGAGGAAGCCACGGCTAACTACGTGCCAGCAGCCGCGGTAATACGTAGGTGGCGAGCGTTATCCGGATTTATTGGGCGTAAAGGGAGCGTAGGCGGATACTTAAGTGGGATGTGAAATACTTGGGCTCAACCCGAGTACTGCATTCCAAACTGAGTATCTAG
+
GGGGGGGGGGGGGGGGGGGGGGGGGGGGGGGGGGGGGGGGGGGGGGGGGGGGGGGGGGGGGGGGGGGGGGGGGGGGGGGGGGGGGGGGGGGGGGGGGGGGGGGGGGGGGGGGGGGGGGGGGGGGGGGGGGGGGGGGGGGGGGGGGGGGGGGGGGGGGGGGGGGGGGGGGGGGGGGGGGGGGGGGGGGGGGDGGGGGGGGGGGGGGGGGCGGFFGGGGGGGGGGGGGGGGGGGFGGGGGFGFGFFGGGGFGGGGGGFFFFFGFGG>CFFFFFFFFFFFFGFFFGFFFFFFFF<
@M04650:207:000000000-C238N:1:1101:2876:10418 1:N:0:19
ACTCCTACGGGAGGCAGCAGTGGGGAATATTGCACAATGGGGGAAACCCTGATGCAGCAACGCCGCGTGAGTGATGACGGTCTTCGGATTGTAAAGCTCTGTCTTTGGGGACGATAATGACGGTACCCAAGGAGGAAGCCACGGCTAACTACGTGCCAGCAGCCGCGGTAATACGTAGGTGGCGAGCGTTGTCCGGATTTACTGGGCGTAACGGGAGCGTAGGCGGATTTTTAAGTGGGATGTGAAATACTTGGGCTCAACCCGAGTACTGCATTCCAAACAGAGTATCTAG
+
GGGGGGGDFCCFEGGGGDGGFCCFDEGGGGGGGGGG<CFF<CGGGFF8FFGGGGGG@FGGGGGCEGGGGGGGCGCFGGGGGDGGGGEBFEGFGGGGGGGCABFFGG9FGGGGFG=CEFFCFGGGGFFGFFGGFGGGGFGGGGCGGEGDFGCFFGGGGG7FDDFFGGCCFCFGGF7?FCEFGCFEGGGEE8812<*83CCCGFGEG58C:55*/>EEGGGGEGEGG725E67EF?F+:>57?D;FGGGDFGDGGF4>)096*09DFGFFFFFFFFFF2)*95(2)/0=-67=>
@M04650:207:000000000-C238N:1:1101:12501:10438 1:N:0:19
ACTCCTACGGGAGGCAGCAGTGGGGAATATTGCACAATGGGCGAAAGCCTGATGCAGCAACGCCGCGTGAGCGATGAAGGCCTTCGGGTCGTAAAGCTCTGTCCTCAAGGAAGATAATGACGGTACTTGAGGAGGAAGCCCCGGCTAACTACGTGCCAGCAGCCGCGGTAATACGTAGGTGGCAAGCGTTGTCCGGAATTATTGGGCGTAAAGCGCGCGCAGGCGGTTTCTTAAGTCTGATGTGAAATCTCGTGGCTCAACCACGAACGGTCATTGGAAACTGGGAAACTTG
+
GGGGGGGGGGGGGGGGGGGGGGGGGGGGGGGGGGGGGGGGGGGGGGGGGGGGGGGGGGGGGGGGGGGGGGGGGGGGGGGGGGGGGGGGGGGGGGGGGGGGGGGGGGGGGGGGGGGGGGGGGGGGGGGGGGGGGGGGGGGGGGGGGGGGGGGGGGGGGGGGGGGGGGGGGDGGGGGGGGGGGGGGGGGGGGGGGGGGGGGGGGGGGGGGGGGGGGGGGGGGGGGGGG:ECGFGFGFGGGFGFGFFGGGGFGGGGGGFFFFFGFGGFGGFFFDFFFFFB2DF:AGFFFFFBFF<
@M04650:207:000000000-C238N:1:1101:25954:10459 1:N:0:19
ACTCCTACGGGAGGCAGCAGTGGGGAATATTGCACAATGGGGGAAACCCTGATGCAGCAACGCCGCGTGAGTGATGAAGGTTTTCGGATCGTAAAGCTCTGTCTTTGGGGAAGATAATGACGGTACCCAAGGAGGAAGCCACGGCTAACTACGTGCCAGCAGCCGCGGTAATACGTAGGTGGCAAGCGTTGTCCGGATTTATTGGGCGTAAAGCGAGCGCAGGCGGTTTCTTAAGTCTGATGTGAAAGCCCCCGGCTCAACCGGGGAGGGTCATTGGAAACTGGGAGACTTG
+
GGGGGGGGGGGGGGGGGGGGGGGGGGGGGGGGGGGGGGGGGGGGGGGGGGGGGGGGGGGGGGGGGGGGGGGGGGGGGGGGGGGGGGGGGGGGGGGGGGGGGGGGGGGGGDGDFGGGGGGGGGGGGGGGGGGGGGGGGGGGGGGGGGGGGGGGGGGGGGGGGGGGGGGGGGGGGGGGGGGGGGGGGGGGEGGGGGGGGGGGGGGGGGGGGGGGGGGGGD<DGGGGGGGEDGGGFGGGGG?GFGFFGGFF?GFDGG:EFF?FG:DGFDDBFFEFFFFFBFGFFFGFF470(**4
@M04650:207:000000000-C238N:1:1101:12632:10463 1:N:0:19
ACTCCTACGGGAGGCAGCAGTGGGGAATATTGCACAATGGGGGAAACCCTGATGCAGCAACGCCGCGTGAGTGATGAAGGTTTTCGGATCGTAAAGCTCTGTCTTTGGGGAAGATAATGACGGTACCCAAGGAGGAAGCCACGGCTAACTACGTGCCAGCAGCCGCGGTAATACGTAGGTGGCGAGCGTTATCCGGATTTACTGGGCGTAAAGGGAGCGTAGGCGGATACTTAAGTGGGATGTGAAATACTTGGGCTCAACCCGAGTACTGCATTCCAAACTGAGTATCTAG
+
GGGGGGGGGGGGGGGGGGGGGGGGGGGGGGGGGGGGGGGGGGGGGGGGGGGGGGGGGGGGGGGGGGGFGGGGGGGGGGGGGGGGGGGGGGGGGGGGGGGGGGGGGGGGGGGGGGGGGGGGGGGGGGGGFGGGGGGGGCFGGGGGGGGGGGGFGDGGGGGGGGGGGGGGGGGGCFGGGGGGGGGGGGGGGGGGGGGGGGGGGGGGGGGG85:EFGGGGGGGGDECGDEGGGGGF7FGGGFFFGFF>FFGFGGGGGG::>FFGFGG@5*(==FFF?FFAFGFFFGF41@25*94
@M04650:207:000000000-C238N:1:1101:18699:10533 1:N:0:19
ACTCCTACGGGAGGCAGCAGTGGGGAATATTGCACAATGGGGGAAACCCTGATGCAGCAACGCCGCGTGAGTGATGAAGGTTTTCGGATCGTAAAGCTCTGTCTTTGGGGAAGATAATGACGGTACCCAAGGAGGAAGCCACGGCTAACTACGTGCCAGCAGCCGCGGTAATACGTAGGTGGCGAGCGTTATCCGGATTTACTGGGCGTAAAGGGAGCGTAGGCGGATGATTAAGTGGGATGTGAAATACCCGGGCTCAACTTGGGTGCTGCATTCCAAACTGGTTATCTAT
+
GGGGGGGGGGGGGGGGGGGGGGGGGGGGGGGGGGGGGGGGGGGGGGGGGGGGGGGGGGGGGGGGGGGGGGGGGGGGGGGGGGGGGGGGGGGGGGGGGGGGGFGGGGFGGGGGGGGFGGGGGGGGGGGGGGGCFGGGGGGGGGGGGGGGGFFGGGGGGGGGGGGGGGGGGGGGGGGGGGGGGGGGG5EEGGGGGGGGEGGGGGGGGGGG?CCG?E>=EDDDGDGGGGGGGGFGFGFGGGFGFGFFCCGGFFGGD3CEEFF96*;CFG3:DF=FFFFFA9GB3<FF7?BA<4@)
@M04650:207:000000000-C238N:1:1101:11441:10543 1:N:0:19
ACTCCTACGGGAGGCAGCAGTAGGGAATCTTCGGCAATGGACGAAAGTCTGACCGAGCAACGCCGCGTGAGTGAAGAAGGTTTTCGGATCGTAAAACTCTGTTGTTAGAGAAGAACAAGGACGTTAGTAACTGAACGTCCCCTGACGGTATCTAACCAGAAAGCCACGGCTAACTACGTGCCAGCAGCCGCGGTAATACGTAGGTGGCAAGCGTTGTCCGGATTTATTGGGCGTAAAGCGAGCGCAGGCGGTTTCTTAAGTCTGATGTGAAAGCCCCCGGCTCAACCGGGGAGG
+
GGGGGGGGGGGGGGGGGGGGGGGGGGGGGGGGGGGGGGGGGGGGGGGGGGGGGGGGGGGGGGGGGGGGGGGGGGGGGGGGGGGGGGGGGGGGGGGGGGGGGGGGGGGGGGGGGGGGGGGGGGGGGGGGGGGGFGGGGGGGGGGGGGGGGGGGGGGGGGGGGGGGGGGGGGGGGGGGGGGFGGGGGGGGGGGGGGGGGGGGGGGGGG>CFGGGGGDGGGGDE3EECGGGGGGDEGGGFFFC@D@EGGGGFGGGGGGFF?@F?F7FFGFFFFFFFFF@:>DEF6C?FFFFFFF13>
@M04650:207:000000000-C238N:1:1101:5696:10577 1:N:0:19
ACTCCTACGGGAGGCAGCAGTGGGGAATATTGCACAATGGGGGAAACCCTGATGCAGCAACGCCGCGTGAGTGATGAAGGTTTTCGGATCGTAAAGCTCTGTCTTTGGGGAAGATAATGACGGTACCCAAGGAGGAAGCCACGGCTAACTACGTGCCAGCAGCCGCGGTAATACGTAGGTGGCGAGCGTTATCCGGATTTACTGGGCGTAAAGGGAGCGTAGGCGGATGATTAAGTGGGATGTGAAATACCCGGGCTCAACTTGGGTGCTGCATGCCAAACTGGTTATCTAG
+
GGGGGGGGGGGGGGDGGGGGGGGGGGGGGGGGGGGGGGGGGGGGGGGGGGGGGGGGGGGGGGGGGGGGGGGGGGGGGGGGGGGGGGGGGGGGGGGGGFGGGGGGGGGGGGGGGGGGGGGFGGGGGGGGGGGGCGFFGGGDGGGGGGDGFGGGGGGGGGGGGGGFDGGGGGG@FGGGGGCFGGGGGGGGGCECGGGG5C>CFGFGGGG5/:EGGGGGGGGGGGGGGGGGEDCFF+7E7CFCFG6=FGFFFFGGGGGFFFFFGFDGF:51>=FFFF*48?65>2FF67FBF?*6
@M04650:207:000000000-C238N:1:1101:23416:10609 1:N:0:19
ACTCCTACGGGAGGCAGCAGTGGGGAATATTGCACAATGGGGGAAACCCTGATGCAGCAACGCCGCGTGAGTGATGAAGGTTTTCGGATCGTAAAGCTCTGTCTTTGGGGAAGATAATGACGGTACCCAAGGAGGAAGCCACGGCTAACTACGTGCCAGCAGCCGCGGTAATACGTAGGTGGCGAGCGTTATCCGGATTTACTGGGCGTAAAGGGAGCGTAGGCGGATGATTAAGTGGGATGTGAAATACCCGGGCTCAACTTGGGTGCTGCATTCCAAACTGGTTATCTAG
+
GGGGGGGGGGGGGGGGGGGGGGGGGGGGGGGGGGGGGGGGGGGGGGGGGGGGGGGGGGGGGGGGGGGGGGGGGGGGGGGGGGGGGGGGGGGGGGGGGGGGGGGGGGGGGGGGGGGGGGGGGGEGGGGGGGGGGGGGGGGFEGGGGEGFGGGGGGGGGGGGGGGGGGGGGGGGGGGGFGGGGGGGGGGGGGGGGFGGGGGGGGGGGGGGGGG=FGGGEDGGGGGDGGGGED9FFGFGGGFDFGFFGGGGF7CDDGGFFFFFGFGF?7DBFFFFFFFFFFGFFAFF86=)5@FA
@M04650:207:000000000-C238N:1:1101:15547:10658 1:N:0:19
ACTCCTACGGGAGGCAGCAGTGGGGAATATTGCACAATGGGGGAAACCCTGATGCAGCAACGCCGCGTGAGTGATGAAGGTTTTCGGATCGTAAAGCTCTGTCTTTGGGGAAGATAATGACGGTACCCAAGGAGGAAGCCACGGCTAACTACGTGCCAGCAGCCGCGGTAATACGTAGGTGGCGAGCGTTATCCGGATTTACTGGGCGTAAAGGGAGCGTAGGCGGATGATTAAGTGGGATGTGAAATACCCGGGCTCAACTTGGGTGCTGCATTCCAAACTGGTTATCTAG
+
GGGGGGGGGGGGGGGGGGGGGGGGGGGGGGGGGGGGGGGGGGGGGGGGGGGGGGGGGGGGGGGGGGGGGGGGGGGGGGGGFGGGGGGGGGGGGGGGGGGGGGGGGGGGGGGGGGGGGGGGGGGGGGGGGGGGGGGGGGGGGGGGGGGGGGGGGGFFGGGGGGGGGGGGGGGGGGGGGCGGGGGGEEEGGGGFGGGGG>ECEFGGGGGGGGGGGGDEEDDGGGGGDGGGGFFGF:FGGGF<FGFFCFFGFGGGGGGFFFFFGFGGFC9<FFFFFFFFFADFFBGFBFFFFF?A
@M04650:207:000000000-C238N:1:1101:18269:10664 1:N:0:19
ACTCCTACGGGAGGCAGCAGTGGGGAATATTGCACAATGGGGGAAACCCTGATGCAGCAACGCCGCGTGAGTGATGACGGTCTTCGGATTGTAAAGCTCTGTCTTTGGGGACGATAATGACGGTACCCAAGGAGGAAGCCACGGCTAACTACGTGCCAGCAGCCGCGGTAATACGTAGGTGGCGAGCGTTGTCCGGATTTACTGGGCGTAAAGGGAGCGTAGGCGGATTTTTAAGTGGGATGTGAAATACCCGGGCTCAACTTGGGTGCTGCATTCCAAACTGGTTATCTAG
+
GGGGGGGGGGGGGGGGGGGGGGGGGGGGGGGGGGGGGGGGGGGGGGGGGGGGGGGGGGGGGGGGGGGGGGGGGGGGGGGGGGGGGGGGGGGGGGGGGGGGGGGGGGGGGGGGGGGGGGGGGGGGGGGGGGGFGGGGGGGGGGGGGGGGGGGGGGGGGGGGGGGGGGGGGDGGGGGGGGGGGGGGGGGGGGGGGGGGEGGGGGGGDFGGGGGGGCGGGGGGGGGGGGGGCFFGFGFGGGFFFGFFFDFGFCFGG:CD@>F?FFFFFGGFFFFFFFFFAFG?FFGFFB*39795
@M04650:207:000000000-C238N:1:1101:7225:10670 1:N:0:19
ACTCCTACGGGAGGCAGCAGTGGGGAATATTGCACAATGGGGGAAACCCTGATGCAGCAACGCCGCGTGAGTGATGAAGGTTTTCGGATCGTAAAGCTCTGTCTTTGGGGAAGATAATGACGGTACCCAAGGAGGAAGCCACGGCTAACTACGTGCCAGCAGCCGCGGTAATACGTAGGTGGCGAGCGTTATCCGGATTTACTGGGCGTAAAGGGAGCGTAGGCGGATGATTAAGTGGGATGTGAAATACCCGGGCTCAACTTGGGTGCTGCATTCCAAACTGGTTATCGAG
+
GGFEGGGGGEGGGGGGGGGGGGGGGGGDFGGGGGGGGGGGGGGFGGGGGGGGGFFGGGGGGGGGGDGGGGGGGGGGGGGGCFFGFGGGGGGGGGGGADGFEFDEFFGGG>FEGGFGGFGGGGGGGGGGGFCGGFGEFFGFCCCFGEFFGGGGGGGFFGGGGFGGGGCGFE>FFCC,:@CF<*:=*?EGEGGE99C8;C5CGF7FGGGGECG*<FEFED5/:>*AEGEEEGDFFGGGGDFC?GFF=FCGB>F>3C<>:FFF6/:F@F96>?F=)9F=AAC472:FBF=))).(
@M04650:207:000000000-C238N:1:1101:12061:10672 1:N:0:19
ACTCCTACGGGAGGCAGCAGTGGGGAATATTGCACAATGGGGGAAACCCTGATGCAGCAACGCCGCGTGAGTGATGAAGGTTTTCGGATCGTAAAGCTCTGTCTTTGGGGAAGATAATGACGGTACCCAAGGAGGAAGCCACGGCTAACTACGTGCCAGCAGCCGCGGTAATACGTAGGTGGCGAGCGTTATCCGGATTTACTGGGCGTAAAGGGAGCGTAGGCGGATGATTAAGTGGGATGTGAAATACCCGGGCTCAACTTGGGTGCTGCATTCCAAACTGGTTATCTAG
+
GGGGGGGGGGGGGGGGGGGGGGGGGGGGGGGGGGGGGGGGGGGGGGGGGGGGGGGGGGGGGGGGGGGGGGGGGGGGGGGGGGGGGGGGGGGGGGGGGFGGGGGGGGGGGDGGGGGGGGGGGGGGGGDFGGGGGGGGGGGEFGGGGGGGGGGGGGFGGGGGGGGGGGGGGGGGGGGGGGGGGGGGGGGGGGDGGGGGGGGGGGFGGGGGGGEGGGGGGGGGGGGGGE57EGFGFGFGGFFGFGFFGGGGB:C6CDGD7:@FG?CG?<5:DFFFFF=FA<7?FBGFF?=)6BF<
@M04650:207:000000000-C238N:1:1101:8628:10677 1:N:0:19
ACTCCTACGGGAGGCAGCAGTGGGGAATATTGCACAATGGGGGAAACCCTGATGCAGCAACGCCGCGTGAGTGATGAAGGTCTTCGGATTGTAAAGCTCTGTCTTTGGGGACGATAATGACGGTACACAAGGAGGAAGCCACGGCTAACTACGTGCCAGCAGCCGCGGTAAAATGTAGGGGGCGCGAGTTGTCCGGAGTTACTGGGCGTAAAGGGAGCGTAGGCGGATGTTTAAGTGGGAGGGGAAATATCCGGGCGCAACCTGGGGGCTGAATTCCAAACAGGGCAGCGAG
+
GGGGGGGGGGGGGGGGGGGGGGGGGGGGGGGGDEGGGGGGGEE:FFEFGGGGE@FGGGGGGGGGGGGGGG=?FFAGF,FFF,FGGGGCGGGGGGGF9FGG9FEBEEDFGGG:BFCFC95F?=F33+,:5+A,,A:F,3,,3>F7B7:<<3,3<,@*@FE7F:,,*@C<511,7,,6,@<<CCEE*8*=1:+++<;/11;@9:+3:C*:275F90C1A9D1*)*+//*/*2++8:>+:=:5)7)<)*9:@*:CD)5)..;7C)**0/1,).0)///0).:@3(077)5((.06
@M04650:207:000000000-C238N:1:1101:3630:10688 1:N:0:19
ACTCCTACGGGAGGCAGCAGTGGGGAATATTGCACAATGGGGGAAACCCTGATGCAGCAACGCCGCGTGAGTGATGAAGGTTTTCGGATCGTAAAGCTCTGTCTTTGGGGAAGATAATGACGGTACCCAAGGAGGAAGCCACGGCTAAATACGTGCAAGCAGCCCCGGTAATACGTAGGGGGCGAGCGTTATCCGCATTTACTGGGCGTAAAGGGAGCGTAGGCGGATGATTAAGTGGGATGTGAAATACCCGGGCTCAACTTGGGTGCTGCATTCCAAACTGGTATTCTAT
+
FFG<@CFEC7FBBF@@FEGGGDCFEGGGGFCFGGGGGGG9<C@FEFFCC<FFG<,CFFGGGGEG@CBFE>,9CFG<ECDEGGGGDC:FCC=EFFGF,F<C,55C,<<??:CCC8<FC<E9C:+CD:F>DF87FGGFC@FG8<BCDF>7,@FGFFGF+,>*C,>:*>BEF>*DF982?C**:***4=C@CE=8:2**2//:+<<E6>;1:CEFCGGC/37CE58<:55*:*+<497<**87@D?@:720*:7C/5>:)5@4:=**0*9(7?*06**/6>:7).7)***..9*)
@M04650:207:000000000-C238N:1:1101:28835:10731 1:N:0:19
ACTCCTACGGGAGGCAGCAGTGGGGAATATTGCACAATGGGGGGAACCCTGATGCAGCCATGCCGCGTGAATGAAGAAGGCCTTCGGGTTGTAAAGTTCTTTCGGTGATGAGGAAAACTGGGGTGTTAATAGCACTTTAGGTTGACGTTAGTTACAGAAGAAGCACCGGCTAACTCCGTGCCAGCAGCCGCGGTAATACGGAGGGTGCAAGCGTTAATCGGAATGACTGGGCGTAAAGGGCACGCAGGCGGTGACTTAAGTGAGATGTGAAATCCCCGGGCTTAACCTGGGAAT
+
GGGGGGGGGGGGGGGGGGGGGGGGGGGGGGGGGFGGGGGGGGGGGGFGGGGGGGGGGGGGGGGGGGGGGGGFGFFGGGGGGGGGCFGGGGGGGGGACDGGGGGGGGGCGGGFGGGGFFFGGGGGGG7<FCFG9FE,<CAFF?FFGGFCFDFGGFFGGGCGGFGGGGFGDCGGGGGGGGGGC;@C8@FGCEDEGGCC9F7AE5CEEGGGGGG5EGG=FGFG=D=:FFFGGF=5;C9:7>BDBFDDGGGCBGGCG5>@?FFF9=F7F>C6FFF?8969:9<:B>CF?==<<4>7:0
@M04650:207:000000000-C238N:1:1101:20681:10759 1:N:0:19
ACTCCTACGGGAGGCAGCAGTGGGGAATATTGCACAATGGGCGCAAGCCTGATGCAGCCATGCCGCGTGTATGAAGAAGGCCCTAGGGTTGTAAAGTACTTTCAGTCGGGAGGAAGGCGTTGATGCTAATATCATCAACGATTGACGTTACCGACAGAAGAAGCACCGGCTAACTCCGTGCCAGCAGCCGCGGTAATACGGAGGGTGCAAGCGTTAATCGGAATTACTGGGCGTAAAGCGCACGCAGGCGGTTGATTAAGTTAGATGTGAAATCCCCGGGCTTAACCTGGGAAT
+
GGGGGGGGGGGGGGGGGGGGGGGGGGGGGGGGGGGGGGGGGGGGGGGGGGGGGGGGGGGGGGGGGGGFGGGGGGGGGGGGGGGGGGGGGGGGGGGGGGGGGGGGGGGGGGGGGGGGGGGGGGGGGGGGGGGGGGGGGGGGGGGGGGGGGGGGGGGGGGGGGGGGGGGGGGGGGGGGGGGGGGGGGGGGGGGGGGGGGGGGGGGGGGGGGGGGGGGGGGGGGGGGGGGGFGGGFGGGGGFGFGFBGGG33CDGDGFF=F?FFFGGFGGFFFFFFFFFBFGFFFGFFFFFF>F??(
@M04650:207:000000000-C238N:1:1101:22853:10814 1:N:0:19
ACTCCTACGGGAGGCAGCAGTGGGGAATATTGCACAATGGGGGAAACCCTGATGCAGCAACGCCGCGTGAGTGATGAAGGTTTTCGGATCGTAAAGCTCTGTCTTTGGGGAAGATAATGACGGTACCCAAGGAGGAAGCCACGGCTAACTACGTGCCAGCAGCCGCGGTAATACGTAGGTGGCGAGCGTTATCCGGATTTACTGGGCGTAAAGGGAGCGTAGGCGGATGATTAAGTGGGATGTGAAATACCCGGGCTCAACTTGGGTGCTGCATTCCAAACTGGTTATCTAG
+
GFGCGGGGEGGGGGGGGGGGGGGGGGGGGGGGGGGGGGGGGGGGGGGGGGGGGGGGGGGGGGGGGGGGGGGGFGGGGGGGGGGGGGGDGGGGGFGGGGGGGGGGGFGGGGCFGFGGGGGGGGGGGGCGG<FFFGCGGGGGGGGGGGGGGGGGGGGGGGFGCGGGGGGGGGGGGFGGGGDFGGGGGGEEGGGGGFGGGGGGGGGGGGGGGGGGGGDGGGGGGGGGGGEGGF9E@GFGGGF56CFFDGGFFGCFGGD@:FFFGFG=:DG?FFFFFFFFFBGBFAGFFF?><FFF
@M04650:207:000000000-C238N:1:1101:24481:10867 1:N:0:19
ACTCCTACGGGAGGCAGCAGTGGGGAATATTGCACAATGGGCGCAAGCCTGATGCAGCGACGCCGCGTGGGGGATGACGGTCTTCGGATTGTAAACCCCTTTCAGTAGGGACGAAGCGCAAGTGACGGTACCTGCAGAAGAAGCACCGGCCAACTACGTGCCAGCAGCCGCGGTAATACGTAGGGTGCGAGCGTTGTCCGGAATTACTGGGCGTAAAGAGCTCGTAGGCGGTTTGTCACGTCGTCTGTGAAATCCTCCAGCTTAACTGGGGGCGTGCAGGCGATACGGGCAGAC
+
GGGGGGGGGGGGGGGGGGGGGGGGGGGGGGGGGGGGGGGGGGGGGGGGGGGGGGGGGGGGGGGGGGGGGGGGGGGGGGGGGGGGGGGGGGGGGGGGGGGGGGGGGGGGGGGGGGGDGGGGGGGGGGGGGGGGGGGGGGGGGGGGGGGGGGGGGGGGGGGFGGGFGGGGGGGGGCECGGGGC:EGGGGGGGGGGGGGGGGGGCEEGGGGGGGGGGGGGGGFGGGGGGGGGGGCDGGFGGFGFGDBFCGGF7CCGGGFFFFFGF7CFCF2<FFFDFFB0:CFF>)<)7FF>E5:?7
@M04650:207:000000000-C238N:1:1101:7677:10868 1:N:0:19
ACTCCTACGGGAGGCAGCAGTAGGGAATCTTCGGCAATGGACGAAAGTCTGACCGAGCAACGCCGCGTGAGTGAAGAAGGTTTTCGGATCGTAAAACTCTGTTGTTAGAGAAGAACAAGGATGAGAGTAACTGTTCATCCCTTGACGGTATCTAACCAGAAAGCCACGGCTAACTACGTGCCAGCAGCCGCGGTAATACGTAGGTGGCAAGCGTTGTCCGGAGTTATTGGGCGTAAAGCGAGCGCAGGCGGTTTCTTAAGTCTGATGTGAAAGCCCCCGGCTCAACCGGGGAGG
+
GGGGGGGGGGGGGGGGGGGDFFGGGGGGGGGCFGGGGGGGGGCC@EDCFGGGGGGGGGGGGGGGGGGGGGGGGGGFFGGGG<?FFGGDFEFGGGGGGFGFGGFEFGCF?FGGGGFFFGEC<EFGGFGGFEGGGGGGGGGFGGG<FDG7FFGGGFFF<FAFGGGFFGGGEGGDCEFDC@EGDGGGGGFGGDG7BEEEFGFGGGFDGGGGFEEFG=EGEGGG=D*:CFGFGC5=>GGE3D?C)>3B39D/<C5)/*:9*99@<67C6*26BFFFFF4739DEF07=FFF605:((4
@M04650:207:000000000-C238N:1:1101:16571:10919 1:N:0:19
ACTCCTACGGGAGGCAGCAGTGGGGAATATTGCACAATGGAGGAAACTCTGATGCAGCAACGCCGCGTGAGCGATGAAGGTCTTCGGATCGTAAAGCTCTGTCTTTAGGGATGATAATGACAGTACCTAAGGAGGAAGCCACGGCTAACTACGTGCCAGCAGCCGCGGTAATACGTAGGTGGCGAGCGTTGTCCGGAATTATTGGGCGTAAAGCGCGCGCAGGCGGTTTCTTAAGTCTGATGTGAAATCTCGTGGCTCAACCACGAACGGTCATTGGAAACTGGGAAACTTG
+
GGGGGGGGGGGGGGGGGGGGGGGGGGGGGGGGGGGGGGGGGGGGGGGGGGGGGGGGGGGGGGGGGGGGGGGGGGGGGGGGGGGGGGGGGGGGGGGGGGGGGGGGGGGGGGGGGGGGGGGGGGGGGGGGGGGGGGGGGGGGGGGGGGGGGGGGGGGGGGGGGGGGGGGGGGGGGGGGGGGGGGGGGGGGGGGGGGGGGGGGGGGFCGGGGGGGGGGGGGGGGGGGGG75EFGGF?DFFGFGFGFFFGGGF:FGGGGFFFFFGFGGFCDFEFFFEFFFFFGFFFGFFFFFFFFF
@M04650:207:000000000-C238N:1:1101:22385:10949 1:N:0:19
ACTCCTACGGGAGGCAGCAGTGGGGAATATTGCACAATGGGCGCAAGCCTGATGCAGCCATGCCGCGTGTATGAAGAAGGCCCTAGGGTTGTAAAGTACTTTCAGTCGGGAGGAAGGCGTTGATGCTAATATCATCAACGATTGACGTTACCGACAGAAGAAGCACCGGCTAACTCCGTGCCAGCAGCCGCGGTAATACGGAGGGTGCAAGCGTTAATCGGAATTACTGGGCGTAAAGCGCGCGCAGGTGGTTTCTTAAGTCTGATGTGAAAGCCCACGGCTCAACCGTGGAGG
+
GGGGGGGGGGGGGGGGGGGGGGGGGGGGGGGGGGGGGGGGGGGGGGGGGGGGGGGGGGGGGGGGGGGGGGGCFGGGGGGGGCGGGGGGGGGGGGGGGGGGFGGGFBFGGGGGGGFGGGGGGGGGGGGFGGGGGGGGGGGGGFGGGGGGGGGGGCFGGGFGGGGGGGGGGGGGGGCDEGFGGGGGGGGGGGGGGEGEGGGCEGGGGGGGGGGGGG5CGGGGGGEGGGGGFGDGFGGGGGFGFGEEDGGDFGG3C5F6=FB=CFFF=7:9B6B=*<F><?GEFBGFFFFFBF>:6B
@M04650:207:000000000-C238N:1:1101:27717:10964 1:N:0:19
ACTCCTACGGGAGGCAGCAGTGGGGAATATTGCACAATGGGGGAAACCCTGATGCAGCAACGCCGCGTGAGTGATGAAGGTTTTCGGATCGTAAAGCTCTGTCTTCAGGGACGATAATGACGGTACCTGAGGAGGAAGCCACGGCTAACTACGTGCCAGCAGCCGCGGTAATACGTAGGTGGCGAGCGTTGTCCGGATTTACTGGGCGTAAAGGGAGCGTAGGCGGATTTTTAAGTGGGATGTGAAATACTCAGGCTCAACCTGGGGGCTGCATTCCAAACTGGAAGTCTAG
+
GGGGGGGGGGGGGGGGGGGGGGGGGGGGGGGGGGGGGGGGGGGGGGGGGGGGGGGGGGGGGGGGGGGGGGGGGGGGGGGGGGGGGGGGGGGGGGGGGGGGGGGGGGGGGGGGGGGGGGGGGGGGGGGGGGGGGGGGGGGGGGEGGGGGGGGGGGGGGGGGGGGGGGGGCGGGGGGGGGGGGGGGGGGGGGGGGGGGCGGFGGGGGGGGGGGGGGC5*9D5EGGGGGGEGGEFFFFFGG>GFGFFGGGGFGGGGGGFFFFFGFGGFGG055>EFFFFAFGFFAF@?FF?>F?A
@M04650:207:000000000-C238N:1:1101:8276:10982 1:N:0:19
ACTCCTACGGGAGGCAGCAGTGGGGAATATTGCACAATGGGGGAAACCCTGATGCAGCAACGCCGCGTGAGTGATGAAGGTTTTCGGATCGTAAAGCTCTGTCTTTGGGGAAGATAATGACGGTACCCAAGGAGGAAGCCACGGCTAACTACGTGCCAGCAGCCGCGGTAATACGTAGGTGGCGAGCGTTATCCGGATTTATTGGGCGTAAAGGGAGCGTAGGCGGATGATTAAGTGGGATGTGAAAGCCCTGGGCTTAACCTAGGAATAGCATTTCATACTGGGTCGCTAG
+
GGGGGGGGGGGGGGGGGGGGGGGGGGGGGGGGGGGGGGGGGGGGGGGGGGGGGGGGGGGGGGGGGGGGGGGGGGGGGGGGGGGFGGGGGGGGGGGGGGGGGGGFGGGGGGGGGGGGGGGGGGGGGGGGGGGGGGGGGGG<FGGGGGGGGGGGGGFGGGGGGGGGGGGGGGDCGGFGGGGGGGGGGGGGEEEGGGGGECDCFCGGGGGGEGC7E?EFEDG)ADEDEEEEEGFGFCFCFF4>FGFFGGFGFFGGGGD@F:??FB:C?GGFFFFFFFFFDFCFF2CFF@F>9B39
@M04650:207:000000000-C238N:1:1101:5985:10992 1:N:0:19
ACTCCTACGGGAGGCAGCAGTAGGGAATCTTCGGCAATGGACGAAAGTCTGACCGAGCAACGCCGCGTGAGTGAAGAAGGTTTTCGGATCGTAAAACTCTGTTGTTAGAGAAGAACAAGGACGTTAGTAACTGAACGTCCCCTGACGGTATCTAACCAGAAAGCCACGGCTAACTACGTGCCAGCAGCCGCGGTAATACGTAGGTGGCGAGCGTTGTCCGGATTTACTGGGCGTAAAGGGAGCGTAGGCGGATTTTTAAGTGGGATGTGAAATACCCGGGCTCAACCTGGGTGC
+
GGGGGGGGGGGGGGGGGGGGGGGGGGGGGGGGGGGGGGGGGGGGGGGGGGGGGGGGGGGGGGGGGGGFGGGGGGGGGGGGGGGGGGGGGGGGGGGGGGGGGGGGGGGGGGGGFGGGGGGGFGGBFFGGGGGGGGGGGGGGDGEFGGGCFFGGGGFGGGGGGGGGGGGGGGGGGGGGGGGGGGGGGGCGCEGGGEGDGGFGGGDCFFGGGGGGGGDGGGGGEDGGGGGGGG8EEEGGGFFDFGFBDCD3?G:DDDFFB4@FGFGGF4C>FFFFFFFFF9GDFFGFFFF?FFF030
@M04650:207:000000000-C238N:1:1101:19757:11010 1:N:0:19
ACTCCTACGGGAGGCAGCAGTGGGGAATATTGCACAATGGGGGAAACCCTGATGCAGCAACGCCGCGTGAGTGATGAAGGTTTTCGGATCGTAAAGCTCTGTCTTTGGGGAAGATAATGACGGTACCCAAGGAGGAAGCCACGGCTAACTACGTGCCAGCAGCCGCGGTAATACGTAGGTGGCGAGCGTTATCCGGATTTACTGGGCGTAAAGGGAGCGTAGGCGGATGATTAAGTGGGATGTGAAATACCCGGGCTCAACTTGGGTGCTGCATTCCAAACTGGTTATCTAG
+
GGGGGGGGGGGGGGGGGGGGGGGGGGGGGGGGGGGGGGGGGGGGGGGGGGGGGGGGGGGGGGGGGGGEGGGGGGGGGGGFFFGGGGGGGGGGGGGGGGGGGGGGGGGGGGGGGGGGGGGGGGGGGGGGGGGGGGGGGGGGGGGGGGGGGGGGGGGGGGGGGGGGDGGGGGGGGGGGGGGGGGGGGG5CGGGGGGGGEGGGGGGGGGGGGGGGGGGGGGGGGGEGGDEGGCFEFGGGGGF47DFFGGGGFGGGDGGB3>FFGFGC@F9:DFFF?FF?A>GFFAGFFFB2476>
@M04650:207:000000000-C238N:1:1101:8464:11025 1:N:0:19
ACTCCTACGGGAGGCAGCAGTGGGGAATATTGCACAATGGGGGAAACCCTGATGCAGCAACGCCGCGTGAGTGATGAAGGTTTTCGGATCGTAAAGCTCTGTCTTTGGGGAAGATAATGACGGTACCCAAGGAGGAAGCCACGGCTAACTACGTGCCAGCAGCCGCGGTAATACGTAGGTGGCGAGCGTTATCCGGATTTACTGGGCGTAAAGGGAGCGTAGGCGGATGATTAAGTGGGATGTGAAATACCCGGGCTCAACTTGGGTGCTGCATTCCAAACTGGTTATCTAG
+
FGGGGGGGGGGCGGGGEGGGGGGGGGGGGGGGGGGGGGGGGGGGFGGGGGGGGGGGGGGGGGGGGGGFFEGGGGGGGGGGGGGGGGGGGGGGGGGGGGGGGGGGGAFGG>FGGFGGGGGGGGGGGGGGGGGGGGGDGGGGGFGGGGGGGGGFDFGGGFGGGGGGGDEGFGCCAFGGGGG;CCCGCCCGCGGGGFGGGGDFGGGGGGGGCGGFGGGFGDG7ECEFGG:EEG7EB9:FGG)97D6@7:CCF7CFGGC7).9@??D>94933*66667@4AFF:2*7*6984*7)
@M04650:207:000000000-C238N:1:1101:25408:11058 1:N:0:19
ACTCCTACGGGAGGCAGCAGTAGGGAATCTTCCGCAATGGACGAAAGTCTGACGGAGCAACGCCGCGTGAGTGATGAAGGCTTTCGGGTCGTAAAACTCTGTTGTTAGGGAAGAACAAGTGCTAGTTGAATAAGCTGGCACCTTGACGGTACCTAACCAGAAAGCCACGGCTAACTACGTGCCAGCAGCCGCGGTAATACGTAGGTGGCAAGCGTTATCCGGAATTATTGGGCGTAAAGCGCGCGCAGGTGGTTTCTTAAGTCTGATGTGAAAGCCCACGGCTCAACCGTGGCG
+
GGGGGGGGGGGGGGGGGGGGGGGGGGGGGGGGGGGGGGGGGGGGGGGGGGGGGGDGGGGGGGGGGGGGGGGGGGGGGGGGGGGGGGGGGGGGGGGGGGGGGGGFF8FGGGGGGGGGGGGEFCD<FFGGFGGGGGGGFGGGGGGGGGGGGGGGFGGGGGGFGGGGGGGGGGGDGGGGGGGGGGGGGGGGGGGGEEGE8FFGGGGGEGGGGGG5CEEEDFGFCC85:ECCF>FG4E9EDD=F><DEGGDD557<15<?FB=?9@F7@CFFFF??7@F56:DFB9<<?FFF9>@6(4
@M04650:207:000000000-C238N:1:1101:17318:11078 1:N:0:19
ACTCCTACGGGAGGCAGCAGTGGGGAATATTGCACAATGGGGGAAACCCTGATGCAGCAACGCCGCGTGAGTGATGAAGGTTTTCGGATCGTAAAGCTCTGTCTTTGGGGAAGATAATGACGGTACCCAAGGAGGAAGCCACGGCTAACTACGTGCCAGCAGCCGCGGTAATACGTAGGTGGCGAGCGTTATCCGGATTTACTGGGCGTAAAGGGAGCGTAGGCGGATGATTAAGTGGGATGTGAAATACCCGGGCTCAACTTGGGTGCTGCATTCCAAACTGGTTATCTAG
+
GGGGGGGGGGGGGGGGGGGGGGGGGGGGGGGGGGGGGGGGGGGGGGGGGGGGGGGGGGGGGGGGGGGGGGGGGGGGGGGGGGGGGGGGGGGGGGGGGGGGGGGGGGGGGGGGGGGGGGGGGGGGGGGGGGGGGGGGGGGGGGGGGGGGGGGGGGGGGGGGGGGGGGGGGGGGGGGGGGGGGGGGGGGGGGGGGGGGGGGGGGGGGGGGGGGGGGGGGGGGGGGGGGGDEFFGFGGGGFFGFG?FGGGGFGGGGGGFFFFFGFGC?5CBFFFFFFFFFFGF><GFFFFFFFFF
@M04650:207:000000000-C238N:1:1101:11402:11089 1:N:0:19
ACTCCTACGGGAGGCAGCAGTGGGGAATATTGCACAATGGGGGAAACCCTGATGCAGCAACGCCGCGTGAGTGATGAAGGTTTTCGGATCGTAAAGCTCTGTCTTTGGGGAAGATAATGACGGTACCCAAGGAGGAAGCCACGGCTAACTACGTGCCAGCAGCCGCGGTAATACGTAGGTGGCGAGCGTTATCCGGATTTACTGGGCGTAAAGGGAGCGTAGGCGGATGATTAAGTGGGATGTGAAATACCCGGGCTCAACTTGGGTGCTGCATTCCAAACTGGTTATCTAG
+
GGGGGGGGGGGGGGGGGGGGGGGGGGGGGGGGGFGGGGGGGEGGGGFGGGGGGGGGGGGGGGGGGGGGGGGGGGGGGGGGFAGGGGGCGGGGGGGGGGGGGGGGGGGEGGGGGGGFGGGGFGG@FDGGGFGGGGGGDFGAFCFGG@CEFFACF<DBFCGGGGGFCECF<BFFGGGGFEGBCGFGEGGGBEGGCFGGGECFF?7EGG551>=FFGDFD5CDEGE<EGC7E4C78FFFFFF<6D)*0?:C@>CCDDDD)8??C*:CFG*37*=?@7F@AADFF):FB6/)<*7)
@M04650:207:000000000-C238N:1:1101:21201:11090 1:N:0:19
ACTCCTACGGGAGGCAGCAGTGGGGAATATTGCACAATGGGGGAAACCCTGATGCAGCAACGCCGCGTGAGTGATGAAGGTTTTCGGATCGTAAAGCTCTGTCTTTGGGGAAGTTAATGACGGTACCCAAGGAGGAAGCCACGGCTAACTACGTGCCAGCAGCCGCGGTAATACGTAGGTGGCGAGCGTTATCCGGATTTACTGGGCGTAAAGGGTGCGTAGGCGGTCTTTCAAGCCAGAAGTGAAAGGCTACGGCTCAACCGTAGTAAGCTTTTGGAACTGTAGGACTTGAGT
+
GGGGGGGGGGGGGGGGGGGGGGGGGGGGGGGGGGGGGGGGGGGGGGGGGGGGGGGGGGGGGGGGGGGGGGGGGGGGGGGGGGGGGGGGGGGGGGGGGGGGGGGGGGGGGGGGGGGGGGGGGGGGGGGGGGGGGGGGGGGGGGGGGGGGGGGGGGGGGGGGGGGGGGGGGGGGGGGGGGGGGGGGGGGGEGGGGGGGGGGGFFGGGGGGCCGGGGGGGGGGGGGGGGGGDC@9BFGFFFFGFGFFGGGGFGGGGGGFFFFFGFDDFGGFFFF=FFFFBFG4)5>FFFFDF@F8B6
@M04650:207:000000000-C238N:1:1101:9282:11123 1:N:0:19
ACTCCTACGGGAGGCAGCAGTGGGGAATATTGCACAATGGGGGAAACCCTGATGCAGCAACGCCGCGTGAGTGATGACGGTCTTCGGATTGTAAAGCTCTGTCTTTGGGGACGATAATGACGGTACCCAAGGAGGAAGCCACGGCTAACTACGTGCCAGCAGCCGCGGTAATACGTAGGTGGCGAGCGTTATCCGGATATACTGGGCGTAAAGGGAGCGTAGGCGGATGATTAAGTGGGATGTGAAATACCCGGGCTCAACTTGGGTGCTGCATTCCAAACTGGTTATCTAG
+
GGGGGGGGGGGGGGGGGGGGGGGGGGGGGGGGGGGGGGGGGGGGGGGGGGGGGGGGGGGGGGGGGGGGGGGGGGGFGGGGGGGGGGGGGGGGCFGGGGGGGGGGGGGGGGGGGGGGGGAGGGGGGGGGGGGGGG7FGGGGGGGGGGGGGGFGGGG>FFGGGGGGGGGGGGGGGGGGGGGGGGGGEGGGGGGGFGEGGGGGGGGGG>FEGGGGGGGGDGDGGGCGEGGGGCFGF7DFG*<4;7FFGGGGFGCGGGDDFFFFGFGG4DGBFFFF?FFFFFC4FAC@FFFFFF46
@M04650:207:000000000-C238N:1:1101:8926:11146 1:N:0:19
ACTCCTACGGGAGGCAGCAGTAGGGAATCTTCGGCAATGGACGAAAGTCTGACCGAGCAACGCCGCGTGAGTGAAGAAGGTTTTCGGATCGTAAAACTCTGTTGTTAGAGACGAACAAGGACGTTAGTAACTGAACGTCCCCTGACGGTATCTAACCAGAAAGCCACGGCTAACTACGTGCCAGCAGCCGCGGTAATACGTAGGTGGCAAGCGTTGTCCGGATTTATTGGGCGTAAAGCGAGCGCAGGCGGTTTCTTAAGTCTGATGTGAAAGCCCCCGGCTCAACCGGGTAGG
+
<CFGGFGFGE@7FDD;FCF8@FFGGDEGFFEFFCEGCC<F<FDE:,CCCFFCFFECFF7CCFEEDGGCF7=EFA9EAFG?F9DFEFC7CFCFD?=?=EGGGG?<FG9FG9?,@CBF7F3BFEFFD8FGGFFEGG9><FDGDGGC7DECFGGGCFEFG9AECC7FEFFEGGE7DC;BDEG<FF98FC6E,=:CEG@CF?<C:9:8CFCG8?F5;EG5:CCD**:*2:CF+7*:>C359>?CE)8>DD39>GCGGGGFF??BGFGF4CC<644@7@.0429>@6>6@;@B6>)(48
@M04650:207:000000000-C238N:1:1101:9414:11150 1:N:0:19
ACTCCTACGGGAGGCAGCAGTGGGGAATATTGCACAATGGGGGAAACCCTGATGCAGCAACGCCGCGTGAGTGATGAAGGTTTTCGGATCGTAAAGCTCTGTCTTTGGGGAAGATAATGACGGTACCCAAGGAGGAAGCCACGGCTAACTACGTGCCAGCAGCCGCGGTAATACGTAGGTGGCGAGCGTTATCCGGATTTACTGGGCGTAAAGGGAGCGTAGGCGGATGATTAAGTGGGATGTGAAATACCCGGGCTCAACCCGAGTACTGCATTCCAAACTGAGTATCTAGTG
+
GGGGGGGGGGGCGGGGGGGGGGGGGGGGGGGFGGGGGGGGGGGGGGGGGGGGGGGGGGGGGEGGGGGGGGGGGGGGGGGGGGGGGGGGGGGGGGGGGGGGGGGGGGGGGGGGGGGGGGGGGGGGGGGGGGGGFGGGGGGGGGGGGGGGGGGGEGGGGGGGGGGGGGGGGGDFGGGGFGDCGGGGEGEGGEEGGGDEGCDGFGGFGCGEGEG5CF8EEDDGGGGG8CEGGGGGFGCGGGF*?CFB7CFGFGGGGDDFBFFFGFGCEGFFFF*67@FFFBFFFF0*<=?<AB44).
@M04650:207:000000000-C238N:1:1101:18089:11154 1:N:0:19
ACTCCTACGGGAGGCAGCAGTAGGGAATCTTCGGCAATGGACGAAAGTCTGACCGAGCAACGCCGCGTGAGTGAAGAAGGTTTTCGGATCGTAAAACTCTGTTGTTAGGGAAGAACAAGTGCTAGTTGAATAAGCTGGCACCTTGACGGTACCTAACCAGAAAGCCACGGCTAACTACGTGCCAGCAGCCGCGGTAATACGTAGGGGGCTAGCGTTATCCGGAATTACTGGGCGTAAAGGGTGCGTAGGCGGTCTTTCAAGCCAGAAGTGAAAGGCTACGGCTCAACCGTAGT
+
GGGGGGGGGGGGGGGGGGGGGGGGGGGGGGGGGGGGGGGGGGGGGGGGGGGGGGGGGGGGGGGGGGGGGGGGGGGGGGGGGGGGGGGGGGGGGGGGGGGGGGGGGGGGGGGGGGGGGGGGGGGGFGGGGGGGGGGGGGGGCEGGGGGGGFGGGGGGGGGGGGGGGGFGGC>CFFCGGGEGFGGGFFGDGCEGGG8EGGGGGFGGGGGGGGG=FEGEGGGGGGGGGGGGGGGGFEDDDD?DDGEEGDDDBCDC979*8FFFGFC<FC9?FFFB?FFFF:DEFBDEF47<BDFFF
@M04650:207:000000000-C238N:1:1101:14114:11157 1:N:0:19
ACTCCTACGGGAGGCAGCAGTGGGGAATATTGCACAATGGGGGAAACCCTGATGCAGCAACGCCGCGTGAGTGATGAAGGTTTTCGGATCGTAAAGCTCTGTCTTTGGGGAAGATAATGACGGTACCCAAGGAGGAAGCCACGGCTAACTACGTGCCAGCAGCCGCGGTAATACGTAGGTGGCGAGCGTTATCCGGATTTACTGGGCGTAAAGGGAGCGTAGGCGGATGATTAAGTGGGATGTGAAATACCCGGGCTCAACTTGGGTGCTGCATTCCAAACTGGTTATCTAG
+
GGGGGGGGGGGGGGGGGGGGGGGGGGGGGGGGGGGGGGGGGGGGGGGGGGGGGGGGGGGGGGGGGGGGGGGGGGGGGGGGGGGGGGGGGGGGGGGGGGGGGGGGGGGGGGGGGGGGGGGGFGGGGGGGGGGGGGGGGGGGGGGGGGGGGGGGGGGGGGGGGGGGGGGGGGGGGGGGGGGGGGGGGGGGGGGGGGGGGGGGGGGGGGGGGGGGGFGGGGGGGGGGGGGGEG?FFGGGGGF<FGFFGGFGFGGGGGGEDFFFGFGGFGD?FFFFFFFFFFDFFDGFFF=>AFFB
@M04650:207:000000000-C238N:1:1101:15781:11164 1:N:0:19
ACTCCTACGGGAGGCAGCAGTGGGGAATATTGCACAATGGGGGAAACCCTGATGCAGCAACGCCGCGTGAGTGATGAAGGTTTTCGGATCGTAAAGCTCTGTCTTTGGGGAAGATAATGACGGTACCTGAGGAGGAAGCCACGGCTAACTACGTGCCAGCAGCCGCGGTAATACGTAGGTGGCGAGCGTTGTCCGGATTTACTGGGCGTAAAGGGAGCGTAGGCGGATTTTTAAGTGGGATGTGAAATACCCGGGCTCAACTTGGGTGCTGCATTCCAAACTGGTTATCTAG
+
GGGGGGGGGGGGGGGGGGGGGGGGGGGGGGGGGGGGGGGGGGGGGGGGGGGGGGGGGGGGGGGGGGGGGGGGGGGGGGGGGGGGGGGGGGGGGGGGGGGGGGGGGGGGGGGGGGGGGGGGGGGGGGGGGGGGGGDGGGGGGGGGGGGGGGGGGGGGGGGGGGGGGGGGGGGGGGGFGFGGGGGGGGGGCGEGGGGGGGGGGFGGGFGGGGGGFGGGGCGDGGGGGGCGEGFGF?CFGGFGFGF*:CFGFGFGGGGFFFFFFFGGFGGF>46?FFFBDFGFFBGFFB@AFFF<
@M04650:207:000000000-C238N:1:1101:25953:11173 1:N:0:19
ACTCCTACGGGAGGCAGCAGTGGGGAATATTGCACAATGGGGGAAACCCTGATGCAGCAACGCCGCGTGAGTGATGAAGGTTTTCGGATCGTAAAGCTCTGTCTTTGGGGAAGATAATGACGGTACCCAAGGAGGAAGCCACGGCTAACTACGTGCCAGCAGCCGCGGTAATACGTAGGTGGCGAGCGTTATCCGGATTTACTGGGCGTAAAGGGAGCGTAGGCGGATGATTAAGTGGGATGTGAAATACCCGGGCTCAACTTGGGTGCTGCATTCCAAACTGGTTATCTAG
+
GGGGGGGGGGGGGGGGGGGGGGFGGGGGGGGGGGGGGGGGGGGGGGGGGGGGGGGDGGGGGGGGGGGFEFGGGGGGGGGGGGGGGGGGGGFFGGGGGGGGGGGGGGGGEGGGGGGGGGGGFGGGGGGGGGGGGGGGGGGGGGGGGGGGGGGGGGGGGGGGGFGGGGGGGGCGFGGGGGGGGFGGDGGGGEGFGCEGEDDGGGGGGGGDEGEGGGEGGGGGGDACGGECGGC<FCGF7CF4?DFF7CFGFFG*9CDDEFFFGFGGFGG?FBFFFFFFFAGF>A*<@F*4A4@2
@M04650:207:000000000-C238N:1:1101:23468:11173 1:N:0:19
ACTCCTACGGGAGGCAGCAGTGGGGAATATTGCACAATGGGCGAAAGCCTGATGCAGCAACGCCGCGTGAGCGATGAAGGCCTTCGGGTCGTAAAGCTCTGTCCTCAAGGAAGATAATGACGGTACTTGAGGAGGAAGCCCCGGCTAACTACGTGCCAGCAGCCGCGGTAATACGTAGGGGGCTAGCGTTATCCGGAATTACTGGGCGTAAAGGGTGCGTAGGCGGTCTTTCAAGCCAGAAGTGAAAGGCTACGGCTCAACCGTAGTAAGCTTTTGGAACTGTAGGACTGGAGT
+
GGGGGGGGGGGGGGGGGGGGGEFGGGGGGGGGGGGGGGGGGGGGGGGGGGGGGGGGGGFGGGGGGGGGGGEGFFGGGGGGGGGCGFGGGGGGGGGGGGGGGGGGGGCFGGGGGGGDGDEAFEGEE@AFGAFF8CCED<C<D@FGG7FGGGGGGGGGGGGGGFGGGGGGCEGGFF8<:C7FE7EGG5:CB8*8CFGE5C>FFGEGGGFGCEG5FCEFEDC7CCCFGGGDGCF:@FDEG4>7:<BF>D>FFDGCC57D)8F?GFDD:DGF?F?*8**/(,:<FDGFFF?>7)7:<8
@M04650:207:000000000-C238N:1:1101:8787:11174 1:N:0:19
ACTCCTACGGGAGGCAGCAGTGGGGAATATTGCACAATGGGGGAAACCCTGATGCAGCAACGCCGCGTGAGTGATGAAGGTTTTCGGATCGTAAAGCTCTGTCTTTGGGGAAGATAATGACGGTACCCAAGGAGGAAGCCACGGCTAACTACGTGCCAGCAGCCGCGGTAATACGTAGGGGGCTAGCGTTATCCGGAATTACTGGGCGTAAAGGGTGCGTAGGCGGTCTTTCAAGCCAGAAGTGAAAGGCTACGGCTCAACCGTAGTAAGCTTTTGGAACTGTAGGACTTGAGT
+
GGGGGGGGGGGDGGGGGGGGGGGGGGGGGGGGAFGGGGGGGGGGGGGGGGGGGGGFGGGGFGGGGGGFGGGGGGDFGEFGGFFGGGGGGEGGGGGGGGGGGGE?EEFGGGEGGGGGDGGFGGGGGGG9D+AAFGGGC=DAAFBFGG>FEFGFEG7@FGGGCG<ACG@FGGEEECCFGGGGEEGGC*+CEGGGGGGDCE5CFGGFF*;ECE5=FGCF*9DGGGDG5CC7CFCC9+79*9>9?GBFFFFFF<FFGGD>>)7FC><*7>DA?F4**9=F14D:4429*9*)(9*)).
@M04650:207:000000000-C238N:1:1101:20290:11193 1:N:0:19
ACTCCTACGGGAGGCAGCAGTGGGGAATATTGCACAATGGGGGAAACCCTGATGCAGCAACGCCGCGTGAGTGATGAAGGTTTTCGGATCGTAAAGCTCTGTCTTTGGGGAAGATAATGACGGTACCCAAGGAGGAAGCCACGGCTAACTACGTGCCAGCAGCCGCGGTAATACGTAGGTGGCGAGCGTTATCCGGATTTACTGGGCGTAAAGGGAGCGTAGGCGGATGATTAAGTGGGATGTGAAATACCCGGGCTCAACTTGGGTGCTGCATTCCAAACTGGTTATCTAG
+
GGGGGGGGGGGGGGDGEGGGGGGGGGGGGGFGGGGFFFFFGDGGGGGGGGGGGFGGGEGGGGGGGGGGGGGGGGGGGGGGFGGGGGGGGGGGGGGGGGGGGGGGGGGGGGGGGGGGDEGGGGEGGG9=FEGGGGGGGGGGCGEGG7BFFGGFCGGGGGGGGGGFEGGGFGGGG;CFGGGFGGGG:EEEGGGCEFEGGGGGFFFGGFGGGGGC@FDFGGG78CGGGGCGGGGGFGGGFC:*9C?=FFCFFFGGGGGF>@=*:77D:C7:BFF?F?FFFAGFFFGFF?83:?FF
@M04650:207:000000000-C238N:1:1101:11764:11204 1:N:0:19
ACTCCTACGGGAGGCAGCAGTGGGGAATATTGCACAATGGAGGAAACTCTGATGCAGCAACGCCGCGTGAGCGATGAAGGTCTTCGGATCGTAAAGCTCTGTCTTTAGGGATGATAATGACAGTACCTAAGGAGGAAGCCACGGCTAACTACGTGCCAGCAGCCGCGGTAATACGTAGGTGGCGAGCGTTATCCGGATTTATTGGGCGTAAAGAGTTCGTAGGCGGTTTGTCGCGTCGTTTGTGAAATCCCGCAGCTTAACTGTGGGCGTGCAGGCGATACGGGCAGGTTTG
+
DFFE<EFGGEFGGGGGEGGGGGGGGE@FDGGGGGGGGGGGFGDGGFDFGGGGGGGEGDGGGGGGGGEFGEEFFEGGGFGFGGGGGGEGGGEGGC?FFEFCFFAAEF@FGGGGGGGGEFGGGFEEEGEFGGGFGD:BFFFGGGC@FGCGFGFFEGFFGFGGGGGFGDEGG7FFGGGGGG7?F7CE8*=CG5CF9CBG8:*+BFFG9:CCEEEGGGGGCCDDGDGFEGEGG7F7>FC:<55C55>FGGGCBFGGGDCD:BF=<FGG=4<<D>:BF?F312))03>>55.((*1(
@M04650:207:000000000-C238N:1:1101:7304:11217 1:N:0:19
ACTCCTACGGGAGGCAGCAGTGGGGAATATTGCACAATGGGGGAAACCCTGATGCAGCAACGCCGCGTGAGTGATGAAGGTTTTCGGATCGTAAAGCTCTGTCTTTGGGGAAGATAATGACGGTACCCAAGGAGGAAGCCACGGCTAACTACGTGCCAGCAGCCGCGGTAATACGTAGGTGGCGAGCGTTATCCGGATTTACTGGGCGTAAAGGGAGCGTAGGCGGATACTTAAGTGGGATGTGAAATACTTGGGCTCAACCCGAGTACTGCATTCCAAACTGAGTATCTAG
+
GGGGGGGGGGGGGGGGGGGGGGGGGGGGGGGGGGGGGGGGGGGGGGGGGGGGGGGGGGGGGGGGGGGGGGGGGGGGGGGGGGGGGGGGGGGGGGGGGGGGGGGGFFGGGGGGGGGGGGGGGGGGGGGGGGGGGGDGGGGGGGGGGGGGGGGGGGGGGGGGGGGGGGGGGGEGGGGGG@FFFGGGGGGGGGGGGGGGGGGGGGGGGGGGEGGGGGGGGGGGGGGGGGCEGFEGFGGGGGFGFDFFGGGGFGGGGG44;@FFFFDGEGD?FFFFFFFFFFGFFAC?FFFADFFF
@M04650:207:000000000-C238N:1:1101:16559:11227 1:N:0:19
ACTCCTACGGGAGGCAGCAGTGGGGAATATTGCACAATGGGGGAAACCCTGATGCAGCAACGCCGCGTGAGTGATGAAGGTTTTCGGATCGTAAAGCTCTGTCTTCAGGGACGATAATGACGGTACCTGAGGAGGAAGCCACGGCTAACTACGTGCCAGCAGCCGCGGTAATACGTAGGTGGCGAGCGTTGTCCGGATTTACTGGGCGTAAAGGGAGCGTAGGCGGTCTTTCAAGCCAGAAGTGAAAGGCTACGGCTCAACCGTAGTAAGCTTTTGGAACTGTAGGACTTGAGT
+
GGGGGGGGGGGGGGGGGGGGGGGGGGGGGGGGGGGGGGGGGGGGGGGGGGGGGGGGGGGGGGGGGGGGGGGGGGGGGGGGGGGGGGGGGGGGGGGGGGGGGGGGGGGGGGGGGGGGGGGGGGGGGGGGGGGGGGEEGGGGGGGGGGGGGGGGGGGGGGGGGGGGGGGGGGGGGGGGGGGGGGGDDGGDGGGGGGGGGGDGGGGGGGGGGDEGGGGGGDCGGGGGGGGGGGGGFFGGGFFGFGFFGFGGFCFGGGGFEFFFGFCDFGGFFFFFFFFFFBGFFDG?=?=??FF>B4
@M04650:207:000000000-C238N:1:1101:12516:11230 1:N:0:19
ACTCCTACGGGAGGCAGCAGTGGGGAATATTGCACAATGGGGGAAACCCTGATGCAGCAACGCCGCGTGAGTGATGAAGGTTTTCGGATCGTAAAGCTCTGTCCTCAAGGAAGATAATGACGGTACTTGAGGAGGAAGCCCCGGCTAACTACGTGCCAGCAGCCGCGGTAATACGTAGGGGGCTAGCGTTATCCGGAATTACTGGGCGTAAAGGGTGCGTAGGCGGTCTTTCAAGCCAGAAGTGAAAGGCTACGGCTCAACCGTAGTAAGCTTTTGGAACTGTAGGACTTGAGT
+
GGGGGGGGGGGGGGGGGGGGGGGGGGGGGGGGGGGGGGGGGGGGGGGGGGGGGGGGGGGGGGGGGGGGGGGGGGGGGGGGGGGGGGGGGGGGGGGGGGGGGGGGGGGGGGGGGGGGGGGGGGGGGGGGGGGGGGGGGGGGGGGGGGGGGGGGGGGGGGGGGGGGGGGGGGGGGGGFFFGGGGGGGGGGGGGGGGEGGGGGGGGGGGGGGGGGGCGGGGGGGGGGGGGGGGGGFGGGGGFGFFFFGGGGFGGGGGGFFF4FGFGDFGGFFFFBFFFFFBGFFBGBFFFFFFFAF-
@M04650:207:000000000-C238N:1:1101:11904:11239 1:N:0:19
ACTCCTACGGGAGGCAGCAGTGGGGAATATTGCACAATGGGCGAAAGCCTGATGCAGCAACGCCGCGTGAGCGATGAAGGCCTTCGGGTCGTAAAGCTCTGTCCTCAAGGAAGATAATGACGGTACTTGAGGAGGAAGCCCCGGCTAACTACGTGCCAGCAGCCGCGGTAATACGTAGGGGGCTAGCGTTATCCGGAATTACTGGGCGTAAAGGGTGCGTAGGCGGTCTTTCAAGCCAGAAGTTAAAGGCTACGGCTCAACCGTAGTAAGCTTTTGGAACTGTAGGACTTGAGG
+
GGGGGGGGGGGGGGGGGGGGGGGGGFGGGGGGGGGGGGGGGGGGGGGGGGGGGGGGGGGGGGGGGGGGGGGCFGGGGGGGGGGGGGGGGGGGGGGGGGGGGGGGGGGGGGGGGGFGGGGGGGGGGGGGGGGGGGGGGFGGGGGGGGGGGCGGGFGGGGGGGGGGGGGGGGGGGGGGFFEGGGGGGGGGGGGGGFGGGGGGGGFFGGFE?EGGGGGGGGGGGGEFGGGGDGFGFFFGGGFGFGFFGGGDFGGF4DGEFFF?F45*7C*-87=@BB6@B?D)9<>BFFFD>FF)5(
@M04650:207:000000000-C238N:1:1101:15748:11248 1:N:0:19
ACTCCTACGGGAGGCAGCAGTGGGGAATATTGCACAATGGGGGAAACCCTGATGCAGCAACGCCGCGTGAGTGATGAAGGTTTTCGGATCGTAAAGCTCTGTCTTTGGGGAAGATAATGACGGTACCCAAGGAGGAAGCCACGGCTAACTACGTGCCAGCAGCCGCGGTAATACGTAGGTGGCGAGCGTTATCCGGATTTATTGGGCGTAAAGGGAGCGTAGGCGGATACTTAAGTGGGATGTGAAATACTTGGGCTCAACCCGAGTACTGCATTCCAAACTGAGTATCTAG
+
GGGGGGGGGGGGGGGGGGGGEGGGGGGGGGGGGGGGGGGGGGGGGGGGGGGGGGGGGGGGGGGGGGGGGGGGGGGGGGGGGGGGGGGGGGGGGGGGGGGGGGGGGGGGGGGGGGGGGGGGGGGGGGGGGGGGGGGGGGGGGGGGGGGGGGGGGGGGGGGGGGGGGGGGGGGGGGGGGGGGGGGGGGGGGGGGFGGGGGGGGGGFGGGGGDEGGGGGGGGDGGGGGGGGGGFGFGGGGCFCFGFBCGGGFGGGGFGFFFFFGFGGFGGFFFFFFFFFAFG=>BGFFFFBA=FF
@M04650:207:000000000-C238N:1:1101:19038:11283 1:N:0:19
ACTCCTACGGGAGGCAGCAGTGGGGAATATTGCACAATGGAGGAAACTCTGATGCAGCAACGCCGCGTGAGCGATGAAGGTCTTCGGATCGTAAAGCTCTGTCTTTAGGGATGATAATGACAGTACCTAAGGAGGAAGCCACGGCTAACTACGTGCCAGCAGCCGCGGTAATACGTAGGTGGCGAGCGTTATCCGGATTTATTGGGCGTAAAGGGAGCGTAGGCGGATACTTAAGTGGGATGTGAAATACTTGGGCTCAACCCGAGTACTGCATTCCAAACTGAGTATCTAG
+
GGGGGGGGGGGGGGGGGGGGGGGGGGGGGGGGGGGGGGGGGGGGGGGGGGGGGGGGGGGGGGGGGGGGGFGGGGGGGGGGGGGGGGGGGGGGGGGGGGGGGGFGFGGFGGGGGGGGGGGGGGGGGGGGGGGGGGGGGGGGGGGGGGGGGGGGGGGGGGGGGGGGGGGGGGGGGGGGGGGGGGGGDGDEGGGGGGGGECCFGGGGGGGGEEGGGGGFEDGGGGEGGGEEGGGGFGFGFGFFFGFFCCFGFGGG7C44>FFFGFDCBDGFF?4@FFF?BFGFFFFFFFFFA9F>
@M04650:207:000000000-C238N:1:1101:16035:11313 1:N:0:19
ACTCCTACGGGAGGCAGCAGTGGGGAATATTGCACAATGGGCGCAAGCCTGATGCAGCCATGCCGCGTGTATGAAGAAGGCCCTAGGGTTGTAAAGTACTTTCAGTCGGGAGGAAGGCGTTGATGCTAATATCATCAACGATTGACGTTACCGACAGAAGAAGCACCGGCTAACTCCGTGCCAGCAGCCGCGGTAATACGGAGGGTGCAAGCGTTAATCGGAATTACTGGGCGTAAAGCGCACGCAGGCGGTTGATTAAGTTAGATGTGAAATCCCCGGGCTTAACCTGGGAAT
+
GGGGGGGGGEGGGGGGGGGECEGGGDGGGFGFGGGGFFAGFFDGGGGGGGGGGGGGGGGCGGFGGGGGEFGGGGGGGC@EFCGGGGGGGGGGGGGGGGGGGGFFGGGGGGGGGGGGGGGEFGGFGGFGFGGGGGGGFAFGGGGGGGGFGGGGGECEFCFFGFFGFFGC78F8DFDFCGFGGGGGGGGEFEGDEGGGGFGGG>?EGGGDDCCFGGGGCGFCCCEGCC??<CGC5C<C<FFG:<:B37DCD3DDDG<FFFFFCFGGBCGA**98FFFFB6DB39FFBBF><5512(
@M04650:207:000000000-C238N:1:1101:15869:11320 1:N:0:19
ACTCCTACGGGAGGCAGCAGTAGGGAATCTTCCGCAATGGACGAAAGTCTGACGGAGCAACGCCGCGTGTGTGATGAAGGATTTCGGTTCGTAAAGCACTGTTGTTAAGGAAGAACAGTAATAAGAGTCACTGCTTATTATATGACGGTACTTAACCAGAAAGCCACGGCTAACTACGTGCCAGCAGCCGCGGTAATACGTAGGTGGCAAGCGTTATCCGGAATTATTGGGCGTAAAGCGCGCGTAGGCGGCAAGATTAGTCTGATGTGAAAGCCCTCGGCTCAACCGAGGA
+
GGGGGGGGGGGGGGGGGGGGGGGGGGGGGGGGGGGGGGGGGGGGGGGGGGGGGGGGGGGGGGGGGGGGGGGGGGGGGGGGGGGGGGGGGGGGGGGGGGGGGGGGGGGGGGGGGGGGGGGGGGGGGGGGGGGGGGGGGGGGGGGGGGGGGGGGGGGGGGGGGGGGGGGGGGGGGGGGGGGGGGGGGGFGGGGEGGGGGGGGGGGGGGGGGGGFEGGDGGGGGGGGGGGGGGGGFGGGGGFGFGFFGGGGFGGGGCFFFFFFGFGGFGGFFFFFFFF>:?G@D?GFFF@60>EB
@M04650:207:000000000-C238N:1:1101:27322:11321 1:N:0:19
ACTCCTACGGGAGGCAGCAGTAGGGAATCTTCGGCAATGGACGAAAGTCTGACCGAGCAACGCCGCGTGAGTGAAGAAGGTTTTCGGATCGTAAAACTCTGTTGTTAGAGAAGAACAAGGACGTTAGTAACTGAACGTCCCTTGACGGTATCTAACCAGAAAGCCACGGCTAACTACGTGCCAGCAGCCGCGGTAATACGTAGGTGGCGAGCGTTATCCGGATTTACTGGGCGTAAAGGGAGCGTAGGCGGATGATTAAGTGGGATGTGAAATACCCGGGCTCAACTTGGGTGC
+
GGGGGGGGGGGGGGGGGGGGGGGGGGGFGGGGGGGGGGGGGGGGEGGGGGGGGGGGGGGGGGGGGGGGEGGGGGGGGGGGEFGGGGGGGGGGGGGGGGGGGGGGGGGGGGGGGGGGGCGGGGGGGGGGGGGGGGGGGGGGGGFGGGGGGGGGGFGGGGGGGGGGGGGGGGGGCGGGGGGGGGGGGGGGGGGGGGGG9?EFGGFEGFGGGGGCCEGGGGGGGGGCFFFGGGGGFGGGGGFGFGFFGDGGFGGGDGCF?FFFFFFGFFDBFFF?FF?F:BG:BBGFFFFABFFFF0
@M04650:207:000000000-C238N:1:1101:5329:11334 1:N:0:19
ACTCCTACGGGAGGCAGCAGTGGGGAATATTGCACAATGGGCGAAAGCCTGATGCAGCAACGCCGCGTGAGCGATGAAGGCCTTCGGGTCGTAAAGCTCTGTCCTCAAGGAAGATAATGACGGTACTTGAGGAGGAAGCCCCGGCTAACTACGTGCCAGCAGCCGCGGTAATACGTAGGGGGCGAGCGTTATCCGGATTTACTGGGCGTAAAGGGAGCGTAGACGGATGATTAAGTGGGATGTGAAATACCCGGGCTCAACTTGGGTGCTGCATTCCAAACTGGTTATCTAG
+
GGFGGGGGGGGGGGGGGGGGGGGGGGGGGGGGGGGGGGGGGGGEGGGGGGGGGGGGGGGGGGGGGGGGGGGGGGEGGGGGGGGGGGGGGGGGGGGGGGGGGGGD?FGGGGGGGGCFGGGGGGGEGGGGGGGGGGGEGGFCD@7FGGGEFGGGGCFGEGGGGGBDEEGGC**BFGG?CFGGGGDE:::E?ECCFFEEE>E<??CFGGGC:EE7FGGGCGDG8>5<*:=CED::BFFGFGFF?DFBCFGCFF*7CDGBEFF4*67CFGDBEFFF:4FFFAGFFFGF7?=<44BB
@M04650:207:000000000-C238N:1:1101:8526:11392 1:N:0:19
ACTCCTACGGGAGGCAGCAGTGGGGAATATTGCACAATGGGGGAAACCCTGATGCAGCAACGCCGCGTGAGTGATGAAGGTTTTCGGATCGTAAAGCTCTGTCCTCAAGGAAGATAATGACGGTACTTGAGGAGGAAGCCCCGGCTAACTACGTGCCAGCAGCCGCGGTAATACGTAGGGGGCTAGCGTTATCCGGAATTACTGGGCGTAATGGGTGCGTAGGCGGTCTTTCAAGCCAGAAGTGAAAGGCTACGGCTCAACCTTAGTAAGCTTTTGGAACTGTAGGACTTGAGT
+
GGGGGGGGGGGGGGGGGGGGGGGGGGGGGGGGGGGGGGGGGGGGGG@EFGGGGGGGGGGGGGGGGGGGGGGGGGGGGGGGGGGGGEGFGGGGGGGGGGGG9FEDFGGGGGGGGGFGGGF9FCEGGCGGCGC8A>BFF@C=FCF+@F>FCD@A@FCECFGCFCFFE>CDCE*@F9BCCCGF7CEC8ECGGGGGF<CEGEF6CBCFFFGEEGE*<?63*7)1;>*<ECE=EFE7=?:CFDFCFGF*02:74C49C<D3@:FFF4**9>:-/9?=?F?7(,*/67C?@**,(/9)46
@M04650:207:000000000-C238N:1:1101:11289:11393 1:N:0:19
ACTCCTACGGGAGGCAGCAGTGGGGAATATTGCACAATGGGCGCAAGCCTGATGCAGCCATGCCGCGTGTATGAAGAAGGCCTTAGGGTTGTAAAGTACTTTCAGCGGGGAGGAAGGTGATAAGGTTAATACCCTTATCAATTGACGTTACCCGCAGAAGAAGCACCGGCTAACTCCGTGCCAGCAGCCGCGGTAATACGGAGGGTGCAAGCGTTAATCGGAATTACTGGGCGTAAAGCGCACGCAGGCGGTCAATTAAGTCAGATGTGAAAGCCCCGAGCTTAACTTGGGAAT
+
GGGGGGGGGGGGGGGGGGGGGGGGGGGGGGGGGGGGGGGCGGGGGGGGGGGGGFGGGGFGFDGGGGGEGGGGGGGGGGGGG8FG<FGGGFGGGGGGFFGGGGFGGFEGGGGGEGDGGGGGGGGGGGGDCF9=>DGGGFFFED,CFFGG@FG<FF<:F@FGFG,C8FFGGDGGGF?DCEGGGGFGGGGGGGGEGGGCFGFF8=8BCEGGGGGDG/?*CF>7C3=FGCF?C4CGEE3CCCFDEC@BGGDC:DDGCCF=B?@FE@>C4:CA6F??6@@>:>C@FF<6B68<A/<6>2
@M04650:207:000000000-C238N:1:1101:8718:11395 1:N:0:19
ACTCCTACGGGAGGCAGCAGTGGGGAATATTGCACAATGGGGGAAACCCTGATGCAGCAACGCCGCGTGAGTGATGAAGGTTTTCGGATCGTAAAGCTCTGTCTTTGGGGAAGATAATGACGGTACCCAAGGAGGAAGCCACGGCTAACTACGTGCCAGCAGCCGCGGTAATACGTAGGTGGCGAGCGTTATCCGGATTTACTGGGCGTAAAGGGAGCGTAGGCGGATGATTAAGTGGGATGTGAAATACCCGGGCTCAACTTGGGTGCTGCATTCCAAACTGGTTATCTAG
+
GGGGGGGGGGGGGGGGGGGGGGGGGGGGGGGGGGGGGGGGGGGGGGGGGGGGGGGGGGGGGGGGGGGGGGGGGGGGGGGGGGGGGGGGGGGGGGGGGGGGGGGGGGGGGGGGGGGGGGGGGGGGGGGGGGGGGGGGGGGGGGGGGGGGGGGGGGGGGGGGGGGGGGGGGGGGGGGGGGGGGGGGGGGGGGGGGFEG5CGGGGGGFGGGGGGGGGCEEGGGGGGGGGGGGDGGFGFGFGFGFDFFGGGGFGGFGGGF3>FFG6FGFGG?FFFFFFFFFFGFFFGFFFFFFFFA
@M04650:207:000000000-C238N:1:1101:28651:11410 1:N:0:19
ACTCCTACGGGAGGCAGCAGTGGGGAATATTGCACAATGGGCGCAAGCCTGATGCAGCCATGCCGCGTGTATGAAGAAGGCCTTAGGGTTGTAAAGTACTTTCAGCGGGGAGGAAGGTGATAAGGTTAATACCCTTGTCAATTGACGTTACCCGCAGAAGAAGCACCGGCTAACTCCGTGCCAGCAGCCGCGGTAATACGGAGGGTGCAAGCGTTAATCGGAATTACTGGGCGTAAAGCGCACGCAGGCGGTCTGTCAAGTCGGATGTGAAATCCCCGGGCTCAACCTGGGAAC
+
GGGGGGGGGGGGGGGGGGGGGGGGGGEGGGGGGGGGGGGGGGGGGGGGGGGGGGGGGGGGGGGGGGGGGGGGFGGGGGGGGGGGGGGGGGGGFGGGGGGGGGGGGGDGGGGGGGCFEGGGGGGFGGFFGGGGGGGEGGGGGFGGFGGFFGGGGEE7FGGGGGGGGGGGGDEEGGGGFEGGGGGGGGGGGGDEGGGGG9B>CEEGGGGGGGGFGGC5=>FGEDCGGGGGGGGGFGGGCFFGBC>@375>>GGDDC*9BFFFFFGG>DGBFFFFFF?@:;D>EF<FFF>BBFF:?(
@M04650:207:000000000-C238N:1:1101:21574:11421 1:N:0:19
ACTCCTACGGGAGGCAGCAGTGGGGAATATTGCACAATGGGCGAAAGCCTGATGCAGCAACGCCGCGTGAGCGATGAAGGCCTTCGGGTCGTAAAGCTCTGTCCTCAAGGAAGATAATGACGGTACTTGAGGAGGAAGCCCCGGCTAACTACGTGCCAGCAGCCGCGGTAATACGTAGGGGGCTAGCGTTATCCGGAATTACTGGGCGTAAAGGGTGCGTAGGCGGTCTTTCAAGCCAGAAGTGAAAGGCTACGGCTCAACCGTAGTAAGCTTTTGGAACTGTAGGACTTGAGT
+
GGGGGGGGGGGGGGGGGGGGGGGGGGGGGGGGGGGGGGGGGGGGGGGGGGGGGGGGGGGGGGGGGGGGGGGGGGGGGGGGGGGGGGGGGGGGGGGGGGGGGGGGGGGGGGGGGFGGGGGGGGGGGGGGGGGGGGGGGGGGGGGGGGGGGGGGGGGGGGGGGGFGGGGGGGGGGGGGGGGGGGGGGFF7CEGGGGGGGDGGGGGGGGGGGGGGGGGGGGGGGGGGGGGGGGGGFGGGGGFGFGFFFGGGFGGGGGGDEFFFGFGG@CGDFFFFFFFFB776@FCFFFFFBFFA7.
@M04650:207:000000000-C238N:1:1101:17433:11430 1:N:0:19
ACTCCTACGGGAGGCAGCAGTGGGGGATATTGCACAATGGGGGGAACCCTGATGCAGCAACGCCGCGTGAGTGATGAAGGTTTTCGGATCGTAAAGCTCTGTCTTTGGGGAAGATAATGACGGTACCCAAGGAGGAAGCCACGGCTAACTACGTGCCAGCAGCCGCGGTAATACGTAGGTGGCAAGCGTTGTCCGGATTTATTGGGCGTAAAGCGAGCGCAGGCGGTTTCTTAAGTCTGATGTGAAAGCCCCCGGCTCAACCGGGGAGGGTCATTGGAAACTGGGAGACTTG
+
GGGGGGGGGGGGGGGGGGGGGGGGGGGGGGGGGGGGGGGGGGGGGGGGGGGGGGGGGGGGGGGGGGGGGGGGGGGGGGGGGGGGGGGGGGGGGGGGGGGGGGGGGGGGGGGGGGGGGGGGGGGGGGGGGGGGGGGGGGGGGGGGGGGGGGGGGGGGGGGGGGGGGGGGGGGGGGGFGGGGGGGGGGGGGGGGGGGGEEEFGGGGGGGEGGGGFCEEEGGGGGGGGGCGGGGFFGGFDFFDFFFBFGGGFFGGGGGFEEFFFFGGFGG;@EBF4FFF:?>?@<FFF)71:662
@M04650:207:000000000-C238N:1:1101:28139:11437 1:N:0:19
ACTCCTACGGGAGGCAGCAGTAGGGAATCTTCGGCAATGGACGAAAGTCTGACCGAGCAACGCCGCGTGAGTGAAGAAGGTTTTCGGATCGTAAAACTCTGTTGTTAGAGAAGAACACCCACCATAGGAAATGATGGTGGCATGACGGTATCTAACCAGAAAGCCACGGCTAACTACGTGCCAGCAGCCGCGGTAATACGTAGGTGGCAAGCGTTGTCCGGATTTATTGGGCGTAAAGGGAGCGCAGGCGGTGACTTAAGTCTGATGTGAAAGCCCACGGCTTAACCGTGGAGG
+
EEFGGGGFGGGEGGGGGGGGGFGDEGGGGGGGEGGGGGGGGGCG7FEFFGGGGGGGGGEGGGGGGGGCFFGGF9FFGGGCFGFGGGG+CEEEFFGAFFGGGGFGGGGFFGGGFGEFFFGDGGC<DDFFFEE9?FGG9FFGGFGGCF>CEGGGGGCGFCFGCEG@:FGECEFEGGGGGDGFGGGCFG8CC>5CGEGDFCGFCFFGGGGFC+==ECC=EF:CD5E597+CFGC=<*)/1:7*7CEFGGC3>39/71>FB=99C?G:9?C>==FBFF4>:?GBF>))6=F;6>31:<
@M04650:207:000000000-C238N:1:1101:17295:11451 1:N:0:19
ACTCCTACGGGAGGCAGCAGTGGGGAATATTGCACAATGGGGGAAACCCTGATGCAGCAACGCCGCGTGAGTGATGAAGGTTTTCGGATCGTAAAGCTCTGTCTTTGGGGAAGATAATGACGGTACCCAAGGAGGAAGCCACGGCTAACTACGTGCCAGCAGCCGCGGTAATACGTAGGTGGCGAGCGTTATCCGGATTTACTGGGCGTAAAGGGAGCGTAGGCGGATGATTAAGTGGGATGTGAAATACCCGGGCTCAACTTGGGTGCTGCATTCCAAACTGGTTATCTAG
+
GGGGGGGGGGGGGGGGGGGGGGGGGGGGGGGGGGGGGGGGGGGGGGGGGGGGGGGGGGGGGGGGGGGGGGGGGGGGGGGGGGGGGGGGGGGGGGGGGGGGGGGGGGGGGGGGGGGGGGGGGGGGGGGGGGGGGGEEGGGGGGGGGGGGGGGGGGGGGGGGGGGGGGGGGGGGEGGGGGGGGGGGGGGGGGGGGGGGGGGGGGGGGGGGGGGGGGGGECDGGGGGGGCEGGGGFGFGGGFG?DFFGGGGFGGGGGGE33??GFFD?CD:>FFFFFFFBBGFFAGFFFFF<F=)
@M04650:207:000000000-C238N:1:1101:18992:11453 1:N:0:19
ACTCCTACGGGAGGCAGCAGTGGGGAATATTGCACAATGGGCGAAAGCCTGATGCAGCAACGCCGCGTGAGCGATGAAGGCCTTCGGGTCGTAAAGCTCTGTCCTCAAGGAAGATAATGACGGTACTTGAGGAGGAAGCCCCGGCTAACTACGTGCCAGCAGCCGCGGTAATACGTAGGTGGCAAGCGTTGTCCGGATTTATTGGGCGTAAAGCGAGCGCAGGCGGTTCGTCGCGTCCGGTGTGAAAGTCCATCGCTTAACGGTGGATCCGCGCCGGGTACGGGCGGGCTTG
+
GGGGGGGGGGGGGGGGGGGGGGGGGGGGGGGGGGGGGGGGGGGGGGGGGGGGGGGGGGGGGGGGGGGGGGGGGGGGGGGGGGGGGGGGGGGGGGGGGGGGGGGGGGGGGGGGGGGGGGGGGGGGGGGGGGGGGGGGGGGGGGGGGGGGGGGGGGGGGGGGGGGGGGGGGGGGGGGGGGGGGGGGGGGGGGGGGGGGGGGGGGGGGGFGGGGGGGGGGGGGGGGGGGGGGGGGFGGEGGFG>D>B7>FGFGGGGGGFFFFFGFDD:DC??5@>>>DFFFD::?G:7B>>FF49
@M04650:207:000000000-C238N:1:1101:19763:11494 1:N:0:19
ACTCCTACGGGAGGCAGCAGTGGGGAATATTGCACAATGGGGGAAACCCTGATGCAGCAACGCCGCGTGAGTGATGAAGGTTTTCGGATCGTAAAGCTCTGTCTTTGGGGAAGATAATGACGGTACCCAAGGAGGAAGCCACGGCTAACTACGTGCCAGCAGCCGCGGTAATACGTAGGTGGCGAGCGTTATCCGGATTTACTGGGCGTAAAGGGAGCGTAGGCGGATGATTAAGTGGGATGTGAAATACCCGGGCTCAACTTGGGTGCTGCATTCCAAACTGGTTATCTAG
+
GGGGGGGGGGGGGGGGGGGGGGGGGGGGGGGGGGGGGGGGGGGGGFGGGGGGGGGGGGGGGGGGGGGGGGGGGGGGGGGGGGGGGGGGGGGGGGGGGGGGGGGGGGGGGGGGGGGGGGGGGGDGGGGGGGGGGGGGGGGGGFEGGGGG<AEGFGFGGGGGGGGGGEEGFDCGCGGGGGEGGFGGEGGGGGGGGGGGCECFFGGGGGGGGGGGGGGGGGGGGGEFEGGDGFEEFCGGGGFFFGFBFGGG?FFGDGG>:FFFFF>FFDGB@FFFFFFFFAGFFFGF69@BFF?2
@M04650:207:000000000-C238N:1:1101:10855:11511 1:N:0:19
ACTCCTACGGGAGGCAGCAGTGGGGAATATTGCACAATGGGCGCAAGCCTGATGCAGCCATGCCGCGTGTATGAAGAAGGCCCTAGGGTTGTAAAGTACTTTCAGTCGGGAGGAAGGCGTTGATGCTAATATCATCAACGATTGACGTTACCGACAGAAGAAGCACCGGCTAACTCCGTGCCAGCAGCCGCGGTAATACGGAGGGTGCAAGCGTTAATCGGAATTACTGGGCGTAAAGCGCACGCAGGCGGTTGATTAAGTTAGATGTGAAATCCCCGGGCTTAACCTGGGAAT
+
GGGGGGGGGGGGGGGGGGGGGGGGGGGGGGGGGGGGGGGGGGGGGGGGGGGGGGGGGGGGGGGGGGGGGGGGGGGGGGGGGGGGGGGGGGGGGGGGGGGGGGGGGGGGGGGGGGGGGGGGGGGGGGGGGGGGGFGGGGGGGGGGGGGGGGGGGGGGGGGGGGGGGGGGGGGGGGGGGGGGGGGGGGGGGGGGGGGGGGGGGGGGGGGGGGGGGEGGGGGGEGEFGGGGEFGGFGGGGGFGFGFFGGGGFGGDGG:FFFFFGFGG?FFFFFFFFF@::>DFFFC?FFFFFF>?:(
@M04650:207:000000000-C238N:1:1101:20516:11522 1:N:0:19
ACTCCTACGGGAGGCAGCAGTGGGGAATATTGCACAATGGGGGGAACCCTGATGCAGCAACGCCGCGTGAGTGATGAAGGTTTTCGGATCGTAAAGCTCTGTCTTTGGGGAAGATAATGACGGTACCCAAGGAGGAAGCCACGGCTAACTACGTGCCAGCAGCCGCGGTAATACGTAGGTGGCGAGCGTTATCCGGATTTACTGGGCGTAAAGGGAGCGTAGGCGGATGATTAAGTGGGATGTGAAATACCCGGGCTCAACTTGGGTGCTGCATTCCAAACTGGTTATCTAG
+
GGGGGGGGGGGGGGGGGGGGGGGGGGGGGGGGGGGGGGGGFGGGGGGGGGGGGGGGGGGGGGGGGGGGGGGGGGGGGGGGGGGGGGGGGGGGGGGGGGGGGGGGGGGGGGGGGGGGGGGGGGGGGGGGGGGGGGGGGGGGGGGGGGGGGGGGGFGGGGGGGGGGGGGGGGGGGGGGGGGGGGGGGGGGGGGGGGGGGGGGG7CEGGGGGGGGGGGFEGGGGGGGGGDGGGGGFGFGGGFFFGFFGGGGFFGGG:C@3@F=0=CFFG7::6FFFF=?A<FFFAF69B?BFFFF
@M04650:207:000000000-C238N:1:1101:24053:11535 1:N:0:19
ACTCCTACGGGAGGCAGCAGTGGGGAATATTGCACAATGGGGGAAACCCTGATGCAGCAACGCCGCGTGAGTGATGAAGGTTTTCGGATCGTAAAGCTCTGTCTTTGGGGAAGATAATGACGGTACCCAAGGAGGAAGCCACGGCTAACTACGTGCCAGCAGCCGCGGTAATACGTAGGTGGCGAGCGTTATCCGGATTTACTGGGCGTAAAGGGAGCGTAGGCGGATGATTAAGTGGGATGTGAAATACCCGGGCTCAACTTGGGTGCTGCATTCCAAACTGGTTATCTAG
+
GGGGGGGGEGG@FGGGGGGGGGGGGGGGGGGGGGGGGGGGGGGGGGGGGGGGFFGGGGGFGGEGGGGGGGGGGGGGGGGGEGFGFGGGGGGGDGGGGGGGGGGGGGGGGGGGGGGGGGGGGGGGGEFGGGGGGGGGFGGGGGGGGGGGGGGGGGGGGGFGGGGGGGGGEGGGGFGGGGGFGGGGGGGGGGGGGGGGGGGGEGGGGGGGGGGEGGDGGGGGGGGGGGDEGDCCFEGGGF@*6<FFGGGF?FDGDDGFFFFF6=FGFGGF>FFFFFFFFFDB@AGF*=@<<?=A
@M04650:207:000000000-C238N:1:1101:20530:11556 1:N:0:19
ACTCCTACGGGAGGCAGCAGTGGGGAATATTGCACAATGGGCGAAAGCCTGATGCAGCAACGCCGCGTGAGCGATGAAGGCCTTCGGGTCGTAAAGCTCTGTCCTCAAGGAAGATAATGACGGTACTTGAGGAGGAAGCCCCGGCTAACTACGTGCCAGCAGCCGCGGTAATACGTAGGGGGCTAGCGTTATCCGGAATTACTGGGCGTAAAGGGTGCGTAGGCGGTCTTTCAAGCCAGAAGTGAAAGGCTACGGCTCAACCGTAGTAAGCTTTTGGAACTGTAGGACTTGAGT
+
GGGGGGGGGGGGGGGGGGGGGGGGGGGGGGGGGGGGGGGGGGGGGGGGGGGGGGGGGGGGGGGGGGGGGGGGGGGGGGGGGGGGGGGGGGGGGGGGGGGGGGGGGGGGGGGGGGGGGGGGGGGGGGGGGGGGGGGGGGGGGGGGGGGGGGGGGGGGGGGGGGGGGGGGEGGGGGGGFGGGGGGGGGGGGGGGGGGGGGGGGGGGGGGGGGGGGGEGGGGGGGGGGGGGGGGGFGGGGGFFFGFFF7FGFGGGGGGFFFFFFFGD@DGFFFFFFFFFF?GF?B>FFFFFFFF>D-
@M04650:207:000000000-C238N:1:1101:12078:11582 1:N:0:19
ACTCCTACGGGAGGCAGCAGTGGGGAATATTGCACAATGGGCGAAAGCCTGATGCAGCAACGCCGCGTGAGCGATGAAGGCCTTCGGGTCGTAAAGCTCTGTCCTCAAGGAAGATAATGACGGTACTTGAGGAGGAAGCCCCGGCTAACTACGTGCCAGCAGCCGCGGTAATACGTAGGGGGCTAGCGTTATCCGGAATTACTGGGCGTAAAGGGTGCGTAGGCGGTCTTTCAAGCCAGAAGTGAAAGGCTACGGCTCAACCGTAGTAAGCTTTTGGAACTGTAGGACTTGAGG
+
GGGGGGGGGGGGGGGGGGGGGGGGGGGGGGGGGGGGGGGGGGGGGGGGGGGGGGGGGGGGGGGGGGGGGGGGGGGGGGGGGGGGGGGGGGGGGGGGGGGGGGGGGGGGGGGGGGGGGGGGGGGGGGGGGGGGGGGGGGGGGGGGGGGGGGGGGGGGGGGGGGGGGGGGGGGGGGGGGGGGGGGGGGGGEGCGGGGGGGGGGGGGGGGGEGGGGGGGGGGDGGEGGGGGGGGGFGGGFGFGFGFFGGGGFGGGGGGF:BFFGFGGFGGBFFFFFFFF>7CFFF77FFFFFFFFF0
@M04650:207:000000000-C238N:1:1101:9788:11640 1:N:0:19
ACTCCTACGGGAGGCAGCAGTGGGGAATATTGCACAATGGGGGAAACCCTGATGCAGCAACGCCGCGTGAGTGATGACGGTCTTCGGATTGTAAAGCTCTGTCTTTGGGGACGATAATGACGGTACCCAAGGAGGAAGCCACGGCTAACTACGTGCCAGCAGCCGCGGTAATACGTAGGTGGCGAGCGTTGTCCGGATTTACTGGGCGTAAAGGGAGCGTAGGCGGATTTTTAAGTGGGATGTGAAATACCCGGGCTCAACTTGGGTGCTGCATTCCAAACTGGTTATCTAG
+
GGGGGGGGGGGGGGGGGGGGGGGGGGGGGGGGGGGGGGGGGGGGGGGGGGGGGGGGGGGGGGGGGGGGGGGGGGGGGGGGGGGGGGGGGGGGGGGGGGGGGGGGGGGGGGGGGGGGGGGGGGGGGGGGGGGGGGGGGGGGGGGGGGGGGGGGGGGGGGGGGGGGGGGGGGGGGGGGGGGGGGGGGGGGGGGGGGGGGGGGGGGFGGGGGGGGCFDC=3<DEGGGGGGGGGGGFGGGGGFFFGFFGGGFFGGGDDGFBFFFGFGGFDGFFFFFFFF?<AFFFFF?FFB<FFFF
@M04650:207:000000000-C238N:1:1101:26943:11653 1:N:0:19
ACTCCTACGGGAGGCAGCAGTAGGGAATCTTCGGCAATGGACGAAAGTCTGACCGAGCAACGCCGCGTGAGTGAAGAAGGTTTTCGGATCGTAAAACTCTGTTGTTAGAGAAGAACAAGGACGTTAGTAACTGAACGTCCCCTGACGGTATCTAACCAGAAAGCCACGGCTAACTACGTGCCAGCAGCCGCGGTAATACGTAGGTGGCGAGCGTTGTCCGGATTTACTGGGCGTAAAGGGAGCGTAGGCGGATTTTTAAGTGGGATGTGAAATACTCAGGCTCAACCTGGGGGG
+
GGGGGGGGGGGGGGGGGGGGGGGGGGGGGGGGGGGGGGGGGGGGGGGGGGGGGGGGGGGGGGGGGGGGGGGGGGGGGGGG=FGGGGGGGGGGGGGGGGGGGGGGGGGGGGGGGGGGGGGGGGGFGGGGGGGGGGGGGGGGGGGGGGGGGGGGGGGGGGGGGGGFGGFGGGGGGGGGGGGGGGGGGGGGGGGGGGGGFEGGGGGGGGGGGGGGGGGGGGGGGGGEGG?FGGGGFGGGGGFGFGFFGGGGFGGGD**9FFFFGFGGFDGFFFFFFBF??DGFFFFFFFFFFFFFF(
@M04650:207:000000000-C238N:1:1101:20466:11654 1:N:0:19
ACTCCTACGGGAGGCAGCAGTGGGGAATATTGCACAATGGGGGAAACCCTGATGCAGCAACGCCGCGTGAGTGATGAAGGTTTTCGGATCGTAAAGCTCTGTCTTTGGGGAAGATAATGACGGTACCCAAGGAGGAAGCCACGGCTAACTACGTGCCAGCAGCCGCGGTAATACGTAGGTGGCGAGCGTTATCCGGATTTACTGGGCGTAAAGGGAGCGTAGGCGGATGATTAAGTGGGATGTGAAATACCCGGGCTCAACTTGGGTGCTGCATTCCAAACTGGTTATCTAG
+
GGGGGGGGGGGGGGGGGGGGGGGGGGGGGGGGGGGGGGGGGGGEGGGGGGGFGFGGGGGGGGGGGGGGGGGGGGGGGGGGC,FFGGGFG7FGGEGGGGGGAFGF,BFGGGGGGGGGGGGGFGGGGGGGF<BFGAGGGGGGGFGGGGDGGGCFFGGGGGGGGGGGGGGGGGGGGGGGFGGFGGGGGGGGGGD89<CGEEGGGGGGGGGGGDC=FC>FGGGGGGEGGG5CE4@CFGGGCGF76DFFGCGGFG6*>CGFEFFFFF7:<GD8>FFF:FFFB2DFFFGF99=):FFF
@M04650:207:000000000-C238N:1:1101:16438:11654 1:N:0:19
ACTCCTAGGGAGGCAGCAGTGGGGAATATTGCACAATGGGGGAAACCCTGATGCAGCAACGCCGCGTGAGTGATGAAGGTTTTCGGATCGTAAAGCTCTGTCTTTGGGGAAGATAATGACGGTACCCAAGGAGGAAGCCACGGCTAACTACGTGCCAGCAGCCGCGGTAATACGTAGGTGGCGAGCGTTATCCGGATTTACTGGGCGTAAAGGGAGCGTAGGCGGATGATTAAGTGGGATGTGAAATACCCGGGCTCAACTTGGGTGCTGCATTCCAAACTGGTTATCTAGAGT
+
GGGGGGGFFFFGGGGGGGGFEFGGEGGGGGGGGGGGGGGGGGGFGF<FGGGGGGGGGGGGGGGGGGGGGGFGGGGGEGGGGGGGGGGGGGGGGGGGGGGGGGGGGGGGGGGGGGGGGGGGGGGG:FFGGGGGGGGGGGFGGGGGGGFCGGGGGGGGFDCGGGGGGGGCGGGCFGFEFEGGGGGEGGGGGGGGGGGDGGFGGGGG>FGGEGGGGGCGGGGGGGFGEEGGGGGGFGGGGGF<5FFFG7FG=FGCGCDEF6?7<9CC@DG?FFFF?@4*6<7@FADF?*9.)*/-3.
@M04650:207:000000000-C238N:1:1101:12934:11752 1:N:0:19
ACTCCTACGGGAGGCAGCAGTGGGGAATATTGCACAATGGGGGAAACCCTGATGCAGCAACGCCGCGTGAGTGATGAAGGTTTTCGGATCGTAAAGCTCTGTCTTTGGGGAAGATAATGACGGTACCCAAGGAGGAAGCCACGGCTAACTACGTGCCAGCAGCCGCGGTAATACGTAGGTGGCGAGCGTTATCCGGATTTACTGGGCGTAAAGGGAGCGTAGGCGGATGATTAAGTGGGATGTGAAATACCCGGGCTCAACTTGGGTGCTGCATTCCAAACTGGTTATCTAG
+
GGGGGGGGGGGGGGGGGGGGGGGGGGGGGGGGGGGGGGGGGGGGGGGGGGGGGGGGGGGGGGGGGGGCFGGGGGGFGGFG,EFGGGGGGGGGGGGGFGGGGGGGGFFGGGGGGGGGGGGGGGGGGGGGGGGGGGGGGGGGGGGGGGGGGGGGGGGGGGGGGGGFGGGGGGGGGGGGGGGGGGGGGGGGECEBFGGGGGGGGGGGGGGGGGGFGGGGGCDGEDGGGGGCECG?=FFFFGFFFDFFFFFGFGGFGGGFFFFFGFGGFGC?>?F?@FFFFFGFF2FFF*9A4FFF
@M04650:207:000000000-C238N:1:1101:7136:11792 1:N:0:19
ACTCCTACGGGAGGCAGCAGTGGGGAATATTGCACAATGGAGGAAACTCTGATGCAGCAACGCCGCGTGAGCGATGAAGGTCTTCGGATCGTAAAGCTCTGTCTTTAGGGATGATAATGACAGTACCTAAGGAGGAAGCCACGGCTAACTACGTGCCAGCAGCCGCGGTAATACGTAGGTGGCGAGCGTTATCCGGATTTATTGGGCGTAAAGGGAGCGTAGGCGGATATTTAAGTGGGATGTGAAATACTTGGGCTCAACCCGAGTACTGCATTCCAAACTGAGTATCTAG
+
GGGGGGGGGGGGGGGGGGGGFDGGGGGGGGGGGGGGEFGGGGGGGGGGGGGGGGGFGGGGGGGGGGGGGGGGGGFFGGFGGGGGGGGGGGGGGGGGGGGGGGGGGGGGGGGGGGGGGGGGGGGGGGGGGGFFFFGGGG@FGGGGGGGFGGGGGGGFGGGGGGGGGGGGGGGGGGGGGCGGGGGDGGGGEGGGGGGGGC8FGGGGGGGGGGGGGGDCGGDG=DECEGGGCFCG?CCFFFFGFGFFGF7FFGF>GCGFFFFFGFGGFGG?FF4?FFFFFFGBFAFFFFFFFFFB
@M04650:207:000000000-C238N:1:1101:20351:11852 1:N:0:19
ACTCCTACGGGAGGCAGCAGTAGGGAATCTTCGGCAATGGACGAAAGTCTGACCGAGCAACGCCGCGTGAGTGAAGAAGGTTTTCGGATCGTAAAACTCTGTTGTTAGAGAAGAACAAGGACGTTAGTAACTGAACGTCCCCTGACGGTATCTAACCAGAAAGCCACGGCTAACTACGTGCCAGCAGCCGCGGTAATACGTAGGTGGCAAGCGTTGTCCGGATTTATTGGGCGTAAAGCGAGCGCAGGCGGTTTCTTAAGTCTGAGGTGAAAGCCCCCGGCTCAACCGGGGAGG
+
GGGGGGGGGGGGGGGGGGGGGFGGEGGGGGGGGGGGGGGGGGGGGEGFGGGGGGGGGGGGGGGGGGGCFGGGGGGGGGFGGGGGGGGGGGGGGGG<FGGGGGGGGCGGFGGGGGGGGGGGGGG>BFGGAFGGFCGGGGGGGGGGGFGGEGGGGGGFFGFFGGGGGGGGDDFDGGGGGGGGGGGGGFCG8CGGGEG5?FGCEGFDFGFGCFFGGE=8AFFGG<C2<+9C9CCGBGDGGFFCD35>GCDC@C517*:*=4*9<F>C4*15@?@4@FFF:BD7>BG=FF>37>@(7>
@M04650:207:000000000-C238N:1:1101:8480:11856 1:N:0:19
ACTCCTACGGGAGGCAGCAGTGGGGAATATTGCACAATGGGGGAAACCCTGATGCAGCAACGCCGCGTGAGTGATGAAGGTTTTCGGATCGTAAAGCTCTGTCTTTGGGGAAGATAATGACGGTACCCAAGGAGGAAGCCACGGCTAACTACGTGCCAGCAGCCGCGGTAATACGTAGGTGGCGAGCGTTATACGGATTTATTGGGCGTAAAGGGAGCGTAGGCGGATACTTAAGTGGGATGTGAAATACTTGGGCTCAACCCGAGTACTGCATTCCAAACTGAGTATCTAG
+
GGGGGGGGGGGGGGGGGGGGEGGGGGGGGGGGGGGGGGGGGGGGGGGGGGGGGGGGGGGGGGGGGGGGGGGGGGGGGGGGGGGGGGGGGGGGGGGGGGGGGGGGGGGGGGGGGGGGGGGGGGGGGGGGGGFGGGDCGGGGGGGGGGGGGGGGGGGGGGGGGGGGEGGGGGGGGGGGGGGGGGGGGGGGGGGGGGGGGGGGGGGGGGGEGGGFFFGGGGGGGGGGGG7EEFCGFGFGFGFGFGFFFGGGFGGGGGG4FFFFFFGGFGGFFFFFFFFFAFG?@7C*9FFAFFFB
@M04650:207:000000000-C238N:1:1101:19558:11926 1:N:0:19
ACTCCTACGGGAGGCAGCAGTGGGGAATATTGCACAATGGGGGAAACCCTGATGCAGCAACGCCGCGTGAGTGATGAAGGTTTTCGGATCGTAAAGCTCTGTCTTCAGGGACGATAATGACGGTACCTGAGGAGGAAGCCACGGCTAACTACGTGCCAGCAGCCGCGGTAATACGTAGGTGGCGAGCGTTGTCCGGATTTACTGGGCGTAAAGGGAGCGTAGGCGGATTTTTAAGTGGGATGTGAAATACTCAGGCTCAACCTGGGGGCTGCATTCCAAACTGGAAGTCTAG
+
GGGGGGGGGGGGGGGGGGGGGGGGGGGGGGGGGGGGGGGGGGGGGGGGGGGGGGGGGGGGGGGGGGGGGGGGGGGGGGGGGGGGGGGGGGGGGGGGGGGGGGGGGGGGGGGGGGGGGGGGGGGGGGGGGGGGGGGGGGGGGGGGGGGGGGGGGGFGGGGGGGGGGGGGGGDGGGGGGGDGGGGGGGGGGGGGGGGGGGGGGGGGGGGGEGGGGGGGGGGGEGGGGGGCEGCGFGGGGGFF:C?@>FFFFGGGGGGFFFFFGFGG:FGFF5BFFFFFFBGFFFGFFFFBAFFF
@M04650:207:000000000-C238N:1:1101:4501:11929 1:N:0:19
ACTCCTACGGGAGGCAGCAGTGGGGAATATTGCACAATGGGGGAAACCCTGATGCAGCAACGCCGCGTGAGTGATGAAGGTTTTCGGATCGTAAAGCTCTGTCTTTGGGGAAGATAATGACGGTACCCAAGGAGGAAGCCACGGCTAACTACGTGCCAGCAGCCGCGGTAATACGTAGGTGGCGAGCGTTATCCGGATTTACTGGGCGTAAAGGGAGCGTAGGCGGATGATTAAGTGGGATGTGAAATACTCAGGCTCAACCTGGGGGCTGCATTCCAAACTGGAAGTCTAG
+
GGGGGGGGGGGGGGGGGGGGGGDGGGGGGGGGGGGGGGGGGGGGGGFGGGGGFFGGGG8FFFGGGGGGGGGGGGGGGFGGGGGGFFGEGGGGGGGGGGGGGGGGGGGGGDCGEGGEGGGGGGGGGGDFD<BGGGGEFDGGGG>FGGGGGGGGGGGGGGGGFGGGGGDGGGGGEGGGGGGGGGGDGDGGGGGGGGGGGGGFE?GFGGGGG5EFGFGGGDDGGGCEC==EG6?FFGFGGFF5FDFFFGGGFGGGFCFFFFFFFFFGFCG9DFDE6@685<7@FDGF???4AB@<
@M04650:207:000000000-C238N:1:1101:26075:11933 1:N:0:19
ACTCCTACGGGAGGCAGCAGTGGGGAATATTGCACAATGGAGGAAACTCTGATGCAGCAACGCCGCGTGAGCGATGAAGGTCTTCGGATCGTAAAGCTCTGTCTTTGGGGAAGATAATGACGGTACCCAAGGAGGAAGCCACGGCTAACTACGTGCCAGCAGCCGCGGTAATACGTAGGTGGCGAGCGTTATCCGGATTTACTGGGCGTAAAGGGAGCGTAGGCGGATGATTAAGTGGGATGTGAAATACCCGGGCTCAACTTGGGTGCTGCATTCCAAACTGGTTATCTAG
+
GGGGGGGGGGGGGGGGGGGGGGGGGGGGGGGGGGGGGGGGGGGGGGGGGGGGGGGGGGGGGGGGGGGGGGGGGGGGGGGGGGGGGGGGGGGGGGGGGGGGGGGGGGGGGGGGGGGGGGGGGGGGGGGGGGGGGGGGGGGGGGFFEGGGGGGGGGCFGGGGFGGGGGGGEDDGGGGFGGGFGGGDGGGGCEGGGGGGGGGGGGGGGGGGGGGGGDEGGGGGGGGGGGGEECFFFGGGFGFGFGFFFFDCFFDGDGD3B>FFGF:FFFGFFFFFFFFFFBDFFFGF?B?3<F44
@M04650:207:000000000-C238N:1:1101:8321:11961 1:N:0:19
ACTCCTACGGGAGGCAGCAGTGGGGAATATTGCACAATGGGCGAAAGCCTGATGCAGCAACGCCGCGTGAGCGATGAAGGCCTTCGGGTCGTAAAGCTCTGTCCTCAAGGAAGATAATGACGGTACTTGAGGAGGAAGCCCCGGCTAACTACGTGCCAGCAGCCGCGGTAATACGTAGGGGGCTAGCGTTATCCGGAATTACTGGGCGTAAAGGGTGCGTAGGCGGTCTTTCAAGCCAGAAGTGAAAGGCTACGGCTCAACCGTAGTAAGCTTTTGGAACTGTAGGACTTGAGT
+
GGGGGGGGGGGGGGGGGGGGGGGGGGGGGGGGGGGGGGGGGGGGGGGGGGGGGGGGGGGGGGGGGGGGGGGGGGGGGGGGGGGGGGGGGGGGGGGGGGGGGGGGGGGGGGGGGGGGGGGGGGGGGDGGGAFGGGGGGGGGFGGGDEGGGGGGGGGGGGGGGGGGGGGGGGGGGGGGGGGGGGGGGGGGGGDGGGGGGGGGGGGGGGGGEEGFGFGGGGGGGGC?EG*:EGC?FGGGGGFF?GFFGF>DFDGDGGD38>@46))/09DDFFF4=BFFBFGFFFGBFF*2:6?<:)
@M04650:207:000000000-C238N:1:1101:5889:12013 1:N:0:19
ACTCCTACGGGAGGCAGCAGTGGGGAATATTGCACAATGGGGGAAACCCTGATGCAGCAACGCCGCGTGAGTGATGAAGGTTTTCGGATCGTAAAGCTCTGTCTTTGGGGAAGATAATGACGGTACCCAAGGAGGAAGCCACGGCTAACTACGTGCCAGCAGCCGCGGTAATACGTAGGTGGCGAGCGTTATCCGGATTTACTGGGCGTAAAGGGAGCGTAGGCGGATGATTAAGTGGGATGTGAAATACCCGGGCTCAACTTGGGTGCTGCATTCCAAACTGGTTATCTAG
+
GGGGGGGGGGGGGGGGGGGGGGGGGGGGGGGGGGGGFGGGGGGGGGGGGGGGGGGGGGGFGGGGGGGGGGGGGGGGGGGGGGGGGGGGGGGGGGFGGGGGGGGGGGGGGGGGGGGGGGGGGGGGGGGGGGGGGGGGGGGGGGGGGGGGGGGGGGGGGGGGGGGGGGGGGGGGGGGGGFEGCGGGGGEEGGGGGGGDGGGGCFG9ECC=EGGC?FEDECDGEDEGGGCEGGF??FCC7F>FFCFFFCFFFGGGGCCEEFFFGFG7@GGFFFFF?FFFBDGFFBG?@FFFFFB2
@M04650:207:000000000-C238N:1:1101:29279:12014 1:N:0:19
ACTCCTACGGGAGGCAGCAGGGGGGAATCTTCGGCAATGGACGAAAGTCTGACCGAGCAACGCCGCGTGAGTGAAGAAGGTTTTCGGATCGTAAAACTCTGTTGTTAGAGAAGAACAAGGATGAGAGTAACTGTTCATCCCTTGACGGTATCTAACCAGAAAGCCACGGCTAACTACGTGCCAGCAGCCGCGGTAATACGTAGGTGGCAAGCGTTGTCCGGATTTATTGGGCGTAAAGCGAGCGCAGGCGGTTTCTTAAGTCTGATGTGAAAGCCCCCGGCTCAACCGGGGAGG
+
GGFGGCCFGGGGGGFEGEGG-@EGGD@FFEEGF7FGGGGGGFFEG7FEFGGGFGGDEGEG<FGGGGGGGEGGGGGGGGGGCDFGGGGCEEGFCFGGGGEFFGGGGFGGG:C:EGG8BFCF:C@<CFCCF@<:FEGGGG9CCFGGGGGGGGCFFGGDFFCFGGGGCEGEGGGG6CGFGGGGGGGGGGGGGGGGGEGGGGFG9FFGFG>EGGFGGGE=EDFGDC2:EFGGGG=EFGGGGGFCBGFDGDGD3D<CDGGFF?FFGFGG4775886F=:@F?>DBBBG=F5<99E:1;F
@M04650:207:000000000-C238N:1:1101:6669:12107 1:N:0:19
ACTCCTACGGGAGGCAGCAGTGGGGAATATTGCACAATGGAGGAAACTCTGATGCAGCAACGCCGCGTGAGCGATGAAGGTCTTCGGATCGTAAAGCTCTGTCTTTAGGGATGATAATGACAGTACCTAAGGAGGAAGCCACGGCTAACTACGTGCCAGCAGCCGCGGTAATACGTAGGTGGCGAGCGTTATACGGATTTATTGGGCGTAAAGGGAGCGTAGGCGGATACTTAAGTGGGATGTGAAATACTTGGGCTCAACCCGAGTACTGCATTCCAAACTGAGTATCTAG
+
GGGGGGGGGGGGGGGGGGGGFGGGGGGGGGGGGGGGGGGGGGGGGGGGGGGGGGGGGGGGGGGGGGGGGGGGGGGGGGGGGGGGGGGGGGGGGGGGGGGGGGGGGGCGGGGGGGGGGGGGGGGGGGGGGGFDFFGGGGGGGGGGGGGGGGGGGGGGGGGFFGGGGGGGGGGGGGGGGGG<CFGGGGGGGGGGCCFGGGGDEDGGGGFCEGEGGGGGDDGGGGGG8C=EE4CCFGF?7CF<FG6@GGGFFGGC>GG5@:FF*0>DBD77?FFFFFFFABGFF<?40/6))166
@M04650:207:000000000-C238N:1:1101:19896:12143 1:N:0:19
ACTCCTACGGGAGGCAGCAGTGGGGAATATTGCACAATGGAGGAAACTCTGATGCAGCAACGCCGCGTGAGCGATGAAGGTCTTCGGATCGTAAAGCTCTGTCTTTAGGGATGATAATGACAGTACCTAAGGAGGAAGCCACGGCTAACTACGTGCCAGCAGCCGCGGTAATACGTAGGTGGCGAGCGTTATCCGGATTTATTGGGCGTAAAGGGAGCGTAGGCGGATACTTAAGTGGGATGTGAAATACTTGGGCTCAACCCGAGTACTGCATTCCAAACTGAGTATCTAG
+
EEFGGGGGGGGGGGGGGGGGGGGGGGGGGGGGGFGGGGGGFGGGGGGGGGGDGGGGGGGGGGGGGGGGGGGGGGGGGGGGGGGGGGGFFGGGGGF?EGFGGGGGGGGGGGGGGGGGGGGGGGFGGGGGGGCF9EEGFCFFGGGCEG:FGGGGGGFFFFFGFGGGEEGGGGGFGGFGGF7FGFFGCEEGGECFGG75=>EGCFF99FGGGGGCGG>FDDGGCD5CEEE5*7ACF+7C7CF*69<=C>CG?FCG*9CFFFF*:;3CBDGFFFFFBFF64)?*<A7?F*7<AF44
@M04650:207:000000000-C238N:1:1101:11079:12154 1:N:0:19
ACTCCTACGGGAGGCAGCAGTGGGGAATATTGCACAATGGGGGAAACCCTGATGCAGCAACGCCGCGTGAGTGATGACGGTCTTCGGATTGTAAAGCTCTGTCTTTGGGGACGATAATGACGGTACCCAAGGAGGAAGCCACGGCTAACTACGTGCCAGCAGCCGCGGTAATACGTAGGTGGCGAGCGTTGTCCGGATTTACTGGGCGTAAAGGGAGCGTAGGCGGATTTTTAAGTGGGATGTGAAATACCCGGGCTCAACCTGGGTGCTGCATTCCAAACTGGGAATCTAG
+
GGGGGGGGGGGGGGGGGGGGGGGGGGGGGGGGGGGGGGGGGGGGGGGGGGGGGGGGGGGGGGGG+FGFGGGGGGGGGGGGGGGGGGGGGGGGGGGGGGGGGGGGGGGGGGGGGGDGGGGGGGGGGGGGGGGGGGGGGGGGGGGGGGGGGGGGGGGGGGGGGGGGGGGGGGGGGGGGGGGGGGGGGGGGGGGGGGGGGGCFCGGGGGGGEGEGGFGGGGGGGDCGGGGGGGDFFGGGGGFGFGFFGGC>BFFGGGGF37FFGFGGFGF<>BFFFFF?BFG?@DGFFFFFFFFF
@M04650:207:000000000-C238N:1:1101:16873:12202 1:N:0:19
ACTCCTACGGGAGGCAGCAGTGGGGAATATTGCACAATGGGCGAAAGCCTGATGCAGCAACGCCGCGTGAGCGATGAAGGCCTTCGGGTCGTAAAGCTCTGTCCTCAAGGAAGATAATGACGGTACTTGAGGAAGAAGCCCCGGCTAACTACGTGCCAGCAGCCGCGGTAATACGTAGGGGGCTAGCGTTATCCGGAATTACTGGGCGTAAAGGGTGCGTAGGCGGTCTTTCAAGCCAGAAGTGAAAGGCTACGGCTCAACCGTAGTAAGCTTTTGGAACTGTAGGACTTGAGT
+
GGGGGGGGGGGGGGGGGGGGGGGGGGGGGGGGGGGGGGGGGGGGGGGGGGGGGFGGGGGGGGGGGGGGGGGGGGGGGGGGGGGGGGGGGGGGGGGGGGGGGGGGGGGGGGGGGGGGGGGGGGGGGGGGGGGCGGGGGGGGGGGGGGGGGGGGGGGGGGGGGGGGGGGGGGGGGGGGGGGGGGGGGGGGGGGGGGGGGGGGGGGGGGGGGGGGGGDFEGGGEGEGGEGEGGGGFGGFGGFFFGFFFGFCFGGGGGD@@EFFG>59FGGBF4@?F?FF9?GFF2C=BF678??22.
@M04650:207:000000000-C238N:1:1101:6030:12209 1:N:0:19
ACTCCTACGGGAGGCAGCAGTGGGGAATATTGCACAATGGAGGAAACTCTGATGCAGCAACGCCGCGTGAGCGATGAAGGTCTTCGGATCGTAAAGCTCTGTCTTTAGGGATGATAATGACAGTACCTAAGGAGGAAGCCCCGGCTAACTACGTGCCAGCAGCCGCGGTAATACGTAGGGGGCTAGCGTTATCCGGAATTACTGGGCGTAAAGGGTGCGTAGGCGGTCTTTCAAGCCAGAAGTGAAAGGCTACGGCTCAACCGTAGTAAGCTTTTGGAACTGTAGGACTTGAGT
+
GGGGGGGGGGGGGGGGEGGGFGGGGGGGGGGGGGGGGGGGGGGGGGGGGGGGGGGGGGGGGGGGGGGGGGGGGGGGGGGGGGGGGGGGGGGGGGGGGGGGGFGGGGGGGFGGGGGGGGGGGGGGGGGGGGGGGFGGGGGGGGGGGGGGGGGGGGGFGGGGGGFFGGGGGCGGGGGGGGDGGGGGGGGGGCGGGGGGG58CF9CGGGGD:CEFGFGFGGGGGGDGGGGGGGGGFG=?FGFDF4==>7:FFGGGGGGFFFFFC>DC>DD<FFF?BFFFFFGFFFFFF4?70=?<4)
@M04650:207:000000000-C238N:1:1101:12320:12228 1:N:0:19
ACTCCTACGGGAGGCAGCAGTGGGGAATATTGCACAATGGGGGGAACCCTGATGCAGCAACGCCGCGTGAGTGATGAAGGTTTTCGGATCGTAAAGCTCTGTCTTTGGGGAAGATAATGACGGTACCCAAGGAGGAAGCCACGGCTAACTACGTGCCAGCAGCCGCGGTAATACGGAGGGTGCAAGCGTTAATCGGAATTACTGGGCGTAAAGCGCACGCAGGCGGTTGATTAAGTTAGATGTGAAATCCCCGGGCTTAACCTGGGAATGGCATCTAAGACTGGTCAGCTAG
+
GGGGGGGGGGGGGGGGGGGGGGGGGGGGGGGGGGGGGGGGGGGGGGGGGGGGGGGGGGGGGGGGGGGGGGGGGGGGGGGGGGGGGGGGGGGGGEGGGGGGGGGGGGGGGGGGGGGGGGFGGGGGFGGGGGGGGGGGGFFGGGGGGGGGGGGGGGGGGGGGGGGGGGGGGGGGGGGGGGGGGGGGGGGGGG=AGGGGGGGGGGGGGGGGGGGGGGGGDGGGGGGGGGGCE<FGFEFFGGFGFGFFGFGGFFGGCGGDFFFFGFGGFCC?FFFFFFFF<ADF?AGFFBBBBB?>
@M04650:207:000000000-C238N:1:1101:2727:12257 1:N:0:19
ACTCCTACGGGAGGCAGCAGTGGGGAATATTGCACAATGGGGGAAACCCTGATGCAGCAACGCCGCGTGAGTGATGGAGGTTTTCGGATCGTAAAGCTCTGTCTTTGGGGAAGATAATGACGGTACACAAGGAGGAAGCCACGGCTAACTACGTGCCAGCAGCCGCGGTAATACGTAGGTGGCGAGCGTTATCAGGATTTACTGGGCGTGAAGGGAGCGTAGGCGGATGATTAAGTGGGATGTGAAATACCCGGGCTCAACTTGGGTGCTGCATTCCAAACTGGTTATCTAG
+
FFCFGGG?FGG@CFBCFBFFEEEFDC7FFG@EFFEGFAEEFGGGGFFFGGFE@FFGF,EFEGGGCFFF@FEFEFFG,CEBFF,DAFFG>F@=EE<C?B,FFEFFFCFFDEGGGGGBFGGGGEGGGG,CFFGFCFCGGGGGGFGB7:FGBEFFCFG:F=D>BCFGCCEC14<CCCCCFGF<CFF=CEGD*=E;F+28B+?CCE7CEGCE1*::@CA57CC7?DGFCEE5:<:+9FGGGGFG?DF*:FC>B*767CD::>FF?*C7?G*4<=FF66*9)6FB>2FF*9@<A*=A
@M04650:207:000000000-C238N:1:1101:21857:12267 1:N:0:19
ACTCCTACGGGAGGCAGCAGTAGGGAATCTTCGGCAATGGACGAAAGTCTGACCGAGCAACGCCGCGTGAGTGAAGAAGGTTTTCGGATCGTAAAACTCTGTTGTTAGAGAAGAACAAGGACGTTAGTAACTGAACGTCCCCTGACGGTATCTAACCAGAAAGCCACGGCTAACTACGTGCCAGCAGCCGCGGTAATACGTAGGTGGCAAGCGTTGTCCGGATTTATTGGGCGTAAAGCGAGCGCAGGCGGTTTCTTAAGTCTGATGTGAAAGCCCCCGGCTCAACCGGGGAGG
+
GGGGGGGGGGGGGGGGGGGGGGGGGGGGGGGGGGGGGGGGGGGGGGGGGGGGGGGGGGGGGGGGGGGGGGGGGGGGGGGGGGGGGGGGGGGGGGGGGGGGGGGGGGGGGGGGGGGGGGGGGGGGGGGGGGGGGGGGGGGGGGGGGGGGGGGGGGGGGGGGGGGGGGGGGGGGGGGGGGGGGGGGGGGGGGGGGGGGGGGGGGGGGGGGGGGGGEGGGGGGGGEDGGGGGGGGFGGGGGFGDGFFGGGGFGGDGGGFFFFFGFGGFGGFFFFFFF@FF0CDFFGFF?FBBFF91>
@M04650:207:000000000-C238N:1:1101:13234:12271 1:N:0:19
ACTCCTACGGGAGGCAGCAGTGGGGAATATTGCACAATGGGGGGAACCCTGATGCAGCAACGCCGCGTGAGTGATGACGGTCTTCGGATTGTAAAGCTCTGTCTTTGGGGACGATAATGACGGTACCCAAGGAGGAAGCCACGGCTAACTACGTGCCAGCAGCCGCGGTAATACGTAGGTGGCGAGCGTTGTCCGGATTTACTGGGCGTAAAGGGAGCGTAGGCGGATTTTTAAGTGGGATGTGAAATACCCGGGCTCAACCTGGGTGCTGCATTCCAAACTGGGAATCTAG
+
GGGGGGGGGGGGGGGGGGGGGGGGGGGGGGGGGGGGGGGGGGGGGGFGGGGGGGGGGGGGGGGGGGGGGGGGGGGGGGGGGGGGGGGGGGGGGGGGGGGGGGGGGGFGGGEGGGGGGGGGGGGGGGGGGGGGGGGGGGGGGGGGGGGGGGGGGGGGGGGGGGGGGGGGGGGGGGGGGFGGGGGGGGGGGGGGGGGGGGCFGGGGGGGGCEGGGG5CGD<DEDEGGGEGEGG9FFCCGGF<6DFFGGGGFGGGGGD>DFFFGFGGF508DFFFFF?FFFGFFAGFF4?<DFFF
@M04650:207:000000000-C238N:1:1101:3172:12279 1:N:0:19
ACTCCAACGGGAGGCAGCAGTAGGGAATCTTCCGCAATGGACGAAAGTCTGACGGAGCAACGCCGCGTGAGTGAAGAAGGTTTTCGGATCGTAAAGCTCTGTTGTTAGTGAAGAATAGTGGTAAGAGTAACTGCTTATCATGTGACGGTAGATAACCAGAAAGCCACGGCTAACTACGTGCCAGCAGCCGCGGTAATACGTAGGTGGCAAGCGTTGTCCGGAATTATTGGGCGTAAAGCGCGCGCAGGCGGCCTGTTAAGTCTGATGTGACAGCCCACGGCTCAACCGTGGAGG
+
<FGGG,EFGGGGGGGGGGGGGGGGGGFGCGGGGGGGGGGGDGFCFGDFFGGGGGGDGGGGGGGGGGGGGGGGGGGFGGGGFGGGGGGCCFGGFGGECEGFAFAF,AFFGFGGGGGGGGDF8E,5A?EF?C5F9FB9F5DFCEDFAF7CFF7,3=<BC<@B>DEFGFFFGEGGFCC,@7FFFGFFCG6CFECE5C71?CCCCFFEGFGG8EF/A***2+;9C3C*<CFGFC5=DCDC<>4C@<EBDGD)><DGGC>86F*6+***0?DA4=*8?>F3127)71966:FF6)700<
@M04650:207:000000000-C238N:1:1101:9562:12284 1:N:0:19
ACTCCTACGGGAGGCAGCAGTGGGGAATATTGCACAATGGGGGGAACCCTGATGCAGCCATGCCGCGTGAATGAAGAAGGCCTTCGGGTTGTAAAGTTCTTTCGGTGATGAGGAAGACTGGGGTGTTAATAGCACTTTAGGTTGACGTTAGTTACAGAAGAAGCACCGGCTAACTCCGTGCCAGCAGCCGCGGTAATACGGAGGGTGCAAGCGTTAATCGGAATTACTGGGCGTAAAGCGCACGCAGGCGGGTGATTAAGTTAGATGTGAAATCCCCGGGCTTAACCTGGGAAT
+
GGGGGGGGGGGGGGGGGGGGGGGGGGGGGGGGGGGGGGGGGGGGGGGGGGGGGGGGGGGGGGGGGGGGGGGGGGGGGGGGGGGGGGGGGGGGGGGGGGGGGGGGGFGGDGGGGGGGGGGGGGGCGFEGGGGGGGGGCFGGGGGGGGGGGGGGGGGGGGGGGGGGGGGGGGCEGGGGGGGGGGGGGGGGGGDGGGGGGGGGGGGGGGGGGGGGGGGGGGGGEGEFGGGGGGGGFGDEGGBGEGFFGGDDFGG)CG<FFFFFGFGGF>CAFF4BB?:F?BGFFBFFFFFFFFF04(
@M04650:207:000000000-C238N:1:1101:11296:12295 1:N:0:19
ACTCCTACGGGAGGCAGCAGTAGGGAATCTTCGGCAATGGACGAAAGTCTGACCGAGCAACGCCGCGTGAGTGAAGAAGGTTTTCGGATCGTAAAACTCTGTTGGTAGAGAAGAACGTTGGTGAGAGTGGAAAGCTCATCAAGTGACGGTAACTACCCAGAAAGGGACGGCTAACTACGTGCCAGCAGCCGCGGTAATACGTAGGTCCCGAGCGTTGTCCGGATTTATTGGGCGTAAAGCGAGCGCAGGTGGTTTATTAAGTCTGGTGTAAAAGGCAGTGGCTCAACCATTGT
+
GGGGGGGGGGGGGGGGGGGGGGGGGGGGGGGGGGGGGGGGGGGGGGGGGGGGGGGGGGGGGGGGGGGGGGGAFGGGGGGG@FGGGGGGGGGGGGGGGGGGGGGGGGGGGGGGGGGGGGGGGGGGGGGGGGGGDGFFGGGFGGGGGGGGGGGGGGGGGGGGGGGGGGGGGGGGGGGGGGGGGGGFGGGGGGGGGGEGGGGGG9@FGGCGFGGGGGGGG7CGGGG*ACFCEGGGFGGGGGFGFDDFGGGGFGGD*>FF*7BFGFGGFCDFFFFF?4>><BGFF?DFF6FB?=694
@M04650:207:000000000-C238N:1:1101:24736:12310 1:N:0:19
ACTCCTACGGGAGGCAGCAGTGGGGAATATTGCACAATGGGGGAAACCCTGATGCAGCAACGCCGCGTGAGTGATGAAGGTTTTCGGATCGTAAAGCTCTGTCTTTGGGGAAGATAATGACGGTACCCAAGGAGGAAGCCACGGCTAACTACGTGCCAGCAGCCGCGGTAATACGTAGGTGGCGAGCGTTATCCGGATTTACTGGGCGTAAAGGGAGCGTAGGCGGATGATTAAGTGGGATGTGAAATACCCGGGCTCAATTGGGGTGCTGAATCCAAAATGGGTAACCTGAGG
+
GGGGGGGGGGGGGGGGGGGGGGGGGGGGGGGGGGGGGGGGGGGGGGGGGGGGGGGGGGGGGGGGEGGFGGGFGGGGGGGGEGGGGGGGGGGGGGGFFGGGGGGGGGGGFGGGGGGFGGGGGGGGGGEFGGGGGGGGGGGGGGGGGEGGFGGGGFGGCAFGGGGGGDGGFGGGGGGGGGGGDGGGGGGGECCFGGGGGDEGFGGGGGGGDGGGFGGGGGGDEGGCEGE*:*<CFCGGGFF<?G:4*?>DF:C97<C:).**+**255)-5***11*))5C)*.47?*).)*).((
@M04650:207:000000000-C238N:1:1101:18656:12348 1:N:0:19
ACTCCTACGGGAGGCAGCAGTGGGGAATATTGCACAATGGGGGAAACCCTGATGCAGCAACGCCGCGTGAGTGATGACGGTCTTCGGATTGTAAAGCTCTGTCTTTGGGGACGATAATGACGGTACCCAAGGAGGAAGCCACGGCTAACTACGTGCCAGCAGCCGCGGTAATACGTAGGTGGCGAGCGTTATCCGGATTTACTGGGCGTAAAGGGAGCGTAGGCGGATGATTAAGTGGGATGTGAAATACCCGGGCTCAACTTGGGTGCTGCATTCCAAACTGGTTATCTAG
+
GGGGGGGGGGGGGGGGGGGGGGGGGGGGGGGGGGGGGGGGGGGGGGGGGGGGGGGGGGGGGGGGGGGGGGGGGGGGGGGGGGGGGGGGGGGGGGGGGGGGGGGGGGCGGGGGGGGGGGFFGGGGGGGGGGGGGGGGGGGGGGGGGGGGGGGGGGGGGGGGGGGGGGGGGGGGGGGGGGGGGGGGGGGGGGGGGGGGGGGGGGGGGGGGGEE5FGGGDGDCGGCFGGGGGGFG?FGGGGFGFGFFGGGGFG4FGGGF>FFF?4CFFGG?FFFFFFFFBFGFF<FFFFFBA?FF
@M04650:207:000000000-C238N:1:1101:24527:12371 1:N:0:19
ACTCCTACGGGAGGCAGCAGTGGGGAATATTGCACAATGGGGGAAACCCTGATGCAGCAACGCCGCGTGAGTGATGAAGGTTTTCGGATCGTAAAGCTCTGTCTTTGGGGAAGATAATGACGGTACCCAAGGAGGAAGCCACGGCTAACTACGTGCCAGCAGCCGCGGTAATACGTAGGTGGCGAGCGTTATCCGGATTTACTGGGCGTAAAGCGCACGTAGGCGGATGATTAAGTGGGAGGTGAAATACCGGGGCTCAACTTGGGTGCTGCCTTCGAAACTGGTAGTCTAG
+
FGGGGGGGGGGGGGGGGGGGGGGGGGGGGGGGFFGGGFGGG@F:CE8FGGGGG9FGGG,F6@FGGGGGGGGGGGGGGGGGFECFCGGEFEFGGGGGGGGG,EFCC9FGCEGGGGGGGGGGGGGGG>F>C=6FFCCEGGGFCGGGGGGGGGGGGGGGGGGGGGGGGGGGGGFGGGGDCGGGFFFDEGGGGE?G+<CEEGGGFGGGGFGGGGGGF7C**1CFGGGGGGG*:2<F?GGG72<*)1>FFFGG?FG*<C<@BF??C*209CC,7?F?)9=6(-*.)-:79*/56=*6
@M04650:207:000000000-C238N:1:1101:10655:12377 1:N:0:19
ACTCCTACGGGAGGCAGCAGTAGGGAATCTTCCGCAATGGACGAAAGTCTGACGGAGCAACGCCGCGTGAGTGATGAAGGTTTTCGGATCGTAAAGCTCTGTCTTTGGGGAAGATAATGACGGTACCCAAGGAGGAAGCCACGGCTAACTACGTGCCAGCAGCCGCGGTAATACGTAGGTGGCGAGCGTTATCCGGATTTACTGGGCGTAAAGGGAGCGTAGGCGGATGATTAAGTGGGATGTGAAATACCCGGGCTCAACTTGGGTGCTGCATTCCAAACTGGTTATCTAG
+
GGGGGGGGGGGGGGGGGGGGGGGGGGGGGGGGGGGGGGGGGDGGGGEGGGGGCGGGGGGGGGGGGGGGGCC?FGGFGGGGFCFFGGGCFFEGGGGGFCGGGGCF@,,EBFGFGGGEGGGGGGGGGCGD=<=FGD:EGGF<DDGDEGGGGGCFGGGGGGGGGGGGGGGGGCFGGGG@FGGG9:CCGGGGGGDGGGGGG*CGGGFFFGGGGGGGGGGFD77)*1A?CE**123+*3:+**0*6*)**:?:/>96)933)0*/*/*:?9C6)/*/)99=<BGF3)07*9/))/*)
@M04650:207:000000000-C238N:1:1101:12497:12378 1:N:0:19
ACTCCTACGGGAGGCAGCAGTGGGGAATATTGCACAATGGGGGGAACCCTGATGCAGCAACGCCGCGTGAGTGATGAAGGTTTTCGGATCGTAAAGCTCTGTCTTTGGGGAAGATAATGACGGTACCCAAGGAGGAAGCCACGGCTAACTACGTGCCAGCAGCCGCGGTAATACGTAGGTGGCGAGCGTTGTCCGGATTTACTGGGCGTAAAGGGAGCGTAGGCGGATTTTTAAGTGGGATGTGAAATACTCAGGCTCAACCTGGGGGCTGCATTCCAAACTGGAAGTCTAG
+
GGGGGGGGGGGGGGGGGGGGGGGGGGGGGGGGGGGGGGGGGGGGGGGGGGGGGGGGGGGGGGGGGGGEGGGGGGGGGGGGGGGGGGGGGGGGGGGGGGGGGGGGGGGGGGGGGGGGGGGGGGGGGGGGGGGGGGGGGGGGGGGGGGGGGGGGGGGGGGGGGGGGGGGGGGGGGGGGGGGGGGGGGGGGGGGGGGGGGGGGGGGGGGGGGGGGGGGGGGGGGGGGGGGGEFGGFGGGGGFF?CFFCFFCFFFGGFGFFFFFGFGGFDDFEEFFFFFFFAF?FDGF@FF:AF?4
@M04650:207:000000000-C238N:1:1101:3482:12378 1:N:0:19
ACTCCTACGGGAGGCAGCAGTGGGGAATATTGCACAATGGGGGAAACCCTGATGCAGCAACGCCGCGTGAGTGATGAAGGTTTTCGGATCGTAAAGCTCTGTCTTTGGGGAAGATAATGACGGTACCCAAGGAGGAAGCCACGGCTAACTACGTGCCAGCAGCCGCGGTAATACGTAGGTGGCGAGCGTTATCCGGATTTACTGGGCGTAAAGGGAGCGTAGGCGGATGATTAAGTGGGATGTGAAATACACGGGCTCAACTTGGGTGCTGCATTCCAAACTGGTTATCTAG
+
GGGGGGGGGGGCEGGGGGGGFGGGGGGFGGGGGGGGGGGGGGGEGGGCGGGGGGGGG<FFG@FGGCG:FGGEFCEFGFGFGGGGGGGGGGG<FCFGG9EFFGFFFAFGGGGGGGFGGFGGFGGGGGGGFFGGF=FGGCGFCGGGGGGGGFFEFCGGGGGCGGGGE7CGGGGGGFGGCFGGECEGGGGGGGGGGGGGGGGDFGFGGG>CCGGEGCGGGGDC59EEEG5CC<+<BGGCGGFGFDFFGGDGFC**>C<B5>FFE@FGFGGBF47F?FFF2A7BFFFF@=?A>=?>
@M04650:207:000000000-C238N:1:1101:21653:12387 1:N:0:19
ACTCCTACGGGAGGCAGCAGTGGGGAATATTGCACAATGGGCGCAAGCCTGATGCAGCCATGCCGCGTGTATGAAGAAGGCCCTAGGGTTGTAAAGTACTTTCAGTCGGGAGGAAGGCGTTGATGCTAATATCATCAACGATTGACGTTACCGACAGAAGAAGCACCGGCTAACTCCGTGCCAGCAGCCGCGGTAATACGGAGGGTGCAAGCGTTAATCGGAATGACTGGGCGTAAAGGGCACGCAGGCGGTGACTTAAGTGAGATGTGAAAGCCCTGGGCTTAACCTAGGAAT
+
GFGFGGGGGGGGGDEEEGFEGGFGEEGFDFEEDFFGFDGGGGGGGEFGFGGGGGGGGGGGFGGGGGGFGEFGGFGGGG@<CFCGGGE=CFFEDGGGGGGGGGGEEFFGGG>FGGGGGGGGGGGGGGGFGGGGGFGFGGGGGGGGGFGFGGEFGGGGGGGCFFGFFFFGGGCB:>FFFEFFGGGFF?<CBEGEGC:EFBFFGGECC:C7FFCF57CEFGGGD<CGF99<FGGCDED5CF?C)7BFGGG95DGGGGGF?FFBC=*>FFF<FF=?F?>F7?FFFFG:96=<>F::A)
@M04650:207:000000000-C238N:1:1101:26214:12439 1:N:0:19
ACTCCTACGGGAGGCAGCAGTGGGGAATATTGCACAATGGGCGCAAGCCTGATGCAGCCATGCCGCGTGTATGAAGAAGGCCCTAGGGTTGTAAAGTACTTTCAGTCGGGAGGAAGGCGTTGATGCTAATATCATCAACGATTGACGTTACCGACAGAAGAAGCACCGGCTAACTCCGTGCCAGCAGCCGCGGTAATACGGAGGGTGCAAGCGTTAATCGGAATTACTGGGCGTAAAGCGCACGCAGGCGGTTGATTAAGTTAGATGTGAAATCCCCGGGCTTAACCTGGGAAT
+
GGGGGGGGGGGGGGGGGGGGGGGGGGGGGGGGGGGGGGGGGGGGGGGGGGGGGGGGGGGGGGGGGGGGGGGGGGGGGGGGGGGGGGGGGGGGGGGGGGGGGGGGGGGGGGGGGGGGGGCEGGFGGGGGGGGGGGGGGDEECGGGGGGGGGGCEEGCFGGGGGGGGGGGGGGGGGGGGGGGGGGGGGGGGGGGGGDGGGGGGGGDCEEGGGGGGGGCGGGGGGEFGFGGGGGGFGG5CFFGECFFGGGGBGGGDD:@BFFFFFCFFGGFFF4=BF:FF6GFF9F4@FBDBF5:>(
@M04650:207:000000000-C238N:1:1101:18627:12449 1:N:0:19
ACTCCTACGGGAGGCAGCAGTGGGGAATATTGCACAATGGGGGGAACCCTGATGCAGCAACGCCGCGTGAGTGATGAAGGTTTTCGGATCGTAAAGCTCTGTCTTTGGGGAAGATAATGACGGTACCCAAGGAGGAAGCCACGGCTAACTACGTGCCAGCAGCCGCGGTAATACGTAGGTGGCGAGCGTTATCCGGATTTACTGGGCGTAAAGGGAGCGTAGGCGGATTTTTAAGTGGGATGTGAAATACCCGGGCTCAACCTGGGTGCTGCATTCCAAACTGGGAATCTAG
+
GGGGGGGGGGGGGGGGGGGGGGGGGGGGGGGGGGGGGGGGGGGGGGGGGGGGGGGGGGGGGGGGGGGGGGGGGGGGGGGGGGGGGGGGGGGGGGGGGGGGGGGGGGGGGGGGGGGGGGGGGGGGGGGGGGGGGGGGGGGGGGGGGGGGGGGGGGGGGGGGGGGGGGGGGGGGGGGGGGGGGGGGGGGGGGGGGGGGGGGGGGGGGGGGGGGGGGGGGGGGGGGGGGEGDGGGFGFGGGFGFGFFGGGGFGCGGGGFFFFFGFGGFGGFF?FFFFBF5AGFFAGFF>FFBFFA
@M04650:207:000000000-C238N:1:1101:12458:12452 1:N:0:19
ACTCCTACGGGAGGCAGCAGTAGGGAATCTTCTGCAATGGACGAAAGTCTGACGGAGCAATACCGCGTGAGTGATGAAGGTCTTCGGATCGTAAAACTCTGTTGTTAGGGAAGAACAAGCATTAATGTAATACATTAGTGCCCTGACGGTACCTAACCAGAAAGCCCCGGCTAACTACGTGCCAGCAGCCGCGGTAATACGGAGGGTGCAAGCGTTAATCGGAATTACTGGGCGTAAAGCGCACGCAGGCGGTTGATTAAGTTAGATGTGAAATCCCCGGGCTTAACCTGGGA
+
GGGGGGGGGGGGGGGGGGGGGGGGGGGGGGGG,FGGGGGGGGGGGGGGGGGGGGGGGGGGGGGGGGGGGGGGGGGGGGGGGGGGGGGGGGGGGGGGGGGGGGGGGGGGGGGGGGGGGGGGGGGGGGGGGGGGGGFFGDGGGGGGGGGGGGGGGGGGGGGGGGGGGGGGGGGGGGGGGGGGGGGGGGGGFGGGGGGGGFGGGGGGGGGGGGGGGGGGGGGGGDDGGGGGFF6CFEGDGGFGFGFFGGCD:CGGCDG?BFFFGFCGFCC<FFFFFFFF?FGFFFGFFFF<A>FFF
@M04650:207:000000000-C238N:1:1101:10599:12464 1:N:0:19
ACTCCTACGGGAGGCAGCAGTGGGGAATATTGCACAATGGGCGCAAGCCTGATGCAGCCATGCCGCGTGTATGAAGAAGGCCCTAGGGTTGTAAAGTACTTTCAGTCGGGAGGAAGGCGTTGATGCTAATATCATCAACGATTGACGTTACCGACAGAAGAAGCACCGGCTAACTCCGTGCCAGCAGCCGCGGTAATACGGAGGGTGCAAGCGTTAATCGGAATTACTGGGCGTAAAGCGCACGCAGGCGGTTGATTAAGTTAGATGTGAAATCCCCGGGCTCAACTTGGGTGC
+
GGGGGGGGGGGGGGGGGGGGGGGGGGGGGGGGGGGGGGGGGGGGGGGGGGGGGGGGGGGGGGGGGGGGGGGGGGGGGGGGGGGGGGGGGGGGGGGGGGGGFGGGGFGGGGGEGGEFGGGFGGGGGGGGGGGGGGGGGGGGGGGGGGGGGGGGGEGDGGGGGGGGGGGGGGGGGGGFGGFGGGGGGGGGGGGGGGGGGGGGGGGGGGGGGGFGGEGGGGGGGGGGGGGGGGGGFGGGGGFDBDFDGDDDDGGG3C96@4=@FFCGFGGFFFFF?F??0,CEFFGFF@F2AFF??(
@M04650:207:000000000-C238N:1:1101:8216:12528 1:N:0:19
ACTCCTACGGGAGGCAGCAGTGGGGAATATTGCACAATGGGCGCAAGCCTGATGCAGCCATGCCGCGTGTATGAAGAAGGCCCTAGGGTTGTAAAGTACTTTCAGTCGGGAGGAAGGCGTTGATGCTAATATCATCAACGATTGACGTTACCGACAGAAGAAGCACCGGCTAACTCCGTGCCAGCAGCCGCGGTAATACGGAGGGTGCAAGCGTTAATCGGAATTACTGGGCGTAAAGCGCACGCAGGCGGTTGATTAAGTTAGATGTGAAATCCCCGGGCTTAACCTGGGAAT
+
GGGGGGGGGGGGGGGGGGFGGGGGGGGGGGGGGGGGGGGGGFGGGGGGGGGGGGGGGGGGGGGGGGGEGGGGGGGGGGGGGGGGGGGGGGGGGGGGFGGGGGGGGGGEFEGGGGFGGGGGGGGGGGGGGGGGGGGGFFGGGGGGGGGGGGGGGGGGGGGGGGGFGGGGGGGGGGGGGGGGGGGGGGGGGGGGGGGGGGGGEGGG8BBGGFGFCEEECDFGGGGGGGGGGGGGFGGCGGFGFGDD:<CD>GGDGD*78=FFGFF*=FF4FFFFFFF?F><<B;9FFFFAFFF??8
@M04650:207:000000000-C238N:1:1101:9386:12545 1:N:0:19
ACTCCTACGGGAGGCAGCAGTGGGGAATATTGCACAATGGGGGGAACCCTGATGCAGCAACGCCGCGTGAGTGATGACGGTCTTCGGATTGTAAAGCTCTGTCTTTGGGGACGATAATGACGGTACCCAAGGAGGAAGCCACGGCTAACTACGTGCCAGCAGCCGCGGTAATACGTAGGTGGCGAGCGTTGTCCGGATTTACTGGGCGTAAAGGGAGCGTAGGCGGTTTCTTAAGTCTGATGTGAAAGCCCCCGGCTCAACCGGGGAGGGTCATTGGAAACTGGGAGACTTG
+
GGGGGGGGGGGGGGGGGGGGGGGGGGGGGGGGGGGGGGGGGGGGGGGGGGGGGGGGGGGGGGGGGGGGGGGGGGGFGGGGGGGGGGEGGGGGGGGGGGGGGGGGGGGGGGGGGGGGGGGGGGGGGGGGGFGGDFGGGGGGGGGGGGGGGGGGGGGGGGGGGGGGGGGGGGGGGGFGFGGGGGGGGEGGGGGGGGGG5EEGGGGGGGGGGGEGGGGGG:CGGGGGDEGGDGGGFGGGGF?7@FFFCGGGF4DDGGDD@EFFFFGGF3)4<BD?)/66:<F67<FFFFF?FFFA
@M04650:207:000000000-C238N:1:1101:16989:12554 1:N:0:19
ACTCCTACGGGAGGCAGCAGTGGGGAATATTGCACAATGGGGGAAACCCTGATGCAGCAACGCCGCGTGAGTGATGACGGTCTTCGGATTGTAAAGCTCTGTCTTTGGGGACGATAATGACGGTACCCAAGGAGGAAGCCACGGCTAACTACGTGCCAGCAGCCGCGGTAATACGTAGGTGGCGAGCGTTGTCCGGATTTACTGGGCGTAAAGGGAGCGTAGGCGGATGATTAAGTGGGATGTGAAATACCCGGGCTCAACTTGGGTGCTGCATTCCAAACTGGTTATCTAG
+
GGGGGGGGGGGGGGGGEGGGGGGGGGGFGGGGGGGGFGGGGGGGGGGGGGG?FGGFDFGGGGGGEEGGGGGGGGGGGGGGGGGFGGGGDGGGGGGFGGGGGGGGGFFFCFGEGGGGCGFDFGGGGGGGGGEGGGGDGGGGGGG>FGGGFFGGGGGGGGGGGGGGEGGGGGGGGGGGGGGGGGGGGGGGEG88C;EG5CEGGGGFGFGEGGGFGFCFCDGGGGGGGGCEC40<?FFEFGFGFCF?GGGFFGGFGGGB5FF=F?CG?F36DFFF:FFFFFGF:8F4B?*2<?*-
@M04650:207:000000000-C238N:1:1101:28569:12559 1:N:0:19
ACTCCTACGGGAGGCAGCAGTGGGGAATATTGCACAATGGGGGAAACCCTGATGCAGCAACGCCGCGTGAGTGATGACGGTCTTCGGATTGTAAAGCTCTGTCTTTGGGGACGATAATGACGGTACCCAAGGAGGAAGCCACGGCTAACTACGTGCCAGCAGCCGCGGTAATACGTAGGTGGCGAGCGTTGTCCGGATTTACTGGGCGTAAAGGGAGCGTAGGCGGATTTTTAAGTGGGATGTGAAATACCCGGGCTCAACTTGGGTGCTGCATTCCAAACTGGTTATCTAG
+
GGGFGGGGGGGGGGGGGGGGGGGGGGGGGGGGGGGGGGGGGGGGGGGGGGGGGGGGGGGGGGGGGGGGGGGGGGGGGGGGGGGGGGGGGGGGGGGGFGGGGGGGGGGGGGGGGGGGGGGGGGGGGGFFGGGGGGGGGGGGGGGGGGGGGGGGGGGGGGGGGGGGGGGGGGGGGGGGGGGGGGGGGGGGGGGDGGGGGGGGGGFGGGGGGGGGGGGGGGGGGGGGGGGGCFCFFFGGGGFGFGFFGGGGFGFGCDGE@FF=FFCC@G<:@FFFFFFFBBC4)5FFFFFFFB6A
@M04650:207:000000000-C238N:1:1101:16031:12575 1:N:0:19
ACTCCTACGGGAGGCAGCAGTGGGGAATATTGCACAATGGGCGCAAGCCTGATGCAGCCATGCCGCGTGTATGAAGAAGGCCCTAGGGTTGTAAAGTACTTTCAGTCGGGAGGAAGGCGTTGATGCTAATATCATCAGCGATTGACGTTACCGACAGAAGAAGCACCGGCTAACTCCGTGCCAGCAGCCGCGGTAATACGGAGGGTGCAAGCGTTAATCGGAATTACTGGGCGTAAAGCGCACGCAGGCGGTTGATTAAGTTAGATGTGAAATCCCCGGGCTTAACCTGGGAAT
+
GGGGGGGGGGGGGGGGGGGGCGGGGGGGGGGGGGGGGGGGGGGGGGGGGGGGGGGGGGGGGGGGGGGGGGGGGGGGGGGGGGGGGGGGFGGGGGGGGGGGGGGGGGGGGGGGGGGGGGGGGGGGGGGGGGGGGGGGGGGGGGGGGGGGGGGGGGGGGGFGGGGGGGGGGGGGGGGGGGCFGGGGGGGGGGGGGGGGGGGGDGGGGECCGG7CEGGCGGFGGGEGGFGFGGGGFGGDGGFGFGFFGGGGFGGDGDGF?=@FGFGGFGGAFFFFF4??BFG:@9GFF?F>?F54:(
@M04650:207:000000000-C238N:1:1101:3568:12590 1:N:0:19
ACTCCTACGGGAGGCAGCAGTGGGGAATATTGCACAATGGGGGAAACCCTGATGCAGCAACGCCGCGTGAGTGATGAAGGTTTTCGGATCGTAAAGCTCTGTCTTTGGGGAAGATAATGACGGTACCCAAGGAGGAAGCCACGGCTAACTACGTGCCAGCAGCCGCGGTAATACGTAGGTGGCGAGCGTTATCCGGATTTACTGGGCGTAAAGGGAGCGTAGGCGGATGATTAAGTGGGATGTGAAATACCCGGGCTCAACTTGGGTGCTGCATTCCAAACTGGTTATCTAG
+
GGGGGGGGGGGGGGGGGGGGGGGGGGGGGGGGGGGGGGGGGGGGGGFGGGGGGGGGGGGGGGGGGGGFGGGGGGGGGGGGFGGGGGGGGGGGGGGGGEGGGGGGGFGGGGGGGGGGGGGGGGGGGGGGGGGGGGGGGGGGGFGGGDGGFGGGEGGGFGGGGGGGGGGGFGGGGGGGGGGGGGFGGGGGCE=CFCGGEGGGGGGGFCFGGGGGGGGGGGGGGGGGGGDGEFFC@FFCFGFG4DFFGGG>FG6DGGGFE>=FCFCG?GGFFBFFFFFFFFGFFBGF9FF<9?FA
@M04650:207:000000000-C238N:1:1101:15587:12634 1:N:0:19
ACTCCTACGGGAGGCAGCAGTAGGGAATCTTCCGCAATGGACGAAAGTCTGACGGAGCAACGCCGCGTGAGTGATGAAGGCTTTCGGGTCGTAAAACTCTGTTGTTAGGGAAGAACAAGTGCTAGTTGAATAAGCTGGCACCTTGACGGTACCTAACCAGAAAGCCACGGCTAACTACGTGCCAGCAGCCGCGGTAATACGTAGGTGGCAAGCGTTATCCGGAATTATTGGGCGTAAAGCGCGCGCAGGTGGTTTCTTAAGTCTGATGTGAAAGCCCACGGCTCAACCGTGG
+
GGGGGGGGGGGGGGGGGGGGGGGGGGGGGGGGGGGGGGGGGGGGGGGGGGGGGGGGGGGGGGGGGGGGGGGGGGGGGGGGGGGGGGGGGGGGGGGGGGGGGGGGGGGGGGGGGGGGGGGGGGGGGGGGGGGGGGGGGGGGGGGGGGGGGGGGGGGGGGGGGGGGGGGGGGGGGGGGGGGGGGGGGGGGGGGGGGGGGGGGGGGGGGGGGGGGGGGGGGGGGGGGGGGGGGGGFGGDGGFGFGFFGGGGFGGGGGGFFFF?GFGGFGGFFFFFFFF46?GFFFDFF@FFF>@B
@M04650:207:000000000-C238N:1:1101:10735:12679 1:N:0:19
ACTCCTACGGGAGGCAGCAGTGGGGAATATTGCACAATGGGGGAAACCCTGATGCAGCAACGCCGCGTGAGTGATGAAGGTTTTCGGATCGTAAAGCTCTGTCTTTGGGGAAGATAATGACGGTACCCAAGGAGGAAGCCACGGCTAACTACGTGCCAGCAGCCGCGGTAATACGTAGGTGGCGAGCGTTATCCGGATTTACTGGGCGTAAAGGGAGCGTAGGCGGATGATTAAGTGGGATGTGAAATACCCGGGCTCAACTTGGGTGCTGCATTCCAAACTGGTTATCTAG
+
GGGGGGGGGGGGGGGGGGGGGGGGGGGGGGGGGGGGGGGGGGGGGGGGGGGGGGGGGGGGGGGGGGGEGGGGGGGGGGGGFGGGGGGGGGGGGGGGGGGGGGGGGGGGGGGGGGGGGGGFGGDGGGGGGGFGDGGGFGGGGGGGGGDGGGGGGGGGGGGGGGGGEDGGGGGFGGGGGGGGGGGGGGGDGGGGGGGGGGGGGGFGGGGGGDEFGGGGGG<CGGEGGG75ECGGFGGGDGFGFGFFFGGGBFCFG3DFDFF@GFCDFGD:5=@FF=6=<AF?:<D49?F74*@A
@M04650:207:000000000-C238N:1:1101:12686:12719 1:N:0:19
ACTCCTACGGGAGGCAGCAGTGGGGAATATTGCACAATGGGGGGAACCCTGATGCAGCAACGCCGCGTGAGTGATGACGGTCTTCGGATTGTAAAGCTCTGTCTTTGGGGACGATAATGACGGTACCCAAGGAGGAAGCCACGGCTAACTACGTGCCAGCAGCCGCGGTAATACGTAGGTGGCGAGCGTTGTCCGGATTTACTGGGCGTAAAGGGAGCGTAGGCGGATTTTTAAGTGGGATGTGAAATACTCAGGCTCAACCTGGGGGCTGCATTCCAAACTGGAAGTCGAG
+
GGGGGGGGGGGGGGGGGGGGGGGGGGGGGGGGGGGGGGGGGGGFGGGGGGGGGGGGGGGGGGGGGGGGGGGGGGGGGGGGGGGGGGGGDGGGGGGGGGGGGGGGGGGGGGGGGGGGGGGGGGDGGGGGGGGGGGGGGGGFGGGDEGGGGGGGGGGGG7EGGFFGGGGGGGGEECEGGGGGGGGGGC5EGGG8CGGGEGDGGGGCFGGGG=EGGGED55DDEGDFGG55:C?95+>+:CF5<CFFDGGG?G>=C<<?57@96>CGFGGFD>@:F==?6)?*).:;))0)-))4
@M04650:207:000000000-C238N:1:1101:12281:12722 1:N:0:19
ACTCCTACGGGAGGCAGCAGTGGGGAATATTGCACAATGGGGGGAACCCTGATGCAGCCATGCCGCGTGAATGAAGAAGGCCTTCGGGTTGTAAAGTTCTTTCGGTGATGAGGAAAACTGGGGTGTTAATAGCACTTTAGGTTGACGTTAGTTACAGAAGAAGCACCGGCTAACTCCGTGCCAGCAGCCGCGGTAATACGGAGGGTGCAAGCGTTAATCGGAATGACTGGGCGTAAAGCGCACGCAGGCGGTCAATTAAGTCAGATGTGAAAGCCCCGAGCTTAACTTGGGAAT
+
GGGGGGGGGGGGGGGGGGGGGGGGGGGGGGGGGGGFGGGGGGGGGGGGGGGGGGGGGGGGGGGGGGGGGGGGGGFGGGGGGGGGGGGGGGGGGGGGGGGGGGGGGGGGGGGGGGGGGGGGGGGGGGGGGGGGGFGGGGGGGGGGGGGGGGCGGFGGGGGGGGGGGGGGGGGDGGGGGGGGGGGGGGGGGGGGGGEGGGGGGGGGGGGGGFGGEGGGGCGFGGDGFCGGGGGGFGGGGGFGFDEEGGGG>GDGGDGFF6@FGFGGFGGFFFF?F:5>?;DFF>FFFFFFF4F6??
@M04650:207:000000000-C238N:1:1101:27420:12723 1:N:0:19
ACTCCTACGGGAGGCAGCAGTGGGGAATATTGCACAATGGGCGAAAGCCTGATGCAGCAACGCCGCGTGAGCGATGAAGGCCTTCGGGTCGTAAAGCTCTGTCCTCAAGGAAGATAATGACGGTACCCAAGGAGGAAGCCACGGCTAACTACGTGCCAGCAGCCGCGGTAATACGTAGGTGGCGAGCGTTGTCCGGATTTACTGGGCGTAAAGGGAGCGTAGGCGGATTTTTAAGTGGGATGTGAAATACCCGGGCTCAACCTGGGTGCTGCATTCCAAACTGGGAATCTAG
+
GGGGGGGGGGGGGGGGGGGGGGGGGGGGGGGGGGGGGGGGGGGGGGGGGGGGGGGGGGGGGGGGGGGGGGGGGGGGGGGGGGGGGGGDGGGGGGGGGGGGGGGGGGGGGGGGGGGGGGGGGGGGGGGGGGGGGGGGGGGGGGGGGGGGGGGGGGGGGGGGGGGGGGGGGGEGGGGFGGGGGFGGGEEGGGGGGGGGGGGGGGGGGGGGGGGGGCGGGGGGDCGGGGGGGGGD@<CFGCF5FGFFFF:CFGGGGGGFFFFFGFGFFGGFFFFFFFFFFA7BFFGFFF@:2@FB
@M04650:207:000000000-C238N:1:1101:16601:12764 1:N:0:19
ACTCCTACGGGAGGCAGCAGTAGGGAATCTTCGGCAATGGACGAAAGTCTGACCGAGCAACGCCGCGTGAGTGAAGAAGGTTTTCGGATCGTAAAACTCTGTTGTTAGAGAAGAACAAGGACGTTAGTAACTGAACGTCCCTTGACGGTATCTAACCAGAAAGCCACGGCTAACTACGTGCCAGCAGCCGCGGTAATACGTAGGTGGCAAGCGTTGTCCGGATTTATTGGGCGTAAAGCGAGCGCAGGCGGTTTCTTAAGTCTGATGTGAAAGCCCCCGGCTCAACCGGGGAGG
+
GGGGGGGGGGGGGDGGGGGGGGGGGGGGGGGGGGGGGGGGGGGGGGGGGGGGGGGGGGGGGGGGGGGGGGGGGGGGGGGGGGGGGGGGGGGGGGGGGGGGGGGGGGGGGGGGGGGGGGGGGGGGGGGGGGGGGGGGGGGGGGGGGGGGGGGGGGGGGGGGGGGGGGGDGGGGGGGGGGGGGGGGGGGGGGGGGGGGGGGGGGGGGGGGGGGGGGGGGGGGGGEEGGGGGGGGFGGGGGFDFDDFGGDGFGGGGGGFFFFFGFFGFGGF?6FFFFF>:9GEFFGFF?FFFF57BF
@M04650:207:000000000-C238N:1:1101:11078:12779 1:N:0:19
ACTCCTACGGGAGGCAGCAGTGGGGAATATTGCACAATGGGGGAAACCCTGATGCAGCAACGCCGCGTGAGTGATGAAGGTTTTCGGATCGTAAAGCTCTGTCTTTGGGGAAGATAATGACGGTACCCAAGGAGGAAGCCACGGCTAACTACGTGCCAGCAGCCGCGGTAATACGTAGGTGGCGAGCGTTATCCGGATTTACTGGGCGTAAAGGGAGCGTAGGCGGATGATTAAGTGGGATGTGAAATACCCGGGCTCAACTTGGGTGCTGCATTCCAAACTGGTTATCTAG
+
GGGGGGGGGGGGGGGGGGGGGGGGGGGGGGGGGGGGGGGGGGGGGGGGGGGGGGGGGGGGGGGGGGGGGGGGGGGGGGGGGGGGGGGGGGGGGGGGGFGGGGGGGGGGGGGGGGGGGGGGGGGGGGGGGGGGGGGGGGGGGGGGGGGGGGFGGGGGGGGGGGGGGGGGGGGGGGGGGGGGGGGGGGGGGGGGGGGGGGGGGGGGGCGGEGDGGGGGGGGDGGGGGGDEEDCFFGGGGGFG?<FFGGFFFGGGGGGF3>F=CFFGFGD?BFFFFFFFFFGFFFGFFFFFFFFD
@M04650:207:000000000-C238N:1:1101:13759:12797 1:N:0:19
ACTCCTACGGGAGGCAGCAGTGGGGAATATTGCACAATGGGGGAAACCCTGATGCAGCAACGCCGCGTGAGTGATGACGGTCTTCGGATTGTAAAGCTCTGTCTTTGGGGACGATAATGACGGTACCCAAGGAGGAAGCCACGGCTAACTACGTGCCAGCAGCCGCGGTAATACGTAGGTGGCGAGCGTTGTCCGGATTTACTGGGCGTAAAGGGAGCGTAGGCGGATTTTTAAGTGGGATGTGAAATACCCGGGCTCAACCTGGGTGCTGCATTCCAAACTGGGAATCTAG
+
GGGGGGGGGGGGGGGGGGGGGGGGGGGGGGGGGGGGGGGGGGGGGGGGGGGGGGGGGGGGGGGGGGGGGGGGGGGGGGGGGGGGGGGGGGGGGGFGGGGGGGGGGGGGGGGGGGGGGGGGGGGGGGGGGGCGGGGGGGGGGGGGGGGGGGGGGGGGGGGGGGGGGGGGG>FGFFGGFGGGGGGGGGGGGGGGGGGG>C:E7@GGGGGCEEEEGGGGGGGCCCCCEGGGGGFGFGGGGCFGFDFFGGGGFGGGGGGF3FFFGFCF>5F?>?FF:6=@A)>9>AGFFF4:3=@<
@M04650:207:000000000-C238N:1:1101:17617:12820 1:N:0:19
ACGCCGACGGGAGGCAGCAGTGGGGAATATGGCACAATGGGGGAAACCCTGATGCAGCAACGCCGCGTGAGTGATGAAGGTTTTCGGATCGTAAAGCTCTGTCTTTGGGGAAGATAATGACGGTACCCAAGGAGGAAGCCACGGCTAACGACGTGCCAGCAGCCGCGGTAATACGTAGGTGGCGAGCGGTATCCGGATTTACTGGGCGTAAAGGGAGCGTAGGCGGATGATTAAGTGGGATGTGAAATACCCGGGCTGAACTTGGGGTCTGCATGCCAAGCTGGTGATCTAG
+
DC7,+@@67@@@CC;;C@CECCFF:BFEEC,CDEFGGFGGGGDGEEGFG<FCECFGGGEFFFG@FCFGGGGGGGGGCAEFEGGGGGDGGGGGAFFGGE,,8C9EGGGGDGEECGGEFGGGGGGFG7BFDFGGGGDGGFGGCCFGECFF:*>FGCGFGGDGGGCFGGGGF8:BF,:::8:?EGC84:CE*;1EGGG5*8*<E::FGC5CCCEEC7E85DC58DDGGC5C=*37@CCGF475)/<*::FFF774>DC>5)01+/?7?41(7)5**0*0)5<).4C5))14-/*)
@M04650:207:000000000-C238N:1:1101:5303:12829 1:N:0:19
ACTCCTACGGGAGGCAGCAGTGGGGAATATTGCACAATGGGCGCAAGCCTGATGCAGCCATGCCGCGTGTATGAAGAAGGCCCTAGGGTTGTAAAGTACTTTCAGTCGGGAGGAAGGCGTTGATGCTAATATCATCAGCGATTGACGTTACCGACAGAAGAAGCACCGGCTAACTCCGTGCCAGCAGCCGCGGTAATACGGAGGGTGCAAGCGTTAATCGGAATTACTGGGCGTAAAGCGCACGCAGGCGGTTGATTAAGTTAGATGTGAAATCCCCGGGCTTAACCTGGGAAT
+
GGGGGGGGGGGGGGGGGGGGGGGGGGGGGGGGGGGGGGGGGGGDGGGGGGGGGGGGGFGGGGGGGGGEGCFGGGGGGGGGGGGGGGGGGGGGGGGGGGGGGGGGGGGGGGGGGGF@FFEGGDFGGGGGGFFFGFGGGGGGGGGGFFECGGGGGGFGCFGGGFGGGGGGGGGEFCFGDEFFGGGCCFCFDEGGGGGGGGGFEEEGGEG=6@GDEEE=FGDG8CGGCFGGGGFG>EGDFGFDDGFEDGDC>DGCDGGFF6=FGFGGF7><8*166@6?2;DE39F4@F79:@31:(
@M04650:207:000000000-C238N:1:1101:18650:12838 1:N:0:19
ACTCCTACGGGAGGCAGCAGTAGGGAATCTTCCACAATGGGCGAAAGCCTGATGGAGCAACGCCGCGTGAGTGAAGAAGGATTTCGGTTCGTAAAACTCTGTTGTAAGGGAAGAACAAGTACAGTAGTAACTGGCTGTACCTTGACGGTACCTTATTAGAAAGCCACGGCTAACTACGTGCCAGCAGCCGCGGTAATACGTAGGTGGCGAGCGTTATCCGGATTTACTGGGCGTAAAGGGAGCGTAGGCGGATGATTAAGTGGGATGTGAAATACCCGGGCTCAACTTGGGTGC
+
GGGGGGGGGGGGGGGGGGGGGGGGGGGGGGGGGGGGGGGGGGGGGGGGGGGGGGGGGGGGGGGGGGGGGGGGGGGGGGGGGGGGGGGGGGGGGGGGGGGGGGGGGGGGGGGGGGGGGGGGGGGGGGGGGGGGGGGGGGGGGGGGGGGGGGGGGGGGGGGGGGGGGGGGGGGGGGGGGGGGGGGGGGGGGGGGGGGGGGGGGFGGGGGGGGGGGGGGGGGGGGGGGGGGGGGGFDGGGG?GFGFFGDDGFGGGGGGFFFFFGFCFFGGFFFFFF4FFFFGFFFDF4@F):FF<B(
@M04650:207:000000000-C238N:1:1101:20504:12842 1:N:0:19
ACTCCTACGGGAGGCAGCAGTGGGGAATATTGCACAATGGGCGAAAGCCTGATGCAGCAACGCCGCGTGAGCGATGAAGGCCTTCGGGTCGTAAAGCTCTGTCCTCAAGGAAGATAATGACGGTACTTGAGGAGGAAGCCCCGGCTAACTACGTGCCAGCAGCCGCGGTAATACGTAGGGGGCTAGCGTTATCCGGAATTACTGGGCGTAAAGGGTGCGTAGGCGGTCTTTCAAGCCAGAAGTGAAAGGCTACGGCTCAACCGTAGTAAGCTTTTGGAACTGTAGGACTTGAGT
+
GGGGGGGGGGGGGGGGGGGGGGGGGGGGGGGGGGGGGGGGGGGGGGGGGGGGGGGGGGGGGGGGGGGGGGGGGGGGGGGGGGGGGGGGGGGGGGGGGGGGGGGGGGGGGGGGGGGGGGGGGGDGGGGGGGGGGGGGGGGFGGDGGGGGGGGGGGGGGGGGGGGGGGGGGGGGFGG:CGCFGGGGGGGGEEGGGGGGGGGGGGGGGGGGGGGGGGGGGGGGGGGFGGGEGGGGFGGGGGFGFFFFDGGGFGCC4<3>EEF?6>GG>CDF?BFFFFFFFF7F).:=BF@???F)86
@M04650:207:000000000-C238N:1:1101:4167:12844 1:N:0:19
ACTCCTACGGGAGGCAGCAGTGGGGAATATTGCACAATGGGGGAAACCCTGATGCAGCAACGCCGCGTGAGTGATGAAGGTTTTCGGATCGTAAAGCTCTGTCTTTGGGGAAGATAATGACGGTACCCAAGGAGGAAGCCACGGCTAACTACGTGCCAGCAGCCGCGGTAATACGTAGGTGGCGAGCGTTGTCCGGATTTACTGGGCGTAAAGGGAGCGTAGGCGGATTTTTAAGTGGGATGTGAAATACCCGGGCTCAACCTGGGTGCTGCATTCCAAACTGGGAATCTAG
+
GGGGGGGGGGGGGGGGGGGGGGGGGGGGFGGGGGGGGGGGGGGEGGGGGGGGGGGGGGGGFGGGGGGGG>FFGGGGGGGGCCFFGGGFBBFGGGGGFFFGGGFFGACGGGGEGGGFFGF9A4FFD=CFGGDF,=>EFGCFGFCF7:>FFFFGCCC?FFFFF>@FEG8FFGF;CFGDC@FFFFEGCE5:CC=ECCCE>88?2++?EG/7?CC:++;8:57/;CCCED5=C*A7@CFFDGF*6DFF*:CFFF*9D)))))/9*7>GF<C?>FFF?@7@92C@@AGF@F)(5945
@M04650:207:000000000-C238N:1:1101:3692:12847 1:N:0:19
ACTCCTACGGGAGGCAGCAGTGGGGAATATTGCACAATGGGGGAAACCCTGATGCAGCAACGCCGCGTGAGTGATGAAGGTTTTCGGATCGTAAAGCTCTGTCTTTGGGGAAGATAATGACGGTACCCAAGGAGGAAGCCACGGCTAACTACGTGCCAGCAGCCGCGGTAATACGTAGGTGGCGAGCGTTATCCGGATTTACTGGGCGTAAAGGGAGCGTAGGCGGATGATTAAGAGGGATGTGAAATACCCGGGCTCAACTTGGGTGCTGCATTCCAAACTGGTTATCTAG
+
GGGFGGGGGGGFGGGGGGGGGGGGGGGGGGGGGG<FGGGGGEGGGGGGGGGFGGGGGGGGGGGDEFG@FGGGGGGGGGGGGGGGGGGGGGGGGGGGGGGGGGGGGGGGGGGGGGGGGGGGGGGGGEGGGGGGGGGDGGGGGGGGGGGGFCFGGGFFFGGGGFCFGGGGEGGGG?:<CFGGGGGGGGGGEGGGGGGGGCEGFGGGGGGGGGE5@C?@CGGCCCEFGGGDEGGFFGG+6>>CFGFFC:DC@7CFCCCD<FF@6@CGFFC<DFFFFFFFBBG?>7CF@BFFFFF<
@M04650:207:000000000-C238N:1:1101:19899:12864 1:N:0:19
ACTCCTACGGGAGGCAGCAGTGTGGAATATTGCACAATGGGGGAAACCCTGATGCAGCAACGCCGCGTGAGTGATGAAGGTTTTCGGATCGTAAAGCTCTGTCTTTGGGGAAGATAATGACGGTACCCAAGGAGGAAGCCACGGCTAACTACGTGCCAGCAGCCGCGGTAATACGTAGGTGGCGAGCGTTATCCGGATTTACTGGGCGTAAAGGGAGCGTAGGCGGATGATTAAGTGGGATGTGAAATACCCGGGCTCAACTTGGGTGCTGCATTCCAAACTGGAAGTCTAG
+
GGGGGGGGGGGGGGGGGGGGGGGGGGGGGGGGGGGGGGGGGGGGGGGGGGGGGGGGGGGGGGGGGGGGGGGGGGGGGFEGFFGGGGGGGGGGGGGGGGGGGGGGGGGGGGGGEGGGGGGGGGGGGGGGGGGGGGEGGGGGFGGGGGGGGGCGGGGGGGGGGGGGGGGGGGGGGGGGGGGGGGGDCEGGGGGGGGGGDEGFDGGFGFGGGDGGGFEECGGGGG59C51*:<CGFGFG79@F4CFFFGGGFGGGGGGFFFFFGFC7:FDBBFFF)=@FAA*9>BG6?:).)9@9
@M04650:207:000000000-C238N:1:1101:18807:12951 1:N:0:19
ACTCCTACGGGAGGCAGCAGTGGGGAATATTGCACAATGGGGGAAACCCTGATGCAGCAACGCCGCGTGAGTGATGAAGGTTTTCGGATCGTAAAGCTCTGTCTTCAGGGACGATAATGACGGTACCTGAGGAGGAAGCCACGGCTAACTACGTGCCAGCAGCCGCGGTAATACGTAGGTGGCGAGCGTTGTCCGGATTTACTGGGCGTAAAGGGAGCGTAGGCGGATTTTTAAGTGGGATGTGAAATACTCAGGCTCAACCTGGGGGCTGCATTCCAAACTGGAAGTCTAG
+
GGGGGGGGGGGGGGGGGGGGGGGGGGGGGGGGGGGGGGGGGGGGGGGGGGGGGGGGGGGGGGGGGGGGGGGGGGGGGGGGGGGGGGGGGGGGGGGGGGGGGGGGGGGGGGGGGGGGGGGGGDGGGGGGGFGGGGGGGGGGGGGGGGGGGGGGGGGGGGGGGGGGGGGGGGGGGGGGGGGGGGGGGGGGGGEGGGGGGGGGFFCFGGGC?CGFGGGGGGGGCCGGDGEGC=?CFG>FCCF56DFF>FFGFGGGGGGF@F?FGFGD>FGF3@>DFFFFFFGFFFGF@@@?BF?A
@M04650:207:000000000-C238N:1:1101:21229:12961 1:N:0:19
ACTCCTACGGGAGGCAGCAGTGGGGAATATTGCACAATGGGGGAAACCCTGATGCAGCCATGCCGCGTGAATGAAGAAGGCCTTCGGGTTGTAAAGTTCTTTCGGTGATGAGGAAAACTGGGGTGTTAATAGCACTTTAGGTTGACGTTAGTTACAGAAGAAGCACCGGCTAACTCCGTGCCAGCAGCCGCGGTAATACGTAGGTGGCGAGCGTTGTCCGGATTTACTGGGCGTAAAGGGAGCGTAGGCGGATACTTAAGTGGGATGTGAAATACTTGGGCTCAACCCGAGTAC
+
GGGGGGGGGGGGGGGGGGGGGGGGGGGGGGGGGGGGGGGGGGGGGGGGGGGGGGGGGGGGGGGGGGGGGGGGGGGGGGGGGGGGGGGGGGGGGGGGGGGGGGGGGFGGGGGGGGGGGGGGGGGGGGGGGGGGGGGGGGGGGGGGGGGGGGGGGGGFGDGGGGGGGGGGGGGGGGGGGGGGGGGGGGGGFGGGGGGGGGGGGGFGGGGGEEGGGGGEGGGGGDGGGGGGGGGGFGGCDG?GFGFFGDGGFDD<DGFF=@9@FFGG49CBFF?FFFFFFAGFF?FFFFFFFFBBF<
@M04650:207:000000000-C238N:1:1101:24653:12994 1:N:0:19
ACTCCTACGGGAGGCAGCAGTGGGGAATATTGCACAATGGGGGAAACCCTGATGCAGCAACGCCGCGTGAGTGATGAAGGTTTTCGGATCGTAAAGCTCTGTCTTTGGGGAAGATAATGACGGTACCCAAGGAGGAAGCCACGGCTAACTACGTGCCAGCAGCCGCGGTAATACGTAGGTGGCGAGCGTTATCCGGATTTACTGGGCGTAAAGGGAGCGTAGGCGGATGATTAAGTGGGATGTGAAATACCCGGGCTCAACTTGGGTGCTGCATTCCAAACTGGTTATCTAG
+
GGGGGGGGGGGEGGGGGGGGGGGGGGGGGGGGGGGGGGGGGGGGGGGGGGGGGGGGGGGGGGGGGGGGGGGGGGGGGGGGFGGGGGGGGGGGGGGGGGGGFGGGGFGGGGGGGGGGGGGGGGGGGGGGGGGGGGGGGGGGGGGGGGGGGGGGGGGDGGGGGGGGGGGGFGGGGGGGGGGGGGGGCEG@BCEGGGDCGGDGGGGG7FFEG=EGGGDFG3DDGGGFGGGGG4@FFGGGGGFGFGFFGGGFFGFFCDGF@F4?GFGGFGGFFFFF?FFFDFGF>3>FFFFFBFFF
@M04650:207:000000000-C238N:1:1101:6074:13000 1:N:0:19
ACTCCTACGGGAGGCAGCAGTGGGGAATATTGCACAATGGGCGAAAGCCTGATGCAGCAACGCCGCGTGAGCGATGAAGGCCTTCGGGTCGTAAAGCTCTGTTCTCAAGGAAGATAATGACGGTACTTAAGGAGGAATCCCCGGCTGACTACGTGCCAGCAACCGCGGTAATACGTAGTGCGCTAGCGTTAGCTGAAATTACTGGGCGAAACGTGAGCGTAGGCTGATACGTAAGTGGGATGTGAAATACCCGTGCTCAACTTGGGTGCTGCATTCCAGACTGGTTATCTAG
+
EGGDGGGG7FGEGGDGGGGFFEEFGGGG9FG,CEFFGDGGFFGGGG@8FCFCFGFFGGGGGGGGGGGGGGGGGGFEFGGGC4FFGGGCGGGGGFGFGGGCGG,,C,C,BFGGGGC,CEF<,8:+B3,:,B,,,,+8,,,@8F+@3>+5,,,@>3<FCGE7D,5@C*4F1*4@CF*24B*<,*1*48+**3**+++++25++21?+:8**2**;*****/1*9*0+**3<**0/2/029)*)1/8*:7*9*0091C3576*077:)*C:3*/*667@24**0)2)1*/).**)
@M04650:207:000000000-C238N:1:1101:28688:13020 1:N:0:19
ACTCCTACGGGAGGCAGCAGTGGGGAATATTGCACAATGGAGGAAACTCTGATGCAGCAACGCCGCGTGAGCGATGAAGGTCTTCGGATCGTAAAGCTCTGTCTTTGGGGAAGATAATGACGGTACCCAAGGAGGAAGCCACGGCTAACTACGTGCCAGCAGCCGCGGTAATACGTAGGGTGCAAGCGTTAATCGGAATTACTGGGCGTAAAGCGCACGCAGGCGGTTGATTAAGTTAGATGTGAAATCCCCGGGCTTAACCTGGGAATGGCATCTAAGACTGGTCAGCTAG
+
GGGGGGGGGGGGGGGGGGFGGGGGGGGGGGGGGGGGGGGGGGGGGGGGGGGGGGGGGGGGGGGGGGGGGGGGGGGGGDGGGGGGGGGGGGGGFFFGGGGGGGGGGGGGGGGGGCGGGGGFGGFGGGGGGGGGGGGGGGGGGGGGGG>FGGGGGGFGGGGGGGGGGGGGGGGGGGGGGGGGGGGGGGGGGGGGGGGGCCFFGGGBEGFGGGGGGGGDGGGGGGGGGGGGEGGGFFFGDFF7?CFFGFGGF:DCDGGFFFFFGFFGFGC?FFF>FFFFF>CFFAG:@FF:?F4<
@M04650:207:000000000-C238N:1:1101:19956:13048 1:N:0:19
ACTCCTACGGGAGGCAGCAGTAGGGAATCTTCGGCAATGGACGAAAGTCTGACCGAGCAACGCCGCGTGAGTGAAGAAGGTTTTCGGATCGTAAAACTCTGTTGTTAGAGAAGAACAAGGATGAGAGTAACTGTTCATCCCTTGACGGTATCTAACCAGAAAGCCACGGCTAACTACGTGCCAGCAGCCGCGGTAATACGTAGGTGGCAAGCGTTGTCCGGATTTATTGGGCGTAAAGCGAGCGCAGGCGGTTTCTTAAGTCTGATGTGAAAGCCCCCGGCTCAACCGGGGAGG
+
GGGGGGGGGGGGGGGGGGGGGGGGGGGGGGGGGGGGGGGGFGGGGGGGGGGGGGGGGGGGGGGGGGGGGGGGGGGGGGGGGGGGGGGGGGGGGGGGGGGGGGGGGGGGGGGGFGGGGGGGGGGGGGGGGGGGGGGGGGGGGGGGGGGGGGGGGFCGGGGGFGGGGGGGGGGGGGGGGGGGGGFGGGGGFEGGGGGGGGGGGGGGGGGGGFFGC7EEGGGGGGEGGGGFGGGGEGDGFFFGFGFFGGDGFGGGGGGFFFFFCFFGFGGF?F?FFF8@<>D>B6CFF@F>BFFB9>
@M04650:207:000000000-C238N:1:1101:6156:13060 1:N:0:19
ACTCCTACGGGAGGCAGCAGTGGGGAATATTGCACAATGGGGGAAACCCTGATGCAGCAACGCCGCGTGAGTGATGAAGGTTTTCGGATCGTAAAGCTCTGTCTTTGGGGAAGATAATGACGGTACCCAAGGAGGAAGCCACGGCTAACTACGTGCCAGCAGCCGCGGTAATACGTAGGTGGCGAGCGTTATCCGGATTTACTGGGCGTAAAGGGAGCGTAGGCGGATGATTAAGTGGGATGTGAAATACTTGGGCTCAACCCGAGTACTGCATTCCAAACTGAGTATCTAG
+
GGGGGGGGGGGGGGGGGGGGGGGGGGGGGGGDGGGGGGGGGGGGGGFFGGGGGGGGGGGGGGGGGGDGGGGFFGGGGGGGFGGGGGGGGGGGGGGGGFGGGGAFGCBF@FGGGGGGGGGGGGCEFEFGGGGGG<7CFFCFGFFGGGGGGGFGGGFGGGGGGG@FEEGGGGGFCFB9EF7?9CC8:*CEGGEFGGD>EGG9CEGGGGGG>ECFGGGG*)9DECGGGGD*:<?<69>::C@FFGF?GF:*9CGGGF5)7FFF6@C9BGG?FF4*9FFF<AGF5<*9F??2:8@)
@M04650:207:000000000-C238N:1:1101:16261:13068 1:N:0:19
ACTCCTACGGGAGGCAGCAGTGGGGAATATTGCACAATGGGGGAAACCCTGATGCAGCAACGCCGCGTGAGTGATGAAGGTTTTCGGATCGTAAAGCTCTGTCTTTGGGGAAGATAATGACGGTACCCAAGGAGGAAGCCACGGCTAACTACGTGCCAGCAGCCGCGGTAATACGTAGGTGGCGAGCGTTATCCGGATTTACTGGGCGTAAAGGGAGCGTAGGCGGATGATTAAGTGGGATGTGAAATACCCGGGCTCAACTTGGGTGCTGCATTCCAAACTGGTTATCTAG
+
GGGGGGGGGGGGGGGGGGGGFGGGGGGGGGGGGGGGGGGGGGGGGGGGGGGGGGGGGGGGGGGGGGGFGGGGGGGGGGGGGGGGGGGGGGGGGGGGGGGGGGGGGGGGGGGGGGGGGGGGGGGGGGGGGGGGGGGGGGGGGGGGGGGGGGGGGGGGGGGGGGGGGGGGGGGGGGGGGGGGGGFGGEGGGDGGC?EGEEGGGGGGGGGGEGGFGFGGGGGGGGGFEE::EGGFFGFCGFFGFGFFGGGFF79FGGGBFFFFGFGGFDG?BBFFFBFFFFCFFFGFBFF75@FF
@M04650:207:000000000-C238N:1:1101:25998:13082 1:N:0:19
ACTCCTACGGGAGGCAGCAGTGGGGAATATTGCACAATGGGGGAAACCCTGATGCAGCAACGCCGCGTGAGTGATGAAGGTTTTCGGATCGTAAAGCTCTGTCTTTGGGGAAGATAATGACGGTACCCAAGGAGGAAGCCACGGCTAACTACGTGCCAGCAGCCGCGGTAATACGTAGGTGGCGAGCGTTATCCGGAATTACTGGGCGTAAAGGGCACGCAGGCGGTGACTTAAGTGGGATGTGAAAGCCCTGGGCTTAACCTAGGAATAGCATTTCATACTGGGTCGCTAG
+
GGGGGGGGGGGGGGGGGGGGGGGGGGGGGGGGGGGGGGGGGGGGGGGGGGGGGGGGGGGGGGGGGGGGGGGGGGGGGGGGGGGGGGGGGGGGGGGGGGGGGGGGGGGGGGGGGGGGGGGGGGGGGGGGGGGGGGGGGGGGGGGGGGGGGFGGGGGGGGGGGGGGGGGGGGGGGGGGGGGGGGGGGGGGGGGGGGGGGGGGGGGGGGGGGGGGGGGGGGGGGGGGGGGGGGDFF7?CGGFGFGFFGGGGFDFGFGGF@F@FGFGGFCDAFFFF?4FFFFGFF9CFFFFFBE:9
@M04650:207:000000000-C238N:1:1101:6522:13109 1:N:0:19
ACTCCTACGGGAGGCAGCAGTGGGGAATATTGCACAATGGGGGAAACCCTGATGCAGCAACGCCGCGTGAGTGATGAAGGTTTTCGGATCGTAAAGCTCTGTCTTCAGGGACGATAATGACGGTACCTGAGGAGGAAGCCACGGCTAACTACGTGCCAGCAGCCGCGGTAATACGTAGGTGGCGAGCGTTATCCGGATTTACTGGGCGTAAAGGGAGCGTAGGCGGATGATTAAGTGGGATGTGAAATACCCGGGCTCAACTTGGGTGCTGCATTCCAAACTGGTTATCTAG
+
GGGGGGGGGGGDGGGGGGGGGGGGGGGGGGGGGGGGGGGGGGGGGGGGGGGGGGGGGGGGGGGGGGGGGGGGGGGGGGGGGGGGGGGDEGGGGFGGGGGGGGGGGGGGGGGGGGGGGGGGGGGGGGGGGGGGFFGDFGGGGGGGGGGGGGGGGGGGGGGGGGGGGGGGGGGGGDGGGGGGGGGGGGGGGGDFGGGGDCEGGGGGGGGGGGGFGGGGGGGGGGGGGGCEE4:CFGFGGFFC@DFFGGGGF>C457D:>FFFGFGGFGGFFFFFFFFFF<C=@BGFFFFAB4/:
@M04650:207:000000000-C238N:1:1101:8385:13115 1:N:0:19
ACTCCTACGGGAGGCAGCAGTGGGGAATATTGCACAATGGGGGAAACCCTGATGCAGCAACGCCGCGTGAGTGATGAAGGTTTTCGGATCGTAAAGCTCTGTCCTCAAGGAAGATAATGACGGTACTTGAGGAGGAAGCCCCGGCTAACTACGTGCCAGCAGCCGCGGTAATACGTAGGGGGCTAGCGTTATCCGGAATTACTGGGCGTAAAGGGTGCGTAGGCGGTCTTTCAAGCCAGAAGTTAAAGGCTACGGCTCAACCGTAGTAAGCTTTTGGAACTGTAGGACTTGAGG
+
GGGGGGGGGGGGGGGGGGGGGGGGGGGGGGGGGGGGGGGGGGGGGGGGGGGGGGGGGGGGGGGGGGGGGGGGGGGGGGGGGGGGGGGGGGGGGGGGGGGGGGGGGGGGGGFGGGGGGGGGGGGGGGGGDFGGGGGGGGGGGGGGGGGGGGGGGGGFGGGGGGGGGEG:FGGGGGGFDGGGGGGCGGGGCEEFCFGGDEGGGGG@FFGDEGG5CGEEEDDGEGEFDEGEGFGGFFGGGGFCFGFFGFFFFGFCDCDEFFFFF@C95DD<FF4B*70/1>FF42**7??:?FFFB(
@M04650:207:000000000-C238N:1:1101:26193:13141 1:N:0:19
ACTCCTACGGGAGGCAGCAGTGGGGAATATTGCACAATGGGGGAAACCCTGATGCAGCAACGCCGCGTGAGTGATGAAGGTTTTCGGATCGTAAAGCTCTGTCTTTGGGGAAGATAATGACGGTACCCAAGGAGGAAGCCACGGCTAACTACGTGCCAGCAGCCGCGGTAATACGTAGGTGGCGAGCGTTGTCCGGATTTACTGGGCGTAAAGGGAGCGTAGGCGGATTTTTAAGTGGGATGTGAAATACCCGGGCTCAACCTGGGTGCTGCATTCCAAACTGGGAATCTAG
+
GGGGGGGGGGGGGGGGGGGGGGGGGGGGGGGGGGGGFFGGGGGGGGGGGGGGGGGGGGGGGGGGGGGGGGGFFGGGGGGGGGGGGGGGGGGGGGGGGGGGGGG,EAFGGGGGGFGGGGGGGGGGGGFGGGFGGGGGGGGGGGGGGGGGGGCGGGGGGGGGGGGGGGGGGGGFGGGGGGGGGGGGGGGGGGGGGGGGE>5CFGGGGGGGEGGGFGGGGGGGGGGGGGGGGFFCFFGGGGFG?GFFGG=FFGF<DGGFBF??6:FGFGGBEFFFFFFFFFGFFFGFF:?:?FF>
@M04650:207:000000000-C238N:1:1101:25221:13157 1:N:0:19
ACTCCTACGGGAGGCAGCAGTGGGGAATATTGCACAATGGGGGAAACCCTGATGCAGCAACGCCGCGTGAGTGATGAAGGTTTTCGGATCGTAAAGCTCTGTCTTCAGGGACGATAATGACGGTACCTGAGGAGGAAGCCACGGCTAACTACGTGCCAGCAGCCGCGGTAATACGTAGGTGGCGAGCGTTGTCCGGATTTACTGGGCGTAAATGGAGCGTAGGCGGATTTTTAAGTGGGATGTGAAATACTCAGGCTCAACCTGGGGGCTGCATTCCAAACTGGAAGTCTAG
+
GGGGGGGGGGGFGGGGGGGGGGGEGGGGFGGGFGGC<<FFGGGDGGGGGGGFGGGGGGGGGGGGGGGGGEGFFCFGFEFGGGGGGGGGGGGG<FCFGGGGGGGGGGGFDDDFDCF:FGGGGGEC=CFBFDFGCECFGGGGGG:FFGGFFGGGGGGCFAFGGGGGGGEGGGEGFF7>FFDGFFFC*?EGGGEEGFGGGG*B9CC+@FGG:CGC+<99FGGGG5CCEGC5*2<F5FC?79@9676B7:>DFC>FGD4.7>7=C4977<59:5BD67*16<*9F2CFF4@?<9*4
@M04650:207:000000000-C238N:1:1101:11740:13163 1:N:0:19
ACTCCTACGGGAGGCAGCAGTGGGGAATATTGCACAATGGGCGGAAGCCTGATGCAGCGACGCCGCGTGAGGGATGACGGCCTTCGGGTTGTAAACCTCTTTCAGCAGGGACGAAGCGCAAGTGACGGTACCTGCAGAAGAAGCACCGGCTAACTACGTGCCAGCAGCCGCGGTAATACGTAGGGTGCGAGCGTTGTCCGGAATTACTGGGCGTAAAGAGCTCGTAGGTGGTTTGTCGCGTCGTCTGTGAAATCCCGAGGCTTAACTTCGGGCGTGCAGGCGATACGGGCAGGG
+
GGGGGGGGGGGFGGGGGGGGFFGGGGGGGGGGGGGGGFGGGGGGGGGGGGGGGGGGGGGGGGGGGGGGGGGGGDGGGGGGGGGGGGGDDGFGGGGGGGGGGGGGGFDFFGGGGGGGGGGGGGGGGGGGGGGGGGFGGGGGGFFGFGGGGGGGGGGFGGGGGGGFGGGGGGGGD=EGGGGGGFGGGGGGGED8EGGGCCEGGGGGGGGGFFGFECGEFFFGG>?EGGGGGGGGFFG::CFG)9>D<>FFFFGGG>F?:57>*5CCFGFAFFB:@EFF?F775><<BFF:9B::((
@M04650:207:000000000-C238N:1:1101:14109:13179 1:N:0:19
ACTCCTACGGGAGGCAGCAGTGGGGAATATTGCACAATGGGGGGAACCCTGATGCAGCCATGCCGCGTGAATGAAGAAGGCCTTCGGGTTGTAAAGTTCTTTCGGTGATGAGGAAGACTGGGGTGTTAATAGCACTTTAGGTTGACGTTAGTTACAGAAGAAGCACCGGCTAACTCCGTGCCAGCAGCCGCGGTAATACGGAGGGTGCAAGCGTTAATCGGAATGACTGGGCGTAAAGGGCACGCAGGCGGTGACTTAAGTGGGATGTGAAAGCCCTGGGCTTAACCTAGGAAT
+
GGGGGGGGGGGGGGGGGGGGGGGGGGGGGGGGGGGGGGGGGGGGGGGGGGGGGGGGGGGGGGGGGGGGGGGGGGGGGGGGGGGGGGGGGGGGGGGGGGGGGGGGGGGGGGGGGGGGGGGGGGGGGGGGGGGGGGGGGGGGGGGGGGGGGGGFGGGGGGGGGGGGGGGGGGGGGGGGGGGGGGGGGGGGGGGGGGGGGGGGGGGGGGGDEGGGGGGGGGFFGC=FGGGGGGGGFGGGGGFGFGFFGGGGFGGGGGGFBFFFFFGG5FGFFFFBFFFF76F@F(C6FFFFFFF?F)
@M04650:207:000000000-C238N:1:1101:16920:13196 1:N:0:19
ACTCCTACGGGAGGCAGCAGTGGGGAATATTGCACAATGGAGGAAACTCTGATGCAGCAACGCCGCGTGAGCGATGAAGGTCTTCGGATCGTAAAGCTCTGTCTTTAGGGATGATAATGACAGTACCTAAGGAGGAAGCCACGGCTAACTACGTGCCAGCAGCCGCGGTAATACGTAGGTGGCGAGCGTTATACGGATTTATTGGGCGTAAAGGGAGCGTAGGCGGATACTTAAGTGGGATGTGAAATACCCGGGCTCAACCTGGGTGCTGCATTCCAAACTGGGAATCTAG
+
GGGGGGGGGGGGGGGGGGGGGGGGGGGGGGGGGGGGGGGGGGGGGGGGGGGGGGGGGGGGGGGGGGGGGGGGGGGGGGGGGGGGGGGGGGGGGGGGGGGGGGGGGGGGGGGGGGGGGGGGGGGGGGGGGFFGGGGGGGGGGGGGGGGGGGGGGGGGGGGGGGGGGGGGGGGGGFGGGGGGGGGGGGGGGGGGGGGGGG>FGGGGGGGGEEGGGGGGGGDGGGGGGG=EGGDGF?DGGGFGFGFFFGGGFGFGGDGFFFFFGFGGFGGFFFFFFBFFDFGFFFGFFF4:<F49
@M04650:207:000000000-C238N:1:1101:17358:13235 1:N:0:19
ACTCCTACGGGAGGCAGCAGTGGGGAATATTGCACAATGGGGGGAACCCTGATGCAGCAACGCCGCGTGAGTGATGAAGGTTTTCGGATCGTAAAGCTCTGTCTTTGGGGAAGATAATGACGGTACCCAAGGAGGAAGCCACGGCTAACTACGTGCCAGCAGCCGCGGTAATACGTAGGTGGCGAGCGTTGTCCGGATTTACTGGGCGTAAAGGGAGCGTAGGCGGATTTTTAAGTGGGATGTGAAATACCCGGGCTCAACCTGGGTGCTGCATTCCAAACTGGGAATCTAG
+
GGGGGGGGGGGGGGGGGGGGGGGGGGGGGGGGGGGGGGGGGGGGGGGGGGGGGGGGGGGGGGGGGGGGGGGGGGGGGGGGGGGGGGGGGGGGGGGGGGGGGGGGGGGGGGGGGGGGGGGGGGGGGGGGGGGGGGGGGGGGGGGGGGGGGGF@FGGGGGGGGGGGGGGGGGGGGGGGGGGGGGGGGGGGGDEEGFGGGDGGGGGGGGGGGGGGGGGGGGGGGGGGGG=E=GCEFGGGGG>GFGFBFGDFFGGGGGGF>:?FGFFG@DDBEFFFFFFFFFFFFFGF@>F:BFF<
@M04650:207:000000000-C238N:1:1101:18217:13276 1:N:0:19
ACTCCTACGGGAGGCAGCAGTGGGGAATATTGCACAATGGGGGGAACCCTGATGCAGCCATGCCGCGTGAATGAAGAAGGCCTTCGGGTTGTAAAGTTCTTTCGGTGATGAGGAAGACTGGGGTGTTAATAGCACTTTAGGTTGACGTTAGTTACAGAAGAAGCACCGGCTAACTCCGTGCCAGCAGCCGCGGTAATACGGAGGGTGCAAGCGTTAATCGGAATGACTGGGCGTAAAGGGCACGCAGGCGGTGACTTAAGGGGGATGTGAAAGCCCTGGGCTTAACCTAGGAAT
+
GGGGGGGGGGGCGDGGGGGFGGFFGGEGGGGGGGGGFGGGGGGEFGGGGGGGGGGDAEFEGGG<F=FGGGGFGGGCDEFFGDF<=C=FFGGGGGFGGGGCGAFGGGDGGFGGGFFFGGDFFGGFFGDF;FFG:FFGGGCECFEFF:FGCG@CCFFFCG@FFFD@8FCCEGGGDGGG8CGGGGGGFGG6EGCGGGGGFG9CE5?CEA:C:+9::CCE7CGGEGE=@C+2?F5*7CDGGD?D>DF7377/>DD<C3<B7@/*+)9C577>F???F@F>BFG35.>:7?B2:*7?B)
@M04650:207:000000000-C238N:1:1101:5750:13282 1:N:0:19
ACTCCTACGGGAGGCAGCAGTAGGGAATCTTCGGCAATGGACGAAAGTCTGACCGAGCAACGCCGCGTGAGTGAAGAAGGTTTTCGGATCGTAAAACTCTGTTGTTAGAGAAGAACAAGGACGTTAGTAACTGAACGTCCCCTGACGGTATCTAACCAGAAAGCCACGGCTAACTACGTGCCAGCAGCCGCGGTAATACGTAGGTGGCAAGCGTTGTCCGGATTTATTGGGCGTAAAGCGAGCGCAGGCGGTTTCTTAAGTCTGATGTGAAAGCGCCCGGCTCAACCGGGGAGG
+
GGGGGGGGGGGEGGGGGGGGGGGGGGGG@FGFGGGGGGGGFGGGGGGAFGGGCGFGGGGGCGDGGGGGGGGGGGGGGGGGGABFFFGGGGGGGGGGGGGEFGGFEGGGFGGGGFGFGG@FGGGGFCGGFGGGGGFFFFEGDCFCFGEGGGFGGGGC7BBFFFEGG@C<>8<CFEC9EGGFGFGCFFGGGEGCGEGGCFGGG?EEFGCFC3:C8C58=7C>*78*0<CCGG8:>>DEGCFDBGDE5CDC>DCD9C0@FFFF:?7CFC74@76@F))86955B1C=?FF;>:>(4>
@M04650:207:000000000-C238N:1:1101:5060:13305 1:N:0:19
ACTCCTACGGGAGGCAGCAGTGGGGAATATTGCACAATGGGGGAAACCCTGATGCAGCAACGCCGCGTGAGTGATGAAGGTTTTCGGATCGTAAAGCTCTGTCTTTGGGGAAGATAATGACGGTACCCAAGGAGGAAGCCACGGCTAACTACGTGCCAGCAGCCGCGGTAATACGTAGGTGGCGAGCGTTATCCGGATTTACTGGGCGTAAAGGGAGCGTAGGCGGATGATTAAGTGGGATGTGAAATACCCGGGCTCAACTTGGGTGCTGCATTCCAAACTGGTTATCTAG
+
GGGGGGGGGGGGGGGGGGGGGGGGGGGGGGGGGGGGGGGGGGGGGGGGGGGGGGGGGGGGGGGGGGGGGGGGGGGGGGGGFFGGGGGGGGGGGGGGGGGGGGGG9FFFGGGGGGGGGGGGGGGGGGGGGGGFCFGGGGGGGGGGGGGGGGGGGGGGGGGGGGGGGGGGGDEGGGGGGGGGFGGGGGGGGGGGCFGGGCGGGGFGGGGGGGGGGGGGDDGGGGGGGGEGG9CE@GGGFFFGFGFFGGGF4D*257C>>FFFGFC7FG5:37@?FFFFFBFFFFGF=FFAFFF9
@M04650:207:000000000-C238N:1:1101:11025:13305 1:N:0:19
ACTCCTACGGGAGGCAGCAGTAGGGAATTTTCCGCAATGAGCGAAAGCTTGACGGAGCGACACAGCGTGCAGGATGAAGGTCTTCGGATTGTAAACTGCTGTTGTAAGGGAAGAAAAAATTTAGTAGGAAATGACTAGATCTTGACGGTACCTTATTAGAAAGTGACGGCTAACTATGTGCCAGCAGCCGCGGTAATACATAGGTCACAAGCATTATCCGGAATTATTGGGCGTAAAGCGTTCGTAGGCGGTTTATCAAGTCTAGAGTTAAAGCCTGGGGCTTAACCCCAGCCC
+
GGGGGGGGGGGGGGGGGGGGGGGGGGGG@FGGDGGGGGGCFGGCGGGGDGGGGGGGGGGGGDGAFGGGGC<<FGCGGGGGG,CFGGGGG:FFGGGF,BFGGGGGGGGGFGGGGGGFFE=FCFDF<FF9<FEF9D<F9,,5EFDFDF@FF>CFEGFFA@DFFGF=;=DGGGFCFGFDFFF=FG9DGGC88CE@E8:CECFDFF7EC;CFCFGGGFFG7CCDEDDCGGGFFGCF:><EGGFG)97:D47DFDD/CDGBFBF?E4*:FFF4==6BFF:6(-9DEBF4@64805.4:F
@M04650:207:000000000-C238N:1:1101:22047:13337 1:N:0:19
ACTCCTACGGGAGGCAGCAGTGGGGAATATTGCACAATGGGGGAAACCCTGATGCAGCAACGCCGCGTGAGTGATGAAGGTTTTCGGATCGTAAAGCTCTGTCTTTGGGGACGATAATGACGGTACCCAAGGAGGAAGCCACGGCTAACTACGTGCCAGCAGCCGCGGTAATACGTAGGTGGCGAGCGTTATCCGGATTTACTGGGCGTAAAGGGAGCGTAGGCGGATGATTAAGTGGGATGTGAAATACCCGGGCTCAACTTGGGTGCTGCATTCCAAACTGGTTATCTAG
+
GGGGGGGGGGGGGGGGGGFGGGGGGGGGGGGGGGGGGGGGGGGGGGGGGGGGGGGGGGGGGGGGGGGGGGGGGGGGGGGGEFGGFGGDGGGGGGGGGGGGGGGGGGGGGGGGGGGGGGGGGEGGGGGFGF>=FGGGGGGGGGGGGEEGGGGGGGGGFGGGGGGGGGGGGGGGGGGGGGGGFGGGGGGGGGGGGGGGGGGGGGGFGGGGGGGGGGGGGGGGGGGGGGE5>6:<=CG77C>46DFFGGGGFCCGGGGFFFFFG??FFC/2>FFFFFFFB9D658C@66@<AF=A
@M04650:207:000000000-C238N:1:1101:9209:13357 1:N:0:19
ACTCCTACGGGAGGCAGCAGTGGGGAATATTGCACAATGGGGGAAACCCTGATGCAGCAACGCCGCGTGAGTGATGACGGTCTTCGGATTGTAAAGCTCTGTCTTTGGGGACGATAATGACGGTACCCAAGGAGGAAGCCACGGCTAACTACGTGCCAGCAGCCGCGGTAATACGTAGGTGGCGAGCGTTGTCCGGATTTACTGGGCGTAAAGGGAGCGTAGGCGGATTTTTAAGTGGGATGTGAAATACCCGGGCTCAACCTGGGTGCTGCATTCCAAACTGGGAATCTAT
+
GGGGGGGGGGGGGGGGGGGGGGGGGGGGGGGGGGGGGGGGGGGGGGGGGGGGGGGGGGGGGGGGGGGGGGGGGGGGGGGGGGGGGGGGGGGGGGGGGGGGGGGGGGGGEGGGGGGGGGGGGGGGCFFGGFGGGGGGGGFGGGGGGGGFGGGFCGGGGGGGGGGGGGGGGGCGGFGGGGEGGGGGGGDGGGGGGGGGECEGGGGGGGGGGGGGFGDCEC57EGGGGD55CFGGFGGGGGFGFGFBFFGGFGFGG)95B3*7F:FGF304BF?4)/9@>BD?FF=?>>??FFF)
@M04650:207:000000000-C238N:1:1101:16193:13358 1:N:0:19
ACTCCTACGGGAGGCAGCAGTGGGGAATATTGCACAATGGGGGGAACCCTGATGCAGCAACGCCGCGTGAGTGATGAAGGTTTTCGGATCGTAAAGCTCTGTCTTTGGGGAAGATAATGACGGTACCCAAGGAGGAAGCCACGGCTAACTACGTGCCAGCAGCCGCGGTAATACGTAGGGGGCTAGCGTTATCCGGAATTACTGGGCGTAAAGGGTGCGTAGGCGGTCTTTCAAGCCAGAAGTGAAAGGCTACGGCTCAACCGTAGTAAGCTTTTGGAACTGTAGGACTTGAGG
+
GGGGGGGGGGGGGGGGGGGGFGGGGGGGGGGGGGGGGGGGGGGGGGGGGGGGGGGGGGGGGGGGGGGGGGGGGGGGGGGGGGGGGGGGGGGGGGGGGGGGGGGGGGGGGGGGGGGGGGGGGCGGGGGGGGGGGGGGGGGGGGGGGGGGGGGGGGGGGGGGGGGGGGGGGGGGGGGGGGGGGGGGGGGGGGGGGGGGGGGGGGGGGGGGGGGGGGGGGGGGGGGGGGGGGGGGFGGGFFFGFGFFGGGGFGGFFDGFFFFFFFG5@GG>BFFFFFFF>FGFFBGFFFFF?FFAF(
@M04650:207:000000000-C238N:1:1101:5326:13358 1:N:0:19
ACTCCTACGGGAGGCAGCAGTGGGGAATATTGCACAATGGGCGCAAGCCTGATGCAGCCATGCCGCGTGTATGAAGAAGGCCCTAGGGTTGTAAAGTACTTTCAGTCGGGAGGAAGGCGTTGATGCTAATATCATCAACGATTGACGTTACCGACAGAAGAAGCACCGGCTAACTCCGTGCCAGCAGCCGCGGTAATACGGAGGGTGCAAGCGTTAATCGGAATTACTGGGCGTAAAGCGCACGCAGGCGGTTGATTAAGTTAGATGTGAAATCCCCGGGCTTAACCTGGGAAT
+
GGFGGGGGGGGCGGGGGGGGGGGGGGGGGGGGGGGGEGGGGGGGGGGGGGGGGGGGGGGGGGGGDGGGGGGGGGGGGGGGGGGGGGGCFFFGEGGGGGGGGGGGGGFGGDFGGGCFGGGFFEFCDGGFGGGGGGGFGGGGGGGGGGGGGGGGGGGGGGGGGGGGGGG@FGGGFGFGGGGFGGGGGFCFEECEGG@CGFCCGGCGEGGGGGGGGGGEGGGGDGGGGGGGGCGGBEDEGGFGBC3)3)977CD)9D4FFFFFGFGGFDC47=F46?F::;)5>>*/9@9>2:5??1
@M04650:207:000000000-C238N:1:1101:15594:13392 1:N:0:19
ACTCCTACGGGAGGCAGCAGTGGGGAATATTGCACAATGGGGGAAACCCTGATGCAGCAACGCCGCGTGAGTGATGAAGGTTTTCGGATCGTAAAGCTCTGTCTTTGGGGAAGATAATGACGGTACCCAAGGAGGAAGCCACGGCTAACTACGTGCCAGCAGCCGCGGTAATACGTAGGTGGCGAGCGTTATCCGGATTTACTGGGCGTAAAGGGAGCGTAGGCGGATGATTAAGTGGGATGTGAAATACCCGGGCTCAACTTGGGTGCTGCATTCCAAACTGGTTATCTAG
+
GGGGGGGGGGGGGGGGGGGGFGGGGGGGGGGGGGGGGGGGGGGGGGGGGGGGGGGGGGGGGGGGGGGGGGGGGGGGGGGGG9FGGGGGGGGGGGGGGGGGGGGGGGGGGGGGGGGGGGGGGGGGGGGGGGGG?DGGGGGGGGGGGGGGGGGGGGFGGGGGGGGGGGGGGGGGGGGGGGGGGGGGGGEEEEGGGGGGCDEFGFGGGGGGGGG5CGGGGGGGEDGGGG*/:9<FFFGGGGFF@C@FGGGGFF69DGGFF@@FFFCGFDGBEFFFFF*@44:BFA7FFFF7AFFF
@M04650:207:000000000-C238N:1:1101:20516:13400 1:N:0:19
ACTCCTACGGGAGGCAGCAGTGGGGAATATTGCACAATGGAGGAAACTCTGATGCAGCAACGCCGCGTGAGCGATGAAGGTCTTCGGATCGTAAAGCTCTGTCTTTAGGGATGATAATGACAGTACCTAAGGAGGAAGCCACGGCTAACTACGTGCCAGCAGCCGCGGTAATACGTAGGTGGCGAGCGTTATCCGGATTTATTGGGCGTAAAGGGAGCGTAGGCGGATACTTAAGTGGGATGTGAAATACTTGGGCTCAACCCGAGTACTGCATTCCAAACTGAGTATCTAG
+
GGGGGGGGGGGGGGGGGGGGGGGGGGGGGGGGGGGGGGGGGGGGFGGGGGGGGGGGGGGGGGGGGGGGGGGGGGGGGGGGGGDGGGGGGGGGGGGGGDGGGGGGGGGGGGGGEDGGGGGGGGGGGGGGGGGGGGGGGGGGGGGGGGGGGGGGGGGGGFGGGGGGGGGGGGGGFFFFGGGGGGGGGGGGGGGGGGGGGDGCFGGGGFG=EGG5ECGGGGGGGGGGGG5*19CCFGGCFGFFFGFFDFCF?CGC>DG47>@F6:CDEGC?FFFFFFF?AAGFFAC*)97)-064
@M04650:207:000000000-C238N:1:1101:13508:13402 1:N:0:19
ACTCCTACGGGAGGCAGCAGTGGGGAATATTGCACAATGGGGGAAACCCTGATGCAGCAACGCCGCGTGAGTGATGAAGGTTTTCGGATCGTAAAGCTCTGTCTTTGGGGAAGATAATGACGGTACCCAAGGAGGAAGCCACGGCTAACTACGTGCCAGCAGCCGCGGTAATAAGTAGGTGGCAAGCGTTGTCCGGATTTATTGGGCGTAAAGCGAGCGCAGGCGGTTTCTTAAGTCTGATGTGAAAGCCCCCGGCTCAACCGGGGAGGGTCATTGGAAACTGGGAGACTTG
+
GGGGGGGGGGGGGGGGGGGGGGGGGGGGGGGGGGGGGGGGGGGGGGGGGGGGGGGGGGGGGGGGGGGGGGGGGGGGGGGGFGGGGGGGGGGGGFGGGGGGGGGGGGGGGGGGGGGGGGGGGGGGGGGGGGGGGGGGGGGGGGGGGGGGGGGGGGGGGGGGGGGGGGGGGGGGFGFGGGGGGGGGGGDEEGGGGGGGEECGGGGGGGGGEGGGGFGGGGGGGGGGGGGGGGGGFGGGGFF7BGFFGGGGFCFGGDD@D>FFGFGGFG5>DFEFFFFFF?F7F2FFFFF:B?FA
@M04650:207:000000000-C238N:1:1101:25558:13424 1:N:0:19
ACTCCTACGGGAGGCAGCAGTGGGGAATATTGCACAATGGGGGAAACCCTGATGCAGCAACGCCGCGTGAGTGATGAAGGTTTTCGGATCGTAAAGCTCTGTCTTTGGGGAAGATAATGACGGTACCCAAGGAGGAAGCCACGGCTAACTACGTGCCAGCAGCCGCGGTAATACGTAGGTGGCGAGCGTTATCCGGATTTACTGGGCGTAAAGGGAGCGTAGGCGGATGATTAAGTGGGATGTGAAATACCCGGGCTCAACTTGGGTGCTGCATTCCAAACTGGTTATCTAG
+
FFGGGGGGGGEGGGGGGGEEC@EECCFGGGGGGGGFFFGGGGGGGGGGGGFGGFFGGGGFGEGGGDEGGGGGGGDFGGGGEFEEEC@CFFFFEGGCFGGGGGGGFGGFECFCGGGGGGFGGGGGFFGGGGGE<FEGGGGGGGGEDGGGGGGGGGGGGFECFCEFGGGGGEBCFGGGFEEFCDF>@EGGEDGFGFEGGE*CGFFFGGGGCG:ECCEEGGDGCDEFDE7:C7CCBF7<>DFGFD;FGGGGFFGGDDGFB)6=:?F*9996>?F=@FBF<5CFF2DF84/4<??2
@M04650:207:000000000-C238N:1:1101:25927:13463 1:N:0:19
ACTCCTACGGGAGGCAGCAGTAGGGAATCTTCGGCAATGGACGAAAGTCTGACCGAGCAACGCCGCGTGAGTGAAGAAGGTTTTCGGATCGTAAAACTCTGTTGTTAGAGAAGAACAAGGACGTTAGTAACTGAACGTCCCCTGACGGTATCTAACCAGAAAGCCACGGCTAACTACGTGCCAGCAGCCGCGGTAATACGTAGGTGGCAAGCGTTATCCGGAATTATTGGGCGTAAAGCGCGCGCAGGTGGTTTCTTAAGTCTGATGTGAAAGCCCACGGCTCAACCGTGGAGG
+
GGGGGGGGGGGGGGGGGGGGGGGGGGGGGGGGGGGGGGGGGGGGGGGGGGGGGGGGGGGGGGGGGGGGGGGGGGGGGGGGGGGGGGGGGGGGGGGGGGGGGGGGGGGGGGGGGGGGGGGGGGGFGGGGGGGGGGGGGGGGGGGGGGGGGGGGGGGGGGGGGGGGGGGGGGGGGGGGGGGGGGGGGGGGGGGGGGGGGGGGGFGGGGGGGGGGGGGGGGGGGGGGGCGGGGGG>GGEGGFGBGEEGGGGFGGGGFGFFFFFGFGGFGGBFFFFFFFF?FG>DFGFFFFF6>D?BF
@M04650:207:000000000-C238N:1:1101:21247:13475 1:N:0:19
ACTCCTACGGGAGGCAGCAGTGGGGAATATTGCACAATGGGGGAAACCCTGATGCAGCAACGCCGCGTGAGTGATGAAGGTTTTCGGATCGTAAAGCTCTGTCTTTGGGGAAGATAATGACGGTACCCAAGGAGGAAGCCACGGCTAACTACGTGCCAGCAGCCGCGGTAATACGTAGGTGGCGAGCGTTATCCGGATTTACTGGGCGTAAAGGGAGCGTAGGCGGATGATTAAGTGGGATGTGAAATACCCGGGCTCAACTTGGGTGCTGCATTCCAAACTGGTTATCTAG
+
GGGGGGGGGGGGGGGGGGGGGGGGGGGGGGGGGGGGGGGGGGGGGGGGGGGGGGGGGGGGGGGGGGGGGDGGGGGGGGGGGGGGGGGGGGGGGGGGGGGGGGGGGGGGGGGGGGGGGGGGGGGGGGGGGGGGGGGGGGGGGGGGGGGGGGGGGGGGGGGGGGGGGGGGGGGGGGGGGGGGGGGGGGGGGGGGGGGGEGGGGGGGGGFEEGGGGGGGGGG3EGGGGGGGGFGGFFGGGGFG?DFFFGGGFGGGGGGF:FFFE?FG@FGFFF=FFFFFFFGFFBGF=FF7<FFA
@M04650:207:000000000-C238N:1:1101:12031:13488 1:N:0:19
ACTCCTACGGGAGGCAGCAGTGGGGAATATTGCACAATGGGGGGAACCCTGATGCAGCAACGCCGCGTGAGCGATGAAGGCCTTCGGGTCGTAAAGCTCTGTCCTCAAGGAAGATAATGACGGTACTTGAGGAGGAAGCCCCGGCTAACTACGTGCCAGCAGCCGCGGTAATACGTAGGGGGCTAGCGTTATCCGGAATTACTGGGCGTAAAGGGTGCGTAGGCGGTCTTTCAAGCCAGAAGTGAAAGGCTACGGCTCAACCGTAGTAAGCTTTTGGAACTGTAGGACTTGAGG
+
GGGGGGGGGGGGGGGGGGGGGGGGGGGGGGGGGGGGGGGGGGGGGGGGGGGGGGGGGGGGGGGGGGGGGGGGGGGGGGGGGGGGGGGGGGGGGGGGGGGGGGGGGGGGGGGGGGGGGGGGGGGGGDGGGGGGGGGGGGGGGGGGGGGGGGGGGGGGGGGGGGGGGGGGGEGGGGGGGGGGGGGGGGGGGGGGGGGGGGGFGGGGGGGGCGDGGGGGGGGDGDGGGGGGGGGGFGGFGGFGFG?FFFCFFGGGFGGFFFFFGFGCFGD<FF47??6=;?GFFFCFFFF?0?FB>(
@M04650:207:000000000-C238N:1:1101:16068:13502 1:N:0:19
ACTCCTACGGGAGGCAGCAGTGGGGAATATTGCACAATGGGGGAAACCCTGATGCAGCAACGCCGCGTGAGTGATGAAGGTTTTCGGATCGTAAAGCTCTGTCTTTGGGGAAGATAATGACGGTACCCAAGGAGGAAGCCACGGCTAACTACGTGCCAGCAGCCGCGGTAATACGTAGGTGGCGAGCGTTATCCGGATTTACTGGGCGTAAAGGGAGCGTAGGCGGATGATTAAGTGGGATGTGAAATACCCGGGCTCAACTTGGGTGCTGCATTCCAAACTGGTTATCTAG
+
GGGGGGGGGGGGGGGGGGGGFGGGGGGGGGGGGGGGGGGGGGGDGGGGGGGGGGGGGGGGGGGGGGGFGGGGGGGGGGGGGGGGGGGGGGGGFGFGGGGGGGGGGGGGGGGDGGFGAFGGGGEGGGGGGGGGGGCGGGGEFGGGDFEGGGGGGGGGGCGGGGGGGGGGGGFEC9EC@FDGGGGGGGGGCGGGFFGGGGEEFFGGGFFGEGGDFF58CDGGECCFEC:CGGFGF9:FGF@DFGFFGFFDF*29CDDDEFF4?9FFF4C?F?FF4?4@BBG@>370=F=)-//5
@M04650:207:000000000-C238N:1:1101:3411:13503 1:N:0:19
ACTCCTACGGGAGGCAGCAGTGGGGAATATTGCACAATGGGGGAAACCCTGATGCAGCAACGCCGCGTGAGTGATGACGGTCTTCGGATTGTAAAGCTCTGTCTTTGGGGACGATAATGACGGTACCCAAGGAGGAAGCCACGGCTAACTACGTGCCAGCAGCCGCGGTAATACGTAGGTGGCAAGCGTTATCCGGAATTATTGGGCGTAAAGCGCGCGCAGGTGGTTTCTTAAGTCTGATGTGAAAGCCCACGGCTCAACCGTGGAGGGTCATTGGAAACTGGGAGACTTG
+
GGGGGGGGGGGGGGGGGGGGGGGGGEGGGGGGGGGGGGFFGGGGGGGGGGGGGGGGFFGGGGCEGGGEGGGGGGGGFGGGGGGDGFGGGDG<FGGGGCFGGFGGGGGGGGGGGGGGGGGGGGGGGGGGGGGGGGGGGGGGGGGGGGGGGGGFEFGGGGGGGGCFEEGGEDFFFGFBFGGGGFFGGGGGGEGFGGGGGGDFC?CFGGGGGDEGG7C8CDGGEDDGGGGFGGGGBEF<>DF:@FFFGF>>@*9DCDDE:@FF?FDGF3CBDE@556*@:<?F44:FF5@?0?@A
@M04650:207:000000000-C238N:1:1101:16237:13557 1:N:0:19
ACTCCTACGGGAGGCAGCAGTGGGGAATATTGCACAATGGGGGAAACCCTGATGCAGCAACGCCGCGTGAGTGATGACGGTCTTCGGATTGTAAAGCTCTGTCTTTGGGGACGATAATGACGGTACCCAAGGAGGAAGCCACGGCTAACTACGTGCCAGCAGCCGCGGTAATACGTAGGTGGCGAGCGTTGTCCGGATTTACTGGGCGTAAAGGGAGCGTAGGCGGATTTTTAAGTGGGATGTGAAATACCCGGGCTTAACCTGGGAATGGCATCTAAGACTGGTCAGCTAG
+
GGGGGGGGGGGGGGGGGGGGFGGGGGGGGGGGGGGGGGGGGGGGGGGGGGGGGGGGGGGGGGGGGGGGGGGGGGGFGGGGGGGGGGGGGGGGGGGGGGGGGGGGGGGGGGGGGGGGGGGGGGGGGGGGGGGGGGGGGGGGGGGGGGGGGGGGGGGGGGGGGGGGGGGGGGGGDGGGGGGGGGGGEEGGGGEGFGGGEEGGGGGGGGGGCGDGGGGCGDGGGDGGGGGCEGGGFDDGGGFGFGFFGGGGFGGGCCGFFFFBFFGGFGGFFFFF?=FFA:>?4AGFFFFFFF*4
@M04650:207:000000000-C238N:1:1101:6229:13568 1:N:0:19
ACTCCTACGGGAGGCAGCAGTGGGGAATATTGCACAATGGGGGAAACCCTGATGCAGCAACGCCGCGTGAGTGATGACGGTCTTCGGATTGTAAAGCTCTGTCTTTGGGGACGATAATGACGGTACCCAAGGAGGAAGCCACGGCTAACTACGTGCCAGCAGCCGCGGTAATACGTAGGTGGCGAGCGTTGTCCGGATTTACTGGGCGTAAAGGGTGCGTAGGCGGTCTTTCAAGCCAGAAGTGAAAGGCTACGGCTCAACCGTAGTAAGCTGTTGGAACTGTAAGACTTGAGT
+
GFGGGGGGGGGGGGGGGGGGGGCFGGGGGGGGGGGGGGGGGGGGGGGGGGGGGGGGGGFGFGGGGGGGDGFGGGGGGGGGFGGGGGGCGGGGGGGGGGGGDGGFGGG8CGEEG7FGGCFCGCGGGDGGGCFGFEE7F@BFC8FFCEGGFCGGGFFCFGGFGGGGGGEGGEGGGGFF9;FCECECEGGG83?E9CGGGGGFGFG+<CFGGCE=CC;:E<CGG<CCGG**:C+<*CG+9*7<@FF?*?F*75CF4>C)))*9*09759CA*86@<F=*4):9:4:4*144.8=)3.
@M04650:207:000000000-C238N:1:1101:15786:13576 1:N:0:19
ACTCCTACGGGAGGCAGCAGTGGGGAATATTGCACAATGGGGGAAACCCTGATGCAGCAACGCCGCGTGAGTGATGAAGGTTTTCGGATCGTAAAGCTCTGTCTTTGGGGAAGATAATGACGGTACCCAAGGAGGAAGCCACGGCTAACTACGTGCCAGCAGCCGCGGTAATACGTAGGTGGCGAGCGTTATCCGGATTTACTGGGCGTAAAGGGAGCGTAGGCGGATGATTAAGTGGGATGTGAAATACCCGGGCTCAACTTGGGTGCTGCATTCCAAACTGGTTATCTAG
+
GGGGGGGGGGGGGGGGGGGGFGGGGGGGGGGGGGGGGGGGGGGGGGGGGGGGGGGGGGGGGGGGGGGGGGGGGGGGGGGGGGGGGGGGGGGGGGGGGGGGGGGGGGGGGGGGGGGGGGGGGGDFGGGGGGGGGGGGGGGGGGGGGGGGGGGGGGGGGGGGGGGGGGGGGGGGGGGGGGGGGFGGGGGGGGGGGGGGDEGGGGGGGGGGGGGGFGGGGGGGGGGGGGEGGCFFBGGGGGFGFGF=>DGGFGGGGGGFFFFFGFFGFFG?FBFF?F?FF2CFFFGFFFB<A?FA
@M04650:207:000000000-C238N:1:1101:21812:13616 1:N:0:19
ACTCCTACGGGAGGCAGCAGTGGGGAATATTGCACAATGGGGGGAACCCTGATGCAGCAACGCCGCGTGAGTGATGACGGTCTTCGGATTGTAAAGCTCTGTCTTTGGGGACGATAATGACGGTACCCAAGGAGGAAGCCACGGCTAACTACGTGCCAGCAGCCGCGGTAATACGTAGGTGGCGAGCGTTGTCCGGATTTACTGGGCGTAAAGCGAGCGCAGGCGGTTTCTTAAGTCTGATGTGAAAGCCCCCGGCTCAACCGGGGAGGGTCATTGGAAACTGGGAGACTTG
+
FGGFGGGGGGGGGGGGGGGGGGGFEEEFGGGGGGGGGFGGGGGDCFFFGGGGGGFGFGGFGGGGGGGGGGEGFGGGGGGDGGGGGGGGGGGGFGFGGGGGFGGGGGGFGGGGGGGGGFGGGGGGGDGFGFFGGGD7FGDFGGGGGEEGGGGGGGGGGGGGGGGGGGGGG8>FCGGCFGGGGGGDECGGGGGGGGEG8CEFGGFFFGG:CEEEFGCEGGGGEC8CGG57CCGGFF=CGGB:BFFFGFF7FGFCCCGBEE?@FFGGFGGFFF@?FFFF>>GF?2CF:;BF?FFA
@M04650:207:000000000-C238N:1:1101:23157:13632 1:N:0:19
ACTCCTACGGGAGGCAGCAGTGGGGAATATTGCACAATGGGGGAAACCCTGATGCAGCAACGCCGCGTGAGTGATGAAGGTTTTCGGATCGTAAAGCTCTGTCTTTGGGGAAGATAATGACGGTACCCAAGGAGGAAGCCACGGCTAACTACGTGCCAGCAGCCGCGGTAATACGTAGGTGGCAAGCGTTATCCGGAATTATTGGGCGTAAAGCGCGCGCAGGTGGTTTCTTAAGTCTGATGTGAAAGCCCACGGCTCAACCGTGGAGGGTCATTGGAAACTGGGAGACTTG
+
GGGGGGGGGGGGGGGGGGGGGGGGGGGGGGGGGGGGGGGGGGGGGGGGGGGGGGGGGGGGGGGGGGGFGGGGGGGGGGGGFGGGGGGGGGGGGGGGGGGGGGGGGGGGGGGGGGGGGGGGGGGGGGGGGGGGGGGGGGGGGGGGGGGGGGGGGGGGGGGGGGGGGGGGGGGFFGFGGGGGGGGGFGGGEGGGGGGGGGGGGGGGGGGGGDEFEGGGGGGGGGGGGGEFFGGGFEFGFFFGFGFFDGGGFGGGGGDEDFFFGFGGFGD<FFFFF4@F?<CFFF7?F)74:6FA
@M04650:207:000000000-C238N:1:1101:5250:13685 1:N:0:19
ACTCCTACGGGAGGCAGCAGTAGGGAATCTTCGGCAATGGACGAAAGTCTGACCGAGCAACGCCGCGTGAGTGAAGAAGGTTTTCGGATCGTAAAACTCTGTTGTTAGAGAAGAACAAGGACGTTAGTAACTGAACGTCCCCTGACGGTATCTAACCAGAAAGCCACGGCTAACTACGTGCCAGCAGCCGCGGTAATACGTAGGTGGCAAGCGTTGTCCGGATTTATTGGGCGTAAAGCGAGCGCAGGCGGTTTCTTAAGTCTGATGTGAAAGCCCCCGGCTCAACCGGGGAGG
+
GGGGGGGGGGGGGGGGDGGGGGGGGGGGGGGGGGGGGGGFGGGGGGGGGGGGGGGGGGGGGGGGGGGFG7FGGFDGGGGGFGGGGGGGGGGGGGGGGGGGGGGGGGGGGGGGGGGGGGGGGGGGGGGGGGGGGGGGGD?FGGGGGGGGGGGGGGGGGGFGFFFEGGGFGGGGGGGGFEGCFGGGGGGGGGGGGGDGFGDF?EGDFGGGGGGGCCGGGGGGGG55C:9CCCEGFGGGGGFGBDBEGGDGFGGGDGC@?F6@?FDD*7C6?FFFFFF@B()<>9G46@FFFFF9>F
@M04650:207:000000000-C238N:1:1101:8282:13703 1:N:0:19
ACTCCTACGGGAGGCAGCAGTAGGGAATCTTCCGCAATGGACGAAAGTCTGACGGAGCAACGCCGCGTGAGTGATGAAGGCTTTCGGGTCGTAAAACTCTGTTGTTAGGGAAGAACAAGTGCTAGTTGAATAAGCTGGCACCTTGACGGTACCTAACCAGAAAGCCACGGCTAACTACGTGCCAGCAGCCGCGGTAATACGTAGGTGGCAAGCGTTATCCGGAATTATTGGGCGTAAAGCGCGCGCAGGTGGTTTCTTAAGTCTGATGTGAAAGCCCACGGCTTAACCGTGG
+
GGGGGGGGGGGGGGGGGGGGGGGGGGGGGGGGGGGGGGGGGGGGGGGGGGGGGGGGGGGGGGGGGGGCEGGGGGGGGGGFFGGGGGGGGGGGGGGGGGGGGGGGGGGGGGGGGGGGGGGGGGGGGFGGGGGGGGGGGFCCGGGGGGGGEGGGGGGGGGGGGGGGGGGGGGGGGGGG9CFGGGFGGGGGGGGGGGCCGGGGGGGGDGGGGGGFFDGDGGCGGGEGGFGGGFGGFGGGGFFGFGFFGGDDEDFGGGGFFFFFGFGCBFGAFFF?76:51?D3>;C:?FF23>F>
@M04650:207:000000000-C238N:1:1101:10480:13732 1:N:0:19
ACTCCTACGGGAGGCAGCAGTAGGGAATCTTCCACAATGGACGGAAGTCTGATGGAGCAACGCCGCGTGAGTGATGAAGGTTTTCGGATCGTAAAACTCTGTTGCGAGGGAAGAACAAGTACGAGAGTAACTGCTCGTACCTTGACGGTACCTCGTTAGAAAGCCACGGCTAACTACGTGCCAGCAGCCGCGGTAATACGTAGGTGGCAAGCGTTGTCCGGAATTATTGGGCGTAAAGCGCGCGCAGGCGCCCTTTTAAGTCTGATGTGAAAGCCCACGGCTTAACCGTGGA
+
GGGGGFGGGGGGGGGGGGGGGGGGGGGGGGGGGGGGGGCFCFGGGGC@CFFGGGGGGGGGFE@@F@FGG7FGGGEGGFGGFFGGGGGEGE?EEFGGGGGFFFFFGGGEGGGGGGFFFGGGDFDGGGGGCFFGGGC?:@F>FFFGGGEGGGGGGFGFFGGGGGGGGGGGGCEEG@FGF:F@DGGC@GGFCECCGCE5;CGF::@@CCCD6FGG8:8:EFD<E<EGC79C?C@:>=D59:*1;<BFGGCC>G)))12<*96/<4::@*2:FFFF?F57:?GBE>)7*862-.)4
@M04650:207:000000000-C238N:1:1101:28171:13732 1:N:0:19
ACTCCTACGGGAGGCAGCAGTGGGGAATATTGCACAATGGGGGAAACCCTGATGCAGCAACGCCGCGTGAGTGATGACGGTCTTCGGATTGTAAAGCTCTGTCTTTGGGGACGATAATGACGGTACCCAAGGAGGAAGCCACGGCTAACTACGTGCCAGCAGCCGCGGTAATACGTAGGTGGCGAGCGTTGTCCGGATTTACTGGGCGTAAAGGGAGCGTAGGCGGATTTTTAAGTGGGATGTGAAATACCCGGGCTCAACCTGGGTGCTGCATTCCAAACTGGGAATCTAG
+
GGGGGGGGGGGGGGGGGGGGGGGGGGGGGGGGGGGGGGGGGGGGGGGGGGGGGGGGGGGGGGGGGGGGGGGGGGGGGGGGGGGGGGGGGGGGGGGGGGGGGGGGGGGGDGGGGGGGGGGGGDGGGGGGGGGGGGGGGGGGGGDGGGGGGGGGGGGGGGGGGGGGGGGGGGGGGGGGGGGGGGGGEGGGGGGGGFEGGGGGGGGGGGFGGGGGGGGGGGDGGGGGGG=GGFGG@GGGGGFFFGFFGGFFFGGGGGGFFFFFGFGGFGGFFFFFFFFFFFG=F<G?F:)8>FFF
@M04650:207:000000000-C238N:1:1101:22257:13743 1:N:0:19
ACTCCTACGGGAGGCAGCAGTGGGGAATATTGCACAATGGGGGAAACCCTGATGCAGCAACGCCGCGTGAGTGATGACGGTCTTCGGATTGTAAAGCTCTGTCTTTGGGGACGATAATGACGGTACCCAAGGAGGAAGCCACGGCTAACTACGTGCCAGCAGCCGCGGTAATACGTAGGTGGCGAGCGTTGTCCGGATTTACTGGGCGTAAAGCGCACGCAGGCGGTTGATTAAGTTAGATGTGAAATCCCCGGGCTTAACCTGGGAATGGCATCTAAGACTGGTCAGCTAG
+
GGGGGGGGGGGGGGGGGGGGGGGGGGGGGGGGGGGGGGGGGGGGGGGGGGGGGGGGGGGGGGGGGGGGGGGGGGGGGGGGGGGGGGGGGGGGGGGGGGGGGGGGGGEFGGGGEGGGGGGGGGGGGGGGGGGGGFGGGGGGGGGDFGGGGGGGGGGGGGGGGGFGGGGGEG@FDFGGGGGGGGGGGGGGGGGGGGGGGGGGGGGGGGGGGGDGGGGGGGGGGGGGGGGDGGGGFGGFGGFGFGFFFFGGFGGGGDGFFFFFGFGGFFG2>FFFFFFFA<GFF>F@F?F?:F?<
@M04650:207:000000000-C238N:1:1101:26192:13743 1:N:0:19
ACTCCTACGGGAGGCAGCAGTGGGGAATATTGCACAATGGGGGAAACCCTGATGCAGCAACGCCGCGTGAGTGATGAAGGTTTTCGGATCGTAAAGCTCTGTCTTTGGGGAAGATAATGACGGTACCCAAGGAGGAAGCCACGGCTAACTACGTGCCAGCAGCCGCGGTAATACGTAGGTGGCGAGCGTTATCCGGATTTACTGGGCGTAAAGGGAGCGTAGGCGGATGATTAAGTGGGATGTGAAATACCCGGGCTCAACTTGGGTGCTGCATTCCAAACTGGTTATCTAG
+
GGGGGGGGGGGGGGGGGGGGGGGGGGGFGGGGGGGGGGGGGGGGGGGGGGGGGGGGGGGGGGGGGGGGGGGGGGGGGGGGGGGGGGGGGGGGGGGGGGGGGGGGGFGGGGFDGGGGGGGGGGGGGGGGGGGGGGGGGGGGGGGGGGCFGGGGGGGGGGGGGGGGGGGGGGEGGDGGGGGGGFGGGGGGGGGGGFDE>5CCEDGGGGGG>EC:FGGGGGGGEGGGGGGGG:+ABFCGGGFFFGFFGGGFFDCFGGGFEFFFGFGGFGGFFFFFFFFFDBFBFFGFFFF7AFFA
@M04650:207:000000000-C238N:1:1101:25786:13750 1:N:0:19
ACTCCTACGGGAGGCAGCAGTAGGGAATCTTCGGCAATGGACGAAAGTCTGACCGAGCAACGCCGCGTGAGTGAAGAAGGTTTTCGGATCGTAAAACTCTGTTGTTAGAGAAGAACAAGGACGTTAGTAACTGAACGTCCCCTGACGGTATCTAACCAGAAAGCCACGGCTAACTACGTGCCAGCAGCCGCGGTAATACGTAGGTGGCAAGCGTTGTCCGGATTTATTGGGCGTAAAGCGAGCGCAGGCGGTTTCTTAAGTCTGATGTGAAAGCCCCCGGCTCAACCGGGGAGG
+
GGGGGGGGGGGGGGGGGGGGGGGGGGGGGGGGGGGGGGGGGGGGGGGGGGGGGGGGGGGGGGGGGGGGGGGGGGGGGGGGGGGGGGGGGGGGGGGGGGGGGGGGGGGGGGGGGGGGGGGGGGGGGGGGGGGGGGGGGGGGGGGGGGGGGGGGGGGGGGGGGGGGGGGGGGGGGGGGGGGGGGGGGGGGGGGGGGGGGGGGGGGGGGGGGGGGGGGGGGGGGGGCFF7EFGGGFGGGGG=DEGFFCDGGFGGGDDGFFFFF<BFGFGGFF@9@?F5::>GFF93?FFF>BEF9>F
@M04650:207:000000000-C238N:1:1101:11081:13754 1:N:0:19
ACTCCTACGGGAGGCAGCAGTGGGGAATATTGCACAATGGGGGAAACCCTGATGCAGCAACGCCGCGTGAGTGATGAAGGATTTCGGATCGTAAAGCTCTGTCTTTGGGGAAGATAATGACGGTACCCAAGGAGGAAGCCACGGCTAACTACGTGCCAGCAGCCGCGGTAATACGTAGGTGGCGAGCGTTATCCGGATTTACTGGGCGTAAAGGGAGCGTAGGCGGATGATTAAGTGGGATGTGAAATACCAGGGCTCAACCTGGGGACTGCATTCCAAACTGGTGATCTAG
+
GGGGGGGGGGGGGGGGGGGGGGGGGGGGGGGGGGGGGGGGGGGGGGGGGGGGGGGGGG<FGGGGGGGFFGGGGGCFGGGF,CFFGGGC:FGGGGGGGGGGCFG9,5,BFGGGGG9EFGGGGGGGGGG9=F<7A<FGGGGG@FGGGGGGGFGFFGGGGGGGGGFEGGGGGGGGGGGGGGGFGGG:7?GGGGGGGGGGGDGCFGGGGG8E/CCFGGGGGGGDDD=FGG*:CGGG?EC<*08F)C/8:D7*0:C*7<D>)5FFG4CCFGC(077@4@F4)4C7:2F:*.9-4=@<
@M04650:207:000000000-C238N:1:1101:4222:13782 1:N:0:19
ACTCCTACGGGAGGCAGCAGTGGGGAATATTGCACAATGGGCGCAAGCCTGATGCAGCCATGCCGCGTGTATGAAGAAGGCCCTAGGGTTGTAAAGTACTTTCAGTCGGGAGGAAGGCGTTGATGCTAATATCATCAACGATTGACGTTACCGACAGAAGAAGCACCGGCTAACTCCGTGCCAGCAGCCGCGGTAATACGGAGGGTGCAAGCGTTAATCGGAATTACTGGGCGTAAAGCGCACGCAGGCGGGTGATTAAGTTAGATGTGAAATCCCCGGGCTTAACCTGGGAAT
+
GGGGGGGGGGGGGGGGGGGGGGGGGGGGGGGGGGGGGGGGGGGGGGGGGGGGGGGGGGFGGGGGGGGGGGGGGGGGGGGGCEFGGGGGFFGGGGGGGGGGGGGGGGGGGGGGGGGCF?E+CGGFGCFGGAFDEGGFFFC=FFFCFGG@FGCEEGGGGFGGGGGGGGGGGGGGGFFGFGGGGGFCFGF,;BEGECEG9+?BC5CEGGGGGGGGE:;EGDCCADGGCFGFGFDF@CDGGGFGFD>:CCDG:C>))936@7=BGFFGF7CAFFFFF?6@:9DE:>*99/?<1F@?0(
@M04650:207:000000000-C238N:1:1101:19489:13782 1:N:0:19
ACTCCTACGGGAGGCAGCAGTGGGGAATATTGCACAATGGAGGAAACTCTGATGCAGCAACGCCGCGTGAGCGATGAAGGTCTTCGGATCGTAAAGCTCTGTCTTTAGGGATGATAATGACAGTACCTAAGGAGGAAGCCACGGCTAACTACGTGCCAGCAGCCGCGGTAATACGTAGGTGGCGAGCGTTATCCGGATTTATTGGGCATAAAGGGAGCGTAGGCGGATACTTAAGTGGGATGTGAAATACCCGGGCTCAACTTGGGTGCTGCATTCCAAACTGGTTATCTAG
+
GGGGGGGGGGGGGGGGGGGGGGGGGGGGGGGGGGGGGGGGGGGGGGGGGGGGGGGGGGGGGGGGGGGGGGGGGGGGGGGGGGGGGGGGGGGGGGGGGGGGGGGGGGGGGGGGGGGGGGGGGGGGGGGGGCFGGGGGGGGGGGGGGGGGGGGGGEGGGGGGGGGGGGGGGGGFGFGGGGGGGGGGGGGDG8CFFGGGGGGDGGGGGGGGGGGGGDEGGGGGGGGGGGGGGGGGF?FGGFFFFGFFGGGGFGGGGGGFBFFFGFFGFGDFFFFFFF=FDFGFFBGFFFFFABFF
@M04650:207:000000000-C238N:1:1101:4345:13792 1:N:0:19
ACTCCTACGGGAGGCAGCAGTGGGGAATATTGCACAATGGGGGAAACCCTGATGCAGCAACGCCGCGTGAGTGATGAAGGTTTTCGGATCGTAAAGCTCTGTCTTTGGGGAAGATAATGACGGTACCCAAGGAGGAAGCCACGGCTAACTACGTGCCAGCAGCCGCGGTAATACGTAGGTGGCGAGCGTTATCCGGATTTACTGGGCGTAAAGGGAGCGTAGGCGGATGATTAAGTGGGATGTGAAATACCCGGGCTCAACTTGGGTGCTGCATTCCAAACTGGTTATCTAG
+
GGEGGGGGGGGGGGGGCCFGFGGGGEGFGGGGGGGGGGGGGGGGGGFGGGGGGGGGGGGGGGGEGGGCCFGGFGGGFFGGGGGGG:FEFCFFFGGGFFGGGEDFGGGGCGGGDGGGGGGGGGDGGFFFGGGGGGGGFGCGGGCGGEGGGGGGEFGCFGGGGFGGGCCGCEGGFCEGGGEECFDEDGGD:C8FFGGGDE>EFGGGDF5EEGGFG7E;57C)ACG6CED=EF?FFFFGGDFGFD667>DD=F46>DGE>>FFCFCC?5*-56@@:@FB5ACFF2FF4=F>29=A
@M04650:207:000000000-C238N:1:1101:15935:13794 1:N:0:19
ACTCCTACGGGAGGCAGCAGTGGGGAATATTGCACAATGGGGGAAACCCTGATGCAGCAACGCCGCGTGAGTGATGAAGGTTTTCGGATCGTAAAGCTCTGTCTTTGGGGAAGATAATGACGGTACCCAAGGAGGAAGCCACGGCTAACTACGTGCCAGCAGCCGCGGTAATACGTAGGTGGCGAGCGTTATCCGGATTTACTGGGCGTAAAGGGAGCGTAGGCGGATGATTAAGTGGGATGTGAAATACCCGGGCTCAACTTGGGTGCTGCATTCCAAACTGGTTATCTAG
+
GGGGGGGGGGGGGGGGGGGGEGGGGGGGGGGGGGGGGGGGGGGGGGGGGGGGGGGGGGGGGGGGGGGEGGGGGGGGGGGGGGGGGGGGGGGGGGGGGGGGGGGGGGGGGGGGGGGGGGGGGGGGGGGGGGGGGGGGGGGGGGGGGGGGGGGGGGGGGGGGGGGGGGGGGGGGGFGFGGGGGGFEEGGGEGEFEFGG88EFGCCFGECEEGGGGGGGGGG3ADGGGC/:E<CCFGGGGGFGFDFFFFCDFGGCGGGF>)6?E=DGFGG18=BF?F@F<AGFFFGFFFFBBB?6
@M04650:207:000000000-C238N:1:1101:18845:13822 1:N:0:19
ACTCCTACGGGAGGCAGCAGTGGGGAATATTGCACAATGGGGGAAACCCTGATGCAGCAACGCCGCGTGAGTGATGAAGGTTTTCGGATCGTAAAGCTCTGTCTTTGGGGAAGATAATGACGGTACCCAAGGAGGAAGCCACGGCTAACTACGTGCCAGCAGCCGCGGTAATACGTAGGTGGCGAGCGTTATCCGGATTTACTGGGCGTAAAGGGAGCGTAGGCGGATGATTAAGTGGGATGTGAAATACCCGGGCTCAACTTGGGTGCTGCATTCCAAACTGGTTATCTAG
+
GGGGGGGGGGGGGGGGGGGGGGGGGGGGGGGGGGGGGGGGGGGGGGGGGGGGGGGGGGGGGGGGGGGGGGGGGGGGGGGGFGGGGGGGGGGGGGGGGGGGGGGFGGGGGGGGGGGGGGGGGGGGGGGGGGGGGGGGGGGGGGGGGGGGGGGGGGGGGGGGGGGGGGGGGGGGGGGGGCGGGGGGGGGGGGGGGGGGGGGGGGFGGF*>CGGGGGGGGGGGGGGGGG77ECGDFGGGFGFFFG?FFGGGFGFFDGGEFFFFGFGGFG3:D=@FFFFF<AF=FFGF=??AD??9
@M04650:207:000000000-C238N:1:1101:10028:13860 1:N:0:19
ACTCCTACGGGAGGCAGCAGTAGGGAATCTTCCGCAATGGACGAAAGTCTGACGGAGCAACGCCGCGTGAGTGATGAAGGCTTTCGGGTCGTAAAACTCTGTTGTTAGGGAAGAACAAGTGCTAGTTGAATAAGCTGGCACCTTGACGGTACCTAACCAGAAAGCCACGGCTAACTACGTGCCAGCAGCCGCGGTAATACGTAGGTGGCAAGCGTTGTCCGGATTTATTGGGCGTAAAGCGAGCGCAGGCGGTTTCTTAAGTCTGATGTGAAAGCCCCCGGCTCAACCGGGG
+
GGGGGGFGGGGGGGGGGGGGGGGGGGGFGGGGGGGGGGGGGGGGGGGCFGGGGDGGFGGGGDGEGGGFGEEGGGGGGGFGFGGGDGGGGGGGGFGGGGFGGGAFGGGGGGGGGGGGGGGGGGGGGGGGGGFGGFGGGFGDGFGGGGGGGGGGGGFGGGGGGGGGGGGGGEGGGGGGGGGGFGFCGGGDGGGGGGGEDGCCFFCCEGGFFGGGGGGGGGFGGG5CECFF7:FGFGGGGF?CBGBFGD7CEGGDDDGFFFFFGFFGFF:<=@FF=?@414C>DBC>FF?<>B)4
@M04650:207:000000000-C238N:1:1101:18044:13889 1:N:0:19
ACTCCTACGGGAGGCAGCAGTGGGGAATATTGCACAATGGGGGAAACCCTGATGCAGCAACGCCGCGTGAGTGATGAAGGTTTTCGGATCGTAAAGCTCTGTCTTTGGGGAAGATAATGACGGTACCCAAGGAGGAAGCCACGGCTAACTACGTGCCAGCAGCCGCGGTAATACGTAGGTGGCGAGCGTTATCCGGATTTACTGGGCGTAAAGGGAGCGTAGGCGGATGATTAAGTGGGATGTGAAATACCCGGGCTCAACTTGGGTGCTGCATTCCAAACTGGTTATCTAG
+
GGGGGGGGGGGGGGGGGGGGGGGGGGGGGGGGGGGGGGGGGGGGGGGGGGGGGGGGGGGGGGGGGGGGGGGGGGGGGGGGGGGGGGGGGGGGGGGGGGGGGGGGGGGGGGGGGGGGGGGGGGGGGGGGGGGGGGGGGGGGGGGGGGGGGGGGGGGGGGGGGGGGGGGGGGGGGGGGGGFEGGGGGGGGGGGGGGGGGGGGGGGGGGGGGGGGGGGGGGGCEGGGGG>EGFCE@GGGGGFGFGFFGGGGFGGGGGG@DFFFFFGGFGGBEFFFFFFFADGFFFGFFFFBAFFB
@M04650:207:000000000-C238N:1:1101:21222:13937 1:N:0:19
ACTCCTACGGGAGGCAGCAGTGGGGAATATTGCACAATGGAGGAAACTCTGATGCAGCAACGCCGCGTGAGCGATGAAGGTCTTCGGATCGTAAAGCTCTGTCTTTAGGGATGATAATGACAGTACCTAAGGAGGAAGCCACGGCTAACTACGTGCCAGCAGCCGCGGTAATACGTAGGTGGCGAGCGTTATCCGGATTTATTGGGCGTAAAGGGAGCGTAGGCGGATACTTAAGTGGGATGTGAAATACTTGGGCTCAACCCGAGTACTGCATTCCAAACTGAGTATCTAG
+
GGGGGGGGGGGGGGGGGGGGGGGGGGGGGGGGGGGGGGGGGGGGGGGGGGGGGGGGGGGGGGGGGGGGGGGGGGGGGGGGGGGGGGGGGGGGGGGGGGGGGGGGGGGGGGGGGGGGGGGGGGGGGGGGGGGGGGGGGGGGGGGGGGGGGGGGGGGGGGGGGGGGGGGGGGGGGGGGGGGFFGGGGGGGGGGGGGEGEDEGGFGGGGGGEEGGGGGGGGGGGGGGGGCGGGGGFGGGGGFGFGFFGGGGFGGG*9C>@FFFGFDDDGGBFFFFF?FFA4F@FFGFF?F2<BFF
@M04650:207:000000000-C238N:1:1101:12756:13980 1:N:0:19
ACTCCTACGGGAGGCAGCAGTAGGGAATCTTCGGCAATGGACGAAAGTCTGACCGAGCAACGCCGCGTGAGTGAAGAAGGTTTTCGGATCGTAAAACTCTGTTGTTAGAGAAGAACAAGGACGTTAGTAACTGAACGTCCCCTGACGGTATCTAACCAGAAAGCCACGGCTAACTACGTGCCAGCAGCCGCGGTAATACGTAGGTGGCAAGCGTTATCCGGAATTATTGGGCGTAAAGCGCGCGCAGGTGGTTTCTTAAGTCTGATGTGAAAGCCCACGGCTCAACCGTGGAGG
+
GGGGGGGGGGGGGGGGGGGGGGGGGGGGGGGGGGGGGGGGGGGGGGGGGGGGGGGGGGGGGGGGGGGGGGGFGGGGGGGGGGGGGGGGGGGGGGGGGGGGGGGGGGGGGGGGGGGGGGGGGGGGGGGGGGGGGGGGGGGGGGGGGGGGGGGGGGGGGGGGGGGGGGGGGGGGGGGGGGGGGGGGGGGGGGGGGGGGGGGGGGGGGGGFGGGGGGGGGGGGGGGGGGGGGGGGFGGGGGFGFGFFGGCGFGGGGGGFFFFFFF7CFGGDFFFBFFFFBFGFF>GFFF>>:FBBBF
@M04650:207:000000000-C238N:1:1101:9772:13987 1:N:0:19
ACTCCTACGGGAGGCAGCAGTGGGGAATATTGCACAATGGGGGAAACCCTGATGCAGCAACGCCGCGTGAGTGATGAAGGTTTTCGGATCGTAAAGCTCTGTCTTCAGGGACGATAATGACGGTACCTGAGGAGGAAGCCACGGCTAACTACGTGCCAGCAGCCGCGGTAATACGTAGGTGGCGAGCGTTGTCCGGATTTACTGGGCGTAATGGGAGCGTAGGCGGATTTTTAAGTGGGATGTGAAATACTCAGGCTCAACCTGGGGGCTGCATTCCAAACTGAGTATCTAG
+
GGGGGGGGGGGGGGGGGGGGGGFGGGGGGGGGGGGGGGGGGGGGGGGGGGGGGGGGGGGGGGGEGGGGGGGGGGFGGGGGGGGGGEG@=>FGGGGGGGGGGGAE9FFFFGDGGDEEEGFAFDGGGGGGGG==FFGGGGGGGGGGGCGDFCGCECCFFGGGG8DFEGGGGGFGGGFFCGGGGGGGEEEGGGEE?CGGGGGGFGFGGGCEGGGGGGGGGGGGGCE6?C*7==FCFFDCGG>44<F?CFFC4:09:6<?@FFFGFGG)><9B@ED6=8B45>@FA>?FF?9)674
@M04650:207:000000000-C238N:1:1101:18810:14067 1:N:0:19
ACTCCTACGGGAGGCAGCAGTGGGGAATATTGCACAATGGGGGAAACCCTGATGCAGCAACGCCGCGTGAGTGATGAAGGTTTTCGGATCGTAAAGCTCTGTCTTTGGGGAAGATAATGACGGTACCCAAGGAGGAAGCCACGGCTAACTACGTGCCAGCAGCCGCGGTAATACGTAGGTGGCGAGCGTTATCCGGATTTACTGGGCGTAAAGGGAGCGTAGGCGGATGATTAAGTGGGATGTGAAATACCCGGGCTCAACTTGGGTGCTGCATTCCAAACTGGTTATCTAG
+
GGGGGGGGGGGGGGGGGGGGGGGGGGGGGGGGGGGGGGGGGGGGGGGGGGGGGGGGGFGGGGGGGGGGGGGGGGGGGGGGGGGGGGGGGGGGGGGGGGGGGGGGGGGGGGGGGGGGGGGGGGDFGGGGGGGGGGGGGGGGGGGGGGGGGGGGGGGGGGGGGGGGEGGGGGGGGGGGGGGGGGGGGGCGGGGGFGGGGGGGGGGGGG>CEGGGGGDFGGGDCGGGGGCGGGFFFCDGGGFCFGFFGGGGFG:FGGG>E:FFGFGC@DD?F*=FFFFFB<??@>G:FFFFAFF>
@M04650:207:000000000-C238N:1:1101:22277:14077 1:N:0:19
ACTCCTACGGGAGGCAGCAGTGGGGAATATTGCACAATGGGGGAAACCCTGATGCAGCAACGCCGCGTGAGTGATGAAGGTTTTCGGATCGTAAAGCTCTGTCTTTGGGGAAGATAATGACGGTACCCAAGGAGGAAGCCACGGCTAACTACGTGCCAGCAGCCGCGGTAATACGTAGGTGGCGAGCGTTATCCGGATTTACTGGGCGTAAAGGGAGCGTAGGCGGATGATTAAGTGGGATGTGAAATACCCGGGCTCAACTTGGGTGCTGCATTCCAAACTGGTTATCTAG
+
GGGGGGGGGGGGGGGGGGGGGGGGGGGGGGGGGGGGGGGGGGGGGGGGGGGGGGGGGGGGGGGGGGGGGGGGGGGGGGGGGGGGGGGGGGGGGGGGGGGGGGGGGGGGGGGGGGGGGGGGGGGGGGGGGGGGGGGGGGGGGGGGGGGGGGGGGGGGGGGGGGGGGGGGGGGGGGGGGGGGGGGGGGGGGGGGGGGGGGGFGGGFGGGGGGGGGGGGGGGDGGGGGGCE76@FFGGFCFFGFDFFGGFCFCGGGDGFDFFFGF**?FGFFFFF4FFFFFGFFFCFFF6369FD
@M04650:207:000000000-C238N:1:1101:27424:14110 1:N:0:19
ACTCCTACGGGAGGCAGCAGTGGGGAATATTGCACAATGGGGGAAACCCTGATGCAGCAACGCCGCGTGAGTGATGAAGGTTTTCGGATCGTAAAGCTCTGTCTTTGGGGAAGATAATGACGGTACCCAAGGAGGAAGCCACGGCTAACTACGTGCCAGCAGCCGCGGTAATACGTAGGTGGCAAGCGTTGTCCGGATTTATTGGGCGTAAAGCGAGCGCAGGCGGTTTCTTAAGTCTGATGTGAAAGCCCCCGGCTCAACCGGGGAGGGTCATTGGAAACTGGGAGACTTG
+
GGGGGGGGGGGEGGGGGGGGGGGGGGGGGGGGGGGGFGGGGGGGGGGGGGGGGGGGGGGGGGGGGGGGGGGGGGGGGCF<EFFGGGGGGGGGGFFGGFEGGGGGGGGGGGGFGGGGGGFGGGGGGGDDGGGGGGGGGGGGGGGGGGGGGGGGGGFGGGGGGGFGDGGEGGGGGGGCCGGGGGGGGGGGCGGGGFGGE8EFGGG9CFGGGGGGCF5CEGGGEDEGGGEGGGGGF?F<FFF>?GFFFGFFFDFGDGGFBFFFGFGGBDD9EEFF4FFF77:BFFGFFFD?FFFF
@M04650:207:000000000-C238N:1:1101:22493:14112 1:N:0:19
ACTCCTACGGGAGGCAGCAGTGGGGAATATTGCACAATGGGGGGAACCCTGATGCAGCCATGCCGCGTGAATGAAGAAGGCCTTCGGGTTGTAAAGTTCTTTCGGTGATGAGGAAAACTGGGGTGTTAATAGCACTTTAGGTTGACGTTAGTTACAGAAGAAGCACCGGCTAACTCCGTGCCAGCAGCCGCGGTAATACGGAGGGTGCAAGCGTTAATCGGAATGACTGGGCGTAAAGGGCACGCAGGCGGTGACTTAAGTGAGATGTGAAAGCCCTGGGCTTAACCTAGGAA
+
GGGGGGGGGGGGGGGGGGGGGGGGGGGGGGGGGGGGGGGGGGGGGGGGGGGGGGGGGGGGGGGGGGGGGGGGGGGGGGGGGGGGGGGGFGGGGGGGGGGGGGGGGGGGGGGGGGGGGGGGGGGGGGGCFGFEGGGGGGGGGFFFGGGGGGGGGGGGGGGGGGGGGGGGGGGGGGGGGGGGGGGFGGGGGGGGGGGGGFGGGEGGGGGDGGGGGGGGGGGGGGGGGGGGED8EEGGDGGFGFGFFDGGGBGGDGFF?FFF@<?7FFGGF?@=FFFFFFFFFFFGFFFF9(9FFF
@M04650:207:000000000-C238N:1:1101:26020:14115 1:N:0:19
ACTCCTACGGGAGGCAGCAGTGGGGAATATTGCACAATGGGGGAAACCCTGATGCAGCAACGCCGCGTGAGTGATGACGGTCTTCGGATTGTAAAGCTCTGTCTTTGGGGACGATAATGACGGTACCCAAGGAGGAAGCCACGGCTAACTACGTGCCAGCAGCCGCGGTAATACGTAGGTGGCGAGCGTTGTCCGGATTTACTGGGCGTAAAGGGAGCGTAGGCGGATTTTTAAGTGGGATGTGAAATACCCGGGCTCAACCTGGGTGCTGCATTCCAAACTGGGAATCTAG
+
GGGGGGGGGGGGGGGGGGGGGGGGGGGGGGGGGGGGGGGGGGGGGGGGGGGGGGGGGGGGGGGGGGGGGGGGGGGGGGGGGGGGGGGGGGGGGGGGGGGGGGGGGGGGGGGGGGGGDGGGGGGGGGGGGGGGGGGGGGGGGGGGGGGGGGGGGGGGGGGGGGGGGGGGGGGGGGGGGGGGGGGGGGGGGGGGGGGG>EGFGGGGGGGGGGGGGGGGGGGGGGGGGGGEGGGGFGGGGGFD?DFFGGGFF7DGGGGFFF?FFFGGFGGFBFFFFFFFFFGFFFGFF49?4795
@M04650:207:000000000-C238N:1:1101:20251:14143 1:N:0:19
ACTCCTACGGGAGGCAGCAGTGGGGAATATTGCACAATGGAGGAAACTCTGATGCAGCAACGCCGCGTGAGCGATGAAGGTCTTCGGATCGTAAAGCTCTGTCTTTAGGGATGATAATGACAGTACCTAAGGAGGAAGCCACGGCTAACTACGTGCCAGCAGCCGCGGTAATACGTAGGTGGCGAGCGTTATCCGGATTTATTGGGCGTAAAGGGAGCGTAGGCGGATACTTAAGTGGGATGTGAAATACTTGGGCTCAACCCGAGTACTGCATTCCAAACTGAGTATCTAG
+
GGGGGGGGGGGGGGGGGGGGGGGGGGGGGGGGGGGGGGGGGGGGGGGGGGGGGGGGGGGGGGGGGGGGGGGGGGGGGGGGGGGGGGGGGGGGGGGGGGGGGGGGGGGGGGGGGGGGGGGGGGGGGGGGGGGGGGGGGGGGGGGGGGGGGGGGGGGGGGGGGGGGGGGGGGGGGGGGGGGGGGGGGGGGGGGGGGGGGGGGGFFGGGGGGGGGGGGGGGGGGGGGGGGGGFFFFGGGGDFGFGFFGGGGFGGGGGGFFFFFGFGGFGGFFFFFFFFFFFFFFBCFFFFAB?@A
@M04650:207:000000000-C238N:1:1101:26444:14161 1:N:0:19
ACTCCTACGGGAGGCAGCAGTGGGGAATATTGCACAATGGGGGAAACCCTGATGCAGCAACGCCGCGTGAGTGAAGAAGGTTTTCGGATCGTAAAACTCTGTTGTTAGAGAAGAACAAGGACGTTAGTAACTGAACGTCCCCTGACGGTATCTAACCAGAAAGCCACGGCTAACTACGTGCCAGCAGCCGCGGTAATACGTAGGTGGCAAGCGTTGTCCGGATTTATTGGGCGTAAAGCGAGCGCAGGCGGTTTCTTAAGTCTGATGTGAAAGCCCCCGGCTCAACCGGCGAGG
+
GGGGGGGGGGGGGGGGGGGGGGGGGGGGGGGGGGGGGGGGGGGGGGGGGGGGGGGGGGGGGGGGGGGGGGGGGGCGGGGG4CFGGGGEGEGGGGGGGGGGGGGGGGFFFGGEGGCGGFGBEFGGGDCFGGFCDFFGGFGGCFGGG8FFGGFGCCCGGGGGGGCFDFDGGGGGGGFGGGGGGGGFGGDFF>EEGECCEC9B<<FGGGGFB9FFGE5CGFG<=G5/<CCFGFGG::CEGGFG>GDDDGGDDGCD5*:4=4*/3=:F6:>449?FF)7):;DB@3C=@4F>B)830;
@M04650:207:000000000-C238N:1:1101:20753:14191 1:N:0:19
ACTCCTACGGGAGGCAGCAGTGGGGAATATTGCACAATGGGGGAAACCCTGATGCAGCAACGCCGCGTGAGTGATGAAGGTTTTCGGATCGTAAAGCTCTGTCTTTGGGGAAGATAATGACGGTACCCAAGGAGGAAGCCACGGCTAACTACGTGCCAGCAGCCGCGGTAATACGTAGGTGGCGAGCGTTATCCGGATTTATTGGGCGTAAAGGGAGCGTAGGCGGATACTTAAGTGGGATGTGAAATACTTGGGCTCAACCCGAGTACTGCATTCCAAACTGAGTATCTAG
+
GGGGGGGGGGGGGGGGGGGGGGGGGGGGGGGFGGGGGGGGGGGGGGGGGGGGGGGGGGGGGGGGGGGGGGGGGGGGGGGGGGGGGGGGGGGGGGGGGGGGG,EFGGGGGGGGGGGGGGGGGGGGGGGGGGGGFGGGGGGGGGGGGGGGGGGGGGGGGGGGGGGGGGGGGGGGGGGGGGGGGGGGGGGGGGGGGGGGDGGFGGGGGGFECGGGGGGGGGDGGGGGGGGGGGGGFGGGGGF<?DFFFGGGFGGGGFFFFFFFCFGGFGGFFF*=FFFFB9D@@AFFFFFFFFBD
@M04650:207:000000000-C238N:1:1101:8782:14202 1:N:0:19
ACTCCTACGGGAGGCAGCAGTGGGGAATATTGCACAATGGGGGAAACCCTGATGCAGCAACGCCGCGTGAGTGATGAAGGTTTTCGGATCGTAAAGCTCTGTCTTTGGGGAAGATAATGACGGTACCCAAGGAGGAAGCCACGGCTAACTACGTGCCAGCAGCCGCGGTAATACGTAGGTGGCGAGCGTTATCCGGATTTACTGGGCGTAAAGGGAGCGTAGGCGGATGATTAAGTGGGATGTGAAATACCCGGGCGCAACGTGGGTGCGGCATGCGAAACTGGTTATCTAG
+
GGGGGGGGGGGGGGGGGGGGGGGGGGGGGGGEGFGGGGGGGDGGGGFGGGGGFGAFGGGGGGGGGGGGGCFFFDFGGGGGF<FCGGGGGCGGFGGGGGGGAFFCFGFGEGGGGGCGGGFFF@CCFEDDFFGDAFBCFED,@FG@F+CF@C9FCGG<<FGC3@7FEGGF1>>,CC:>FFG9FFEGD8*==5A@+?CEE58+?B9BFGFC*::CFC>FGDG7C9E6CG**:7<FFFDGGGFG6C@@:C>F6*09<DD))).)/)195))-7)58)0)0(3)5@2DFF4=))/*.
@M04650:207:000000000-C238N:1:1101:18220:14209 1:N:0:19
ACTCCTACGGGAGGCAGCAGTGGGGAATATTGCACAATGGAGGAAACTCTGATGCAGCAACGCCGCGTGAGCGATGAAGGTCTTAGGATCGTAAAGCTCTGTCTTTAGGGATGATAATGACAGTACCTAAGGAGGAAGCCACGGCTAACTACGTGCCAGCAGCCGCGGTAATACGTAGGTGGCGAGCGTTATCCGGATTTATTGGGCGTAAAGGGAGCGTAGGCGGATACTTAAGTGGGATGTGAAATACTTGGGCTCAACCCGAGTACTGCATTCCAAACTGAGTATCTAG
+
GGGGGGGGGGGGGGGGGGGGGGGGGGGGGGGGGGGGGGGGGGGGGGGGGGGGGGGGGGGGGGGGGGGGGGGGGGGGGGGGGGGGGGGGGGGGGGGGGGGGGGGGGGGGGGGGGGGGFGGGGGGGGGGGGGGGDGGGGGGGGGGGGGGGGGGGEGGGGGGGGGGGGGGGGGGGGGGGGGGGGGGGGGGGGGGGGGGGGGGGFGGGFGGGGEGEGGGGGGGGGGGFGGEGCGCGFGGGGGFGFGFFFGGGFGGGGGG@FFFFGFGGFGGFFFFFFFFFFFGFFFGFF=F<DFB<
@M04650:207:000000000-C238N:1:1101:10413:14247 1:N:0:19
ACTCCTACGGGAGGCAGCAGTGGGGAATATTGCACAATGGGGGAAACCCTGATGCAGCAACGCCGCGTGAGTGATGAAGGTTTTCGGATCGTAAAGCTCTGTCTTTGGGGAAGATAATGACGGTACCCAAGGAGGAAGCCACGGCTAACTACGTACCAGCAGCCGCGGTAATACGTAGGTGGCGAGCGTTATCCGGATTTACTGGGCGTAAAGGGAGCGTAGGCGGATGATTAAGTGGGATGTGAAATACCCGGGCTCAACTTTGGTGCTGCATTCCCAACTGGTTATCTAG
+
<FF<FGGF@@CFGG7CCEFGGGF8@77EEE@FFDCFGDCEGGGGGFF,CFGGGFFGFGGGC+++@FGGB=:FGGG<CC<FCFEFF+C7+@CF@<BA<F?FFFA<EGAABCB=:,CAEBEGGE+B<FFGFGFDDDFCD8FGEGGDC7CEFFG7:FAFGFGG7@FGE>E:5:FC;<BFFFCEGGG5CC5CEG5C+98BB51???<@+;5:CE5C@CCE*7CGG);+8:55**0+/<7+*9F59DF42:CC807FCD3BBF=?C?>*9CGB66@*9===5):4>:F?F?625*=A
@M04650:207:000000000-C238N:1:1101:27731:14251 1:N:0:19
ACTCCTACGGGAGGCAGCAGTAGGGAATCTTCGGCAATGGACGAAAGTCTGACCGAGCAACGCCGCGTGAGTGAAGAAGGTTTTCGGATCGTAAAACTCTGTTGTTAGAGAAGAACAAGGACGTTAGTAACTGAACGTCCCCTGACGGTATCTAACCAGAAAGCCACGGCTAACTACGTGCCAGCAGCCGCGGTAATACGTAGGTGGCAAGCGTTGTCCGGATTTATTGGGCGTAAAGCGAGCGCAGGCGGTTTCTTAAGTCTGATGTGAAAGCCCCCGGCTCAACCGGGGAGG
+
GGGGGGGGGGGGGGGGGGGGGGGGGGGGGGGGGGGGGGGGGGGGGGGGGGGGGGGGGGGGGGGGGDGFFFEGGGGGGGCGGGGGGGGGGGGGGGGGGGGGGGGGGGGGGGGGGGGGGGGGGGGEGGGGGGGGGGGGGGGGGGGDGGGGGGGGGGGGGGGGGGGGGGGGGGGGGGGGGGGFGGGGGGGGCGGGGGCEGGGGGGGGGGGGGGGFDGEEGGGGGGGDGGGGGFGGFGGGGGFGBG@DGDDGEGGGGDD?@?FFCBGGFGFFFFFFFFFFFFGBEFGFFFFFFFDBBF
@M04650:207:000000000-C238N:1:1101:17464:14258 1:N:0:19
ACTCCTACGGGAGGCAGCAGTGGGGAATATTGCACAATGGGGGAAACCCTGATGCAGCAACGCCGCGTGAGTGATGAAGGTTTTCGGATCGTAAAGCTCTGTCTTTGGGGAAGATAATGACGGTACCCAAGGAGGAAGCCACGGCTAACTACGTGCCAGCAGCCGCGGTAATACGTAGGTGGCGAGCGTTATCCGGATTTACTGGGCGTAAAGGGAGCGTAGGCGGATGATTAAGTGGGATGTGAAATACCCGGGCGCAACTTGGGTGCTGCATTCCAAACTGGTTATCTAG
+
GGGGGGGGGGGGGGGGGGGGGGGGGGGGGGGGGGGGGGGGGGGGGGGGGGGGGGGGGGGGGGGGGGGGGGGGGGGGGGGGGGGGGGGGGGGGGGGGGFGGGGGD<9EGGGGGGGGGGFGFFGGGGGGGGGGGGGGGGGGGGGGGEEFGGGGGGGGGGGGGGGGFGGGGFGGGGGGGFFGGGGGGDEGGGGGGFGGEE5EFGFFGGGF=EEGGGFEEGGG5?DGFEGEEEG7?@EGGGGFF?C?=DFFGF76*CDGD)<>>C;7*9C*45?FFF4F=9AGFFFGFF64<BF*:
@M04650:207:000000000-C238N:1:1101:21024:14277 1:N:0:19
ACTCCTACGGGAGGCAGCAGTGGGGAATATTGCACAATGGGGGAAACCCTGATGCAGCAACGCCGCGTGAGTGATGAAGGTTTTCGGATCGTAAAGCTCTGTCTTTGGGGAAGATAATGACGGTACCCAAGGAGGAAGCCACGGCTAACTACGTGCCAGCAGCCGCGGTAATACGTAGGTGGCGAGCGTTATCCGGATTTACTGGGCGTAAAGGGAGCGTAGGCGGATGATTAAGTGGGATGTGAAATACCCGGGCTCAACTTGGGTGCTGCATTCCAAACTGGTTATCTAG
+
GGGGGGGGGGGGGGGGGGGGGGGGGGGGGGGGGGGGGGGGGGGGGGGGGGGGGGGGGGGGGGGGGGGGGGGGGGGGGGGGGGGGGGGGGGGGGGGGGGGGGGGGGGGGGGGGGGGGGGGGGGGGGGGGGGGGGGGGGGGGGGGGGGGGGGGGGGGGGGGGGGGGGGGGGGGGGGGGGGGGGGGGGGGGGGGGGGGGGGGGGGGGGGGGGGGGGGGGGGGGGGGGGGGGGFFGF?FGGGFGFGFFGGGGFGGGGGGFFFFFGFGGFGD:BFFFFFFFFFGFFFGFFFFFF=*<
@M04650:207:000000000-C238N:1:1101:24332:14299 1:N:0:19
ACTCCTACGGGAGGCAGCAGTGGGGAATATTGCACAATGGAGGAAACTCTGATGCAGCAACGCCGCGTGAGCGATGAAGGTCTTCGGATCGTAAAGCTCTGTCTTTGGGGAAGATAATGACGGTACCCAAGGAGGAAGCCACGGCTAACTACGTGCCAGCAGCCGCGGTAATACGTAGGTGGCGAGCGTTATCCGGATTTAATGGGCGTAAAGGGAGCGTAGGCGGATGATTAAGTGGGATGTGAAATACCCGGGCTCAACTTGGGTGCTGCATTCCAAACTGGTTATCTAG
+
FGGGGGGGGGGGGGGGGGGGGFGGGGGGFGGGGGGGGGGGGGGGGGGGGGGGGGGGGGGGGGGGGGGGGGGDEGGGGGGGFGGGGGGGGGGGGGGGGGGGGGGCG<BFGGGGGGGGGGCC?=EG<BFG<DFFCFE:FAAFDD@FGGDFDCCF:F>7FFFGDFFGGGCCFCFGFDCFFFCB:FCCEE>E8EE@BF@EE>=CF+3;EFGG*7CG9FA8*37C:5C68EC5E<FGFC7<0*<79DF?FFGGFG6C5<G@3<6??*:D@F<6DF666=FF29GFF>F@9B42<FF>
@M04650:207:000000000-C238N:1:1101:10220:14302 1:N:0:19
ACTCCTACGGGAGGCAGCAGTGGGGAATATTGCACAATGGGGGAAACCCTGATGCAGCAACGCCGCGTGAGCGATGAAGGTCTTCGGATCGTAAAGCTCTGTCTTTAGGGATGATAATGACAGTACCTAAGGAGGAAGCCACGGCTAACTACGTGCCAGCAGCCGCGGTAATACGTAGGTGGCGAGCGTTATCCGGATTTATTGGGCGTAAAGGGAGCGTAGGCGGATACTTAAGTGGGATGTGAAATACTTGGGCTCAACCCGAGTACTGCATTCCAAACTGAGTATCTAG
+
GGGGGGGGGGGGGGGGGGGGGGGGGGGGGGGGGGGGGGGGGGGGGGGGGGGGGGGGGGGGGGGGGGGGGGGGGGGGGGGGGGGGGGGGGGGGGGGGGGGGGGGGGGGGGGGGGGGCGGGGGGGGGGGGGGGGGGGGGGGGGGGGGGGGGGGGGGGGGGGGGGGGGGGGGGGFGGGGGGGGGGGGGCEGGGGGGGGGGGGGGGGFGDGGGGGGGG58EDGGDDEGGGECEGGGFGGGGFF4?DFFCFGGFGGGGGGF@@FFGFGGFGGFFFFFFFFF<>CFFAC????<94@4
@M04650:207:000000000-C238N:1:1101:9880:14305 1:N:0:19
ACTCCTACGGGAGGCAGCAGTGGGGAATATTGCACAATGGGGGAAACCCTGATGCAGCAACGCCGCGTGAGTGATGAAGGTTTTCGGATCGTAAAGCTCTGTCTTTGGGGAAGATAATGACGGTACCCAAGGAGGAAGCCACGGCTAACTACGTGCCAGCAGCCGCGGTAATACGTAGGTGGCGAGCGTTATCCGGATTTACTGGGCGTAAAGGGAGCGTAGGCGGATGATTAAGTGGGATGTGAAATACCCGGGCTCAACTTGGGTGCTGCATTCCAAACTGGTTATCTAG
+
GGGGGGGGGGGGGGGGGGGGGGGGGGGGGGGGGGGGGGGGGGGGGGGGGGGGGGGGGGGGGGGGGGGGGGGGGGGGGGGGGGGGGGEGGGGGGGGGGGGGGGGGGGGGGGGGGGGGGGGGGGGGGGGGGGGGGGGGGFGGGGGGGGGGGGGGGGGGGGGGGGGGGGGGGGDEEFGGGGGGGGGGGGGGGGGGGGGGGGGGGGGGGGGGGGGGGGGGGGGGGGGGGGDEGGGGFGGGGGFGFGFFGG=CFGFCCG3@D@66:B>CFFGBFFFF?FFFBFCFFFGFFB@<66=>
@M04650:207:000000000-C238N:1:1101:5708:14345 1:N:0:19
ACTCCTACGGGAGGCAGCAGTGGGGAATATTGCACAATGGGGGAAACCCTGATGCAGCAACGCCGCGTGAGTGATGAAGGTTTTCGGATCGTAAAGCTCTGTCTTTGGGGAAGATAATGACGGTACCCAAGGAGGAAGCCACGGCTAACTACGTGCCAGCAGCCGCGGTAATACGTAGGTGGCGAGCGTTATCCGGATTTACTGGGCGTAAAGGGAGCGTAGGCGGATGATTAAGTGGGATGTGAAATACCCGGGCTCAACTTGGGTGCTGCATTCCAAACTGGTTATCTAG
+
GGGGGGGGGGGGGGGGGGGGGGGGGGGGGGGGGGGGGGGGGGGGGGGGGGGGGGGGGGGGGGGGGGGGGC:FGGFGGGGGEDGGGGGCGGGGGGGGCBGGEFGAEEFGGGGEGGGFGGGGGG@FGDCFFGGEBEDECFFGGGGGGDGFFGGGG3,DCFFDGGGGGGCGF@EGGGGCEE>FF8EGGE>EGGCGFGCE>8;C9FDFG>FGGGG5C7CF5<CD;CC6ECEEG9<+7<>E7=FFFCF4FGC*=CDFDDG3<>67277FFF5()9B66B7@A2>FF<2<9?F<A47<
@M04650:207:000000000-C238N:1:1101:19232:14372 1:N:0:19
ACTCCTACGGGAGGCAGCAGTGGGGAATATTGCACAATGGGGGAAACCCTGATGCAGCAACGCCGCGTGAGTGATGAAGGTTTTCGGATCGTAAAGCTCTGTCTTCAGGGACGATAATGACGGTACCTGAGGAGGAAGCCACGGCTAACTACGTGCCAGCAGCCGCGGTAATACGTAGGTGGCGAGCGTTGTCCGGATTTACTGGGCGTAAAGGGAGCGTAGGCGGATTTTTAAGTGGGATGTGAAATACTCAGGCTCAACCTGGGGGCTGCATTCCAAACTGGAAGTCTAG
+
GGGGGGGGGGGGGGGGGGGGGGGGGGGGGGGGGGGGGGGGGGGGGGGGGGGGGGGGGGGGGGGGGGGGGGGGGGGGGGGGGGGGGGGGGGGGGGGGGGGGGGGGGGGGGGGGGGGGGGGGGGGGGGGGGGGGGGGGGGGGGGGGDGGGGGGGGGGGGGGGGGGGGG@FGGGGGGGGGGGGGGGGGEGGGGEGGGGGDGGGGFGGGGGGGGGFCFGGGGGGGGGGGGDECFFGFGGG7CFFFD?F7CCDFGGGGG:FFFFFGFF4>FDB@DFEFFFF:2DFFFFFFFFFFFFA
@M04650:207:000000000-C238N:1:1101:11370:14445 1:N:0:19
ACTCCTACGGGAGGCAGCAGTGGGGAATATTGCACAATGGGCGCAAGCCTGATGCAGCCATGCCGCGTGTATGAAGAAGGCCTTCGGGTTGTAAAGTACTTTCAGCGAGGAGGAAGGCATTAAGGTTAATAACCTTGGTGATTGACGTTACTCGCAGAAGAAGCACCGGCTAACTCCGTGCCAGCAGCCGCGGTAATACGGAGGGTGCAAGCGTTAATCGGAATTACTGGGCGTAAAGCGCACGCAGGCGGTCTGTCAAGTCGGATGTGAAATCCCCGGGCTCAACCTGGGAAC
+
GGGGGGGGGGGGGGGGGGGGGGGGGGGGGGGGGGGGGGGGGGGGGGGGGGGGGGGGGGGGGGGGGGGGGGGGGGGGGGGGGGGGGGGGGGGGGGGGGGGGGGGGGGGGGGGGGGGGGGGGGGGGGGGCFGGGGGGGGGGGGGDEGGGGGGGGGGGGGGGGGGGGGGGGGGGGGGGGGGGGGGGGGGGGGGGGGGGGGGGGGGGGGGGGGGGGGGGGGGGGGGGGG?FGGGGGFEDGF:6DFGFFGGGGFG:9DGGFFFF@GFGGBGGFFFBFFFFFFFGEF;<FFFF?FFF:?1
@M04650:207:000000000-C238N:1:1101:8578:14473 1:N:0:19
ACTCCTACGGGAGGCAGCAGTGGGGAATATTGCACAATGGGGGAAACCCTGATGCAGCAACGCCGCGTGAGTGATGACGGTCTTCGGATTGTAAAGCTCTGTCTTTGGGGACGATAATGACGGTACCCAAGGAGGAAGCCCCGGCTAACTACGTGCCAGCAGCCGCGGTAATACGTAGGGGGCTAGCGTTATCCGGAATTACTGGGCGTAAAGGGTGCGTAGGCGGATTTTTAAGTGGGATGTGAAATACTCAGGCTCAACCTGGGGGCTGCATTCCAAACTGGAAGTCTAG
+
GGGGGGGGGGGGGGGGGGGGGGGGGGGGGGGGGGGGGGGGGGGGGGFGGGGGGGGGGGGGGGGGGGGGGGEGGGGGGGGGGGGGGGGGGGGGGGGGGGGGGGGGGGGGGGDGGGDGGGGGGGGGGGGGGGGGGGGGGGGGGGGGGGGGGFGGEGGGFGGGGGGDGFGGGGGFCCFFGGGGDGGGFG?CEEGGGGGGDE>CFGGGFGGGEGGGGGGGGGG>EDGFEE5C*7@F5<:9:CFDFG:FG7FFFFGFGGGFFFF@CFDCFGGFDE@>FFFFFFG?F7G4.9@>9F6<
@M04650:207:000000000-C238N:1:1101:8509:14484 1:N:0:19
ACTCCTACGGGAGGCAGCAGTGGGGAATATTGCACAATGGGCGCAAGCCTGATGCAGCCATGCCGCGTGTATGAAGAAGGCCCTAGGGTTGTAAAGTACTTTCAGTCGGGAGGAAGGCGTTGATGCTAATATCATCAGCGATTGACGTTACCGACAGAAGAAGCACCGGCTAACTCCGTGCCAGCAGCCGCGGTAATACGGAGGGTGCAAGCGTTAATCGGAATTACTGGGCGTAAAGCGCACGCAGGCGGTTGATTAAGTTAGATGTGAAATCCCCGGGCTTAACCTGGGAAT
+
GGGGGGGGGGGGGGGGGGGGGGGGGGGGGGGGGGGGGGGGGGGDGGGGGGGGGGGGGGGGGGGGGGGGGFGGGGGGGGGGGGGGGGGGGGGGFGGGGFGGGGGGGGGGGGGEECCFGFGGGGGGGGGGGGGGGGGGGGGGGGGGGGGGGGGGGGGGGGGFGGFGGGGGDDGDGGGGGGGGDFFFEGGGFGDGGGGGGGGGEGGGGGGGGGGGGGGGGGGGDGGFFDCGGC;53=CC5CFG>D>79DCDFGGG5D>FBFFFG?GFF7:<FFF=@=F:1>GDFFGFFFF<:FF(:(
@M04650:207:000000000-C238N:1:1101:4612:14522 1:N:0:19
ACTCCTACGGGAGGCAGCAGTGGGGAATATTGCACAATGGGCGCAAGCCTGATGCAGCCATGCCGCGTGTATGAAGAAGGCCCTAGGGTTGTAAAGTACTTTCAGTCGGGAGGAAGGCGTTGATGCTAATATCATCAACGATTGACGTTACCGACAGAAGAAGCACCGGCTAACTCCGTGCCAGCAGCCGCGGTAATACGGAGGGTGCAAGCGTTAATCGGAATGACTGGGCGTAAAGGGCACGCAGGCGGTGACTTAAGTGGGATGTGAAAGCCCTGGGCTTAACCTAGGAAT
+
GGGGGGGGGGGEGGGGGGGGGGGGGG;FFGGGGGGGGGGGGGGGGGGGGGGGGGGGGGGGGGGGGGGGGGGGGGGGGGGGGGGGGGFGGGGGGGGGGGGGGGGGGGGG>FFFGCGFGGGGGGGGGGGGGGGFFGGGGGGGGGGGGGGGFGGGGGGGGGGGFGGGGGGG@ECGDGGGFGFGGGGGGGGGGGGGGGGGGGGFGGGGGGGGGGGGGGGGGGGGGGGGGFFFGGFGEGG5CD?GFGFFGGGGFGGGGCFFFFF=?FGGFGG?FFBF=?F52:3>@?GFBFFBBFFFB)
@M04650:207:000000000-C238N:1:1101:24826:14587 1:N:0:19
ACTCCTACGGGAGGCAGCAGTGGGGAATATTGCACAATGGGGGAAACCCTGATGCAGCAACGCCGCGTGAGTGATGAAGGTTTTCGGATCGTAAAGCTCTGTCTTTGGGGAAGATAATGACGGTACCCAAGGAGGAAGCCACGGCTAACTACGTGCCAGCAGCCGCGGTAATACGTAGGTGGCGAGCGTTGTCCGGATTTACTGGGCGTAAAGGGAGCGTAGGCGGATTTTTAAGTGGGATGTGAAAAACCCGGGCTCAACCTGGGTGCTGCATTCCAAACTGGGAATCTAG
+
GGGGGGGGGGGGGGGGGGGGGGGGGGGGGGGGGGGGGGGGGGGGGGGGGGGGGGGGGGGGGGGGGGGGGGGGGGGGGGGGGGGGGGGGGGGGGGGGGGGGGGGGGGGGGGGGGGGGGGGGGGGGGGGGGFFGGGGGGGGGGGGGGGGGGGGGGGGGGGGGGGGGGGGGGGGGGGGGGGGGGGGGGGGGGGGGGGGGGGGGGGGGGGGGGGDGGGGGGGGGGGGGGGEGGGGGFGGGGGFGFGFFGFGGFGGGGGGFFFFFGFFGFGF?FFFFFFFFFDCFFFGFFFF??FFD
@M04650:207:000000000-C238N:1:1101:8594:14591 1:N:0:19
ACTCCTACGGGAGGCAGCAGTGGGGAATATTGCACAATGGGGGAAACCCTGATGCAGCAACGCCGCGTGAGTGATGAAGGTTTTCGGATCGTAAAGCTCTGTCTTTGGGGAAGATAATGACGGTACCCAAGGAGGAAGCCACGGCTAACTACGTGCCAGCAGCCGCGGTAATACGTAGGTGGCGAGCGTTATCCGGATTTACTGGGCGTAAAGGGAGCGTAGGCGGATGATTAAGTGGGATGTGAAATACCCGGGCTCAACTTGGGTGCTGCATTCCAAACTGGTTATCTAG
+
GGGGGGGGGGGGGGGGGGGGFFGGGGGGGGGGGGGGGGGGGGGGGGGGGGGGGGGGGGFGGGGGGGGEGGGFGGCGGFFGFFGGGGGEEGEFFGGFGDGGEGGGGGGGGGGGGGGGGGGGFGGGGGD9FGGGGFFFFGGGGCCEDBFGGGGGGGG7FGGGGGFGGDCGGGEGEFFFGG7FFGGGGGGEE8ECCGGGCE5EC9@C?>8::=CCFGDGGDGGGC5+:=E5EFG+6<FFFF>FFGFFGGGGFGCF5C<B3;FF6@GGFGG?FFFF?F*9<BGFFAGF69FA<FF<
@M04650:207:000000000-C238N:1:1101:14274:14596 1:N:0:19
ACTCCTACGGGAGGCAGCAGTGGGGAATATTGCACAATGGGGGAAACCCTGATGCAGCAACGCCGCGTGAGTGATGAAGGTTTTCGGATCGTAAAGCTCTGTCTTTGGGGAAGATAATGACGGTACCCAAGGAGGAAGCCACGGCTAACTACGTGCCAGCAGCCGCGGTAATACGTAGGTGGCGAGCGTTATCCGGATTTACTGGGCGTAAAGGGAGCGTAGGCGGATGATTAAGTGGGATGTGAAATACCCGGGCTCAACTTGGGTGCTGCATTCCAAACTGGTTATCTAG
+
GGGGGGGGGGGGGGGGGGGGGGGGGGGGGGGGGGGGGGGGGGGGGGGGGGGGGGGGGGGGGGGGGGGGGGGGGGGGGGGGGGGGGGGGGGGGGGGGGGGGGGGGGGGGGGGGGGGGGGGGGGGGGGGGGGGGGGGGGGGGGGGGGGGGGGGGGGGGGGGGGGGGDGGGGDGGGGGGGGGGGGGGGGGGGGGGGGGGGGGGGGGGGGGGGGGGGGGGGGGGGGGGGGGDGGGGFGGGGGFGFD@FFGGFFGDGGDGE3<FFE=GGF:9:DFFF)*=FAFGFFDGFFFFFA=?D
@M04650:207:000000000-C238N:1:1101:5289:14597 1:N:0:19
ACTCCTACGGGAGGCAGCAGTGGGGAATATTGCACAATGGGGGAAACCCTGATGCAGCAACGCCGCGTGAGTGATGAAGGTTTTCGGATCGTAAAGCTCTGTCTTTGGGGAAGATAATGACGGTACCCAAGGAGGAAGCCACGGCTAACTACGTGCCAGCAGCCGCGGTAATACGTAGGTGGCGAGCGTTATCCGGATTTACTGGGCGTAAAGGGAGCGTAGGCGGATGATTAAGTGGGATGTGAAATACCCGGGCTCAACTCGGGTGCTGCATTCCAAACTGGGAATCTAG
+
GGGGGGFGGGGEGGGGGGGGGGGGGGGGGGGGGGGGGGGFGGGGGGGGGGGGGGGGGGGGGGGGGGGGGD@EFGGGGGGGGGGGGGGGGGGGGGGGGEFGGFGGFGDFGGGEFGGGGGGGGGGGGGGGG@DFGGGGGGGGGFGEGGGGGGGGGGGGGGGGGGGGGGGGGGGGGGGGGGGGFGGGGGGGGG=FGGGGGGG9E?GCFCCE>E=CFG5CEGGGEGGGGGEGGG?C6CCFGD>>?DFFGFFGFDG4CGGFBFFF*9*18)12;?F=6@FF4<F4FFFFF><?<F?4
@M04650:207:000000000-C238N:1:1101:9148:14601 1:N:0:19
ACTCCTACGGGAGGCAGCAGTGGGGAATATTGCACAATGGGGGAAACCCTGATGCAGCAACGCCGCGTGAGTGATGAAGGTTTTCGGATCGTAAAGCTCTGTCTTTGGGGAAGATAATGACGGTACCCAAGGAGGAAGCCACGGCTAACTACGTGCCAGCAGCCGCGGTAATACGTAGGTGGCGAGCGTTATCCGGATTTACTGGGCGTAAAGGGAGCGTAGGCGGATGATTAAGTGGGATGTGAAATACCCGGGCTCAACTTGGGTGCTGCATTCCAAACTGGTTATCTAG
+
GGGGGGGGGGGGGGGGGGGGGGGGGGGGGGGGGGGGGGGGGGGGGGGGGGGGGGGGGGGGGGGGGGGGGCGGGGGGGGGGGGGGGGGGGGGGGGGGGGGGGGGGGGGGGGGGGGGGGGGGGGGGGGGGGGGGGGGGGGGGGGGGGGGGGGGGGGGGGGGGGGGGGGGGGGDGGGGGGGGGGGFEGGGGGGDCFGGGDGGFGGGGGGGGGDGGGGGGGGGGGGGGGG*:ECEFFGFCGGFGFGFFGGGFFGGGGDDD)7=FFFC>?7DFBFFFFFFF<BC@FFGFFFFFF?F<
@M04650:207:000000000-C238N:1:1101:28615:14612 1:N:0:19
ACTCCTACGGGAGGCAGCAGTAGGGAATCTTCGGCAATGGACGAAAGTCTGACCGAGCAACGCCGCGTGAGTGAAGAAGGTTTTCGGATCGTAAAACTCTGTTGTTAGAGAAGAACAAGGACGTTAGTAACTGAACGTCCCCTGACGGTATCTAACCAGAAAGCCACGGCTAACTACGTGCCAGCAGCCGCGGTAATACGTAGGTGGCAAGCGTTGTCCGGATTTATTGGGCGTAAAGCGAGAGCAGGCGGTTTCTTAAGTCTGATGTGAAAGCCCACGGCTCAACCGTGGAGG
+
GGGGGGGGGGGFGGGGGGFGFGGGGGGGGGGGGGDGGGGGGGGGEGGGGGFGGGGGGGGGGGGGGGGFFGGGGGGGGGGGGGGGGGGGGGGGGEGGGGGGGGGGGGGGGGGGGGGGGGGGGGGGGGGGGGGGGGGGGGGGGGGGGGGGGGGGGGGGGGGGGGGGGGGGGGGGGGGGGGGGGGGGGGGGGGGGGGGGGGGGGGGGGGGGGGGGGGGGGGFGGGGCCDFEFGFFDGGEFGFGFGB7FDFG:DD>GD==FFF@FF*:FGGBFFFFFFFFFFGFF9GFFFF>?FF:<F
@M04650:207:000000000-C238N:1:1101:20706:14689 1:N:0:19
ACTCCTACGGGAGGCAGCAGTAGGGAATCTTCGGCAATGGACGAAAGTCTGACCGAGCAACGCCGCGTGAGTGAAGAAGGTTTTCGGATCGTAAAACTCTGTTGTTAGAGAAGAACAAGGACGTTAGTAACTGAACGTCCCCTGACGGTATCTAACCAGAAAGCCACGGCTAACTACGTGCCAGCAGCCGCGGTAATACGTAGGTGGCAAGCGTTGTCCGGATTTATTGGGCGTAAAGCGAGCGCAGGCGGTGTCTTAAGTCTGATGTGAAAGCCCCCGGCTCAACCGGGGAGG
+
FGGGGGGGGGGFGGGGGGGGGGGGGGGGGGGGGGGGGGGGGGGFGGGGGGGGGGGGGGGGGGGGGGGFGGGGGGGGGGGGFFGGGGGDGFGGGGGGGGGGAFFGFFFGFGGGGGGGGGGFGGGBFFFGGGGGGGGG8FB:CGGGGGEEGGGGGFGGGGGGFGGGECFEGGGGGGGGGGGGGGGGFGGGGEGGEGGDCFGGFGGEGCFGFFFGEGD5E7CDGD;7@C?GGGGGFGGGGGFGDCEBGDCDFGGG)9DFFFFF<@CF?CFFF6BFF4>@<;GDD>DFF@FB0>B;>>
@M04650:207:000000000-C238N:1:1101:3355:14697 1:N:0:19
ACTCCTACGGGAGGCAGCAGTGGGGAATATTGCACAATGGGGGAAACCCTGATGCAGCAACGCCGCGTGAGTGATGAAGGTTTTCGGATCGTAAAGCTCTGTCTTCAGGGACGATAATGACGGTACCTGAGGAGGAAGCCACGGCTAACTACGTGCCAGCAGCCGCGGTAATACGTAGGTGGCGAGCGTTGTCCGGATTTACTGGGCGTAAAGGGAGCGTAGGCGGATTTTTAAGTGGGATGTGAAATACCCGGGCTCAACCTGGGTGCTTCATTCCAAACTGGGAATCTAG
+
GGGGGGGGGGGGGGGGGGGGGGGGGGGGGGGGGGGGGGGGGGGGGGGGGGGGGGGFGGGGGGGGGGGGFEGGGGGGGGGGGGGGGGGGGGGGGGGGGGGGGGGGGGGGGGGGGGDGGGGGGGGGDCGGGGGGGGCFGGGGGGGGGGGDFGGGGGGGGGGGGGGGGGGGGGGGFGGGGGGGGG7CEEGEEGDGGGGGCGGGGGFFFGFGEEG5FFEGGGGDGGEGGGEECFGFFGGGGGFF/>@FGGGFFGDCDGGEEF@FCF*7>F48@7**9B@F4ACBF27F))/(4*9<
@M04650:207:000000000-C238N:1:1101:6957:14700 1:N:0:19
ACTCCTACGGGAGGCAGCAGTGGGGAATATTGCACAATGGGGGAAACCCTGATGCAGCAACGCCGCGTGAGTGATGAAGGTTTTCGGATCGTAAAGCTCTGTCTTTGGGGAAGATAATGACGGTACCCAAGGAGGAAGCCACGGCTAACTACGTGCCAGCAGCCGCGGTAATACGTAGGTGGCGAGCGTTATCCGGATTTACTGGGCGTAAAGGGAGCGTAGGCGGATGATTAAGTGGGATGTGAAATACCCGGGCTCAACTTGGGTGCTGCATTCCAAACTGGGTATCTAG
+
FGGGGGGGGGGGGGGGGGGGGGGGGGGGGGGGGGGGGGGGGGGEGGGGGGGGGGGGGGGGGGGGGGGGGGGGGGGGGGGGFFGGGGGGGGGGGGGGGGGGGGGDGGGGGGGGGGFGGGGGGGGGGGGGGFGGGGGGGGGEFGDGGGGGFFFGGGGGGGGFGGGGGGGGGGGGGGGGGGGGGGGGGGGGCEDGFGGEEG*?BFFGCGFG5C:FFGGGDDDCEGC<?E5CGFCGFGGEFFFCFGFB7:CCFDGGGDC>BFFFFF77?CC?)?FFFFFFF<CFFFGF)76:4@?9
@M04650:207:000000000-C238N:1:1101:25937:14722 1:N:0:19
ACTCCTACGGGAGGCAGCAGTGGGGAATATTGCACAATGGGGGGAACCCTGATGCAGCCATGCCGCGTGAATGAAGAAGGCCTTCGGGTTGTAAAGTTCTTTCGGTGATGAGGAAAACTGGGGTGTTAATAGCACTTTAGGTTGACGTTAGTTACAGAAGAAGCACCGGCTAACTCCGTGCCAGCAGCCGCGGTAATACGGAGGGTGCAAGCGTTAATCGGAATGACTGGGCGTAAAGGGCATGCAGGCGGTGACTTAAGTGAGATGTGAAAGCCCTGGGCTTAACCTAGGAAT
+
GGGGGGGGGGGGGGGGGGGGGGGGGGGGGGGGGGGGGGGGGGGGGGGGGGGGGGGGGGGGGGGGGGGGGGGGGGGGGGGGGCGGDEGGGGGGGGGGGGGGGGGGGFGCFGGGGEGGGGGGFGGGFBCFGGGGGGGGGGGGG,7FFGGGGGGGGGGGGGGGGGGGGGGFEGGGGGGGGGGGGCFGGGGGGCEGGGGGGGFG5EEEGGGGGGFGGEGGGGGGGGGGGGGFGGGGFGGCFGFGDGFFGGF4@DDDGGF=FFFBFFG46CFA??FFFF:>B?FFF(7@?=B2>FF>A)
@M04650:207:000000000-C238N:1:1101:14708:14742 1:N:0:19
ACTCCTACGGGAGGCAGCAGTGGGGAATATTGCACAATGGGGGGAACCCTGATGCAGCAACGCCGCGTGAGTGATGAAGGTTTTCGGATCGTAAAGCTCTGTCTTTGGGGAAGATAATGACGGTACTTGAGGAGGAAGCCCCGGCTAACTCCGTGCCAGCAGCCGCGGTAATACGGAGGGTGCAAGCGTTAATCGGAATGACTGGGCGTAAAGGGCACGCAGGCGGTGACTTAAGTGAGATGTGAAAGCCCTGGGCTTAACCTAGGAATAGCATTTCATAGTGGGTCGCTAG
+
GGGGGGGGGGGGGGGGGGGGCFGGGGGGGGGGGGGGGGGGGGGGGGGGGGGGGGGGGGGGGGGGGGGGGGGGGGGGGGGGGGGGGGGGGGGGGGGGGGGGGGGGGGGGGGGGGGGGGGGGGGGGGGGGGGGGGGGGDCCGGGGGGGGGGGGGGFGGGGGGGGGGGGGGGGGGFFGGGGGGGGGGGGGGGGGGGGGGGGFGGGGGGGGGGGGGGGGGEDGGGGGGGG=E5FAFFGGEGGFGFGBBG77>@*17C<FF)<?FF4C*927>:4B6??=*66??*:FFF5F>63@>
@M04650:207:000000000-C238N:1:1101:10095:14783 1:N:0:19
ACTCCTACGGGAGGCAGCAGTGGGGAATATTGCACAATGGGGGAAACCCTGATGCAGCAACGCCGCGTGAGTGATGAAGGTTTTCGGATCGTAAAGCTCTGTCTTTGGGGAAGATAATGACGGTACCCAAGGAGGAAGCCACGGCTAACTACGTGCCAGCAGCCGCGGTAATACGTAGGTGGCGAGCGTTATCCGGATTTACTGGGCGTAAAGGGAGCGTAGGCGGATGATTAAGTGGGATGTGAAATACCCGGGCTCAACTTGGGTGCTGCATTCCAAACTGGTTATCTAG
+
GGGGGGGGGGGGGGGGGGGGGGGGGGGGGGGGGGGGGGGGGGGGGGGGGGEFGGGDGGGGGGGGGGGGGDGGGGGGGFGGFGGGGGGGGGEFGGGGGGGGDFFGGGGGDGGGGGGFGG9EFGDEGGGGGGGGFGDGGGGGCFGGGGGGGGG?ECEGGFGGGGGGGGGDGGFCGGGGGGGGGFGGGGEEGGGGGGGGCEGG;CFGGFGGGDGF@E88:<DDCGEGGG5*:CFFFECEGGFFF36=DFFGFGGGDGCD7FFFGF7CFFGFF??*)09?AFGFF<>)7/*)6FF<
@M04650:207:000000000-C238N:1:1101:23970:14790 1:N:0:19
ACTCCTACGGGAGGCAGCAGTGGGGAATATTGCACAATGGGGGGAACCCTGTTGCAGCAACGCCGCGTGAGTGATGACGGTCTTCGGATTGTAAAGCTCTGTCTTTGGGGACGATAATGACGGTACCCAAGGAGGAAGCCACGGCTAACTACGTGCCAGCAGCCGCGGTAATACGTAGGTGGCGAGCGTTGTCCGGATTTATTGGGCGTAAAGCGAGCGCAGGCGGTTTCTTAAGTCTGATGTGAAAGCCCCCGGCTCAACCGGGGAGGGTCATTGGAAACTGGGAGACTTG
+
GGGGGGGGGGGGGGGGGGGGGGGGGGGGGGGGGGG9FFGGGGGGGGGGGGGGGFGGGGGGGGGGGGGGGGGGGGGGGGGGEGGGGGGGGGGGGGGGGGGGGGGGGGGGGGGGGGGGGGGGGGGGGGGGGGGGGGGGGGGGGGGGGGGGGGGGGGGGGGGGGGGFGGGGGGGGGGGGGGGGGGGGGGDGEEGEGGCEGGGFFFGGGGGGEEGGCCEEGDDGGGEGGGEGGGFFB97<CCFD@FFFGGDF:DCGCDDE)8@F6FDCBGD>EB>FF?FF??:=79G?F:@1:=FB
@M04650:207:000000000-C238N:1:1101:6563:14804 1:N:0:19
ACTCCTACGGGAGGCAGCAGTGGGGAATATTGCACAATGGGCGCAAGCCTGATGCAGCCATGCCGCGTGTATGAAGAAGGCCCTAGGGTTGTAAAGTACTTTCAGTCGGGAGGAAGGCGTTGATGCTAATATCATCAACGATTGACGTTACCGACAGAAGAAGCAACGGCTAACTCCGTGCCAGCAGCCGCGGTAATACGTAGGTGGCGAGCGTTGACCGGATTTACTGGGCGTAAAGGGAGCGTAGGCGGATTTTTAAGTGGGATGTGAAATACCCGGGCTCAACCTGGGTGC
+
GGFFGGGGGDGEGGGGGGGGGFGGGGGGGGGFGGGGGGGGGGE@F@FGGGGGGGFEEFFG<EEGEGGFGGGGGGEFGGGGGG,C=EFGFCFFFGGBCFDFGGFFFGFGGGG+@BF84EFGB>=DE?FAF<,DEC9?F<8>7FEGGGGGGGGG7@:F+F7,@E7B,,>FCEGGGGGCGEGGDGF?FGFGF*=CEGCECGGGGGDEC9C6BC7CCEC**09):C*A9CF9E4FC5E<=C7FG4C3>7>5**7C3)/2*/86*<7>FF4*(*9*9F8F6:(7;>97?@FFB0)7,,(
@M04650:207:000000000-C238N:1:1101:21918:14807 1:N:0:19
ACTCCTACGGGAGGCAGCAGTGGGGAATATTGCACAATGGGGGAAACCCTGATGCAGCAACGCCGCGTGAGTGATGAAGGTTTTCGGATCGTAAAGCTCTGTCTTTGGGGAAGATAATGACGGTACCCAAGGAGGAAGCCACGGCTAACTACGTGCCAGCAGCCGCGGTAATACGTAGGTGGCGAGCGTTATCCGGATTTACTGGGCGTAAAGGGAGCGTAGGCGGATGATTAAGTGGGATGTGAAATACCCGGGCTCAACTTGGGTGCTGCATTCCAAACTGGTTATCTAG
+
GGGGGGGGGGGGGGGGGGGGGGGGGGGGGGGGGGGGGGGGGGGGGGGGGGGGGGGGGGGGGGGGGGGGGGGGGGGGGGGGGGGGGGGGGGGGGGGGGGGGGGGGGGGGGGGGGGGGGGGGGGGGGGGGGGGGGGGGGGGGGGGGGGGGGGGGGGGGGGGGGGGGGGGGGGGGGGGGGGGGGGFGGGGGGGGGGGGGDGGGGGGGGGGGGGGGGGEGGGGGGGGGGGEGGGGGFFGGGFFGFGFFGGGGFGGGGGGEEFF?GBFGFGGFDFFF?FFFBFGFF>CFFFFFFBFA
@M04650:207:000000000-C238N:1:1101:10685:14886 1:N:0:19
ACTCCTACGGGAGGCAGCAGTGGGGAATATTGCACAATGGGGGAAACCCTGATGCAGCAACGCCGCGTGAGTGATGAAGGTTTTCGGATCGTAAAGCTCTGTCTTTGGGGAAGATAATGACGGTACCCAAGGAGGAAGCCACGGCTAACTACGTGCCAGCAGCCGCGGTAATACGTAGGTGGCGAGCGTTATCCGGATTTATTGGGCGTAAAGGGAGCGTAGGCGGATACTTAAGTGGGATGTGAAATACTTGGGCTCAACCCGAGTACTGCATTCCAAACTGAGTATCTAG
+
GGGGGGGGGGGGGGGGGGGGGGGGGGGGGGGGGGGGGGGGGGGGGGGGGGFGGGGGGGGGGGGGGGGFGGGGGGGGGGGGGGFGGGGGGGGGGGGGGGGGGGGGGGGGGGGGGGGGGGGGGGGGGGGGGGGGGGGGGGGGGGGGGGGGGGGGGGGFGGGGGGGGGGGGGGGGGGGGGGGGGDD8BCEGGGGGGGGGGDGGCGGFFGGGGGGGGFGGGGGGGGGFGGGEGFGGFEFFGGFF:77@DFGGFGGGFFGFFFFFGFGD@GC0@FBFFFFFFFGFFFGFFFF<68=A
@M04650:207:000000000-C238N:1:1101:10088:14906 1:N:0:19
ACTCCTACGGGAGGCAGCAGTGGGGAATATTGCACAATGGGCGCAAGCCTGATGCAGCCATGCCGCGTGTATGAAGAAGGCCCTAGGGTTGTAAAGTACTTTCAGTCGGGAGGAAGGCGTTGATGCTAATATCATCAACGATTGACGTTACCGACAGAAGAAGCACCGGCTAACTCCGTGCCAGCAGCCGCGGTAATACGGAGGGTGCAAGCGTTAATCGGAATTACTGGGCGTAAAGGGTGCGTAGGCGGTCTTTCAAGCCAGAAGTGAAAGGCTACGGCTCAACCGTAGTA
+
GGGGGGGGGGGGGGGGGGGGGGGGGGGGGGGGGGGGGGGGGGGGGGGGGGGGGGGGGGGGGGGGGGGGGGGGGGGGGGGGGGGGGGGGGGGGGGGGGGGGGGGGGGGGGGGGGGGGGGGGGGGGGGGGGGGGGGGGGGGGGGGGGGGGGGGFGGGGGGFDFGGGGGGGGGGGFGGDGGGGGGGGGGGGGDGGGGGGFGGGGGGGGGGGGGGGGGGGFGGGGGGFGG7FGFGGFCDDFFFGFGEBDGGGFGDG3DFFFF?FG:FG>GGBFFFFFFFFFFDD79<FFF>>:>@(6
@M04650:207:000000000-C238N:1:1101:10611:14924 1:N:0:19
ACTCCTACGGGAGGCAGCAGTGGGGAATATTGCACAATGGGGGAAACCCTGATGCAGCAACGCCGCGTGAGTGATGAAGGTTTTCGGATCGTAAAGCTCTGTCTTCAGGGACGATAATGACGGTACCTGAGGAGGAAGCCACGGCTAACTACGTGCCAGCAGCCGCGGTAATACGTAGGTGGCGAGCGTTGTCCGGATTTACTGGGCGTAAAGGGAGCGTAGGCGGATTTTTAAGTGGGATGTGAAATACTCAGGCTCAACCTGGGGGCTGCATTCCAAACTGGAAGTCTAG
+
GGGGGGGGGGGGGGGGGGGGGGGGGGGGGGGGGGGGGGGGGGGGGGGGGGGGGGGGGGGGGGGGGGGCFGGGGGGGGGGGGGGGGGGGGGGGGGGGGGGGGGGGGGGGGGGGGGGCFGGGGGGGGDGGGGGGFGGGGGGGGGGGGGGGGGGGGGGGGGGGFFGFGGGGGGGGGGGGGGGGGGGGGGGGGGGGGGGECEGD?EFGGGGG?EGGGGGGGGGDCGGGGG75*C:FF<><FGFFFG@FCFFGFGGFFFGFFFFFGFCFFGGFDFFFF?FFFF7=@DGFFFF?29@A
@M04650:207:000000000-C238N:1:1101:27109:14993 1:N:0:19
ACTCCTACGGGAGGCAGCAGTAGGGAATCTTCGGCAATGGACGAAAGTCTGACCGAGCAACGCCGCGTGAGTGAAGAAGGTTTTCGGATCGTAAAACTCTGTTGTTAGAGAAGAACAAGGACGTTAGTAACTGAACGTCCCCTGACGGTATCTAACCAGAAAGCCACGGCTAACTACGTGCCAGCAGCCGCGGTAATACGTAGGTGGCAAGCGTTGTCCGGATTTATTGGGCGTAAAGCGAGCGCAGGCGGTTTCTTAAGTCTGATGTGAAAGCCCCCGGCTCAACCGGGGAGG
+
GGGGGGGGGGGGGGGGGGGGGGGGGGGGGGGGGGGGGGGGGGGGGGGGGGGGGGGGGGGGGGGGGGGGGGGGGGGGGGGGGGGGGGGGGGGGGGGGGGGGGGGGGGGGGGGGGGGGGGGGGGGGGGGGGGGGGGGGGGGGGGGGGGGGGGGGGGGGGGGGGGGGGGGGGGDGGGGGGGGGGGGGGGGGGGGGGGGGGGGGGGGGGFGGGGGGGGGGGGGGGDEGG7FGGGGGEDGGGGFGFGFFGGGDBGDCGGGFFFFFGFGGFFGFFFFFFFFFFFGFFFGFFFFF9EEFFF
@M04650:207:000000000-C238N:1:1101:24814:14993 1:N:0:19
ACTCCTACGGGAGGCAGCAGTGGGGAATATTGCACAATGGGGGAAACCCTGATGCAGCAACGCCGCGTGAGTGATGAAGGTTTTCGGATCGTAAAGCTCTGTCTTTGGGGAAGATAATGACGGTACCCAAGGAGGAAGCCACGGCTAACTACGTGCCAGCAGCCGCGGTAATACGTAGGGGGCGAGCGTTGTCCGGATTTACTGGGCGTAAAGGGAGCGTAGGCGGATTTTTAAGTGGGATGTGAAATACCCGGGCTCAACCTGGGTGCTGCATTCCAAACTGGGAATCTAG
+
GGGGGGGGGGGGGGGGGGGGGGGGGGGGGGGGFEGGGGGGGEGEEGFGGGGGFDGGGGFGGG>FGGGGGGGFGGGGGGGGEF5FFGGDGGGEEGGGG9,<CFEGDFBFGGGGGGGGGGFGGGGGGGC9BBDFGBCBDDFGGGGGGGCEGFGFFFGGGGGGGGGG@BCCFCGGGGGGGGG7::B**=EG?EEEEGGGGG>C9<<CFFGGEDGGF??;EDGGGDGFGGCGEGGDFCFCFGFC?G?FG:FFFGGFGC557F?FG@67@C9?>F49?4*69)7@@AFFF4@0<6@4
@M04650:207:000000000-C238N:1:1101:21264:15009 1:N:0:19
ACTCCTACGGGAGGCAGCAGTGGGGAATATTGCACAATGGGGGAAACCCTGATGCAGCAACGCCGCGTGAGTGATGAAGGTTTTCGGATCGTAAAGCTCTGTCTTTGGGGAAGATAATGACGGTACCCAAGGAGGAAGCCACGGCTAACTACGTGCCAGCAGCCGCGGGAATACGTAGGTGGCGAGCGTTATCCGGATTTACTGGGCGTAAAGGGAGCGTAGGCGGATGATTAAGTGGGATGTGAAATACCCGGGCTCAACTTGGGTGCTGCATTCCAAACTGGTTATCTAG
+
FGGGGGGGGGGGGGGGGGGGGGGGGGGG@FGCGAFGGGGGGGGGGG<FGGGGAF@FGC<FGGGGGGGFG:FFGGGGGGGGC?FFGGGCGGGGGGGCGEGGGGGG9FGGGDGGGGGGFC<A?4FFD>F,CFBC@A:@=FAFDF=7F7>3<FGGGGGG:3@*36<:BFC71=C8F9:E9;FGF*9:=:CE*B*;B9:*C8CCF+<CGGEE*:E=+<C5EGD9*9?+:CE5C60<42*029;<7*090:F:8D4<DC385FFF6@0>;59<76*6?F6F><79))2<1*9<<*9:
@M04650:207:000000000-C238N:1:1101:15126:15024 1:N:0:19
ACTCCTACGGGAGGCAGCAGTGGGGAATATTGCACAATGGGGGAAACCCTGATGCAGCAACGCCGCGTGAGTGATGAAGGTTTTCGGATCGTAAAGCTCTGTCTTTGGGGAAGATAATGACGGTACCCAAGGAGGAAGCCACGGCTAACTACGTGCCAGCAGCCGCGGTAATACGTAGGTGGCGAGCGTTATCCGGATTTACTGGGCGTAAAGGGAGCGTAGGCGGATGATTAAGTGGGATGTGAAATACCCGGGCGCAACTTGGGTGCTGCATTCCAAACTGGGAATCTAG
+
GGGGGGGGGGGGGGGGGGGGGGGGGGGGGGGGGGGGGGGGGGGGGGGGGGGGGGGGGGGGGGGGGGGGGGGGGGGGGGGGGGGGGGGGGGGGGGGGGGGGGGGGGGGGGGGGGGGGGGGGGGGGGGGGGGGGFGGGGGGGGFGGGGGGGGGGGGGGGGGGDGGGGGGGGGGGGGGGGGGGGGGGGEEGEGGGGGGGGGGGGGGGGGGGCEEGGGGGGCGCEGGGGGC7C4???FD?C=>C;DFFGGGGFGGGGDC:)75@G4>FFGD?FBFFFFFFFBFFFFGFFF6:>*8<
@M04650:207:000000000-C238N:1:1101:20957:15027 1:N:0:19
ACTCCTACGGGAGGCAGCAGTGGGGAATATTGCACAATGGGGGAAACCCTGATGCAGCAACGCCGCGTGAGTGATGAAGGTTTTCGGATCGTAAAGCTCTGTCTTTGGGGACGATAATGACGGTACCCAAGGAGGAAGCCACGGCTAACTACGTGCCAGCAGCCGCGGTAATACGTAGGTGGCGAGCGTTATCCGGATTTACTGGGCGTAAAGGGAGCGTAGGCGGATGATTAAGTGGGATGTGAAATACCCGGGCTCAACTTGGGGGCTGCATCCCAAACTGGTTATCTAG
+
GGGGGGGGGGGFGDGGGGGGFFFGGGGFGGGFGFGGGGGGGDFDGF<EFGGEGFDFGGGGFGGGGGGFGGGGGG9FFEGFFGGGGECCEGGGGFFFGGGGGGFGGGGGGDGCFEGECFG<?=C=@:9FGFDC@@7FG@DFGGGDGEC7FFCGDCFCFGGGGGGFGGCC*4<@FEF@@C*F,8,B*/B8=>=8??CG*;EFGG+C8F8E:C/:E7**:CCCEGCEE*:EC99?47C9CF:/6DFBDD7F**9*)7C)8;F42*:CFG)35:DB4=*02)0)05C:***.4*9<
@M04650:207:000000000-C238N:1:1101:20418:15049 1:N:0:19
ACTCCTACGGGAGGCAGCAGTGGGGAATATTGCACAATGGGGGAAACCCTGATGCAGCAACGCCGCGTGAGTGATGAAGGTTTTCGGATCGTAAAGCTCTGTCTTTGGGGAAGATAATGACGGTACCCAAGGAGGAAGCCACGGCTAACTACGTGCCAGCAGCCGCGGTAATACGTAGGTGGCGAGCGTTATCCGGATTTACTGGGCGTAAAGGGAGCGTAGGCGGATGATTAAGTGGGATGTGAAATACCCGGGCTCAACTTGGGTGCTGCATTCCAAACTGGTTATCTAG
+
GGGGGGGGGGGGGGGGGGGGGGGGGGGGGGGGGGGGGGGGGGGGGGGGGGGGGGGGGGGGGGGGGGGGGGGGGGGGGGGGGGGGGGGGGGGGGGGGGGGGGGGGGGGGGGGGGGGGGGGGGGGGGGGGGGGGGGGGGGGGGGGGGGDGGGGGGGGGGGGGGGGGGGGGGGGGGGGGGGGGGGGGGGGGGGGGGGGGEGGGGGGGGGGGGGGGGGGGDGGGGGGGGGEGGGGGFFGGFGFFFGFFGGGGFFG<GGGFFFFFGFGGFGGFFFFFFF=FDFFFFFGFFFFFF?FF
@M04650:207:000000000-C238N:1:1101:4246:15105 1:N:0:19
ACTCCTACGGGAGGCAGCAGTGGGGAATATTGCACAATGGGGGAAACCCTGATGCAGCAACGCCGCGTGAGTGATGAAGGTTTTCGGATCGTAAAGCTCTGTCTTTGGGGAAGATAATGACGGTACCCAAGGAGGAAGCCACGGCTAACTACGTGCCAGCAGCCGCGGTAATACGTAGGTGGCAAGCGTTGTCCGGATTTATTGGGCGTAAAGCGAGCGCAGGCGGTTTCTTAAGTCTGATGTGAAAGCCCCCGGCTCAACCGGGGAGGGGCATTGGAAACTGGGAGACTTG
+
CEFG@FFGGD@@@FC@68;;<,CFEGCEFF<EGFGC,CFGGGGEGEE<CFGEFFGE@,EEGEFGDEG=FGECFFGGEGE=CCFGGGE::FGEGGEFGA=<FEFGGFAE@FGGGFD?BE?@FEEEG+5CDFF<3=FCFCDDGFGD7CFFCC9FFDG7DCF7FFFFGDGDB@:9CEGGC:<,?CGF9FDE1=C8;<BCG85>9E<;FF>=8EE7<<ECE<DGECCEE7E**:7CBDC+;777=>?FF>D:)09*)15).8=4:>DC3<D97.)))8*9)):?F):9@)718*0-
@M04650:207:000000000-C238N:1:1101:3969:15124 1:N:0:19
ACTCCTACGGGAGGCAGCAGTGGGGAATATTGCACAATGGGCGAAAGCCTGATGCAGCAACGCCGCGTGAGCGATGAAGGCCTTCGGGTCGTAAAGCTCTGTCATCAAGGAAGATAATGACGGTACTTGAGGAGGAAGCCCCGGCTAACTACGTGCCAGCAGCCGCGGTAATACGTAGGGGGCTAGCGTTATCCGGATTTACTGGGCGTAAAGGGAGCGTAGGCGGATGATTAAGTGGGATGTGAAATACCCGGGCTCAACTTGGGTGCTGCATTCCGAACTGGTTATCTAG
+
FGGFGGGGGGGGGGGGGDGGGGGGG7FGDGGGGGGGGGGGGGGCGGBFGGGGGGFEF@EFFFGGGGEGGC@FGEECFFGG8FFGGGGGGGGGGGGGGDCG9FE,,BF9EFGGEG<??FFGGGGGG7DFGDFDFFGEFGGGDGECFGGGGFCFGGGGGGGGE@7FEEGGGCCFGCFGCEFDGGG*=EGGGGDGGGGGGGGFFF??FC;:CGGGGGD**>7/C5/AEEG5**3<F?7C74@CFGFFGG>*/?D4>)7>@F@F*=::;*/,8*646@/*.(17)3C:**1-.=*)
@M04650:207:000000000-C238N:1:1101:7567:15132 1:N:0:19
ACTCCTACGGGAGGCAGCAGTAGGGAATCTTCGGCAATGGACGAAAGTCTGACCGAGCAACGCCGCGTGAGTGAAGAAGGTTTTCGGATCGTAAAACTCTGTTGTTAGAGAAGAACAAGGACGTTAGTAACTGAACGTCCCCTGACGGTATCTAACCAGAAAGCCACGGCTAACTACGTGCCAGCAGCCGCGGTAATACGTAGGTGGCAAGCGTTGTCCGGATTTATTGGGCGTAAAGCGAGCGCAGGCGGTTTCTTAAGTCTGATGTGAAAGCCCCCGGCTCAACCGGGGAGG
+
GGGGGGGGGGGGGGGGGGGGGGGGGGGGGGGGGGEGGGGGGGGGGGGCFGGGGGGGGGGGGGGGGGGGGGGGGGGGGGGGFFGGGGGGGGGGGGGFGGGGGGGEFFGGGGGGGGGGCFEFGC7BFEFFGFGGDFGGGGCFGGF@@DGGGGGGGG,@FFCFCGGFGGGGDCFGFFE@FGGGGGGGGCCFCBCEGEEEFFFCCCFCGGGGFGFGGGCEEGFDD*;7@C?C9FGFEGGGGGFC59)7<DGGFGG)>*>B@FFFGFGG4:::F4=F655>19GFEB3@=5)3;FF6>F
@M04650:207:000000000-C238N:1:1101:6930:15143 1:N:0:19
ACTCCTACGGGAGGCAGCAGTGGGGAATATTGCACAATGGGCGCAAGCCTGATGCAGCCATGCCGCGTGTATGAAGAAGGCCCTAGGGTTGTAAAGTACTTTCAGTCGGGAGGAAGGCGTTGATGCTAATATCATCAACGATTGACGTTACCGACAGAAGAAGCACCGGCTAACTCCGTGCCAGCAGCCGCGGTAATACGGAGGGTGCAAGCGTTAATCGGAATTACTGGGCGTAAAGCGCACGCAGGCGGTTGATTAAGTTAGATGTGAAATCCCCGGGCTTAACCTGGGAAT
+
GGGGGGGGGGGGGGGGGGGGGGGGGGGGGGGGGGGGGGGGGGGGGGGGGGGGGGGGGGGGGGGGGGGGGGGGGGGGGGGFGGGGFGGGGGGGGGGGGGGGFGGGGGGGGGGCGGGGEGGGGGGGGGGGGGGFGGGGGGGGGGG>FGGGGGGGGGGGGGGGGCCFGGGGGGGDDGGGFC>:BCBFG6CGGGGGEEEGGGGGGEGGGGGGGFFGGGEEGGGFEDC5@FGGGGFF3:>CGF?GBD5>)/9DEDGD3CDFF4@?9@>>@D756@6=6FF489D@D>GF=BFFFFFF03
@M04650:207:000000000-C238N:1:1101:20530:15179 1:N:0:19
ACTCCTACGGGAGGCAGCAGTGGGGAATATTGCACAATGGGGGGAACCCTGATGCAGCAACGCCGCGTGAGTGATGAAGGTTTTCGGATCGTAAAGCTCTGTCTTTGGGGAAGATAATGACGGTACCCAAGGAGGAAGCCACGGCTAACTACGTGCCAGCAGCCGCGGTAATACGTAGGTGGCGAGCGTTATCCGGATTTACTGGGCGTAAAGGGAGCGTAGGCGGATGATTAAGTGGGATGTGAAATACCCGGGCTCAACTTGGGTGCTGCATTCCAAACTGGTTATCTAG
+
GGGGGGGGGGGGGGGGGGGGGGGGGGGGGGGGGGGGGGGGGGGGGGGGGGGGGGGGGGGGGGGGGGGGGGGGGGGGGGGGGGGGGGGGGGGGGGGGGGGGGGGGGGGGGGGGGGGGGGGGGGGGGGGGGGGGEGGDGGGGGGGGGGGGGGGGGGGGGGGGGGGGGGGGGGGGGGGGGGGGGGGGGGGGGGGGGGGGGGGGGGGGGGGGGGGGGGGGGGGGGGGGGGGGGGGGF?GGGGFGFGFFGGGGFGGGGGGFFFF@EFGGFGDFFFFF:B@BAAGFFFGF6BFA2FFD
@M04650:207:000000000-C238N:1:1101:26502:15298 1:N:0:19
ACTCCTACGGGAGGCAGCAGTGGGGAATATTGCACAATGGGGGAAACCCTGATGCAGCAACGCCGCGTGAGTGATGACGGTCTTCGGATTGTAAAGCTCTGTCTTTGGGGACGATAATGACGGTACCCAAGGAGGAAGCCACGGCTAACTACGTGCCAGCAGCCGCGGTAATACGTAGGTGGCGAGCGTTATCCGGATTTACTGGGCGTAAAGGGAGCGTAGGCGGATGATTAAGTGGGATGTGAAATACCCGGGCTCAACTTGGGTGCTGCATTCCAAACTGGTTATCTAG
+
GGGGGGGGGGGGGGGGGGGGGGGGGGGGGGGGGGGGGGGGGGGGGGGGGGGGGGGGGGGGGGGGGGGGGGGGGGGGGGGGGGGGGGGGGGGGGGGGGGGGGGGGGGGGGGGGGGGGGGGGGGGGGGGGGGGGGGGGGGGGGGGGGGGGGGGGGGGGGGGGGGGGGGGGGGCGFGGGGGGGGGGGGGGGEGGGGGGGGGGGGGGCGGGGGGGGGGGGGGGGGGGGGGGDGDGGF?FGGGFGFGFFGGGGFCFGGGGFFFF?F4FGF496BFFFF?FFFFGFFFGFFFFFFF=A
@M04650:207:000000000-C238N:1:1101:29353:15316 1:N:0:19
ACTCCTACGGGAGGCAGCAGTGGGGAATATTGCACAATGGGGGAAACCCTGATGCAGCAACGCCGCGTGAGTGATGAAGGTTTTCGGATTGTAAAGCTCTGTCTTCGGGGAAGATAATGACGGTACCCAAGGAGGAAGCCACGGCTAACTACGTGCCAGCAGCCGCGGTAATACGGAGGTGGCGAGCGTTATCCGGAATTACTGGGCGTAAAGGGAGGGGTGGCGGATGATGAAGTGGGGTGTGAAAAAGCCGGGCTCAACTTGGGTGCTGCATTCTAAAATGGATAGCTAG
+
EFGGCFGGGGGGGGGGGGGGCFGGGGGGGGGGAEGGGGGGGGGGGGC<FGGGFFGGGEFGE7+CFGGDFGGGGGAFGFGGC,CDFGGDF+BFFGGGG9FF9FG<?,:F7FEEGFFA<EFFDGG:<+CDFG8CC8FFGD,@FGCCECCFFA9<FACCDGGFFCEGC*>F>8<,<<F7EGG7BEE8EECEGGDG9;:EC8C6+09@FG5C/7CC7:E52)))/)2*2:7/76++0<7+*2))07)07:7*.***19)5).692*20)*/47*6*/99?55CF*.09**9(-1*,
@M04650:207:000000000-C238N:1:1101:5083:15325 1:N:0:19
ACTCCTACGGGAGGCAGCAGTAGGGAATCTTCGGCAATGGACGAAAGTCTGACCGAGCAACGCCGCGTGAGTGAAGAAGGTTTTCGGATTGTAAAACTCTGTTGTTAGAGAAGAACAAGGACGTTAGTAACTGAACGTCCCCTGACGGTATCTAACCAGAAAGCCACGGCTAACTACGTGCCAGCAGCCGCGGTAATACGTAGGTGGCAAGCGTTGTCCGGATTTATTGGGCGTAAAGCGAGCGCAGGCGGTTTCTTAAGTCTGATGTGAAAGCCCCCGGCTCAACCGGGGAGG
+
GGGGGGGGGGGGGGGGGGGGGGGGGGGGGGGGGGGGGGGGGGGGGGGGGGGGGGGGGGGEGGGGGGGGGGGGGGGGGGGGGGGGGGGFGGGGGGGGGGGGGGGGGGGGGGGGGGGGGGGGGGGGGGGGGGGGGGFGGGGGGGGGGGGGGGGGGGGGGGGGGGGGGGGGGGGGGGGGGGGGGGGGGGGGGGGGGGGGGGGGGGGGGFGGGGGGGGGGGCFGGGGEGGG?FD=FBCDGFGFGFGBFGGGGFGG<DDFFFFBFFFGGFGGFFFFFFF@F?6DFFFGFFFFF>EFF>B
@M04650:207:000000000-C238N:1:1101:15516:15336 1:N:0:19
ACTCCTACGGGAGGCAGCAGTGGGGAATATTGCACAATGGGCGCAAGCCTGATGCAGCCATGCCGCGTGTATGAAGAAGGCCTTAGGGTTGTAAAGTACTTTCAGCGGGGAGGAAGGTGATAAGGTTAATACCCTTGTCAATTGACGTTACCCGCAGAAGAAGCACCGGCTAACTCCGTGCCAGCAGCCGCGGTAATACGGAGGGTGCAAGCGTTAATCGGAATTACTGGGCGTAAAGCGCACGCAGGCGGTCAATTAAGTCAGATGTGAAAGCCCCGAGCTTAACTTGGGAAT
+
GGGGGGGGGGGGGGGGGGGGDGGGGGGGGGGGGGGGGGGGGGGGGGGGGGGGGGGGGGGGGGGGGGGGGGGGGGGGGGGGGGGGGGGGGGGGGGGGGGGGGGGGGGGGGGGGGGGGGGGGGGGGGGGGGGGGGGGGGGGGGGGGGGGGGGGGGGGGGGGGGGGGGGGGGGGGGGGGGGGGGGGGGGGGGGGGGGGGGGGGGGCE5;EEFGGGGGGDGGGFEGEGGGGGGGF=DGGGGFFGFGFFGGGGFGGGGGGFFBFFG?FGFGGFFFFFFFF@:1C339CFFFFBA@FB?7
@M04650:207:000000000-C238N:1:1101:21028:15355 1:N:0:19
ACTCCTACGGGAGGCAGCAGTGGGGAATATTGCACAATGGGGGAAACCCTGATGCAGCAACGCCGCGTGAGTGATGAAGGTTTTCGGATCGTAAAGCTCTGTCTTTGGGGAAGATAATGACGGTACCCAAGGAGGAAGCCACGGCTAACTACGTGCCAGCAGCCGCGGTAATACGTAGGTGGCGAGCGTTATCCGGATTTACTGGGCGTAAAGGGAGCGTAGGCGGATGATTAAGTGGGATGTGAAATATCCGGGCTCAACTTGGGTGCTGCATTCCAAACTGGTTATCTAG
+
GGGGGGGGGGGGGGGGGGGGGGGGGGGGGGGGGGGGGGGGGGGGGGGFGGGGGGGGGG8FGGGGGGGGGCGFGGGGGGGGF<FFGGGGE4FFGGGGGDGGGGG,,,<FGGGCGGGFFGFFFFEEFCEGE@<DFCFFFEF=,DEC@BFFDFCCFGGDEEFFCFFCEGGEG8FFGCFEFGGFFGGGDECE=CCG?BEGC1;CFGGGFGDEE5AFGCE8:DD7;CCFGE/5:60<=9>?FGF5?GFFGCFFF*:CDGG>EFFFFFC265*47666)1974:C@>7>@0?4)-*06
@M04650:207:000000000-C238N:1:1101:12918:15368 1:N:0:19
ACTCCTACGGGAGGCAGCAGTGGGGAATATTGCACAATGGGCGAAAGCCTGATGCAGCAACGCCGCGTGTGCGATGAAGGCCTTCGGGTCGTAAAGCTCTGTCCTCAAGGAAGATAATGACGGTACTTGAGGAGGAAGCCCCGGCTAACTACGTGCCAGCAGCCGCGGTAATACGTAGGTGGCGAGCGTTATCCGGATTTACTGGGCGTAAAGGGAGCGTAGGCGGATGATTAAGTGGGATGTGAAATACCCGGGCTCAACTTGGGTGCTGCATTCCAAACTGGTTATCTAG
+
GGGGGGGGGGGGGGGGGGGGGGGGGGGGGGGGGGGGGGGGGGGGGGGGGGGGGGGGGGGGGGGGGGGGGGGGGGGGGGGGGGGGGGGGGGGGGGGGGGGGGGGGGGGGGGGGGGGGGGGGGGGGGGGGGGGGGGGGGGGGGGGGGGGGGGGGGGGGGGGGGGGGGGGGGGGGGGGGGGGGGGGGGGGGGGGGGGGGEGCGGGGGGGGGGGGGGGGGGGGGGGGGGGEGGFGGFGFGGGFFFGFFGGGGFGF4CGGFFFFFGFGGFGGFFFFFFFFFAAGF>DGFFFFDFFFF
@M04650:207:000000000-C238N:1:1101:3621:15382 1:N:0:19
ACTCCTACGGGAGGCAGCAGTGGGGAATATTGCACAATGGGCGCAAGCCTGATGCAGCCATGCCGCGTGTATGAAGAAGGCCCTAGGGTTGTAAAGTACTGTCAGTCGGGAGGAAGGCGTTGATGCTAATATCATCAACGATTGACGTTACCGACAGAAGAAGCACCGGCTAACTCCGTGCCAGCAGCCGCGGTAATACGGAGGGTGCAAGCGTTAATCGGAATTACTGGGCGTAAAGCGCACGCAGGCGGTTGATTAAGTTAGATGTGAAATCCCCGGGCTTAACCTGGGAAT
+
GGGGGGGGGGGGGGGFGGGGFDGGGGGGGGGGGGGGGGGFGGGEGGGGGDGGGGGGGG8FEGGGGGGGGGGGGFGGGGGGCCEGGGGDGEEGGGGGDFFG,FFGGG9FFGGGGEGGGGGF>EFGGGFFGGGGGGGGGEGGCFFFGGGGGFFAFFGGGCCCFGGFGFFGGDGGGGGCFGFFGDFGGGGGGGGGGGGGGGGGEGEGEGGGGGGGGCG55*:D:<8ECGFGGGGGEGGGGGBD)/7>GD5/.>D9D7DFF?FFGBGFF7>AF=F?4=46<>GFBF<FFFFF?F:<B(
@M04650:207:000000000-C238N:1:1101:14377:15401 1:N:0:19
ACTCCTACGGGAGGCAGCAGTGGGGAATATTGCACAATGGGGGGAACCCTGATGCAGCCATGCCGCGTGAATGAAGAAGGCCTTCGGGTTGTAAAGTTCTTTCGGTGATGAGGAAGACTGGGGTGTTAATAGCACTTTAGGTTGACGTTAGTTACAGAAGAAGCACCGGCTAACTCCGTGCCAGCAGCCGCGGTAATACGGAGGGTGCAAGCGTTAATCGGAATGACTGGGCGTAAAGGGCACGCAGGCGGTGACTTAAGTGGGATGTGAAAGCCCTGGGCTTAACCTAGGAAT
+
GGGGGGGGGGGGGGGGGGGGFGGGGGGGGGGGGGGGGGGGGGGGGGGGGGGGGGGGGGGGGGGGGGGGGGGGGGGGGGGGGGGGGGGGGGGGGGGGGGGGGGGGGGGGGGGGGGGGGGGGGGGGGGGGGGGGGGGGGGGGGGGGGGGGGGGGGGGGGGGGGGGGGGGGGGGGGGGGGGGGGGGGGGGGGGGGGGGGGGGGGGGGGGGGGGGGGGGGGGGGGGGGGGGGGGGGFGGGGGFDBGFFGGGGFGGGGGGFFF?FGFGGFGGFFFFFFFFFFFGF:BGFFFFFFFFFF0
@M04650:207:000000000-C238N:1:1101:27611:15407 1:N:0:19
ACTCCTACGGGAGGCAGCAGTGGGGAATATTGCACAATGGGGGGAACCCTGATGCAGCAACGCCGCGTGAGTGATGAAGGTTTTCGGATCGTAAAGCTCTGTCTTTGGGGAAGATAATGACGGTACCCAAGGAGGAAGCCACGGCTAACTACGTGCCAGCAGCCGCGGTAATACGTAGGTGGCGAGCGTTATCCGGATTTACTGGGCGTAAAGGGAGCGTAGGCGGATGATTAAGTGGGATGTGAAATACCCGGGCTCAACTTGGGTGCTGCATTCCAAACTGGTTATCTAG
+
GGGGGGGGGGGGGGGGGGGGGGGGGGGGGGGGGGGGGGGGGGGGGGGGGGGGGGGGGGGGGGGGGGGGGGGGGGGGGGGGFFGGGGGGGGGGGGGGGGGGGGGFGGGGGGGGGGGGGGGGGGGGEGGGGGGG@FGEGFGGGGEEEFGGGG?CFGFGGFGGGGGGGGGGEGGGGFGGGGGGGGGGEEGGGGGGCG8CCEGFCGGGGGGGEEGGGGGGGGDGGGGC8ECGECFGFFDGGGF<:DFFGFFCFGFFGGGEEF?FF?GGF7C?DFFF?FFFF>C?:8CF=F439@FA
@M04650:207:000000000-C238N:1:1101:3553:15431 1:N:0:19
ACTCCTACGGGAGGCAGCAGTAGGGAATCTTCCGCAATGGACGAAAGTCTGACGGAGCAACGCCGCGTGAGTGAAGAAGGTTTTCGGATCGTAAAGCTCTGTTGTTAGTGAAGAATAGTGGTAAGAGTAACTGCTTATCATATGACGGTAGCTAACCAGAAAGCCACGGCTAACTACGTGCCAGCAGCCGCGGTAATACGTAGGTGGCAAGCGTTGTCCGGAATTATTGGGCGTAAAGCGCGCGCAGGCGGTCTTTTAAGTCTGATGTGAAAGCCCCCGGCTCAACCGGGGAGG
+
GGFGGGGGGGGGGGGGGGFGGFGG;FGGGGGGGCGGGDGGGGGGGGGCFFGGGGEGGGGG8:FGEGGEF:@FGGGGGGGGGCGFFGCEEGGGGFGFC9FFCFGGG8@FEEF,EEG,F9FDFBF?FAEEGGACFFFFGGGGG,CFGGGG:FGGFGGDGFF8FCFG73DFCEGGFFFEFEFFGGGFGG6EFEEGEEGGFGGGGGGDECFGGFFGC:C=72;DG:EFDE7<CC=CDEGGGGFG:DB>GDGGDGGGGGG4=FF=+9*:FGGFF4BFF@FFBFDDFBGFFFF61>>9(4
@M04650:207:000000000-C238N:1:1101:3270:15438 1:N:0:19
ACTCCTACGGGAGGCAGCAGTGGGGAATATTGCACAATGGGGGAAACCCTGATGCAGCAACGCCGCGTGAGTGATGAAGGTTTTCGGATCGTAAAGCTCTGTCTTTGGGGAAGATAATGACGGTACCCAAGGAGGAAGCCACGGCTAACTACGTGCCAGCAGCCGCGGTAATACGTAGGTGGCGAGCGTTATCCGGATTTACTGGGCGTAAAGGGAGCGTAGGCGAATGATTAAGTGGGATGTGAAATACCCGGGCTCAACTTGGGTGCTGAATTCCAAACTGGTTATCTAG
+
FEFGGGGGGGEGGDFEGGGGGFGGCCCFGGGEEFFGGFGFF7F:6CCEFGAEGFGGGGFGFEFFFGG@FGDGGGGGGFGGCEFCGGGGG+CFFGGG9<FGFGF,,CE@FEEFFFGECFGGG74CF:9<FCD<38>==,@DD,CFDG7FFDGF@,<BCGE@C33D8@:F@*<@FC7<4:FGG7,C*:BEG***2211B8CECCCFGG5:*///<+/A:DDGCC895*2*<:@7@9F?0>F94*090::*9:7CC)5)))092*2:6CC:@FF*16@?B<7/.5DF*9*2647>
@M04650:207:000000000-C238N:1:1101:12417:15439 1:N:0:19
ACTCCTACGGGAGGCAGCAGTGGGGAATATTGCACAATGGGGGAAACCCTGATGCAGCAACGCCGCGTGAGTGATGAAGGTTTTCGGATCGTAAAGCTCTGTCTTTGGGGAAGATAATGACGGTACCCAAGGAGGAAGCCACGGCTAACTACGTGCCAGCAGCCGCGGTAATACGTAGGTGGCGAGCGTTATCCGGATTTACTGGGCGTAAAGGGAGCGTAGGCGGATGATTAAGTGGGATGTGAAATACCCGGGCTCAACTTGGGTGCTGCATTCCAAACTGGTTATCTAG
+
GGGGGGGGGGGGGGGGGGGGGGGGGGGGGGGGGGGGGGGGGGGGGGGGGGGGGGGGGGGGGGGGGGGGGGGGGGGGGGGGGGGGGGGGGGGGGGGGGGGGGGGGGGGGGGGGGGGGGGGGGGGGGGGGGGGGGGGGGGGGGGGGGGGGGGGGGGGGGGGGGGGFGGGGDEEFGGGGGGGGGGGGGGGGGGGGGGGGGGGGGGGGGGGGEEEGGGGGGGGDGGGGGGG5CFGCFGGGGGFG@GFFGGGFFFGGGGGFD@FFF?FGFGGF36@FF?FFDFF4FAGF8=BF>FFA
@M04650:207:000000000-C238N:1:1101:15033:15446 1:N:0:19
ACTCCTACGGGAGGCAGCAGTGGGGAATATTGCACAATGGGGGGAACCCTGATGCAGCAACGCCGCGTGAGTGATGAAGGTTTTCGGATCGTAAAGCTCTGTCTTTGGGGAAGATAATGACGGTACCCAAGGAGGAAGCCACGGCTAACTACGTGCCAGCAGCCGCGGTAATACGTAGGTGGCGAGCGTTGTCCGGATTTACTGGGCGTAAAGGGAGCGTAGGCGGATTTTTAAGTGGGATGTGAAATACCCGGGCTCAACCTGGGTGCTGCATTCCAAACTGGGAATCTAG
+
GGGGGGGGGGGGGGGGGGGGGGGGGGGGGGGGGGGGGGGGGGGGGGGGGGGGGGGGGGGGGGGGGGGGGEGGGGGGGGGGGGGGGGGGGGGGGGGGGGGGGGGFG;FGGGGGGGGGGGGGGGGGGGGGGGGGGGGGGGGGGGGGGGGGGGGGGGGGGGGGGGGGGGGGGGGGGGGGGGGFFEFGGGGGGGGGGGGGGGDGGGGGGGGGGGGGGGG=EGGGGGGGGGDEGGG77CGFFGF>?GFFFGGGFGGGGGGFFFF@FF<CFD*45?8F?F=BFFGFFFGFFFF?<FF4
@M04650:207:000000000-C238N:1:1101:3134:15473 1:N:0:19
ACTCCTACGGGAGGAAGCAGTGGGGAATATTGCACAATGGGGGAAACCCTGATGCAGCAACGCCGCGGGAGTGATGAAGGTTTTCGAATCGTAAAGCTCTGTCTTTGGGGAAGATAATGACGGTACCCAAGGAGGAAGCCACGGCTAACTACGTGCCAGCAGCCGCGGTAATACGTAGGTGGCGAGCGTTATCCGGATTTACTGGGCGTAAAGGGAGCGTAGGCGGATGATTAAGTGGGATGTGAAATACCCGGGATCAACTGGGGTGCTGCATTCCAAACTGGTAATCTAG
+
GG<F@CC<FFGFEF7<ECEFFFFGGFCFGGGGFF,EFGGGGEG>EGGFC,CF9FGGECFGGGC+@@C+>CEFFCEGGGGGFBE7EFDEC+AFGG+?EA,5C?A<?<B<FGGGGGGFGEFEAFFGGGGGA<D@FGGGCDFFBFGEE7FB<9=DFGCF7;B73D75>:BC44<CC<C9CEFFBBFB::*:4*;8++;BEC*<C++AFD*::CEFGFG5=5C);CGDGGEC=DCFF0:<7CFFFG)0:C:78:7*7/9)0).9:@*9797;>*/*9@*9)5>?<);FF**))*0.
@M04650:207:000000000-C238N:1:1101:11358:15537 1:N:0:19
ACTCCTACGGGAGGCAGCAGTGGGGAATATTGCACAATGGGGGAAACCCTGATGCAGCAACGCCGCGTGAGTGATGAAGGTTTTCGGATCGTAAAGCTCTGTCTTTGGGGAAGATAATGACGGTACCCAAGGAGGAAGCCACGGCTAACTACGTGCCAGCAGCCGCGGTAATACGTAGGTGGCGAGCGTTATCCGGATTTACTGGGCGTAAAGGGAGCGTAGGCGGATGATTAAGTGGGATGTGAAATACCAGGGCTCAACTTGGGTGCTGCATTCCAAACTGGTTATCTAG
+
GGGF<CF<@@FCFGDFGEGGECDC7FCGG<FGFFEC@FFDFF7F:A,CFGGCFFFGGGFFGEGG@FE=:,?FE9EF,?C<,9CDEF@C:=BFEB@DFBF9BCF,,59=FGEGDFGGGDF?F:+BFC,><B<BD@=F8>>,@=FECEFGFGGGGGFD@F::D:>FEGGC>EGFGGGGGG=F@ECE*/*4:8ECFCGEGC5C;FF@:5C=C*:=:F>FCCDGGD8+1*:5:6:C?GCGC*)/9*07>DC01:9*27C)))9?68*:?F3:BFF=?48*)6D6))*)9FF7AF*)
@M04650:207:000000000-C238N:1:1101:3051:15537 1:N:0:19
ACTCCTACGGGAGGCAGCAGTGGGGAATATTGCACAATGGGCGCAAGCCTGATGCAGCCATGCCGCGTGTATGAAGAAGGACCTAGGGTTGTAAAGTACTTTCAGTCGGGAGGAAGGCGTTGATGCCAATAGCATCAACGATGGACGTTAACGACAGAAGAAGCACCGGCTAACTCCGTGCCAGCAGCCGAGGTAATACGGAGGGTGCAAGAGTTAATGGGAATTACAGGAAGTAAAGCGCACGCAAGCGGTTGATTAAGTTAGTGGAGAAATCCCCGGCCTGTACCTGGGA
+
FGEGGGGGG>FFGGGEGGGGFGFFDEEFGGGGGDFGGEDC@ECF@FGGGFFGGGGGGGGD9FCFGGDCFC@DEGGCFGFC,,CF9FFD,:CFGGGGGGGGFFGFD<,8>@C::EFA78F@7F<9<E,BFGF95FC5DDFEDF+@FF3++,+9@3@FCFGGFFCGC,@@>C16D,2;,6DF7*?C*=ECFE*1B89B+2?C5:E8C**/?+=*<42<4;+0*2<C+92+AD**8+*3;**151)057)9)9C/)90**9=/0*20*2/))0.710)0-(1))-***0*.55>(
@M04650:207:000000000-C238N:1:1101:27256:15550 1:N:0:19
ACTCCTACGGGAGGCAGCAGTGGGGAATATTGCACAATGGGGGAAACCCTGATGCAGCAACGCCGCGTGAGTGATGAAGGTTTTCGGATCGTAAAGCTCTGTCTTTGGGGAAGATAATGACGGTACCCAAGGAGGAAGCCACGGCTAACTACGTGCCAGCAGCCGCGGTAATACGTAGGTGGCGAGCGTTGTCCGGATTTACTGGGCGTAAAGGGAGCGTAGGCGGATTTTTAAGTGGGATGTGAAATACTCAGGCTCAACCTGTGGGCTGCATTCCAAACTGGAAGTCTAG
+
GGGGGGGGGGGGGGGGGGGGGGGGGGGGGGGGGGGGGGGGGGGGGGGGGGGGGGGGGGGGGGGGGGGGGGGGGGGGGGGGGGGGGGGGGGGGGGGGGGGGGGGGGGGGGGGGGGGGGGGGGGGGGGGGGGGGGGGGGGGGGGGGGGGGGGGGGGGGGGGGGGGGGGGGGGGGGGGGGGGGGGGGGGGGGGGGGGGGGGGGGGGGGGGGGGGGGGGGGGGGEGGGGGGGDGGGF6D<FGFC@GFFGGFFFGGGFFGFFFFFGF6DFGG?FFFFFFFFFBGFFADF@FFFBFB<
@M04650:207:000000000-C238N:1:1101:21499:15551 1:N:0:19
ACTCCTACGGGAGGCAGCAGTAGGGAATCTTCGGCAATGGACGAAAGTCTGACCGAGCAACGCCGCGTGAGTGAAGAAGGTTTTCGGATCGTAAAACTCTGTTGTTAGAGAAGAACAAGGACGTTAGTAACTGAACGTCCCCTGACGGTAGCTAACCAGAAAGCCACGGCTAACTACGTGCCAGCAGCCGCGGTAATACGTAGGTGGCAAGCGTTGTCCGGAATTATTGGGCGTAAAGCGCGCGCAGGCGGTCTTTTAAGTCTGATGTGAAAGCCCCCGGCTCAACCGGGGAGG
+
GGGGGGGGGGGGGGGGGGGGGGGGGGGGGGGGGGGGGGGGGGGGGGGGGGGGGGGGGGGGGGGGGGGGGGGGGGGGGGGGGGGGGGGGGGGGGGGGGGGGGGGGGGGGGGGGGGGGGGGGGGGGGGGGGGGGGGGGGFGGGGGGGGGGGGGGGGGGGGGGGGGGGGGGGGGGGGGGGGGGGGGGGGGGGGGGGGGGGGGGFGGGGGGGGGGGGGGGGGGGGGGGGGGGCGFGFGG:FFFGFGFFDGGGFGGGGGGFFF66?FFC4*><FFFFFF:FFFGFFFGFFFFB>DFFFF
@M04650:207:000000000-C238N:1:1101:25509:15583 1:N:0:19
ACTCCTACGGGAGGCAGCAGTAGGGAATCTTCCGCAATGGACGAAAGTCTGACGGAGCAACGCCGCGTGAGTGAAGAAGGTTTTCGGATCGTAAAACTCTGTTGTTAGAAAAGAAGCCGCATAAGAGTAACTGATTATGCGGTAGACGGTATCTAACCAGAAAGCCACGGCTAACTACGTGCCAGCAGCCGCGGTAATACGTAGGTGGCAAGCGTTGTCCGGATTTATTGGGCGTAAAGCGAGAGCAGGCGGCTTCTTAAGTCTGATGTGAAAGCCCACGGCTCAACCGTGG
+
GGGGGGGGGGGEGGGGGGGGGGGGGGGGGGGGGGGGGGGGGGEGGGGGGGGGFGGGGGGGGGGGGGGGGGGGGGGGGGGGFGGGGGGGGGGGGGGGGGGGGGGGEFGGFFGGGGGGDGGGGDGGFGGFGGGGGGFGGFGGGGFGGGAFCGGGGGGFGGGGFGGGGFGGGGGGGGGGGGGGGGFGGCFGGGGGEGEGGGGGGFEEEGGGGFGGGGEEEGGFCCC:E+CFGGGGFGGD<CFGEGFFGDFG>CGG)>D4FFBF9*:7@7><F?F6FFF)8<DFF>DEF=?7>>F9
@M04650:207:000000000-C238N:1:1101:27344:15686 1:N:0:19
ACTCCTACGGGAGGCAGCAGTGGGGAATATTGCACAATGGGGGAAACCCTGATGCAGCAACGCCGCGTGAGTGATGAAGGTTTTCGGATCGTAAAGCTCTGTCATTGGGGAAGATAATGACGGTACCTAAGGAGGAAGCCACGGCTAACTACGTGCCAGCCGCCGCGGTAATACGTAGGTGGCGAGCGTTATCCGGATTTACTGGGCGTAAAGGGTGCGTAGGCGGTCTTTCAACCCTGATGTGAAAGGCTCCGGCCCAACCGTAGTAAGCTCTTGGAACTGTAGGACTGGGGT
+
FGDEEFFG@FGEGGGGGGGFGAE?F@6EEFGGGGFFEGGGGGGGE<CFGGDEEFFEEA<FFGGGCF=>@C=EGCCE<5C,:C?FFG@E?CGFF<B@F<F<:<E,9,,BB:EG74,BBFEFE+>F<FG,5A8=DD:>=FGGAC:FGGE7>BFF@<,@@D:**4@C*>><F*<;FCB:F:17,BFC@=E*438*?9C885;@CG+<:8*//:C79F*;5*C1?D59CCC*2:+AF9*09*)*/*18CG7C>*0*19C3)7>FGF)9)97<?4**099=3):<F?G=?7*.())((-
@M04650:207:000000000-C238N:1:1101:16711:15740 1:N:0:19
ACTCCTACGGGAGGCAGCAGTGGGGAATATTGCACAATGGGCGAAAGCCTGATGCAGCAACGCCGCGTGAGCGATGAAGGCCTTCGGGTCGTAAAGCTCTGTCCTCAAGGAAGATAATGACGGTACTTGAGGAGGAAGCCCCGGCTAACTACGTGCCAGCAGCCGCGGTAATACGTAGGGGGCTAGCGTTATCCGGATTTACTGGGCGTAAAGGGAGCGTAGGCGGATGATTAAGTGGGATGTGAAATACCCGGGCTCAACTTGGGTGCTGCATTCCAAACTGGTTATCTAG
+
GGGGGGGGGGGGGGGGGGGGGGGGGGGGGGGGGGGGGGGGGGGGGGGGGGGGGGGGGGGGGGGGGGGGGGGGGGGGGGGGGGGGGGGGGGGGGGGGGGGGGGGGGGGGGGGGGGGGGGGGGGDGGGGGGGGFGGGGGGGGGGGGGGGGGGGGGGGGGGGF<FGGGGGGGGGGGGGFGGGGGGGGGGGGGGGGGGGGCECGGGGGGGGGGGGGDCGGGGGDGGGGGGDGGGGG?CGGGGFF)CFFGGGGFGGFGDDB>@FFGFGGFCC?>FFF@FFFFFCF>)??FFFFFF?2
@M04650:207:000000000-C238N:1:1101:23868:15747 1:N:0:19
ACTCCTACGGGAGGCAGCAGTGGGGAATATTGCACAATGGGCGCAAGCCTGATGCAGCCATGCCGCGTGTGTGAAGAAGGCCTTCGGGTTGTAAAGCACTTTCAGCGAGGAGGAAGGCGTTGTAGTTAATAACTGCAACGATTGACGTTACTCGCAGAAGAAGCACCGGCTAACTCCGTGCCAGCAGCCGCGGTAATACGTAGGTGGCGAGCGTTGTCCGGATTTACTGGGCGTAAAGGGAGCGTAGGCGGATTTTTAAGTGGGATGTGAAATACCCGGGCTCAACCTGGGTGC
+
GGGGGGGGGGGGGGGGGGGGGGGGGGGGGGGGGGGGGGGGGGGGGGGGGGGGGGGGGGGGGGGGGGGGGGGGGGGGGGGGGGGGGGGGGGGGGGGGGGGGGGGGGGGFGGGGGGGGGGGGGGGGGGGGGGGGGGGGGGGGGGGGGGGGGGGGGGGGGGGGGGGGGGGGGGGGGGGGGGGGGGGGGGGGGGGGGGGGGGGGGGGGGGGGGGGGGGGGGGGGGGGGGGGGGGGGFEGGGGF:>DFFGCDGFGGDGGGBFFFFGFGGFCC?FFFF?FFFFFGFFFGFFFFFFFFBF0
@M04650:207:000000000-C238N:1:1101:27532:15806 1:N:0:19
ACTCCTACGGGAGGCAGCAGTGGGGAATATTGCACAATGGGCGAAAGCCTGATGCAGCAACGCCGCGTGAGCGATGAAGGCCTTCGGGTCGTAAAGCTCTGTCCTCAAGGAAGATAATGACGGTACTTGAGGAGGAAGCCCCGGCTAACTACGTGCCAGCAGCCGCGGTAATACGTAGGGGGCTAGCGTTATCCGGAATTACTGGGCGTAAAGGGTGCGTAGGCGGTCTTTCAAGCCAGAAGTGAAAGGCTACGGCTCAACCGTAGTAAGCTTTTGGAACTGTAGGACTTGAGT
+
GGGGGGGGGGGGGGGGGGGGGGGGGGGGGGGGGGGGGGGGGGGGGGGGGGGGGGGGGGGGGGGGGGGGGGGGGGGGGGGGGGGGGGGGGGGGGGGGGGGGGGDGGGCFGGGGGGGGGGGGGGGGGGGGGGFFFGGGGGGGGGGGGGDGGGGGGGFGGGGGGGGGGGGGGGDFGGGG9C:BEGDGGGGGGDGGGGGGGGGGFGGGCGGGGGGCGFGGGGGGEGDGGGGGGGGGFFFGG:79?FFFDGDGFGFGGGGFFEFFGFGG)7D24=@@FFF?FFFFF>FFF=77?FFB:)
@M04650:207:000000000-C238N:1:1101:22997:15827 1:N:0:19
ACTCCTACGGGAGGCAGCAGTGGGGAATATTGCACAATGGGGGGAACCCTGATGCAGCCATGCCGCGTGAATGAAGAAGGCCTTCGGGTTGTAAAGTTCTTTCGGTGATGAGGAAAACTGGGGTGTTAATAGCACTTTAGGTTGACGTTAGTTACAGAAGAAGCACCGGCTAACTCCGTGCCAGCAGCCGCGGTAATACGGAGGGTGCAAGCGTTAATCGGAATGACTGGGCGTAAAGGGCACGCAGGCGGTGACTTAAGTGAGATGTGAAAGCCCTGGGCTTAACCTAGGAAT
+
GGGGGGGGGGGGGGGGGGGGGGGGGGGGGGGGGGGGGGGGGGGGGGGGGGGGGGGGGGGGGGGGGGGGGGGGGGGFGGGGGGGGGGGGGGGGGGGGGGGGGGGGGGGCDGGGGGGGGGGGFGGGGEGGGGGGGGGGGGGGGGGGGGCCFFGGGGGGGGGGGGGGGGGGGGGGGGGGGGGGGGGGGGFCFEGGEGGGE+AFGDCEGGGGFGGGGGGGFGGGGC8=FFFGGGGGBCDEFGB35CBDGGGGFGDG7*97?F4=CFGGFGGFFF48?;>FB0C3>?FF?FF>26:4A3
@M04650:207:000000000-C238N:1:1101:24904:15855 1:N:0:19
ACTCCTACGGGAGGCAGCAGTGGGGAATATTGCACAATGGGGGAAACCCTGATGCAGCAACGCCGCGTGAGTGATGAAGGTTTTCGGATCGTAAAGCTCTGTCTTTGGGGAAGATAATGACGGTACCCAAGGAGGAAGCCACGGCTAACTACGTGCCAGCAGCCGCGGTAATACGTAGGTGGCGAGCGTTATCCGGATTTACTGGGCGTAAAGGGAGCGTAGGCGGATGATTAAGTGGGATGTGAAATACCCGGGCTCAACTTGGGTGCTGCATTCCAAACTGGTTATCTAG
+
GGGGGGGGGGGGGGGGGGGGGGGGGGGGGGGGGGGGGGGGGGGGGGGGGGGGGGGGGGGGGGGGGGGGGGGGGGGGGGGGGGGGGGGGGGGGGGGGGGGGGGGGGGGGGGGGGGGGGGGGGGGGGGGGGGGGGGGGGGGGGGGGGGGGGGGGGGGGGGGGGGGGGGGGCECFGGFFGGGGGGGGGGGGEGGGGGGGGDGGFFFGGGGGGGGGGGGGGGGGGGGGGGCCEGFDF?FGGGF<FGFFGGGGFFFFGGGD37?FGBGFFFGBFFFFFFFF9ACFFAGFFFFFFFF<
@M04650:207:000000000-C238N:1:1101:27895:15857 1:N:0:19
ACTCCTACGGGAGGCAGCAGTGGGGAATATTGCACAATGGGGGGAACCCTGATGCAGCAACGCCGCGTGAGTGATGAAGGTTTTCGGATCGTAAAGCTCTGTCTCTGGGGAAGATAATGACGGTACCCAAGGAGGAAGCCACGGCTAACTACGTGCCAGCAGCCGCGGTAATACGTAGGTGGCGAGCGTTATCCGGATTTACTGGGCGTAAAGGGAGCGTAGGCGGATGATTAAGTGGGATGTGAAATACCCGGGCTCAACTTGGGTGCTGCATTCCAAACTGGTTATCTAG
+
GGGGGGGGGGGGEGGGGGGFGEGGGGGGGGGGGGGGGGGGGGGGFGGGGGGFGGGGGGGGGGGGGGGGGGGGGGGGGGGFGGGGGGGGGGGGGGGFGGGGGGGG,FCGGGGGGGGGGGGGG@FFGGGGGGGGGGGGGGGGGGGGGGGGGGGEEGGGGGGGGGGFGGGGCGGCCGGGGGGGGGGGGGGGGGGGGGDCEGGGGGGGGGGCGGGGGG5ECDGGGGGFEGEGGDGGFGGGGGFGFGFFFGGFFCFFDCD))06=?FGG?9725=FFFFFFBA7FFBDFF?472BFA
@M04650:207:000000000-C238N:1:1101:6890:15864 1:N:0:19
ACTCCTACGGGAGGCAGCAGTGGGGAATATTGCACAATGGGGGAAACCCTGATGCAGCAACGCCGCGTGAGTGATGAAGGTTTTCGGATCGTAAAGCTCTGTCTTTGGGGAAGATAATGACGGTACCCAAGGAGGAAGCCACGGCTAACTACGTGCCAGCAGCCGCGGTAATACGTAGGTGGCGAGCGTTATCCGGATTTACTGGGCGTAAAGGGAGCGTAGGCGGATGATTAAGTGGGATGTGAAATACCCGGGCTCAACTTGGGTGCTGCATTCCAAACTGGTTATCTAG
+
GGGGGGGGGGGGGGGGGGGGGGGGGGGGGGGGGGGGGGGGGGGGGGGGGGGGGGGGGGGGGGGGGGGGGGGGGGGGGFGGGGGGGGGGGGGGFGGGGGGGGGGGGGDGGGGGGGGGGGGFGGGGGGGGGGGGFGGGGGGGGGGGGGCFGGGGGGGGGGGGGGGGGGGGGDGGGGGGGGG;EGFGEGGGEEGGGFGCCGGCCCCCGGFEGGGGGGGFGGGGCD5<EGEGGDFFFEG<*9>F@<@FGFCF?>9FGDDE@FFFF*>7FG<<EFFF?@@B>AGF5AG:9F?>FFFF
@M04650:207:000000000-C238N:1:1101:24525:15911 1:N:0:19
ACTCCTACGGGAGGCAGCAGTGGGGAATATTGCACAATGGGGGAAACCCTGATGCAGCAACGCCGCGTGAGTGATGAAGGTTTTCGGATCGTAAAGCTCTGTCTTTGGGGAAGATAATGACGGTACCCAAGGAGGAAGCCACGGCTAACTACGTGCCAGCAGCCGCGGTAATACGTAGGTGGCGAGCGTTATCCGGATTTACTGGGCGTAAAGGGAGCGTAGGCGGATGATTAAGTGGGATGTGAAATACCCGGGCTCAACTTGGGTGCTGCATTCCAAACTGGTTATCTAG
+
GGGGGGGGGGGGGGGGGGGGGGGGGGGGGGGGGGGGGGGGGGGGGGGGGGGGGGGGGGGGGGGGGGGGGGGGGGGGGGGGGGGGGGGGGGGGGGGGGGGGGGGGGGGGGGGGGGGGGGGGGGGGGGGGGGGGFGGGGGGGGGGGGGGGGGGGGGGGGGGGGGGGGGGGGGGGGGGGGGGGGGGGGGGGGGGGGGGGGGGFGGGGGGGGGGGGGGGGGGGGGDGGGGGGGCGGFGGGGGFGFGFFGGGGFGGFGGGFFFFFGFGGFGGFDFFFFFFFFFGFFFGF6==ADF?B
@M04650:207:000000000-C238N:1:1101:9214:15922 1:N:0:19
ACTCCTACGGGAGGCAGCAGTGGGGAATATTGCACAATGGGGGAAACCCTGATGCAGCAACGCCGCGTGAGTGATGACGGTCTTCGGATTGTAAAGCTCTGTCTTTGGGGACGATAATGACGGTACCCAAGGAGGAAGCCACGGCTAACTACGTGCCAGCAGCCGCGGTAATACGTAGGTGGCGAGCGTTATCCGGATTTACTGGGCGTAAAGGGAGCGTAGGCGGATGATTAAGTGGGATGTGAAATACCCGGGCTCAACTTGGGTGCTGCATTCCAAACTGGTTATCTAG
+
GGGGGGGGGGGEGGGGGGGGGGGGGGGGGGGGGGGGGGGGGGGGGGGGGGGGGGGGGGGGGGGGGGGGGGGGGGGGGGGGFGDGGGGF>FGGGGGGGGGGGGGGGGGGGDECFGGGGGGGGGGGGGGFGFGGGFCFGGGGFGGGGGGF@FFFGFGFFGGGCFFGGG:FFCEGGFFGGGG9BFGG88CGGGGGCFEGECEFFGFGGGFGGGGGGFGDGGGGGDGGGG5EGC+<=FGFGG@<6CFFDGGGFGGGGDD>.;??FFFGFG335BF?64=*)5?FFBG4=F62:=6<
@M04650:207:000000000-C238N:1:1101:13152:15958 1:N:0:19
ACTCCTACGGGAGGCAGCAGTGGGGAATATTGCACAATGGAGGAAACTCTGATGCAGCAACGCCGCGTGAGCGATGAAGGTCTTCGGATCGTAAAGCTCTGTCTTTGGGGAAGATAATGACGGTACCCAAGGAGGAAGCCACGGCTAACTACGTGCCAGCAGCCGCGGTAATACGTAGGTGGCGAGCGTTATCCGGATTTACTGGGCGTAAAGGGAGCGTAGGCGGATGATTAAGTGGGATGTGAAATACCCGGGCTCAACTTGGGTGCTGCATTCCAAACTGGTTATCTAG
+
GGGGGGGGGGGEGGGGGGGGGGGGGGGGGGGGGGGGGGGGGGGGGGGGGGGGGGGGGGGGGGGGGGGGGGGGGGGGFGGGGGGDGGCGGGGGGGGGGGGGGGGGGGFFGGGGGGGGGGGGGGGGFGGGGGGGGGGGGGGFGGGGGGGGGGGGGGGGGGGGGGGGEGGG<EFGFFFFGG7FGGGD:*4CEGCCGGGGGGGGFFEGFCFGEGGGGGGGGDDDGGDFEG=CE6+A4<CFGG49)79@CFCDFFGF<D))7>F**=:DFG<?>FF??FFF4AD7FAFF?6*8A4F>
@M04650:207:000000000-C238N:1:1101:15629:15970 1:N:0:19
ACTCCTACGGGAGGCAGCAGTAGGGAATCTTCCGCAATGGACGAAAGTCTGACGGAGCAACGCCGCGTGAGTGATGAAGGCTTTCGGGTCGTAAAACTCTGTTGTTAGGGAAGAACAAGTGCTAGTTGAATAAGCTGGCACCTTGACGGTACCTAACCAGAAAGCCACGGCTAACTACGTGCCAGCAGCCGCGGTAATACGTAGGTGGCAAGCGTTATCCGGAATTATTGGGCGTAAAGCGCGCGCAGGTGGTTTCTTAAGTCTGATGTGAAAGCCCACGGCTCAACCGTGG
+
GGGGGGGGGGGGGGGGGGGGGGGGGGGGGGGGGGGGGGGGGGGGGGGGGGGGGGGGGGGGGGGGGGGGGGGGGGGGGGGGGGGGGGGGGGGGGGGGGGGGGGGGGGGGGGGGGGGGGGGGGGGGGGGGGGGGGGGGGGGGGGGGGGGGGGGGGGGGGGGGGGGGGGGGGGGGGGGGGGGGGFGGGGGGGGGGGGGGGGGGGGGGGGGGGGGGGGGEEFGGGG5EGGGGGGGGFGGGGGFGFGFFGGGGFGDGGGGFFFFFFFGGFFGFF=FFFFFFBFGFFFGFFFFF>@>9
@M04650:207:000000000-C238N:1:1101:22522:15995 1:N:0:19
ACTCCTACGGGAGGCAGCAGTGGGGAATATTGCACAATGGGCGGAAGCCTGATGCAGCGACGCCGCGTGAGGGATGACGGCCTTCGGGTTGTAAACCTCTTTCAGCAGGGACGAAGCGCAAGTGACGGTACCTGCAGAAGAAGCACCGGCTAACTACGTGCCAGCAGCCGCGGTAATACGTAGGGTGCGAGCGTTGTCCGGAATTACTGGGCGTAAAGAGTTCGTAGGCGGTTTGTCGCGTCGTTTGTGAAATCCCGCAGCTTAACTGTGGGCGTGCAGGCGATACGGGCAGAC
+
GGGGGGGGGGGGGGGGGGGGGGGGGGGGGGGGGGGGGGGGGGGGGGGGGGGGGGGGGGGGGGGGGGGGGGGGGGGGGGDEGGGGGGGGGGGGGGGGGGGGGGGGGGGGGGGGGGEGGGGGGGGGGGGGGGGGGGGGG9AGGGGGGGGGGGGGGGGGGGGGGGGGGGGGGGGGGGGGFFFF>BFGGGGGGGGGGGGGGGGGGGGGGGGGGGGGGGGGFF7C9CFGEGGGGGG5@GGGGGFGFGF@DGGGFGGGGF*95@DBEFGGFGGFFFFFFFB@6?GFFF7>DD@?FB:?B,
@M04650:207:000000000-C238N:1:1101:12619:15998 1:N:0:19
ACTCCTACGGGAGGCAGCAGTAGGGAATCTTCCGCAATGGACGAAAGTCTGACGGAGCAACGCCGCGTGTGTGAAGAAGGTTTTCGGATCGTAAAGCACTGTTGTTAGAGAAGAACACCCACCATAGGAAATGATGGTGGCATGACGGTATCTAACCAGAAAGCCACGGCTAACTACGTGCCAGCAGCCGCGGTAATACGTAGGTGGCAAGCGTTGTCCGGATTTATTGGGCGTAAAGGGAGCGCAGGCGGTGACTTAAGTCTGATGTGAAAGCCCACGGCTTAACCGTGGAGG
+
GGGGGGGGGGGGGGGGGGGGGGGGGGGGGGGGGGGGGGGGGGGGGGGGGGGGGGGGGGGGGGGGGGGGGGGGGGGGGGGGGGGGGGGGGGGGGGGGGGGGGGGGGGGFGGGGGGGGGGGGGGGGGGGGGGGGGGGGGGGGGGGGGGGGGGGGGGGGGGGGGGGGGGGGGGGGGGGGGGGGGGGGGGGGGGGGGEGGGGGGGGGGGGGGGGGGGGECEFGGGDC7FGGGGGGGECGGFGFGFGFFGGGGFGG7DGGFF@*9<6*?BGGFFF?*8:)7<BGFE>DFFFF>:FE0:?
@M04650:207:000000000-C238N:1:1101:16866:16043 1:N:0:19
ACTCCTACGGGAGGCAGCAGTGGGGAATATTGCACAATGGGGGAAACCCTGATGCAGCAACGCCGCGTGAGTGATGAAGGTTTTCGGATCGTAAAGCTCTGTCTTTGGGGAAGATAATGACGGTACCCAAGGAGGAAGCCACGGCTAACTACGTGCCAGCAGCCGCGGTAATACGTAGGTGGCGAGCGTTATCCGGATTTACTGGGCGTAAAGGGAGCGTAGGCGGATGATTAAGTGGGATGTGAAATACCCGGGCTCAACTTGGGTGCTGCATTCCAAACTGGTTATCTAG
+
GGGGGGGGGGGGGGGGGGGGGGGGGGGGGGGGGGGGGGGGGGGGGGGGGGGGGGGGGGGGGGGGGGGGGGGGGGGGGGGGGGGGGGGGGGGGGGGGGGGGGGGGGGGGGGGGGGGGGGGGGGGGGGGGGGGGGGGGGGGGGGGGGGGGGGGGGGGGGGGGGGGGGGGGGGGGGGGCDGGGGGGGGGGGGGGGGGGGGGGGGGGGGGGGGGGGGGGGGGGDGGG?EE:EEFFGFFCFGGFFFGFFGGGGFGGFDGGFE>?FGFGGFGG?:BFF@FFFA4CFFFGFF4*-<FFF
@M04650:207:000000000-C238N:1:1101:14247:16079 1:N:0:19
ACTCCTACGGGAGGCAGCAGTGGGGAATATTGCACAATGGAGGAAACTCTGATGCAGCAACGCCGCGTGAGCGATGAAGGTCTTCGGATCGTAAAGCTCTGTCTTTAGGGATGATAATGACAGTACCTAAGGAGGAAGCCACGGCTAACTACGTGCCAGCAGCCGCGGTAATACGTAGGTGGCGAGCGTTATCCGGATTTATTGGGCGTAAAGGGAGCGTAGGCGGATACTTAAGTGGGATGTGAAATACTTGGGCTCAACCCGAGTACTGCATTCCAAACTGAGTATCTAG
+
GCGFGGGGGGGDGGDEGGGGEFFGGGGGCFDGGGGGGGGGGGGGGGFGG9FGGGGGGGGGGGDEGGEGGGGGGGGGFGGGGGGGFGGGGDFGGGGAFCFGGGGGGGAFGGGEGGGEDFDFFGGDECFGGGFFGGGDFGGEAFFGGGDFDGGGGGFFFGGGGGGGGGGGGGCEECGGGGGGFGGEEEGG7EG7FGEGEC*B<FGFGGGEBEGCGGGDG357*<E9EG=CEGGGFCC7:C4*9D?FCGGF=*C:7DFFF:FFEF3C3CF:FFFFFF44:AG?@BG?FF?BBF74
@M04650:207:000000000-C238N:1:1101:24126:16124 1:N:0:19
ACTCCTACGGGAGGCAGCAGTGGGGAATATTGCACAATGGGGGAAACCCTGATGCAGCAACGCCGCGTGAGTGATGAAGGTTTTCGGATCGTAAAGCTCTGTCTTTGGGGAAGATAATGACGGTACCCAAGGAGGAAGCCACGGCTAACTACGTGCCAGCAGCCGCGGTAATACGTAGGTGGCGAGCGTTATCCGGATTTACTGGGCGTAAAGGGAGCGTAGGCGGATGATTAAGTGGGATGTGAAATACCCGGGCTCAACTTGGGTGCTGCATTCCAAACTGGTTATCTAG
+
GGGGGGGGGGGGGGGGGGGGGGGGGGGGGGGGGGGGGGGGGGGGGGGGGGGGGGGGGGGGGGGGGGGGGGGGGGGGGGGGGGGFGGGGGGGGGGGGGGGGGGGGGGGGGGGEGGGGGGGEFFGGGGFFD@BFGGGGFGGFDGGEGE@CGGFGGGGGGGGGGGDFCGGGGGGGGEFGGGGGGGGGEGGGCEGGG9EC8ECFGGGGGGGG>EGGGGGGGGGGGGGGGG==E<FFFFGFGGF4)9FB>DG7@:FF3D75>F?6CFDGFGGBE4=4??=769>F:2C68B42579<
@M04650:207:000000000-C238N:1:1101:14235:16129 1:N:0:19
ACTCCTACGGGAGGCAGCAGTGGGGAATATTGCACAATGGGGGAAACCCTGATGCAGCAACGCCGCGTGAGTGATGAAGGTTTTCGGATCGTAAAGCTCTGTCTTTGGGGAAGATAATGACGGTACCCAAGGAGGAAGCCACGGCTAACTACGTGCCAGCAGCCGCGGTAATACGTAGGTGGCGAGCGTTATCCGGATTTACTGGGCGTAAAGGGAGCGTAGGCGGATGATTAAGTGGGATGTGAAATACTCAGGCTCAACCTGGGGGCTGCATTCCAAACTGGAAGTCTAG
+
GGGGGGGGGGGGGGGGGGGGGGGGGGGGGGGGGGGGGGGGGGGGGGFGGGGGGGGGGGGGGGGGGGGGGGGGGGGGGGGGFGGGGGGGGGGGGGGGGGGGGGGGGGGGGGGGGGGGGGGGGGDGGGDGFFGGFFCEFFFGDFFGGGGGGGGGGGGGGFGGGGGFEEEGCEEGGGGEFGEG<CFGGGGGGDGGGGDGEGDGGFGFGGGEEDCFGFCGG3DGCGGFGGDGGGF7=?FAFG>5?GFFCDGGFDFDD<F4>>FFGFGFFFDF>BBF?FFF<AFFFAC9?:F?BFFA
@M04650:207:000000000-C238N:1:1101:7904:16132 1:N:0:19
ACTCCTACGGGAGGCAGCAGTGGGGAATATTGCACAATGGGGGGAACCCTGATGCAGCAACGCCGCGTGAGTGATGAAGGTTTTCGGATCGTAAAGCTCTGTCTTTGGGGAAGATAATGACGGTACCCAAGGAGGAAGCCACGGCTAACTACGTGCCAGCAGCCGCGGTAATACGTAGGTGGCGAGCGTTATCCGGATTTACTGGGCGTAAAGGGAGCGTAGGCGGATGATTAAGTGGGATGTGAAATACCCGGGCTCAACCTGGGTGCTGCATTCCAAACTGGGAATCTAG
+
GGGGGGGGGGGGGGGGGGGGGGGGGGGGGGGGGGGGGGGGGGGGGGGGGGGGGGGGGGGGGGGGGGGGGGGGGGGGGDGGGGGGGEGGGGGGGGGGGGGGGGFGGGGGGGGGGGGGGGGGGGGGGGGGGGGGEFGGG7FGGGDFGGGGGGFDGGGEFGGGGGGGGGDGGGEGGGGFGGDGGF>>EEECEGDGGGGGGGCFFFGCGFFEEGGFGDEGEGGGDDGCCGEGGGG7@EGFCDFFFGFFGGGGFG4DDG3>@FFFGFGGFGGBFFFF@F4=4:>FFDG4:5?BF?65
@M04650:207:000000000-C238N:1:1101:26876:16133 1:N:0:19
ACTCCTACGGGAGGCAGCAGTGGGGAATATTGCACAATGGGCGCAAGCCTGATGCAGCCATGCCGCGTGTATGAAGAAGGCCCTAGGGTTGTAAAGTACTTTCAGTCGGGAGGAAGGCGTTGATGCTAATATCATCAACGATTGACGTTACCGACAGAAGAAGCACCGGCTAACTCCGTGCCAGCAGCCGCGGTAATACGGAGGGTGCAAGCGTTAATCGGAATTACTGGGCGTAAAGCGCACGCAGGCGGTTGATTAAGTTAGATGTGAAATCCCCGGGCTTAACCTGGGAAT
+
GGF<EF@FCGGGGGGGGGGGGGFGGGGGFGGGGFFFFGGFFGGGDEFGFFGGEGGFEFGGFFDGGFGBF:CFGGGGGFDFFFFGCFGFGCFFFGGGEFFFGG?FFBF@@CCCGG<?CFGGDEFGGDGGDBFGFGDGFFGGFGFGGGGC<F@<FECFCAEGGGGGGG>CEGGGF:E@,6>FEBFECFGGG>C:EGGG?F9FGDEECEEGF<F==GGGGCFGGDGCFFC7FGC5>EGDDGFD><@:DG:D3/CDGG<BFBF4:@:C6CDBF==6BB;6<9DDFFCF@*9284>(4(
@M04650:207:000000000-C238N:1:1101:18092:16135 1:N:0:19
ACTCCTACGGGAGGCAGCAGTGGGGAATATTGCACAATGGGGGAAACCCTGATGCAGCAACGCCGCGTGAGTGATGAAGGTTTTCGGATCGTAAAGCTCTGTCTTTGGGGAAGATAATGACGGTACCCAAGGAGGAAGCCACGGCTAACTACGTGCCAGCAGCCGCGGTAATACGTAGGTGGCGAGCGTTATCCGGATTTACTGGGCGTAAAGGGAGCGTAGGCGGATGATTAAGTGGGATGTGAAATACCCGGGCTCAACTTGGGTGCTGCATTCCAAACTGGTTATCTAG
+
GGGGGGGGGGGGGGGGGGGGGGGGGGGGGGGGGGGGGGGGGGGGGGGGGGGGGGGGGGGGGGGGGGGGGGGGFGGGGGGGGGGGGGGGGGGGGGGGGGGGGGGGGGGFEGGGGGGGGGGGGGGEFGGGGGGGGGGGGGGGGGGGGDFFFDGGGGGGGGGGGGGGGGGGEGGGGGGCGGGGGGGGGGGGBEEFGCGGGEGGGGGGGGGGGGGGGGGGGGGGGGGGGGEEG<FFBCGGGGFGFGFFGCFF@FCCDGGFFFFFG?FGFGGFFFFFF?FFFFDB>AGF@4B7<664
@M04650:207:000000000-C238N:1:1101:27145:16144 1:N:0:19
ACTCCTACGGGAGGCAGCAGTGGGGAATATTGCACAATGGGGGAAACCCTGATGCAGCAACGCCGCGTGAGTGATGAAGGTTTTCGGATCGTAAAGCTCTGTCTTTGGGGAAGATAATGACGGTACCCAAGGAGGAAGCCACGGCTAACTACGTGCCAGCAGCCGCGGTAATACGTAGGTGGCGAGCGTTATCCGGATTTACTGGGCGTAAAGGGAGCGTAGGCGGATGATTAAGTGGGATGTGAAATACCCGGGCTCAACCTGGGTGCTGCATTCCAAACTGGGAATCTAG
+
GGGGGGGGGGGGGGGGGGGGGGGGGGGGGGGGGGGGGGGGGGGGGGGGGGGGGGGGGGGGGGGGGGGGGGGGGGGGGGGGGGGGGGGGGGGGGGGGGGGGGGGGGGGGGGGGGGGGGGGGGEGGGGGGGGGGGGGGGGGGGGGGGGGGGGGGGGGGGGGGGGGGGGGGGGGGGGGGGGGGGGGGGGGGGGGGGGGGGGGGGGDGGGGGGEGGGGEGGGGGGGGGGGGDGGEGFGFEFDFCFGFFCFFGFGGFGGDEFFFFFFFGFGGFEFFFFFFFFFGFFFGFFFF:?FFF
@M04650:207:000000000-C238N:1:1101:16226:16156 1:N:0:19
ACTCCTACGGGAGGCAGCAGTGGGGAATATTGCACAATGGGGGAAACCCTGATGCAGCAACGCCGCGTGAGTGATGAAGGTTTTCGGATCGTAAAGCTCTGTCTTTGGGGAAGATAATGACGGTACCCAAGGAGGAAGCCACGGCTAACTACGTGCCAGCAGCCGCGGTAATACGTAGGTGGCGAGCGTTGTCCGGATTTACTGGGCGTAAAGGGAGCGTAGGCGGATTTTTAAGTGGGATGTGAAATACCCGGGCTCAACCTGGGTGCTGCATTCCAAACTGGGAATCTAG
+
GGGGGGGGGGGGGGGGGGGGFFGGGG7FGGGGGGGGGGGGGGGGGGGGGGGGGGGGGGGGGGGGGGGGGGGGGGGGGGGGGGGGGGDCGCGGGGGGGGGGGGGGGGGGGGGGGGGGGGGGGGGGGGGGGGGGGGGGGGGGGGGGGGGGGGGGGGGGGGFFGGGGGGGGGGGGGGGGGG7FFGGGGGGGGGGGGGGGECCFEGGGGGGGEEGFGFGGGGGDGGGGGGGGGGGFFCFGFFFFFGFFCFCCFGFGGGGFBFF?6@FF)>9?:=BFFF@=49F@FDF@FFFFFFF2
@M04650:207:000000000-C238N:1:1101:17487:16207 1:N:0:19
ACTCCTACGGGAGGCAGCAGTGGGGAATATTGCACAATGGGGGAAACCCTGATGCAGCAACGCCGCGTGAGTGATGACGGTCTTCGGATTGTAAAGCTCTGTCTTTGGGGACGATAATGACGGTACCCAAGGAGGAAGCCACGGCTAACTACGTGCCAGCAGCCGCGGTAATACGTAGGTGGCGAGCGTTGTCCGGATTTACTGGGCGTAAAGGGAGCGTAGGCGGATTTTTAAGTGGGATGTGAAATACCCGGGCTCAACCTGGGTGCTGCATTCCAAACTGGGAATCTAG
+
GGGGGGGGGGGGGGGGGGGGGGGGGGGGGGGGGGGGGGGGGGGGGGGGGGGGGGGGGGGGGGGGGGGGGGGGGGGGGGGGGGGGGGGGGGGGGGGGGGGGGGGGGGGGGGGGGGGGGGGGGGGGGGGGGGGGGFGGGGGGGGGGGGGGGGGGGGGGGGGGGGGGGGGGFEGGFFGGGGGGGGGGGGGGEGGGGGGGGGGGGGGGGGGGGGGFFGGFGGGGGGC?EE5*CGEF>6CCFGF*?GFF7DCFFFFGGDD57FFFG4CGFG<:>FFF6*89<AC4>7FFFF6<BFF4
@M04650:207:000000000-C238N:1:1101:9414:16254 1:N:0:19
ACTCCTACGGGAGGCAGCAGTGGGGAATATTGCACAATGGGCGCAAGCCTGATGCAGCCATGCCGCGTGTATGAAGAAGGCCCTAGGGTTGTAAAGTACTTTCAGTCGGGAGGAAGGCGTTGATGCTAATATCATCAACGATTGACGTTACCGACAGAAGAAGCACCGGCTAACTCCGTGCCAGCAGCCGCGGTAATACGGAGGGTGCAAGCGTTAATCGGAATTACTGGGCGTAAAGCGCACGCAGGCGGTTGATTAAGTTAGATGTGAAATCCCCGGGCTTAACCTGGGAAT
+
FEFFGFEEGGGGGGDGGFGGEFGGGEGGEGGGGGGGFFFGGGGGGGDEG@FGGGGGGDFGGGFGEGE@F=<FFGGGGGGGDFGGCFGCECFCFFFDGFGGFFGFFEAFCGGCCEA<FGGCFEFBEDFFGDGGGGGGGFFED<FFDGG3@DFEGEGEEGGGGFGGFFGGGGGEFFC9CEGFCFFGGGGGGGGGGGDGGGGG8CEE7EEEFGFFC*AE5>>CGG8CFF?FFGGGFCD=F:BDBDF5CDGG@DG957C@??FBC?GCF>CAFFFF?@FFFBDFFBDFFFF-:>FFF(
@M04650:207:000000000-C238N:1:1101:16582:16267 1:N:0:19
ACTCCTACGGGAGGCAGCAGTGGGGAATATTGCACAATGGAGGAAACTCTGATGCAGCAACGCCGCGTGAGCGATGAAGGTCTTCGGATCGTAAAGCTCTGTCTTTAGGGATGATAATGACAGTACCTAAGGAGGAAGCCACGGCTAACTACGTGCCAGCAGCCGCGGTAATACGTAGGTGGCGAGCGTTATCCGGATTTATTGGGCGTAAAGGGAGCGTAGGCGGATTTTTAAGTGGGATGTGAAATACTCAGGCTCAACCTGGGGGCTGCATTCCAAACTGGAAGTCTAG
+
GGGGGGGGGGGGGGGGGGGGGGGGGGGGGGGGGGGGGGGGGGGGGGGGGGGGGGGGGGGGGGGGGGGGGGGGGGGGGGGGGGGGGGGGGGGGGGGGGGGGGGGGGGGGGGGGGGGGGGGGGGGGGGGGGGGGGGGGGGGGGGGGGGGGGGGGGGGGGGGGGGGGGGGGGGGGGGGGGGGGGGGGGGGGGGGGGGGGGGGGGGGGGGGGGGGGGGGGGGGGGGGGGGGGGGGG>FGFGGFGFGFFGGGGFGGGGGGF@FFFGFGGFFGFEFFFFFFFBFF?>>GFFFFFFFFF
@M04650:207:000000000-C238N:1:1101:12904:16271 1:N:0:19
ACTCCTACGGGAGGCAGCAGTAGGGAATCTTCGGCAATGGACGAAAGTCTGACCGAGCAACGCCGCGTGAGTGAAGAAGGTTTTCGGATCGTAAAACTCTGTTGTTAGAGAAGAACAAGGACGTTAGTAACTGAACGTCCCCTGACGGTATCTAACCAGAAAGCCACGGCTAACTACGTGCCAGCAGCCGCGGTAATACGTAGGTGGCAAGCGTTGTCCGGATTTATTGGGCGTAAAGCGAGCGCAGGCGGTTTCTTAAGTCTGATGTGAAAGCCCCCGGCTCAACCGGGGAGG
+
GGGGGGGGGGGGGGGGGGGGGGGGGGGGGGGGGGGGGGGGGGGGGGGGGGGGGGGGGGGGGGGGGGGFGGGGGGGGGGGGGGGGGGGGGGGGGGGGGGGGGGGGGGGGGGGGGGGGGGGGGGGGGGGGGGGGGGGGGGGGGGGGGGGGGGGGGGGGGGGGGGGGGGGGGGGGGGGGGDGGGGGGGGGGGGGGGGGGGGGGGGGDGGGGGGGGGGGGGGGGGGGGGGGGGGGFDGDGGGFGFGFFGGDGEGGDDCF?FFFFFFGGFGGBFFFFFFFF<BGDBFGFFF:>BEE6;F
@M04650:207:000000000-C238N:1:1101:3258:16332 1:N:0:19
ACTCCTACGGGAGGCAGCAGTGGGGAATATTGCACAATGGGGGAAACCCTGATGCAGCAACGCCGCGTGAGTGATGAAGGTTTTCGGATCGTAAAGCTCTGTCTTTGGGGAAGATAATGACGGTACCCAAGGAGGAAGCCACGGCTAACTACGTGCCAGCAGCCGCGGTAATACGTAGGTGGCGAGCGTTATCCGGAATTATTGGGCGTAAAGCGCGCGCAGGTGGTTTCTTAAGTCTGATGTGAAAGCCCACGGCTCAACCGTGGAGGGTCATTGGAAAATGGGAGACTTG
+
FFGGGGCFGGGGGF7@CFGGCFFGGGGGGFGGFGF9<FFFGEFGGGGFGFGGGGFGGGG@EGGGGCB@FGG<EFEGGGGGG9FFGGGGG>FFGGGGGGGGGFGCFGGFGGGGGGCFGCGFCEGGGGGGGGGGGGGGGFGCFFE7FGG77FFGGGGGGFGGGGGGGGGGF@*;@,69CGGGGGGGEGDE=BEGFGGGGGG+C<F9FGG=*:CGGFGDEGG5:DDGFGGG*C9FFGG:CFFG?FFFFGDG@CFGGGGF8>?@6>GD>G*8>@)08*9=73**).:?:;D?,*/3
@M04650:207:000000000-C238N:1:1101:14676:16362 1:N:0:19
ACTCCTACGGGAGGCAGCAGTGGGGAATATTGCACAATGGGGGAAACCCTGATGCAGCAACGCCGCGTGAGTGATGACGGTCTTCGGATTGTAAAGCTCTGTCTTTGGGGACGATAATGACGGTACCCAAGGAGGAAGCCACGGCTAACTACGTGCCAGCAGCCGCGGTAATACGTAGGTGGCGAGCGTTGTCCGGATTTACTGGGCGTAAAGGGAGCGTAGGCGGATTTTTAAGTGGGATGTGAAATACCCGGGCTCAACCTGGGTGCTGCATTCCAAACTGGGAATCTAG
+
GGGGGGGGGGGGGGGGGGGGGGGGGGGGGGGGGGGGGGGGGGGGGGGGGGGGGGGGGGGGGGGGGGGGGGGFGGGGGGGGGGGGGGGEGGGGGGGGGGGGGGGGGFEGGGGGGGGGGGGGGGGGGGGGGGGFGGGGGGGGGGGGGGGFGGGGGGGGGGGGGGGGGGGGGGDGGGFGGGGGGGGGGGGGGGGGGGGGGGGGGGGGGGGGGGGGGGDFGGGGGGGGGGE5CGCGFGGGFCFFFGFFG7CFFG<6DGGFFFFFGFFFFGC:E?BF?FFF4AD?FAG?F@?(8F?<
@M04650:207:000000000-C238N:1:1101:8646:16397 1:N:0:19
ACTCCTACGGGAGGCAGCAGTGGGGAATATTGCACAATGGGGGAAACCCTGATGCAGCAACGCCGCGTGAGTGATGAAGGTTTTCGGATCGTAAAGCTCTGTCTTTGGGGAAGATAATGACAGTACCTAAGGAGGAAGCCACGGCTAACTACGTGCCAGCAGCCGCGGTAATACGTAGGTGGCGAGCGTTATCCGGATTTATTGGGCGTAAAGGGAGCGTAGGCGGATACTTAAGTGGGATGTGAAATACTTGGGCTCAACCCGAGTACTGCATTCCAAACTGGTTATCTAG
+
GGGGGGGGGGGGGGGGGGGGGGGGGGGGGGGGGGGGGGGGGGGG:FDCGGGGGGGGGGGGGGGGGGGFGGGGGGGGGGGGGEDCFGGGEGGGGGGGGF8EGGGGGGGGGGGGGGGGFGGFGGGFGG9FFGGGFGGGGGFFGFEGGDGGGGGFGFFFCGGGGGGGGGGGEGGGGCFFGGEGGGGGGGGGEGGGGCEGGG>:FEGGGGGG8CECEFGGGGGGGGGFGEEGGGFFFEF+:C57:D6FFF:FB>7?:C4)85=?F49DFDFBFFFFF47@AFGBF2CF@FFA9B*6
@M04650:207:000000000-C238N:1:1101:15148:16421 1:N:0:19
ACTCCTACGGGAGGCAGCAGTGGGGAATATTGCACAATGGGGGAAACCCTGATGCAGCAACGCCGCGTGAGTGATGAAGGTTTTCGGATCGTAAAGCTCTGTCTTTGGGGAAGATAATGACGGTACCCAAGGAGGAAGCCACGGCTAACTACGTGCCAGCAGCCGCGGTAATACGTAGGTGGCGAGCGTTATCCGGATTTACTGGGCGTAAAGGGAGCGTAGGCGGATGATTAAGTGGGATGTGAAATACCCGGGCTCAACTTGGGTGCTGCATTCCAAACTGGTTATCTAG
+
GGGGGGGGGGGGGGGGGGGGGGGGGGGGGGGGGGGGGGGGGGGGGGGGGGGGGGGGGGGGGGGGGGGGGGGGGGGGGGGGGGGGGGGGGGGGGGGGGGGGGGGGGGGGGGGGGGGGGGGGGGGGGGGGGGGGGGGGGGGGGGGGGGGGGGGGGGGGGGGGGGGGGGGGGGGGGGGGGGGGGGGGGGGGGGGGGGGGGGGGGGGGGGGGGGGGGGGGGGGGGGGGGGEEGD7A4FGGGGFGFGFFGGGGFFGGDGGFFFFFGF7CFG<:EFFFFF??2<F?@DGFFFFDDFBA
@M04650:207:000000000-C238N:1:1101:28305:16421 1:N:0:19
ACTCCTACGGGAGGCAGCAGTGGGGAATATTGCACAATGGGCGCAAGCCTGATGCAGCCATGCCGCGTGTATGAAGAAGGCCCTAGGGTTGTAAAGTACTTTCAGTCGGGAGGAAGGCGTTGATGCTAATATCATCAACGATTGACGTTACCGACAGAAGAAGCACCGGCTAACTCCGTGCCAGCAGCCGCGGTAATACGGAGGGTGCAAGCGTTAATCGGAATGACTGGGCGTAAAGGGCACGCAGGCGGTTGATTAAGTTAGATGTGAAATACCCGGGCTCAAGTTGGGTGC
+
GGGGGGGGGGGGGGGGGGGGGGGGGGGGGGGFGGGGGGGGFGGGGGGFGGGGGGGGGG?FFGDGEGGGGGGGGGFGGGGGGGGGGGGGGFECGGGCFFFGGGGFGA<CEFGGGGGGE8C8@FFDFFACEFAFGGFF,CFFDBFFGGGEFF:F7<3C@CGG7FGCF,,@C7>>>>>FGCG@*>DC@4:CEE5CCCCEFCCGGBEEDGEGFGECE78CC*:785;CFGGFFCF5>:CE3>F<>F>759DDBDGD7<69=4@=<47CF7:A44*77B?).3C5>9*/6*166:>3?,
@M04650:207:000000000-C238N:1:1101:15177:16464 1:N:0:19
ACTCCTACGGGAGGCAGCAGTGGGGAATATTGCACAATGGGGGAAACCCTGATGCAGCAACGCCGCGTGAGTGATGAAGGTTTTCGGATCGTAAAGCTCTGTCTTTGGGGAAGATAATGACGGTACCCAAGGAGGAAGCCACGGCTAACTACGTGCCAGCAGCCGCGGTAATACGTAGGTGGCAAGCGTTGTCCGGAATTATTGGGCGTAAAGCGCGCGCAGGTGGTTTCTTAAGTCTGATGTGAAAGCCCACGGCTCAACCGTGGAGGGTCATTGGAAACTGGGAGACTTG
+
GGGGGGGGGGGGGGGGGGGGGGGGGGGGGGGGDGGGGGGGGGGGGGFGGGGGGGGGGGGGFGGGGGGGGEEGGGGFGGGGGFGGGGGGGGGGGGGGGGGGFGGGGGGGGGGCFGGGCFECFGGCF@,BF<=E<FEGFGFGFGGGGGEFCEFGGGEFFGGGFFFCGGDECECEGGGGFGGGGGGCFGGG**/C9CECCEFGC9EBE>BEEGGFG7*:7CDG=D=FGGGG6CEGF+;0:0=:?FFFGGFG?5<C39D>:DF427C*)5/4737))6=F:2C=F<GFF)>4:F*-
@M04650:207:000000000-C238N:1:1101:10966:16477 1:N:0:19
ACTCCTACGGGAGGCAGCAGTGGGGAATATTGCACAATGGGGGAAACCCTGATGCAGCAACGCCGCGTGAGTGATGAAGGTTTTCGGATCGTAAAGCTCTGTCTTTGGGGAAGATAATGACGGTACCCAAGGAGGAAGCCACGGCTAACTACGTGCCAGCAGCCGCGGTAATACGTAGGTGGCAAGCGTTGTCCGGATTTATTGGGCGTAAAGCGAGCGCAGGCGGTTTCTTAAGTCTGATGTGAAAGCCCCCGGCTCAACCGGGGAGGGTCATTGGAAACTGGGAGACTTG
+
GGGGGGGGGGGGGGGGGGGGGGGGGGGGGGGGGGGGGGGGGGGGGGGGGGGGGGGGGGGGGGGGGGGGGGGGGGGGGGGGGGGGGGGGGGGGGGGGGGGGGGGGGGGGGGGGGGGGGGGGGGGGGGGGGGGFGGGGGGGGGGGGGGGGGGGGGGGGGGGGGGGGGGGGGGGGGGGGGGGGGGGGGGGGEGEEGGGGGDGFEFGGGGGGGGGGGGGGGGGDGGGGGGC=EGGGFGGCFGFC=FFFFGGGFGGGGGG>BFFFC>CDEGD>F>755F==??GFFAFFF><06768
@M04650:207:000000000-C238N:1:1101:6354:16621 1:N:0:19
ACTCCTACGGGAGGCAGCAGTGGGGAATATTGCACAATGGGGGAAACCCTGATGCAGCAACGCCGCGTGAGTGATGAAGGTTTTCGGATCGTAAAGCTCTGTCTTTGGGGAAGATAATGACGGTACCCAAGGAGGAAGCCACGGCTAACTACGTGCCAGCAGCCGCGGTAATACGTAGGTGGCGAGCGTTATCCGGATTTACTGGGCGTAAAGGGAGCGTAGGCGGATGATTAAGTGGGATGTGAAATACCCGGGCTCAACTTGGGTGCTGCATTCCAGACTGGGTATCTAG
+
GGGGGGGGGGGGGGGGGGGGGGGGGDGGGGGGGGGGGGGGGGGGGGGGGGGGFGGGFFGGGGGGGGGEGGGGGFGGDGGGGGGGGGEGGGGGGGGFGGGGGGGGGGGGGGGGGGGAFGFEF=FGGDGG9BFGGGGGGFFFE8CFGD7DFGGGGFFFGFFFF>EGG@EGFGEGGC@9FCF@FGGE*?5*:CCFGGEGGGG9EGFGGFGGGCGFDGE=CDGDGGC98CEEGG7<FFGGCG>/<DF?CDGGBD9*93DE389?E9:DFGD(3?FFFF?F2:*=F:CF)<6>9FF2
@M04650:207:000000000-C238N:1:1101:4544:16665 1:N:0:19
ACTCCTACGGGAGGCAGCAGTGGGGAATATTGCACAATGGGGGAAACCCTGATGCAGCAACGCCGCGTGAGTGATGAAGGTTTTCGGATCGTAAAGCTCTGTCTTTGGGGAAGATAATGACGGTACCCAAGGAGGAAGCCACGGATAACTACGTGCCAGCAGCCGCGGTAATACGTAGGTGGCGAGCGTTATCCGGATTTACTGGGCGTAAAGGGAGCGTAGGCGGATGATTAAGTGGGATGTGAAATACCCGGGCTCAACTTGGGTGCTGCATTCCAAACTGGTTATCTAG
+
GGGGGGGFGGGGGGGGGGGGFFEGGGGGGGGFGGGGGGGGGDGGCF@FFFGGGGGFFGFGGGGGGGGGGGGGGGDGGDFGFG9FFGGG>GFGGFGFGFGGGGCDFFFGEGGGGGGF,EFGFCFGG@ABD=D7<DCCC8=FFFG>+@<F<FFCEE<E@,@7FG7<CF:CFGDCG9EFF8BFGGGG8=>CCE589BCEGEE9C9>FFFEGC=E=<EE*:9CC8CCEEGECGG977?FFFD>94*09*2>DF>79DDD>>59=**2:?C565BFF?*67<<C=5)*699=<266<
@M04650:207:000000000-C238N:1:1101:15721:16686 1:N:0:19
ACTCCTACGGGAGGCAGCAGTGGGGAATATTGCACAATGGGGGAAACCCTGATGCAGCAACGCCGCGTGAGTGATGAAGGTTTTCGGATCGTAAAGCTCTGTCTTTGGGGAAGATAATGACGGTACCCAAGGAGGAAGCCACGGCTAACTACGTGCCAGCAGCCGCGGTAATACGTAGGTGGCGAGCGTTATCCGGATTTACTGGGCGTAAAGGGAGCGTAGGCGGATGATTAAGTGGGATGTGAAATACCCGGGCTCAACTTGGGTGCTGCATTCCAAACTGGTTATCTAG
+
GGGGGGGGGGGGGGGGGGGGFGGGGGGGGGGGGGGGGGGGGGGGGGGGGGGGGGGGGGGGGGGGGGGGGGGGGGGGGGGGGGGGGGGGGGGGGGGGGGGGGGGGGGGGGGGGGGGGGGGGGGGGGGGGGGGGGGGGGGGGGGGGGGGGGGGGGGGGGGGGGGGGGGGGGGGGGGGGGGGGGGGGGGGGGGGGGGGGGGGGFFGGGGGGGGGGGGGGGDGGGGGGGGEEGGFGFFFFGGFGFGFFGGGGFGFFGGGF>FF=67CDFGDBFFFFFFFFBFGFFDGFFFFFFF?B
@M04650:207:000000000-C238N:1:1101:10369:16700 1:N:0:19
ACTCCTACGGGAGGCAGCAGTGGGGAATATTGCACAATGGGGGAAACCCTGATGCAGCAACGCCGCGTGAGTGATGACGGTCTTCGGATTGTAAAGCTCTGTCTTTGGGGACGATAATGACGGTACCCAAGGAGGAAGCCACGGCTAACTACGTGCCAGCAGCCGCGGTAATACGTAGGGGGCTAGCGTTATCCGGAATTACTGGGCGTAAAGGGTGCGTAGGCGGTCTTTCAAGCCAGAAGTGAAAGGCTACGGCTCAACCGTAGTAAGCTTTTGGAACTGTAGGACTTGAGT
+
GGGGGGGGGGGGGGGGGGGGGGGGGGGGGGGGGGGGGGGGGGGGGGGGGGGGGGGGGGGGGGGGGGGGGGGGGGGGGGGFGGGGGGGGGGGGGGGGGGFGGGGGGGGGGGGGGGGGGGGGGGGGGGGGGGGGGGEGGGGGGGGGGDGGGGGGGGGGGGGGGGGGGGGGGGEBFGGGGGDGGGGGGGGGGDGGGGGGGGGGGGFGGGGGGGDGGGGCEDGCGGGGGGEEGFFGFCDGG*7C@GFFGDFGFGG64CC@:@@FGFG5>DCDB?F6?=6B>FFF:<F4@FFFFF4),-
@M04650:207:000000000-C238N:1:1101:9353:16708 1:N:0:19
ACTCCTACGGGAGGCAGCAGTGGGGAATATTGCACAATGGGGGAAACCCTGATGCAGCAACGCCGCGTGAGTGATGACGGTCTTCGGATTGTAAAGCTCTGTCTTTGGGGACGATAATGACGGTACCCAAGGAGGAAGCCACGGCTAACTACGTGCCAGCAGCCGCGGTAATACGTAGGTGGCGAGCGTTGTCCGGATTTACTGGGCGTAAAGGGAGCGTAGGCGGATTTTTAAGTGGGATGTGAAATACCCGGGCTCAACTTGGGTGCTGCATTCCAAACTGGGTATCTAG
+
GGGGGGGGGGCGGGGGGGGGFFFGGGGGGGGGGGDGFGGGGGGGGGDGGGGGFCFGGFFGFGGGEDGGGGEFGGGGGGGGGGGGFFGGDGEFGGFGGGGGC<EBEFGFEGGGDEGGGGGFFGEEFFGGGGGGGGGGGG?CFFE>F>FGCGGCFFE7<FFGGF@:CCEG7CFEF9CGFFGFGGGGGED@*;EE9CEGG>ECFFGGGG5EGGGGGGEFCDGDGCGGGGG=E=F?>FF?FCFGFDFFGGGGFCFGDGC3)8=?EFGC:*/4BFB@@FF@<AGF3):@)<7:A??<
@M04650:207:000000000-C238N:1:1101:27039:16718 1:N:0:19
ACTCCTACGGGAGGCAGCAGTGGGGAATATTGCACAATGGGGGAAACCCTGATGCAGCAACGCCGCGTGAGTGATGAAGGTTTTCGGATCGTAAAGCTCTGTCTTTGGGGAAGATAATGACGGTACCCAAGGAGGAAGCCACGGCTAACTACGTGCCAGCAGCCGCGGTAATACGTAGGTGGCGAGCGTTATCCGGATTTACTGGGCGTAAAGGGAGCGTAGGCGGATGATTAAGTGGGATGTGAAATACCCGGGCTCAACTTGGGTGCTGCATTCCAAACTGGTTATCTAG
+
GGGGGGGGGGGGGGGGGGGGFGGGGGGGGGGGGGGGGGGGGGGGGGGGGGGGGGGGGGGGFGGGGGGGGGGGGGGGGGGGEAFFGGGGGGGGGGGGGGGGGGGGGGGGGGGGGGGGGGGGGGGGGGGGGGBFFGGGGGGGGGGEGEGGGGGGGGGGGGGGGGGGGDEGGGCFGGFFGGDGGGGGGGGGEGGGGGGGEECFGGGGGGCCGG5:9CCGGGGGGGGGGGGCEFDC@FF?7FFGFGFFFFCDFF49DGGB5:@?CFFGFGG?>?F@???FF<F@FACF**9<>FFF
@M04650:207:000000000-C238N:1:1101:26395:16742 1:N:0:19
ACTCCTACGGGAGGCAGCAGTGGGGAATATTGCACAATGGGGGAAACCCTGATGCAGCAACGCCGCGTGAGTGATGACGGTCTTCGGATTGTAAAGCTCTGTCTTTGGGGACGATAATGACGGTACCCAAGGAGGAAGCCACGGCTAACTACGTGCCAGCAGCCGCGGTAATACGTAGGTGGCGAGCGTTGTCCGGATTTACTGGGCGTAAAGGGAGCGTAGGCGTATTTTTAAGTGGGATGTGAAATACCCGGGCTCAACCCGAGTACTGCATTCCAAACTGAGTATCTAG
+
DGGGGGGGGGGGGGGGGGGGGGGFCFGGGGGGGAFGGGGGGGGDGGGGGGGGGGGGGGGGCEGGGGGGGDEFGGFGGGGGGGGGGGGFGGFGEGGG9BFGFGGGGGGGGGEGGGGGGFFGFEGGGEFFGCC=DFGDGG8FDFFCCF@FBFGFFGGFGGGGGGFGEGGGGG>FFFG9:F>,2=EGCEGG8CE@BCCC8;*<CGGGGG8E?5CFFGDDC)9>;7C6C**2<CCCF6><>4@*/56*:>F>=CC4<DDEBF4FFFCGDDFF417F46BFFB76@AF*0/166**-
@M04650:207:000000000-C238N:1:1101:6547:16854 1:N:0:19
ACTCCTACGGGAGGCAGCAGTGGGGAATATTGCACAATGGGGGAAACCCTGATGCAGCAACGCCGCGTGAGTGATGAAGGTTTTCGGATCGTAAAGCTCTGTCTTTGGGGAAGATAATGACGGTACCCAAGGAGGAAGCCACGGCTAACTACGTGCCAGCAGCCGCGGTAATACGTAGGTGGCAAGCGTTGTCCGGATTTATTGGGCGTAAAGCGAGCGCAGGCGGTTTCTTAAGTCTGATGTGAAAGCCCCCGGCTCAACCGGGGAGGGTCATTGGAAACTGGGAGACTTG
+
GGGGGGGGGGGCGGGGGGGGGGGGGGGGGGGGGGGGGGGGGGGGGGGGGGGGGGGGGGGGGGGGGGGGGDGGGFGGGFGGFEGGGGGCFFFFGGGGGFGGGGGGFGGGGGGGGGGGGGGGGGGGGDGGFCDGGCEFFGGGGGGGGDEGGCFGGFGGGFGGGGGGGGGGGGGGGGGGGGGGFGGGFGGGGG8CGGGG8>E?BFGCF>CEE5>CEGGGGGG5C<EEGGEEEGCG?<CFDFF=BGFFF7C7?DGGG<<D@@FF7FDDEC59BFFF>FF??2FFFFFFF>E?:F?A
@M04650:207:000000000-C238N:1:1101:18307:16857 1:N:0:19
ACTCCTACGGGAGGCAGCAGTGGGGAATATTGCACAATGGGGGAAACCCTGATGCAGCAACGCCGCGTGAGTGATGAAGGTTTTCGGATCGTAAAGCTCTGTCTTTGGGGAAGATAATGACGGTACCCAAGGAGGAAGCCACGGCTAACTACGTGCCAGCAGCCGCGGTAATACGTAGGTGGCGAGCGTTATCCGGATTTACTGGGCGTAAAGGGAGCGTAGGCGGATGATTAAGTGGGATGTGAAATACCCGGGCTCAACTTGGGTGCTGCATTCCAAACTGGTTATCTAG
+
GGGGGGGGGGGGGGGGGGGGGGGGGGGGGGGGGGGGGGGGGGGGGGGGGGGGGGGGGGGGGGGGGGGGFGGGGGGGGGGGGGGGGGGGGGGGGGGGGGGGGGGGGGGGGGGGGGGGGGGGGGGGGGGGGGGGGGGGGGGGGGGGGGGGGGGGGGGGGGGGGGGGGGGGFGGGGGGGGGGGGGGGGGGGGGGGGGGGEGDGGGGGGGGGGGGFGGGGGGDDGGGGGGGGGFFGFGGGGGFG?DFFGGGGFGGGDCGFFFF?FFGGFGGFFFFFFFFFFFGFFFGFFF=2AFFF
@M04650:207:000000000-C238N:1:1101:18239:16863 1:N:0:19
ACTCCTACGGGAGGCAGCAGTGGGGAATATTGCACAATGGGGGAAACCCTGATGCAGCAACGCCGCGTGAGTGATGAAGGTTTTCGGATCGTAAAGCTCTGTCTTTGGGGAAGATAATGACGGTACCCAAGGAGGAAGCCACGGCTAACTACGTGCCAGCAGCCGCGGTAATACGTAGGTGGCGAGCGTTATCCGGATTTACTGGGCGTAAAGGGAGCGTAGGCGGATGATTAAGTGGGATGTGAAATACCCGGGCTCAACTTGGGTGCTGCATTCCAAACTGGTTATCTAG
+
GGGGGGGGGGGGGGGGGGGGGGGGGGGGGGGGGGGGGGGGGGGGGGGGGGFGGGGGGGGGGGGGGGGEGGGFGGGGGGGGGGGGGGGGGGGGGGGGGGGGGGGGGGGGGGGGGGGGGGGGGGGGGGGGGGGGGGGGGGGGGGGGGGGGGGGGGGGGGGGGGGGGGGGGGGGGGGGFGGGGGGGGGGGGGGGGGGGGGGGGGGGGGGGGGGGGGGGGGGGGGGGGGGGGGGGFFGGGGFF46DFFGGFFFGCFGGGF:>FFGFGGFGDFFFFFFFFFFFGFF<FF?B@ADFFF
@M04650:207:000000000-C238N:1:1101:25122:16872 1:N:0:19
ACTCCTACGGGAGGCAGCAGTGGGGAATATTGCACAATGGGCGAAAGCCTGATGCAGCAACGCCGCGTGAGCGATGAAGGCCTTCGGGTCGTAAAGCTCTGTCCTCAAGGAAGATAATGACGGTACTTGAGGAGGAAGCCCCGGCTAACTACGTGCCAGCAGCCGCGGTAATACGTAGGTGGCGAGCGTTGTCCGGATTTACTGGGCGTAAAGGGAGCGTAGGCGGATTTTTAAGTGGGATGTGAAATACCCGGGCTCAACCTGGGTGCTGCATTCCAAACTGGGAATCTAG
+
GGGGGGGGGGGGGGGGGGGGGGGGGGGGGGGGGGGGGGGGGGGGGGGGGGGGGGGGGGGGGGGGGGGGGGGGGGGGGGGGGGGGGGGGGGGGGGGGGGGGGGGGGGGGGGGGGGGGGGGGGGGGGGGGGGGGGGGGGGGGGGGGGGGGGGGGGGFGGGGGGGGGGGGGGGGGGGGGGGGGGGGGGGGGGGGGGGGGGGGGGGGGGGGDEEGGGGGGGGGGGDDGGGGGGGGF>GGGFF>FFGFFGGGGFGGGDGCBB>FFGFGGFGGFFFFFFFFFFFF8)57@FFFF?FF<
@M04650:207:000000000-C238N:1:1101:15797:16899 1:N:0:19
ACTCCTACGGGAGGCAGCAGTGGGGAATATTGCACAATGGGGGAAACCCTGATGCAGCAACGCCGCGTGAGTGATGAAGGTTTTCGGATCGTAAAGCTCTGTCTTTGGGGAAGATAATGACGGTACCCAAGGAGGAAGCCACGGCTAACTACGTGCCAGCAGCCGCGGTAATACGTAGGGGGCTAGCGTTATCCGGATTTACTGGGCGTAAAGGGAGCGTAGGCGGATGATTAAGTGGGATGTGAAATACCCGGGCTCAACTTGGGTGCTGCATTCCAAACTGGTTATCTAG
+
GGGGGGGGGGGGGGGGGGGGGGGGGGGGGGGGGGGGGGGGGGGGGGGGGGGGGGGGGGGGGGGGGGGGGGGGGGGGGGGGGGGGGGGGGGGGGGGGGGGGGGGGGGGGGGGGGGGGGGGGGGGGGGGGGGGGGGGGGGGGGGGGGGGGGGGGGGGGGGGGGFEGGGGGGGGFGGGGGGGGGGGGGGGGGGGGGGGGGGGGGGGGGGGGGGGGGGGGGGGGGGGGGGGDGFGF??>FGGFGFGFFGFFDFCFFGDCD@FFFFFG=FGDBEFFFFFFFBAGBF7FFFF=BFFFF
@M04650:207:000000000-C238N:1:1101:17216:16903 1:N:0:19
ACTCCTACGGGAGGCAGCAGTGGGGAATATTGCACAATGGGGGAAACCCTGATGCAGCAACGCCGCGTGAGTGATGAAGGTTTTCGGATCGTAAAGCTCTGTCTTTGGGGAAGATAATGACGGTACCCAAGGAGGAAGCCACGGCTAACTACGTGCCAGCAGCCGCGGTAATACGTAGGTGGCGAGCGTTATCCGGATTTACTGGGCGTAAAGGGAGCGTAGGCGGATGATTAAGTGGGATGTGAAATACCCGGGCTCAACTTGGGTGCTGCATTCCAAACTGGTTATCTAG
+
GGGGGGGGGGGGGGGGGGGGFGGGGGGGGGGGGGGGGGGGGGGGGGGGGGGGGGGGGGGGGGGGGGGFGGGGGGGGGGGGGGGGGGGGGGGGGGFGGGGGGGGGGGGGGGGGGGGGGGGGGGGGGGGGGGGGGGGGGGGGGGGGGGGGGGGGGGGGGGGGGGGGGGGGGGGGGGGGGGGGGGGGGGGGGGGGGGGGGDGGGGGGGGGGGGGGGGGCGGGGGGGGGGEGGGGGFGGCGGFGFGFFFGGGFGGGGGGFFFFFGFGGFGDBFFFFFFFFFFGFFFGFFFFFAFFA
@M04650:207:000000000-C238N:1:1101:25652:16980 1:N:0:19
ACTCCTACGGGAGGCAGCAGTGGGGAATATTGCACAATGGGGGAAACCCTGATGCAGCAACGCCGCGTGAGTGATGACGGTCTTCGGATTGTAAAGCTCTGTCTTTGGGGACGATAATGACGGTACCCAAGGAGGAAGCCACGGCTAACTACGTGCCAGCAGCCGCGGTAATACGGAGGGTGCAAGCGTTAATCGGAATGACTGGGCGTAAAGGGCACGCAGGCGGTGACTTAAGTGGGATGTGAAAGCCCTGGGCTTAACCTAGGAATAGCATTTCATACTGGGTCGCTAG
+
GGGGGGGGGGGGGGGGGGGGGGGGGGGGGGGGGGGGGGGGGGGGGGGGGGGGGGGGGGGGGGDGGGGGGGGGGGGGGGGGGGEGGGGGGGGGGGGGGGGGGGGGGGGGGGGGGGGGGGGGGGGGGGGGGGGGFGGGGFGGGGGGGCGGGGGGGGGGGGFGGGGCGGGGGGGCFFFEGEGDGGGGGGGGGGGGGGGGGGGGFF7EGGGGGGGFGGGGGCGDGGGGGGGGGFF7@FGGGC>CFC7@GDGGFFGGGGF4:4<FFFCGFFGAFFF?44BFFFCFFFGFFFFFFFFF
@M04650:207:000000000-C238N:1:1101:21981:17010 1:N:0:19
ACTCCTACGGGAGGCAGCAGTGGGGAATATTGCACAATGGGCGCAAGCCTGATGCAGCCATGCCGCGTGTATGAAGAAGGCCCTAGGGTTGTAAAGTACTTTCAGTCGGGAGGAAGGCGTTGATGCTAATATCATCAGCGATTGACGTTACCGACAGAAGAAGCACCGGCTAACTCCGTGCCAGCAGCCGCGGTAATACGGAGGGTGCAAGCGTTAATCGGAATTACTGGGCGTAAAGCGCACGCAGGCGGTTGATTAAGTTAGATGTGAAATCCCCGGGCTTAACCTGGGA
+
GGGGGGGGGGGEFGGFGGGGGGGGGGGGFGFGGGGGGGGGGGFFFG@FCEFGGGGGGFGGGCG@B@FGDGGGDAFGGGGG,48F=FFFGGGGGGGGGGGGGGGGG?9FGECEGFEFDCCGGGGGGGG9FACEEGGGGGGGC>>@GE:FE@BFGGG7>7CGAECGG@FE78@:F7DFCGGFC8;B:<FD7:=C*=EEFF95C8*8CEGCE?C*;:8*CCGCCDEFF7CEGGGGFECC3>*>:C::)/9)>5>51C49=6BFGFGGBCC6@FF?B??F62CB5447/1/)8751
@M04650:207:000000000-C238N:1:1101:6050:17012 1:N:0:19
ACTCCTACGGGAGGCAGCAGTGGGGAATATTGCACAATGGAGGAAACTCTGATGCAGCAACGCCGCGTGAGCGATGAAGGTCTTCGGATCGTAAAGCTCTGTTTTTAGGGATGATAATGACAGTACCTAAGGAGGAAGCCACGGCTAACTACGTGCCAGCAGCCGCGGTAATACGTAGGTGGCGCGCGTTATACGGATTTATTGGGCGTAAAGGGAGCGTAGGCGGATACTTAAGTGGGATGTGAAATACTTGGGCTCAACCCGATTACTGCGTTCCAAACTGAGTATCTAG
+
FGGGGGGGGGGGGGGGGGGGGGGGGGGGDGGFGGGGGGGGE,F:FF@6EFGGGFFGGGGGGEGGGGGGDGGDGGC@CGGGE<FFFEG,BFEFFGGGGGGGCG,CDFAECFGCEGCA9FG<C<FBCFAFGF,,C<:+D<=FG=FGECCFEA>DC>,DFGG@FCC:CG8FGE*2DF@;,>7D,6DE*:ECCE5*+22;**3+?CFC+:871*:/C7CFEGGDEGE6EC5>/79+0+232*)*)7)9:>>7*20::C*)83=@?:/).)*(*97*)).),)2=@2:/)19446*)
@M04650:207:000000000-C238N:1:1101:27953:17015 1:N:0:19
ACTCCTACGGGAGGCAGCAGTGGGGAATATTGCACAATGGGGGAAACCCTGATGCAGCAACGCCGCGTGAGCGATGAAGGCCTTCGGGTCGTAAAGCTCTGTCCTCAAGGAAGATAATGACGGTACTTGAGGAGGAAGCCCCGGCTAACTACGTGCCAGCAGCCGCGGTAATACGTAGGGGGCTAGCGTTATCCGGAATTACTGGGCGTAAAGGGTGCGTAGGCGGTCTTTCAAGCCAGAAGTGAAAGGCTACGGCTCAACCGTAGTAAGCTTTTGGAACTGTAGGACTTGAGG
+
GGGGGGGGGGGGGGGGGGGGGGGGGGGGGGGGGGGGGGGGGGGGGGGGGGGGGGGGGGGGGGGGGGGGGGGGGGGGGGGGGGGGGGGGGGGGGGGGGGGGGGGGGGGGGGGGGGFGGGGGGGGGGGCEGGGGGGGGGGGGGGGGGGGGGGGGGGGGGGGGGGGFGGGGGGGGGGGGGGGGGGGDGGGGGGGGGGGGGGGGGGGGGGC5?CEGGGGGECDDDDEGGGGEGGFGFFGGGGFFFFFFGGGGFGGGGGGFE>FFGFGG>574@69*7BFFFBGF:>GFFFF?F468?(
@M04650:207:000000000-C238N:1:1101:23665:17022 1:N:0:19
ACTCCTACGGGAGGCAGCAGTGGGGAATATTGCACAATGGGGGGAACCCTGATGCAGCAACGCCGCGTGAGTGATGAAGGTTTTCGGATCGTAAAGCTCTGTCTTTGGGGAAGATAATGACGGTACCCAAGGAGGAAGCCACGGCTAACTACGTGCCAGCAGCCGCGGTAATACGTAGGTGGCGAGCGTTATCCGGATTTACTGGGCGTAAAGGGAGCGTAGGCGGATGATTAAGTGGGATGTGAAATACCCGGGCTCAACTTGGGTGCTGCATTCCAAACGGGTTATCTAG
+
GGGGGGGGGGGGGGGGGGGGGGGGGGGGGGGGGGGGGGGGGGGGGGGGGGGGGGGGGGGGGGGGGGGGGGGGGGGGGGGGGGGGGGGGGDGGGFGGGGGGGGGGGGGGGGGGGGGFGGGGGGGGGGFGGGGGGGGGGGGGGGGGGGGGGGGGGGFGGGGGGGGGGGGGGGD9GGGGGGG+<FCGEGGGGGGGFFGDEGGE9CGGGGGGGGCGGGGGGGGG=DEFGGD5C49?FFGGGGFC:DFFG7FGF7CCDGGFF>*66@FF?GDBFFFFFFF?26CB3(9@@EFF<F49
@M04650:207:000000000-C238N:1:1101:18742:17032 1:N:0:19
ACTCCTACGGGAGGCAGCAGTGGGGAATATTGCACAATGGGGGAAACCCTGATGCAGCAACGCCGCGTGAGTGATGAAGGTTTTCGGATCGTAAAGCTCTGTCTTTGGGGAAGATAATGACGGTACCCAAGGAGGAAGCCACGGCTAACTACGTGCCAGCAGCCGCGGTAATACGTAGGTGGCGAGCGTTATCCGGATTTACTGGGCGTAAAGGGAGCGTAGGCGGATTTTTAAGTGGGATGTGAAATACCCGGGCTCAACCTGGGTGCTGCATTCCAAACTGGGAATCTAG
+
GGGGGGGGGGGGGGGGGGGGGGGGGGGGGGGGGGGGGGGGGGGGGGFFGFGGGGGGGGGGGGGGGGG6CFEFEEGGGGGGFGGGFEGGGGGGFGGGGGGGGGFEGDGGGGGGGGGGGGGGGGGGGGFGFGGGGFGEGGGGGGGGGGGFGGGGGGGGGGGFGGGGGEGEGGGGGGGGGEGGGEFGCEGGCEGGGGGDEE5FGGGGGFFEEE5=FFDGGGGCEGEFEEE5>=F?FGGGFGFGFG69:>::?CDFGGGB)7@FFF<C><*-5?@=644@AAGFFFDFFFF0<=64
@M04650:207:000000000-C238N:1:1101:8238:17050 1:N:0:19
ACTCCTACGGGAGGCAGCAGTGGGGAATATTGCACAATGGGGGAAACCCTGATGCAGCAACGCCGCGTGAGTGATGAAGGTTTTCGGATCGTAAAGCTCTGTCTTTGGGGAAGATAATGACGGTACCCAAGGAGGAAGCCACGGCTAACTACGTGCCAGCAGCCGCGGTAATACGTAGGTGGCGAGCGTTATCCGGATTTACTGGGCGTAAAGGGAGCGTAGGCGGATGATTAAGTGGGATGTGAAATACCCGGGCTCAACTTGGGTGCTGCATTCCAAACTGGTTATCTAG
+
GGGGGGGGGGGGGGGGGGGGGGGGGGGGGGGGGGGGGGGGGGGGGGGGGGGGGGGFGGGGGGGGGEGGGGGGGGGFGGGGG9EFFGGGGGGGFGDGGGGGGGGGGGGGEGGGGGGGGGGGGGDFGFGFDDFGGFDGGGGGGGGGEGGGGGFGGGGGGGGGGFGGDGGGGGGGGGGFGGGCGGGGGGGGGGGGGGGGGGGGGGGGGGGGGGGGGGGGGGGCEGEGGGGECFGDFGGGGCF4?D@?CFGGFGGGGG:>DFFFG?GGFGGFFFF4)*=F>BCFFFGFBFF2>FFB
@M04650:207:000000000-C238N:1:1101:9196:17056 1:N:0:19
ACTCCTACGGGAGGCAGCAGTGGGGAATATTGCACAATGGGGGGAACCCTGATGCAGCCATGCCGCGTGAATGAAGAAGGCCTTCGGGTTGTAAAGTTCTTTCGGTGATGAGGAAGACTGGGGTGTTAATAGCACTTTAGGTTGACGTTAGTTACAGAAGAAGCACCGGCTAACTCCGTGCCAGCAGCCGCGGTAATACGGAGGGTGCAAGCGTTAATCGGAATGACTGGGCGTAAAGGGCACGCAGGCGGTGACTTAAGTGGGATGTGAAAGCCCTGGGCTTAACCTAGGAAT
+
GGGGGGGGGGGGGGGGGGGGGGGGGGGGGGGGGGGGGGGGGGGGGGGGGGGGGGGGGGGGGGGGGGGGGGGGGGGGGGGGGGFGGGGGGGGGFGGGGGGGGGGGGGGGGGGGGGGGGGFGGGGFGGDGGGGGGGGGFFGGGGGGGGGGGCFGGGGGGGGGGGGGGGGGGGGGGGGGGGFEEFGGGGGGGGGGGGGGGGFGDEEGEGGGGGGGGGGEGGGGGDEGGGGGGGGGFGDGDCFDFGFF33>DFGG3><DF*=BF96CFF:DBF?FFB?>536<FFF::FFFA3=FB<)
@M04650:207:000000000-C238N:1:1101:18021:17094 1:N:0:19
ACTCCTACGGGAGGCAGCAGTGGGGAATATTGCACAATGGGGGAAACCCTGATGCAGCAACGCCGCGTGAGTGATGAAGGTTTTCGGATCGTAAAGCTCTGTCTTTGGGGAAGATAATGACGGTACCCAAGGAGGAAGCCACGGCTAACTACGTGCCAGCAGCCGCGGTAATACGCAGGTGGCGCGCGTTATCCGGATCTACTGGGCGTAAAGGGAGCGTAGGCGGATTTTTAAGTGGGAGGTGAAATACCCGGGCTCAACTTGGGTGCTGCATTCCAAACTGGCCATCTAG
+
GGGGGGGGGGGGGGGGGGGGGFGGGGGGFGGFFGGGGGGGG@FCGGEGGGGGGGGGGGGGGGGGGGGGGGGGGGGGGGGGGFGGGGGDGGGGGGGGGGGGGGGFDAFFGGGGGGGFDCGFG@FGFFGGGGGG@F7FFADFG,@ED+<C,@E<C7<DFCFGGC7D:F8FF**2FG@71B@F24BE*/81=1;B<<*882*3<CGGGGF//7C5E?EFEGC7A78?55*CE6C77+2329<5)9)8>C>**0*0)/7).7?=?**:9<53)*/946*=-4C*.<7/)))(.96<
@M04650:207:000000000-C238N:1:1101:13022:17260 1:N:0:19
ACTCCTACGGGAGGCAGCAGTAGGGAATCTTCGGCAATGGACGAAAGTCTGACCGAGCAACGCCGCGTGAGTGATGACGGTCTTCGGATTGTAAAGCTCTGTCTTTGGGGACGATAATGACGGTACCCAAGGAGGAAGCCACGGCTAACTACGTGCCAGCAGCCGCGGTAATACGTAGGTGGCGAGCGTTGTCCGGATTTACTGGGCGTAAAGGGAGCGTAGGCGGATTTTTAAGTGGGATGTGAAATACCCGGGCTCAACCTGGGTGCTGCATTCCAAACTGGGAATCTAG
+
GGGGGGGGGGGGGGGGGGGGGGGGGGGGGGGGGGGGGGGGGGGGGGGGGGGGGGGGGGGGGGGGGGGGGGGGGGGGGGGGGGGGGGGGGGGGGGGGGGGGGGGGGGGGGGGGGGGGGGGGGGGGGGGGGDGGGGEGGGGGGGDGGGGGGGGGGFGGGGGGGGGGEGGGGGGGGGGGFGGGGGGGDGGGEGE8EGGGGDEFGGGGGGGGEEGGGGGF=DD<EGEGGGEGEGCFFGFG7CFFFGFFFGFGFC<FGGGDFFFFGFGGFC*4:FF?9@6=A>FFF>F6>)6:<F44
@M04650:207:000000000-C238N:1:1101:24088:17330 1:N:0:19
ACTCCTACGGGAGGCAGCAGTGGGGAATATTGCACAATGGAGGAAACTCTGATGCAGCAACGCCGCGTGAGCGATGAAGGTCTTCGGATCGTAAAGCTCTGTCTTTAGGGATGATAATGACAGTACCTAAGGAGGAAGCCACGGCTAACTACGTGCCAGCAGCCGCGGTAATACGTAGGTGGCGAGCGTTATCCGGATTTATTGGGCGTAAAGGGAGCGTAGGCGGATACTTAAGTGGGATGTGAAATACTTGGGCTCAACCCGAGTACTGCATTCCAAACTGAGTATCTAG
+
GGGGGGGGGGGGGGGGGGGGGGGGGGGGGGGGGGGGGGGGGGGGGGGGGGGGGGGGGGGGGGGGGGGGEGDGGGGGGGGGGGGGGGGGGGGGGGGGGGGGGGGGGGGFGGGGGGGGGGGGGGGGGGGGFGGGDGGDGGGGGGGGGGGGGGGGGGGGGGGGGGGGGGGGGGGGGGGCFGGGGGGGGGGGEEEGGGGGGGGGCFGGDGGGGGCGFEGGGGGGGGGGGGCEGGGGFGGGG45C@GFFFFGGFGGGGGGFFFFFGFGGFGGFFFFFFFFFFFG6FDGFF==AF?FA
@M04650:207:000000000-C238N:1:1101:10003:17335 1:N:0:19
ACTCCTACGGGAGGCAGCAGTGGGGAATATTGCACAATGGGGGAAACCCTGATGCAGCAACGCCGCGTGAGTGATGAAGGTTTTCGGATCGTAAAGCTCTGTCTTTGGGGAAGATAATGACGGTACCCAAGGAGGAAGCCACGGCTAACTACGTGCCAGCAGCCGCGGTAATACGTAGGTGGCGAGCGTTGTCCGGATTTACTGGGCGTAAAGGGAGCGTAGGCGGATTTTTAAGTGGGATGTGAAATACCCGGGCTCAACCTGGGTGCTGCATTCCAAACTGGGAATCTAG
+
GGGGGGGGGGGGGGGGGGGGGGGGGGGGGGGGGGGGGGGGGGGGGGGGGGGGGGGGGGGGGGGGGGGGGGGGGGEGGGGC=FGGGGGGC7FFGGFDGGGGFGGEEEEFGGGGGGGGGGGGGGGGGGGEBG8+F<FGGGGGGGGGGGGFGGGGGGCFGGGGGCFGDC@GGGGGGGGGGGDAFGG5E88CEG8:;FGGEGGGFGGGGGFGGEEGGFGGDGDGGGDCGGCEEDCC>CC?*9@GFGFFGGGF6F77DGGFF>FFGF99>G71>FFFFF4*6>FFFBGF>F43<FFF
@M04650:207:000000000-C238N:1:1101:16185:17348 1:N:0:19
ACTCCTACGGGAGGCAGCAGTGGGGAATATTGCACAATGGGGGAAACCCTGATGCAGCAACGCCGCGTGAGTGATGAAGGTTTTCGGATCGTAAAGCTCTGTCTTTGGGGAAGATAATGACGGTACCCAAGGAGGAAGCCACGGCTAACTACGTGCCAGCAGCCGCGGTAATACGTAGGTGGCGAGCGTTATCCGGATTTACTGGGCGTAAAGGGAGCGTAGGCGGATGATTAAGTGGGATGTGAAATACCCGGGCTCAACTTGGGTGCTGCATTCCAAACTGGTTATCTAG
+
GGGGGGGGGGGGGGGGGGGGGGGGGGGGGGGGGGGGGGGGGGGGGGGGGGGGGGGGGGGGGGGGGGGGGGGGGGGGGGGGGGGGGGGGGGGGGGGGGGGGGGGGGGGGGGGGGGGGGGGGGGGGGGGGGGGGGGGGGGGGGGGGGGGGGGGGGGGGGGGGDGGGGGGGGGGGGGGGGGGGGGGGECEGEGGGGGGGGGGGGGGCGGGGGGGFGGGGGGGGDGGGGGDGG:FGBFGGGGFFFDFFCGGGFCFGDGG@:FFFFBGGFGGBFFFFFFFFFF=4><F?FFF<:BB<
@M04650:207:000000000-C238N:1:1101:9397:17349 1:N:0:19
ACTCCTACGGGAGGCAGCAGTGGGGAATATTGCACAATGGGCGAAAGCCTGATGCAGCAACGCCGCGTGAGCGATGAAGGCCTTCGGGTCGTAAAGCTCTGTCCTCAAGGAAGATAATGACGGTACTTGAGGAGGAAGCCACGGCTAACTACGTGCCAGCAGCCGCGGTAATACGTAGGTGGCGAGCGTTATCCGGATTTACTGGGCGTAAAGGGAGCGTAGGCGGATGATTAAGTGGGATGTGAAATACCCGGGCTCAACTTGGGTGCTGCATTCCAAACTGGTTATCTAG
+
GGGGGGGGGGGGGGGGGGGGGGGGGGGGGGGGGGGGGGGGGGGGGGGGGGGGGGGGGGGGGGGGGGGGGGGGGGGGGGGGGGGGGGGGGGGGGGGFGGGGFFGGGGGGGGGGGGGGGGGGGGGGGGGGGGGGGGGGGGGGGGGGGGGFFGGGGGGGGGGGGFGGGC@:FEEGCEGGGGGGGCFGGDGGEGG7FGDGGG5?<FC9FC8EGGGFGGGGEGGGGGEGGGGCGFGGFCF<D4F9?<FFDCGGFGGGGGDE@FF@GFCFFGDFFF4=?BFFA<FBFA>?BBFA<F@<
@M04650:207:000000000-C238N:1:1101:26347:17358 1:N:0:19
ACTCCTACGGGAGGCAGCAGTGGGGAATATTGCACAATGGGGGAAACCCTGATGCAGCAACGCCGCGTGAGTGATGAAGGTTTTCGGATCGTAAAGCTCTGTCTTTGGGGAAGATAATGACGGTACCCAAGGAGGAAGCCACGGCTAACTACGTGCCAGCAGCCGCGGTAATACGTAGGTGGCGAGCGTTATCCGGATTTACTGGGCGTAGAGGGAGCGTAGGCGGATGATTAAGTGGGATGTGAAATACCCGGGCTCAACTTGGGTGCTGCATTCCAAACTGGTTATCTAG
+
GGGGGGGGGGGGGGGGGGGGGGGGGGGGGGGGGFGGGGGGGGGGGGGGGGGGGGGGGGGGGGGGGGGGGGGGGGGGGGGGGGGGGGGGGGGGGGGGGGGGGGGGGGGGGGGDGGGGGGGGGGGGGGGF9FGGGGGGGCGGGGGGGGGGGGAGCFFGGFGGGGGGGGGGGGDGGGFFGGGGGGGGGDGGGGGGFFGGGGGFCFFCFGGGEC5=CGGCCCGGGGCAGDCECF?77+:FGGFCFGFF7DFGFGFGGGGFEFFF??:76798:?44)=B?AAG?FBGF099<2092
@M04650:207:000000000-C238N:1:1101:6587:17361 1:N:0:19
ACTCCTACGGGAGGCAGCAGTGGGGAATATTGCACAATGGGGGAAACCCTGATGCAGCAACGCCGCGTGAGTGATGAAGGTTTTCGGATCGTAAAGCTCTGTCTTTGGGGAAGATAATGACGGTACCCAAGGAGGAAGCCACGGCTAACTACGTGCCAGCAGCCGCGGTAATACGTAGGTGGCGAGCGTTATCCGGATTTACTGGGCGTAAAGGGAGCGTAGGCGGATGATTAAGTGGGATGTGAAATACCCGGGCTCAACTTGGGTGCTGCATTCCAAACTGGTTATCTAG
+
GGGGGGGGGGGGGGGGGGGGGGGGGGGGGGGGGFGFGGGFGGGGGGGGGGGGGGFGGGGGGGGGGGGGGGGGGGGGGGGGGGGGGGGGGGGGGGDFGGGGGGGGGFFGGGGGDGGGGGGGGGGGGGGGFGGGGGGFGGGGGGGGGGGGGAFGGFFGFGGGGFGGGGEGGDGFGGGGGFDGGCGEEE>EGCEGGGGGDGGGGGGFFGGC55EFCG>8E<DCED5<*:55E4+:=C7?7D@*63?F7CCCFGFGDG3>B>?FGFGGF49:EFFFFFFFA9CF78C4=46)6945
@M04650:207:000000000-C238N:1:1101:20423:17363 1:N:0:19
ACTCCTACGGGAGGCAGCAGTGGGGAATATTGCACAATGGGGGAAACCCTGATGCAGCAACGCCGCGTGAGTGATGAAGGTTTTCGGATCGTAAAGCTCTGTCTTTGGGGAAGATAATGACGGTACCCAAGGAGGAAGCCACGGCTAACTACGTGCCAGCAGCCGCGGTAATACGTAGGTGGCGAGCGTTATCCGGATTTACTGGGCGTAAAGGGAGCGTAGGCGGATGATTAAGTGGGATGTGAAATACCCGGGCTCAACTTGGGTGCTGCATTCCAAACTGGTTATCTAG
+
GGGGGGGGGGGGGGGGGGGGGGGGGGGGGGGGGGGGGGGGGGGGGGGGGGGGGGGGGGGGGGGGGGGGGGGGGGGGGGGGGGGGGGGGGGGGGGGGGGGGGGGGGGGGGGGGGGGGGGGGGGGGGGGGGGGGGGGGGGGGGGGGGGGGGGGGGDGGGGGGGGGGGGGGGGGGGGGEFGGGGGGGGGGGEGGGGFGGGGGGGFFGGGGGEECFGGGGGGGCGGGGGEGGGGGGBFGGGGFGFGF?FGGGFFGGG:DB5@FFGFGGFGD<EFFF@FFFDFG45<FFFFF>A964
@M04650:207:000000000-C238N:1:1101:17484:17368 1:N:0:19
ACTCCTACGGGAGGCAGCAGTGGGGAATATTGCACAATGGGCGAAAGCCTGATGCAGCAACGCCGCGTGAGCGATGAAGGCCTTCGGGTCGTAAAGCTCTGTCCTCAAGGAAGATAATGACGGTACTTGAGGAGGAAGCCCCGGCTAACTACGTGCCAGCAGCCGCGGTAATACGTAGGTGGCGAGCGTTATCCGGATTTACTGGGCGTAAAGGGAGCGTAGGCGGATGATTAAGTGGGATGTGAAATACCCGGGCTCAACTTGGGTGCTGCATTCCAAACTGGTTATCTAG
+
EFGGGGGGGGGGGGGEGDGGAFGGGEGGGGGGGDEGGGGGGGEGDFGFGGDFFGGGGGGGGGGGEGGGGGGGGGGECFEGGGGGGGGGGGFFGGGGFGGGGGGCEEA?E@FGFDGGFGGGGDGEGGGGGGGGGGGGGGGDGGGDEEE@FFGGGFGGGDGGGGGGCGDCGC@C,CGFFCFGGFGGGGGGGGGGGGGGGGGGGGGG+AECEGGGGGGGGGDDEGGGGGGGGGGFFC>FGCFDFDF?GCGGFGF<7C75B@FFG?DGF7D:>B*=?FFFBFC=FF>494@ADFFA
@M04650:207:000000000-C238N:1:1101:28907:17369 1:N:0:19
ACTCCTACGGGAGGCAGCAGTGGGGAATATTGCACAATGGGGGAAACCCTGATGCAGCAACGCCGCGTGAGTGATGAAGGTTTTCGGATCGTAAAGCTCTGTCTTTGGGGAAGATAATGACGGTACCCAAGGAGGAAGCCACGGCTAACTACGTGCCAGCAGCCGCGGTAATACGTAGGTGGCGAGCGTTATCCGGATTTACTGGGCGTAAAGGGAGCGTAGGCGGATGATTAAGTGGGATGTGAAATACCCGGGCTCAACTTGGGTGCTGCATTCCAAACTGGTTATCTAG
+
[truncated: 19,225,002 more chars]
