# Supplementary material for: Captivity causes taxonomic and functional convergence of gut microbial communities in bats
Source: PeerJ. 2019 Apr 30;7:e6844. doi: 10.7717/peerj.6844 (PMC6499062; doi:10.7717/peerj.6844)
Supplement: Data S105 — Raw data of WFVs8. [file peerj-07-6844-s110.gz › ZTPSN18AB896-WFVs8_R2.fq]

@M04650:207:000000000-C238N:1:1101:21198:2215 2:N:0:19
TGACTACCGGGGTATCTAATCCTGTTTGCTCCCCACGTTTTCGCGCCTCAGCGTCAGTTACAGTCCAGTGAGTCGCCTTCGCCACTGGTGTTCTTCCTAATCTCTACGCATTTCACCGCTACACTAGGAATTCCTCTCTCCTCTCCTGCACTCTAGATAACCAGTTTGTAATGCAGCACCCAAGTTGTGCCCTGGTATTTCACATCCCACTTATTCATCCGCCTACGCTCCCTTTACTCCCATTAAATCCGGATATCGCTCGCCCCCTCCGTATTACCGCGGCTGCTTCCACGTATTTAGC
+
---8A<CFCC7:F7E@FF,CE@F-FFE@@F<@@@EFD<FFEG7,876@B88@@C:76C@<6,:CE@,,,,,5<,+8@FEC<::,?E<,EACBFED@EF,,C9@AF,,+7:CFEE95?7+=+64,9,,,,5AF=?,7769=4=DD8=@83,6<DB,=,6,,6A,,CDC,,,,623@8,+6=+++8@@,,+53@,,+@+5@CB+>+=*3;)3;88+5++2=+)/57);)06599@EA*1*6327*.++)/3/)((.*)3/(3(().*/49((4<(;54@*21(,(4((.))3)3(-,)4:))-
@M04650:207:000000000-C238N:1:1101:16230:2216 2:N:0:19
TGACTACTGGGGTTTCTAATCCTGTTCGCTCCCCACGCTTTCGAGCCTCAGCGTCAGTTACAGTCCAGAGAGTCGCCTTCGCCACTGGTTTTCTTCCTAATCTCTACGCATTTCACCGCTACACTAGTAATTCCACTCTCCTCTCCTTCACTCTAGATAACCAGTTTGTAATGCAGCACCCAAGTTGAGCCCGGTTATTTCACATCCCACTTAATCCTCCGCCTACGCTCCCTTTACTCCCAGTAAATCCTGATAACTCTCGCCACCTACGTCTTACCTCTTCTGCTGTCCCGTTTTTTTC
+
---8A,CF@@@@GFEFF,,CFFG-CFE,@FECEECF7:CFFG,,6@@FF8,C+BF7BFFAE<<EEF9,,9,8CC+@@FGG,B?,?A8,C,CFFFGFFG,,C<DEFFE,7,BCFF,<E+4=8>9FF,5,,5CEAE,AD>DDGGCFF@D,C?EFFF,4,@,,=<,,ADD;,3,:=A,6@+@DE7+,:=7,,,@7+++4+=FF9+;+=9DA5CDG5+?9+:>C-*5@2A)89C=9BG6*=5EC<(/;++)1;A6))2+/0)///,:(**33(((6(;,-<6-5)).:4)6))2)0(4((-2((.
@M04650:207:000000000-C238N:1:1101:14442:2313 2:N:0:19
CGACTACCGGGGTATCTAATCCTGTTTGCTCCCCACGCTTTCGTGCCTCAGCGTCAGTTACAGTCCAGAGAGCCGCCTTCGCTACTGGTGTTCTTCCTAATCTCTACGCATTTCACCGCTACACTAGGAATTCCACTCTCCTCTCCTGCACTCTAGATAACCAGTTTGGAATGCAGCACCCAAGTTGAGCCCGGGTATTTCACATCCCACTTAATCATCCGCCTACGCTCCCTTTACGCCCAGTAAATCCGGTTAACGCTCGCCACCTACGTATTACCGCGGCTGCTGGCACGTAGTTAGC
+
-8CCCGGGGGGGGGGGGGFFGGGFFFGGGGFFFGGGGGGGGGGGGGGGGGGGGGGBGFGGGGGGGGGGGG?CDGCCEGGGGGGGDFGGGGGGFGGGGG9DFCCEEGFGEFFGGGG9AE8=BFFGGGFFFGFG,,ECGGGGFFGFFGGGDGFFGG9EGGGGGDF=DFGGG,@D6>DEFDGFGGDFGGA7,;@CG7>EGGFFF+;BFFFA=GGG;FFFFFDD2C>9@):B2?26@FF381CGEFFFC7?7C;83()*7C(98-4<075::?712)34A7C01(409;<::2E<6:B0.3<).6
@M04650:207:000000000-C238N:1:1101:11060:2380 2:N:0:19
GGACTACAGGGGTTTCTAATCCTGTTTGCTCCCCACGCTTTCGAGCCTCAGCGTCAGTTACAGTCCAGAGAGTCGCCTTCGCCACTGGTGTTCTTCCTAATCTCTACGCATTTCACCGCTACACTAGGAATTCCACTCTCCTCTCCTGCACTCTAGATAACCAGTTTGGAATGCAGCACCCAAGTTGAGCCCGGGTATTTACAATCTCACTTAATCATCCGCCTACGCGCCCTTTCAGCCCAGTAAATCCGGATAACGCTCGCCACCTACGTATTCCCGCGGCTCCTAGCACGTAGTTAGC
+
?CCCC@FGGFGGFFGFGF9FFFEGGC@FGGGGGGGGDFECFGG8FGGGGGGGGGGGGCACCEFGGGGGGCGCCECEG@FEFCFG:=,CFFFGGFE<FGGFFFFGGGGGGGGGGFGG?+6=EGCGFFG8FGGGGFED9>9FGDF+1EFC@=EF8DGGGGGF33AFED=EBDFCFGF8FDC,CEGEBGF,,@@AE9EE>C,,=+,14A+4*5DFC72B9ACF2F45>4))()-(>8))+)+<*,447195:A>(6)776((,-(9(98,(53:?FG()2C-371(((,().+5+-484(3-6.
@M04650:207:000000000-C238N:1:1101:16655:2454 2:N:0:19
GGACTACCAGGGTATCTAATCCTATTTGCTCCCCACACTTTCGAGCCTAAGCGTCAGTGATAGCCTAAGTTTTCGCCTTCGCCACTGGTGTTCTTCCATATATCTACGCATTCCACCGCTCCACATGGAGTTCCAAAACTCCCTACTATACTCTAGACTTGCAGTTTCCAATGCATACAACCGTTAAGCAGTTGTATTTAACACCAGACTTGCAAATCCGCCCGCGCTCGCTTTACGCCCAGTCAATCCGGATAAGGCTTGCATCCTATGTATTACCGCGGCTGCTGGCACATAGTTAGCC
+
CCCCCGFGGGGDFGGEAFGGGGGGGGGGGGGGGGGGGGGGGGGGGGGGGGFEGGGGGGGGGGGGCGGGGGFCGGGGFFEFGCFGGGGGEGGGGFFCCGGFGGGGGGFFGGGGGDDFF@CDEEGGGGGGGFF@F<EFDFFGGGDDFGGDFF9DFFGGGGGGGG?F?FFGFGFGGCEFFGGGGFGGGD?=DFGFFFGGFDFGDAGFF+CC=GCFEGGGFFCDC9>55*)9:726546;D2=BF=;3CDEEC3><0D+)0/6(2=F5:AE<A2>A<9)-</47-2,(2450(*.*642.<+-:5
@M04650:207:000000000-C238N:1:1101:9158:2468 2:N:0:19
GGACTACCGGGGTATCTAATCCTGTTCGCTCCCCACGCTTTCGAGCCTCAGCGTCAGTTAAAGTCCAGAGAGTCGCCTTCGCCACTGGTGTTCTTCCTAATCTCTACGCATTTCACCGCTACACTAGGAATTCCACTCTCCCCTCCTGCACTCTAGATTCCCAGTTTGGAATGCAGCACCCAGGTTGAGCCCGGGTATTTCACATCCCACTTAAAAATCCGCCTACGCGCCCTTTACGCCCAGTAAATCCGGACACCGCTCGCCACCTACGTTTTACCGCGGCCTCTGGCACGTAGTTAGC
+
CCCCCGGC@FGGGEGGGGGGGGGGGGGGGGGGGGGGGGGGGGGGGGGGGGGGGGGGGGC<@FFEGGGGGGGCEFGGGGGGGDCGDEFGGGGGG,@?F<BGGCAFGGGGEGGEFFGGGCEGEGGGFGFGFFGGGGC<DCGFGGGFGD>,3AFFGGGG=,E9EGFGGCCDCFD,=BGGGFGC7+6>FDC6CFG*1@CC5@GGGFG61;C*:;*2/88:F2CD=<@DDFF)(:(7@CF3CFGCGFD;+;3)C@E;8@G(*-31(4)(*28:>F:((*447C0>00(((.(5)+(+,(((-+)).
@M04650:207:000000000-C238N:1:1101:17181:2507 2:N:0:19
GGACTACCGGGGTTTCTAATCCTGTTTGCTCCCCACGCTTTCGAGCCTCAGCGTCAGTTACAGACCAGAGAGCCGCCTTCGCCACTGGTGTTCCTCCATATATCTACGCATTTCACCGCTACACATGGAATTCCACTCTCCTCTTCTGCACTCAAGTCTCCCAGTTTCCAATGACCCTCCCCGGTTGAGCCGGGGGCTTTCACATCAGACTTAAGAAACCGCCTGCGCTCGCTTTACGCCCAATAAATCCGGACAACGCTTGCCACCTACGTATTACCGCGGCTGCTGGCACGTAGTTAGC
+
CCCCCGGGGGGGGGGGGGGGGGGGGGGGGGGGGGGGGGGGGGGGGGGGGGGGGGGGGGGGGGGGGGFGGGGGCFGGGGGGGGGGGGGGGGGGGGGGGGGGGGGGGGGGGGGGGGGGGGDGGGGGGGGGFFGGGGGGGGGGGGGFGGGGGFGFFGGGGGGGFGGG<FDGGGFFGGGGDFGGGGGGGGDC?FGGGGGGDCGGGFGFFG7A36FFF>++;3CG;G01?FFF0CBF6FFBF?CGG?1:FDADC?@FBFGFGF902?G:7C613:318<:AGF8739>>>BFF0539:618:::>2
@M04650:207:000000000-C238N:1:1101:6934:2513 2:N:0:19
GGACTACAGGGGTTTCTAATCCTGTTTGCTCCCCACGCTCTCGCGCCTCAGTGTCAGTTACAGACCAGAAAGTCGCCTTCGCCACTGGTGTTCCTCCATATCTCTACGCATTTCACCGCTACACATGGAATTCCACTTTCCTCTTCTGCACTCAAGTCTCCCAGTTTCCAATGACCCTCCACGGTTGAGCCGTGGGCTTTCACATCAGACTTAAGAAACCACCTGCGCGCGCTTTACGCCCAATAATTCCGGATAACGCTTGCCACCTACGTATTACCGCGGCTGCTGGCACGTAGTTAGC
+
CCCCCGGGGGGGGGGGGGGGGGGGGGGGGGGGGGGGGGGGGGGGGGGGGGGEGGGGGGGACFGGGGGGFGGGGGGDGGGGGGGGGGGGGGGGGGGDFGFGGGGGGGGGGGGGGGGGGGGGEFGGFFGGFFCGGGDGGGGEGGGFGGGGGGGFG8>EEA>FFG8DF9C;FGAAFCDEGGGGGGGEGGGCGG7E:EEEF5FGGFGFFD:CEGGF=>CGABGF=FADFF>E=D=BFGFEF;EGG;784>EFGA840>GFG?B?:?<77C::?8(42:(6<:19FBF;0:?77E0<0::(4<AB>
@M04650:207:000000000-C238N:1:1101:18091:2567 2:N:0:19
GGACTACTAGGGTTTCTAATCCTGTTTGCTCCCCACGCTTTCGAGCCTCAGCGTCAGTTACAGACCAGAGAGCCGCCTTCGCCACTGGTGTTCCTCCATATATCTACGCATTTCACCGCTACACATGGAATTCCACTCTCCTCTTCTGCACTCAAGTCTCCCAGTTTCCAATGACCCTCCCCGGTTGAGCCGGGGGCTTTCACATCAGACTTAAGAAACCGCCTGCGCTCGCTTTACGCCCAATAAATCCGGACAACGCTTGCCACCTACGTATTACCGCGGCTGCTGGCACGTAGTTAGC
+
CCCCCGGGGGGGGGGGGGGGGGGGGGGGGGGGGGGGGGGGGGGGGGGGGGGGGGGGGGGGGGGGGGGFFGGGGGGGGGGGGGGGGGGGGGGGGGGGGGGGGGGGGGGGGGGGGGDGGGGGGGGGGGGGFFGGGGGGGGGGGGGFGGGGGGGFGGFGEDCFGGGFDGGGGGGGGFGGG6DGGGGGGGEFGGGGGGGGGGGFFFGFFGF*36CGFFD7@3FG(590(=@E>GF@FGFAF1?EC60:GGFFCFFFFDC?GFFFB<GFGG:?436<<EFBFGFFF>9>BBF:?GFGFF::?G<).
@M04650:207:000000000-C238N:1:1101:8133:2638 2:N:0:19
GGACTACCGGGGTATCTAATCCTGTTTGCTCCCCACGCTTTCGCGCCTCAGTGTCAGTTACAGACCAGAAAGTCGCCTTCGCCACTGGTGTTCCTCCATATCTCTACGCATTTCACCGCTACACATGGAATTCCACTTTCCTCTTCTGCACTCAAGTCTCCCAGTTTCCAATGACCCTCCACGGTTGAGCCGTGGGCTTTCACATCAGACTTAAGAAACCACCTGCGCGCGCTTTACGCCCAATAATTCCGGATAACGCTTGCCACCTACGTATTACCGCGGCTGCTGGCACGTAGTTAGC
+
CCCCCGGGGDCEGGFFGGGFEGFGFGGGFEEEFGFFGGGGGGGFGGGDCGF<EEGGDEFGGGDGGGDGFGGGGGG7FGCBBEGFGGFFGGGGFFAFGGFG9ECFGFEEGGGGG9FGGGGDBFG89E@FFFFC,?EFCCDFGGCDFFG=EEGFGGGG,DF99DEA:9EAFFGGC9=CC=D6DF>CFG>FGGGDGGGGDGFFGADFFFGFFGC>CF:>CDG>=F?@E4>EB)6:05=>A2CC@7;(6:)6C?4>6>D<7(46319(*3(2:((.5@(:FC6(0109>(4)(/2+4?718:6>)
@M04650:207:000000000-C238N:1:1101:15465:2659 2:N:0:19
GGACTACCCGGGTTTCTAATCCTGTTTGCTCCCCACGCTTTCGCACTTGAGCGTCAGTATATTCCCAAGGGGCTGCCTTCGCCTTCGGTATTCCTCCACATCTCTACGCATTTCACCGCTACACGTGGAATTCTACCCCTCCCTAAAATACTCTAGCGACCCAGTATGAAATGCTATTCCTAGGTTAAGCCCAGGGCTTTCACATCTCACTTAAGTCACCGCCTGCGTGCCCTTTACGCCCAGTCATTCCGATTAACGCTTGCACCCTCCGTATTACCGCGGCTGCTGGCACGGAGTTAGC
+
CCCCCCEGGGGGGGGGGGGGGGGGGGGGGGGGGGGGGGGGFGGGGGGGGGGGGGGGGGFGGFFGFGGGGGGGGGGGGGGGGGGGGGFEGGGGGGGGG8FEEFGGGGGGGGFFGFGGGGEGGGGGGGCFFFGGGGCGFGGGGGGFFFGGGGGFGGGFB+68CFFFGGGFFC;,CFGCFGFFFGGGGFGCEDGGG>FGGG:CGCFFFGFFC7FFEGFCBCGG=GF>=A@B@G0=17AEFDGGE(,6D7?E77A?7:DFF((4((15FGFB6<FFF642CD(190;6;6?:27(0:23;?C5A5
@M04650:207:000000000-C238N:1:1101:19701:2756 2:N:0:19
GGACTACTAGGGTATCTAATCCTGTTTGCTCCCCATGCTTTCGCGCCTCAGCGTCAGTTATAGACCAGAAAGTCGCCTTCGCCACTGGTGTTCCTCCACATCTCTACGCATTTCACCGCTACACGTGGAATTCCACTTTCCTCTTCTATCCTCAAGCCTTCCAGTTTCCAATGACCTTCCACGGTTAAGCCGTGGGCTTTCACATCAGACTTAAAAGGCCGCCTGCGCGCGCTTTACGCCCAATAATTCCGGACAACGCTTGCCACCTACGTATTACCGCGGCTGCTGGCACGTAGTTAGC
+
CCCCCGGGGGGGGGGGGGGGGGGGGGGGGGGGGGGGGGGGGGGGGGGGGGGGGGGGGGGGGGGGGGGGGGGGGGGGGGGGGGGGGGGGGGGGGGGGGGGGGGGGFGGGGGGGGGGGGGGGGGGFGGGGGGGGGGGGGGGGGGGFGGGGGGGFGGGGGGGGGGGFDFGGGGGGGFGGGGGGFGGGGGGGGGGGGGEGGG7DDAGFFGGFFGGFFG8CFFGGFGFFFFFF9CBFFGFCFDGGGFFFGGFFGFF61>C?GFFBFFGFFGF?BFFF2@BBFG<BFB>(,3:?BE7F?BBFFGAB>
@M04650:207:000000000-C238N:1:1101:6386:2902 2:N:0:19
GGACTACTCGGGTTTCTAATCCTGTTCGCTCCCCACGCTTTCGAGCCTCAGCGTCAGTTACAGTCCAGAGAGTCGCCTTCGCCACTGGTGTTCTTCCTAATCTCTACGCATTTCACCGCTACACTAGGAATTCCACTCTCCTCTCCTGCACTCTAGCTAACCAGTTTGGAATGCAGCACCCAAGTTGAGCCCGGGTATTTCACATCCCACTTAATCATCCGCCTACGCTCCCTTTACGCCCAGTAAATCCGTATAACGCTCGCCCCCTACGTATTACCGCGGCTGCTGGCACGTCGTTAGC
+
@C-CC<FFGGGGGGGGGAFFGGGGGGGGGGGGGGGGGGGGGGGCCFEGGE@FGFGGDGGCGFFFGG@EAFFCEF@CGGGGGGDCGD<EFGGGGGGGGGF,CFGFDFG,C:FFGGFFG7CC4CEFF@F8FGGE;F,AEFGGGGGFFGG8F8EDGF,9,D3=DFF??FGG>89D?AFA?DFG6D>EFFA,4@7@76E495@DFAGAAF**);FD4+BC>*>F=GFA26>A@G@==EACFF*FFDF@+;5?FFA(:8<<F66(/4),**(-(8(,)A:)<7,(,(476<DF7E:A1:((-;6:A
@M04650:207:000000000-C238N:1:1101:11314:2908 2:N:0:19
GGACTACAGGGGTATCTAATCCTGTTTGCTCCCCACGCTTTCGCGCCTCAGTGTCAGTTACAGACCAGAAAGTCGCCTTCGCCACTGGTGTTCCTCCATATCTCTACGCATTTCACCGCTACACTAGGAATTCCACTCTCCTCTCCTGCACTCTAGATACTCAGTTTGGAATGCAGTACTCGGGTTGAGCCCAAGTATTTCACATCCCACTTAAGTATCCGCCTACGCTCCCTTTACGCCCAATAAATCCGGATAACGCTCGCCACCTACGTATTACCGCGGCTGCTGGCACGTAGTTAGC
+
CCCCCGGGGGGGGGGGGGGGGGGGGGGGGGGGGGGEGGGGGGGGGGGGGGGGGGGGGGGGGGGGGGGGGFGGGGGDGGGGGGGGGGGGGGGGGGGGGGDGGGGGGGGGGGGGGGGGGGGGGGFFAFGGGGGFGGGA,44=EGGFGGGGFGGFGGFGFEGGGGGGGGGGGGGGGGGGGGGEFEEEDGGGGCGGGCF9CFGGGFFAFCC>CGGGCFDFC7DCAFDFFF=D=DFB2?A4BDDFGFFFGD9CGF:>0)*773;7;9C13C?2,43?2A729:((((3921)3:G?F?1:4,AAA6
@M04650:207:000000000-C238N:1:1101:8922:2948 2:N:0:19
GGACTACCGGGGTGTCTAATCCTGTTTGCTCCCCACGCTTTCGCACCTGAGCGTCAGTCTTTGTCCAGGGGGCCGCCTTCGCCACCGGTATTCCTCCACATCTCTACGCATTTCACCGCTACACATGGAATTCTACCCCCCTCTACAAGACTCTAGCTGACCAGTCTTAGATGCCATTCCCAGGTTAAGCCCGGGGATTTCACATCTAACTTAATCAACCGCCTGCGTGCGCTTTACGCCCCGTAATTCCGATTAACGCTTGCACCCTCCGTATGACCGCGGCTGCTGGCACGGAGTTAGC
+
CCCCCFGFGGGGGGGGGGGGGGGGGGGFGGGGGGGGGGGGGGGGGEGFGF@FGGGGGGGGGGGGGGGGGGGGGGGGGGGGGGGGGGGGE>FFGGGGGGGGFGGGGGGFGGGGGGGGFGGGGFGGGGGGCGGGGGGGGGGGDGGFAFFGGGGFGDDGGGGGGFGFGGGGGFGGFGGGGCFGGGGGGGGFEFGGGEGGGDGGD@EFFFF+?DGF)@FCA<FC@CB?F59E?GF>3E:<??GG*(4<GG1>7@F??@C<F?04::FDGGFF<?936F(4:C609;B>>B??FC(<:(962C:A5
@M04650:207:000000000-C238N:1:1101:23719:2968 2:N:0:19
GGACTACTGGGGTTTCTAATCCTGTTTGCTCCCCACGCTTTCGAGCCTCAGCGTCAGTTACAGTCCAGAGAGTCGCCTTCGCCACTGGTGTTCTTCCTAATCTCTACGCATTTCACCGCTACACTAGGAATTCCACTCTCCTCTCCTGCACTCTAGATAACCAGTTTGGAATGCAGCACCCAAGTTGAGCCCGGGTATTTCACATCCCACTTAATCATCCGCCTACGCTCCCTTTACGCCCAGTAAATCCGGATAACGCTTGCCACCTACGTATTACCGCGGCTGCTGGCACGTAGTTAGC
+
CCCCCGGGFGGGGGGGGFFGGGGGEGGGGGGDGGGGGGGGGGG@<CFGGGGGGFGCGGGEEAFGGGGGGGGGGFGGGGGGGGGGGFGGGFGGG,@CFGFGFGGGGGGGGGGGGGFGGD6C>FEG,4EDFGGGGFGGCGF<EFGDFFG2EFFFGGGG9CC;FGGGFCF96>DGGGGGC6DGGGGGGFGEDFGA@6;+<C@AGFGFFGG6=DF+8>CEC6EFAFA99AAA(:9>=:FEFDEGG6;EGGFFGF>:6>DEG09((491*34:?B?FF70<C>:>6>F0,-))(:2E?,3.3C:).
@M04650:207:000000000-C238N:1:1101:16468:3027 2:N:0:19
GGACTACTAGGGTTTCTAATCCTGTTCGCTCCCCACGCTTTCGAGCCTCAGCGTCAGTTACAGTCCAGAGAGTCGCCTTCGCCACTGGTGTTCTTCCTAATCTCTACGCATTTCACCGCTACACTAGGAATTCCACTCTCCCCTCCTGCACTCTAGATTCCCAGTTTGGAATGCAGCACCCAGGTTGAGCCCGGGTATTTCACATCCCACTTAAAAATCCGCCTACGCTCCCTTTACGCCCAGTAAATCCGGACAACGCTCGCCACCTACGTATTACCGCGGCGTCTGGCACGTAGTTAGC
+
CCCCCGGGGGGGFGCGGGGGGGGGGGGGGGGGGGGGGGGGGGGGGGGGGGGGGGGGGEFGGGGGGGGGGGGGGGGGGGGGGGGGGGGGGGGGGGGGGGGGGG9BDCFGDEGCDGGFGGGDEGGGCGGGFGGG9FFGGGGGGGGFGGGGFFGFGGGDDAFGGGGGGGGGDGGGGGGGGFFFGGGGGGGGF7FFGGGGGGGFFFGFF5FFEFGGEGGGFFGGFGD=()5?5C@DFFFCF@CGG@?@GG3?GFF((:C<<9B126D>DC???B:7<789FFFFFF>0((-(3C:C:8((,0)5)
@M04650:207:000000000-C238N:1:1101:11223:3057 2:N:0:19
GGACTACTCGGGTTTCTAATCCTGTTTGCTCCCCACGCTTTCGAACCTCAGCGTCAGTTACAGTCCAGAGAGTCGCCTTCGCCACTGGTGTTCTTCCTAATCTCTACGCATTTCACCGCTACACTAGGAATTCCACTCTCCTCTCCTGCACTCTAGATAACCAGTTTGGAATGCAGCACCCAAGTTGAGCCCGGGTATTTCACATCCCACTTAATCATCCGCCTACGCTCCCTTTACGCCCAGTAAATCCGGATAACGCTCGCCACCTACGTATTACCGCGGCTGCTGGCACGTAGTTAGC
+
CCCCCGGGGGGGGGGGGGGGGGGGGGGGGGGGGGGGGGGGGGGGGGGGGGGGGGGEGFGGGGGGGGGGGGGGGGGGGGCFGGGGGGGGGGGGGGGGGGGGGGGGGGGGGGGGGGGGGGGDGGGGGGGGGGGGGGFGGFAFFDGDF@FGGGGFGFFGGGGGGGFGFAGGGCFFFFCGGGGFGFGFFFFDGGFFCGGGGGFF7>FF>FGFFGGG;@;CF?GG2CAD99AFFGF93<68F=EGG1<EGGE?FFFF;BG>DDF<<>GFCEF<7::?)+4:EFFF;029;:).:E10(.4:3F2A2
@M04650:207:000000000-C238N:1:1101:18695:3109 2:N:0:19
GGACTACAGGGGTTTCTAATCCTGTTTGCTCCCCACGCTTTCGAGCCTCAGCGTCAGTTACAGTCCAGAGAGTCGCCTTCGCCACTGGTGTTCTTCCTAATCTCTACGCATTTCACCGCTACACTAGGAATTCCACTCTCCTCTCCTGCACTCTAGATAACCAGTTTGGAATGCAGCACCCAAGTTGAGCCCGGGTATTTCACATCCCACTTAATCATCCGCCTACGCTCCCTTTACGCCCAGTAAATCCGGATAACGCTCGCCACCTCCGTATTACCGCGGCTGCTGGCACGTAGTTAGC
+
CCCCCGGGDGGGG7EGGGGGGGGGGGGGGGAFGGGG@F,CFGGGGGCFFGGGGGGGGGGCGC@FGGGGGFGGFGGGGGGGGGEGEAFGEGEGGGGG9FAFGFGGGG<FGGGGGGGGGGGGGGGGCGFCFFGGGCCFCC9FFD@9,4@D8EGFG,=F;@;DFGGGG,@D86@DDDGG8=A8=FCFGCEGGGFCEG8CD>FGFFGFCFCCEFGFE7:@BCFG>GFDAF?E@GFFFGACC@GEG;13CC?CFFF9<)9>FD2(/6/45E?3(49?:E?4CC6>>6>9>FF>:A1<,(4,4C4))
@M04650:207:000000000-C238N:1:1101:23190:3170 2:N:0:19
GGACTACCCGGGTATCTAATCCTGTTTGCTCCCCACGCTTTCGAGCCTCAGCGTCAGTTACAGTCCAGAGAGTCGCCTTCGCCACTGGTGTTCTTCCTAATCTCTACGCATTTCACCGCTACACTAGGAATTCCACCCTCCTCTCCTGCACTCTAGATAACCAGTTTGGAATGCAGTTCCCAAGTTGAGCCCGGGTATTTCACATCCAACTTAATCATCCGCCTACGCTCCCTTTACGCCCAGTAAATCCGGATAACGCTCGCCACCTACGTATTACCGCGGCTGCTGGCACGTAGTTACC
+
CCCCCGG,CFGGGGGGGGGGGGGGGGGGGGGGGGFGGDGGGGGCFGGFFGGGGGGDGGCDFGGGGFGG9CCFCECGGGGGGGGGGGGGGGGGGGGFGGDFGGGGGFCEGCFEFGGGGGGG7FFG9FFGGGGGGG9E,++ACDGFGG988,8DF=EG,39EEGFGFGGF>DDADGGG,+@DDB>EFGGGGGGG6CEC>FGGGFGCFGG;8DGGFFCCF4DC);)):A@F>GFBFGFFFFDGG7(6FGCCGFD9()57DD>?/(),9E?02>?:?GFBFG(42(((4().(:(<:14.4E>)4
@M04650:207:000000000-C238N:1:1101:9785:3232 2:N:0:19
GGACTACACGGGTTTCTAATCCTGTTTGCTCCCCACGCTTTCGAGCCTCAGCGTCAGTTACAGTCCAGAGAGTCGCCTTCGCCACTGGTGTTCTTCCTAATCTCTACGCATTTCACCGCTACACGTGGAATTCCACTCTTCTCTTCTGTACTCAAGTTTCCCAGTTTCCAATGACCGTTCGTGGTTGAGCCACGAGATTTCACATCAGACTTAAGAAACCGCCTGCGCGCGCTTTACGCCCAATAATTCCGGATAAGTCTCGCCACCTACGTATTACCGCGGCTGCTGGCACTTAGTTAGC
+
CCCCCGGGGGGGGGGGGGGGGGGGGGGGGGGGGGGGGGGGFGGGGGGGGGGGGGGGGGGGGGGGGGGGGGGGGGGGGGGGGGGGGGGGGGGGGGGGGGGGGGGGFGGGGGDGGGGGGEDDGGGGGGGGGEGGGGGGGGGGFFGFCFFF@CEFGGGGDGGGGGGGDDFGCFGCDGGGGGGFGGGGGGGFEGGGGGD@?CFGGFFFFCD5@GGG=CCFFFGGFGFFFF=>B4199CF<FFGGGF01>CC)@AF>0852*)))6(>25E?0(24?2::<F*4199;B11)4:C2+())--<444
@M04650:207:000000000-C238N:1:1101:16550:3241 2:N:0:19
GGACTACCCGGGTTTCTAATCCTGTTTGCTCCCCACGCTTTCGAGCCTCAGCGTCAGTTACAGTCCAGAGAGTCGCCTTCGCCACTGGTGTTCTTCCTAATCTCTACGCATTTCACCGCTACACCAGGAATTCCACTCTCCTCTCCTGCACTCTAGATAACCAGTTTGGAATGCAGCACCCAAGTTGAGCCCGGGTATTTCACATCCCACTTAATCATCCGCCTACGCTCCCTTTACGCCCAGTAAATCCGGATAACCCTCGCAACCTACGTATTACCGCGGCTGCGGGCACGTAGTTAGC
+
<CCCCGGCGGGGGDEFGGGGGGGGGGGGGGGGDFGEC:FEGG78FFGGGFGGGFGGGGG<@FGFGGGGGG8BEFEGGCFFGGGGDFF@FGFGFGGFFGFFGGGFFFGGFEGGGG9FFEGDEGF<,9AFC@?FGGDCDFFEGFGFG?9=FG88@,>D,=;EGGGGG,EEED,EFFAED88D+DDFGGGGGGGGGEC1<CEGDFCACG>9);>CEGGCC>EC=7)5>A@F>D=BDGFEF@GGGFF@+;7<:A36;A*7;((,(->():(,(.,8>G?2FG?>B>09>(-,7C>EF61(,<442
@M04650:207:000000000-C238N:1:1101:12808:3313 2:N:0:19
GGACTACAAGGGTTTCTAATCCTGTTTGCTCCCCACGCTTTCGAGCCTCAGCGTCAGTTACAGTCCAGAGAGTCGCCTTCGCCACTGGTGTTCTTCCTAATCTCTACGCATTTCACCGCTACACTAGGAATTCCACTCTCCTCTCCTGCACTCTAGATAACCAGTTTGGAATGCAGCACCCAAGTTGAGCCCGGGTATTTCACATCCCACTTAATCATCCGCCTACGCTCCCTTTACGCCCAGTAAATCCGGATAACGCTCGCCACCTACGTATTACCGCGGCTGCTGGCACGTAGTTAGC
+
CCCCCGGGGGGGGGGGGGGGGGGGGGGGGGGGGGGGGGGGGGGFGGGGGGGGGGGGGGGGGGGGGGGGGGGGGGGGGGGGGGGGGGGGGGGGGGGGGGGGGGGGGGGGGGGGGGGGGFGGGGGGGGGGGGGGGGGGGGGGGGGFGGGGGGGFGFGGGDGGGFGGGGGGGGGGGGGGGGGGDGFDEGGGGGGGGGGCGDFFGFCCEC*@=CDGFGGGFFGGDGF>9ADD5DFFFGFFF2CFGFDFGFCCGFF;DDGFG(320:C>DGF<FFFFF:(6CC:99BFF;:74:C?CBF??19<A4
@M04650:207:000000000-C238N:1:1101:7063:3360 2:N:0:19
GGACTACTCGGGTTTCTAATCCTGTTTGCTCCCCACGCTTTCGAGCCTCAGCGTCAGTTACAGTCCAGAGAGTCGCCTTCGCCACTGGTGTTCCTCCATATCTCTACGCATTTCACCGCTACACAGGGAATTCCACTTTCCTCTTCTGCACTCAAGTCTCCCAGTATCCAATGACCCTCCACGGTTGAGCCGTGGGCTTTCACATCAGACTTAAGAAACCACCTGCGCGCGCTTTACGCCCAATAATTCCGGATAACGCTTGCCCCCTACGTATTACCGCGGCTGCTGGCACGTCGTTAGC
+
CCCCCGGEGGGGGGGGGGGGGGGGGGGGGGGGGGGGGGGEFGGDGGGGGCGGGGGGGEFGGCFFGGGG<F?FCFGGGGGGGGDGGGFGGGGGG9=FE8BFFGFGGGFGGEGGGGGGGGGDCFGGC,AFFGGGGGGGC,9EEFFFCF;D9,@DGFGC;EFF=FD?F,@F;;?EG=AED?E=8FGEDFEFFGG>1@+@0*>FCFGF9F89@7DG4+2+:>CFBGAF)*55>D(46E>)+/CC70=(;>CFGFF9:>GFG03:-(1(*;9><F((.+56:C--2((,46??:C?G?6(3;E2(.
@M04650:207:000000000-C238N:1:1101:6318:3361 2:N:0:19
GGACTACCGGGGTTTCTAATCCTGTTTGCTCCCCACGCTTTCGAGCCTCAGCGTCAGTTACAGTCTAGAGAGTCGCCTTCGCCACTGGTGTTCTTCCTAATCTCTACGCATTTCACCGCTACACTAGGAATTCCACTCTCCTCTCCTTCACTCTAGATAACCAGTTTGGAATGCAGCACCCAAGTTGAGCCCTGGTATTTCACCTCCCACTTACTCATCCGCCTACGCACCCTTTACGCCCAGTAAATCCTGATAACGCTCGCAACCTACGTATTACCGCGACTGCTGGCACGTAGTTAGC
+
CCCCCFGFEEEGG7CGGGGGGGGGGGGGGGGGGGGGGGGGGGG8EFGG8@EFGGGGGGGGGGECF,CF<EEGG9FCFGGG<EB:?<FFGGGGGGGDAFFFGGGGGF<=FGGGGGGFGGEGGGFCFC,:,CFFFE,EDG8F,AD7@EE6,@EFGF9@B=,,,AF8FFA,@FFA6FDF,6DG++:8FCC7,DB67984=DGGGFG59C*38FGG5+5+=69F2C2=);@4(9@@DGF8+(BFF(/;:+13@A+7>FGCG19;49C():::?B((.@7<CFFB((-4(,)3(::C:4(24@9AB
@M04650:207:000000000-C238N:1:1101:19239:3362 2:N:0:19
GGACTACTGGGGTTTCTAATCCTGTTTGCTCCCCACGCTTTCGAGCCTCAGCGTCAGTTACAGTCCAGAGAGTCGCCTTCGCCACTGGTGTTCTTCCTAATCTCTACGCATTTCACCGCTACACTAGGAATTCCACTCTCCTCTCCTGCACTCTAGACTTCCAGTTTGGAATGCAGCCCCCAGGTTGAGCCTGAGTATTTCACATCCCACTTAAAAATCCGCCTACGCTCCCTTTACGCCCAGTAAATCCGGACAACGCTCGCCACCTACGTATTACCGCGGCTGCTGGCACGTAGTTAGC
+
CCCCCGGGGGGGGGGGGGGGGGGGGGGGGGGGGGGGGGGGGGGGGGGGGGGGGGGGGGGGGGGGGGGGGGGGGGGGGGGGGGGGGGGGGGGGGGGGGGGGGGGGGGGGGGGGGGGGGGGGGGGGGGGGGGGGGGGGGGCGGGGFGGGGGGGFGGGGGGGGGGGGGGGGGGGGGGGGGGGGGGDGG@FGGGGGGGGGGGGGGFGFFGGFFGGGFGFFFFGGBG2=FFF>ADBFDGFFFFCFGFFFC@EEGFE>FFGFG;>@FBDFGGF0(,4(3<:A<F<>B>>FFFFFBGBF<<<<??A<<
@M04650:207:000000000-C238N:1:1101:19244:3455 2:N:0:19
GGACTACACGGGTATCTAATCCTGTTTGCTCCCCACGCTTTCGAGCCTCAGCGTCAGTTACAGTCCAGAGAGTCGCCTTCGCCACTGGTGTTCTTCCTAATCTCTACGCATTTCACCGCTACACTAGGAATTCCACTCTCCTCTCCTGCACTCTAGATACTCAGTTTGGAATGCAGTACTCGGGTTGAGCCCAAGTATTTCACATCCCACTTAAGTATCCGCCTACGCTCCCTTTCCGCCCACTAAATCCGGATAACGCCCGCCACCTAGGACTTACCGCGGCTGCTGGCCCGTAGTTAGC
+
CCCCCGGGGGGGGGGGGGGGGGGGGGGGGGGGGEGGEGGGGGGGGGGGGGGGGGGGGGGGGGGGGGFGGGGGGGGG@FGGGCFEDFGGGFGGGGGGFGGGGGGGGGGGGGGGGGGGGDGGCCEGEFGGFAFGGGGGGGDCF?F?FFGFCFGFFGFFFFCFGFFFGCFFGGGGGGGGGGGGGGGGGGGFGGFGGGGC?9FGG7CBA?;687C8=8<2?*D;4F455;7*);9(5=?*+6EG*:(/;64<F4>0(0:9701(17D258((()())3).C*,-47>00().(2(1(,((,36).
@M04650:207:000000000-C238N:1:1101:15487:3483 2:N:0:19
GGACTACTGGGGTTTCTAATCCTGTTCGCTCCCCACGCTTTCGAGCCTCAGCGTCAGTTACAGTCCAGAGAGTCGCCTTCGCCACTGGTGTTCTTCCTAATCTCTACGCATTTCACCGCTACACTAGGAATTCCACTCTCCTCTCCTGCACTCTAGATACTCAGTTTGGAATGCAGTACTCGGGTTGAGCCCAAGTATTTCACATCCCACTTAAGTATCCGCCTACGCTCCCTTTACGCCCAATAAATCCGGATAACTCTCGCCACCTACTTATTACCGCGTCTTCTGGCACGTGTGTAGC
+
CCCCCEGGGGGGGGGGGGGGGGGGGGGGGGGGGGGGGGGGGGGGGGGGGGGGGGGGGGGGGGGGGGGCFGGGGGGCEGGGGGGGGGGGGGGGGGFGGGGGGGGGGGGGGGEGGGGGGGGGGGGGGGGGFEFGGGFDFFFGGGGFGGGGGGGFGGGCFFGFFGGGGGGGGGFFDFGGGGGGGGGGGGGDCFGCGGGGGGCDGFGFF5FAEGGGFGFGFF:EDG>2AAA>@C@>DCFEF>GGGF?3*:9?>;.315<E4/))61C(*3:?:()).<2)<:36>(2((.)62<.+,4(((;:A<
@M04650:207:000000000-C238N:1:1101:24452:3499 2:N:0:19
GGACTACTCGGGTTTCTAATCCTGTTCGCTCCCCACGCTTTCGAGCCTCAGCGTCAGTTACAGTCCAGAGAGTCGCCTTCGCCACTGGTGTTCTTCCTAATCTCTACGCATTTCACCGCTACACTAGGAATTCCACTCTCCTCTCCTGCACTCTAGATACTCAGTTTGGAATGCAGTACTCGGGTTGAGCCCAAGTATTTCACATCCCACTTAAGTATCCGCCTACGCTCCCTTTACGCCCACTAAATCCGGATAACGCTCGCCACCTACGTATTACCGCGGCTGCTGGCACGTAGTTAGC
+
CCCCCGGGGGGGGGGGGGGGGGGGGGGGGGGGGGGGGGGGGGGFGGGGGFGGGGGGGGGGGGGFGGGGAEGGEGEGGGGGGGEGGGGGGGGGGAFFGGGGGAFGGGGGGDGGGGGGGGGDGGFGFGGGGGGGGBEGFGDGGGGFGGGGGGGFGGGFGGGGGGFGGGGGGCGGGGGF=DF8FCEDGGGGGGGGGGGFGCFECFB=FGF>C57FEGFGFCECAGAAFFADAGFBBGFFFFGGGD((*;.6DFFFDD<3;0;<?FGB3;?:0368>F?AFD?BBFFF60::>E7<<176?C2AA
@M04650:207:000000000-C238N:1:1101:8369:3523 2:N:0:19
GGACTACACGGGTATCTAATCCTGTTCGCTCCCCACGCTTTCGAGCCTCAGCGTCAGTTACAGTCCAGAGAGTCGCCTTCGCCACTGGTGTTCTTCCTAATCTCTACGCATTTCACCGCTACACTAGGAATTCCACTCTCCTCTCCTGCACTCTAGATACTCAGTTTGGAATGCAGTACTCGGGTTGAGCCCAAGTATTTCACATCCCACTTAAGTATCCGCCTACGCTCCCTTTCCGCCCAATAAATCCGGATAACGCTCGCCACCTACGTATTACCGCTGCTGCTGGCACGTAGTTAGC
+
CCCCCGGGGGGGGGGGGGGGGGGGGGGGGGGGGCCFCFGFGGGGGGGFGGGGGCGGGFFFGGGGGGCFFGEGGGGGGGGGFGGG>FGGGGEFFDFFGGGGGGGGFDFCGGGGGGGGGGGDEGFGGCGGGGGGGGFGF?9FEFGFGEFGGGGFGGG,DFCGFFGGGGGGCGFGFGGAEGGGGFGGGGGFFGFGGGGGFGFFGFGFFGFFFGGF7FGGFFGGDG==>A2?@D>FFGA4+(;FGFD(*;C<C;:><:3@F<1((6D2*8<<B>0.<7><FD(((--:>?FB>E3?:??B?94)6
@M04650:207:000000000-C238N:1:1101:6706:3540 2:N:0:19
GGACTCCTGGGGTTTCTAATCCTGTTTGCTCCCCACGCTTTCGCACCTGAGCGTCAGTCATTGTCCAGGGGGCCGCCTTCGCCACCGGTATTCCTCCACATCTCTACGCATTTCACCGCTACACATGGAATTCTACCACCCTCGACAAGACTCTAGCTGACCAGTCTTAGATGCCATTCCCAGGTTAAGCCCGGGGATTTCACTTCTAACTTAATAAACCGCCTGCGTGCGCTTTACCCCCAGAAATGCCGATTAACGCTTGCACCCTCCTTATTCCCACGGCTGCTGGCCCTGAATTAGC
+
CCCCC,C<FFFEGG;FEEGGGGFFGFDDGG,EFEGGEGGGCGDECCFFDF,CFEFGDFC,CC,,CFGFG76:+CEGEC7FFDGGG<BF+@DFGGFD<,?FGF;FFDGG7@GGGCAFBF88CEGD@,,B8F9FFGFF8,,@BD=*@B++8@DAFEC7FF9,5@?FF@7@,@9;D,@2,=2,993*@BFGGG,14*=E49,>+1=+=8F+>FGGACC+1.<C(/62;:0:(/3((::<@)3//40(*2))*9<(,)14:4(,28C)9*,:(4,.)<<)<D)41((44(,)35(/(.4))+-).
@M04650:207:000000000-C238N:1:1101:7867:3540 2:N:0:19
GGACTACTCGGGTATCTAATCCTGTTTGCTCCCCACGCTTTCGAGCCTCAGCGTCAGTTACAGTCCAGAGAGTCGCCTTCGCCACTGGTGTTCTTCCTAATCTCTACGCATTTCACCGCTACACTAGGAATTCCACTCTCCTCTCCTGCACTCTAGATACTCAGTTTGGAATGCAGTACTCGGGTTGAGCCCAAGGATTTCACATCCCGCTTAAGTATCCGCCTACGCTCCCTTTACGCCCAATAAATCCGGGTAACGCTGGCAACCTACGTATTACCTCGTCTGCTGGCACGTAGGTAGC
+
CCCCCGGGF@FFGGGGFGGGGGCFGGGGGGGGGGGGFDGGFGG,6CFFFFGGGGGG@;,CEFC@FFGGFC,B9FCGGGDGGGGGEGGGGGGGGFGGGAFGFCEGGGGG7FGDGGGGAEGDGGGCG,AEFFGGFGGG8D9FGGDFGGGGC8EFDACG,E,,@=EGGGA=EGGGGGFCA+,CD@CEGDECGGGG676++=BFFFG79*C*);?D=CD++*>:)C<9DFD)//595F;C65BFG,=1*;)9+481(.16C160((1(*242,4444C?<:7)8?,(.(-))(1,+2,.2(3)))
@M04650:207:000000000-C238N:1:1101:16837:3584 2:N:0:19
GGACTACACGGGTTTCTAATCCTGTTCGCTCCCCACGCTTTCGAGCCTCAACGTCAGTTACAGTCCAGAGAGTCGCCTTCGCCACTGGTGTTCTTCCTAATCTCTACGCATTTCACCGCTACACTAGGAATTCCACTCTCCTCTCCTGCACTCTAGATACTCAGTTTGGAATGCAGTACTCGGGTTGAGCCCAAGTATTTCACATCCCACTTAAGTATCCGCCTACGCTCCCTTTACGCCCAATAAATCCGGATAACGCTCGCCACCTACGTATTACCGCGGCTGCTGGCACGTAGTTAAC
+
CCCCCGGGGGGGGGGGGGGGGGGGGGGGGGGGGEGGGGGGGGGGGGGGGF,CFFGGGGGGGGGGGGGCFGGEFFFEGGGE=:??FFFFEEGGGGGGFFEAFGFFCFGGGECFFGGGGGGGGGFGGGGGFGFFFFFGGGFGGGGFFDC8FFFFGFGGGGGGGGGGGGGCEGGGGGGAEFGFGFG7>78@?FDCFCGCCGGGGF9BFFG58DGGCDCFF?GG9FF)-;74>49@@,;*+5*FC3,39:9?G4.:():>*611(3D05;31:??()+.)+226>0((43:B7E:<<?<1-<<))
@M04650:207:000000000-C238N:1:1101:5898:3602 2:N:0:19
GGACTACAGGGGTATCTAATACTGTTTGCTCCCCACGCTTTCGAGCCTCAGCGTCAGTTACAGTCCAGAGAGTCGCCTTCGCCACTGGTGTTCTTCCTAATCTCTACGCATTTCACCGCTACACTAGGAATTCCACTCTCCTCTCCTGCACTCTAGATAACCAGTTTGGAATGCAGCACCCAAGTTGAGCCCGGGTATTTCACATCCCACTTAATCATCCGCCTACGCTCCCTTTCAGCCCAGTAAATCCGGATAACGCTCGCCACCTACGCATTACCGCGGCTGCTGGCACGTCGATAGC
+
CCCC,CEGGGGEGGGG,CFF,<CFGGGGFGGGGGGGGGGGGFGFGGGGGGGGGGGGG@FFACGFC,CEC<EF@@CCCFCGGGGCFGFEF@GEF9EF9FGFAF;EG9?7F@FEGGGGGCECEFFGGCGGBEDFCEGCFGCFFD=BF8D?FDFFGFGGGCDFCGFCAEEFGGGGGGFGFGF8AFGGACFGGGGGGEGEGC=:;;DCAFFFEGFFF>+5+9D7A>>AFF))85>95?F4B*6FG(5(++1)16)(15*;C(2;?BD>3*:BB?:(,;?AG7(-(4;B(32)5E?F1((.(/.1)
@M04650:207:000000000-C238N:1:1101:14236:3628 2:N:0:19
GGACTACTAGGGTATCTAATCCTGTTCGCTCCCCACGCTTTCGAGCCTCAGCGTCAGTTACAGTCCAGAGAGTCGCCTTCGCCACTGGTGTTCTTCCTAATCTCTACGCATTTCACCGCTACACTAGGAATTCCACTCTCCTCTCCTGCACTCTAGATAACCAGTTTGGAATGCAGCACCCAAGTTGAGCCCGGGTATTTCACATCCCACTTAATCATCCGCCTACGCTCCCTTTACGCCCAGTAAATCCGGATAACGCTCGCCACCTACTTATTACCGCGGCTGCTGGCACGTAGTTAGC
+
CCCCCGGGGGGGGGGGGGGGGGGGGGGGGGGGGGGGGGGGGGGGGGGGGGGGGGGGGGGGGGGGGGDFGGDEGGGGGGGGEGGGGGGGGGFFGGGGGGGGGGGGGGGGGGGGGGGGGGGGGEGGFGGGCGGGGGGGGGGGGGGFGCGGGGGFGGAE9EGGGGGGGGCFGGGGGGGGGGGGGGG?FAFGFGGGGDGGGDGCFFGFFFG*)3AFECFGFEGGFGFAFFFFFGFFFGF:A@CEGFDFGG3?DAA0;ADEG?;0?9DBDE::::)-)<44@*(46>BF9<7?>G:E?((,,A<>>
@M04650:207:000000000-C238N:1:1101:7119:3655 2:N:0:19
GGACTCAGGGGTATCTAATCCTGTTTGCTCCCCACGCTTTCGCACTTGAGCGTCAGTATATTCCCAAGGGGCTGCCTTCGCCTTCGGTATTCCTCCACTTCTCTACGCATTTCACCGCTACACGTGGAATTCTACCCCTCCCTAAAATACTCTAGCGACCCAGTATGAAATGCTCTTCCTAGGTTAAGCCCAGGGCTTTCACATCCCACTTAAGTCACCGCCTTCGTGCCCTTTACGCCCAGTCCTTCCGATTAACGCTTGCACCCTCCGGATTACCCCGGCTGCTGGCCCGGAGTTAGCC
+
CCCCCF<CECE@,E9FF,;FF<66CC,CCFGGGGGGGFED<C@,@:,,?,@77@@@,CFA@,,6ECFGGGCGECEF9FC:FGEGGGDFFGG,CF=FFG,5?<,ADGCC,??CECGE@EGCEBFCG8B=BFGFFEFEFD@FEDC88E=DFE4+7>6EFG6@E,66,@C,3C>9@9,@787,<DCBFA99CD:,15*@>C@FC9;;FCFF=GF76+5+984/7D((7A@>95BBBFF<57C<<1(.*;)7C3)/6)+.7(:(48*89E1,-((,1/5>+*((,((-(4:32*,:(,(8:7).4
@M04650:207:000000000-C238N:1:1101:24420:3661 2:N:0:19
GGACTACCCGGGTTTCTAATCCTGTTTGCTCCCCACGCTTTCGAGCCTCAGCGTCAGTTACAGTCCAGAGAGTCGCCTTCGCCACTGGTGTTCTTCCTAATCTCTACGCATTTCACCGCTACACTAGGAATTCCACTCTCCTCTCCTGCACTCTAGATAACCAGTTTGGAATGCAGCACCCAAGTTGAGCCCGGGTATTTCACATCCCACTTAATCATCCGCCTACGCTCCCTTTACGCCCAGTAAATCCGGATAACGCTCGCCACCTACGTATTACCGCGGCTGCTGGCACGTAGTTAGC
+
CCCCCGGGFGGGGGGGGGGGGGGGGGGGGGFGGGGGGGGGGGGGGGGGGGGGGGGGGGGGGGGGGGGGGGGGGGGGGGGGGDGGGGGGFGGGGGGGGGGGCGGGGGGGGGGFGGGG<CEGGEFGFGGGGFGGGCFGGGGGFDGFFGGGGGFFGGGF@,@>EFGGG;=EEGG9=FFCFGFFGFFGGGGGFFGFGGGEDC9CDFF?6A5?@GGGFGC>F?G7>*<A=A-?2D@BBG48B=E<F?6(1;?EGFFB?B<@GDB386D;DC:4328.5C26@*24691>BB?FFGFFFF704+-6-
@M04650:207:000000000-C238N:1:1101:25459:3687 2:N:0:19
GGACTACTAGGGTTTCTAATCCTGTTTGCTCCCCACGCTTTCGAGCCTCAGCGTCAGTTACAGTCCAGAGAGTCGCCTTCGCCACTGGTGTTCTTCCTAATCTCTACGCATTTCACCGCTACACTAGGAATTCCACTCTCCTCTCCTGCACTCTAGATAACCAGTTTGGAATGCAGCACCCAAGTTGAGCCCGGGTATTTCACATCCCACTTAATCATCCGCCTACGCTCCCTTTACGCCCAGTAAATCCGGATAACGCTCGCCACCTACGTATTACCGCGGCGGCTGGCACGTAGGTAGC
+
CCCCCFGGGGGGGGGGGGGGGGGGGGGGGGGGGGGGGGGGGGGGGGGGGFFGGGGGGGGGGGGGGGGGGGGGGGGGGGGGGGGGGGFGGGGGGGGG9F9FCGGGDEFFEGGGGGGFGEECEGGFGGFCFFGFGFDA=>EFGGGFGGGGGGGFGDB;FCFGGGGGFFFGGFD9?FGFGGGGDCD=FFFF88FFGGGGGGC7CFGFFFC6=>FGFGGG>EFFAGAAAFDF2D>@B?FFFDGGC@FFGD57FA3:@BG<;33,6,19*/4((50(.<049741(49((42(-C06340((3524
@M04650:207:000000000-C238N:1:1101:15329:3688 2:N:0:19
GGACTACTGGGGTTTCTAATCCTGTTTGCTCCCCACGCTTTCTAGCCTCAGCGTCAGTTACAGTCCAGAGAGTCGCCTTCGCCACTGGTGTTCTACCTAATCTCTACGCATTTCACCGCTACACTAGGAATTCCACTCTCCTCTACTGCACTCTAGCTAACCAGTTTGGAATGCAGCACCCAAGTTGGGCCCGGGTACTTCACATTCCACTTAATCATCCGCCTACGCTCCCTTTCCGCCCTGTAAATCCGGACAACGCTTCCCACCTACGTATTACCGCGGCGCCTGGCACTAGTGTGTC
+
C<CC8C8F<<,+77FFEA<FC996E<@EF@F,C@@++6,BCC,ECEC,,,;,68,@CCFAFGGF9,6,,C,,C@+7C:4A,68,,A,6:,:,59,,CFE=<F9F,99?FGC7,C95?:C6++,:4A,:EF<F9?;FFGGFGGFF,EF,,,>+@D,4,4474A,1:,@D+8;=AG8D,68,6=683,6,@=3@91+1=*,@CB?>1+?+0<BC52+5+*2=5C)5);949*(87<A*+8***(,/:+9CF))(/8/(*.0(/(*.2:32,,(.)2,6<>((-(,((4(8BF(9())..3),-
@M04650:207:000000000-C238N:1:1101:15100:3720 2:N:0:19
GGACTACCAGGGTATCTAATCCTGTTTGCTCCCCACGCTTTCGAGCCTCAGCGTCAGTTACAGTCCAGAGAGTCGCCTTCGCCACTGGTGTTCTTCCTAATCTCTACGCATTTCACCGCTACACTAGGAATTCCACTCTCCTCTCCTGCACTCTAGATAACCAGTTTGGAATGCAGCACCCAAGTTGAGCCCGGGTATTTCACATCCCACTTAATCATCCGCCTACGCTCCCTTTACGCCCAGTAAATCCGGATAACGCTCGCCACCTACGTATTACCGCGGCTGCTGGCACGTAGTTAGC
+
CCCCCFFGGGGGGGGGGGGGGGGGGGGGGGGGGGGGGGGGFFGGFFGGGGGGGGGGGFGGGGGGGGGGFGGFFGGGGGGGFGGGGGGGGFGEGGGGGGAGGGGGGGFGGGGGGGGFFGGGGGGGCFFGFGGGGGGGGG8<EFGBFGGGGFGFGGGGFE,EFFGGAFC=88@FFGGGGGFFGEGGG99:?FGGGGDGGGGGGFGFBGGFFGGGFGGFC5DGFGFADF49(*6>-C46FFEEFD<EG+9?>FE1;BD4489?<;D19???B??B7E?DGG?B9(-4;<777C?G?F:03265)
@M04650:207:000000000-C238N:1:1101:13484:3758 2:N:0:19
GGACTACAGGGGTATCTAATCCTGTTTGCTCCCCACGCTTTCGCACCTGAGCGTCAGTCTTTGTCCAGGGGGCCGCCTTCGCCACCGGTATTCCTCCAGATCTCTACGCATTTCACCGCTACACCTGGAATTCTACCCCCCTCTACAAGACTCTAGCCTGCCAGTTTCGAATGCAGTTCCCAGGTTGAGCCCGGGGATTTCACATCCGACTTGACAGACCGCCTGCGTGCGCTTTACGCCCAGTAATTCCGATTAACGCTTGCACCCTCCGTATTACCGCGGCTGCTGGCCCGGAGTTAGC
+
CCCCCGGGGGGGGGGGGGGGGGGGGGGGGGGGGGGGGGGGGGGGGGGGGGGGGGGGGGGGGGGGGGGGGGGGGGGGGGGGGGGGGGGGGGGGGGGGGGGGGGGGGGGGGGGGGGGGGGGGGGGGGGGGGGGGGGGGGGGGGGGFGGGGF:@AFGGFGGGGGGGGGGGGGGGGGGGGGCFGGFGGGGDEGGGGGGGGDDGC>8;@FGG>7CGC8FFDFFFGBD>0?F>BBGFB;GFFFFGEG0:BC7ADGFF((5CAC<;2:?CFGGFBFB;??E:AGG:>>;949<)3(/(/7704(C)-.
@M04650:207:000000000-C238N:1:1101:10781:3794 2:N:0:19
GGACTACTAGGGTATCTAATCCTGTTTGCTCCCCACGCTTTCGAGCCTCAGCGTCAGTTACAGTCCAGAGAGTCGCCTTCGCCACTGGTGTTCTTCCTAATCTCTACGCATTTCACCGCTACACTAGGAATTCCACTCTCCTCTCCTGCACTCTAGATAACCAGTTTGGAATGCAGCACCCAAGTTGAGCCCGGGTATTTCACATCCCACTTAATCATCCGCCTACGCTCCCTTTAAGCCCAGTAAATCCGGATAACGCTCGCCACCTACGTATTACCGCGGCTGCTGGCACGGAGTTCGC
+
CCCCCGGDFDFGGFGGGGGGGGGGGEGGDFG,CFFGGG:CGGGGGGEFC@FGGF:FG<,EFCFGGGGGGFFGCCFG:FGFGFEGGGGGAFG79AD5AFFAF9CEFG,DFGGGGGGFEFEDEFGFGGGGGAEGAFD93@@<E=F7DF9=EFCD8,>DFFFGCFCEA>DFDEF,+CE9D88DC@+@@FFGGGG?7CE6++,@+15;9?FFCFG79D<9+*5:>G=A=9<A2D@B2E49+8BF=25>F+8@=)>;@EGA*(3(267.*/8:2?6?)<:AGF<09607013:?7,+,((4(;)((
@M04650:207:000000000-C238N:1:1101:10879:3805 2:N:0:19
GGACTACCGGGGTATCTAATCCTGTTCGCTCCCCACGCTTTCGAGCCTCAGCGTCAGTTACAGTCCAGAGAGTCGCCTTCGCCACTGGTGTTCTTCCTAATCTCTACGCATTTCACCGCTACACTAGGAATTCCACTCTCCCCTCCTGCACTCTAGATTCCCAGTTTGGAATGCAGCACCCAGGTTGAGCCCGGGTATTTCACATCCCACTTAATCATCCGCCTACGCTCCCTTTACGCCCAGTAAATCCGGACAACGCTCGCCACCTACGTATTACCGCGGCTGCTGGCACGTAGTTAGC
+
CCCCCCFGGGGGGGGGGGGGGGGGGGGGGGGGGGGGGGGGGGGGGGGGGGGGGGGGGGGGGGGGGGGGGGGGGGGGGGFGGGGGGFGGGGGGGGGGGGGFGGGGGGGGGGGGGGGGGGGDGGGGGGGGGGGGGGGGGGGGFGGFGGGGGGGFGGGGGGGGGGGGGGGGGGFGGGGGGGGGEGGGGGGGGG?C@EEGGGGGGFGFFFGFFGGGCFG>AEGGDGDFFFDFDGFDFGFFFFGGEFFEGGFFGFFFFFGFG9B?:6DFDG682:2.2C:)<>:6;>99((8::GBGFF????)66
@M04650:207:000000000-C238N:1:1101:12025:3827 2:N:0:19
GGACTACCAGGGTATCTAATCCTGTTTGCTCCCCACGCTTTCGTGCCTCAGCGTCAGTTACAGTCCAGAGAGCCGCCTTCGCTACTGGTGTTCCTCCTAATATCTACGCATTTCACCGCTACACTAGGAATTCCACTCTCCTCTCCTGCACTCAAGTCCTACAGTTCCAAAAGCTTACTACGGTTGAGCCGTAGCCTTTCACTTCTGGCTTGAAAGACCGCCTACGCACCCTTTACGCCCAGTAATTCCGGATAACGCTAGCCCCCTACGGATTACCGCCGCTGCTGGCACGTAGTTTGCC
+
CCCCCGGGGGGGGFGGGGGGGGGGGGFFGGGGGGGGGGGGGGGGGGGGGGGGGEGGGGGGGGGGGGGGGGGGGGGGGGGGGC:FGGGGFGGGGGGGGGFFGGGGGGGGGGGGGGDGGGGGGGGGFAEGFEFGGGGGGGGGGGGB@FGGGGGFGGGGFCFFGGGFGFFEGFGE=FFGDDFGFEGGG7>,,@34CEGC?FG,++,?*2DF5*;*0*5<63DC9D>4445?@G?BBFFFE;GD*1=C7+9CGF>(/:>;D;72(.CBGG018(((,;,5C5((4((-042:::)/43::>7).3
@M04650:207:000000000-C238N:1:1101:13783:3914 2:N:0:19
GGACTACCAGGGTATCTAATCCTGTTCGCTCCCCACGCTTTCGCGCCTCAGCGTCAGTTACAGACCAGAGAGTCGCCTTCGCCACTGGTGTTCCTCCACATCTCTACGCATTTCACCGCTACACGTGGAATTCCACTTTCCTCTTCTGCACTCAAGCTTCTCAGTTTCCAATGACCGCTTGTGGTTAAGCCACAAGATTTCACATCAGACTTAAGAGGCCGCCTGCGCGCCCTTTACGCCCAATAATTCCGGACAACGCTTGCCACCTACGTATTACCGCGGCTGCTGGCACGTAGTTAGC
+
CCCCCGGGGGGGGGGGGGGGGGGGGGGGGGGGGGGGGGGGGGGGGGGGGGGGGGGGGGGGGGGGGGGGGGGGGGGGGGGGGGGGGGGGFGGGGGGGGGGGGGGGGGGGGGGGGGGGGGGGGGGFEGGGGGGGGGGGGGGGGGGFGGGGGFGFGGGGG?DC,AEFGGGGGGGGGFGGGGGGG3DGBFGFFGGGGF,;>FGF7@FF9CFCBGGF4DCCF=GDFGFFFF2?07@@(;87@?EGGD;(;>CEGFFF<:78<(2:6<G7*A:12>(44FB>FG3,4(3970.27C(084(3<F)6.
@M04650:207:000000000-C238N:1:1101:17320:3933 2:N:0:19
GGACTACCAGGGTTTCTAATCCTGTTCGCTCCCCACGCTTTCGAGCCTCAGCGTCAGTTACAGTCCAGAGAGTCTCCTTCGCCACTGGTGTTCTTCCTAATCTCTACGCATTTCACCGCTACACTAGGAATTCCACCCTCCCCTCCTGCACTCTAGATTCCCAGTTTGGAATGCAGCACCCAGGTTGAGCCCGGGTATTTCACATCCCACTTAAAAATCCGCCTGCGCTCCATTTACACCCAGTAAATCCGACCCCCGCCCCCCACCTACGTATTACCACGGTGGCTGGCCGTTAGTTAGC
+
<B<BCGDE8E,@FEEGFGFFDAFGGGFEGCEGFGCE+C@@FFCDFCGFG<<6CF7C,69EGCF6@<FG<@C@C@,CF@?:D:EGGGC@DBFGGGDDD,B9E?;;>EECC7=?FFCC9?6=8B==9:F8EB<=FFFC,69<7?E618,,E=,0D9>=@=;=,5@,33@DE8E9+,3,=?FD+3DD<>,@F7>1:6:EGFB:++,?BD*0>CF8A:=7A)>*);>A(69EB79(/48*=02?F;;@+:5)1;5(,))()3,4;(>;5C:30,(..9()0:))(((-(.(4:5,*-:(()2).6
@M04650:207:000000000-C238N:1:1101:12747:3968 2:N:0:19
GGACTACACGGGTTTCTAATCCTGTTTGCTCCCCACGCTTTCGTGCCTCAGCGTCAGTTACAGTCCAGAGAGCCGCCTTCGCTACTGGTGTTCCTCCTAATATCTACGCATTTCACCGCTACACTAGGAATTCCACTCTCCTCTCCTGCACTCAAGTCTTACAGTTCCAAAAGCTTACTACGGTTGAGCCGTAGCCTTTCACTTCTGGCTTGAAAGACCGCCTACGCACCCTTTACGCCCAGGAATTCCGGATAACGCTAGCCCCCTACGTATTACCGCGGGCGCTGGCACGTAGTTAGCC
+
CCCCCGGGGGGGGDGGGGGGGGGGGGGGGGGGGGGGGGGGGGGGGGGGGFGGGGGGGGGFGGGGGGGGGGGGGGGGGGGGGGGGGGGGGGGGGGGGGGGGGFGGGGGGGGGGGGGGGGGGGGGGFFGGGGGGGGGGGGGGGFGFGGCGGGGFGGDGFGGGGGGGGGGGGGGGGGFFFFGGGGGGGGGGGGEGEGGCGGGFFF9BFGGFFCGGFGG>FFGGFG==BEFFFGFB=EFCB;EF:((/;C;EGFFF?D>EGF(43(2:<E9?633<2<923*((-((((((-4:2*(.8(6+-64
@M04650:207:000000000-C238N:1:1101:6374:3968 2:N:0:19
GGACTACTCGGGTTTCTAATCCTGTTTGCTCCCCACGCTTTCGAGCCTCAGCGTCAGTTACAGTCCAGAGAGTCGCCTTCGCCACTGGTGTTCCTCCATATATCTACGCATTTCACCGCTACACATGGAATTCCACTCTCCTCTTCTGCACTCAAGTCTCCCAGTTTCCAATGACCCGCCCCGGTTGAGCCGGGGGCTTTCACAGCAGACTTAAGAAACCGCCTGCGCTCGCTTTACGCCCAAGAACTCCGGACAACGCTTGCCACCTTCGTATTACCGCGGCTGCTGGCCCGTATTTAGC
+
CCCCCGGG8FGGGEEFGGGGGGGGGGGGGGGGGGGGGGGGGGGFGGG@EFDGGGEEGGGGGGGGFGGG,9CBEFGGGGGGGGGGGGGGFE,CFGFFG,,CEGGFAEGFG>CFFGGGGGGD@G9F,,CFF<FFEEDGGF4=EGGFA;EFFGFFG8EDF==F8F?8AFGGGF;D87A,,+1@>>EEGG>5AGG*1@55C<FGGFC++;D434C+):@1;3CFF39D(;1>93(2:>5<F:EGD:-(0>(->FE0-)13>91:?<*4228(),(.:F:ADF?B>F9176077E0:((4((<-).
@M04650:207:000000000-C238N:1:1101:23335:3979 2:N:0:19
GGACTACTGGGGTTTCTAATCCTGTTTGCTCCCCACGCTTTCGAGCCTCAGCGTCAGTTACAGTCCAGAGAGTCGCCTTCGCCACTGGTGTTCTTCCTAATCTCTACGCATTTCACCGCTACACTAGGAATTCCACTCTCCTCTCCTGCACTCTAGATAACCAGTTTGGAATGCAGCACCCAAGTTGAGCCCGGGTATTTCACATCCCACTTAATCATCCGCCTACGCTCCCTTTACGCCCAGTAAATCCGGATAACGCTCGCCACCTACGTATTACCGCGGCTGCTGGCACGTAGTTAGC
+
CCCCCGGGGGGGGGGGGGGGGGGGGGGGGGGGGGGGGGDGGGGGGGGGGGGGGFGGGGGGGGGGGGGGGGGGGGGGGGGGGGGGGGGGGGGGGGGGGGFGGGGGGGGGGGGGGGGGGGGGGGGGCGGFGGGGGGGGGGGGGGGFGGFGGGGFFFGGGDFGGGGGGFCCECFGGGGGGGGGGGGGGGA=@CGGGGGGGGGGGFGF>C>FEGGGFGFD+6AD=FFFDFFFF:=BF7AEFFGEG@1;+@EEGFFFFFDE=;FD@@G>3C??FF?BFGFAGGB;>BFFFB0:?E?GF?7??7)64
@M04650:207:000000000-C238N:1:1101:20108:3986 2:N:0:19
GGACTACTAGGGTTTCTAATCCTGTTTGCTCCCCACGCTTTCGAGCCTCAGCGTCAGTTACAGTCCAGAGAGTCGCCTTCGCCACTGGTGTTCTTCCTAATCTCTACGCATTTCACCGCTACACTAGGAATTCCACTCTCCTCTCCTGCACTCTAGATAACCAGTTTGGAATGCAGCACCCAAGTTGAGCCCGGGTATTTCACATCCCACTTAATCATCCGCCTACGCTCCCTTTACGCCCAGTAAATCCGGATAACGCTCGCCACCTACGTATTACCGCGGCTGCTGGCACGTAGTTAGC
+
CCCCCGGGGGGGGGGGGGGFGGGGGGGGGGGGGGGGGGGGGGGGGDGGGGGGGGGGGGGGGGGGGGGGGGGGGGGGGGGGGGGGGGGGFGGGGGGGGGGGGGGGGGGGGGGGGGGGGGGGGGGGFGGGGGGGGFGGGGGGGGGFGGGGGGGFGCFGGG9EGGGGGGFGGGGGGGGFGGGGGGGGGGGGGGGGGGGGDGGG7CFFFGCF=FGGFGGGF<DFFGFADAAEFGB=5C;>FFGGGD@EGCEEGFFBF:D<429;?BG0/;63:?B72F?FGF06>>B60:)7:E8<?241(+-.)
@M04650:207:000000000-C238N:1:1101:25083:4072 2:N:0:19
GGACTACCAGGGTTTCTAATCCTGTTTGCTCCCCACGCTTTCGAGCCTCAGCGTCAGTTACAGTCCAGAGAGTCGCCTTCGCCACTGGTGTTCCTCCTAATCTCTACGCATTTCACCGCTACACCTGGAATTCCACTCTCCTCTCCTGCACTCTAGCTAGCCAGTTTGGCATTCCGCACCCAAGTTGAGCCCGGGTAATTCACAACCCCACTAAACAACCCCCCTCCCCCCCTTTAACCCCATGAAATCCGGAAAACGCCTCGCCCCTCCCGATTTCCGCCGCCGCTTGCACGTAGTTTAC
+
CCCCCGG,CFGGGGGGGGGGGGGGGGEFGGGGGGGGDGGGGGG<8FCEGGGGGGGGGGGGFCFCFGGGA<FF6EFGGGGGGGGGGGGGGGGGG9FGG,,CFFGGGGGGEGGGGGGGGGGGDFGGC,AFFGGGGD,ECB,ABFGFDGGGGGGFGDGG,=E,@B,1,3:;@@D9+,,6++++6+3@,@;;9>CG9@5*0*@;7+9@**<*)**4)C2;8784(16(()()().((2A)+)24<(,3*262*903()).2(((,(*-/*4410(((*((+:44(-((((((45)33,(((3)).
@M04650:207:000000000-C238N:1:1101:23956:4087 2:N:0:19
GGACTACCCGGGTTTCTAATCCTGTTTGCTCACCACGCTTTCGAGCCTCAGCGTCAGTTACAGTCCAGAGAGTCGCCTTCGCCACTGGTGTTCTTCCTAATCTCTACGCATTTCACCGCTACACTAGGAATTCCACTCTCCTCTCCTGCCCTCTAGATAACCAGTTTGGAATGCAGCACCCCAGTTGAGCCCAGGTATTTCACATCCCACTTAATCATCCGCCTACGCTCCCTTTACGCCCAGTAAATCCGGATAACGCTCGCCACCTACGTATTACCGCGGCTGCTGGCACGTAGTTAGC
+
@CCC@FGA<FFGFFFFGFGGDEGFGC<EFAG,CCECCEGGGGFCEFEGGFFFGGGGCGF9CEFDFCFFAE@FG9FFEC=FFB:FC<FE<F=:F,@FG9,:?<=FGAF@7:B=5<@F<BEGGGF,,:FEE<,9C?=?D8=BFGGCGFGGF,4;D8EFE8DE?FG8CD:DC8@,2AE,=+6=++@8@DE,1>7;,1;FD;;79@F;FDGA@F9=7>9++*@C9FDF964AA?29:FF962;*<2(6@>?EFA5(3)8;C19((684CE<::08?D<7207((-76;30:?:58FFB:3(054)
@M04650:207:000000000-C238N:1:1101:24326:4161 2:N:0:19
GGACTACACGGGTATCTAATCCTGTTTGCTCCCCACGCTTTCGAGCCTCAGCGTCAGTTACAGACCAGAGAGCCGCCTTCGCCACTGGTGTTCCTCCATATATCTACGCATTTCACCGCTACACATGGAATTCCACTCTCCTCTTCTGCACTCAAGTCTCCCAGTTTCCAATGACCCTCCCCGGTTGAGCCGGGGGCTTTCACATCAGACTTAAGAAACCGCCTGCGCTCGCTTTACGCCCAATAAATCCGGACAACGCTTGCCACCTACGTATTACCGCGGCTGACGGCACGTAGTTAGC
+
CCCCCGGGGGGGGGGGGGGGGGGGGGGGGGGGGGGGGGGGGGGGGGGFGGGGGGGGGGGGGGGGGGGGGGGGGGGGGGGGGGGGGGGGGGGGGGGGGGGGGGGGGGGGGGDGGGFGGGG>CEGGGGGGEFCFEGGGGGGGGGGFC=;DFFEFGGFGGGGGGEDFFFFFGGDFFGGGFFGGGEEGGDGGGGGGGGEGGGGCGFGFFGCFFGF7>FGFFFGGFD@D;F95(:9>?GFBF?ECE:2:DDAFGFE0(>GFF>FF:1F27C::????F704CC3>BFFBF(((-:3::3:B3@A<)
@M04650:207:000000000-C238N:1:1101:20125:4181 2:N:0:19
GGACTACTCGGGTATCTAATCCTGTTCGCTCCCCACGCTTTCGTTCCTCAGCGTCAGTTACTGCCCAGAGACCCGCCTTCGCCACCGGTGTTCCTCCTGATATCTGCGCATTTCACCGCTACACCAGGAATTCCAGTCTCCCCTACAGCACTCAAGTCTGCCCGTATCGCCTGCACGCCCACAGTTAAGCTGCGGGATTTCACAAACGACGCGACAAACCGCCTACGAACTCTTTACGCCCAGTAATTCCGGACAACGCTCGCACCCTACGTATTACCGCGGCTGTGGGCACGTAGTTCAC
+
CCCCCEGGGGGGGGGGGGGGGGGGGGGGGDGGGGGGGGGGGGGGGGGGGGGGGFGGGGGGGGGGGGGGGGGFGGGGGGGGFGGGGGEGFGFGGG;FFGGGGGGGGGGGGDGGGGGGGGGDGGGGGGGGGGG8FFGG=DF<EFGFFFEDCFGFGFGGGGGGGGFCFG?D=CE+=CFGGGGECGGCE9;ECGFGGGGGCCC6B+?B=4??@<<39)>D51:C>GF(17171<6AAGF462?E5(34*?><GF?>:BD(*(42:9C9DD?:1(((.7:AGGBFF9291(((-*(:1.3,4@)).
@M04650:207:000000000-C238N:1:1101:22657:4184 2:N:0:19
GGACTACAAGGGTTTCTAATCCTGTTTGCTCCCCACGCTTTCGCGCCTCAGCGTCAGTTACAGACCAAAAAGCCGCCTTCGCCACTGGTGTTCTTCCTAATCTCTACGCATTTCACCGCTACACTAGGAATTCCACTCTCCTCTCCTGCACTCTAGACTTCCAGTTTGGAATGCAGCCCCCAGGTTGAGCCTGAGTATTTCACATCCCACTTAAAAATCCGCCTACGCTCCCTTTACGCCCAATAAATCCGTATAACGCTCGCCACCTACGTATTACCGCGGCTGCTGGCACGTAGTTAGC
+
CCCCCFGGGGGGGGGGGGGGGGGGGGGGGGGGGGGGGGGGGGGGGGGGGGGGGGGGGGGGGGGGGGGGGGGGGGGGGGGGGGGGGGGGGGGGGGGGGGGGGGGGGGGGGGGGGGGGGGGGGGFGGFGEGGGGGGGGGGGGGGGFGFGGGGGFGGGGGGGGGGGGGGGGDFGGGGGGG+@EGGGGGGGFGGGGGGGFFGFEFFGFF*;AEFGGFFGFFDF4AFFADF>B2C=B=FFCFFGG7;;;GGE3+=8?@FGEFFFF66D>CCB?FF134A(6+:(1((-6;0))4=2A<4((,A9<6
@M04650:207:000000000-C238N:1:1101:20662:4201 2:N:0:19
GGACTACTCGGGTATCTAATCCTGTTTGCTCCCCACGCTTTCGAGCCTCAGCGTCAGTTACAGTCCAGAGAGTCGCCTTCGCCACTGGTGTTCTTCCTAATCTCTACGCATTTCACCGCTACACTAGGAATTCCACTCTCCTCTCCTGCACTCTAGATAACCAGTTTGGAATGCAGCACCCAAGTTGAGCCCGGGTATTTCACATCCCACTTAATCATCCGCCTACGCTCCCTTTACGCCCAGTAAATCCGGATAACGCTCGCCACCTACGTATTACCGCGGCTGCTGGCACGTAGTTAGC
+
CCCCCGGGGGGGGGGGGGGGGGGGGGGGGGGGGGGGGGGGGGGGGGGGGGGGGGGGGGGGGGGGGGGGGGGGFGGGGGGGGGGGGGGGGGFGGGGGGGGGGGGGGGGGGGGGGGGGGGGGGGGG9AFGGGGGGGGGFGGGFDGFGGGGGGGFGGGGGGEGGGGGGGGGCGGFGGGGGGGGGGGGGGGGGGGGGGGGGGGGGFGFFGGFFGGGFGGGFEGCDGFFFFDB>D=BDFAEFFGGG;45C7CCGFF00ADFG@B??@G;C5<?FB?:):2<FD?>>013>?FDFG:E:?0:?F<<4
@M04650:207:000000000-C238N:1:1101:12282:4217 2:N:0:19
GGACTACAAGGGTATCTAATCCTGTTTGCTCCCCACGCGTTCGAGCCTCAGCGTCAGTTACAGTCCAGAGAGTCGCCTTCGCCACTGGTGTTCTTCCTAATCTCTACGCATTTCACCGCTACACTAGGAATTCCACTCTCCTCTCCTGCACTCTAGATAACCAGTTTGGAATGCAGCACCCAGGTTGAGCCCGGGTATTTCACATCCCACTTAATCATCCGCCTACGCTCCCTTTACGCCCCGTAAATCCGGATAACGCACGCCACCTACGTATTACCGCGGCTGCGGGAACGTACGTGCC
+
<9CCCFFFFFFGGGFEGGGAFGFGEFGFGGCFDGGC::+86@FEFGGGFDFGGGEGGGCFGC@@@FGGGGGCFGGGGGDEFFE@CFGG?FFFGGGADGGGD<;FGFEGE::CFFGGFGGGG+CECFGGGG<4FBAFGGEFGGGBFGFFGGGBFD>7,EFGG826C>DFGGGCFCC28DFCEF,8F,4,@@FCC>5*<DC<9=C96CCAEGGF;F9CFFGGFFDDD;5?D<@2::69F(;<*(6?D3=):/57;58A64;(49G33=<::412)<0)3*4;>(4>>(((4*(2487((2((,
@M04650:207:000000000-C238N:1:1101:5769:4224 2:N:0:19
GGACTACTGGGGTATCTAATCCTGTTTGCTCCCCACGCTTTCGCACCTGAGCGTCAGTCTTTGTCCAGGGGGCCGCCTTCGCCACCGGTATTCCTCCACATCTCTACGCATTTCACCGCTACACATGGAATTCTACCCCCCTCTACAAGACTCTAGCTGACCAGTCTTAGATGCCATTCCCAGGTTAAGCCCGGGGATTTCACCTCTAACTTAATCAACCGCCTGCGTGCGCTTTACGCCCCATAATTCCGCACAACGCTTGCCCCCTCCTTATTACCGCGGCTACTGGCCCGGAGTTATC
+
CCCCCGGG,FFGGGGGGGGGGGGGGGGGGGGGGGGGCGGGGGGGGGGFAFEGGFGGEFGGCCCFGGGG?,+@FFGGGGGGGGGGG<FGGGGGGGGGG,EFFFGFDAGGGGGGGGGGGGGGDGGG,,??FGGGGACG,6+>EDGFDFF8,,D?C9CEAFDFFCFGFCGFGC9ECF8<<=CEG98DEGC?GD?;*9CE<C7CDFG46?D/7+:C3;7;;.=C1C;6,A(0:D(-,C>>B(;?C((.9C>AGFF(-)13C>FB(1C:<F;9(((.)<A9CF(44((,(..))/,:6(((-0)-.
@M04650:207:000000000-C238N:1:1101:12585:4249 2:N:0:19
GGACTACAGGGGTTTCTAATCCTGTTCGCTCCCCACGCTTTCGAGCCTCAGCGTCAGTTACAGTCCAGAGAGTCGCCTTCGCCACTGGTGTTCTTCCTAATATCTACGCATTTCACCGCTACACTAGGAATTCCACTCTCCTCTCCTGCACTCAAGTCCTACAGTTCCAAAAGCTTACTACGGTTGAGCCGTAGCCTTTCACTTCTGGCTTGAAAGACCGCCTACGCACCCTTTACGCCCAGTAATTCCGGATAACGCTAGCCCCCTACGCAATACCTCGGCTGCTGGCACGTAGTTAGCC
+
CCCCCGGFGGGGGGGGGGGFGGGGGGGGGGGGGGGGGGGGGGF@FGGGGGGGGGGGGCFGGGGGGGGFGGFFEFBGEGGGGGGGGFFG9FFGGGGGGFEFFGGGGGGGGFGGGGGGGGGDGGGF,EFFFFFDFFGGFCFGGGGFGGEGGFGFGGGG=DECGGGCFFFGG,>EFED8DGG8,@CEEFGG<FEG+:@FFGG9;B;>A=D0)4;;BC>FFBC44C29BBFA@GFF1?@4>?GD<;4)+1)/@FE;2>C<D;(-482:9E(1<?(3(;))<*---1:>0)84665:(.((-+.)5
@M04650:207:000000000-C238N:1:1101:8764:4260 2:N:0:19
GGACTACCCGGGTTTCTAATCCTGTTTGCTCCCCACGCTTTCGAGCCTCAGCGTCAGTTACAGTCCAGAGAGTCGCCTTCGCCACTGGTGTTCTTCCTAATCTCTACGCATTTCACCGCTACACTAGGAATTCCACTCTCCTCTCCTGCACTCAAGTCCTACAGTTCCAAAAGCTTACTACGGTTGAGCCGTAGCCTTTCACTTCTGGCTTGAAAGACCGCCTACGCACCCTTTACGCCCAGTAATTCCGGATAACGCTAGCCCCCTACGTATTACCGCGGCTGCTGCCACGTAGTTAGCC
+
<CBCCFGGGGGGGGEGEGFFG9EGGGGGGFFGGGGGEF:F@FEGGDGGFFGFGEGBCGGGGGGGGDGGCFFCGGGEEFEFFG>CF8E<FFGGGCFGCDEFFGGGGGGGGGCGGFG95?60BFGFFG9FF?<?FFGFAFGCFGGCGGGGF,>DDF8DFFDFGGFGGGCFD=D=+@9DGGFFDE6DE>:8EFG77CFGGGGGGFGFFGG58;;D@FF79>EDAG?DFA@;@5@=;EFEE@C:C(69+;57+))6(8;<C@(31828DE>0:(().2::397(,900::B)4+)2-(4(62625
@M04650:207:000000000-C238N:1:1101:15201:4344 2:N:0:19
GGACTACTCGGGTATCTAATCCTGTTCGCTCCCCACGCTTTCGAGCCTCAGCGTCAGTTACAGTCCAGAGAGTCGCCTTCGCCACTGGTGTTCTTCCTAATCTCTACGCATTTCACCGCTACACTAGGAATTCCACTCTCCTCTCCTGCACTCTAGATACTCAGTTTGGAATGCAGTACTCGGGTTGAGCCCAAGTATTTCACATCCCACTTAAGTATCCGCCTACGCTCCCTTTACGCCCACTAAATCCGGATAACGCTCGCCACCTACGTATTACCGCGGCTGCTGGCACGTAGTTAGC
+
CCCCC<CFGGGGGGGGGGGGGGGGGGGGGGGGGGGGGGGGGGDGGGGGGGGGGCEGGGGGGGGGGGGGGFGGGGGDGGGGBCEGGGGGGGFGGGFGGGGGGGGGGGAFFGEGGGGGEFGGGGGGGGGGGGGGCCFGGFDGGGFFGGGGFFGFGGGD9EGGGGGGGGGGGFGFGGGGGGFCDG6EFEC86DBEEF?FGGFFGFGFFGFFFGGGEFGCF@FGAFD=A649=5@FFGFFFFGGG?(1CCECGFFFF3DEF011;1<9DEB0((-,<@?>:F29>(416?FFF=:?:4(44FB5.
@M04650:207:000000000-C238N:1:1101:19967:4416 2:N:0:19
GGACTACTCGGGTATCTAATCCTGTTTGCTCCCCACGCTTTCGAGCCTCAGCGTCAGTTACAGTCCAGAGAGTCGCCTTCGCCACTGGTGTTCTTCCTAATCTCTACGCATTTCACCGCTACACTAGGAATTCCACTCTCCTCTCCTGCACTCTAGATAACCAGTTTGGAATGCAGCACCCAAGTTGAGCCCGGGTATTTCACATCCCACTTAATCATCCGCCTACGCTCCCTTTACGCCCAGTAAATCCGGATAACGCTCGCCACCTACGTATTACCGCGGCTGCTGGCACGTAGTTAGC
+
CCCCCGGGGGGGGGGGGGGGGGGGGGGGGGGGGGGGGGGGGGGGGGGGGGGGGGGGGGGGGGGGGGGGGGGGGGEGGGGGGGGGGGGGGGGGGGGGGGGGGGGGGGFFGGGGGGGGGGGGGGGGGGGGGGGFGEGGGGGGGGGFDGGGGGGFGGGFFGGFGFGGGGGGGFGGGFFGG=@FEGFEFGGGGGGGGGGGDCFCGFGF9DDFECFFACFFFEFFAFFA=A@FFGFFFGFCF=EFD@F(;7?<FFEFFFG<CDFFFFDBDC?:>???7C?9FC(4969;>?))5=16:4:B?FAA2
@M04650:207:000000000-C238N:1:1101:8774:4482 2:N:0:19
GGACTACCGGGGTATCTAATCCTGTTTGCTCCCCACGCTTTCGCACCTGAGCGTCAGTCTTTGTCCAGGGGGCCGCCTTCGCCACCGGTATTCCTCCACATCTCTACGCATTTCACCGCTACACATGGAATTCTACCCTCCTCTACAACACTCAAGCCTGCCAGTTTCGAATGCAGTTCCCAGGTTGAGCCCGGGGCTTTCACATCTGACTTAAGCAACCGCCTGCGTTCGCTTTACGCCCAGTAATTCCGATTAACGCTTGCACCCTACGTATTACCGCGGCTGCTGGCACGTAGTTAGC
+
@C9CCGGF7FFGG;FGGGGGGAFGGGDGGGGGFGGGGGGGGGGG7@@FDGGGGGDGGGEFA<F@FGGGDE7FGCGGGGGGGGGGGFGGG+F@FFGGGG?FGFFCCG9FGGGGGGGGF:EGGGGGCFGGGFGGGCGFAF,>EGGF8B=@,@8;F,@F,;83@CCFFGGG>FFDCFF,7+EFGGGGGGGGCFGFEGGG4?CFGFG+1;++1C7+9:;+/6F*:D0?FFF)(129B=3.9<5:C?<?GF<9F=?<6)>6?:9?-37<D6:2(4(,.<(<C><9>>07>1),(*3<<(:6(<<:6
@M04650:207:000000000-C238N:1:1101:22688:4526 2:N:0:19
GGACTACTCGGGTTTCTAATCCTGTTTGCTCCCCACGCTTTCGAGCCTCAGCGTCAGTTACAGTCCAGAGAGTCGCCTTCGCCACTGGTGTTCTTCCTAATCTCTACGCATTTCACCGCTACACTAGGAATTCCACTCTCCTCTCCTGCACTCTAGATAACCAGTTTGGAATGCAGCACCCAAGTTGAGCCCGGGTATTTCACATCCCACTTAATCATCCGCCTACGCTCCCTTTACGCCCAGTAAATCCGGATACCGCTCGCCACCTACGTATTACCGAGGCTGCTGGCACGTCGTTAGC
+
C<BC@@CEGEGEEEFGGFEFFCF9CC,<,,;;CFFGGGGFFC:CFG@EF,<FCEGGGGGGCCFGGGGGGDFEGGGEGGCFGDGEEFGCF<EFGGFFFFCEEG>FGFA:FGGGGGGGGCEDGEFFEFCF??FFBFEF8D=84DDF?DEEG84<@>EDCGGGGGGG:3@=EGGDDFFD,6=D8D68=FED8E8@+@:@7*ECF9,++3*;=FGGFF928>,A4CA4@6))(/5>=GA=FFDGG7:;F:5CF;:30:>)060((.969;:08?028::):7((-1;B:12),:8<::(-(;6:6
@M04650:207:000000000-C238N:1:1101:25903:4541 2:N:0:19
GGACTACCGGGGTTTCTAATCCTGTTTGCTCCCCACGCTTTCGAGCCTCAGCGTCAGTTACAGTCCAGAGAGTCGCCTTCGCCACTGGTGTTCTTCCTAATCTCTACGCATTTCACCGCTACACTAGGAATTCCACTCTCCTCTCCTGCACTCTAGATTCCCAGTTTGGAATGCAGCACCCAGGTTGAGCCCGGGTATTTCACATCCCACTTAAAAATCCGCCTACGCTCCCTTTACGCCCAGTAAATCCGGATAACGCTCGCCACCTACGTATTACCGCGGCTGCTGGCACGTAGTTCGC
+
CCCCCCGGGGGGGGEGGGFGGGCFGGGGGGGGGGGGGG@FGGGGGGGGG8EEFGGCCFGGGGGGGGGGFGGEGGGGGGGGGGGGGGCFGGEGGGGGGGGGGGGGGFGFGEGGGGGGGDGGGGGGGGGGGFGGGGGGGGFGGGGFGGGEGGGFGFGG9D;DGGGGFDEGEFFGGGGFGGGGGG?FFFFFGFGGGGC79;,<E+DFAGFFEFFCAGCG9=GGFGFDFFFFFGFFFCACFDGGG;?ECC5CGFF><39AC?F6?9D>*??BBF?B2:3AGG?>09>>FB)).C?G:,3:,0)39
@M04650:207:000000000-C238N:1:1101:23779:4566 2:N:0:19
GGACTACTGGGGTATCTAATCCTGTTTGCTCCCCACGCTTTCGAGCCTCAGCGTCAGTTACAGACCAGAGAGCCGCCTTCGCCACTGGTGTTCCTCCATATATCTACGCATTTCACCGCTACACATGGAATTCCACTCTCCTCTTCTGCACTCAAGTCTCCCAGTTTCCAATGACCCTCCCCGGTTGAGCCGGGGGCTTTCACATCAGACTTAAGAAACCGCCTGCGCTCGCTTTACGCCCAATAAATCCGGACAACGCTTGCCACCTACGTATTACCGCGGCCGCTGGCCCGTAGTTAGC
+
CCCCCDGGGGGGGGGGGGFGGGGGGGGGGGGGGGGGGGGGGGGGGGGGGGGGGGGGGGGGGGGGGGGGGGGGGGGGGGGGGGGGGGGGGGGGGGGGGGGGFGGGGGGGGGGDGGGFGGGGGGFGGGGGGFFGGGGGGGGGGGGFGGGGGGGFGFFDFGEGGGGG=FGGGFGGGGGGGFGGGGGGGC>FGGGGGGGGGGGGGFGFFGFFFGGGFGGGFFFG>GF@?FFD;DBBF5>2FBGGG:0:G7<BGF@9:EDFF0;?02>?>C?B???FFF>2FD,-4;0(-1;FFE(*4194?GAB<
@M04650:207:000000000-C238N:1:1101:8052:4571 2:N:0:19
GGACTACTGGGGTATCTAATCCTGTTCGCTCCCCACGCTTTCGAGCCTCAGCGTCAGTTACAGTCCAGAGAGTCGCCTTCGCCACTGGTGTTCTTCCTAATATCTACGCATTTCACCGCTACACTAGGAATTCCACTCTCCTCTCCTGCACTCAAGTCTTACAGTTCCAAAAGCTTACTACGGTTGAGCCGTAGCCTTTCACTTCTGGCTTGAAAGACCGCCTAAGAACCCTTTACGCCCAGTAATTCCGGATAACGCTAGCCCCCTACGTAGTACCGCGGCTGCTGGCACGTAGTTAGCC
+
CCCCCGGGGGGGGGGGGGGGGGGGGGGGGEGGGGGGGGGGGGGFGGGGGGGGGGGGGDEGGGGGGFGGGFFFFGFDFGGGGGGGGGGGGGFGGG;FDDGFFGGGCBDEEEFGFFGGGGGDGFGGFEFGGDCGGGFGGCFGGGGFGFF=FGGFCFGFGGGGGGGGFF8EFGGFDC,@FGFEDCEFEGGGCFGGGG8C:FFFGFFFFFCF)3?D@GFGFDEDBGD=)1*+0;=B9FFEFDCC*,.>7D3)2;877>F@G(33(;083C1(84,.(2:>9133((223:B.8*)::76:<<44)
@M04650:207:000000000-C238N:1:1101:5044:4623 2:N:0:19
GGACTACTAGGGTTTCTAATCCTGTTCGCTCCCCACGCTTTCGAGCCTCAGCGTCAGTTACAGTCCAGAGAGTCGCCTTCGCCACTGGTGTTCTTCCTAATCTCTACGCATTTCACCGCTACACCAGGAATTCCACTCTCCTCTCCTGAACTCAAGTCCTACAGTTCCAAAAGCTTACTACGGTTGAGCCGTAGCCTTTCACTTCTGCCTTGAAAGACCGCCTACGCACCCTTTACGCCCAGTAATTCCGGCTACCGCTAGCCCCCTCAGTATTACCGCGGCTGCTGGCACGTAGTTAGCC
+
CCCC8CEFGGGGFGGFGGEG@FEFGGFGGEFGGGGGGGGGCFG@FGGGGGGFF@FGGFFGGGGGGCGFFGGCFGGGGGGGGCGGGGGGGGFGGFGGGFEGGCCFGEFDGGGEAEGGGGG>EFD=,9FFFF8:BFGGGDFFF?FFCFAE,,8?AEFGGGGCAFF8FGEGG;E=CGGGGGFFC+>@@F6@C@+@>C8E8?F7=99+95:+3;;;>*2+92:CF>792)58>D29@?=8)4BEF1@<@C73+/.((00=C9((,(2.CC>((().:FBBGD64,369(,),304:1.446:)-,
@M04650:207:000000000-C238N:1:1101:15892:4625 2:N:0:19
GGACTACACGGGTTTCTAATCCTGTTTGCTCCCCACGCTTTCGAGCCTCAGCGTCAGTTACAGACCAGAGAGCCGCCTTCGCCACTGGTGTTCCTCCATATATCTACGCATTTCACCGCTACACATGGAATTCCACTCTCCTCTTCTGCACTCAAGTCTCCCAGTTTCCAATGACCCTCCCCGGTTGAGCCGGGGGCTTTCACATCAGACTTAAAAGACCGCCTGCGCGCGCTTTACGCCCAATAATTCCGGACAACGCTGGCCACCTACGTATTACCGCGGCTGCTGGCACGTAGGTAGC
+
CCCCCGGGGGGGGGGGGGGGGGGGGGGGGGGGGGGGGGGGGGGGGGGGGGGGGGGGGEFGGGGGGGGGGGGGGGGGGGGGGGGGGGGGFFGGGGGGGGGGGGGGGGGGGGGGGGGGGGGCEGGGGFGGGFDGGGGGGGF@FGGFGGGGGGGFGGFGFGFFGGGG=EDFGGGGGGGFGGGGGGGGGEGGGGGGGEGEDDFGGFGFFGGFFGGGEGGGFDGGBG>@@F>39GFFFDFFFBGGG?6?GGFFGFFF?DD:C>>?((56<CBB(.2,4<?<FG<9>>090()5:E?F?B??(A<,4
@M04650:207:000000000-C238N:1:1101:8696:4639 2:N:0:19
GGACTACAAGGGTTTCTAATCCTGTTTGCTCCCCACGCTTTCGTGCCTCAGCGTCAGTTACAGTCCAGAGAGCCGCCTTCGCTACTGGTGTTCCTCCTAATATCTACGCATTTCACCGCTACACTAGGAATTCCACTCTCCTCTCCTGCACTCTAGATAACCAGTTTGGAATGCAGCACCCAAGTTGAGCCCGGGTATTTCACATCCCACTTAATCATCCGCCTACGCTCCCTTTACGCCCAGAAAATCCGGATAACGCTCGCCACCTACGCCTTACCGCGGCTGCTGCAACGTAGTTAGC
+
CCCCCGGGGGGGGGGGGGGGGGGGGGGGFGGGGGGGGGGGGGGGGDFFGGGGGDGGGGGGGGGGGGEFFFGFGFGGGDGGGGGGCFGGFGGGGGGGGGGGGGFGGGFGGEEGGGGFGGGGGGGGGGGGG9=FGGGGGGGGGGCBGGGFGGGFGGGGGFFGFGEG9DFFGGG,8DAAEFGEGGGGGA;DFFGGDGGGGDDGG6DFCCFF)CFGFG=@FEF>:FA>4?9DFGFFFCA=FFGG:8((;C@CGF>1?3DEC09239C0<=4827(((:()<9(,3,01004:2+.<9:?6<@)).
@M04650:207:000000000-C238N:1:1101:11311:4648 2:N:0:19
GGACTACTCGGGTATCTAATCCTGTTTGCTCCCCACGCTTTCGAGCCTCAGCGTCAGTTACAGTCCAGAGAGTCGCCTTCGCCACTGGTGTTCTTCCTAATCTCTACGCATTTCACCGCTACACTAGGAATTCCACTCTCCTCTCCTGCACTCTAGATACTCAGTTTGGAATGCAGTACTCGGGTTGAGCCCAAGTATTTCACATCCCACTTAATCATCCGCCTACGCTCCCTTTACGCCCAGTAAATCCGGATAACGCTCGCCACCTACGTATTACCGCGGCTTCTGGCACGTAGTTAGC
+
CCCCCGGGGGGGGGGGGGGGGGGGGGGGGGGGGGGGGGGGGGGGGGGGGEGGGGGGGEGGGGGGGGGGGGGGGGGEGGGGGGGGGGGGGGGGGGGGGGGGGGGFGGGGGDGGGGGGGDEGGGFGDGGGGGGGGGGGGGAFFGGFGGGGCFFFGFGGGFGFGFGGGGFGDFGGCGG8EDEAFFGGGGGGGGFGGGEFCFGGGFEA?;DA5FGGFGDGFEFGFGDAAFFFFDA>>GF9F2CEE2>@GG));A>9;>D@F;BDFFGFGGFFBF::2C?BG709>6;B(42)-7(<(4:38F)).
@M04650:207:000000000-C238N:1:1101:8116:4673 2:N:0:19
GGACTACTGGGGTTTCTAATCCTGTTTGCTCCCCACGCTTTCGCACTTGAGCGTCAGTATATTCCCAAGGGGCTGCCTTCGCCTTCGGTATTCCTCCACATCTCTACGCATTTCACCGCTACACGTGGAATTCTACCCCTCCCTAAAATACTCTAGCGACCCAGTATGAAATGCTATTCCTAGGTTAAGCCCAGGGCTTTCACATCCCACTTAAATATCCGCCTACGCTCCCTTTACGCCCAATAAATCCGGATAACGCTCGCCACCTACGTATTACCGCGGCTGCTGGCACGTAGTTAGC
+
CCCC8FGGGGGGGGGGGGGGGGGGGGGGGGFGGGGGGGGGGGGGGGGGGGGGGGGGGGGGGGGGGGGGFGGGGGGGGGGGGGGGGGGGGGGGGGGGFGGG?<EEGGGGGGGGGGFFGGGGGGFFDEFGFFFGGGFFGGGFGGGFGEFFEGGF?DFGACEEGGGGGGGFFDGCDFFGGGGGGGFEFFGGGGFGGGGC5CF?CAGF6CGFEGGCEGGGFFGC@G=@DA@46C@BDGFFF;GG>;?;CGFEGFB088DED?;:BFGFD5?7:>:<?F04C>8(7>B021,.5A(+4,8??CA96
@M04650:207:000000000-C238N:1:1101:26172:4755 2:N:0:19
GGACTACCCGGGTATCTAATCCTATTTGCTCCCCACACTTTCGAGCCTAAGCGTCAGTGATAGCCTAAGTTTTCGCCTTCGCCACTGGTGTTCTTCCATATATCTACGCATTCCACCGCTCCACATGGAGTTCCAAAACTCCCTACTATACTCTAGACTTGCAGTTTCCAATGCATACAACCGTTAAGCAGTTGTATTTAACACCAGACTTGCAAATCCGCCCGCGCTCGCTTTACGCCCAGTAAATCCGGATAACGCTTGCATCCTATGTCTTACCGCGGCTGCTGGCACATAGTTAGCC
+
CCCCCGGGGGGGGGGGGGGGGGGGGGGGGFGGGGGGGGGGGGGGGEGGCFFGGGGGGGGGGGGGGGGGGGGGGGGGGGGGGGEGGGGGCFGGGFGGGGGGGGDGGGGGGGGGGGGDGGGGEFGGGGGGGFFGGGGGGCGGGGGFGGGDFGGFFCFGGGGGGGGGFFFGGGGGCGGACFGGGCEGGGFFGGGGGGGF77CDDFGAFGFFCG>>EGGGFEGG5C)4954:>D@@F=6*/3=<<?@<CGCEDEB;7AF3C(((-3*5:6.6)-)))<>B896>BFBB?3:7?7<*4)6<B94<4
@M04650:207:000000000-C238N:1:1101:9835:4784 2:N:0:19
GGACTACAGGGGTTTCTAATCCTGTTCGCTCCCCACGCTTTCGAGCCTCAGCGTCAGTTACAGTCCAGAGAGTCGCCTTCGCCACTGGTGTTCTTCCTAATCTCTACGCATTTCACCGCTACACTAGGAATTCCACTCTCCTCTCCTGCACTCTAGATACTCAGTTTGGAATGCAGTACTCGGGTTGAGCCCAAGTATTTCACATCCCACTTAAGTATCCGCCTACGCTCCCTTTATGCCCAATAAATCCGGATAACGCTCGCCACCTACGTATTACCGCGGCTGCTGGCACGTAGTTAGC
+
CCCCCGGGGGGGGGGGGGGGGGGGGGGGGGGGGGGGGGGGGGGGGGGGGGGGGGGGGGGGGGGGGGGGGGGGGGGGGGGGGGGGGGGGGGGGGGGGGGGGGGGGGGGGGGGGGGGGGGGD=F@GGGGGGGFGGGGGGGCGFDFFGGGGGGGFGGGDFFGGGGGDFFGGGFGGGDFGGGGGGG=EGEG6FGGGG?FGGGFGGFGFFGGFFGGGFG>FFFFFAGAFAA=BFGFFDGFFFEGGGEF=*;CEGFF9DFDEF@0;;9G9<E6<BFF??9:AGF<>06>F9<7:>G?F6?B62F<A:
@M04650:207:000000000-C238N:1:1101:13334:4901 2:N:0:19
GGACTACCCGGGTTTCTAATCCTGTTTGCTCCCCACGCTTTCGAGCCTCAGCGTCAGTTACAGTCCAGAGAGTCGCCTTCGCCACTGGTGTTCTTCCTAATCTCTACGCATTTCACCGCTACACTAGGAATTCCACTCTCCTCTCCTGCACTCTAGATAACCAGTTTGGAATGCAGCACCCAAGTTGAGCCCGGGTATTTCACATCCCACTTAATCATCCGCCTACGCTCCCTTTACGCCCAGTAAATCCGGATAACGCTCGCCACCTACGTATTACCGCGGCTGCTGGCACGTAGTTAGC
+
CCCCCGGGGGGGGGGGGGGGGGGGGGGGGGGGGGGGGGGGGGGGGGGGGGGGGGGGGGGGGGGGGGGGGGGGGGGGGGGGGGGGGGGGGGGGGGGGGGGGGFGGGGGGGGGGGGGGGGGDGGGGDFFGGGFGGGGGGFGGFFGFCGGDFGGFGGGGGGGGGFGGGGGGGGGGGGGGGGGGGGG?EFGACGGGCEGGDFFGGFGFAGGFFGGGCFFFFEGGFGFDFF@F@GFF=CF=A>CGD7@@GCE3CFFFFAG@C/(,/1<1*??BF??FFGFDG::66;B>01:DFGBC?0:<?F<B<
@M04650:207:000000000-C238N:1:1101:23324:4977 2:N:0:19
GGACTACCGGGGTTTCTAATCCTGTTTGCTACCCACGCTTTCGCACCTCAGCGTCAGTTACAGACCAGAGAGTCGCCTTCGCCACTGGTGTTCCTCCTAATATCTACGCATTTCACCGCTACACCAGGAATTCCACTCTCCTCTCCTGCACTCAAGTCCTACAGTTCCAAAAGCTTACTACGGTTGAGCCGTAGCCTTTCACTTCTGGCTTGAAAGACCGCCTACGCACCCTTTACGCCCCGTAAATCCGGATAACGCGAGCCCCCTACGTAGTACCGCGGCCGCTGGCACGTAGTTAGCC
+
CCCCCGGGGGGGGEGGGGGGGGGGGGGGGGDGGGGGGGGGGGGGGGGGGGGGGGGGG9FFGGGGGGGGFGFGFFGGGGGGGGGDGGGGGGGDGGGGGGGGGAEGGGFGGGGGGGGGGGGGGGGG,AFGFFFGGGGGCCAFGGGFGGGGGGGFGGGGGAFGAFGGGGFFDFCBFGFFGGDAFCG@CEFFGG8*@AFA+;:,+?9+6+:A=>DCB4?CA:FC=C(((2580C0=3?1>;7EG*,,1**..<)8-(<*.<2(-.9C?GG130((.(2).<*-3,-((1(7>B682(..4:+)-2
@M04650:207:000000000-C238N:1:1101:12401:4993 2:N:0:19
GGACTACCGGGGTATCTAATCCTGTTCGCTCCCCACGCTTTCGAGCCTCAGCGTCAGTTACAGTCCAGAGAGTCGCCTTCGCCACTGGTGTTCTTCCTAATCTCTACGCATTTCACCGCTACACTAGGAATTCCACTCTCCTCTCCTGCACTCTAGATACTCAGTTTGGAATGCAGTACTCGGGTTGAGCCCAAGTATTTCACATCCCACTTAAGTATCCGCCTACGCTCCCTTTACGCCCAATAAATCCGGATAACGCTCGCCACCTACGTATTACCGCGGCTGCTGGCACGTAGTTAGC
+
CCCCCGGGGGGGGGGGGGGGGGGGGGGGGGGGGGGGGGGGGGGGGGGGGGGGGGGGGGGGGGGGGGGGFGFEGCGGGFGGGGGGGGGGGGGGGGGFGGGGDGGGCEFGGGEGGGGGGGGGGGGG9FGFFFFGGGGG8>FGGFFFGGGD<FGFGGGGGGGGFGGGGGGGGGGGGCEGGFFFFEEGGGGGGGGGGGGGGGFGGFGCAC9*:CFGF78FA4D=5CD9@F@F2C=BFAACFFGGG?D8FGFFGF>>DF3@FD6,3,999CBF0>BF?E?AGFFFFF04(8?DFCBGFF08BC6<6
@M04650:207:000000000-C238N:1:1101:18887:5014 2:N:0:19
GGACTACTGGGGTATCTAATCCTGTTTGCTCCCCACGCTTTCGCACCTGAGCGTCAGTCTTTGTCCAGGGGGCCGCCTTCGCCACCGGTATTCCTCCACATCTCTACGCATTTCACCGCTACACATGGAATTCTACCCCCCTCTACAAGACTCTAGCTGACCAGTCTTAGATGCCATTCCCAGGTTAAGCCCGGGGATTTCACATCTAACTTAATCAACCGCCTGCGTGCGCTTTACGCCCAGTAATTCCGATTAACGCTTGCACCCTCCGTATTACCGCGGCTGCTGGCACGGAGTTAGC
+
CCCCCGGGGGGGGGGGGGGGGGGGGGGGGGGGGGGGGG>FGGGGGGGGGGGGGGGGGGGGGGGGGGGGGGGGGGGGGGGGGGGGGGGGGGGGGGGGGGGGGGGGGGGGGGGGGGGGGGGGGGGGGGGGGGGGGGGGGGGGGGGFGGGGFGGFG9FGGGGGGGGGGGEGGGGGFGGGGGGGEGGGGGGGGGGGGGGGDGFGGFCFFD7B?FFGFGGGFFGGFGBF@A923C>B>GFFFFGGC?FFFGAAGBF?<BC6C?BBFFG?GFFFFF>:B6:AC>24;B9(,32),5:F?F9;?G><)
@M04650:207:000000000-C238N:1:1101:7130:5070 2:N:0:19
GGACTACTAGGGTTTCTAATCCTGTTTGCTCCCCACGCTTTCGAGCCTCAGCGTCAGTTACAGTCCAGAGAGTCGCCTTCGCCACTGGTGTTCTTCCTAATCTCTACGCATTTCACCGCTACACTAGGAATTCCACTCTCCTCTCCTGCACTCTAGACTTCCAGTTTGGAATGCAGCCCCCAGGTTGAGCCTGAGTATTTCACATCCCACTTAAAAATCCGCCTGCGCTCGCTTTACGCCCAATAAATCCGGACAACGCTTGCCACCTACGTATTACCGCGGCTGATGGCACGTAGTTAGC
+
CCCCCGGGGGGGGGGGGFGGGGGGGGGGGFFGGGGGGGGGGGGGGGGGGGFDFFGGGFGGGGGGGGGGGGGGGGGGEGGGGDGGGGGGGGGGGGFGFFFFFGGGGGGEGCGGGGGFGGGGD:@F9FGGFGGGGGCFGGFFGGGFGGGGGGGFGGGE,=>EGGDFFGGGGGGGGGGGG?EEG:CFFC8EGGGGD63=;CFGFFGFFGGF5FGGFGGGFDGCB55>BFB>4C=2>56*+5CCC@D=D74)CA)30>D6C9F?D?G8*<:83::.3C04?:1((490(()6224<(.3((3)<:
@M04650:207:000000000-C238N:1:1101:20775:5155 2:N:0:19
GGACTACTCGGGTTTCTAATCCTGTTTGCTCCCCACGCTTTCGAGCCTCAGCGTCAGTTACAGTCCAGAGAGTCGCCTTCGCCACTGGTGTTCTTCCTAATCTCTACGCATTTCACCGCTACACTAGGAATTCCACTCTCCTCTCCTGCACTCTAGACTTCCAGTTTGGAATGCAGCCCCCAGGTTGAGCCTGAGTATTTCACATCCCACTTAAAAATCCGCCTACGCTCCCTTTACGCCCAGTAAATCCGGACAACGCTCGCCACCTACGTATTACCGCGGCTGCTGGCACGTAGTTAGC
+
CCCCCCGGGGGGGGGGGGGGGGGGGGGGGGGGGGGGGGGGGGGGGGGGGGGGGGGGGGGGGGGGGGGGGGFGGGGGGGGGGGGGGGGGGGGGGGGGGGGGGGGGGGGGGGGGGGGGGGGGGGGGGGGGGGGGGGGGGGGGGFGFGGGGGGGFGAFFGGGGGGGGGGGGGGGGGGGGGGGGCGDGGCFGFGGGGGGFFGFGCCGFFGFFEGGGCGFGFFGGFGFFFFFFFGF9BGFEFFGGGDFFCC??GFFBFFD@G@@?FB<>DGFFFFFFFF7AGF?;019B6<374C:0437:<GAA<
@M04650:207:000000000-C238N:1:1101:17791:5176 2:N:0:19
GGACTACAGGGGTTTCTAATCCTGTTCGCTCCCCACGCTTTCGAGCCTCAGCGTCAGTTACAGTCCAGAGAGTCGCCTTCGCCACTGGTGTTCTTCCTAATCTCTACGCATTTCACCGCTACACTAGGAATTCCACTCTCCCCTCCTGCACTCTAGATTCCCAGTTTGGAATGCAGCACCCAGGTTGAGCCCGGGTATTTCACATCCCACTTAAAAATCCGCCTACGCTCCCTTTACGCCCAGTAAATCCGGACAACGCTCGCCACCTACGTATTACCGCGGCTGCTGGCACGTAGTTAGC
+
CCCCCGGGGGGGGGGGGGGGGGGGGGGGGGGGGGGGGGGGGGGGGGGGGGGGGGGGGGGGGGGFGGGFFFGGGGGGGGGGGGGGGGGGGGGGGGGGGGGGGGGGGGGGGGGGGGGGGGGGGGGGCAEDFGGGGGGGGGGGGGGFGGGGFCFFGGGGGGGGGGGGGGGGGGCFFGGGGGGGGFGGGGGGGGGGGGGGGGGGG>EAFGGFEGGGFGGGFDGGFG@DDF28@GFFFGFC60CGGF(573?CCFF;@:C1*9;<:>G6CEBF:?(,4C72EC:6>6967BBF7=?D??((3C).6
@M04650:207:000000000-C238N:1:1101:21914:5195 2:N:0:19
GGACTACAAGGGTTTCTAATCCTGTTTGATTTCCACGCTTTCGAGCCTCAGCGTCAGTTACAGTCCAGAGAGTCGCCTTCGCCACTGGTGCTCTTCCTAATCTCTACGCATTTTCCCGCCACACTAGGAATACCACTCTCCCCTCCTGCACTCTAGTCAACCAGTTTTGCATGCAGCACCTAAGTTGAGCCCGGTTATGTTACATCCCACTCAATCAACCGCCTACGCTCCCCTTACACCCAGTAAACCCGGATACCCCTCGCCACCTGCGTTTTACCGTGGCGGCTATCACGCAGTCAGC
+
@-@@,6C,6;8FF8,,C9,,;,C<F,CF,,,,<,6,6@FGFGG@87F:EF@F:8BB,,CE9,EC96FF,,,,:C+@:CFE=,@BFGC8CF,,B,,5:?,5,,@FF,,?FFC75,,9B,@++4=FE,54,9A==ADCD8,,@++;+BD,,6E+@4;E,,4@9=+,C,=;>,68=,@DD?A,,,,8:CEA8,@+1+3++2,3+37=EGG*)9**1*2+0*,;2C)))/(:5C@B(,;))*,6=1((;:56*0),.)/)04(473D>3E1.(((-(2(.:2(-((-((-4()3.+-(49(+.))
@M04650:207:000000000-C238N:1:1101:24946:5216 2:N:0:19
GGACTACTAGGGTATCTAATCCTGTTTGCTCCCCACGCTTTCGAGCCTCAGCGTCAGTTACAGTCCAGAGAGTCGCCTTCGCCACTGGTGTTCTTCCTAATCTCTACGCATTTCACCGCTACACTAGGAATTCCACTCTCCTCTCCTGCACTCTAGATAACCAGTTTGGAATGCAGCACCCAAGTTGAGCCCGGGTATTTCACATCCCACTTAATCATCCGCCTACGCTCCCTTTACGCCCAGTAAATCCGGATAACGCTCGCCACCTACGTATTACCGCGGCTGCTGGCACGTAGTTATC
+
CCCCCGGGGGGGGGGGGGGGGGGGGGGGGGGGGGGGGGGGGGGGGGGGGGGGGGGGGGGGGGGGGGGGGGGGGGGGGGGGDGGGGGGGGGGGGGGGGGGGFFGGGFGGGFGEFFGGGGGGGGGGGGGGGGGGGGGGGGGGGGGFFGGGGGGFGGGGDFGFFFGGGGGG>8EGGGGGGGGGGGCGGGGFCGGGGGGGDGGGGFGFFGDFFGGGFF+?FFFC=FDA9FAE5C@=>GF=FFGDGFFFGF)<FFFF?FGAGDF?F6D0*::??B??FGFFG=<>099>BBF??D0C?B?BFG)).
@M04650:207:000000000-C238N:1:1101:16814:5236 2:N:0:19
GGACTACTGGGGTTTCTAATCCTGTTTGCTCCCCACGCTTTCGAGCCTCAGCGTCAGTTACAGTCCAGAGAGTCGCCTTCGCCACTGGTGTTCTTCCTAATCTCTACGCATTTCACCGCTACACTAGGAATTCCACTCTCCTCTCCTGCACTCTAGATAACCAGTTTGGAATGCAGCACCCAAGTTGAGCCCGGGTATTTCACATCCCACTTAATCATCCGCCTACGCTCCCTTTACGCCCAGTAAATCCGGATAACGCTCGCCACCTACGTATTACCGCGGCTGCTGGCACGTAGTTAGC
+
CCCCCGGGGGFGGGGGGGGGGGGGGGGGGGGGGGGGGGGGGGGGGDGGEGGGGGGGGGGGGGGGGGGCFGGGGGGGGGGGGGGGGGGGGGGGGGGGGG9FFDEGGGGGDGGGGGGGGGGGGGGGGFGGGCFFFGGGGGGGGGGFGGGGGGDFGFGDFFGFFG8EF9EFCGGGFD9AFDFGGGFGGG=:EGGGGGGGDGGCG6BEAFGFFGGGCFFGFEGGDGFFFF=EFGB=:FAEFFGGG?D@CG?C7AAF?DD4*64(/2DB3C?BBF?F2C:<FFB>2>F09?FBBD(<(2,(-<))-
@M04650:207:000000000-C238N:1:1101:20649:5241 2:N:0:19
GGACTACTCGGGTATCTAATCCTGTTTGCTCCCCACGCTTTCGTGCCTCAGCGTCAGTTACAGTCCAGAGAGCCGCCTTCGCTACTGGTGTTCCTCCTAATATCTACGCATTTCACCGCTACACTAGGAATTCCACTCTCCTCTCCTGCACTCAAGTCCTACAGTTCCAAAAGCTTACTACGGTTGAGCCGTAGCCTTTCACTTCTGGCTTGAAAGACCGCCTACGCACCCTTTACGCCCAGGAATTCCGGATAACGCTAGCCCCCTACGTAGTACCGCGGCTGCTGGCACGTAGTGAGCC
+
BBCCCFGFGGEGGCEGGFCC<FFEGF@FAE@C<@F:@F@GGGF@FEE9:,CEF@BCFEEFFGGGG8E<EAAGFGGGEGG?F7@CCDFGGGGGG98FC=E,EAEFDFDEE?CE<BC??FCDGGDFF?AEE<F:F?@F;EFDFDDFCEGFEFEFG?FAFFAFGB=FDG8FD,9D6DGF9CFGGCEFGEC=<,+A?9+2=:C7C<,3@FF4:*;D5CCFF21/-@@93?@>BD99(6+1>;CCF7((2*57F):;6)?)222:0:53/:18<673(2))3>(((4>6:0)2(*.*(,,4(+.44
@M04650:207:000000000-C238N:1:1101:26215:5263 2:N:0:19
GGACTACTGGGGTTTCTAATCCTGTTCGCTCCCCACGCTTTCGAGCCTCAGCGTCAGTTACAGTCCAGAGAGTCGCCTTCGCCACTGGTGTTCTTCCTAATCTCTACGCATTTCACCGCTACACTAGGAATTCCACTCTCCCCTCCTGCACTCTAGATTCCCAGTTTGGAATGCAGCACCCAGGTTGAGCCCGGGTATTTCACATCCCACTTAAAAATCCGCCTACGCTCCCTTTACGCCCAGTAAATCCGGACAACGCTCGCCACCTACGTATTACCGCGGCTGCTGGCACGTAGTTAGC
+
CCCCCGGGGGGGGGGGGGGGGGGGGGGGGGGGGGFGGGGGGGGGGGGGGGGGGGGGEGGGGFGGGGGGGGGGGFGGGGGGGGGGGGGGGFGGGGGGGGCGGGGGGGGGGCGGDGGGGGGGGGGGGGGGGFE?FGDGGGGGFGGFGGGGGGFFGGFGGGGGGFFGGGG9EFFF?CFGGGGECFFFGGFGGGGGGGCECFFCC6AFB7FA=GF7*CGGF@FGAGF?=4@495@BBEFFFDGGF<;ED@CEFFB>0>D<4996:>GB55(3?F0:<F?AGD-(2(791?7::E124?(8?+666
@M04650:207:000000000-C238N:1:1101:6818:5305 2:N:0:19
GGACTACTAGGGTATCTAATCCTGTTTGCTCCCCACGCTTTCGAGCCTCAGCGTCAGTTACAGTCCAGAAAGTCGCCTTCGCCACTGGTGTTCCTCCATATATCTACGCATTTCACCGCTACACATGGAATTCCACTTACCTCTTCTGCACTCAAGTGACCCAGTTTCAAATGACACTCCACGGTTAAGCCGTGGGCTTTCACATCAGACTTAAGTCACCGCCTGCGCTCCCTTTCCGCCCAGTAAATCCGGACAACGCTAGCACCCTCCGTATTACCGCGGCGACTGGCACTGAGTTAGC
+
CCCCCGGGGGGGG8FEFFGGGGGGGGGGGGGGGGGGDGEGGGG,6@CFGGEFGGGGDGGGGGG,EFGG,CFF<FGGGG@FGGGGGGGGEFGGGGGGGF9CFFGGGGGFDEGFFGGGGGGGGFGG,AFGGGGGCGDF89,CEFGFDF9EEGGFGFGGAE9@,EFGFGFG9CF,B,6,,+6,2,@BGG6ABCF?=:+@CFGFGFG9+38A5CFGFF++1;CFFGA4<AB>)9(55C)*+6EGD<((1;)1C;>16BD@C9@<7,*.0*33(-,43=.:FG866>0(-3(3(*(+((.4<+66<
@M04650:207:000000000-C238N:1:1101:26443:5314 2:N:0:19
CATCCATTTGTGCCTTCCCAGCCGTTAATGTTTTCTGTTTTTATACAAGTGGGTTTTTTCTTATTCTTTACACCCTCTTTCATCTCCCATCGTCATTCATGGCAGACTACGCACACTCCTCGTCTGCTGTAGTTACTCCTTACGCCTCATCTTTCTTCTCTCCTAGTAACTTCACTACTCCCTCCCCCTTCCTTCACGCTCAATATAAATCTTTCCACCACCGTTGACACCCTAGTTCGCTGCTCCTACTACACACCATCTTCATCACCCTCCTACTACCAGTGCGACACGCAGACCTACC
+
6--68;,,,<6,,,C<D<<,,=,+B,,6,,,6,,CF9B<,,,,C,C,,;,C,,@6@<<+C,C,,6,C,,C,,,4+:,,54,,,,,,CCCE,,:,,9,,5,,,,,,,,994,+8++,9,@2,,48,+,B,<,,4,4,,,,,,+,*++9+,,,+,,,9C=A,,,,,,,7,,,,63,6,,6=,,3,,++3++,,66,,6++,++*,++++5*2++*5+5=*,*1*)))*)3*48)-,**4:***)(.+*(8=8+*0)*(*0*(/)+/+1)/5(3((3//+2)//))/).(((:(/(((((+)((
@M04650:207:000000000-C238N:1:1101:25070:5317 2:N:0:19
GGACTACACGGGTATCTAATCCTGTTCGCTCCCCACGCTTTCGAGCCTCAGCGTCAGTTACAGTCCAGAGAGTCGCCTTCGCCACTGGTGTTCTTCCTAATCTCTACGCATTTCACCGCTACACTAGGAATTCCACTCTCCCCTCCTGCACTCTAGATTCCCAGTTTGGAATGCAGCACCCAGGTTGAGCCCGGGTATTTCACATCCCACTTAAAAATCCGCCTACGCTCCCTTTACGCCCAGTAAATCCGGACAACGCTCGCCACCTACGTATTACCGCGGCTGCTGGCACGTAGTTATC
+
CCCCCFGGGGGGGGGGGGGGGGGGGGGGGGGGGGGGGGGGGGGGGGGGGFGGGGGGGGGGGGGGGGGGGGGGGGGGGGGGGGGGGGGGGGGGGGGGGGGGGGGGGGGGGDGGGGGGGGGGGGGGGGGGFFGFGGGGGGGGGGGFGGGGGGGFGGGGDGDFGGGGFFGGGG,EDGGGDFGGGGGGGGCFFGGGGGGGDGGGG6CFFGGFBGGG=:FF4<FGFGD@>FFFDGFFFGF3=;CGGF(4+7)7DF>B(=D?D1>:?0D>3CBB7((,2C:)AC?F9;>016?FFG0<(41(:E2).
@M04650:207:000000000-C238N:1:1101:7606:5344 2:N:0:19
GGACTACCGGGGTATCTAATCCTGTTTGCTCCCCACGCTTTCGAGCCTCAGCGTCAGTTACAGTCCAGAGAGTCGCCTTCGCTACTGGTGTTCCTCCTAATATCTACGCATTTCACCGCTACACTAGGAATTCCACTCTCCTCTCCTGCACTCAAGTCCTACAGTTCCAAAAGCTTACTACGGTTGAGCCGTAGCCTTTCACTTCTGGCTTGAAAGACCGCCTACGCACCCTTTACGCCCCGTAATTCCGGATAAAGCTACCCACCTACGTATTACCGCCGCTGCTGGCCCGTAGTTACCC
+
CCCCCGGFFGGGGGGGGGGGGGGGGGGGFGGGGGGGGGDGGGGGGGGGGGGGGGGGGGGGGGGGGDGGCGGGGGGGGGGGGGGGG?FGEFGGGEGGGFGGGGGGGGFGGGGGGGGGGGDGGGGGGGCFFGGGGGGGCGGGGGGFCEF=EGGFFFFCEGGFGGGCFGGGGGFFFGFFFFCDGEEGGCFGGGDGG*:E7CCFGF,=FGFF597CBFGG>:FGFG=2BE2?@<<@@GFF)6:C*6(.*:)11A7(-):)*-5-),1)1A<04::85F)6</2(,240(.)(,*,*-(,359)).
@M04650:207:000000000-C238N:1:1101:14476:5364 2:N:0:19
GGACTACAGGGTATCTAATCCTGTTTGCTCCCCACGCTTTCGCACCTGAGCGTCAGTCTTTGTCCAGGGGGCCGCCTTCGCCACCGGTATTCCTCCACATCTCTACGCATTTCACCGCTACACATGGAATTCTACCCCCCTCTACAAGACTCTAGCCAACCAGTTTCAGATGCAATTCCCAAGTTAAGCTCGGGGCTTTCACATCTGACTTAATTGACCGCCTGCGTGCGCTTTACGCCCAGTAATTCCGATTAACGCTTGCACCCTCCGTATTACCGCGGCTGCTGGCCCGGAGTTAGCC
+
CCCCCGGGGGGGGGGGGGGGGGGGGGGGGGGGGGGGGGGGGGGGGGGGGGGGGGGGGGGGGGGGGGGFGGGGGGGGGG9C7CFGGEGFGGGFGGGGGGGFF9FGGGGGEGGGGFGGCEECE=FEGGGFGGGFDGGGGGGGED8FGFFF<DFFGGFGGGGGGGFFGGGGGGGDFGFFGGGGGDBFCGEFFCGGGGGGGGGGGFFFFGGFFGGFEGG7FCEGFGF?DE@3;DBBFGFF::GGG??BCF>AG?BB<B><591148C?FG<?B>??BA4<<993>FBFFFF::*(*4(4:B@A<:
@M04650:207:000000000-C238N:1:1101:4168:5366 2:N:0:19
GCACTACTGGGGTATCTAATCCTGTTTGCTCCCCACGCTTTCGATCCTCAGCGTCAGTTACAGTCCAGAGAGTCGCCTTCGCCACTGGTGTTCTTCCTAATCTCTACGCATTTCACCGCTACACTAGGAATTCCACTCTCCTCTCCTGCACTCTAGATAACCAGTTTGGAATGCAGCACCCAATTTGAGCCCGGGTATTTCACCTCCCACTTAATCATCCGCCTACGCTCCCTTTAAGCCCAGTAAATCCGGATAACGCTCGCCACCTACTTATTCCCGCGGCTGCTTTCACGTCATCAGC
+
8-8B6;CE,E<EF@C,@,CF,6C<-C<@9@,CFGGG:FFC@CFF,;BFFFEF78B@:@E<CFFCD,6FGC,,FEFGCFGGGCGGGGC@FFFGEC8@F<E,F?;FF,C:FCFGGG,EF,=0@=,:4AAE<?EFFCEFG,4AEFFFGGD,A=,+@,4@;;@DD866:@=D+3,C8F8,@DGDCD+,C=DA1,81:9>;99,C@FG**07*)9C?A=C9+;:C=C=<2A=?A<22@F;*+*6?B=B=8C3);2):(:37F72;@9709;.((.).-:2)0*,(((,4(,4))3-<1.(((+)).
@M04650:207:000000000-C238N:1:1101:24747:5401 2:N:0:19
GGACTACTAGGGTTTCTAATCCTGTTTGCTCCCCACGCTTTCGAGCCTCAGCGTCAGTTACAGTCCAGAGAGTCGCCTTCGCCACTGGTGTTCTTCCTAATCTCTACGCATTTCACCGCTACACTAGGAATTCCACTCTCCTCTCCTGCACTCTAGATAACCAGTTTGGAATGCAGCACCCAAGTTGAGCCCGGGTATTTCACATCCCACTTAAAAATCCGCCTACGCTCCCTTTACGCCCAGTAAATCCGGACAACGCTCGCCACCTACGTATTACCGCGGCTGCTGGCACGTAGTTGGC
+
CCCCCGGGGGGGGGGGGGGGGGGGGGGGGGGFGGGGGGGGGGGGGGGGGGGGDGGGGGGGGGGGGGGGGGGFGGFGGGGGGGGGGGGCGGGDGFGGGGGGGGGGFGGGGGGGGGGGFGGDEGFGGGGGGGGFGFGGGGGGGGGFGGGGGGGFGGGGFGGGGFGGGGGGCFFGGFFGGFFFCGFFGGGC8=FCEGE>+;@CFAAFFGGFEFCFFGCFFFCF)C>DFF>E=DBFFGFFADGFG6?37@EEGFEF?>GFD9;019G15C?B?BF:?G:<FF(,20(39B:2850C?F::BG)(4
@M04650:207:000000000-C238N:1:1101:13757:5403 2:N:0:19
GGACTACCGGGGTTTCTAATCCTGTTCGCTCCCCACGCTTTCGAACCTCAGCGTCAGTTACAGTCCAGAGAGTCGCCTTCGCCACTGGTGTTCTTCCTAATCTCTACGCATTTCACCGCTACACTAGGAATTCCACTCTCCTCTCCTGCACTCTAGATAACCAGTTTGGAATGCAGCACCCAAGTTGAGCCCGGGTATTTCACATCCCACTTAATCATCCGCCTACGCTCCCTTTACGCCCAGTAAATCCGGATAACGCTCGCCACCTACGTATTACCGCGGCTGCTGGCACGTAGTTAGC
+
CCCCCGGGGGGGGGGGGGGGGGGGGGGGGGGGGGGGGGGGGGGGGGGGGGGGGGGGGGGGGGGGGGGGGGGGGGGGGGGFGGGGGGGGGGFGGGGGGGGGGGGGGGGGGGEGGGGGGGGGGGGGGGGGGGGGGGGGGGGGGGGFGFFGGGGFGGGGGFFFGGEDFFGGGGGFFGGGDDGGGGFFGFDFFGGFCEE7DGFC7BE96?FFFGGGFGCFF4=?@G>(>A>>=<;@@GAEF<CFGD(.:CCCGFFFF>GAF?>137CBDGF0?F<2>?>>G>31>BB;;F)5,5.<:?F??@:A9
@M04650:207:000000000-C238N:1:1101:5920:5404 2:N:0:19
GGACTACTGGGGTTTCTAATCCTGTTTGATCCCCCCACTTTCGAGCCTCAACGTCAGTTACAGTCTAGCGAGACGCCTTCGCCACTGGTGTTCTTCCTAATCTCTAAGCATTTCACCGCTACACCACGAATTCCACCCTCCCCTCCCGCACTCTAGACCCCCAGTTTGGAATGCTGCACCAAGCTGGAGCCCGGGGAGTTCTCATCCTCATGAAAAATCCGCCTCCCCTCCTGTTACGCCCAGTAATTCGGGTAACCGCCCGCCCCCTCCGCATTACCCCCGAGACTGCCACGCCACTATC
+
@A-@6EFE,EFGGGE@<@EEDFGDFA,C@<,CFD+@+@FGDFF<8FCFC8,C,CFGFFF,EFC@<,CF,@:C+4,@:FFGGG7=?8,9:?:BF,;9BGBFF,EFG,<EEGA,?AFCFEG+>B,A,A+=CFFFDF,C,4+4>=>*AE68B++*@3,@=,36=EE+3@,33,,42@7B?67,4,6*3,,,,,>@9>5*))*,=+,++;;?>+++*222=3CC1331(5(5(C?3)40)3,4:*42.:0))2)0(()2)2((-(,/47:,(42,,0;4490(((-((((.,(0.<(((((+.).
@M04650:207:000000000-C238N:1:1101:17065:5415 2:N:0:19
GGACTACCAGGGTTTCTAATCCTGTTTGCTCCCCACGCTTTCGAGCCTCAGCGTCAGTTACAGTCCAGAGAGTCGCCTTCGCCACTGGTGTTCTTCCTAATCTCTACGCATTTCACCGCTACACTAGGAATTCCACTCTCCTCTCCTGCACTCTAGATAACCAGTTTGGAATGCAGCACCCAAGTTGAGCCCGGGTATTTCACATCCCACTTAATCATCCGCCTACGCTCCCTTTACGCCCAGTAAATCCGGATAACGCTCGCCACCTACGTATTACCGCGGCTGCTGGCCCGTAGTTATC
+
CCCCCGGGGGGGGGGGGGGGGGGGGGGGGGGGGGGGGGGGGGGGGGGGGGFGGGGGGGGGGGGGGFGGCFFGGFEGGGGGGGGGGGGGGGGGGGGGGGGGGGGGGGCFGGGGGGGGGGGGGGGGAFCFFCEGGGGGCCEGGFGDGGGG8EGFGGGGGGGGGGGGGGFGGCFCCGFGGGGGGGGGFDEFGGGGGGG+3CGGGFGFAF>FEGGGFGBCF9FDADFAFFFFFGFFFGFFF=GEGD1;GG56DFFF05*7C67;;()17;??7?:B2<?FGD:6(42>6???:G(A176:?G<)6
@M04650:207:000000000-C238N:1:1101:8709:5425 2:N:0:19
GGACTACTGGGGTATCTAATCCTGTTTGCTCCCCACGCTTTCGCACCTGAGCGTCAGTCTTTGTCCAGGGGGCCGCCTTCGCCACCGGTATTCCTCCACATCTCTACGCATTTCACCGCTACACACGGAATTCTACCCCCCTCTACAAGACTCTAGCTTACCAGTCTTAGATGCCATTCCCCGGTTAAGCCCGGGGATTTCACATCTGACTTAATCAACCGCCTACGTGCGCTTTACGCCCAGTAATTCCGGTTAACTCTTGCACCCTCCGTATTACCGCGGCTGCTGGCACGTCGTTAGC
+
CCCCCGGGFGGGGCFGGGGGGGGGGGGGGGGGGGGGGGGGGGFG7FFG8F<FGGGGGGCEE,EEGGGGCBFCGGGGGGGGGGGGG8FGGCFGGGGGG,,BF<EGGGGGGGGGGGGGGGGGGGFGC+CEEGGGGFD<3,3@CGEF9DC?,:FFF9DCF@,,3>,2E9A9E,@FGF6,@+;AF,*:FG:,:CGG4::C3CFGGA9+@F76CCDD):;71.AC0<90(08.(9(7>GFBF1EGGF?2FG2<FFF(-5DA7)69AFG2CGFF0?14(;:<FG:>66>06(.24C(0(((,4;??4
@M04650:207:000000000-C238N:1:1101:13211:5433 2:N:0:19
GGACTACTAGGGTTTCTAATCCTGTTTGCTCCCCACGCTTTCGTGCCTCAGCGTCAGTTACAGTCCAGAGAGCCGCCTTCGCTACTGGTGTTCCTCCTAATATCTACGCATTTCACCGCTACACTAGGAATTCCACTCTCCTCTCCTGCACTCAAGTCCTACAGTTCCAAAAGCTTACTACGGTTGAGCCGTAGCCTTTAACTTCTGGCTTGAAAGACCGCCTACGCACCCTTTACGCCCAGTAATTCCGGATAACGCTAGCCCCCTACGTATTACCGCGGCTGCTGGCACGGAGTGCGCC
+
CCCCCGGGGGGGGGGGGGGGGGFGGGGGGGGGGGGEGGGGGGGGGGGGGGGGGGGGGGGGGGGGGGGGGGGCEGGGCFFGGGDGGGGGGGGDGGGFGGGGGFAFGGGGGGGGGGGGGGGGGGGGEGGFGGGGGGGGGGGGGGGFGGGGGFFFGGGGGGGFGGGGGGF9DDG@DFGG9D@FG7+@FEGGGGDGGGGGGGGECFEFFGF*=C@C5FFGFDGDAG2>@?BD@GD5:88C?<GG>@E6+@?EDFB<@>F3:1;0445(9C,4:<())364:C7,(1(363:,3:32(-(((+(--
@M04650:207:000000000-C238N:1:1101:17411:5492 2:N:0:19
GGACTACTCGGGTTTCTAATCCTGTTTGCTCCCCACGCTTTCGTGCCTCAGCGTCAGTTACAGTCCAGAGAGCCGCCTTCGCTACTGGTGTTCCTCCTAATATCTACGCATTTCACCGCTACACTAGGAATTCCACTCTCCTCTCCTGCACTCAAGTCCTACAGTTCCAAAAGCTTACTACGGTTGAGCCGTAGCCTTTAACTTCTGGCTTGAAAGACCGCCTACGCTCCCTTTACGCCCAGTAAATCCGGACAACGCTCGCCACCCACGTATTACCGCGGCTGCTGGCCCGTAGTTAGCC
+
CCCCCGGGGGGGGGGGGGGGGGGGGGGGGGGGGGGGGGGGGGGGGGGGGGGGGGGGGGGGGGGGGGGGGGGFGGGGGGGGGGEGGGGGGGGGGGGGGGGGGGGGGGGGGGGGGGGGGGGGGGGGAEGGGFGGGGGGGGGGGGGFGGGGGGGFGGGGGGGGGGGDGGFGGGGGGGGGADE:ACCGG:B@FG7ECCGGGGGGCFFAFGGFFGG5CFGFFDGGBGDFBFF6@DFDFGFFD@EEFD;CGGFEGF)3959?<>064;D1DG(3:437<CA>C599>FBB0)87?*8:2(246+6<?
@M04650:207:000000000-C238N:1:1101:7561:5497 2:N:0:19
GGACTACTGGGGTTTCTAATCCTGTTTGCTCCCCACGCTTTCGCACCTGAGCGTCAGTCTTTGTCCAGGGGGCCGCCTTCGCCACCGGTATTCCTCCACATCTCTACGCATTTCACCGCTACACATGGAATTCTACCCCCCTCTACAAGACTCTAGCTGACCAGTCTTAGATGCCATTCCCAGGTTAAGCCCGGGGATTTAACATCTAACTTAATCAACCGCCGGCGTGCGCTTTACGCCCAGTAATTCCGATTAAAGCTTGCACCCTCCGTCTTACCGCGGCTGTTGGCACGGAGTTAGC
+
CCCCCGGGGGGGGGDFFGGGGGGGGGFGGGGGGGGGGGEGGFFGGGGGGGGGGGGGGGGFGGGGGGFGGGGGGDGGGGGGGGGGGGGGGGGGGGGGGGGFFGGFGFGGCCFCFGGGGFGGDGGGGCFGFGGFGGGEAFGEEDGFGGGF=EFFFGGGGFFGG7FFGGGGDFGFFGF,@CEFGGGGGFGGGGGFG94?)9<C++?CBGFFEFFFAFF+;;?FFG>1(715(*4>95><*4EE52147:AFGF4:<@G<*64<<(*5CG4:6(,3.A3)<*39;6>91()),35+40(-(;:))
@M04650:207:000000000-C238N:1:1101:5640:5507 2:N:0:19
GGATACACGGGTTTCTAATCCTGTTTGCTCCCCACGCTTTCGAGCCTCAGCGTCAGTTACAGTCCAGAGAGTCGCCTTCGCCACTGGTGTTCTTCCTAATCTCTACGCATTTCACCGCTACACTAGGAATTCCACTCTCCTCTCCTGCACTCTAGATAACCAGTTTGGAATGCAGCCCCCAGGTTGAGCCTGAGTATTTCACATCCCACTTAAAAATCCGCCTACGCTCCCATTACGCCCAGTAATTCCGGACAACGCTTGCACCCTACGACTTACCGCGGCTGCTGGCCCGTAGTTAGCC
+
8ABCBFEFGGFGGGGGGGGG9FGGGGGGAGFGGGGEGGGGGG8FGGGGGGGDGGG>FGGGGGGGGGGGGGGGGGGGGGGFECGGGEEFFGGGGGDFFGGGGGGGGGGGGGGGGGGGGGGCGGG9FGGG,FGGGFFFG9DGGGADGFFGGGGFGF9DGGFGGGGGFGGGFFAEDFEFGDEEEGGGGC884DEDGGFFGGCFGFGCFGGFFFGFEGGGFFGC>GF2)@@?@4>3>CA=)/:FC35;@CCEGFA?FF:0C98;?163C;<(6(((,2<)<*427999<0)2(*4=36(4A:64)
@M04650:207:000000000-C238N:1:1101:6330:5591 2:N:0:19
GGACTACACGGGTTTCTAATCCTGTTTGCTCCCCACGCTTTCGTGCCTCAGCGTCAGTTACAGTCCAGAGAGCCGCCTTCGCTACTGGTGTTCCTCCTAATATCTACGCATTTCACCGCTACACTAGGAATTCCACTCTCCTCTCCTGCACTCAAGTCCTACAGTTCCAAAAGCTTACTACGGTTGAGCCGTAGCCTTTCACTTCTGGCTTGAAAGACCGCCTACGCTCCCTTTACGCCCAATCAATCCGGATAACGCTCGCCACCTACGTATTACCGCGGCTGCTGGCACGTAGTTAGCC
+
CCCCCGGGGGGGGGGGGGGGGGGGGGGFGGGFGGGGGGGGGGGGGGGGGGDGGGGGGGGGGGGGGGGFGG8FGGGGGGGGGGEGGGGGGGGGGFFFGGGGGFDGGGGGGDGGGGGGGGGGGGGGGCECGGGGGGGGGFGGGGGFGGGGGGF5ECG8FFFFFFCGGFGGG9EC+@FFGGGFF@EGGGGFFCEE>7EGGGFFGFFFFG7FBDGD@*;76:<;AGFDB;=ADGBB=C67)2CE*4@1DD5CF>)((.+/130817<?GGB(8,,)40))<94(((-,2430<6,/4((-43))8
@M04650:207:000000000-C238N:1:1101:19456:5599 2:N:0:19
GGACTACTAGGGTTTCTAATCCTGTTTGCTCCCCACGCTTTCGCACCTGAGCGTCAGTCTTTGTCCAGGGGGCCGCCTTCGCCACCGGTATTCCTCCACATCTCTACGCATTTCACCGCTACACATGGAATTCTACCCCCCTCTACAAGACTCTAGCTGACCAGTCTTAGATGCCATTCCCAGGTTAAGCCCGGGGATTTCACATCTAACTTAATCAACCGCCTGCGTGCGCTTTACGCCCAGTAATTCCGATTAACGCTTGCACCCTCCGTATTACCGCGGCTGCTGGCACGGAGTTAGC
+
CCCCCGGGGGGGGGGGGGGGGGGGGGGGGGGGGGGGGGGGGGGGGGGGGGGGGGGGGGGFGFGGGGGGGGGGGGGGGGGGGGGGGGGGGGGGGGGGGGGGGGGGGGGGGGGGGGGGGGGGGGGGGGGGGFGGGGFGCGGGGGGFGGGD9EGFGGGFGGGGGGGGGGGFFFGGGG,@C=E7EFFGGGGGGGGGECEGDGGGGFGFFG+BCGFGFGG=FFGGFGFFFFBFDGF>(::9?:EG><:8CC<<GF?6:394F09:1<<?GG??:12<0F?FGGFFF>99>?7?:E:9:063,A<A6
@M04650:207:000000000-C238N:1:1101:6710:5624 2:N:0:19
GGACTACCGGGGTATCTAATCCTGTTTGCTCCCCACGCTTTCGAGCCTCAGCGTCAGTTACAGTCCAGAGAGTCGCCTTCGCCACTGGTGTTCTTCCTAATCTCTACGCATTTCACCGCTACACTAGGAATTCCACTCTCCTCTCCTGCATTCTAGATAACCAGTCTGGAAGGCAGCACCAAAGTTGAGCCCGGGTATTTCACATCCCACTTAATCATCCGCCTACGCTCCCTTTACGCCCAGTAAATCCGGCGAACGCACGCCACCTACGTATTACCGCGGCTGCTGGCACGGCATTAGC
+
CCCCCGGGGGGGGGGGFFGGGGGGGGAGFGGGGGGGGGFEGGG@EGGGGGGGFCCEDFF9<EFGGGGGDGGGGGGGEGGGGFGGGFFGFGGEFG8ECEGFFFFGGGGGCGFGAGFGGGG6CFGF;FGGFEDFGGD,E,4AFG8DGGG=,@,+@;DF,,63,AE?C,@FFGGFG8DC+6=D,>:B@FCGGGGGEG51;7B3++@B6;4*7A>DC+++=*5A@4>@9)>)(2:22CA<+/8::1/.+@9CG;B((09,1(3(,4)258807:?()336?G67(4(,((.5(*(+4-,((3-),
@M04650:207:000000000-C238N:1:1101:26396:5643 2:N:0:19
GGACTACCGGGGTTTCTAATCCTGTTCGCTCCCCACGCTTTCGAGCCTCAGCGTCAGTTACAGTCCAGAGAGTCGCCTTCGCCACTGGTGTTCTTCCTAATCTCTACGCATTTCACCGCTACACTAGGAATTCCACTCTCCTCTCCTGCACTCTAGATACTCAGTTTGGAATGCAGTACTCGGGTTGAGCCTAAGTATTTCACATCCCACTTAAGTATCCGCCTACGCTCCCTTTACGCCCAATAAATCCGGATAACGCTCGCCACCTACGTATTACCGCGGCTGCTGGCACGTAGTTCGC
+
CCCCCGGGGGGGGGGGGGGGGGGGGGGGGGGGGGGGGGGGGGGGGGGGGGGGGGGGGGGGGGGGGGGGGGGGGGGGGGGGGGGGGGGGGGGGGGGGGGGGGGGGGGGGGGGGGGGGGGGGGGGGFGGGFFGFGGGGGGGGGGGFGGGGGGGFGGGGFGFFFGGGGGGGGGGGGGFGGGGGGGGGGGECGGG7@?GGGGGGGFGFFG>FFGGGECFGFC7EDGADDF9B>D@>DGFCF6GGGFFFGF<?FFA9DDGAF?;@?9G(/;67::B23C4<F766699946:0(C0+((.,-<),-
@M04650:207:000000000-C238N:1:1101:6332:5675 2:N:0:19
GGACTACAGGGGTATCTAATCCTGTTTGCTCCCCACGCTTTCGAGCCTCAGCGTCAGTTACAGACCAGAGAGCCGCCTTCGCCACTGGTGTTCCTCCTTATATCTACGCATTTCACCGCTACACTAGGAATTCCACTCTCCTCTCCTGCACTCTAGACTTCCAGTTTGGAATGCAGACCCCAGGTTGAGCCTGGGTATTTCACATCCCACTTAAAACTCCGCCTACGCTCCCTTTACGCCCAGTAAATCCGGACAACGCTCGCCACCTACGTATTACCGCGGCTGCTGGCACGTCGTTAGC
+
CCCCCGGCGGGGGGGGGGGGGGFFGGGGGGGGGGCFGGGGGGGGGEGGGFGFGGGGGGG9E,C,EGGG,:6,C9FFFGGGGGG7=FGGGGGGGGGFG,:EGEFGFFCFGGGGGGGGGGGG8FFG,AF,BFGFFGFG,,,AF8=<8E,DCGGFGCF8,3@==59=FFF98DE98D8,,6@D63=DFFC??DF6,+@9?FGGGFFFAG3?@GGFE+8C*5DC:DDF=F=?-:5BBCFEF9EDGD(5+;)7FFFFD>D?F0028(>01;<:(5(4<F?<FF010(24>?>:0:7C(.(-(24?<
@M04650:207:000000000-C238N:1:1101:6244:5761 2:N:0:19
GGACTACAGGGGTTTCTAATCCTGTTTGCTCCCCACGCTTTCGCACCTGAGCGTCAGTCTTTGTCCAGGGGGCCGCCTTCGCCACCGGTATTCCTCCACATCTCTACGCATTTCACCGCTACACATGGAATTCTACCCCCCTCTACAAGACTCTAGCTGACCAGTCTTAGATGCCATTCCCAGGTTAAGCCCGGGGATTTCACATCTAACTTAATCAACCGCCTGCGTGCGCTTTACGCCCAGTAATTCCGCTTAACGCTTGCACCCCCCGTATTACCTCGTCTGCTGGCCCGGATGTAGC
+
CCCCCGGFFGCFGGGGGGGGGGGCFFGGGGGGGGGGGGGGGGGGDE@FGFFGGGGGGGGFGGGGGG@EGF+@FEGGGGGGGGGGGGDC+>FGGGFFGGGFGGGGGGGCG>7BFGGGGGGGEGDFFGGGGGGGGFCFGGFGGGDFFFF=>CBCGFG7AF;9FFGGGGDFF95EGG,EFGGG6,@CFGGC?FDEE5CEGGGGGFGAFC@FCGGG8FFFF@:D;G;;0:(0(14461><*4EEG01>CCBFGF)(->D<FFF3-(/39F:(-9(-4FF<GG).((-(()))(:(2(2(,(36)5
@M04650:207:000000000-C238N:1:1101:16061:5762 2:N:0:19
GGACTACAGGGGTTTCTAATCCTGTTTGCTCCCCACGCTTTCGAGCCTCAGCGTCAGTTACAGTCCAGAGAGTCGCCTTCGCCACTGGTGTTCTTCCTAATCTCTACGCATTTCACCGCTACACATGGAATTCCACTCTCCTCTTCTGCACTCAAGTCTCCCAGTTGCCAATGACCCTCCCCGGTTGAGCCGGGGGCGTTCACATCAGACTTAAGAAACCGCCTGCGCTCGCTGTACGCCCAATAAATCCGGACAACGGTGGCCACCTACGTATTACCGCGGCGTCTGGCACGAAGTTAGC
+
@@@CCE@EDFG+,7,,,6CA@F9@FED@CFDFGFDGGG@@8?FDCGG@FADE:CF7FE<EDFDEAE<69C@@CECEFFCCFGF7FGGG9BC4,C;FEFGFGD,,>FCFGGFCECF,5?BDCGGG9F9:BBEEDFGGGFDD,+=9=FFGGGF+6,4,AD;FG<EF,6,7DDD8=CF?FDG68FC8+@+:,>DG5:>CD)<5<FFF6*:*74C>;FCG+89D>C6<8)27(*4(128)63CE*4684>:)0/)((0)49((-(-2(CF::0(((.0()+:(((4924(((.+:<(((-(+6<6
@M04650:207:000000000-C238N:1:1101:12745:5767 2:N:0:19
GGACTACTCGGGTATCTAATCCTGTTTGCTCCCCACGCTTTCGAGCCTCAGCGTCAGTTACAGACCAAAGAGTCGCCTTCGCCACTGGTGTTCCTCCACATCTCTACGCATTTCACCGCTACACGTGGAATTCCACTCTTCTCTTCTGTACTCAAGTTTCCCAGTTTCCAATGACCGTTCGTGGTTGAGCCACGAGATTTCACATCAGACTTAAGAAACCGCCTGCGCTCGCTTTACGCCCAATAAATCCGGACAACGCTTGCCACCTACGTATTACCGCGGCTGCTGGCACGGAGTTAGC
+
CCCCCGGGGGGGGGGGGGGGGGGGGGGGGGGGGGGGGGGGGGGGGGGGGGGGGGGGGGGGGGGGGGGFGGGGGGGGGGGGGGGGGGGFGGGGGGGGGGGGGGGGGGGGGGGGGGGGGGGGGGGGGGGGCFFFGGGGGGGGGGGFGECFFFGFGGGGF8=FGGGGFDFGEEGGFGGGGGGGGGGGGGDFGGGGGDGGGFFFGFFF6CGFFG*?9=CFFFCC=DA@BFFFFG@FDGFFFFDGGFFFGGFFGFFFFEDFG6;?F:C0796(8?B?<<>AC7?FF;>FF:BFFG?E?(34,;<>4
@M04650:207:000000000-C238N:1:1101:6278:5804 2:N:0:19
GGACTACCGGGGTTTCTAATCCTGTTTTCTCCCCACGCTTTCGAGCCTCATCGTCAGTTACCGTCCCGAGAGTCTCCTTCGCCACTGGTGTTCTTCCTAATCTCTCCTCATTTCACCGCTACACTAGGAATTCCACTCTCCTCTCCTGCACTCTCGATAACCAGTTTGGGATGCAGCACCCAAGTTGAGCCCGCGGATCTCACATCCCACTTAATCATCCGCCTACGCTCACCTTACGCCCTCTAACGCCGGATACCTCTCGCCACCTACGTATTACCGTGCCTGCTGGCACGTACTTAGC
+
@CCC8EFE+@++@:,EC,C6CC6;;ED,CFGG8F<FGC@F<A,,,8@FF,,C,CC,BF,,C,,:8@,7@:+@FF9CFG9CDEG,CF@G<,4B5CF?EF?EFA,,@,B4B,C5<BE<FE>8>C=F9,99BFCCFDFFAD,AF8?F,,7===,0,6,+,6@+@=8=38:,@+6=?DFFF61,4+68FFG798DGD***3;*25+2)10;?=**4*4+4+*,0556<<;?)6>()(+64A2E1:((60?)(18)(-)/)*.)48(C;*;8<0(,()+(6CC0(((-<2:4)(*(+-..3(+-)-
@M04650:207:000000000-C238N:1:1101:26320:5810 2:N:0:19
GGACTACTGGGGTTTCTAATCCTGTTTGCTCCCCACGCTTTCGAGCCTCAGCGTCAGTTACAGTCCAGAGAGTCGCCTTCGCCACTGGTGTTCTTCCTAATCTCTACGCATTTCACCGCTACACTAGGAATTCCACTCTCCTCTCCTGCACTCTAGATACTCAGTTTGGAATGCAGTACTCGGGTTGAGCCCAAGTATTTCACATCCCACTTAAGTATCCGCCTACGCTCCCTTTACGCCCAATAAATCCGGATAACTCTCGCCACCTACGTATTACCGCGGCTGCTGGCACGTAGTTAGC
+
CCCCCGGGGGGGGGGGGGGGGGGGGGGGGGGGGGGGGGGGGGGGGGGGGGGGGGGGGGGGGGGGGGGFGFGFFGCFGGGGGGGGGGGGGGGGGGGGGGGFGFFGGGGGGGGGGGGGGGGGGGFGGGGGGGGGGGGGGGGGGGGFGGGGGCFFFFGAADFG9FGGGGGGG8EGGFGGGGGFFCEGFGGFGGGGGEDFGFGGGFGFFCFFFGGF@FGGFEGG5C<@@FAFFGBFFGFCC?EFG@258:CEGFF025CEF);;):DBDE@DFF?12<>)<F6;6(39BF?F0EBG6:(((36)6
@M04650:207:000000000-C238N:1:1101:10367:5844 2:N:0:19
GGACTACCCGGGTTTCTAATCCTGTTTGCTCCCCACGCTTTCGAGCCTCAGCGTCAGTTACAGACCAGAGAGCCGCCTTCGCCACTGGTGTTCCTCCATATATCTACGCATTTCACCGCTACACATGGAATTCCACTCTCCTCTTCTGCACTCAAGTCTCCCAGTTTCCAATGACCCTCCCCGGTTAAGCCGGGGGCTTTCACATCCGACTTAAGAAACCGCCTGCGCTCGCTTTACGCCCAATAAATCCGGACAACGCTTGCCACCTACGTATTACCGCGGCTGCTGGCACGTATTTAGC
+
CCCCCGGGGGGGGGGGGGGGGGGGGGGGGGGGGGGGGGGGGGGDCGGGGGGGGGGGEGDC<CFDGGGGCGGGGGGGGGGGGGGGGDGFG8FGGGGGGGECGGGGGGGGGGGFGGGGGGGGGGGG9FDAFEGGGGGGGGCFGGGF3E>AFGGFG,@FA37>EGGGFGGGDGGGGFFF??FEG=5BF7@;CFC*1CEGGDGFGFFAFF*:?GGGE>7+138C>DFD0FB:(9>BF:<AF0EGGF?(>F)6F:B(1<CBGFFF??G0:EF7283??@7AGG?F696((4274E:GF8?)4FAA>
@M04650:207:000000000-C238N:1:1101:11767:5853 2:N:0:19
GGACTACTCGGGTTTCTAATCCTGTTTGCTCCCCACGCTTTCGAGCCTCAGCGTCAGTTACAGTCCAGAGAGTCGCCTTCGCCACTGGTGTTCTTCCTAATCTCTACGCATTTCACCGCTACACTAGGAATTCCACTCTCCTCTCCTGCACTCTAGACTTCCAGTTTGGAATGCAGCCCCCAGGTTGAGCCCGGGTATTTCACATCCCACTTAATCATCCGCCTACGCTCCCTTTACGCCCAGTAAATCCGGATAACGCTCGCCACCTACGTATTACCGCGGCTGCTGGCACGGAGTTAGC
+
CCCCCGGGGGGGGGGGGGGGGGGGGGGGGGGGGGGGGEGGGGGGGGGGGGGGGGGGGGGGGGGGGGGGGGGGGGGGDGGGGGGGGGGGEFF@FGGGGGGGGGGGGGGGGGGGGGGGGGGGGFGGCGGGGGFGGGGGGGGGGGGBGGFG?EFFGGFGGGGFGFEEFGGG>DFGGGGDGFGDGGEEG<FGGGGGGDE@DDGGGFGFFGFFBGGFFGGFFEGG9>999;@:(72>B7ACFDGGGFDFDG?)@F:;FEDEF<;37;G;DG0:?:?<?GFAGGF91996>?):>:(+4(442*<9)
@M04650:207:000000000-C238N:1:1101:8494:5869 2:N:0:19
GGACTACTAGGGTATCTAATCCTGTTTGCTCCCCACGCTTTCGTGCCTCAGCGTCAGTTACAGTCCAGAGAGCCGCCTTCGCTACTGGTGTTCCTCCTAATATCTACGCATTTCACCGCTACACTAGGAATTCCACTCTCCTCTCCTGCACTCAAGTCCTACAGTTCCAAAAGCTTACTACGGTTGAGCCGTAGCCTTTCACTTCTGGCTTGAAAGACCGCCTACGCACCCTTTACGCCCAGTAATTCCGGATAACGCTAGCCCCCTACGTATTACCGCGGCTGCTGGCCCGTACTTTGCC
+
CCCCCGGGGGGGGGGGGGGGGGGGGGGGGGGGGDGGGGGGGGGGGGGGGGGGGGGGGGGGGGFGGGGGGGFFFFGGGGGGGGGGGGGGGGGGGGGGGGGGGGGGGGGGGGGGFFGGGGDDGGFGGGGGGGGGGGGGGGFGGGGFGGGGGFCFF8FGGGFGCFGGGFAEGGG,=FGFFFGGGG6FGGGGFGGGGE6FFFFCDFFFFGFFFGGGFDGCF@@?=D=4:8=46D?BDGFC5>GGD04CG>?<@6>;73+/8:606@C?GGF:2(43<G:4@34(1210224((*-/43(,.+.44
@M04650:207:000000000-C238N:1:1101:13137:5907 2:N:0:19
GGACTACCCGGGTATCTAATCCTGTTTGCTCCCCACGCTTTCGAGCCTCAGCGTCAGTTACAGACCAGAGAGCCGCCTTCGCCACTGGTGTTCTTCCTAATCTCTACGCATTTCACCGCTACACTAGGAATTCCACTCTCCCCTCCTGCACTCTAGATTCCCAGTTTGGAATGCAGCACCCAGGTTGAGCCCGGGTATTTCACATCCCACTTAAAAATCCGCCTACGCTCCCTTTACGCCCAGTAAATCCGGACAACGCCCGCCACCTACGTATTACCGCTGCTGCTGGCCCGTCGTTAGC
+
CCCCCGGGGGGGGGGGGGGGGGGGGGGGGGGGGGGGGGGGGGGGGGGGGGGGGGGGGGGGGGGGGGGGGGGGGGGGGGGGGGGGGGFGGGGGGGGGGGGFFGGFGGGGGGGGGGGGGGGD7FF8FGGGFEFGGFGGGGGGGGGFGGGGG?EFGFGGFC,>FFE?FFGGC@FGF,3ED?GGGGGGFFGGGGGCCGEEDGGGGAFFFGCA@GGGEC>FFFGGF:@9(;>>@DBFF9A9F<GGG?;4FG));A:(()9:<(((-3D>DD?224:42FBFGGF0,4;?7?B?0:(/((((,;((.
@M04650:207:000000000-C238N:1:1101:24225:5928 2:N:0:19
GGACTACAAGGGTTTCTAATCCTGTTTGCTCCCCACGCTTTCGCACTTGAGCGTCAGTATATTCCCAAGGGGCTGCCTTCGCCTTCGGTATTCCTCCACATCTCTACGCATTTCACCGCTACACGTGGAATTCTACCCATCCCTAAAATACTCTAGCGACCCAGTATGAAATGCAATTCCTAGGTTAAGCCCAGGGCTTTCACATCTCACTTAAGTTACCGCCTACGTGCCCTTTACGCCCAGTAATTCCGATTAACGCTTGCCCCCTCCGTATTACCGCGGCTGCTGGCACGGAGTTAGC
+
CCCCCGGGGGGGG@FGGGGGGGGGGGGGGGGGGGGGGGGGGGEF@FCF=FGGGGGGGGD@FE<AFGG,96,CGDGGGGGGGGG::=FGGEFGGGGGGG8FG=FFGGGFGGGGGGGFGGGGGGGFF=FGGGCGGDGG94,,@+DDEE9,5=>DGFGGGGGE8>AFFC,,@DF=DG,,@=9FCC98FGGGGGFDCGFGGGGG>FGFFGGF@DGGFGGD+:FGFCA)(268:FFB26?4=5EF@@0(37?EFFF,,>DC719@DD<3CFB01?BFFGFFGG?B9022087??G?9,(491?6A6
@M04650:207:000000000-C238N:1:1101:26269:5928 2:N:0:19
GGACTACTCGGGTTTCTAATCCTGTTTGCTCCCCACGCTTTCGAGCCTCAGCGTCAGTTACAGTCCAGAGAGTCGCCTTCGCCACTGGTGTTCTTCCTAATCTCTACGCATTTCACCGCTACACTAGGAATTCCACTCTCCTCTCCTGCACTCTAGATAACCAGTTTGGAATGCAGCACCCAAGTTGAGCCCGGGTATTTCACATCCCACTTAATCATCCGCCTACGCTCCCTTTACGCCCAGTAAATCCGGATAACGCTCGCCACCTACGTATTACCGCGGCTGCTGGCACGTAGTTAGC
+
CCCCCGGGGGGGGGGGGGGGGGGGGGGGGGGGGGGGGGGGGGGGGGGGGGGGGGGGGGGGGGFGGGGGGGGGGGGGGGGGFGGGGGGGGGGGGGGGGGGGGGGGGGGGGGGGGGGGGGGDGGGGGFGGGGGGGGGGGGGGGGGFFGGGGGGDGGFFGGGFGGGGGGGGGFFGGGGGGGGFGC8DGGFCFC8FEGG;>DGCGFGCFGGA:>FGFGFC6<FGAG=>DFFA2D>DBFF=F?GGGDFFFG?3@A>;0>GEGFFFD9D>GGBB?>B??7?<9:126;;6>?>7?G(A?F?01C))6
@M04650:207:000000000-C238N:1:1101:10347:5944 2:N:0:19
GGACTACCGGGGTATCTAATCCTGTTTGCTCCCCACGCTTTCGAGCCTCAGCGTCAGTTACAGTCCAGAGAGTCGCCTTCGCCACTGGTGTTCTTCCTAATCTCTACGCATTTCACCGCTACACTAGGAATTCCACTCTCCTCTCCTGCACTCTAGATAACCAGTTTGGAATGCAGCACCCAAGTTGAGCCCGGGTATTTCACATCCCACTTAATCATCCGCCTACGCTCCCTTTACGCCCAGTAAATCCGGCTAACGCTCGCCCCCTACGTATTACCGCGGCTGCTGTCACGTATTTAGC
+
CCCCCGGGGGGGGGGGGGGGGGGGGGFGGGGGGGGGGGGGGGGGGGGGGGGGGGGGGGGGGGFGGGGGFGCF<FGGGGGGGGCEEGGGGGGGGGGGGGGGGGGGGG9FGGGGFFGGGGGGGGGGFGFGGGGGGGGGFD=FFFFDFE=DGFFB?DFGDAE;=DFGGGGGDFGGGFEDFGFGGGG7FFCFCFFGDEEE9DGFGFGFB>CA:CD?6+=:F<FFAG2>FF2:2C@=BFFCA(=F@<63CG<);AB(()2;C(-(24D>*:>FB?0.,:4)9C<669991?FF-<<FBB?)3E:46
@M04650:207:000000000-C238N:1:1101:6792:5979 2:N:0:19
GGACTACACGGGTATCTAATCCTGTTTGCTCCCCACGCTTTCGAGCCTCAGCGTCAGTTACAGTCCAGAGAGTCGCCTTCGCCACTGGTGTTCTTCCTAATCTCTACGCATTTCACCGCTACACTAGGAATTCCACTCTCCTCTCCTGCACTCTAGATAACCAGTTTGGACTGCAGCACCCAAGTTGAGCCCGGGTATTTCACATCCCACTTAATCATCCGCCTACGCTCCCTTTACGCCCAGTAAATCCGGACAACGCTCGCCACCTACGTATTCCCGCGGCTGCTGGCACGTAGTTAGC
+
CCCCCGGGGGGGGEGGGGGGGGGGGGGGGGGGGGGGGGGGGGGDFGGGGGGGGGGGGGGGGDGGGGGGCFGGFFGGGGGGGGGGGCGGGGGGGGGGGGGGGGGGGGFGGGGGGGGGGDGGGGGG;?FGGGGGFGGGGGGGGGGCFG9DFFGFG9E,EAA;,FDFGGGF=F,===888DFGD:>DGGGFFGGGCEGEGFGGGFG>FFFACGGGFC:=>6DFDGA9@FDF9DBFBGFFF>EGDFFFGG?EGF>@DFG6F9>??9D9*;??:::<?F7)2>29(4>9913?:C:E?3(2(<64.
@M04650:207:000000000-C238N:1:1101:14236:6017 2:N:0:19
GGACTACTCGGGTTTCTAATCCTGTTTGATCCCCACGCTTTCGCACATCAGCGTCAGTTGCAGACCAGAGAGCCGCCTTCGCCACTGGTGTTCCTCCATATCTCTGCGCATTTCACCGCTACACTAGGAATTCCACTCTCCTCTCCTGCACTCAAGTCCTACAGTTCCAAAAGCTTACTACGGTTGAGCCGTAGCCTTTCACTTCTGGCTTGAAAGACCGCCTACGCACCCTTTACGCCCAGTAATTCCGGATAACGCTAGCCCCCTACGTATTACCGCGGCTGCTGGCACGGAGTTATCC
+
CCCCCGGGGGGGGGGGGGGGGGGGGGGGGGGGGGGGGGGGGGGGGGGGGGGGGGGGGGGGGGGGGGGGGGGGGGGGGGGGGGGGGGGGGFEFGGDGGGGGFGGGGGGGGGGDFGGGFGGGGGGGGGGGFFGGGGGGGGFGGGGFFDFGGGGFG8EFGGGGGGGGGGGGGGGDFGGGGGGGGGGGGGGGGGGGGGGGGGGFGFFFFGGFFFFGBGDGFFGGFGFFFFFFFGFDFECFE?EGG?;EC>CEFFFFFFGED>BBB>FFDG;?FB:<<6<A<*29(439?BF0::)*((4:7+)..
@M04650:207:000000000-C238N:1:1101:23755:6034 2:N:0:19
GGACTACTAGGGTTTCTAATCCTGTTTGCTCCCCACGCTTTCGAGCCTCAGCGTCAGTTACAGTCCAGAGAGTCGCCTTCGCCACTGGTGTTCTTCCTAATCTCTACGCATTTCACCGCTACACTAGGAATTCCACTCTCCTCTCCTGCACTCTAGATAACCAGTTTGGAATGCAGCACCCAAGTTGAGCCCGGGTATTTCACATCCCACTTAATCATCCGCCTACGCTCCCTTTACGCCCAATAATTCCGGATAACGCTTGCCACCTACGTATTACCGCGGCTGCTTGCCCGTCGTTAGC
+
CCCCCGGGGGGGEEGFFGFGGGFGGGFFGGGGGGGGGGGGGGGFGGGCGFGGGGGDGGGEFFGGGGGGGFEEFGEGGGFFEGGFFFGGGGGCFGGGGGF9FGGFGFGGGDCGGGGGGGGGGGFFCA=FFDGGGGDGGGDGFFFFGGGGGGGD8DAEBEFFGFCFDFCC3=9EDFGADFGEEE8DFFDGGGGGGGGE+AFFFFGFFGFF@GFGACGGFEEC>@@AAA4?5C@B9C48B2B7F2;87C6CCFFBFFG476181(7;?F6362(47<4-<*((49(3,(..4:(3(((-(1486
@M04650:207:000000000-C238N:1:1101:11307:6058 2:N:0:19
GGACTACCGGGGTATCTAATCCTGTTTGCTCCCCACGCTTTCGAGCCTCAGCGTCAGTTACAGTCCAGAGAGTCGCCTTCGCCACTGGTGTTCTTCCTAATCTCTACGCATTTCACCGCTACACTAGGAATTCCACTCTCCTCTCCTGCACTCTAGATAACCAGTTTGGAATGAAGCACCCAAGTTGAGCCCGGGTATTTCACATCCCACTTAATCATCCGCCTACGCTCCCTTTACGCCCAGTAAATCCGGATAACGCTCGCCACCTACGTATTACCGCGGCTGCTGGCACGTAGTGAGG
+
CCCCCGCFGGGGGGFGGGGGFGGGEFFGGGGGGEGEFEE@DEGGFG7EFGFGG@CFEFFGFGGFFFFGE@EGGGGGGEEGGF,BB<FGGE,:BFGFGDFGFCDEFG9DGECBFGGGGGE8E@EGEEGGGGGFFADGEGCF8DF7=EF?CFG+@==FFFGG88EEG9AFG8CFF,,@EGG8AFGF<FFG6D3CECEGCGC,<@EF6D4/)*;89872=?>C>*(6:8=?9CBB376;F@CF:7?EFGE3DA:;2>CAG@B0:136DG?0.5114C?ACF?749;;>F>4:E:384:1<84<(
@M04650:207:000000000-C238N:1:1101:17253:6096 2:N:0:19
GGACTACCGGGGTTTCTAATCCTGTTTGCTCCCCACGCTTTCGAGCCTCAGCGTCAGTTACAGTCCAGAGAGTCGCCTTCGCCACTGGTGTTCTTCCTAATCTCTACGCATTTCACCGCTACACTAGGAATTCCACTCTCCTCTCCTGCACTCTAGACTTCCAGTTTGGAATGCAGCCCACAGGTTGAGCCTGAGTATTTCACATCCCACTTAAAAATCCGCCTACGCTCCCTTTACGCCCAGTAAATCCGGACAACGCTCGCCACCTACGTATTACCGCGGCTGCTGGCACGTAGTTAGC
+
CCCCCGGFGGGGGGGGGGGGGGGGGGGGGGGGGGGGGGGGGGGGGGGGGGGGGGGGGGGGGGGGGGGGGGGGFGGGGGGGGGGGGGGGGGGGGGGGGGGGGGGGGGGGGGGGGGGGGGEGGGGGEEFGFGGGGGGGGGGGGGGFGGGGGGGFGAFGGGGGGGGFFGGGGGGGGFFFFGGFGBFGGGGGGGGFGGGGGGGGGFGF9FCCEGGGFGGGFFGFAGADDFFF@G92=FFFFFGGGFFEFGFFGA>;<3D@F9@6<6D>*2:03>03<EBFGGFFF6;((4),.5(34:(,-0::-
@M04650:207:000000000-C238N:1:1101:12125:6107 2:N:0:19
GGACTACTCGGGTTTCTAATCCTGTTTGCTCCCCACGCTTTCGAGCCTCAGCGTCAGTTACAGTCCAGAGAGTCGCCTTCGCCACTGGTGTTCTTCCTAATCTCTACGCATTTCACCGCTACACTAGGAATTCCACTCTCCTCTCCTGCACTCTAGATAACCAGTTTGGAATGCAGCACCCAAGTTGAGCCCGGGTATTTCACATCCCACTTAATCATCCGCCTACGCTCCCTTTACGCCCAGTAAATCCGGATAACGCTCGCCACCTACGTATTACCGCGGCTGCTGGCACGTAGTTAGC
+
CCCCCGGGGGGGFEGGGGGGGGGGGGGGGGGGGGGGGGGGGGGGGGGGGFGGGGGGGGGGGGGGGGGGGGGGGGGGGGGGGGGGGGGGFGGEGFGGGGGGGFGGGGDGEGEDGGGGGGGGGGGGGGGGGGGGGGGGGGGGGGGFGGGGGGGFFGGEAEGGGGGGGGGGGGGGGADF??@GEFGGFGGFGGGGGGGGGGDCGFGFFGGAEGGFFGGGF4DGFGFFFFAF@GFB9CF:FDCFCDD8FGE?7=56?):@FF9DFBG><=:07:B?BEB<EGBFFBF0927::EFF62124C4<4
@M04650:207:000000000-C238N:1:1101:22353:6146 2:N:0:19
GGACTACTCGGGTATCTAATCCTGTTTGCTCCCCACGCTTTCGAGCCTCAGCGTCAGTTACAGACCAGAGAGCCGCCTTCGCCACTGGTGTTCCTCCATATATCTACGCATTTCACCGCTACACATGGAATTCCACTCTCCTCTTCTGCACTCAAGTCTCCCAGTTTCCAATGACCCTCCCCGGTTGAGCCGGGGGCTTTCACATCCGACTTAAGAAACCACCTTCGCGCGCTTTACGCCCAATAATTCCGGATAACGCTTGCCACCTACGTATTACCGCGGCTGCTGGCCCGTAGTTAGC
+
CCCCCGGGGGGGGFGGGGGGGGGGGGGGGGGGGGGGGGGGGGEFGGGGGEFGGGGGGGGGGGGGGGGGFGCFGGGGGGGGGGGGGGGGGEGGGGGGGFGGGBFGGFGGGGGGGGGGGGGGGGGGFFGDFFFGGGFGGGGGGGGFGGGGGGGFGDFGGGGGGGGGFFGGGGGG6DEGGFGEGGDEGDCFGGGG@CEGGGGCC+BBA<*:(/:CED>>+,CGDGFF3A(5(9(1(:F9F(AEE0424>AAFFF91>*69196:?G?*9:?(8?FFGB)AG027>F>11042C(1(-4:<D9)<
@M04650:207:000000000-C238N:1:1101:11888:6178 2:N:0:19
GGACTACAGGGGTTTCTAATCCTGTTTGCTCCCCACGCTTTCGAGCCTCAGCGTCAGTTACAGTCCAGAGAGTCGCCTTCGCCACTGGTGTTCTTCCTAATCTCTACGCATTTCACCGCTACACTAGGAATTCCACTCTCCTCTCCTGCACTCTAGATAACCAGTTTGGAATGCAGCACCCAAGTTGAGCCCGGGTATTTCACATCCCACTTAATCATCCGCCTACGCTCCCTTTACGCCCAGTAAATCCGGATAAAGCTAGCCACCTACGTATTACCGGAGCTGCTGGCCCGTAGGGAGC
+
CCCCCGGGGGGG@7CFCGFFGFAFFGGFGGGGGGGGG7CFDGGGFCEDFGGFECCFEGGFGGGGGGFD9FFFFGGCGE@FFCFGGFGGGFGGGCEFFFGFGGGGAGGGGGGGGDCGGGEDGGGGAFGGGGGGGGGGFGFGGGGFGGDGFGGFGFFFFGGG8DFF?DEGGGGGGGG8DGGGGGGGGFDDFGEFEGG6DG9EFFGFF5CAEDGDEGGG>4DFFG9AFA@6>D222:AEFDDGCD@FGG3)26=@<5<E+.)))/9@F*628:B0873:C?0((-117:2::*(*-3(,(*481
@M04650:207:000000000-C238N:1:1101:16172:6278 2:N:0:19
GGACTACTGGGGTTTCTAATCCTGTTTGCTCCCCACGCTTTCGCGCCTCAGCGTCAGTTGCGAGCCAAAGAGCCGCTTTCGCCACTGGTGTTCCTCCATATCTCTACGCATTTCACCGCTACACATGGAATTCCACTCTTCTCTCTCGCACTCAAGTCTCCCAGTTTCCAATGACCCTCCCCGGTTGAGCCGGGGGCTTTCACATCAGCCTTAAAAGACCGCCTGCGCGCGCTTTACGCCCCATAATTCCGGACAACGCTTGCCACCTACGTATTACCGCGGCGTCTGGCACGTAGTTAGC
+
CCCCCGGGGGGGGGGGGGGGGGGGGGGGGGGEGGGGGGGGGGGGGGGGGGGGGGGGGGGGGGGGGGGFDE,EFGCF:FGFGGGGGGGGFFFFGGGGGGGGFGGFDFFGECFGGGGGGEEGGCFGDGGGFFFFGGFFDCF?FGGFGFGDEEGFGGGGDDEDFGGGGGFGGGFGDEEGFGGG6FEGCGEFEGGGCEG5CGGGGFGFFCD=);FF@CD7A?GC@G>?0@;5(7,3-:5:FFEEE((.9*).:@F9(<D<FF0?6<F(*38:78:24@76CG?F>60-((-4<FBGB21,49>24
@M04650:207:000000000-C238N:1:1101:5611:6279 2:N:0:19
GGACTACTGGGGTTTCTAATCCTGTTTGCTCCCCACGCTTTCGCGCCTCAGCGTCAGTTACAGACCAAAGAGTCGCCTTCGCCACTGGTGTTCCTCCACATCTCTACGCATTTCACCGCTACACATGGAATTCTACCCCCCTCTACAAGACTCTAGCTGACCAGTCTTAGATGCCATTCCCAGGTTAAGCCCGGGGATTTCACATCTAACTTAATCAACCGCCTGCGTGCGCTTTACGCCCAGTAATTCCGATTAACGCTTGCACCCTCCGTATTACCGCGGCTGCTGGCACGGAGTTAGC
+
CC?CC@FCCFGGGGGGGGGDGGGGGGGGGGFFGGGGGGGGGGGEGGGGEGFFGGGEGGFFF,F@FG8EFFGGCGGGGGEGFGGGC,CFFFGGFFGGGCGGGGCGGGAFGDGGGGGDFGGGGGGG?CEG?FFGGGGGFGCEGGEFGGF9=8DFE,@=,E9>=FFGGE9A,>,@C:8CGC:DGFGFGGFCGGCG>E*;4CFEGFGF9FFFFGGGEF788;FG9D9(/)(2(:10(=53+,BFGF?B7744CF94:8DA=:;B(4FFFF:8?BF<0A?4CC?F2337>6?08=(33((-4F2:<
@M04650:207:000000000-C238N:1:1101:19251:6294 2:N:0:19
GGACTACAGGGGTATCTAATCCTGTTTGCTCCCCACGCTTTCGAGCCTCAGCGTCAGTTACAGTCCAGAGAGTCGCCTTCGCCACTGGTGTTCTTCCTAATCTCTACGCATTTCACCGCTACACTTGGAATTCCACTCTCCTCTCCTGCACTCTAGATAACCAGTTTGGAATGCAGCACCCAAGTTGAGCCCGGGTATTTCACATCCCACTTAATCATCCGCCTACGCTCCCTTTACGCCCAGTAAATCCGGATAACGCTCGCCACCTACGTATTACCGCGGCTTCTGGCACGTAGTTAGC
+
CC@CCEGGGGGGGGGGGGEGGGGGGGGFGGGGGGGGGGGGGGGGFGGGGGGGGGGGGGGGGGGGGGGGGGGGGGFGGGGGGGGGGGGGGGGGGGGGGGCFGGGGGCGFGFGGGGGGGGGGGGFGGGGGGGFGGGGGGGGGGGGFGGGGGGGFGGFEFFEGGGF?BFGGGGFGGGGGGGGGGF8DFGGFDFGFGGGGGGFC@6FFFGGFFGGGFC;CAEGG9DDD)*<DDG=BDCACF?GGGF0=:C5?G;3;D33)>(:04:DFDGFF0:?7)<4)<>:B(11;(,<><G<F03:??F-)6
@M04650:207:000000000-C238N:1:1101:5535:6301 2:N:0:19
GGACTACAGGGGTATCTAATCCTGTTTGCTCCCCACGCTTTCGAACCTCAGCGTCAGTTACAGTCCAGTGAGTCGCCTTCGCCACTGGTGTTCTTCCTAATCTCTACGCATTTCACCGCTACACTAGGAATTCCACTCTCCTCTCCTGCACTCTAGTTAACCAGTTTGGAATGCAGCACCCAAGTTGAGCCCGGGCATTTCACATCCCACTTAATCATCCGCCTACGCTCCCTTTACGCCCAGTAAATCCGGATAACGCTCGCCACCTACGTATTACCGCGGCTGCTGGCACGTAGTTAGC
+
9@CCCFGGGGGGGCGGGGGGGGGGGGAGFGGGGGGGGEG7FGEGFGCBFFFGGGEEEGGCGGGEGGGG,CCF,E+@FGGGGGG7FGGGGCGGCCGGGGF9B<DEGGF@FGDEFFFGGGGG8FGG;:FGGEEFGG>ED?EGFDG78EEGCGEDFG,E,@,@DFFCDCE;+,638>9=F8@FE7+@CFC8FFFGD7++33@,=BFCFGF>@GGG;+<CF9<FFFDF=4<)5D=BFDA682BFFF;=>@)5CAEF0>*7;1;?@0C>*;?728277C:<?F2;(7>>1<0)(:8F6<(.-<))6
@M04650:207:000000000-C238N:1:1101:5609:6318 2:N:0:19
GGACTACTGGGGTATCTAATCCTGTTCGCTCCCCACGCTTTCGCGCCTCAGTGTCAGTTACAGACCAGATAGTCGCCTTCGCCACTGGTGTTCCTCCAAATCTCTACGCATTTCACCGCTACACTTGGAATTCCACTATCCTCTTCTGCACTCAAGTCTCCCAGTTTCCAATGACCCTCCACGGTTGAGCCGTGGGCTTTCACATCAGACTTAAGAAACCACCTGCGCGCGCTTTAAGCCCAATAATTCCGGACAACGCTTGCCCCCTACGTATTACCGCGGCTGCTGGCACGGAGTTAGC
+
CCCCCEGFFGGGGGGGGGGGGGGGGGFGEGGGGGGGGGGGGGGGGGGGGDGFGGGGGGGEFDFGGGD@CEFGFGGGGGGGGGGGGGGFGGGGGGFGGGFEGGGGGFFFGEGGGGGGGGGGGGGGAFEFFGFGGGGGDGFGGGGFGGEAFGGFG@DEEC9FDFGGGGGGGG9FGDF8DFFE8FEEGGGG?EGGCDGGFDGGGFGFFGGFFGDFFGCDFFGGFCDF=F2>251>>CF3+.?CF@@FC*79FF8:3.9:*-3?BBF(*246,:18<GF2:F?F9>B;((8?>EBG0(343;5A<
@M04650:207:000000000-C238N:1:1101:4304:6332 2:N:0:19
GGACTACTGGGGTATCTAATCCTGTTTGCTCCCCACGCTTTCGAGCCTCAGCGTCAGTTACAGTCCAGAGAGTCGCCTTCGCCACTGGTGTTCTTCCTAATCTCTACGCATTTCACCGCTACCCTAGGAATTCCACTCTCCTCTCCTGCACTCTAGACTTCCAGTTTGGAATGCAGCCCCCAGGTTGAGCCTGCGTATTTCACATCCCACTTAATCATCCGCCTACGCTCCCTTTCCGCCCAGTAAATCCGGACAACGCTCGCCACCTACGTATTACCTCGGCTGCTGGCACGTAGTTCGC
+
CCCCCAGGCGFCGCFGFEFGGGGFGGGGGGGGGGCFGGGGGGGFGGGGG8FGGFGGGEFDGCFGGGGGF@E@GGGGGGGGGGGCFFGFGG@:FGGGGGG9FGFGFAFGGEEGGGEGGGGGGG8F:,E8FGGGGGFF,@EFGGGFGGGFGFD9DG,E9EFGGCD,CDFEE8>E8DGFFFEGEFE7DDFFFGGGF,@@+:<CCEFFFFGF@GGG5@<=9ACFDGFA9A@BDDFDF??*+58FF<047+.9DF3:(5C(/(,(62D1*;3(,52(3+:2?>)5-(8:9??2(A1A(...4E),4
@M04650:207:000000000-C238N:1:1101:6011:6335 2:N:0:19
GGACTACAGGGGTTTCTAATCCTGTTTGCTCCCCACGCTTTCGAGCCTCAGCGTCAGTTACAGTCCAGAGAGTCGCCTTCGCCACTGGTGTTCTTCCTAATCTCTACGCATTTCACCGCTACACTAGGAATTCCACTCTCCTCTCCTGCACTCTAGATAACCAGTTTGGAATGCAGCACCCAAGTTGAGCCCGGGTATTTCACATCCCACTTAATCATCCGCCTACGCTCCCTTTACGCCCAGTAAATCCGGATAACGCTCGCCCCCTACGTATTACCGCGGCTGCTGGCACGTAGTTAGC
+
CCCCCGGGGGGGFDCGGFGGGGGGGGGGGGGGGGGGGGGEGGGGGDGGGFGGGFG7FFGFFDGGGGGFGGGEGGDGGGGGGGGCEGGGGCFGGFGGGGFGGA;EDGFGGGGGGFGGGGGDDGFGGGGGGGGDGGGGGFGG8?DFGGGGGFD?C9EGGGGFFGGGGGAD6=E=89EFDDFFGD6EGEC=EG,CCGGGCGF,?;BFFGFAEG>D;DFGFAFDFGFFFFDE6D@BD7?EFFDGE@;;7@5CGFF;F)747;;;?@G09C99(43:2CB2EF?FBBFF>:):47:F622:(3).-
@M04650:207:000000000-C238N:1:1101:24375:6346 2:N:0:19
GGACTACTAGGGTTTCTAATCCTGTTTGCTCCCCACGCTTTCGCACTTGAGCGTCAGTATATTCCCAAGGGGCTGCCTTCGCCTTCGGTATTCCTCCACATCTCTACGCATTTCACCGCTACACGTGGAATTCTACCCCTCCCTAAAATACTCTAGCGACCCAGTATGAAATGCTATTCCTAGGTTAAGCCCAGGGCTTTCACATCTCACTTAAGTCACCGCCTGCGTGCCCTTTACGCCCAGTCATTCCGATTAACGCTTGCACCCTCCGTATTACCGCGGCTGCTGGCACGGAGTTAGC
+
CCCCCGGGGGGGEFGGGGGGGGGGGGGGGGGGGGGGGGGGGGGGGGGFGFGGGGGGGFGGFGGGGGGGGGEGGGGGGGGGGGGGGFGGGGGGGGFGGGGGGGGGGGGGGGGGGGGGGGGGGGGGGGGG@GGGGGGGDFGFDGEFGG9DFDGFGGGGGGGDEGGGGGGGGFGGGGGCFGGGG@EGGGGGGFGGEFGEDCCFGFECFF@FEGGGFFGGFFGGDGFFFFFB@CD=FGFFFFGGGFFFGC75DFF;?DGFFDFFFFF<CC?F6?F:2CBBFG?F;9996:?F051FBF(73C9>6
@M04650:207:000000000-C238N:1:1101:18258:6385 2:N:0:19
GGACTACTGGGGTATCTAATCCTGTTCGCTCCCCACGCTTTCGAGCCTCAGCGTCAGTTACAGTCCAGAGAGTCGCCTTCGCCACTGGTGTTCTTCCTAATCTCTACGCATTTCACCGCTACACTAGGAATTCCACTCTCCCCTCCTGCACTCTAGATTCCCAGTTTGGAATGCAGCACCCAGGTTGAGCCCGGGTATTTCACATCCCACTTAAAAATCCGCCTACGCTCCCTTTACGCCCAGTAAATCCGGACAACGCTCGCCACCTACGTATTACCGCGGCTCCTGGCACGTAGTTAGC
+
CCCCCDGGGDGFFEGGGGGGGGGGGGGGGEGGGGGGGGEGGGGCCFGGGGGGGGEGG@FFGGGEAFCFEGGCECCGGGCFFGG7FGGCEFFGGFDFGGAEGGGGGDGGGGEEGGGAGGGGGDCFGFFCEFGGGGFFAFD<EDE9EED?FFGFGGGGGG;F8FDFGGDGG=9,AFG9DDFFCE8+@F886BFGGGG?D5FFGFG99CC*59F>*=8=?BGGFGDFFF@;(?995:)7=,7CF?15C775;A50;BD;4-1?F>395C?:581(8C0<GC1(4>BF(4035F7<2<12,<.).
@M04650:207:000000000-C238N:1:1101:21210:6403 2:N:0:19
GGACTACTCGGGTATCTAATCCTGTTTGCTCCCCACGCTTTCGCGCCTCAGCGTCAGTTACAGACCAAAGAGTCGCCTTCGCCACTGGTGTTCCTCCACATCTCTACGCATTTCACCGCTACACATGGAATTCCACTCTCCTCTTCTGCACTCAAGTCTCCCAGTTTCCAATGACCCTCCCCGGTTGAGCCGGGGGCTTTCACATCAGACTTAAGAAACCGCCTGCGCTCGCTTTACGCCCAATAATTCCGGATAACGCTTGCCACCTACGTATTACCGCGGCTGCTGTCACGTAGTTATC
+
CCCCCGGGGGGGGGGGGGGGGGGGGGGGGGGGGGGGGGGGGGGGGGGGGGGGGGGGGGGGGGGGGGGCGGGGGGGCFGGGGGGGGGGGGGGGGGGGGGGGFGFGGDGGGGGGGGFFGGGGGGGFD@FGGGFGGGGGGGFGGGGFGFGFAFGFGG8F=FFFGFD?FGFFGGGGCGGGD6EEGGGEGGGGFGGG>EGGGGC8DFG>=CFFFGFF3>FGF3CF9G>0,;;D;GBFBGFBF?EGGFFFD>5<FF?>:>C9FFFFFFG>FFB?05?:??:<GGFFFFFF>?:2.<5C2<?6?C4).
@M04650:207:000000000-C238N:1:1101:4035:6438 2:N:0:19
GGACTACCGGGGTATCTAATCCTGTTTGCTCCCCACGCTTTCGAGCCTCAGCGTCAGTTACAGTCCAGAGAGTCGCCTTCGCCACTGGTGTTCTTCCTAATCTCTACGCATTTCACCGCTACACTAGGAATTCCACTCTCCTCTCCTGCACTCTAGATAACCAGTTTGGAATGCAGCACCCAAGTTGAGCCCGGGTATTTCACATCCCACTTAATCATCCGCCTACGCTCCCTTTACGCCCAGTAAATCCGGATAACGCTCGCCACCTACGTATTACCGCGGCTTCTGGCACGTAGTTAGC
+
CCCBC<@CFGGGGGGGGGGGGGGGGGFFGGGGGGFDEGCGGGGFFGGGGGFGGGGGDFGGG9FFG8EFDFFFGGGDGGGGGD:,FFCFAE=CFFGGGGGFF,@ECFGGDGGGFGGGGGGDGGGGGGGGGFFGG<EEFGGFCGC+6>9@ADFFGCAE,@;F9F?EDCFGC6EGC;DGD+=FE+8D<<;,1DFGGGGGGGGGG+EBFDC*6CFCEFFGF<DDA4@@=A@DDD>9@<;<F?C=F??EG737CF:9?:5AC;@0<079DG?:7???<@?AG>6>F99921<9>6:GB:(.(+-).
@M04650:207:000000000-C238N:1:1101:21420:6441 2:N:0:19
GGACTACAGGGGTATCTAATCCTGTTTGCTCCCCACGCTTTCGAGCCTCAGCGTCAGTTACAGACCAGAGAGCCGCCTTCGCCACTGGTGTTCCTCCATATATCTACGCATTTCACCGCTACACATGGAATTCCACTCTCCTCTTCTGCACTCAAGTCTCCCAGTTTCCAATGACCCTCCCCGGTTGAGCCGGGGGCTTTCACATCAGACTTAAGACACCGCCTGCGCTCGCTTTACGCCCAATAAATCCGGACAACGCTTGCCACCTACGTATTACCGCGGCTGCTGGCACGTAGTTAGC
+
CCCCCGGGGGGDFGGGGGGGGGGGGGGGGGGGGGGGGGGGGGGGGGGGGGGGECBE@FFGGFFAGGGGGGGGGGGGGGGGGGGGGGGGGGGGGGGGGGGGFDADGGGGGEGEGFGGCCGGGGGGG8FDE?FGGGGGGGGGGGGFGFGGGGCFF8DFFGGGGGCFFGGGGGGG+@EEGFGGGGGDGGEFGGGEEG555CEGGF9CFG8AEGGGFGGG*;CC;G@D<:9B0C99BC>BF?EGG?:?*06>F;)((8C:599:?FGFGGB:233:2E?2C7(-31;>0<B0>GBGB6:??F2<6
@M04650:207:000000000-C238N:1:1101:20624:6492 2:N:0:19
GGACTACAAGGGTTCTAATCCTGTTTGCTCCCCACGCTTTCGAGCCTCAGCGTCAGTTACAGTCCAGAGAGTCGCCTTCGCCACTGGTGTTCTTCCTAATCTCTACGCATTTCACCGCTACACTAGGAATTCCACTCTCCTCTCCTGCACTCTAGATAACCAGTTTGGAATGCAGCACCCAAGTTGAGCCCGGGTATTTCACATCCCACTTAATCATCCGCCTACGCTCCCTTTACGCCCAGTAAATCCGGATAACGCTCGCCACCTACGTATTACCGCGGCTGCTGGCCCGTAGGTAGCC
+
CCCCCGGGGGGGGGGGGGGFGGGGGGGGGGGGGGGGGGGGGG8FEGGGGGGGGGGDGGGGGGGGGGGDDFGGGGGGGGGGGGFFFGGGGGGGGGGGGGGGGFGGGGFGCFGGGGGGGGGGGCG,FGGGGGGGGGGGGCGGGGC?FFFGFGGFGGGGFGGGGEDGGGGGGFGGGGGGGGGGGGCFGGGGGDGGGGGECFFFGBDAFFGFFGGG5CCDFFGGF4>=DEA5@C9BEFFEB?EFD?@9FCCFGF5;;D+=D9<09@DBGG:8?1?<<E>AG*4,46(7??F2?*4*,(3(625?A
@M04650:207:000000000-C238N:1:1101:4317:6504 2:N:0:19
GGACTACTGGGGTTTCTAATCCTGTTTGCTCCCCACGCTTTCGAGCCTCAGCGTCAGTTACAGACCAGAGAGCCGCCTTCGCCACTGGTGTTCCTCCATATATCTACGCATTTCACCGCTACACATGGAATTCCACTCTCCTCTTCTGCACTCACGTCTCCCAGTTTCCAATGACCCTCCCCGGTTGAGCCGGGGGCTTTCACATCAGACTTAAGAAACCGCCTGCGCTCGCTTTACGCCCAATAAATCCGGACCACGCTTGCCACCTACGTATTACCGCGGCTGCTGGCACGTATTTAGC
+
CCCCCGGGGGGGGGGGGGGGGGGGGGGGGGGFGEGGGGGEDF:FFEGFGFGGFGG7FGGDG9FGGGFGGGGGGGGGGGGGGDGGGGGFGGF7FGG9EFGGGGGGGFGGGGGEGF,,?:CGGGC<AFG8FA9FDEDFGC===DGFGCGEG;CDF8,,AEGGGC?FFAD;E9B>=CE,@FD88FCEE@+,7DCCEE5C<CFCDFGFF48FEC*;7DC+;1E4637;?)6;28;B057)938*:1(3C*5):F5(4>)8<:0::<C(*24(:B(.8C7)+:-(,29(9:223=2F:(()(06:<
@M04650:207:000000000-C238N:1:1101:15165:6507 2:N:0:19
GGACTACTCGGGTTTCTAATCCTGTTCGCTACCCATGCTTTCGCTCCTCAGCGTCAGTTACTACCCAGAGACCCGCCTTCGCCACCGGTGTTCCTCCTGATATCTGCGCATTTCACCGCTACACCAGGAATTCCAGTCTCCCCTGTAGTACTCAAGTCTGCCCGTATCGCCTGCACGCCCCCAGTGAAGCTGGAGGATTTCACAGACGACGTGACAAACCGCCTACGAGCTCTTTCCGCCCAGTAATTCCGGACAACGCTCGCCCCCTACGTATTCCCGCTCCTGCTGGCACGTGGTTGGC
+
CCCCCGGGGGGGGGGGGGGGGGGGGGGGGGGGGGGCFGGGGGGEGGGGGGGGDGGGGGGGGFGFFGGGGGGFGFGGGGGGGGG7:FGGGGFGGGGGGGGGGFGGGGGDGGGGGGGGGGDDGGGGGEFECFGGGGEEGGFGGGEF=F;=@DC7CA3=EADCFEFCF7=@+3B8DGFC7CFGEGC8F,9DBC8,7CFGC>F?EF?F+09DFG)?><CFA5C50C>0(21:7DB3):A5848EG1((2*.)>6)3(738<7>B?>D(>GF(-1::3<:)398(((-(.5(.3E7C(2((4@(-4
@M04650:207:000000000-C238N:1:1101:22422:6578 2:N:0:19
GGACTACTAGGGTTTCTAATCCTGTTCGCTACCCATGCTTTCGCTCCTCAGCGTCAGTAACTGCCCAGTAACCTGCCTTCGCCATCGGTGTTCCTCCTGATATCTGCGCATTCCACCGCTACACCAGGAATTCCAGTCTCCCCTACAGCACTCCAGCCTGCCCGTATCGCCTGCACGCCCGAAGTTAAGCCTCGGGATTTCACAGACGACGCGACAAACCACCTACGAGCTCTTTACGCCCACTAATTCCGGACAACGCTTGCACCCTACGTATTACCGCGGCTGCTGGCTCGTAGTTTGC
+
C<<CCGGGGG@FGGGGGGGGGGGGGGGGGGGGGGGGGGGGGGGGGGEFGGGGGGGEGGGGGGGFGGGFGGGGGGGGGGGGFGGGGFFEFGGGFGGGGGGGGAFGGFGDEDGGGE,FFEEGDDDFGGGGGFFCFGG9EGFGGGGF8FGC<8E0@FGFGGGFFDD@@7=D+=>++@FF6CGGE:3B>AFFGGGGGG>C>7FCFFFFACD>4DDG=DG333CDFG1((228<G1@ECFEFBGGG0(476<:C=?6(.9(1(-3<?G7FC4,.((,)<:>FG(4((--((),(*(2-((,-0).6
@M04650:207:000000000-C238N:1:1101:22663:6635 2:N:0:19
GGACTACCCGGGTTTCTAATCCTGTTTGCTCCCCACGCTTTCGTGCCTCAGCGTCAGTTACAGTCCAGAGAGCCGCCTTCGCTACTGGTGTTCCTCCTAATATCTACGCATTTCACCGCTACACTAGGAATTCCACTCTCCTCTCCTGCACTCTAGATACTCAGTTTGGAATGCAGTACTCGGGTTGAGCCCAAGTATTTCACATCCCACTTAAGTATCCGCCTACGCTCCCTTTACGCCCAATAAATCCGGATAACGCTCGCCACCTACGTATTACCGCGGCTTCTGGCACGTAGTTAGC
+
CCCCCGGGGGGGGGGGGGGGGGGGGGGGGGGGGGGGGGGGGGGGGGGGGGGGGGGGGGGGGGGGGGGGGGGGGGGGGGGGGGGGGGGGGGGGGGGGGGGGGGGGGGGGGGGGGGGGGDGGGGGGGGGGGGGGGGGGGGGGGGGFGGGGGFGFGGGGGGGGGGGGGGFGEFGGGGGGFFGGG=EEGGGGGFGGGGGGGGGGGFGFFGCFEGGGF>=CFEGGFGF>AFFFFGFFFFFCF@GGGF;DCG3<@FDFD35@G(7<D@G>CGF?B>(4?GFFGG:>B>FF0(6:26:G:?71:C)6<
@M04650:207:000000000-C238N:1:1101:25118:6662 2:N:0:19
GGACTACCAGGGTTTCTAATCCTGTTTGCTCCCCACGCTTTCGCGCCTCAGTGTCAATGTTGGCCCAGACAGCTGCCTTCGCCATTGATGTTCCTTCTGATCTCTACGCATTTCACCGCTACACCAGAAATTCCGCCATCCTCTACCACATTCTAGTGATTCAGTATCAAATGCAATTCCCAGGTTGAGCCCGGGGCTTTCCCATCTGACTTAAATCACCACCTACGCGCCCTTTACGCCCAGTAATTCCGATTAACGCTTGCACCCTCCGTATTACCGCGGCTGCTGGCACGGGGTTAGC
+
CCCCCFGGGGGGGGGGGGGGGGGGGGGGGGGGGGGGGGGGGGGGGGGGGGGGGGGGGGGGGGGGGGGGGGGGGGGGGGGGGGGGDGFFGGGGGGGGGGGFAFGGGGGGGGGGGGGGGCGGGGGGGGGGGGGGGGGGGGGGGGGFGGGGGCDFGFGGGGGGGGGGGGGGFGGGGGGGG7DFGGGGGFGGGGGGG+CE7+@EF+,;8FG>;77CEGGGFFGGEFFF@>AA@GFFFGFFF18FC0?E+@EEDFA0;><CGFF?80<2FF?:BF0(,*8<FF?>F1124802:C?CB0(-(28(.
@M04650:207:000000000-C238N:1:1101:9923:6681 2:N:0:19
GGACTACCCGGGTTTCTAATCCTGTTCGCTACCCATGCTTTCGCTCCTCAGCGTCAGTAACTGCCCAGTAACCTGCCTTCGCCATCGGTGTTCCTCCTGATATCTGCGCATTCCACCGCTACACCAGGAATTCCAGTTACCCCTACAGTACTCAAGTTATGCCCTTATCGCCTCAACTCCCGGATTTAACCCCCGGAATTTCACACACGACGCGACAAACCACCTACGACCCCTTTCCCCCCAGTAAATCCGAACAACCCACCCCCCCTCCGATTTCCCCCGCTTGTTGCCCCGAGGTTAC
+
CCCCCGGFFGGGGEGGGGGGGGGGGGCFFGCGGGGGGGGGGGDG7FGGGGGGGGGGGGGEEFFFGGGGGFGFGDFGGGGG<FGGCGDDFGGFG,DFGF,<<EFCF@FGCBFF9F,BF@68CGFG8:F77EGGGGG,ECEFG6DF6E8D,=EFGCE,8=;,,C8,,,,7@88@++,,1+@D8F63+@@D,,@?**:49*@E79,=+*;*//)2()2)).*;3*6(3)431).((:>3/)+;C0((0:24*09;())(2,,,(-14):6(786,(*4(+:2((-((((,.4+)<(4(((2(-)
@M04650:207:000000000-C238N:1:1101:6941:6681 2:N:0:19
GGACTACTAGGGTTTCTAATCCTGTTTGCTCCCCACGCTTTCGAGCCTCAGCGTCAGTTACAGTCCAGAGAGTCGCCTTCGCCACTGGTGTTCTTCCTAATCTCTACGCATTTCACCGCTACACTAGGAATTCCACTCTCCTCTCCTGCACTCTAGATAACCAGTTTGGAATGCAGCACCCAAGTTGAGCCCGGGTATTTCACATCCCACTTAATCATCCGCCTACGCTCCCTTTACGCCCAGTAAATCCGGATAACGCTCGCCACCTACGTATTACCGCGGCTGCGGGCACGTAGTTAGC
+
CCCCCGGGFGGGGGGGGGGGGGGGGGGGGGGGGGGGGGGGGGGGFGEGCFGGGGGGGGFGGGGFGFFGGGGGGGGGGGEGFGGGGFGGGGGGGGGFGGGADEGGGGGCEFGGGG9FGGGGG:@FGCGF=FFGGFFCFFCFGGGFGGGFGGGFGG,AFFGGGCEGFCFGGGGGGEGGGGGFECEGGGGGGGGF>68+;+FDGFGF6CC*);FDEGGGF7:C=DDFFFFAAD=2>EF=F?7<<>;;C7?3@FDFFB*423,632<9<E?B:B0,,<8AGF4(,1141(,--:1C130(-A<9<
@M04650:207:000000000-C238N:1:1101:18133:6755 2:N:0:19
GGACTACTCGGGTTTCTAATCCTGTTCGCTCCCCACGCTTTCGAGCCTCAGCGTCAGTTACAGTCCAGAGAGTCGCCTTCGCCACTGGTGTTCTTCCTAATCTCTACGCATTTCACCGCTACACTAGGAATTCCACTCTCCCTCCTGCACTCTAGATTCCCAGTTTGGAATGCAGCACCCAGGTTGAGCCCGGGTATTTCACATCCCACTTAAAAATCCGCCTACGCTCCCTTTACGCCCAGTAAATCCGGACAACGCTCGCCACCTACGTATTACCGCGGCTCCTGGCCCGTAGTTAGCC
+
CCCCCGGGGGGGGGGGGGGGGGGGGGGGGGGGGGGGCGGGGGGGFGGGGGGGGGGGGGGGGGGGGGGGDGFFGGGGGGGGGDGGGGGCFGGGGGGGGGGGGG9CFGGGGGGGGGGGGGGGG@EGGGGGGGGGGGGD8FGGGGGFCEFF<EC@E=EGFFGGFAFDFFG>F9=8DG8?DGGGGGGGFFGGFEG6C*@CFGGGGFGFACFFDGFGEGGGFEGGFGF>D?@;@GFFF?+>BDGD@047CG536>>1657;57(:719(9C?(.4(5906:<C31-6;(-2:(4*-*,-(-)0)6:
@M04650:207:000000000-C238N:1:1101:15843:6777 2:N:0:19
GGACTACTCGGGTTTCTAATCCTGTTTGCTCCCCACGCTTTCGAGCCTCAGCGTCAGTTACAGACCAGAAAGTCGCCTTCGCCACTGGTGTTCCTCCATATCTCTACGCATTTCACCGCTACACATGGAATTCCACTTTCCTCTTCTGCACTCAAGTCTCCCAGTTTCCAATGACCCTCCACGGTTGAGCCGTGGGCTTTCACATCAGACTTAAGAAACCACCTGCGCGCGCTTTACGCCCAATAATTCCGGATAACGCTTGCCACCTACGTATTACCGCGGCTGCTGGCACGTAGTTATC
+
CCCCCGGGGGGGGGGGGGGGGGGGGGGGGGGGGGGGGGGGGGGGGGGGGFGGGGGGGGGGGFGGGGGGGGGGGGGGGGGGGGGGGGGGGGGGGGGGGGGGGGGGGGGGGGGGGGGGGGGGGGGG:FFGE5CFGGGGGGGGGGGFGGGGGGGFGGGFGGGGGGGFFGGGGGGGCDFGGGGGGGGGGGBFFGGGGGGGFFGGGFGFAFGFEGGGFGGGFFGGDGFF2AAF=<@>B5>CFFGGGF0@GDEEGFF>1:GBF:>?:<GF7CBFFBF?2EB9FG?6(76>9BFFBG0C24:,:EA)6
@M04650:207:000000000-C238N:1:1101:23827:6839 2:N:0:19
GGACTACAGGGGTATCTAATCCTGTTTGCTCCCCACGCTTTCGAGCCTCAGCGTCAGTTACAGTCCAGAGAGTCGCCTTCGCCACTGGTGTTCTTCCTAATCTCTACGCATTTCACCGCTACACTAGGAATTCCACTCTCCTCTCCTGCACTCTAGACTTCCAGTTTGGAATGCAGCCCCCAGGTTAAGCCTGAGTATTTCACATCCCACTTAAAAATCCGCCTACGCTCCCTTTACGCCCAGTAAATCCGGACAACGCTCGCCACCTACGTATTACCGCGGCTGCTGGCACGTAGTTAGC
+
CCCCCGGGGGGGGGGGGGGGGGGGGGGGGGGGGGGGGGGGGGGFGGGGGGGGGGGGGGGGGGGGGGGGGGFGGGGGGGGGGGGGGGGGGFECGGGGGGGGGGGGGGGGGGGGGGFGGGGGGGGGGCGGGGFGGGDGEDGGGGGFGFGGGGGFGGGGGGGGGGGGGGGGGGCFDFDCGGGEECGG,,@ACFGGGGGGFGGFGFGFFGGFFGGF7CGGF5FGBGFD=A@DADBFFGFFF9EEG@@EGGCEGF3:,57?GFFF09D958?:74::<G7AFG?9(1996443?C?GB.:((<4A4
@M04650:207:000000000-C238N:1:1101:10840:6841 2:N:0:19
GGACTACCCGGGTATCTAATCCTGTTTGCTCCCCACGCTTTCGCACCTGAGCGTCAGTCTTTGTCCAGGGGGCCGCCTTCGCCACCGGTATTCCTCCACATCTCTACGCATTTCACCGCTACACATGGAATTCTACCCCCCTCTACAAGACTCTAGCTGACCAGTCTTAGATGCCATTCCCAGGTTAAGCCCGGGGATTTCACATCTAACTTAATCAACCGCCTGCGTGCGCTTTACGCCCAGTAATTCCGATTAACGCTTGCACCCTCCGTATTACCGCGGCTGCTGGCACGGAGTTAGC
+
CCCCCFFGGGGGGGGGGGGGGGGGGGGGGGGGGGGGGGGGGGGGGGGGGGGGGGGGGGGGGGGGGGFFGGGGGGGGGGGGGGGGGGGGGGGGGGGGGGGGGGGGGGGGGEGGGGGGGGGGGGGGFGGGGGGGGGGGGGGGGGGFGGGFDGFFGGGGGGCFGGDFFFFGFFFGFF6CFGGGG@EDEGG?,BGGGGGGGGGGGFGA8CFFEGGGFGGGFFGGFGFFFFFFFGFFBGF2?:GGG?(:D=<AGFF?BEGFGFFFFFGFGGFBFFFFFGFFGG(7;99F>?F>?G<F?BB9:CAA<
@M04650:207:000000000-C238N:1:1101:21391:6846 2:N:0:19
GGACTACCGGGGTATCTAATCCTGTTTGCTCCCCACGCTTTCGAGCCTCAGCGTCAGTTACAGTCCAGAGAGTCGCCTTCGCCACTGGTGTTCTTCCTAATCTCTACGCATTTCACCGCTACACTAGGAATTCCACTCTCCTCTCCTGCACTCTAGATAACCAGTTTGGAATGCAGCACCCACGTTGAGCCCGGGTATTTCACATCCCACTTAATCATCCGCCTACGCTCCCTTTACGCCCAGTAAATCCGGATAACGCTCGCCACCTACTTATTACCGCGGCTGCTGGCACGTAGTTCGC
+
CCCCCFGGGGGGGGGGGGGGGGGGGGGGGGGGGGGGGGGGGGGGGGGGGGGGGGGGEGGGGGGGGGGGGGGGGGGGGGGGGGGGGGGGGGGGGGGFGGGGGGGGGGGGGGGGGGFGGGGGGGGGGGFGGGGGGGGGGFFGGGFDFGGGGGGFGGFGFFFFFFFGABEFG8EGGEFFFGGGGG>CFF?FDGGGEG519CFF9+>BFCFFEGGGECGGFCGGFG=9@?9)/85789;4@(=FFFFFGC5<7;A;(8CAGFFFF>GBGEB7(().)<29E::0999;;B>22C3ABB0(-C)(-
@M04650:207:000000000-C238N:1:1101:17266:6861 2:N:0:19
GGACTACCGGGGTTTCTAATCCTGTTCGCTCCCCACGCTTTCGAGCCTCAGCGTCAGTTACAGTCCAGAGAGTCGCCTTCGCCACTGGTGTTCTTCCTAATCTCTACGCATTTCACCGCTACACTAGGAATTCCACTCTCCTCTCCTGCACTCTAGATACTCAGTTTGGAATGCAGTACTCGGGTTGAGCCCAAGTATTTCACATCCCACTTAAGTATCCGCCTACGCTCCCTTTACGCCCAATAAATCCGGATAACGCTCGCCACCTACGTATTACCGCGGCTGCTGGCCCGTAGTTAGC
+
CCCCCGGGGGGGGGGGGGGGGGGGGGGGGGGGGGGGGGGGGGGFFGGGGGGGGGGGGGGGGGGGGGGGGGGGGGCFGGGGGGGGGGGFGGGEGGGGGGGGGGGGGGGGGGGGGGGGGGGGGGFGFGGGGGGGGGGGFD8FGGGFGGGGDCGFFGF9AAAFGGGGGGGCGFGFFGGGGGGFGGGGGGCCFGGGGF>FGGGGGCG@FGGFFGGGFGD@A<CF4F@FFFFF@GFFFGFFFFGGB(33CFEEGABB6:DFG09?0;D><EBB8???<D?DGF?>>>>0-4??7E,2(-3(-::AB
@M04650:207:000000000-C238N:1:1101:12401:6963 2:N:0:19
GGACTACTGGGGTTTCTAATCCTGTTCGCTCCCCACGCTTTCGAGCCTCAGCGTCAGTTACAGTCCAGAGAGTCGCCTTCGCCACTGGTGTTCTTCCTAATCTCTACGCATTTCACCGCTACACTAGGAATTCCACTCTCCCCTCCTGCACTCTAGATTCCCAGTTTGGAATGCAGCACCCAGGTGGAGCCCGGGTATTTCACATCCCACTTAATCATCCGCCTACGCTCCCTTTACGCCCAGTAAATCCGGATAACGCTCGCCACCTACGTATTACCGCGGCTGCTGGCACGTAGTTAGC
+
CCCCCGGGGGGGGGGGGGGGGGGGGGGGGGGGGGGGGGGGGGGGFGGGGFGGGGGGGGGGGGGGGGGGDFGEGFGGGGGGGGGGGGGDFGGGGGGGGGG9FFGGGGGGGGGGGGGGGGGDEGGGGGGFFAFGGGGGGGGGGGCFECEGGGGFGF;EFGCFGGGGFGGGCFDGGGG9AFFFGGG7F,@:@FGGDGGCC7FGGFGFFG4*);9FECFFAEGG=GD22?>A5DFDFGF<FFGG@<@;FG));6D:(>CEG2(26>G>381,4503)<84<C?66700,(52(:1<(4:::C4<<
@M04650:207:000000000-C238N:1:1101:27763:6969 2:N:0:19
GGACTACCGGGGTTTCTAATCCTGTTCGCTCCCCACGCTTTCGAGCCTCAGCGTCAGTTACAGTCCAGAGAGTCGCCTTCGCCACTGGTGTTCTTCCTAATCTCTACGCATTTCACCGCTACACTAGGAATTCCAGTCTCCCCTCCTGCACTCTAGATCCCCAGTTTGGAATGCAGCACCCAGGTTGAGCCCGGGTATTTCACATCCCACTTAAAATTCCGCCTACGCTCCTGTTACGCCCCGTAAATCCTGACAACTCTCGACACCTACAGATTACCGCCGCTTCTGACACGTAATTATC
+
CCCCCFGGGGGGFFGGGGGGGF@FFFGGG7EEGEFEEGGCFFFCCEG@EFEFFFD7BECEF<<F@@FDC<E@CBCEGG7FFGGCF8EFFGGGGGD<FGEFGCEEGGGGG+BCFAFF,+@DCFFGFGGFFFFGGGG,@,;EFC6*AC?E,,@FGGGGBD,,6@@EGGF;E8,@AC7,,+5@9+:BFGG66DF*47?E**DFGC?B9*39:D>D48D7+(<C(:>9>A9=(*.()4=5827<C9(6)>(47?*.)7=A704)32*3*::?4753)2.-<D:((-42:().)+5<(((((3)-)
@M04650:207:000000000-C238N:1:1101:10828:6974 2:N:0:19
GGACTACCGGGGTATCTAATCCTGTTTGCTCCCCACGCTTTCGAGCCTCAGCGTCAGTTACAGTCCAGAGAGTCGCCTTCGCCACTGGTGTTCTTCCTAATCTCTACGCATTTCACCGCTACACTAGGAATTCCACTCTCCTCTCCTGCACTCTAGATAACCAGTTTGGAATGCAGCACCCAAGTTGAGCCCGGGTATTTCACATCCCACTTAAAAATCCGCCTACGCTCCCTTTACGCCCAGTAAATCCGGACAACGCTCGCCACCTACGTATTACCGCGGCTGCTGGCACGTAGTTAGC
+
CCCCCGGGGGGGGGGGGGGGGGGGGGGGGGGGGGGGGGGGGGGFGGGGGGGGGGGGGGGGGGGGGGGGGGGGGGGGGGGGGGGGGGGGGGGGG9FGGGGGGGGGGGGGGGGGGGGGGGGCDGGGGGGGGGGGGFGGGGGFGGGFGFGDCFGFGFGGCCCD?FGGFFFFC8EFFFFAFFFGGGGGGGGGFGGGGGEE>FFGGFGFFG4A=CDFEGGGFBGGFG9@2A=E@D>FFGFEFFGGGFF@C@?EFFBFDFGFG09?8(713EFFFFFF>GFAGC(49>>;>F:5:C<F?<:BF<4<6
@M04650:207:000000000-C238N:1:1101:9626:6988 2:N:0:19
GGACTACTGGGGTTTCTAATCCTGTTTGCTCCCCACGCTTTCGAGCCTCAGCGTCAGTTACAGTCCAGAGAGTCGCCTTCGCCACTGGTGTTCTTCCTAATCTCTACGCATTTCACCGCTACACTAGGAATTCCACTCTCCTCTCCTGCACTCTAGATAACCAGTTTGGAATGCAGCACCCAAGTTGAGCCCGGGTATTTCACATCCCACTTAATCATCCGCCTACGCTCCCTTTACGCCCAGTAAATCCGGATAACGCTCGCCACCTACGTATTACCGCGGCTGCTGGCACGTAGTTATC
+
CCCCCGGGGGGGGGGGGGGGGGGGGGGGGGGGGGGGGGGGGGGGGGGGGGGGGGGGGGGGGGGGGGGGGGGGGGGGGGGGGGGGGGGGGGGGGGGGGGGGGGGGGEFGGGGGGGGGGGGGGFGGGGGGGGGGGGGGGGGGGGGFGGDFGGGFGGGGGG9FGGGGGGGGGGGF6FGGFGGGGGCFFGGGFDFGGG6@DCFDGFGFFDFFBGGGFGCGFFGD=GF@@FF:2D=B3F6;F?GGGFFFGFECGF39;>G4;?F22(79DGFF0>3<<7:4@FBFFBB>1<0:0E(<6?:BFG2)6
@M04650:207:000000000-C238N:1:1101:3585:7035 2:N:0:19
GGACTACAAGGGTTTCTAATCCTGTTTGCTCCCCACGCTTTCGCACCTGAGCGTCAGTCTTTGTCCAGGGGGCCGCCTTCGCCACCGGTATTCCTCCACATCTCTACGCATTTCACCGCTACACATGGAATTCTACCCCCCTCTACAAGACTCTAGCTGACCAGTCTTAGATGCCATTCCCAGGTTAAGCCCGGGGATTTCACATCTAACTTAATCAACCGCCTGCGTGCGCTTTACGCCCAGTAATTCCGATTAACGCTTGCACCCGCCGTATTACCGCGGCTGCTGTACCGGAGTTAGC
+
CCCCCGGGGGGGEFGFGGGGCGGGEGGGGGGGGGGGGGGEFGGFGGEFGGGGGGGGGF9FGFGGGGGGGGGGGGGGGGGGGDGGGGGGCFGCGGGGGGDFFBFGGFFFFFCFGGGGFFDGGGFEFGGGGFGFGGGFFGGGGDGFGGGGGCEFG9>FFFFG6<ECDCGFDFGAFF66E8FCCBFEFF9DFFDFGGCEDDECFFGA8CB@CF>FEGGFFFGGFG><;FFF@C9;FC):=<5C::6,*:AAGBF::3CBF?>??:>8CF?((72(88><9C17;B;1>?::)+)3-(,426<A)
@M04650:207:000000000-C238N:1:1101:15986:7059 2:N:0:19
GGACTACTGGGGTTTCTAATCCTGTTTGCTCCCCACGCTTTCGAACCTCAGCGTCAGTTACAGTCCAGAGAGTCGCCTTCGCCACTGGTGTTCTTCCTAATCTCTACGCATTTCACCGCTACACTAGGAATTCCACTCTCCTCTCCTGCACTCTAGATAACCAGTTTGGAATGCAGCACCCAAGTTGAGCCCGGGTATTTCACATCCCACTTAATCATCCGCCTACGCTCCCTTTACGCCCAGTAAATCCGGATAACGCTCGCCACCTACGTATTACCGCGGCTGCTGGCACGTAGGTTGC
+
CCCCCGGFFGGGGGGGGGGGGGGGGGGGDGGGGGGGGGGGGGGGGFGGGGGGGGGGGGGGGGGGGGGGGGGGGGCGGGGG=CGGGGGFFGGGGGGGGGGGGGGGGGGGGGGGGGGGGGGGGEGGAF9FFGGFFGCFFCDFGGGFGGGG?E8FGCGGAFGGGGGFECEFCGGGFDGGFFCFG7DFFADGFGFCEEDC7;FGG6CFFG>AFGGF5CGC:7;C>FD=AFFFFG(8BF4*=(CFGF0=7C)9:A89DAG4*(,/62DBD=?22:043C?9FF?0339BFB:)5C?G:31((<),8
@M04650:207:000000000-C238N:1:1101:18806:7068 2:N:0:19
GGACTACCCGGGTTTCTAATCCTGTTTGCTCCCCACGCTTTCGAGCCTCAGCGTCAGTTACAGTCCAGAGAGTCGCCTTCGCCACTGGTGTTCTTCCTAATCTCTACGCATTTCACCGCTACACTAGGAATTCCACTCTCCCCTCCTGCACTCTAGATTCCCAGTTTGGAATGCAGCACCCAGGTTGAGCCCGGGTATTTCACATCCCACTTAAAAATCCGCCTACGCTCCCTTTACGCCCAGTAAATCCGGACAACGCTCGCCACCTACGTATTACCTCGGCTGCTTGCACGTAGTTAGC
+
CCCCCGGGGGGGGGGGGGGGGGGGGGGGGGGGGGGGGGGGGGGGGGGGGGGGGGGGGGGGGGGGGGGGDGGGGGGGGGGGGGGGGGGGGGGGGGGGGGGGGGGGGGGGGGGGGGGGGGGGGGGGGGGGGGGGGGGG,8DFG?EFGGGGGGGFGFGFGF;CFGGGGGGGGGGGGGGGGGGGGCGGGFBFCFGGG>EGGFGGGFGFFGGFEGGGFG8FF4@GA4@D@FD>@GFFFGFCFFGGGF@EGG?5CFFB?EGFG9>:<(59<8?:BF?(5FF9CF)241:?FFF)8G?GB:?:?G2<A
@M04650:207:000000000-C238N:1:1101:16027:7109 2:N:0:19
GGACTACACGGGTTTCTAATCCTGTTTGCTCCCCACGCTTTCGAGCCTCAGCGTCAGTTACAGACCAGAGAGCCGCCTTCGCCACTGGTGTTCCTCCATATATCTACGCATTTCACCGCTACACATGGAATTCCACTCTCCTCTTCTGCACTCAAGTCTCCCAGTTTCCAATGACCCTCCCCGGTTGAGCCGGGGGCTTTCACATCAGACTTAAGAAACCGCCTGCGCTCGCTTTACGCCCAATAAATCCGGACAACGCTTGCCACCTACGTATTACCGCGGCTGCTGGCCCTTAGTTAGC
+
CCCCCGGGGGGGGGGGGGGGGGGGGGGGGGGGGGGGGGGGGGGGGGGGGGGGGGGGGGGGGGGGGGGGGGGGGGGGGGGGGGGGGGGGGGGGGGGGGGGGGGFFGFGGGGGGGGGGGGGGEFFGGGGGFFGGGGFGGGFGGGGFGGGFGGGFGGGGDDDGGGCFFGGGGGGGG;FGGGGGGGCGGGEF1DFG5CEGGGGGGFGFFGGFFGGGF>CF68FGBGFFDF9FFGFFFGFBB0EGGF?FGC4:FFF3:BDBG1022(C?CFF737:B)<:)<F?>>0>0(,4235(:(().<FBF5
@M04650:207:000000000-C238N:1:1101:20808:7121 2:N:0:19
GGACTACCGGGGTTTCTAATCCTGTTTGCTCCCCACGCTTTCGAGCCTCAGCGTCAGTTACAGTCCAGAGAGTCGCCTTCGCCACTGGTGTTCTTCCTAATCTCTACGCATTTCACCGCTACACTAGGAATTCCACTCTCCTCTCCTGCACTCTAGATAACCAGTTTGGAATGCAGCACCCAAGTTGAGCCCGGGTATTTCACATCCCACTTAATCATCCGCCTACGCTCCCTTTACGCCCAGTAAATCCGGATAACGCTCGCCACCTACGTATTACCGCGGCTGCTGGCACGTAGTTAGC
+
CCCCCGGGGGGGGGGGGGGGGGGGGGGGGGGGGGGGGGGGGGGGGGGGGGGGGGGGGGGGGGGGGGGGGGCFFGGGGGGGGGGGDFGGGGGGGGGGGGGGGGGGGGGGGGGGGGGFFGGGGGGGGGGGGGGGGGGGFFGGGGGFDGGGGGGFGFGGGGFFGGGFFFFGEGGGGGGGGGGGGGCFGGGG6DGFGGCEG>EGC6DFFGGFFGGGFGGGFEGGFG=5@FFFDG2>DCFEFFGGGF0;CC<<DA5:(8D49;BFFFG9DGF???<?<G0>FF:99>9>FFFF?GBG:2(2?<2<:
@M04650:207:000000000-C238N:1:1101:9435:7137 2:N:0:19
GGACTACACGGGTATCTAATCCTGTTTGCTCCCCACGCTTTCGTGCCTCAGCGTCAGTTACAGTCCAGAAAGCCGCCTTCGCCACTGGTGTTCCTCCTAATATCTACGCATTTCACCGCTACACTAGGAATTCCACTCTCCTCTCCTGCACTCAAGTCCTACAGTTTCAAAAGCTGACTCCGGTTGAGCCCTCGACTTTTACCTCTGGCCTGAAAGACCCCCCACGCACCCCTTTACCCCCGTTACTCCCGGTAAACCCCGCCCCCCACCGTTTTCCGCGGCCTCCCGCACCGTGTTTTCC
+
CCCCCGGGEGGGG7FGGGGGGGGGGGEGGGGGGGGGGGGGGGGGGGGGGGFGCGGGGGGFCCG,FGGG9,CEGGGGGGGGGG7CGGGGGFGGGGGGGFGGGGGGGGGGGGGGGGGGGGGGGGGGFDEGGFGFGG9FA,,AE=DDAFFDFGGFG,EF,=,7@FDFFF,>,,@>?CA,,+2,,8@+C>:?6,+,5@3**3=7+?,=*9>?:79/)32+*0:*03(-(895.)6(/=))+)?FB(((2/));)7(48>4:1((-4D>GG0(,((,,<2)+/,,(-(,,((-(*42,(.,4;(.5
@M04650:207:000000000-C238N:1:1101:6062:7157 2:N:0:19
GGACTACAGGGGTTTCTAATCCTGTTCGCTCCCCACGCTTTCGAGCCTCAGCGTCAGTTACAGTCCAGAGAGTCGCCTTCGCCACTGGTGTTCTTCCTAATCTCTACGCATTTCACCGCTACACTAGGAATTCCACTCTCCCCTCCTGCACTCTAGCTTCCCAGTTTGGAATGCAGCACCCAGGTTGAGCCCGGGTATTTCACATCCCACTTAAAAATCCTCCTACGCTCCCTTTACGCCCAGTACATCCGGCGAACACTCGCCACCTACGTATTACCGCGGCTGCCGGCGCGTGTGGAGC
+
CCCCCGGGGGGGFC@FGGGGGFGGGGFGCCDFGFFGGGFEGD:@C6FF@CCEGF7F:FGGGFFEGGGGCFDFGGGGGGGF<FCC:FFFFCFGB,@ECFA<<FFGGFGGEGEE,@?9F=B=CCE8BCFFFDC:=FG9@DFA8DGFGC?EGG8?DGGC,@;96A82A,@@CC,8ACD9FCEGGFFGEGCCEGE?77C;77BFFFFFFF*/.0*;AF8CF4DF*:((7895(*69(=44@;EG7<(4++91C4>B()13C(.)(4C(**87:7:<)<2)+*(-32(((((-2>(:74(--*)(,
@M04650:207:000000000-C238N:1:1101:20195:7266 2:N:0:19
GGACTACAGGGGTTTCTAATCCTGTTTGCTCCCCACGCTTTCGAGCCTCAGCGTCAGTTACAGTCCAGAGAGTCGCCTTCGCCACTGGTGTTCTTCCTAATCTCTACGCATTTCACCGCTACACTAGGAATTCCACTCTCCTCTCCTGCACTCTAGACTTTCAGTTTGAAATGCAGCACCCAAGTTGAGCCCGGGTATTTCACATCTCACTTAAAAATCCGCCTACGCTCCCTTTACGCCCAGTAAATCCGGACAACCCTCGCCACCTCCGTATTACCGCGGCTGCTGGCACTTAGTTAGC
+
CCCCCCFFFGGDGGGGGGGFGGGGGGGGGGGGGGFGGGGGGGCDFGCGGGCFGEEEFAGGGGGEGGCFGGGFCFCCFGEGGGGCFFGGGGGGGGGGGGGGGGEDGFFGGEGGDEFGGGGGCFFGCFGGGGFGGGGA;D=EF8,=FGGGGGGFFEFFDD9ECFFEFGD;9DFGGFGGFGCDEFE@FDGG,D@EEE8@DFFGG+E9??CF;+<FCD>C*7EDADDDDFD>2D=9=F84=5@C@10@FFFFGFF9(5D1<(431(739C3((.34(;2)+:-,(496((42(23<(.446969>
@M04650:207:000000000-C238N:1:1101:15524:7292 2:N:0:19
GGACTACTCGGGTTTCTAATCCTGTTCGCTCCCCACGCTTTCGAGCCTCAGCGTCAGTTACAGTCCAGAGAGTCGCCTTCGCCACTGGTGTTCTTCCTAATCTCTACGCATTTCACCGCTACACTAGGAATTCCACTCTCCCCTCCTGCACTCTAGATTCCCAGTTTGGAATGCAGCACCCAGGTTGAGCCCGGGTATTTCACATCCCACTTAATCAACCGCCTGCGTGCGCTTTACGCCCAGTAATTCCGATTAACGCTTGCACCCTCCGTATTACCGCGGCTGCTTGCACGTAGTTAGC
+
CCCCCGGGGGGGGGGGGGGGGGGGGGGGGGGGGGGGFGGGGGGGGGGGGGGGGGGGGGGGGGGGGGGFGGGGGGGGGGGGGGGGGGGGGGGGGGGGGGGGGGGGGGGFGEGGGGGGGGGGGGGGGGGGGEFGGGGGGGDFGGGFGGGFGGGFGFGGFDF=EGGGGGGAE@;DDF8DF+DGCFDFGCFGGGGGGEDGCFGGGFF>?FGFFGGGF>CDF=FGBGFF(/5?=DFF1>>>F7EFE1;EGGEEG=6285*:C:22:?3)9C:1:<>,(;4<FF0096116:))):3C<(3149<>B
@M04650:207:000000000-C238N:1:1101:23726:7300 2:N:0:19
GGACTACTAGGGTTTCTAATCCTGTTTGCTCCCCACGCTTTCGAGCCTCAGCGTCAGTTACAGTCCAGAGAGTCGCCTTCGCCACTGGTGTTCTTCCTAATCTCTACGCATTTCACCGCTACACTAGGAATTCCACTCTCCTCTCCTGCACTCTAGATAACCAGTTTGGAATGCAGCACCCAAGTTGAGCCCGGGTATTTCACATCCCACTTAATCATCCGCCTACGCTCCCTTTACGCCCAGTAAATCCGGATAACGCTCGCCACCTACGTATTACCGCGGCTGCTGGCACGTAGTTAGC
+
CCCCCGGGGGGGGGGGGGGGGGGGGGGGGGGGGGGGGGGGGGGGGGGGGGGGGGGGGGGGGGGGGGGGGGGFGGGGGGGGGGGGGGGGGGGGGGGGGGGGGGGGGGGGGGGGGGGGGGGGGGGGGGGGGGGGGGGGGGGGGGGFGGGGGGGFGGGGFGCGGGGGGGGGGGGGGGGGCFDGCCFGGFGGECGGEEGGGCGGGAC>FFGFFGGGFGDFFFGGFGADDFADDGFFFDAEFFGGG=DFGG?3@FBB@E:>FD>?;9D>G8???B<:8E:AFD00606>((8:?E<C(.:BF96)6
@M04650:207:000000000-C238N:1:1101:9885:7303 2:N:0:19
GGACTACCAGGGTTTCTAATCCTGTTTGCTCCCCACGCTTTCGCACTTGAGCGTCAGTATATTCCCAAGGGGCTGCCTTCGCCTTCGGTATTCCTCCACATCTCTACGCATTTCACCGCTACACGTGGAATTCTACCCCTCCCTAAAATACTCTAGCGACCCAGTATGAAATGCTATTCCTATGTTAAGCCCAGGGCTTTCACATCCCACTTAAGTCCCCGCCTGCGTGCCCTTTACGCCCAGTCATTCCGATTAACGCTTGCACCCTCCGTATTCCCGCGGCTGCTGTCACGGCGTTAGC
+
C@CCCGGCGGGGGGGGGGGGGGGFGGGGGGGGGGGGGGGGGG:CFGCGGGGGGGGGGGGGGGGGGGFDFECFGGGGGGGGDFFGCFGGGGGGGGGGGGGG88EGGDFGGGGGGGGGGGGGGGFG>FGDEGGGDEFFGGG7=CEFF8=DF9FCGGF8FE8EEDF?GAEDFDFFFGF8FFFEE,,@FFAF7DGE??5?DFEGGFGFF7*3)9CFED7BF4D>=G@@>F2?2DBBFDA4;<GEGD030275CC)(/):3;(,8:<3)9C?:,((-(;3)<=1907;B>?FF)<)9:((-7E0?A
@M04650:207:000000000-C238N:1:1101:15058:7407 2:N:0:19
GGACTACTAGGGTATCTAATCCTGTTCGCTCCCCACGCTTTCGAGCCTCAGCGTCAGTTACAGTCCAGAGAGTCGCCTTCGCCACTGGTGTTCTTCCTAATCTCTACGCATTTCACCGCTACACTAGGAATTCCACTCTCCCCTCCTGCACTCTAGATTCCCAGTTTGGAATGCAGCACCCAGGTTGAGCCCGGGTATTTCACATCCCACTTAAAAATCCGCCTACGCTCCCTTTACGCCCAGTAAATCCGGACAACGCTCGCCACCTACGTATTACCGCGGCTGCTGGCACGTAGTTAGC
+
CCCCCGGGGGGGGGGGGGGGGGGGGGGGGGGGGGGGGGGGGGGGGEGGGGGGGGGGGGGGGGGGGGGGGGGGGGGGGGGGGGGGGGGGGGGGGGGGGGGGGGGGGGGGGGGGGGGGGGGGGGGGGGGGGGGGGGGGGGGGGGGFGGGGGGGFGGGGGFGGGGGGGGFGG8EGGGGGGGGGGGGFGGGGGGGGDGE>DGGGCFGFFGGFFDFFFGGGF28DAGDFFF@FFGFFFFF4F@GGGF7(@C3?FFFFFFGFGFF??BG9*;:77B?1>GFBGG0(4;>((8?>:E?E?<FFFFF4:
@M04650:207:000000000-C238N:1:1101:20898:7444 2:N:0:19
GGACTACCAGGGTTTCTAATCCTGTTCGCTCCCCACGCTTTCGAGCCTCAGCGTCAGTTACAGTCCAGAGAGCCGCCTTCGCCACTGGTGTTCTTCCTAATCTCTGCGCATTTCACCGCTACACTAGGAATTCCACTCTCCTCTCCTGCACTCTAGATACTCAGTTTGGAATGCAGTACTCGGGTTGAGCCCAAGTATTTCACATCCCACTTAAGTATCCGCCTACGCTCCCTTTACGCCCAATAAATCCGGATAACGCTCGCCACCTACGTTTTACCGCGGCTGCTGGCACTTAGTTAGC
+
CCCCCGGGEFGEFGGGGGFGGGGGGGGEGGGGGGGGEGGGGGG6,CEFFFGGGGGGGGEF<FFEEFEGGGG,,B@FGGGGGGGCE,=FEFGGGADFGGGGFFGGG,C=FCGGGGGGGCGDGDGG9AEFFFGGGG9?EGFFG8D@@E,,ADFFGGGG,D>B,E82A@DBCEDG?FFFGGFD,+6BFC@F,>B7,:D,?@FGC>EF+*0;:97F8D>FF*>CAF9=49()655=DGAE=>EGC77@GG<EC6A6;>DFC;@??(72586(3333(*3)+:69(3296???:73E(,))6FA)6
@M04650:207:000000000-C238N:1:1101:21924:7480 2:N:0:19
GGACTACCCGGGTTTCTAATCCTGTTTGCTCCCCACGCTTTCGAGCCTCAGCGTCAGTTACAGTCCAGAGAGTCGCCTTCGCCACTGGTGTTCTTCCTAATCTCTACGCATTTCACCGCTACACTAGGAATTCCACTCTCCTCTCCTGCACTCTAGATAACCAGTTTGGAATGCAGCACCCAAGTTGAGCCCGGGTATTTCACATCCCACTTAATCATCCGCCTACGCTCCCTTTACGCCCAGTAAATCCGGATAACGCTCGCCACCTACGTATTACCGCGGCTGCTGGCCCGTCGTTAGC
+
CCCCCEGGGGGGGGGGGGGGGGGGGGGGGGGGGGGGGGGGGGGGGGGGGGGGGGGGGGGGGGGFGGGFFGGDGGEGGGGGGGGGGGGGGGGGGGGGGGGGGGGGGGGGGDGGGGGGGGGGGGGGGGGGGGGGGGGGGGGGGGGFGGGGGGGFGFCFDFGGGGGGGGGGGGGGFGGGGGGGDFGGGFFGGGGGGGGEDDGGGFG>FGGF@DGG;7@7AACF2DAFFFFFFG@FFGFEF@GGGFFFGF<5DFFF@EGF6(./32D;3CFFFFFFFGFBGG:>F>F9BBDFFD(2(((((;2<A
@M04650:207:000000000-C238N:1:1101:14622:7484 2:N:0:19
GGACTACTCGGGTTTCTAATCCTGTTTGCTCCCCACGCTTTCGAGCCTCAGCGTCAGTTACAGTCCAGAGAGTCGCCTTCGCCACTGGTGTTCTTCCTAATCTCTACGCATTTCACCGCTACACTAGGAATTCCACTCTCCTCTCCTGCACTCTAGATAACCAGTTTGGAATGCAGCACCCAAGTTGAGCCCGGGTATTTCACATCCCACTTAATCATCCGCCTACGCTCCCTTTACTCCCAGTAAATCCGGATAACGCCCGCCACCTCCGTATTACCGCGGCTTCTGGCACGTATGTCGC
+
CCCCCFGGGGGGGGGGGGGGGGGGGGGGGGGGGGGGGGGGGGGFGGGGG@FGGGGGEGGGGFGGGGGGCGGGGGGGGGGGGGGGGGCGGGGGGGGGGGGGGGGGGGFGGGGGGGGFGGGGGGGGGGDGGCFGGFFGGGGGGGFDFGGFFGGFGGEGCFCCGGGGGGGG6,@EFFC=?FFGGGB8FF6,,=BFGGD+=DFCFFFAFFCF:7?FEC@E6AGGDGFDAFAEDG9BBGA/B*?FGF3=FG?<FFD0()2)23((63C9);:4((-4(224+:(7>90((()-3A2FFF0)(3),-
@M04650:207:000000000-C238N:1:1101:19518:7548 2:N:0:19
GGACTACAGGGTTTCTAATCCTGTTTGCTCCCCACGCTTTCGAGCCTCAGCGTCAGTTACAGTCCAGAGAGTCGCCTTCGCCACTGGTGTTCTTCCTAATCTCTACGCATTTCACCGCTACACTAGGAATTCCACTCTCCTCTCCTGCACTCTAGATAACCAGTTTGGAATGCAGCACCCAAGTTGAGCCCGGGTATTTCACATCCCACTTAATCATCCGCCTACGCTCCCTTTACGCCCAGTAAATCCGGATAACGCTCGCCACCTACGTATTACCCCGGCTGCTGGCCCGTAGTTTGCC
+
CCCCCFGGGGGGGGGGGGGGGGGGGGGGGGGGGGGGGGGGGGEGGGGGGFGGGGDGGGGGGGGGGGGGGGGGGGGGGGGFGGGGGGGGGGGGGGGGGGGGGGDFAFFGGGGGGGGGGEEGG,EDCGGGGGGGGGFGGGGGGGGFGGGGDGFFGGGGGGGGGEGGGG8EGDEDDAFGGGGGGGGGGFG=FGGEGGGGGGGFFFCBFDFFFGGGFGG7EEGC@DFFF@A925BBFEFF>@GG78E9GGFC<5DFFFFE:;(/,6DBGG2:?084<A4AF4116612??F((1-/,((4<+.)4
@M04650:207:000000000-C238N:1:1101:14372:7552 2:N:0:19
GGACTACCGGGGTATCTAATCCTGTTTGCTCCCCACGCTTTCGAGCCTCAGCGTCAGTTACAGACCAGAGAGCCGCCTTCGCCACTGGTGTTCCTCCATATATCTACGCATTTCACCGCTACACATGGAATTCCACTCTCCTCTTCTGCACTCAAGTCTCCCAGTTTCCAATGACCCTCCCCGGTTGAGCCGGGGGCTTTCACATCAGACTTAAGAAACCGCCTGCGCTCGCTTTACGCCCAATAAATCCGGCCAACGCTTGCCCCCTACGTATTACCGCGGCTGCTGGCACGTAGTTAGC
+
CCCCCGGGGGGGGGGGGGGGGGGGGGGGGGGGGGGGGGGGGGGGGGGGGGGGGGGGGGGGGGFGGGFFGGGGGGGGGGGGGGGGGGGGGGGGGGGGGGGGGGGGGGGGGGGGGGGGGGGDCFFG9FGGFFGGGFGGGGGGGGGFGGEGGGGFGDFGGGFGGGGGGGGGFGFF?@8FGGFGGD87FFECFGGE>ECE<GGGGFGFCG=44<C><7DC6=?FBC;;7A6A>GFF?GFAFBGGG::?CF<<GFE>(07?GFF01<GF*;118<??>FFDFFBFF>>9((587E7E6(43<F4).
@M04650:207:000000000-C238N:1:1101:25558:7563 2:N:0:19
GGACTACTGGGGTTTCTAATCCTGTTTGCTCCCCACGCTTTCGAGCCTCAGCGTCAGTTACAGTCCAGAGAGTCGCCTTCGCCACTGGTGTTCTTCCTAATCTCTACGCATTTCACCGCTACACTAGGAATTCCACTCTCCTCTCCTGCACTCTAGATAACCAGTTTGGAATGCAGCACCCAAGTTGAGCCCGGGTATTTCACATCCCACTTAATCATCCGCCTACGCTCCCTTTACGCCCAGTAAATCCGGATAACGCTCGCCACCTACGTATTACCGCGGCTGCTGGCACGTAGTTCTC
+
CCCCCGGGGGGGGGGGGGGGGGGFGGGGGGGGGGGGGGGGGGGGGGGGGGGGGGGGGGGGGGGGGGGGGGGDFGGGGGGGGGGGGFFGGGGGGGGGGGCGGGGGGGGGGGGGGGGGGGGGGGGGGGGGGGGGGGGGGGGGGGGFGGGGGGGFGFGGGG9FGGGGGDDFDFGF?EG8FGGGG7DDDD>EGFGGGGGGGFGGGFFCFGGFFGGGFGGGFEGGFGFD269?9DBFDGF*+-=<:;05+:57;FE9(:DAF?B?FBG95E<?BFFF2F?2A709;(2;6<:?77(+,42(:F)).
@M04650:207:000000000-C238N:1:1101:5831:7597 2:N:0:19
GGACTACAGGGGTTTCTAATCCTGTTTGCTCCCCACGCTTTCGAGCCTCAGCGTCAGTTACAGTCCAGAGAGTCGCCTTCGCCACTGGTGTTCTTCCTAATCTCTACGCATTTCACCGCTACACTAGGAATTCCACTCTCCTCTCCTGCACTCTAGATAACCAGTTTGGAATGCAGCACCCAAGTTGAGCCCGGGTATTTCACATCCCACTTGATCATCCGCCTACGCTCCCTTTACGCCCAGTAAATCCGGATAACGCCCGCCACCTACGTATTACCGCGGCTGCTGGCACGTAGTTCGC
+
CCCCCGGGGGGGGGGGGGGGGGGGGGGFGGGGGGGGGGGGGGGGGGGGGGGGGGGGGGFGGGGGGGGGGGGGGGGGDGGGGGGGGGGGGGGGGGGFGGGGGGGGFGGGGGGGFGGGGGGDC@FGGGGGFGGGGGGGFGGFGFGFGGGGGGGFF9E8FGGGGFGFGGGGG8EFGGGGGGGGGGGCGGAFECFGGEGGGGGF@;CBFGGFFGGGFGGDFEGG=GADAF2B?GFFFGFF=2EF><14;:7CGFFF6:CA4(((.4D6CC?0(462)<()3:669>903:>?BG(9:44:1+-(4
@M04650:207:000000000-C238N:1:1101:9428:7605 2:N:0:19
GGACTACCGGGGTTTCTAATCCTGTTTGCTCCCCACGCTTTCGCACCTGAGCGTCAGTCTTTGTCCAGGGGGCCGCCTTCGCCACCGGTATTCCTCCACATCTCTACGCATTTCACCGCTACACATGGAATTCTACCCCCCTCTACAAGACTCTAGCTGACCAGTCTTAGATGCCATTCCCAGGTTAAGCCCGGGGATTTCACATCTAACTTAATCAACCGCCTGCGTGCGCTTTACGCCCAGTAATTCCGATTAACGCTTGCACCCTCCGTATTACCGCGGCTGCTGGCACGGAGTTAGC
+
CCCCCGGGGGGGGGGGGGFGGGGGGGGGGGGGGGGGGGGGGGGGGGGGGGGGGGGGGGGGGGGGGGGGGGGDEGGGGGGGGGGGGGGGGDGGGGGGGGGGFGGGGGGGGGGGGGGFGGGGEGGGGGGGFGGGGGGGGGGGGGGFGGGGGGFFGGGGGGGGGFGFFGFFFFGGGGGGGGGGG?F7>FGG?EFGGGGGGGGGGFGFFGGFFGGGFCFGFFGG0D9;8FFF:DBFFGFFFFEGG?F>CCA>78)(-)1:G6>11:<<FGB::3(:(;>AFGBB(3>F1<00(A790904<G2).
@M04650:207:000000000-C238N:1:1101:14046:7610 2:N:0:19
GGACTACTAGGGTTTCTAATCCTGTTTGCTCCCCACGCTTTCGAGCCTCAGCGTCAGTTACAGTCCAGAGAGTCGCCTTCGCCACTGGTGTTCTTCCTAATCTCTACGCATTTCACCGCTACACTAGGAATTCCACTCTCCTCTCCTGCACTCTAGATAACCAGTTTGGAATGCAGCACCCAAGTTTAGCCCGGGTATTTCACATCCCACTTAATCATCCGCCTACGCTCCCTTTACGCCCAGTAACTCCGGATAACGCTCGCCACCTACGTATTACCGCGGCTGCTGGCACGTAGTTAGC
+
CCCCCGGGGGGGGGGGGGGGGGGGGGGGGGGGGGGGGGGGGGGGGGGGGGGGGGGGGGGGGGGGGGGGGGGGGGGGGGGGGGGGGGGDFGGGGGGGGGGGGGGGGGGGGGGGGGGGGGGGGFGGGGGGGGGGGGGGFGGGGGGFGGGGGGGFFGGGGGGGGGGGFGGGGGGFGFGGGG8FGGGDGG,7=EGGGDEGDGGGGFGFFGFFEGGFFCFFFFGFDGFFFADFFGFFF7FEF=GFG@FFGG)9DFB@;AGFG;;@@;GFGCB?7:6?FGFFGG:9;99>FF>D:E?F?B0::EAD6
@M04650:207:000000000-C238N:1:1101:20287:7636 2:N:0:19
GGACTACTGGGGTATCTAATCCTGTTTGCTCCCCACGCTTTCGAGCCTCAGCGTCAGTTACAGTCCAGAGAGTCGCCTTCGCCACTGGTGTTCTTCCTAATCTCTACGCATTTCACCGCTACACTAGGAATTCCACTCTCCTCTCCTGCACTCTAGATAACCAGTTTGGAATGCAGCACCCAAGTTGAGCCCGGGTATTTCACATCCCACTTAATCATCCGCCTACGCTCCCTTTACGCCCAGTAAATCCGGATAACGCTCGCCACCTCCGTATTACCGCGGCTGCTGGCCCGTAGTTAGC
+
CCCCCFGGGGGGGGGGGGGGGGGGGGGGGGGGGGGGGGGGGGGGGGGGGGGGGGGGGGGGGGGGGGGGGGGGGGGGGGGGGGGGGGGGGGGGGGGGGGGGGGGGGGGGGGGGGGGGGGGGGGGGAFFGGDGGGGGGGGGGGGGFGGGCGGGFGGGGFGGGGGGGGGGGGGGGGGGF@DGGG7DGGG,DDGGGGGGG7CGGGFGAFFGF9GGGFGGGFEGG=GFF)9>E@GFFFGFEF2EGG6?FGGEFGFE>?EG)7;F031DF7E?<(4>28FF<FFB>F7;0(:BFFG0A(4(((<<)6
@M04650:207:000000000-C238N:1:1101:21882:7698 2:N:0:19
GGACTACTGGGGTTTCTAATCCTGTTTGCTCCCCACGCTTTCGAGCCTCAGCGTCAGTTACAGACCAGAGAGCCGCCTTCGCCACTGGTGTTCCTCCATATATCTACGCATTTCACCGCTACACATGGAATTCCACTCTCCTCTTCTGCACTCAAGTCTCCCAGTTTCCAATGACCCTCCCCGGTTGAGCCGGGGGCTTTCACATCAGACTTAAGAAACCGCCTGCGCTCGCGTTACGCCCAATAAATCCGGATAACGCTCGCCACCTACGTATTACCGCGGCTGCTGGCACGTAGTTAGC
+
CCCCCGGGGGGGGGGGGGGGGGGGGGGGGGGGGGGGGGGGGGGGGGGGGGGGGGGGGGGGGGGGGGGGGGGGGGGGGGGFFGGGGGGGGGGGGGGGGGGGGGFGGGGGGGGGGGGGGGGGGGGGGGFGGEFGGGGGGGGGGGGFGGGGGGFFGGGGGGGGGGGGGGGGGGGGGGGGGGFGGGGGGGEGGGGGGGGGDGGFCFGFFGGFFGGG9FGGFFGGBGFFFFFFFGFB(C>?@BGGGF1:GGBBGF>>B>DB=:>0:>GFGG?0:::(5F>>CG8419160:8?B=1<68<B?FD><
@M04650:207:000000000-C238N:1:1101:9091:7780 2:N:0:19
GGACTACTCGGGTTTCTAATCCTGTTTGCTCCCCACGCTTTCGAGCCTCAGCGTCAGTTACAGTCCAGAGAGTCGCCTTCGCCACTGGTGTTCTTCCTAATCTCTACGCATTTCACCGCTACACTAGGAATTCCACTCTCCTCTCCTGCACTCTAGATAACCAGTTTGGAATGCAGCACCCAAGTTGAGCCCGGGTATTTCACATCCCACTTAATCATCCGCCTACGCTCCCTTTACGCCCAGTAAATCCGGATAACGCTCGCCACCTACGTATTACCGCGGCTGCTGGCACGTATGTATC
+
CCCCCFGGGGGGGGGGGGGGGGGGGGGGGGGGGGGGGGGGGGGGGGGGGGGGGGGGGGGGGGGGGGGGGGGGGGGGGGGGGGGGGGGGGGGGGGGGGGFGGGGGGGGGGGGGGGGGGGGGGGGGGGGGGGGGGGGGGGGGGGGFGGGGGGGFGGGFFFFDFGGGFGGGGGGGGGGGGGGGCDDDFFFCFGGGGG6CCFCDFFFCFGGAEGG7ECFGFEGG=>ADDFAFFGFD2EFCF@GGG0=(+17?GFFFFFG9GDF;?BGFDGB?>::<?G(<CF?>;FFF(,844:8CBB0).A:)6
@M04650:207:000000000-C238N:1:1101:24470:7794 2:N:0:19
GGACTACTCGGGTTTCTAATCCTGTTTGCTCCCCACGCTTTCGAGCCTCAGCGTCAGTTACAGTCCAGAGAGTCGCCTTCGCCACTGGTGTTCTTCCTAATCTCTACGCATTTCACCGCTACACTAGGAATTCCACTCTCCCCTCCTGCACTCTAGATTCCCAGTTTGGAATGCAGCACCCAGGTTGAGCCCGGGTATTTCACATCCCACTTAAAAATCCGCCTACGCTCCCTTTACGCCCAGTAAATCCGGACAACGCTCGCCACCTACGTATTACCGCGGCTGCTGTCACGTAGTTAGC
+
CCCCCGGGGGGGGGGGGGGGGGDGGGDEGGGGGGGGCGGGGGGEFGGGGAFGGGGDGGGGGGGGGGGGGGGGGGGGGGGGGGG7FGFGGGGGGGGGGGGFGGGGGGGGG7BEGGGGGEGDCFFG,EDGFGGGGGGGFGFGGGEFEG8,ECGFGGCFAA>FFG8FGGGGC8CFFGFGGGGGGGGGGF>87EFFEGEGD>GGDAFFA2C>CD?C4@++;=FGAGFF=FFF@C>BDCA*=2CCF0;;7C3?GFF005)(9(66?0C><E::?:?:?@?AGF:9>910;643)<:F?F((4C2)6
@M04650:207:000000000-C238N:1:1101:16012:7810 2:N:0:19
GGACTACACGGGTATCTAATCCTGTTTGCTCCCCACGCTTTCGAGCCTCAGCGTCAGTTACAGTCCAGAGAGTCGCCTTCGCCACTGGTGTTCTTCCTAATCTCTACGCATTTCACCGCTACACTAGGAATTCCACTCTCCTCTCCTGCACTCTAGATAACCAGTTTGGAATGCAGCACCCAAGTTGAGCCCGGGTATTTCACATCCCACTTAATCATCCGCCTACGCTCCCTTTACGCCCAGTAAATCCGGATAACGCTCGCCACCTACGTATTACCGCGGCTGCTGGCACGTAGTTAAC
+
CCCCCGGGGGGGGGGGGGGGGGGGGGGGGGGGGGGGGGGGGGGGGGGGGGGGGGGGGGGGGGGGGGGGGGGGGGGGGGGGGGGGGGGGGGGGGGGGGGGGGGGGGGGGGGEGGGGGGGGGGGGGGGGGGGGGGGGGGGGGGGGFGGGGGGGFGGGGGGGGGGGGGGGGDGGGGGGGGGGGDFGGG,>EFGGGGGGGG>FFGFGFFFGFFGCFFGFGFFGGFFFFDA@EDGFFFFFFFFDGG<047FFFGFFF@DDAC;@;;BD>DGFF?BF?DF:BEG?BFFFF;?>B(28?:??F?75)-
@M04650:207:000000000-C238N:1:1101:8714:7842 2:N:0:19
GGACTACACGGGTTTCTAATCCTGTTCGCTCCCCACGCTTTCGAGCCTCAGCGTCAGTTACAGTCCAGAGAGTCGCCTTCGCCACTGGTGTTCTTCCTAATCTCTACGCATTTCACCGCTACACTAGGAATTCCACTCTCCTCTCCTGCACTCTAGATACTCAGTTTGGAATGCAGTACTCAGGTTGAGCCCAAGTATTTCACATCCCACTTAAGTATCCGCCTACGCTCCCTTTACGCCCAATAAATCCGGATAACGCTCGCCACCTACGTATTACCGCGGCTGCTGGCACGTGGTTAGC
+
CCCCCGGGGGGGGGDGGGGGGGGGDGFGGGGGGCGGGGGGGGGGGGGGGCGGGFGGGGGGGGGGGGGGGGFGGGGGDGGGGGGGCFGGGGGGG9EFGGGGGGGGGGAFGEGGEGGGGGGGGGGGAAF8FFGFGGGG8DFGGGFDCGGGFGDDGGGGGFGEDCFGFFFGCDGFFGEFCFDFD,@D>@DGGGGGGGGAFCCGG?C;<DCAEGGFEGG;A*EC9CDFFFFFFGBDB9A482BFG625CG3CGFFF<EGEGF0,66).*;?7?F?(3:(:EC?6>>B99?:?B5(232(((26:9
@M04650:207:000000000-C238N:1:1101:28327:7850 2:N:0:19
GGACTACCGGGGTTTCTAATCCTGTTTGCTCCCCACGCTTTCGTGCCTCAGCGTCAGTTACAGTCCAGAGAGCCGCCTTCGCTACTGGTGTTCCTCCTAATATCTACGCATTTCACCGCTACACTAGGAATTCCACTCTCCTCTCCTGCACTCAAGTCCTACAGTTCCAAAAGCTTACTACGGTTGAGCCGTAGCCTTTCACTTCTGGCTTGAAAGACCGCCTACGCACCCTTTACGCCCAGTAATTCCGGATAACGCTAGCCCCCTACGTATTACCGCGGCTGCTGGCACGTAGTTAGAC
+
CCCCCGGGGGGGGGGGGGGGGGFGFGFFGGGGGGGGGGFEGGGGGGGGGGFGGGGGGGGGGGGGGGGGGGGGGGGGGGGGGGEGGGGGFGGDFGCCGGGGGFFGD,AFE:FGGGGGGGGGCFGGAFF,EFFFF<4FFGAFGGGFGGGGGF?DEGGGGGGFGGGEFGGGG9EFFGGGGGGGGG>::FG8CGEEEGGGFFCF7EB>9>FFFG4*>7:FFDDG(9@@=;986D<@1<6;B0CC:=@F7CEC+6:2?D*5<910,5<<GG9?1(8?<C6<@>4-396>?D0(36)*,(.(.3)-.
@M04650:207:000000000-C238N:1:1101:16300:7855 2:N:0:19
GGACTACCGGGGTTTCTAATCCTGTTTGCTCCCCACGCTTTCGCACCTGAGCGTCAGTCTTTGTCCAGGGGGCCGCCTTCGCCACCGGTATTCCTCCACATCTCTACGCATTTCACCGCTACACATGGAATTCTACCCCCCTCTACAAGACTCTAGCTGACCAGTCTTAGATGCCATTCCCAGGTTAAGCCCGGGGGTTTCACATCTAACTTAATCAACCGCCTGCGTGCGCTTTACGCCCAGTAATTCCGATTAACGCTTGCACCCTCCGTATTACCGCGTCTGCTGGCACGGAGTTCGC
+
CCCCCGGGGGGGGGEGGGGGGGGGGGGGGGGGGEGFGGGGGFEGGEGGDFCFGGGGGFDGGGGGGGGFFGGFGGGG@FGGGG@FCC=7FGGGGFGGFGGGGCCGGAFGDCEFGGGG9C8DE7FD,A=F8FGGGGGEGGGEGGGFCEFCFGGFGGFGFGGG?FGGFF9BECAF>AF9@F7ACCGFGGGFGGGFEC8C)1==FA?@6C7:9;@*.:7FFFFG9DB:1F9B0799BG3>4,AE??F?>7)6>FF(30/.23(4::FFFG:?617:6F?AGDBF;3(21)))4*(+-((4?6)44
@M04650:207:000000000-C238N:1:1101:8906:7874 2:N:0:19
GGACTACTCGGGTTTCTAATCCTGTTTGCTCCCCACGCTTTCGAGCCTCAGCGTCAGTTACAGTCCAGAGAGTCGCCTTCGCCACTGGTGTTCTTCCTAATCTCTACGCATTTCACCGCTACACTAGGAATTCCACTCTCCTCTCCTGCACTCTAGATAAACAGTTTGGAATGCAGCACCCAAGTTGAGCCCGGGTATTTCACATCCCACTTAATCATCCGCCTACGCTCCCTTTACGCCCAGTAAATCCGGATAACGCTCGCCACCTACGTATTACCGCGGCTGCTGGCACGTAGTTAGC
+
CCCCCGGGGGGGFEGGGGGGGGGGGGGGGGGGGGGGGGGGGGEFFGGGGGGGGGGGGGGEGFGGGGGGGFGGGGGGGGGGEFGEFFGGGFGGGGGFGGFGGGGGGGGGGGGGGGGGGGGGEGGGGGGEF<=EFGGGGGGGGGGFGGAFFGGFGBFG=FGF,CEGGGGG6B,38DDD=+=E8>DFGGGF,DEFEGG76?FGGAFF+5*;@DFCEFGGFEGGFGFFDFFF9D9@@7F4@>GG@1(6++)1;AE>(:CEFDFF09DFDGF047?:2@24:78>003>BB::(:1E?23??F)6.
@M04650:207:000000000-C238N:1:1101:9729:7885 2:N:0:19
GGACTACCGGGGTTTCTAATCCTGTTTGCTCCCCACGCTTTCGCGCCTCAGTGTCAGTTACAGACCAGAAAGTCGCCTTCGCCACTGGTGTTCCTCCATATCTCTACGCATTTCACCGCTACACATGGAATTCCACTTTCCTCTTCTGCACTCAAGTCTCCCAGTTTCCAATGACCCTCCACGGTTGAGCCGTGGGCTTTCACATCAGACTTAAGAAACCACCTGCGCGCGCTTTACGCCCAATAATTCCGGATCACGCTTGCCACCTACGTATTACCGCGGCTGCTGGCACGTAGTTAGC
+
CCCCCGGGGEGGGGGFFFFGDEGGGGGGCFGFDGGG@FECGG7BCGGGFEGEGGFFFFGGGGGCFGFGGGFFCE,@FEGF<CFGE8=F?FFEF9;EF8?FE<EE9FFGF7BCFFAEGGCDEG9D,AFCF=CFF9D9;>FG,==D9DFA<=DDF8DFFFF9AFFGFGG9>==DCFGDFFGE,DEGGGGGFGGCCEEDGGFFF6,BAC+9@C4C=FCDFDFFDGFBBF222:9B97F9A(8:F6(64:6>G=@(()).2800::7?FF033(,3)34)<F0629(--,4407(<824(-C24:
@M04650:207:000000000-C238N:1:1101:17647:7927 2:N:0:19
GGACTACAGGGGTTTCTAATCCTGTTTGCTCCCCACGCTTTCGAGCCTCAGCGTCAGTTACAGACCAGAGAGCCGCCTTCGCCACTGGTGTTCCTCCATATATCTACGCATTTCACCGCTACACATGGAATTCCACTCTCCTCTTCTGCACTCAAGTCTCCCAGTTTCCAATGACCCTCCCCGGTTGAGCCGGGGGCTTTCACATCAGACTTAAGAAACCGCCTGCGCGCGCTTTACGCCCAATAAATCCGGATAACGCTCGCCACCTACGTATTACCGCGGCTGCTGGCACGTAGTTAGC
+
CCCCCEGFGGGGGGGGGGGGGGGGGGGGGGGGGGGGGGGGGGCGGGGGGGGGGGGGGGGGGGGGGGF@E@ECGGGGGGGGGGGGGGGGGFGGGGFGGGGGGGGGGGGFGGGGFGGGGGGGDGGGGFGFEFGGGGGGGGGGGGGFGGGGGGGFGGFGGGCFGGGC=EFFGGGGGFGGGGFGGGGGGEGG,DF*CCGGGGGGGFGFA<7*7?DGFFF@=(<96DBFDFB:(7491CFFFBGGGB?:<7)6CFEF<B*<GFF(41D07CB?7?(.5FF2+:160(2;>?:?7C:FBF:6?GA2>
@M04650:207:000000000-C238N:1:1101:15497:7955 2:N:0:19
GGACTACCGGGGTTTCTAATCCTGTTTGCTCCCCACGCTTTCGAGCCTCAGCGTCAGTTACAGTCCAGAGAGTCGCCTTCGCCACTGGTGTTCTTCCTAATCTCTACGCATTTCACCGCTACACTAGGAATTCCACTCTCCTCTCCTGCACTCTAGATAACCAGTTTGGAATGCAGCACCCAAGTTGAGCCCGGGTATTTCACATCCCACTTAATCATCCGCCTACGCTCCCTTTACGCCCAGTAAATCCGGATAACGCTCGCCACCTACGTATTACCGCGGCTGCTGGCACGTAGTTAGC
+
CCCCCGGGGGGGGGGGGGGGGGGGGGGGGGGGGGGGGGGGGGGGGGGGGGGGGGGGGGGGGGGGGGGGGGGGGGGGGGGGGGGGGGGGGGFGGGGGGGGGGGGGGGGFG>BCFGGGGGGGGGGGFFGGGGGGGGGGFGGGGGFFGGGGGGGFG9EFGGFFGGGGGGGGGFFGGGGGF?FGGGFFGGF7CDFGGGGEGFCEGAFFFC;FEGGGF7BFFEGGFGFDD;@DDD>FFGFFFDGGG;@FFGFEFF>@;:3>*69149G97C?B7>??FG?FGG13699>>?>B>G?FF3,38C29:
@M04650:207:000000000-C238N:1:1101:23210:7958 2:N:0:19
GGACTACTGGGGTATCTAATCCTGTTCGCTCCCCACGCTTTCGAGCCTCAGCGTCAGTTACAGTCCAGAGAGTCGCCTTCGCCACTGGTGTTCTTCCTAATCTCTACGCATTTCACCGCTACACTAGGAATTCCACTCTCCCCTCCTGCACTCTAGATTCCCAGTTTGGAATGCAGCACCCAGGTTGAGCCCGGGTATTTCACATCCCACTTAAAAATCCGCCTACGCTCCCTTTACGCCCAGTAAATCCGGACAACGCTCGCCACCTACGTATTACCGCGGCTGCTGGCACGTATTTAGC
+
CCCCCGGGEGGGGGGGGGFGGGFGGGGGGGGGGGGGGGGGFFGGGGGGGGGGGGGGGGDGGGGGGGGDGGFEGGGGGGGGGGGGGGGGGGDFGFGGGFGGGGGGEEFFGGEFEFGFGGGGGGGGGGGGGGFGGGGGGGGGFFGBEGGDFGGFGFCDAEEGEGADGGGGG8B9=F9EG?FGGGGGGGFFGGGGGGGGD>GGGFD+BCCA5CFGEFDGFFGGFGFDDFFA=GBD=9;CA2EFGF<3CCC?7A=3?FG1599(41<9C=?FFF?:?90<:>(1(-(,40.57E(<628),0)..
@M04650:207:000000000-C238N:1:1101:23056:7964 2:N:0:19
GGACTACGGGTTTCTAATCCTGTTTGCTCCCCCCGCTTTCGAGCCTCAGCGTCAGTTACAGTCCAGAGAGTCGCCTTCGCCACTGGTGTTCTTCCTAATCTCTACGCATTTCACCGCTACACTAGGAATTCCACTCTCCTCTCCTGCACTCTAGATAACCAGTTTGGAATGCAGCACCCAAGTTGAGCCCGGGTATTTCCCATCCCACTTAATCATCCGCCTACGCTCCCTTTACGCCCAGTAAATCCGGATAACGCTCGCCCCCTACGTATTACCCCGGCTGCTGGCACTTCGTTAGCCC
+
CCCCCFGGGGCEFGGFGGGGGGGGGFGGGFGG+F7FFGGGEGGGGGGGGGGGG>FFGFGFGGGGGGGCFEFFFDGGGGGGGCGEFCF8FEFFFGGGEFFGGGGDGDGCEFFFGGG7BBEDEGAAEFAFEFGEFGGGGGG<E@EFFFGGGGGFG9;EFCGGGFGFGGG?DGCGFF@D,CG8FCCFF3DEGG*C9CCEGGF,A>?FFGCFDGC>EGGGFF5FDD=B@D=EFGDEF+:739C**(9);15;58)86AF1D:?FF0*498032474:+:9+7((319?>?(:(3(3),.,(2.5(
@M04650:207:000000000-C238N:1:1101:6871:7972 2:N:0:19
GGACTACTGGGGTTTCTAATCCTGTTTGCTCCCCACGCTTTCGAACCTCAGCGTCAGTTACAGTCCAGAGAGTCGCCTTCGCCACTGGTGTTCTTCCTAATCTCTACGCATTTCACCGCTACACTAGGAATTCCACTCTCCTCTCCTGCACTCTAGATAACCAGTTCGGAATGCAGCACCCAAGTTGAGCCCGGGTATTTCACATCCCACTTAACCAACCGCCTACGCTCCCTTTACGCCCAGTAAATCCGGATAACGCTCGCCACCTACGTATTACCGCGGCGGCTGGCCCGAAGTTAGC
+
CCCCCGGCFEEGG>FGGGGGGGGGGFCFF<FGGEGGGGG@FFFFFGGFEFFGG@CFGFGDFEGGGGFGGG8FFGGGGGCEFGGGGGGGGGFGG9,,C?F9FFEGGGGGGGCF@EFGGCGDEFFGFCFGGGFFGGFGFGFGGGGFGGEGG8EFFEGF=;A9FADF?8,@8+BBDFGCFFGG6F+6EF;E?CGFEEE@C*E<@EGF@FCC@GGGFD+=?)=CBGF@5FFE2CB@3EACCDGGC6@@GFC<CAB>8)2)*(4(4431*A<???4,4@?9CF86>>>(((-7:=(:9(492<4-.
@M04650:207:000000000-C238N:1:1101:28317:8047 2:N:0:19
GGACACAAGGGTTTCTAATCCTGGTTGCTCCCCACGCTTTCGAGCCTCAGCGTCAGTTACAGTCCAGAGAGTCGCCTTCGCCACTGGTGTTCTTCCTAATCCCTACGCAGTTCACCGCTACCCTAGGAATTCCACCCTCCTCCCCTGCACTCTAGATAATCAGTTTGGAATGCAGCACCCAAGTTGGACCCGGGTATTTCACATCCCACTTAATCATCCGCCTACGCTCCCTTTACGCCCAGTAAATCCGGATAAGCCTCCACACCCACGTATTTCCGCAGCTGCGGGCCGGTAGTTTGCC
+
<AB@8CCFDC@F,6EDCF<FE@C-6C;,@@8FG?BF7CGG<FCA,@6,AFCCB@BF<F,CCCC,66,,C8CFE+4@,B,A768BA8CFFF@FBF,CFD9,9,94DFB:C+BC,CFG7C>DC<>9B=E8<F<,;?D<6+4?8F,0@E8?E?9DD,@,3,>,7<E,A;,+8>3,+,,,10@68FGCEC,,,3@1@75@5+@,+374?5*95*;86::++*>*:*-(()(/6CD(>,+).6E:*,.);:?CG;>@1>7)0((5((2(7C(-443()+).+/-(-(18(((-4*(*43(590).5
@M04650:207:000000000-C238N:1:1101:2924:8137 2:N:0:19
GGACTACTCGGGTTTCTAATCCTGTTTGCTCCCCACGCTTTCGCGCCTCAGTGTCAGTTACAGACCAGAAAGTCGCCTTCGCCACTGGTGTTCCTCCATATATCTACGCATTTCACCGCTACACATGGAATTCCACTTTCCTCTTCTGCACTCAAGTCTCCCAGTTTCCAATGACCCTCCACGGTTGAGCCGGGGGCTTTCACATCAAACTTAAGAAACCACCTGCGCGCGCGTTACACCCAATAATTACGGATAACTCTTGCCACCTACGTATGACCGCGGCTGCTGGCACGTAGTTAGC
+
CCCCCGGGAFGGG@FGDFGGFGGGGGGGGGCFGGFGCFGGFFG,CFGGGGGFGGGGFFFC6EFGGGGG<F@FFGGGGGGGGEGGGGGGCGDGGGGFGGGFE?=DGGGGGGG:,CFFGGGGGGGC9:FFGGFGGE9?ED,?E8E7AFD8?3,+@FFF;@=;,A==ADCEGGG,6;8=@6D>,@BC>FEF?8@@++@C7C@F;@91@FF**2?:*=1=A:E?9<@;@FF3151((:@8D)<@*408C74)*004:094*6)643*4:047,4?2)<()36--(-499<0:0=B68((.,056)
@M04650:207:000000000-C238N:1:1101:22831:8157 2:N:0:19
GGACTACTAGGGTTTCTAATCCTGTTCGCTCCCCACGCTTTCGAGCCTCAGCGTCAGTTACAGTCCAGAGAGTCGCCTTCGCCACTGGTGTTCTTCCTAATCTCTACGCATTTCACCGCTACACTAGGAATTCCACTCTCCTCTCCTGCACTCTAGATACTCAGTTTGGAATGCAGTACTCGGGTTGAGCCCAAGTATTTCACATCCCACTTAAGTATCCGCCTACGCTCCCTTTACGCCCAATAAATCCGGATAACGCTCGCCACCTACGTATTACCGCGGCTGCTGGCACGTAGTTAGC
+
CCCCCGGGGGGGGGGGGGGGGGGGGGGGGGGGGGGGGGGGGGGGGGGGGGGGGGGGGGGGGGGGGGGGGGGGGGFGGGGGGGGGGGGGGGGGGGGGGGGGGGGGGGGGGGGGGGGGGGGGGGGGGGGGGGGGGGGGGGGGGGGFGGGGGGGFGGGGGGFGGGGGGGGGGGGGGGGGGGFGGGGEGGGGGGGGGGFFGGGGGFGFFGGFFGGGFGCGFEGG>FADDFFFFGFFFGFCF9EGGFFFGGEFGF3;@FD>FDFFDBGFCGFFFFBB7F?BGG6>BBBF>6?:?GFG?BF?:FAFB
@M04650:207:000000000-C238N:1:1101:5667:8158 2:N:0:19
GGACTACAGGGGTATCTAATCCTGTTCGCTCCCCACGCTTTCGAGCCTCAGCGTCAGTTACAGTCCAGAGAGTCGCCTTCGCCACTGGTGTTCTTCCTAATCTCTACGCATTTCACCGCTACACTAGGCATTCCACTCGCCTCTCCTGCACTCTAGACTTCCAGTTTGGACGGCAGCACCCAGGTTGAGCCCGGGTATTTCACATCCCCCTTAATCTTCCGCCTACGCTCCCTTTACGCCCAGTAATTCCGGATACCGCTCGCACCCTCCTTATTACCGCGGCTGCTGGCACGTAGTTAGC
+
CCCCCGG8<E7CFGGGGGGGGGGGGGGGGG@FGGFGGGG@FEG<FCFFGGGGGEFGG,<E<DF@FGCF,CCF<EDGGGGGGG@EDFGG<EGGGGGGEC9FG,EGGG,AEGGDGFGGEEDGC7FF,:=D,CFGGGGGCD+@BDGFG?DF,,@DGBAF,37,3CE8C,@E8D,+635@ECFE73,@F<EC7>FG>CGEGCCFG+B6+;>9(/9DBCF7+*>+/:=07A;BFD01@GFFC0C7C@DEGG)<>=42:3926-((4312):?B((()6@<<CF069>096<FF(1.9:(,3,<)54
@M04650:207:000000000-C238N:1:1101:23860:8171 2:N:0:19
GGACTACTCGGGTATCTAATCCTGTTTGCTCCCCACGCTTTCGAGCCTCAGCGTCAGTTACAGACCAGAGAGCCGCCTTCGCCACTGGTGTTCCTCCATATATCTACGCATTTCACCGCTACACATGGAATTCCACTCTCCTCTTCTGCACTCAAGTCTCCCAGTTTCCAATGACCCTCCCCGGTTGAGCCGGGGGCTTTCACATCAGACTTAAGCAACCGCCTGCGCTCGCTTTACGCCCAATAAATCCGGACAACGCTTGCCACCTACGTATTACCGCGGCTGCTGGCACGTAGTTAGC
+
CCCCCGGGGGEGGGGGGGGGGGGGGGGGGGGGGGGGEGGGGGGGGGGGGDFDBGGGGGGGGGFDGGGGF8CFGGGGGGGGGGGGGGDGGDGGGGGGGGGGGCFGGGGGGGGGGGGGGGGGEGFGGFFFFFGGGGGGGGGGGGGFFGGFG8FDF88DFGFGGGGGGGGGGGGFFFGGG??EEEG+CFECCFGEEGECGGGGG6CFFGFA=GGGECF+;4FGFDFF@F2B@GBBFGFAF0CEGB084C4>GFD>(<<?F09?80CB7EF:2::7<F45EC09>060(35)5C(A?<0(:C2AA
@M04650:207:000000000-C238N:1:1101:7714:8202 2:N:0:19
GGACTACCCGGGTATCTAATCCTGTTTGCTCCCCACGCTTTCGCACTTGAGCGTCAGTATATTCCCAAGGGGCTGCCTTCGCCTTCGGTATTCCTCCACATCTCTACGCATTTCACCGCTACACGTGGAATTCTACCCCTCCCTAAAATACTCTAGCGACCCAGTATGAAATGCTATTCCTAGGTTAAGCCCAGGGCTTTCACATCTCACTTAAGTCACCGCCTGCGTGCCCTTTACGCCCAGTCATTCCGATTAACGCCCGCCACCTACGTATTACCGCGGCTGCTGGCACGGAGTTAGC
+
CCCCCGGGGGGGGGGGGGGGGGGGGGGGGGGGGGGGGGGGGGGGGGGGGGGGGGGGGGGGGCCFGFG,EFGGFGGGGGGGGGGGGGGGGFGGGGGGGFGGGGGGGGGGGGGGFGGGGGGGGGGGGGGGGGGGGGEFGEF+6@EF8BFCGGGFGGGGGGGGGGGGFFFGGGGGGGGGFGGGFCGFFFDDGGFFGGGGGGF?DCFFF421AFGGFF++=AEGDGF@DFFDDGFFEGFFF0BFG7;@GF)5FFFD;3CCF;;((-56);<:4?<7)384C7,(49BBF?:?BG09((,.,8)).
@M04650:207:000000000-C238N:1:1101:12120:8238 2:N:0:19
GGACTACCCGGGTTTCTAATCCTGTTTGCTCCCCACGCTTTCGCGCCTCAGTGTCAGTTACAGACCAGAAAGTCGCCTTCGCCACTGGTGTTCCTCCATATCTCTACGCATTTCACCGCTACACTTGGAATTCCACTTTCCTCTCCTGCACTCAAGTCTCCCAGTTTCCAATGCCCCTCCACGGTTGAGCCGCGGGCTTTCACATCAGACTTAAGAAACCGCCTTCGCTCGCTTTACGCCCAGTAAATCCGGACAACGCTCGCCCCCTACTTATTACCGCGGCACCTGTCACGTAGTTAGC
+
CC@CCGGGGGGGGGGGGGGFGGGFGFFGGGGGGGGGCD@CFGFFGGGGG?C6CFECGF,@FAC<FG@F,,6E,CFCECCFCGGGG<FGGGGGGGGGGA55??DFEFFFEGGFGGFGG+BDGGFG,,C,BCAFGGGGCECFGCG?,@,2?DEDG,=@3@,@AFF,6=EGGGG9?A=,==EE=,>CFGGDGFG:+981*CGFGFG8+8+;7?6C6+++=(=F>G>;(;1),1(6;CF):2>C>,,4>7<AC65(4)>(99(4((9(/?;9?:)-5CB2F*,9(4;((((.)3)C0,2::C>9A
@M04650:207:000000000-C238N:1:1101:22249:8291 2:N:0:19
GGACTACTCGGGTATCTAATCCTGTTTGCTCCCCACGCTTTCGAGCCTCAGCGTCAGTTACAGTCCAGAGAGTCGCCTTCGCCACTGGTGTTCTTCCTAATCTCTACGCATTTCACCGCTACACTAGGAATTCCACTCTCCTCTCCTGCACTCTAGATAACCAGTTTGGAATGCAGCACCCAAGTTGAGCCCGGGTATTTCACATCCCACTTAATCATCCGCCTACGCTCCCTTTACGCCCAGTAAATCCGGATAACGCTCGCCACCTACGTATTACCGCTGCTGCTGGCACGTAGTTAGC
+
CCCCCGGGGGGGGGGGGGGGGGGGGGGGGGGGGGGGGGGGGGGGGGGGGFFGGGGGGGGGGGGGGGGGGGGGGGGGGGGGGGGGGGGFGGGGGGGGGGGGGGGGGGGGGGGGGGGGGGGGGGGGGGGGGGGGGGGGGGGGGGGFGGGGGGGFGGGGGGGGGGGGGGGGGEDGGGGGGGGGGG8@FFGGGGGGGGGG6F@DFFFF6C>FEGGGFFGGFCGGDFDFDFAB@G92=FFEF=GGGFFFFDEEGFE>;DGEC?F<D>G>CEFBBB2??CB<ED6>(3;DFF:7?E(0:?84,9:AA
@M04650:207:000000000-C238N:1:1101:23627:8348 2:N:0:19
GGACTACAAGGGTTTCTAATCCTGTTCGCTCCCCACGCTTTCGTGCCTCAGCGTCAGTTACAGTCCAGAGAGTCGCCTTCGCCACTGGTGTTCCTCCTAATCTCTACGCATTTCACCGCTACACTAGGAATTCCACTCTCCTCTCCTGCACTCTAGATAACCAGTTTCGAATGCAGCCCCCAGGTTGAGCCCGGGCATTTCACATCCCACTTACTCATCCGCCTACGCTCCCTTTACGCCCAGTAAATCCGGATAACGCTTGCCACCTACGTATTACCGCGGCTGCTGGCACGTAGTTAGC
+
CCCCCGG<;EFGGFGGGGGGGGFEFGGGGGGGGGFGGGDFGGG,,FFFFEEGDGGGGGFFEEEFGGGC@,C7CFFGGGGGGGGGGGGGFFGGG,@F=,9BFCGGGGGGGGGGGGFFDGGG@CFG;,AFFDFFGGEGG,9AF8F78E,AEFGFGD;D,,,6@FDGGCF,63,BDF98,+6@C@6=FC8C6DFF7+@*3;FFGFGFFF99);DDE++=+*>74>@F>A>;5C9@=CA):6EEGF6;7C)7CF:((0*7CDFF(4C.*<::(.182C:AGG((721>6:?>:EFG<6,(,<<26
@M04650:207:000000000-C238N:1:1101:12959:8361 2:N:0:19
GGACTACCGGGGTATCTAATCCTGTTTGCTCCCCACGCTTTCGTGCCTCAGCGTCAGTTACAGTCCAGAGAGTCGCCTTCGCCACTGGTGTTCTTCCTAATCTCTACGCATTTCACCGCTACACTAGGAATTCCACTCTCCTCTCCTGCACTCTAGACTTCCAGTTTGGAATGCAGCCCCCAGGTTAAGCCTGAGTATTTCACATCCCACTTAAAAATCCGCCTACGCTCCCTTTACGCCCAGTAAATCCGGACAACGCTCGCCACCTACGTATTACCGCGGCTGCTGGCACGTAGTTAGC
+
CCCCCGGGGGGGGGGGGGGGGGGGGGGGGGGGGGGGGGGGGGGGGGGGGGGGGG,FEFGGGGGGGGGGGGGGGGGGGGGGGGGGGGGGGGGGGGGGGGGGGGGGGGGGGGGGGGGGGGGGGGGGFGGGGGGGGGGGGGGGGGGFGGGGGGGFGGGFGGDGGGGGGGGGGFGGGFGGGGGGGGGGGDG7CFGGFGGGGGGGGFGFFG5AEGGGFCFG4=FCAFDDFFFFFGBFDGFEFFGGEDDFG7<5CFF0;FGFGF>0?9D9/C60:01<2CBFGGB69>>9BFF?FG?FFBB?BG9<<
@M04650:207:000000000-C238N:1:1101:8595:8369 2:N:0:19
GGACTACCGGGGTTTCTAATCCTGTTTGCTCCCCACGCTTTCGAGCCTCAGCGTCAGTTACAGTCCAGAGAGTCGCCTTCGCCACTGGTGTTCTTCCTAATCTCTACGCATTTCACCGCTACACTAGGAATTCCACTCTCCTCTCCTGCACTCTAGATAACCAGTTTGGAATGCAGCACCCAAGTTGAGCCCGGGTATTTCACATCCCACTTAATCAACCGCCTACGCTCCCTTTCCGCCCAGTAAATCCGGATAACGCTCGCCACCTACGTATTACCGCGGCTGCTGGCACGTAGTTAGC
+
CCCCCGGGGGGGGGGGGGGGGGGGGGGGGGGGGGGGGGGGGGGFGGGGGGGGGGGGGGGGGGGGGGGGGGGGAEFDGGGG7CGGGGGGGGGGGCGGGGGGGGGGGGGFEGCGGGFGGGGGGGGFGGGGGGGGGGFGGGGGGGGFGGGGFGGFGGGGGFFGGDDFFFGGEEF=?CFGDGGGEGGGGFCGGGGGG>EE>CCFC+@A>FFA)?CDEFCEFBCF>G=2>;5D@D9@@F4393EGGF<@GG?CFFAB?:CAG6BB?BGB*;?7:BB?>F:AGD36>9>FFFFFFG7G???(4:))6
@M04650:207:000000000-C238N:1:1101:10940:8389 2:N:0:19
GGACTACAGGGGTTTCTAATCCTGTTTGCTCCCCACGCTTTCGCACCTGAGCGTCAGTCTTTGTCCAGGGGGCCGCCTTCGCCACCGGTATTCCTCCAGATCTCTACGCATTTCACCGCTACACATGGAATTCTACCCCCCTCTACAAGACTCTAGCTGACCAGTCTTAGATGCCATTCCCAGGTTAAGCCCGGGGATTTCACATCTAACTTAATCAACCGCCTGCGTGCGCGTTACGCCCAGTAATTCCGATTAACGCTTGCACCCTCCGTATTACCGCGGCTGCTGGCACGGAGTTATC
+
CCCCCGGGGGGGGGGGGGGGGGGGGGGGGGGGGGGGGGGGGGGGGGGGGGGGGGGGGGGGGFGGGGEGGGGGGGGGGGGGGGGGGGGGGGGGGGGGGGGGGGGGGGGGFGGGGGGGGGDGGEGGGGGGGGGFGFFFGGGGGGGFGGGGGGGFGGGGGGGGGGGGGGGGGGFGCEGGFFGGGGGGGGGGGFFGGCEGGDGGGAGFFFGAEGGGFFGGF@G49DBDFF9F;GF9(>;<;68?8<:2CF9:FF?:?>DF71008?FFGFFBFF>82;0:CDF>F>F>4<??FGFG690(4F).)
@M04650:207:000000000-C238N:1:1101:4767:8416 2:N:0:19
GGACTACAGGGGTATCTAATCCTGTTTGCTCCCCACGCTTTCGAGCCTCAGCGTCAGTTACAGTCCAGAGAGTCGCCTTCGCCACTGGTGTTCTTCCTAATCTCTACGCATTTCACCGCTACACTAGGAATTCCACTCTCCTCTCCTGCACTCTAGATAACCAGTTTGGAATGCAGCACCCAAGTTGAGCCCGGGTAATTCACATCCAACTTAATCATCCGCCTACGCTCCCTTTACGCCCAGTAAATCCGGATAACGCTCGCCACCTACGTATTACCGCGGCTGCTGGCACGTAGTTAGC
+
CCCCCGGGFFEGFGGGFFGGFGGGGGGGGGGGGEGGGGGEGGGGGGGGGGFFFGFGGGGGGGGGGGGGGFFGFGD:@F:FG7C:FFFGGGFGGEA<?FFGFG,FGGGGDFGGGGGD9F6CEGGG,FFGGAFG9FFDGGGGFFGFGGGGGGGFGGAF,@FDFFFFFFFFG8>9DECFGGGDGFGD>3DCFFFFEGEE6*7ECFGFAFG*)*;F@CCGA6DFFGAADAA4(*8@@984+(*=EF?ECCE31)502>G9=170;;3(1;:7?:0,4A?):7((-(39>:7>:*(+(((.-<<4:
@M04650:207:000000000-C238N:1:1101:25234:8456 2:N:0:19
GGACTACCGGGGTTTCTAATCCTGTTTGCTCCCCACGCTTTCGAGCCTCAGCGTCAGTTACAGTCCAGAGAGTCGCCTTCGCCACTGGTGTTCTTTCTAATCTTTACGCATTTCACCGCTACACTAGGAATTCCACTCTCCTCTCATGCACTCTAGATAACCAGTATGGAATTCAGAACCCAAGTTCACCCCGGGTATTTTACATTCCACTTAATCACCCGCCTAGGCTCCCTTTACGCCCAGTAAATCCGGATAACGCTTGCCACCTACGTATTACCGCGGCCACGTGCATGTAGTTATC
+
<CCC@@@F6C+6++86;,66C<<6EF6EA<F;6,EF@+,8C<BCF7F,:F,6:@8@,<EE@@9CFG@<<CC,9CC+6@=9=C::?4E<6BF7:AE,<F,55?4,@4:=:+8895AF?@86C=E<4A9,B?F,,7@F,,,,6=,==,73,2C?@A,E,@@=,,@@C,@=,CF3+,7,,+,,63@@FF,@,@@+9154<>F7+;,BB++=AD8+>@++1.,*0/5(()(07D>B:9;@C2*1<7(4+;)7:AA@1>D.C(,413>>:F(43(4()3()30((4((-(-((.*(+).-.6:)))
@M04650:207:000000000-C238N:1:1101:25082:8459 2:N:0:19
GGACTACAGGGGTATCTAATCCTGTTTGCTCCCCACGCTTTCGAGCCTCAGCGTCAGTTACAGTCCAGAGAGTCGCCTTCGCCACTGGTGTTCTTCCTAATCTCTACGCATTTCACCGCTACACTAGGAATTCCACTCTCCTCTCCTGCACTCTAGATAACCAGTTTGGAATGCAGCACCCAAGTTGAGCCCGGGTATTTCACATCCCACTTAATCATCCGCCTACGCTCCCTTTACGCCCAGTAAATCCGGATAACGCTCGCCACCTACGTATTACCGCGGCTGCTGGCACGTAGTTAGC
+
CCCCCGGGGGGGGGGGGGGGGGGGGGGGGGGGGGGGGGGGGGGGGGGGGGGGGGGGGGGGGGGGGGGGGGGGGGGGGGGGGGGGGGGGGGGGGGGGGGGGGGGGGGGGGGGGGGGGGGGGGGGGGGGGGGGGGGGGGGGGGGGFGGGGGGGFGGGGGGGGGFGGGGGGDGFGGGGGGGGGGGGGGFGGGGGGGGGGG>FFGFGFFGGFFGGGFGGGFFGGFGFAFF>DFGFFFGACFFGGGFFFGGFFGFFB?EGFFD><?>G;7???:?FFBGFFGG:96>F;9:7?F51+(4:<?F9A:
@M04650:207:000000000-C238N:1:1101:6104:8462 2:N:0:19
GGACTACTGGGGTTTCTAATCCTGTTCGCTCCCCACGCTTTCGAGCCTCAGCGTCAGTTACAGTCCAGAGAGTCGCCTTCGCAACTGGTGTTCTTCCTCATCTCTACGCATTTCACCGCTACACTAGGAATTCCACTCTCCTCTCCTGCACTCTAGCTTCCCAGTTTGGAATGCAGCACCCAGGTTGAGCCCGGGTATTTCACATCCCACTTAAAAATCCGCCTACACTCCCTTTACGCCCAGTAAATCCGGACAACGCTCGCCACCTCCGTATTACCGCGGCTGCTGGCACGGAGTTAGC
+
CCCCCGGEFFFGGGEGGGGFGFCGGGGG:FGGGDGGGGGCFFGFFEGFEEFFGGE7FGGECC<,CFFG9CCBCFGGEG::BC,7@DFD?AEFECFFCG,EEFGGGA,AFGGGA@EEEBB?=FEFFF9F8EFGC99ECDAF8?E+AEF8,6=DGDGF,76@?DFGFED=8F9EDG,A=6AF++:8DDD,9D8@CEGGG*D:CFGFF57*)AC74++=A2>77FD=96()*;3>3<?C=68BF@;EG7??DA>BDAD@4.708>G6*;:?(8686*(.@08>619;6??7?C(+3(((-26<A
@M04650:207:000000000-C238N:1:1101:17981:8468 2:N:0:19
GGACTACTCGGGTTTCTAATCCTGTTTGCTCCCCACGCTTTCGAGCCTCAGCGTCAGTTACAGTCCAGAGAGTCGCCTTCGCCACTGGTGTTCTTCCTAATCTCTACGCATTTCACCGCTACACTAGGAATTCCACTCTCCTCTCCTGCACTCTAGATACTCAGTTTGGAATGCAGTACTCGGGTTGAGCCCAAGTATTTCACATCCCACTTAAATATCCGCCTACGCTCCCTTTACGCCCAATAAATCCGGATAACGCTCGCCACCTACGTATTACCGCGGCTGCTGGCACGTAGTTAGC
+
C@CCCGGGGGGGGGGGGGGGGGGGGGGGGGGGGGGGGGGGGGGGGGGGGGGGGGGGGGGGGGGGGGGGGGGGGGGGGGGGGGGGGGGGGGGGGGGGGGGGGGGGGGGGGGGGGGGGGGGGGGGGGGGGGGGGGDGFGGGGGGGFGGGGGGGFGGGGGGGGGGGGGFGGGGGGGGGGGGGGGGGGGGGGGGGGGGGGGGGGGCFFFDGFFGGGCGGGFFGGFGFFFFFFFGFFFGFFF?GGG@9BGGF?GFF@0>GFGF>;<>GFGGF77:<?>9?AGD0001>6>F?0?E?G0:::?G>AD
@M04650:207:000000000-C238N:1:1101:15122:8495 2:N:0:19
GGACTACCGGGGTATCTAATCCTGTTTGCTCCCCACGCTTTCGAGCCTCAGCGTCAGTTACAGTCCAGAGAGTCGCCTTCGCCACTGGTGTTCTTCCTAATCTCTACGCATTTCACCGCTACACTAGGAATTCCACTCTCCTCTCCTGCACTCTAGATAACCAGTTTGGAATGCAGCACCCAAGTTGAGCCCGGGTATTTCACATCCCACTTAATCATCCGCCTACGCGCCCCTTACGCCCAGTAAATCCGGATCACGCCCGCCACCTACGGATTACCGCGGCTGCTGGCACGTAGTTAGC
+
CCCCCFDFGGGGGGGGGGGGGGFFFGGGGGGCGCFGGGEGGGCEGGGGGGFGGGGGGGGGGGGGGGGGGGGGGGEGGGDGF7FFGGGG<FFEFG8FFGGFFGGGGGGFG?:CFGGGCFGGGCEF;=EGGGGGGGGGAFAFGGFFGGGGCFCDGGGGDAEFF=2@CF8DE@=9?FFGGGGDE:DEDGGAEFFCEE*1<>FF++@BAFG6:C?>CGFFFFFFAGF=9A@D()6,(=;))(=FFD0;+;..+;3,(7)4>?((,-)4)28<FB(((2,8C:(7(7>01:B:?5(+3(304<)).
@M04650:207:000000000-C238N:1:1101:21952:8520 2:N:0:19
GGACTACCGGGGTTTCTAATCCTGTTCGCTCCCCACGCTTTCGAGCCTCAGCGTCAGTTACAGTCCAGAGAGTCGCCTTCGCCACTGGTGTTCTTCCTAATCTCTACGCATTTCACCGCTACACTAGGAATTCCACTCTCCTCTCCTGCACTCTAGATACTCAGTTTGGAATGCAGTACTCGGGTTGAGCCCAAGTATTTCACATCCCACTTAAGTATCCGCCTACGCTCCCTTTACGCCCAGTAAATCCGGATAACGCTCGCCACCTACGTATTACCGCGGCTGCTGGCACGTAGTTAGC
+
CCCCCGGGGGGGGGGGGGGGGGGGGGGGGGGGGGGGGGGGGGGGGGGGGGGGGGGGGGGGGGGGGGGGGGGGGGGGGGGGGGGGGGGGGGGGGGGGGGGGGGGGGGGGGGGGGGGGGGGGGGGGGGGGGGGGGGGGGGGGGGGFGGGGGGGFGGGFGGGGGGGGGGGGGGGGGGGGGGGGGGGGGGGGGGGGGGGGGGGGGFFFFGFFFGGGEDDFAAFGDFADFFFBDGFFFGFFFDGGG?6EGGEFGFF>?>9<74>?FFC;DGF?:?B7?F?BFF6>6>029:)0:E?EBFBF?G)5-
@M04650:207:000000000-C238N:1:1101:11785:8530 2:N:0:19
GGACTACTAGGGTTTCTAATCCTGTTTGCTCCCCACGCTTTCGCGCCTCAGTGTCAGTTACAGACCAGAAAGTCGCCTTCGCCACTGGTGTTCCTCCATATCTCTACGCATTTCACCGCTACACATGGAATTCCACTTTCCTCTTCTGCACTCAAGTCTCCCAGTTTCCAATGACCCTCCACGGTTGAGCCGTGGGCTTTCACATCAGACTTACGAAACCACCTGCGCGCGCTTTACGCCCAATAATTCCGGATAACGCTTGCCCCCTACGTATTACCGCGGCTGCTGGCACGTAGTTAGC
+
CCCCCGGFGGGGGGGGGGGGGGGGGGGGGGGGGGGGGGGGGGGGGGGGGGGEFGGGGGGFG<F,FGGF8FGGFFGGGGGGGGGGGGGGGGGGGGGGGEGGGAEGGGGGGGGGGGGGGGGGGGGGG@BFGGGGGG,,3D9FFGGFAFEGGGGFGGGGFGFFFCDFFGGGAEGGGDFFD+6=,8BEFG6DDFG>>+:+7CGFGFGFFG>AEGGGC+93*)=C>GFF=>>E@D=;;C;>C8EGG<;FGF<<CF8(257A4<BF?(9?*;99(3(48GFFGF1(,(04><7?FG0??68:?F9AA
@M04650:207:000000000-C238N:1:1101:4735:8544 2:N:0:19
GGACTACCGGGGTTTCTAATCCTGTTTGCTACCCACGCTTTCGCACCTGAGCGTCAGTCTTTGTCCAGGGGGCCGCCTTCGCCACCGGTATTCCTCCACATCTCTACGCATTTCACCGCTACACATGGAATTCTACCCCCCTCTACAAGACTCTAGCTGACCAGTCTTAGATGCCATTCCCAGGTTAAGCCCGGGGATTTCACACCTAACTTACTCAACCGCCTGCTTGCGCTTTACGCCCAGTAATTCCGATTAACGCTTGCACCCGCCTTATTCCCGCGGCTGCTGGCACCGATTTGTC
+
CCCCCGGDEGGGGGGGGGGGGGFGGGGGGG,FGGGGGGGGGG@FGGGF8FFGGGGGGGGFEFGGGGGDCECEGGGGGGGGGGGGGGGGGGGGGG;EG<FFFGGGGCGFGGGGGGGGGGGGGGGGDFAGGGGGFG993D8FGGE?9E9,,@DBFDG,3@,,@FGGG9;E;,;@BF6,2:C:9,>*DCGECGG7=EE*CCF9@+2+)2*/6>FFA+3+:1CF9DB?6>(1)979BGFAF0?GC<?2D*6.7=4(,0<4>:>F6,776@1(13((,+:)AD((419608:?4=(0(-3(4@)).
@M04650:207:000000000-C238N:1:1101:4271:8548 2:N:0:19
GGACTACTCGGGTTTCTAATCCTGTTCGCTCCCCACGCTTTCGAGCCTCAGCGTCAGTTACAGTCCAGAGAGTCGCCTTCGCCACTGGTGTTCTTCCTAATCTCTACGCATTTCACCGCTACACTAGGAATTCCACTCTCCTCTCCTGCACTCTAGATACTCAGTTTGGAATGCAGTACTCGGGTTGAGCCCAAGTATTTCACATCCCACTTAAGTATCCGCCGACGCTCCCTTTACGCCCAATAAATCCGTATAACGCTCGCCACCTACGTATTACCGCGGCTGCTGGCACGTAGTTAGC
+
CCCCCGGFFGGGGGGGGGGGGGGEGGGGGGGGGGGGGGGGGGG@FGG:EC@FGGGGGGGGGGGGFGGGGGGGDEEGGGGGGGGGGGGDGGGGGGGGGGGGGGGGGGGGGGGEGG9EFEEGGGGGCGGGFAFFGGGGGGGGGGGFGGGGFGGFGGGFF8DGCC8FGGG,=DCGGDG89=FFAFCGGGD6CFGF6@8EFGGGFCGFA7;@=C7F58?CFC@@AGF)))>BDGFD2CA3:2CG>@D@GGEEGFE?;8CEGF9(,-79DGFFFF6()A?2CC(,(-301???BGBF(4?<?C))6
@M04650:207:000000000-C238N:1:1101:19917:8557 2:N:0:19
GGACTACTAGGGTTTCTAATCCTGTTTGCTCCCCACGCTTTCGAGCCTCAGCGTCAGTTACAGTCCAGAGAGTCGCCTTCGCCACTGGTGTTCTTCCTAATCTCTACGCATTTCACCGCTACACTAGGAATTCCACTCTCCTCTCCTGCACTCTAGATAACCAGTTTGGAATGCAGCACCCAAGTTGAGCCCGGGTATTTCACATCCCACTTAATCATCCGCCTACGCTCCCTTTACTCCCAGTAAATCCGGATAACGCTCGCCACCTACGTATTACCGCGGCTGCTGGCACGTAGTTCGC
+
CCCCCGGGGGGGGGGGGGGGGGGGGGGGGGGGGGGGEGGGGGGGGGGGGGGGGGGGGGGGGGGGFGGGGGGGGGCEGGG?EEGGGGGGGGGGGGGFFGGGFEGGGGFFFGGGGGGGGGGGGGGGGGGGGGGGGGGGGGGGGGFFGGGGGGGFGGFCCFGGGG?FFCFF6DDFFGGGGGGGEF6>DFCA,@FGGD>4@CECDFFFFGFF5*9FEGGFFEGC);>A>F>D=C9B(=6=6*?FGB=EFG4<>;>>DE*7*39?FFDFD8:<7?BBFF?4CC?>>FF631,)85(+4:1:49)34
@M04650:207:000000000-C238N:1:1101:21408:8589 2:N:0:19
GGACTACCAGGGTTTCTAATCCTGTTTGCTCCCCACGCTTTCGAGCCTCAGCGTCAGTTACAGTCCAGAGAGTCGCCTTCGCCACTGGTGTTCTTCCTAATCTCTACGCATTTCACCGCTACACTAGGAATTCCACTCTCCTCTCCTGCACTCTAGATAACCAGTTTGGAATGCAGCACCCAAGTTGAGCCCGGGTATTTCACATCCCACTTAATCATCCGCCTACGCTCCCTTTACGCCCAGTAAATCCGGATAACGCTCGCCACCTACGTATTACCGCGGCTGCTGGCACGTAGTTAGC
+
CCCCCGGGGGGGGGGGGGGGGGGGGGGGGGGGGGGGGGGGGGGGGGGGGGGGGGGGGGGGGGGGGGGGGGGGGGGGGGGGGGGGGGGGGGGGGGGGGGGGGGGGGGGGGGGGGGGGGGGGGGGGGGGGGGGGGGGGGGGGGGGFGGGGGGGFGGGGGGGGGGGGGGGGGFGGGGGGGGGFGG?EFFFGGGGGGGGGGGGGGFGFFGGFFFGF8=DGCEGGFGFDDFADFGFFFGFFFFGGGFFEGGFFGF39;AG4C@FFFFGBDG?:FFFFFGFFFG:B9B>04:>??G<GFFFFFGAAA
@M04650:207:000000000-C238N:1:1101:19575:8593 2:N:0:19
GGACTACAGGGGTATCTAATCCTGTTTGCTCCCCATGCTTTCGTACCTCAGCGTCAGTATTAGGCCAGATGGCTGCCTTCGCCATCGGTATTCCTCCAGATCTCTACGCATTTCACCGCTACACCTGGAATTCTACCATCCTCTCCCATACTCTAGCTTCCCAGTATCGAATGCAATTCCTAAGTTAAGCTCAGGGATTTCACATCCGACTTAAAAAGCCGCCTACGCACGCTTTACGCCCAGTAAATCCGATTAACGCTCGCACCCTCTGTATTACCGCGGCTGCTGGCACAGAGTTAGC
+
CCCCCGGGGGGGGGGGGGGGGGGGGGGGGFGGGGGGGGGGGGGGGGGGGGGGGGGGGGGGGGGGGGGGGGGGGGGGGGGGGGGGGGGGGGGGGGFGGGGGGGGGGGGGGGGFCGGFGGGGGFEGGGGGGGGGGGGGGGGGGFFFGGGFFFFFGGFFDGFGGGGCFF8;CFFFFGGGGGGFFFEGGGGGAFG?DCFGGGGGGFGFFGGFFGGGC@CGFDGGACB>FFFEDDABFEFCFFGGF@?;FGC3CFFFFFGFG@>1;1D>GGFBF<:<<C<AG=40999>>FF>?GBF8:?F4E)).
@M04650:207:000000000-C238N:1:1101:14656:8600 2:N:0:19
GGACTACAGGGGTTTCTAATCCTGTTTGCTCCCCACGCTTTCGAGCCTCAGCGTCAGTTACAGTCCAGAGAGTCGCCTTCGCCACTGGTGTTCTTCCTAATCTCTACGCATTTCACCGCTACACTAGGAATTCCACTCTCCTCTCCTGCACTCTAGATAACCAGTTTGGAATGCAGCACCCAAGTTGAGCCCGGGTATTTCACATCCCACTTAATCATCCGCCTACGCTCCCTTTACGCCCAGTAAATCCGGATAACGCCCGCCACCTACGTATTCCCGCGGCTGCTGGCACGTAGTTAGC
+
CCCCCFGGGGGGGGGGGGGGGGGGGGGGGGGGGGGGGGGGGGGGGGGGGGGGGGGGGGGGGGGGGGGGGGFGGGGGGGGGGGGGGGGGGGGGGGGGGGGGGGGGGGGGGGGGGGGGGDEGGGGGGGGGGGGGGGGGGGGGGGGFGGGGGGGFGGGCCFFGGGGGGGGGEDFGGGGGGGGGGG6DFFDGEFGGEGCCDGGFG>GFFGGFFGGGFFGGAEGFAG4>44@B@GFFFGFFFFDFGF6EDG59:FF@FF3AG70(44C9CGF<?FF7<F>)3>8>FF>04:?:(:7<(.(4<@2::
@M04650:207:000000000-C238N:1:1101:16597:8635 2:N:0:19
GGACTACCCGGGTTTCTAATCCTGTTTGCTCCCCACGCTTTCGCACCTGAGCGTCAGTCTTTGTCCAGAGAGTCGCCTTCGCCACTGGTGTTCTTCCTAATCTCTACGCATTTCACCGCTACACTAGGAATTCCACTCTCCTCTCCTGCACTCTAGATAACCAGTTTGGAATGCAGCACCCAAGTTGAGCCCGGGTATTTCACATCCCACTTAATCATCCGCCTACGCTCCCTTTACGCCCAGTAAATCCGGATAACGCTAGCCCCCTACGTATTACCGCGGCTGCTGGCACGTAGTTAGC
+
CCCCCGGGGGGGGGGGGGGGGGGGGGGGGGGGGGGGGGGGGGGGFGGGGFGGGGGGGGGGGGGGGGGGGGGGGGGGGGGGGGGGGGGGGGGGGGGGGGGGGGGGGGGGGGGGGGGGGGGGGECFFDFGGGGGGGGGGGGGGGGFGGGGGFGFGFFDFFGGGGGFGGGGGCFGCGFGCDDFGGC@FFGGFGGGGGGGGFGGGFGFAFGFEGGGFGFGFFGGAGFFDFFFFGFFFGFFF?GGGFFFFG<EFFFF0:C9=@B;8(C:GGF9B?04)<84CF(,3(-3(4:0>E<C:?B0,C2>9
@M04650:207:000000000-C238N:1:1101:26634:8635 2:N:0:19
GGACTACAGGGGTATCTAATCCTGTTTGCTCCCCACGCTTTCGAGCCTCAGCGTCAGTTACAGTCCAGAGAGTCGCCTTCGCCACTGGTGTTCTTCCTAATCTCTACGCATTTCACCGCTACACTAGGAATTCCACTCTCCTCTCCTGCACTCTAGATAACCAGTTTGGGATGCAGCACCCAAGTTGAGCCCGGGGATTTCACATCCCACTTAATCATCCGCCTACGCTCCCTTTACGCCCAGTAAATCCGGATAACGCTAGCCCCCTACGTATTACCGCGGCTGCTGGCACGTAGTTAGC
+
CCCCCGG<<FGGG7FGGGGGGGGGGG@FGGDGGGG:FGGGGGGGFGGGGGGGGGGGGGGDGGGCFGGGGGGGAFEGGGGGGGGGGGGGGGGGGGGGGG<FG9EEFGGGGGGGGGGGGGGGGGGG?9FFG<FGFGFGGGGGGFGF8FGDCFGFG9EFG8EGCGGGGDF;++@DCFGG?+AF>@8DGGDFGGG+@EG5;CGGGFGFFG>/47DFE:@F8EFGDFDF?FFBFG=B=GFCFFGGD@@FGGFFGFF@F3<AG@6232FB0C>>?<?:?GFFGD-(4930(44:?G?F?0:?3E<A<
@M04650:207:000000000-C238N:1:1101:26773:8653 2:N:0:19
GGACTACCGGGGTTTCTAATCCTGTTTGCTCCCCACGCTTTCGCGCCTCAGTGTCAGTTACAGACCAGAAAGTCGCCTTCGCCACTGGTGTTCCTCCATATCTCTACGCATTTCACCGCTACACATGGAATTCCACTTTCCTCTTCTGCACTCAAGTCTCCCAGTTTCCAATGACCCTCCACGGTTGAGCCGTGGGCTTTCACATCAGACTTAAGAAACCACCTGCGCGCGCTTTACGCCCAATAATTCCGGATAACGCTTGCCACCTACGTATTACCGCGGCTGCTGGCACGTAGTTAGC
+
CCCCCGGGGGGGFGGGGGGGGGGGGGGGGGGGGGFGGGGGGGGGGGGGGGGGGGGGGEFGGGGGGGGGGGGGGGGGGGGGGGGGGGGGGGGGGGGGGGGGGGGGGGEGEEGGGGGGGGGGGGGGGGGGGFFGFGGGGGGGGFGFGGGFFGGFGGGGGGEGGGGGGGGGGGGGGGGGGGGGCGGGGGGGGGGGG5C?DGFGGFGFFGGFFGGD4FFF6<FFDGFFEF@EBGFB0EAE@2CFG;;DGGFAFF@;6>DBF?BF8?<0CG?<BFFFFG?DGF:>F>;9;:),5=:FBB?FFC>26
@M04650:207:000000000-C238N:1:1101:18750:8669 2:N:0:19
GGACTACAAGGGTTTCTAATCCTGTTCGCTCCCCACGCTTTCGAGCCTCAGCGTCAGTTACAGTCCAGAGAGTCGCCTTCGCCACTGGTGTTCTTCCTAATCTCTACGCATTTCACCGCTACACTAGGAATTCCACTCTCCTCTCCTGCACTCTAGATAACCAGTTTGGAATGCAGCACCCAAGTTGAGCCCGGGTATTTCACATCCCACTTAATCATCCGCCTACGCTCCCTTTACGCCCAGTAAATCCGGATACCGCTCGCCACCTACGTATTACCGCGGCTGCTGGCACGTAGTTAGC
+
CCCCCGGGGGGGGGGGGGGGGGGGGGGGGGGGGGGGGGGGGGGGGGGGGGGGGGGGGGGGGGGFGGGFFGGGGGGGGGGGGGGGGGGGGGGGGGGGGGGGGGGGGGGGGGGGGGGGGGGGGGGGGGGGG9FGGGGGGGGGGGGFGGGGGGGFGGGGDDFFGFGGGGGGGFG9=FGFGGFGGGGGGGGGGGGGGGGCD>GGGFGFAGGFEGGGFGFGFEEF<7>=DFD5(:>DFG4CFDGGGFF3FCC);AE9@BC)81>9@;C9CCB?FFF?B9:2:>:>B0091?0?2C?G<8?:6:<)6
@M04650:207:000000000-C238N:1:1101:20243:8689 2:N:0:19
GGACTACTAGGGTTTCTAATCCTGTTTGCTCCCCACGCTTTCGAGCCTCAGCGTCAGTTACAGACCAGAGAGCCGCCTTCGCCACTGGTGTTCCTCCATATATCTACGCATTTCACCGCTACACATGGAATTCCACTCTCCTCTTCTGCACTCAAGTCTCCCAGTTTCCAATGACCCTCCCCGGTTGAGCCGGGGGCTTTCACATCAGACTTAAGAAACCGCCTGCGCTCGCTTTACGCCCAATAAATCCGGACAACGCTTGCCACCTACGTATTACCGCGGCTGCGGGCACGGTGTTGGC
+
CCCCCGGGGGGGGGGGGGGGGGGGGGGGGGGGGGGGGGGGGGGGGGGGGGGGGGGGGGGGGGGGGGGGGGGGGGGGGGGGGGGGGGGGFGGGGGFGGGGGGGGGGGGGGGG:FGGGGGGGGGGGGGGGFAFGGGGFFGGGGGGFGGGGGGGFG8EFEDEEGGGEFGGGGGGGGDDFFFGGEGGGGGGDCGGGG7EEGGFGGFG>AGGF3*479DDCF=GGFGFFFFBFFG6@FC396?GGD:21CF6>>FFB<)92C9(1-8F2:C:722:B>?4AFF?(096>>0(49G05,(-42C((.
@M04650:207:000000000-C238N:1:1101:19764:8712 2:N:0:19
GGACTACTGGGGTTTCTAATCCTGTTTGCTACCCACGCTTTCGCACCTCAGCGTCAGTTACAGACCAGAGAGTCGCCTTCGCCACTGGTGTTCCTCCACATCTCTACGCATTTCACCGCTACACGTGGAATTCCACTCTCCTCTTCTGTACTCAAGCTCCTCAGTTTCCAATGACCCTCCACGGTTAAGCCGTGGGCTTTCACATCAGACTTAAGAAGCCGCCTGCGCGCGCTTTACGCCCAATAATTCCGGACAACGCTTGCCCCCTACGTATTACCGCGGCTGCTGGCACGTAGTTAGC
+
CCCCCGGGGGGGGGGGGGGGGGDGGGGGGGGGGGGGGGGGGGGGGGGGGGGGGGGGGGCGFGGGGGGGGGGGGGGGGGGGGGGGGGGGGGGGGGGGGGGGDDGGGGGGGGGGGGGGGGGGGGGGGGGGFFFGGGGGGGGGGGGFDGFGFGGFGGGGGGGGFGGGFGFGGGGGGGGGGDCEGGG@GGGAEGGGC+CEGGGGGFGFFGGA>FGCEGFFFFGGFGFDFF@>(:>@9E)7:<GGG;;8FF247=69BDD0D9>B:1<?GGFB:F?87979@727;>9B>:)40:1E02(4:94<6
@M04650:207:000000000-C238N:1:1101:27974:8723 2:N:0:19
GGACTACCAGGGTATCTAATCCTGTTTGCTCCCCACGCTTTCGCGCCTCAGCGTCAGTTACAGACCAAAGAGTCGCCTTCGCCACTGGTGTTCCTCCACATCTCTACGCATTTCACCGCTACACGTGGAATTCCACTCTTTTCTTCTGTACTCAAGTTTCCCAGTTTCCAATGACAGTTGGGGGTTGAGCCACGAGATTTCTCATCAGACTTAAGTAACCGCCTGCGTGCGTTTTAAGCCCATTAATTCCGTACAACGCTTGCTACTTATTTATTACCTGTGCTGCTTGCACGCAGTTATC
+
@@B@CGE<,CB@F<CFGGGGGFGGGG@C<FFCDFFCGGGGGGG,@CCBFCFDGGEGGG9<FCCFFC8F88FF9,@FBCEFFFB,,AFFEFGGA,,:4,:EFEEFAG,A>CGFFAF9<++=>>9B=F8FBEFGEF,EFGG5,?D9D==AEFDDEF8,,7DD@=DEGG:F,@9=@,,,6=F,1+++@+3,7,>C,@5*9@CD++61=+2;6*A+:++++/,;54(6:;-)(*1(/:)?)/+,1((7@7)):+/./)1.*4(,((1-2+))))--)36AC2-..49<B)3).73+4(-3(34).
@M04650:207:000000000-C238N:1:1101:24786:8723 2:N:0:19
GGACTACCGGGGTATCTAATCCTGTTCGCTCCCCACGCTTTCGAGCCTCAGCGTCAGTTACAGTCCAGAGAGTCGCCTTCGCCACTGGTGTTCTTCCTAATCTCTACGCATTTCACCGCTACACTAGGAATTCCACTCTCCTCTCCTGCACTCTAGATAACCAGTTTGGAATGCAGCACCCAAGTTGAGCTCGGGTATTTCACATCCCACTTAATCATCCGCCTACGCTCCCTTTACGCCCAGTAAATCCGGATAACGCTCGCCACCTACGTATTACCGCGGCTGCTGGCACGTAGTTAGC
+
CCCCCGGGGGGGGGGGGGGGGGGGGGGGGGGGGGGGGGGGGGGGGGGGGGGGGGGGGGGGGGGGGGGGGFGGEFGGGGGGGGGEGGGGGGDGGGFGGGDGGGGGGGGGGEGGGGGGGGGGGGGGA?FFGGGGGAEGGGFGGGGFFGGGGGGFGGGG9DEFGGGGGGGCCEFGGGGGFDFDECFFGGCFGGACGGG99DGGGFGAFGFAEGGGEGGGFEFF>G>D@FF>=GBDFFFEF7EDGF?FGGFEGFFFFFGFG?FF16D>CC::?FBF?GFFGF6>B;3>B<BF?D:FFFF?(<:>6
@M04650:207:000000000-C238N:1:1101:13138:8740 2:N:0:19
GGACTACAAGGGTATCTAATCCTGTTTGCTCCCCACGCTTTCGAGCCTCAGCGTCAGTTACAGTCCAGAGAGTCGCCTTCGCCACTGGTGTTCTTCCTAATCTCTACGCATTTCACCGCTACACTAGGAATTCCACTCTCCTCTCCTGCACTCTAGATAACCAGTTTGGAATGCAGCACCCAAGTTGAGCCCGGGTATTTCACATCCCACTTAATCATCCGCCTACGCTCCCTTTACGCCCAGTAAATCCGGATAACGCTCGCCACCTACGTATTACCGCGGCTGCTGGCACGTAGTTAGC
+
CCCCCGGGGGGGGGGGGGGGGGGGGGGGGGGGGGGGGGGGGGGGGGGGGGGGGGGGGGGGGGGGGGGGGGGGGGFGGGGGGGGGGGGGGGGGGGGGGGFGGGGGGGGGGGGGGGGGGGGGGGGGGGGGGGGGGGGGGGGGGGGFGGGGGGGFGGGGGGGGGGGGGGGGGGFGGGGGGGGGGGCGGGFFFFGGGGGGGCFGCFGFFGGFEGGGFCGGFFGGFGDAFF=BAGFFFGFFFFGGC>;@GCFEGFF0;EGFG?@?@FGFDGB:0((:?G?<EF?999>90?>BFGBG?BFFFFA<A
@M04650:207:000000000-C238N:1:1101:4981:8746 2:N:0:19
GGACTACTGGGGTATCTAATCCTGTTTGCTCCCCACGCTTTCGTGCCTCAGCGTCAGTTACAGTCCAGAGAGCCGCCTTCGCTACTGGTGTTCCTCCTAATATCTACGCATTTCACCGCTACACTAGGAATTCCACTCTCCTCTCCTGCACTCAAGTCTTACAGTTCCAAAAGCTGACTACGGTTTAGCCGTAGCCTTTTACTTCTGGCTTAAAAGACCGCCTCCGCACCCTTTAAGCCCAGTAATTCCGGATAACGCTAGCCCCCCACGGTATACCGCGGCTGCTGGCCCGTAGTTAGCC
+
CCCCCGG9@EGCGEGGGGGGGGGFGGGGGGGGGGFGGGGGGGGEFGGGGGGGGGGGGGACFGGEFFGGGGGGGGGGGGGGGGGGGGGFGAGGGAEEGFFGGGGGGGGGGEFFFGGGGGGDGEGEF=FGGACGFGGGGGGGGGGFG?9EFF8FFGGGA=>DFFGGGG=FGGF,A8,,6=D9DCECE+>,6D8?EGGFD7F,+53=8@CFE5;7A+8C*0<?AG=)))/82?-(0<+*40<**/.)31))3)0/(:D3522(((21*:(,4,(((;4)0*((,((-(,302*,*((-(-+-.5
@M04650:207:000000000-C238N:1:1101:16287:8763 2:N:0:19
GGACTACTAGGGTATCTAATCCTGTTTGCTCCCCACGCTTTCGAGCCTCAGCGTCAGTTACAGTCCAGAGAGTCGCCTTCGCCACTGGTGTTCCTCCATATCTCTACGCATTTCACCGCTACACATGGAATTCCACTTTCCTCTTCTGCACTCAAGTCTCCCAGTTTCCAATGACCCTCCACGGTTGAGCCGTGGGCTTTCACATCAGACTTAAGAAACCACCTGCGCGCGCTTTACGCCCAATAATTCCGGATAACGCTTGCCACCTACGTATTACCGCGGCTGCTGGCACGTAGTTAGC
+
CCCCCGGGGGGGGFGGGGGGGGGGGGGGGGGGGGGGGGGDGGGGGGGGGGGGGGGGGGFGGGGGGGGGGGGGGGGGGGGGGGGGGGGGGGGGGGGGGDFGGGGGGGGGGGGGGGGGGGGGGGGGGGGGGGGGGGGGFFGGGGGFGGGGGFGFGGGGEG@DGGGGGGGGGGGGGCFFGGFGGGGGGGGGGGGDCCGEFGGGGFGF>DFAEGGGF+?:>CFG27=B:A>FBG>@BEF9FFGGGF=DFGFFGFF@@5DEGBBF?:D(0A??F?03<F?<E>:7;0;BBFFF?G(<:<7?FFA>6
@M04650:207:000000000-C238N:1:1101:8997:8764 2:N:0:19
GGACTACCCAGGTATCTAATCCTGTTTGCTCCCCACGCTTTCGTGCCTCAGCGTCAGTTACAGTCCAGAGAGTCGCCTTCGCCACTGGTGTTCTTCCTAATCTCTACACATTTCACCGCTACACTAGGAATTCCACTCTCCTCTCCTGCACTCTAGATAACCAGTTTGGAATGCAGCACCCAAGTTGAGCCCGTGTATTTCACATCCCACTTAATCATCCGCCTACGCTCCCTTTACGCCCCGTAAATCCAGAAAACGCTCGCCACCCACGTATTACCGCGGCGTCTGACACGGAGTTAGC
+
CCCCCG,@FDFGGGEEDF@FGFECFGF<FGG8<FC:7:8FGA:CF:DF8,;EFGEG:EFEA<EFGFG<CC8CFBCFD@F?FCGG:8CECFFFDF8?,EDBFGG9EFC,CBFFGG9C<C+=@=,F?DE8FCE=?E@FABD=FGF714@D81E+@FAFAFGGFF8DGFF98@=,+3EA,0,313D33FDA,8,6=+64;+,,2?5C;709@C?2*=F7B*3=AG95=C)9)*54:FAC9(;7*(55CG0.:A*7=)*/8(((63C1DE((41(-2+8>F>:0(-1((-(()34?11(-,2.)-
@M04650:207:000000000-C238N:1:1101:24627:8767 2:N:0:19
GGACTACCAGGGTATCTAATCCTGTTTGCTCCCCACGCTTTCGAGCCTCAGCGTCAGTTACAGTCCAGAGAGTCGCCTTCGCCACTGGTGTTCTTCCTAATCTCTACGCATTTCACCGCTACACTAGGAATTCCACTCTCCTCTCCTGCACTCTAGATAACCAGTTTGGAATGCAGCACCCAAGTTGAGCCCGGGTATTTCACATCCCACTTAATCATCCGCCTACGCTCCCTTTACGCCCAGTAACTCCGGATAACGCTCGCCACCTACGTATTACCGCGGCTGCTGGCACGTAGTTAGC
+
CCCCCGGGGGGGGGGGGGGGGGGGGGGGGGGGGGGGGGGGGGGGGGGGGGGGGGGGGGGGGGGGGGGGGGGGGGGGGGGGGGGGGGGGGGGGGGGGGGGGGGGGGGGGGGGGGGGGGGGGGGGGGGGGGGGGGGGGGGGGGGGFGGGGGGGFGGGGGGEGGGGGGGGGDFGGGGGGGGGGGDEGGGGGGGGGGGGGDGGGGFGFFGGFFGGGFGGGFFGGFGFFFFFDDGFFFGFEFFGFGFFFGG));AFF?:G>6:6,(6:9>8<??:??<@?AGGB>FFF016?>?C(<<?F:(3<BA
@M04650:207:000000000-C238N:1:1101:22267:8782 2:N:0:19
GGACTACTAGGGTTTCTAATCCTGCTTGCTCCCCACGCTTTCGAGCCTCAGCGTCAGTTACAGACCAGAGAGCCGCCTTCGCCACTGGTGTTCTTCCTAATCTCTACGCATTTCACCGCTACACTAGGAATTCCACTCTCCTCTCCTGCACTCTAGACTTCCAGTTTGGAATGCAGCCCCCAGGTTGAGCCTGAGTATTTCACATCCCACTTAAAAATCCGCCTACGCTCCCTTTACGCCCAGTAAATCCGGACAACGCTCGCCCCCTACGTATTACCGCGGCTGCTGGCACGTAGGTAGC
+
CCCCCGGCFGGGGGGGGGGGGGGGCFGGGGGGGGGGGGGGGGGGGGEGGGGGGGGGGGGFGGGGGGGGFCEFGGGGGGGGGGGGGGGGGGGGGGGGGGGGGGGFGGGGGGGEGGGGGGGGGGGGFGGGGGGGGGGGGF=FGGGFGGGGGGGFGFFG,9,EFGGGGGGGDG3EDFGGD6=ECFEFGCFF68D6CFGADCFEGFGF+;*38>5D;F++688C>D2/594?2CBF2F49A@GE@76(;CE3CFF@1>DFGFFDFFG>3=>FFF0:):><9F?>9B>(48080*(224(((3...
@M04650:207:000000000-C238N:1:1101:12026:8849 2:N:0:19
GGACTACCCGGGTATCTAATCCTGTTTGCTCCCCACGCTTTCGAGCCTCAGCGTCAGTTACAGTCCAGAGAGTCGCCTTCGCCACTGGTGTTCTTCCTAATCTCTACGCATTTCACCGCTACACTAGGAATTCCACTCTCCTCTCCTGCACTCTAGATAACCAGTTTGGAATGCAGCACCCAAGTTGAGCCCGGGTATTTCACATCCCACTTAATCATCCGCCTACGCTCCCTTTACGCCCAGTAAATCCGGATAACGCTCGCCACCTACGTATTACCGCGGCTGCTGGCACGTAGTTAGC
+
CCCCCGGGGGGGGGGGGGGGGGGGGGGGGGGGGGGGGGGGGGGGGGGGGGGGGGGGGGGGGGGGGGGFFGGGGGGGGGGGGGGGGGGGGGGGGGGGGGGGGGGGGGGGGGGGGGGGGGGGGGGGGGGGGGGGGFCGGGGGGCDFGGGGGGGFGGGGGGGGG?EGGGDGGGGGGGGDGGGGGCFGGFGGGDGGG6CEDFGGFFFFFGGFFGGGEGGGFFGFDGFF?FFE@GFFBFF=F2EGG;;4FGEFGFEF(85>GFBFF9DFGGFFFB:?2C?<FG?>92119?728C1?BB:::F246
@M04650:207:000000000-C238N:1:1101:21787:8856 2:N:0:19
GGACTACCGGGGTATCTAATCCTGTTTGCTCCCCACGCTTTCGCACCTGAGCGTCAGTCTTTGTCCAGGGGGCCGCCTTCGCCACCGGTATTCCTCCAGATCTCTACGCATTTCACCGCTACACCTGGAATTCTACCCCCCTCTACAAGACTCTAGCCTGCCAGTTTCGAATGCAGTTCCCAGGTTAAGCCCGGGGATTTCACATCTAACTTAATCAACCGCCTGCGTGCGCTTTACGCCCAGTAATTCCGATTAACGCTTGCACCCTCCGTATTACCGCGGCTGCTGGCACGGAGTTAGC
+
CCCCCGGGGGGGGGGGGGGGGGGGGGGGGGGGGGGGGGGGGGGGGGGGGGGGGGGGGGGGGGGGGGGGGGGGGGGGGGGGGGGGGGGGGGGFGGGGGFGGGGGGGGGGGGGGGGGFGGDGGGGGGFGGGGGGGGGGGGEEDDGFGGGDFGGFGFGGGGGGGGGGGGCFGFFEFGGFGGGGGGGGGFGGFGGFGGGD3CFEGFFFFGGFEGGGFGGDA<FGFD>02>>>6CFFFGFFF<CGGBFFGGBFGFF025CDF<BF?FC2FGF?B?>08*54CF:61999>6?BFG0C6>69?@<9.
@M04650:207:000000000-C238N:1:1101:5647:8858 2:N:0:19
GGACTACACGGGTTTCTAATCCTGTTCGCTCCCCACGCTTTCGAGCCTCAGCGTCCGTTACAGTCCAGAGAGTCGCCTTCGCCACTGGTGTTCTTCCTAATCTCTACGCATTTCACCGCTACACTATGAATTCCACTCTCCCCTCCTGCACTCTAGATTCCCAGTTTGGACTGCAGCACCCAGGTTGCGCCCGGGTATTTCCCATCCCACTTAAAAATCCGCCTACGCTCCCTTTACTCCCAGTACATCCGGCCAACGCTCGCCACCTACGTATTACCGCTGCTGCTTGCACGTATTTACC
+
8-8AC8FGGDGEGGGGGGGGGGG9FFG@EGGGGEGGBEGGGGGCFGGGGFCFCFF7FFGGGFEGGGCFCFFCCB7CEGGGFEECCF8<E=FFFGGFDGC9EFGFGFC@F7FCGD<AFFCCEFGDEF,,C,CFFF,,,4=A@=CFEEG8FFD?==B9AD>EEE8,@BD,@B,@+===AFGG6>,3@F,,1@>7**8E4?BF+=98+*995D9C*+8C45@*>F2256,>2:63;FF3A)?F@(46++))25.((0),>(3(4-)79=?B:7(3)0,-<:0604(.)).))24<(.(-.<)))
@M04650:207:000000000-C238N:1:1101:3115:8863 2:N:0:19
GGACTACCGGGGTTTCTAATCCTGTTTGCTCCCCACGCTTTCGCGCCTCAGTGTCAGTTACAGACCAGAAAGTCGCCTTCGCCACTGGTGTTCCTCCATATCTCTACGCATTTCACCGCTACACATGGAATTCCACTTTCCTCTTCTGCACTCAAGTCTCCCAGTTTCCAATGACCCTCCACGGTTGAGCCGTGGGCTTTCACATCAGACTTAAGAAACCACCTGCGCGCGCTTTACGCCCAATAATTCCGGATAACGCTTGCCACCTACGTCTTACCGCGGCTGCTGGCCCGTAGTTAGC
+
CCCCCGGGGGGGGDGGGGGGGGGGGGGFGGFGGGFGGG:CGGEGGGGGGFFGGGGFFFG9FGGFFFCFGCFFGGCGGEFFDF77FCGGFGGGGGGFGGGG99,EBFCFGEFGGGGGGGC6EEGGGGGCFGCFFGGGFFFF9?E+7C@=FGGFGG8DFGFEGGGGFFDGG,CADFFC,6=C8DB8+C+DFFFCCC>5>D,8?@FFCGF4>9*BCDG78>CF256=(6(?@G;F(/=<FFGGG<@FG74AFBF(()9<6:01:6<4*+47>(1((28<GG:9>1(-,:?>(*(29>F?676)-
@M04650:207:000000000-C238N:1:1101:7991:8868 2:N:0:19
GGACTACTGGGGTTTCTAATCCTGTTTGCTCCCCACGCTTTCGTGCCTCAGCGTCAGTTACAGTCCAGAGAGCCGCCTTCGCTACTGGTGTTCCTCCTAATATCTACGCATTTCACCGCTACACTAGGAATTCCACTCTCCTCTCCTGCACTCAAGTCCTACAGTTCCAAAAGCTTACTACGGTTGAGCCGTAGCCTTTCACTTCTGGCTTGAAAGACCGCCTACGCACCCTTTACGCCCCGTAAATCCGGATAACCCTCGCCCCCTACGTATTACCTCGTCTGCTGCCCCCTTGTTTGCC
+
-6@@C<FFFGCCGGGGGGGGGGGFGGGGFGGGGGGGGGGGGGCFFGFGGFGGDGGGGGGFGGGGGGD<F@8:FGGGGGGGGEEDGGDCGFGGGFGGGGGCGCFGGGFGGGFGGFFGGGGGDGFDGFF<,EFFGGCFGFFFFGGDFGGFGCGFGE@DFGCGGGGDGGFFG9D,=DFGFGGFGC6DF+7,9B8CC+@CFFE;7BD@FGG5@CFCC7++*:=74DF>D)5)(C=BFF+7)/:B<0:3387?635(/)24*,2:(4)(9:,:<(43)<)6?*54(41(4:))(*-*-(..4*(.4
@M04650:207:000000000-C238N:1:1101:8666:8878 2:N:0:19
GGACTACTCGGGTATCTAATCCTGTTTGCTCCCCACGCTTTCGAGCCTCAGCGTCAGTTACAGTCCAGAGAGTCGCCTTCGCCACTGGTGTTCCTCCATATATCTACGCATTTCACCGCTACACATGGAATTCCACTCTCCTCTTCTGCACTCAATTCTCCCAGTTTCCCATGACCCTCCCCGGTTGAGCCGGGGGCTTTCACATCAGACTTAAGAAACCGCCTGCGCTCGCTTTACGCCCAATAACACCGGCCCACGCTTGCCACCTACGACTTACCGCGGCTGCTGGCACGTAGTTACC
+
---ABECEEB@FGCGGGFFFGCF<FDEF<FGGGFGDCFCFFGGGGGGFFFEGGGCFGAFFGGGGG@EFGGFFGFFCFGGGGGEEEGFGCGFGGGGA=EFGGGC;FFGFGC:?E9,?ECECGEGGGGEAFFFGFGFGFFFFGGGFG,@FFFC?8B=,CFFAFGEGGFFGD,@=+ADCDDFEGGEEGGC,,@DEC58>D7CCFFGFF<FFEGG@*=11=3056D1;@A;DBD134:><@?E>>08(9C2)2<5(0))-99((--*5C+2(,4(((12)<>1190(((-,)(2.96::(2C<).
@M04650:207:000000000-C238N:1:1101:6147:8898 2:N:0:19
GGACTACTCGGGTATCTAATCCTGTTTGCTCCCCACGCTTTCGCGCCTCAGCGTCAGTTGCGAGCCAAAGAGCCGCTTTCGCCACTGGTGTTCCTCCATATCTCTACGCATTTCACCGCTACACATGGAATTCCACTCTTCTCTCTCGCACTCAAGTCTCCCAGTTTCCAATGACCCTCCCCGGTTGAGCCGGGGGCTTTCACATCAGACTTAAAAGACCGCCTGCGCGCGCTTTACGCCCAGTAAATCCGGACAACGCTCGCCACCTACGTATTACCGCGGCTGCTGGCACGTAGTTAGC
+
CCCCCGGGGGGGGGGGGGGGGGGGGGGGGGGGGGFGGGGGFGGGGGGGGFC8FGGGGGGGGGGGGGGGGGCFGGGGEGGGGGGGGGGGGDGGGGGGGGGGGGGGGGGGGFGGGGGGGGGGGFGGGGGGFGGGGGGGCEGGGGGFGDFG7+@?FFF9FFFFFGDFGGGGC9FFC,E9EGGGGFEGGGGGGGGCCEGGGDFGGFFFFFGFEGCFCFFFFFGF@GBFFF0>>D1>9GFAFFGGG?B:F769F?E9?3)8F(7<:;D9*A:<(5224<,4A:2906>B0:??0E:E(,(.4965.
@M04650:207:000000000-C238N:1:1101:9723:8908 2:N:0:19
GGACTACAAGGGTTTCTAATCCTGTTTGCTCCCCACGCTTTCGAGCCTCAGCGTCAGTTACAGTCCAGAGAGTCGCCTTCGCCACTGGTGTTCTTCCTAATCTCTACGCATTTCACCGCTACACTAGGAATTCCACTCTCCTCTCCTGCACTCTAGATAACCAGTTTGGAATGCAGCACCCAAGTTGAGCCCGGGTATTTCACATCCCACTTAATCATCCGCCTACGCTCCCTTTACGCCCAGTAAATCCGGATAACGCTCGCCACCTACGTATTACCGCGGCTTCTGGCACGTAGTTAGC
+
CCCCCGFGGGGGGGEGGGGGGGGGGGGGGGGGGGGGGGGGGGGGGGGGGGGGGGGGGGGGGGGGGGGGGGGGGGCFGGGGFGGGGGGGFGGGGGGGGGGGGGGGGEGGGGEGGGFGGGGGGGGGFGGGGGGGGGGGGGGGGGGFGGGGGGGFGGGGGGGGGGGDFGGGGGGGGGGGGGFGGGGGCFFGGGGGGGEGGGGGGFDFFGGFFGFGF7CFFFFGAG5))3:>5D9BDFFFFFCFGFFFGGE3:A5;@EG9=4>DFFGBCGBB:0(8>EFAGF((,,49(3-5>C160311::<2)
@M04650:207:000000000-C238N:1:1101:20482:8917 2:N:0:19
GGACTACTCGGGTTTCTAATCCTGTTTGCTCCCCACGCTTTCGCACCTGAGCGTCAGTCTTTGTCCAGGGGGCCGCCTTCGCCACCGGTATTCCTCCACATCTCTACGCATTTCACCGCTACACATGGAATTCTACCCCCCTCTACAAGACTCTAGCTGACCAGTCTTAGATGCCATTCCCAGGTTAAGCCCGGGGATTTCACATCTAACTTAATCAACCGCCTGCGTGCGCTTTACGCCCAGTAATTCCGATTAACGCTTGCACCCTCCGTATTACCGCGGCTGCTGGCACGGAGTTAGC
+
CCCCCGGGGGGGGGGGGGGGGGGGGGGGGGGGGGGGGGGGGGGGGGGGGGGGGGGGGGGGGGGGGGGGGGGGGGGGGGGGGGGGGGGGGGGGGGGGGGGGGGGGGGGGGGGGGGGGGGGGGGGGGGGGGGGGGGGGGGGGGGGFFGGFFGGFGGGGGGGGGGGGGGCGGGGGGGGGGGGFGGGGGGGGFFGGGGGG)9FGGFGFFGGFFGGFFFGGFFGFFGFFFFFEDGF99G>AF?GGEFFBFGAAGFF:?@GFG208:?G?=FFBFFF:6FBFGGFBFBF0(4050:(A1;90(A24.
@M04650:207:000000000-C238N:1:1101:18313:8971 2:N:0:19
GGACACCGGGGTTTCTAATCCTGTTTGCTCCCCACGCTTTCGAGCCTCAGCGTCAGTTACAGACCAGAGAGCCGCCTTCGCCACTGGTGTTCCTCCATATATCTACGCATTTCACCGCTACACATGGAATTCCACTCTCCTCTTCTGCACTCAAGACTCCCAGTTTCCAATGACCCTCCCCGGTTGAGCCGGGGGCTTTCACATCAGACTTAAGAAACCGCCTGCGCTCGCTTTACGCCCAATAAATCCGGACAACGCTTGCCACCTACGTATTACCGCGGCTGCTGGCACGTAGTTAGCC
+
CCCCCGGGGGGGGGGGGGGGGGGGGGGGGGGGGGGGGGGGGGGGGGGFGGGGGGGGGGGGGGGGGGG<FDGGGGGGGGGGGGGGGGGGGGGGGGGGGGGGFGGGGFGGGGGGGGGGGGGCGGGFGGG8AEGGGGGGGGGGGGGFGGGGGGGFGGGGGGGGGGGGGGGGGCGGGGGFGGDGGGGGG>CGGGGGGGGGCGGGDFGFF=F4@GGGEGFGF@GGBGFFFFFF?DFFFFFB;BGGGFF:GGBAD::09)C?G0018?DFGGBBF?B?AGBA<99((19BBF>2:6<:<::6A<)4:
@M04650:207:000000000-C238N:1:1101:13860:8974 2:N:0:19
GGACTACTGGGGTATCTAATCCTGTTTGCTCCCCACGCTTTCGAGCCTCAGCGTCAGTTACAGTCCAGAGAGTCGCCTTCGCCACTGGTGTTCTTCCTAATCTCTACGCATTTCACCGCTACACTAGGAATTCCACTCTCCTCTCCTGCACTCTAGATAACCAGTTTGGAATGCAGCACCCAAGTTGAGCCCGGGTATTTCACATCCCACTTAATCATCCGCCTACGCTCCCTTTACGCCCAGTAAATCCGGATAACGCTCGCCCCCTACGTATTACCGCGGCTGCTGGCACGTAGTTAGC
+
CCCCCGGGGGGGGGGGGGGGGGGGGGGGGGGGGGGGGGGGGGEGGGGGGGGGGGGGGGGGGGGGGGGGGGFGGGGGGGGGGGGGGGGGGGGGGGGGGGGGGGGGGGGGGDGGGGGGGGGGGGGGGGGGGGGGGGGGGGGGGGGFGGGGGGGFGGGGGGGGGGGD?BDFCFGGGGFFGGGGGG?@FEGGGGGGG6EGCDGGG+EFFGGFFGFGFGGGFEGGFGFAAFDF=DBFFFFFF@GGG;DFCGFFGFE>@FD4C0(4<@G>**42??FFBG?<FG:4939>61::?E,A6<(33F4).
@M04650:207:000000000-C238N:1:1101:28311:8996 2:N:0:19
GGACTACTGGGGTTTCTAATCCTGTTCGCTCCCCACGCTTTCGAGCCTCAGCGTCAGTTACAGTCCAGAGAGTCGCCTTCGCCACCGGTATTCCTCCACATCTCTACGCATTTCACCGCTACACATGGAATTCTACCCCCCTCTACAAGACTCTAGCTGACCAGTCTTAGATGCCATTCCCAGGTTAAGCCCGGGGATTTCACATCTAACTTAATCAACCGCCTGCGTGCGCTTTACGCCCAGTAATTCCGATTAACGCTTGCACCCTCCGTATTACCGCGGCTGCTGGCACGGAGTTAGC
+
CCCCCGGGGGGGGGGGGGGGGGGGGGGGGGGGGGFGGGGGGGGFGGGGGGGGGGGGGGGGGGGGGGGGGGGGGGGGGGGGGGGGGGGGGGGGGGGGGGGFGGGGGGGGGGGGGGGGGDEDGGGGCFGGGGGGGGGGGGGGGGGFGGF8CFCDFDFGGGFGGGGGGGGGFGFFGGGGGGGGGGGGGGFFGG@EGDGGG4FGFFGFADGFEGGGFGGGFEGG>DBD<FFEFGF@9GFCFDGEG<?FGD9>FFF??DGFGFF?:0>BGF63019BBGFAGGB>F6>FB?DF7EBGBB>((;<<6
@M04650:207:000000000-C238N:1:1101:18045:8999 2:N:0:19
GGACTACCCGGGTTTCTAATCCTGTTTGCTCCCCACGCTTTCGAGCCTCAGCGTCAGTTACAGTCCAGAGAGTCGCCTTCGCCACTGGTGTTCTTCCTAATCTCTACGCATTTCACCGCTACACTAGGAATTCCACTCTCCTCTCCTGCACTCAAGTCCTACAGTTCCAAAAGCTTACTACGGTTGAGCCGTAGCCTTTCACTTCTGGCTTGAACGACCGCCTACGCACCCTTTACGCCCAGTAATTCCGGATAACGCTTGCCCCCTCCGTATTACCCCGCCTCCTGGCCCGTAGTTAGCC
+
CCCCCGGGFGGGGGGGGGGGGGGEGGGGGGGGGGGGGGGGGGGDFGGGGGGGGGGGGGCGGGGGGGGGGGGGFGGGGGGGGGGGGGGGFGGGGGGGGGGGGGGGGGGGGGGGDFGGGGGGEFCGEFGFF?FFGGGGGGGGGGGFFFCFGGGFGGGGGGDAFGGGGGFGGGGFCFDFFGG8AECDF:EEFGCE+4+@<FG,5?B+9CFFEFCD2?*3*7=)2C?9:42)3D03@++).6EG7=()3;76:AA77>FFD93(--7:*C4(3(,,48)6<*(-((,(.,)5(*4/4(,:>+)-5
@M04650:207:000000000-C238N:1:1101:2871:9005 2:N:0:19
GGACTACAGGGGTATCTAATCCTGTTTGCTCCCCACGCTTTCGAGCCTCAGCGTCAGTGACAGTCCAGAGAGTCGCCTTCGCCACTGGTGTTCTTCCTAATCTCTACGCATTTCACAGCTACACGAGGAATTCCACTCTCCTCTCATGCACTCTAGATAAGCAGTTTGGAATGCAGCACCCAAGTTGAGCCCGGGTATTTCACATCCCACTTAATCAGCCGCCTACGCCCCCTTTACGCCCAGTAAATCAGGATAACGTACGCCACCAACGTATTACCGCGGCTGCTGGCACGTACTTAGC
+
CCCCCGGFCCCEF@AFGFGGCFC<E@FF9FF<FFFFGDED8FF,C@6?FCC8B@CEF6,6EDEFFGFG9E8FFB@CF@EGFCFEG8ECFAF:F<,@,,CA<EFGCFCFCG::AFAF,,9+4CEF++>@CF<=,<;?=,,9@=8F8,7E?EEDFGAD,44,,:@EF,=EE?GF=,3,6+6@AFE==F;ECGCE>;+++5,,+1,49*03:CGC*<+5:.,3:*4))65)(/52=F))+/44F124CG577*;6(;?>>1,((6)(5*,(.3<??@04::4(,443,().82,<24.((26).
@M04650:207:000000000-C238N:1:1101:27659:9031 2:N:0:19
GGACTACTAGGGTATCTAATCCTGTTTGCTCCCCACGCTTTCGAGCCTCAGCGTCAGTTACAGTCCAGAGAGTCGCCTTCGCCACTGGTGTTCTTCCTAATCTCTACGCATTTCACCGCTACACTAGGAATTCCACTCTCCTCTCCTGCACTCTAGATAACCAGTTTGGAATGCAGCACCCAAGTTGAGCCCGGGTATTTCACATCCCACTTAATCATCCGCCTACGCTCCCTTTACGCCCAGTAAATCCGGATAACGCTCGCCACCTACGTATTACCGCGGCTGCTGGCACGTAGTTAGC
+
CCCCCGGGGGGGGGGGGGGGGGGGGGGGGGGGGGGGGGGGGGGFGGGGGGGGGGGGGGGGGGGGGGGGGGGGFGGGGGGGGGGGGGGGGGGGGGGGGGGGGGGGGGGGGGGGGGGGGGGGEGGGGGGGGGGGGGFGGGGGGGGFGGGGGGGFGGGGGFFGGGGGFGGGDGGG6DEGGDFGC>FGGGGGGGFGGGGGGFGGF+@AFGGFFGFGE@CFFFGFACAFFFFB=D>BFGFEF@GFG=?EGGFEF4D@DDDA=;:(/4C>*8:?((3<3EBAGG?>BFF09?2:,73E?2,,,A5A4
@M04650:207:000000000-C238N:1:1101:13442:9079 2:N:0:19
GGACTACTGGGGTTTCTAATCCTGTTTGCTCCCCACGCTTTCGAGCCTCAGCGTCAGTTACAGACCAGAGAGCCGCCTTCGCCACTGGTGTTCCTCCATATATCTACGCATTTCACCGCTACACATGGAATTCCACTCTCCTCTTCTGCACTCAAGTCTCCCAGTTTCCAATGACCCTCCCCGGTTGAGCCGGGGGCTTTCACATCAGACTTAAGAAACCGCCTGCGCTCGCTTTACGCCCAATAAATCCGGACAACGCTTGCCACCTACGTATTACCGCGGCTGCTGGCACGTAGTTAGC
+
CCCCCGGGGGGGGGGGGGGGGGGGGGGGGGGGGGGGGGGGGGGGGGGGGGGGGGGGGGGGGGGGGGGGGGGGGGGGGGGGGGGGGGGGGGGGGGGGGGGGGGGGGGGGGGGEGGGGGGGGGGGGGGGGFFGGGGGGGGGGGGGFGGGGGGGFGGFGGG9EGGGGGGGGGGFGGGGGGGGGGGGEGCEFFGGGGDGGGGGFGFGFFGD=*;FFCGGGFFGG6DBDDFBB1929?FFFFFGGG?31CF2):6>((7D0*-,4(3F07@?BFB14)<24CG?FF>FFFB?F0*(+(,.(-2.:<
@M04650:207:000000000-C238N:1:1101:23555:9079 2:N:0:19
GGACTACCCGGGTTTCTAATCCTGTTTGCTCCCCACGCTTTCGAGCCTCAGCGTCAGTTACAGTCCAGAGAGTCGCCTTCGCCACTGGTGTTCCTCCATATATCTACGCATTTCACCGCTACACATGGAATTCCACTTTCCTCTTCTGCACTCAAGTGACCCAGTTTCCAATGACCCTCCACGGTTAAGCCGTGGGCTTTCACATCAGACTTAAGTCACCGCCTGCGCTCCCTTTACGCCCACTAAATCCGGACAACGCTTGCCACCTACGTATTACCGCGGCTGCTGGCACGTAGTTAGC
+
CCCCCGGGGGEGGGGGGGGGGGGGGGGGGGGGGGGDFDGGGGG8FGGGGDGGGGEGGGGFCEGGGGGGFGGFFGGGGGDFGGGGEGGFE?FGGGGGGFFGGGGGGGGGGGGGFGGGGGEDGGGGDGGGFFGGGGFFEEDDFFGFG9,;EFGFGGGGGF,EEGGGGGGGGGGGGGA@ECFGFGECGGEGGGE7EGGGGGGGGFGFFGGF@GGF9C@CFCFFFGF=>F=BFGBFFGFEF?EGD<(68;)<CF>960)2*(-4,4D(292277:<2:?F:*4,2796>F?::D1C??(,,<5><
@M04650:207:000000000-C238N:1:1101:18682:9111 2:N:0:19
GGACTACTGGGGTTTCTAATCCTGTTCGCTCCCCACGCTTTCGAGCCTCAGCGTCAGTTACAGTCCAGAGAGTCGCCTTCGCCACTGGTGTTCTTCCTAATCTCTACGCATTTCACCGCTACACTAGGAATTCCACTCTCCTCTCCTGCACTCTAGATACTCAGTTTGGAATGCAGTACTCGGGTTGAGCCCAAGTATTTCACATCCCACTTAAGTATCCGCCTACGCTCCCTTTACGCCCAATAAATCCGGATAACGCTCGCCACCTACGTATTACCGCGGCTGCTGGCACGTATTTAGC
+
CCCCCGGFGGGGGGGGGGGGGGGGGGGGGGGGGGGGGGGGGGGGGGGGGGGGGGGGGGGGGGGGGGGGF<FGCFGGGGGGGGGGGGGGGGGGGGGGGGGGGFGGGGGGGGGGGGGGGGGGGGGGGGGGGGGGGGGGGGFGGGGFGGGGGGGFGGF8@DDDGGGFGGGC6DFGGGGGGGGFDFEDGGDGFGFGCGFG7FGGGFGAFGG?CFFGE++?BACF2DAA=A95>GFFFGFEFFGGGF6;D><5:A:108C<F;>;D9G>*A??00(,5E>9EF6993>61:073C:E(4().<4).
@M04650:207:000000000-C238N:1:1101:15681:9166 2:N:0:19
GGACTACAAGGGTTTCTAATCCTGTTTGCTCCCCACGCTTTCGCACTTGAGCGTCAGTATATTCCCAAGGGGCTGCCTTCGCCTTCGGTATTCCTCCACATCTCTACGCATTTCACCGCTACACTAGGAATTCCACTCTCCCCTCCTGCACTCTAGATTCCCAGTTTGGAATGCAGCACCCAGGTTGAGCCCGGGTATTTCACATCCCACTTAAAAATCCGCCTACGCTCCCTTTACGCCCAGTAAATCCGGACAACGCTCGCCACCTACGTATTACCGCGGCTGCTGGCACGTAGTTCGC
+
CCCCCGGGGGGGGGGGGGGGGGGGGGGGGGGGGGGGGGGGGGGGGG7F=FGGGGGGGGGG9FCEFGGFGGDGGCGGGGGGGGGF:FGFGFGGGGFGGGGGGGGGGGGGGGGGGGGGGGGGGGGGGGGGFFGGGFGGGGFGGGGFGDFGGGGFG9FGC:,>CGFCFGGFCEDEGFFG,=FGCDF@FFFF6@CGGGDG*AFFGAFCFGG58FGGFCCF4<?FBGDF2FDFFG@F>?F4@7EGGFF@+C)/@AEBFFGFG>>1(4D9DGF12??:2E?9EDBF>09>9BD>0C(0(.31:E),-
@M04650:207:000000000-C238N:1:1101:8407:9206 2:N:0:19
GGACTACCAGGGTATCTAATCCTGTTTGCTCCCCACGCTTTCGAGCCTCAGCGTCAGTTACAGACCAGAGAGCCGCCTTCGCCACTGGTGTTCCTCCATATATCTACGCATTTCACCGCTACACATGGAATTCCACTCTCCTCTTCTGCACTCAAGTCTCCCAGTTTCCAATGACCCTCCCCCGTTGAGCCGGGGGCTTTCACATCTGACTTAAAAAACCGCCTGCGCTCTCTTTACGCCCAATAAATCCGGACACCGCTTGCCACCTACTTATTACCGCGTCTGCTGGCCCGTACTTAGC
+
9CCCC8EF@F@BFFGFFG9FGEGEGGEGFGGGGDGECGGGGFC8,8+AACFGGGGGGFG9E9F9F,C<EE,4F8+@FGEG@EFGEG=,C<EEGGGGGD<FFCCCF9C:7EEFGGCFDFGGGGDFFGD,BFFFGFGGF8DCFFDBFGD;9DEFF8,4@EFF=AFCDDA;C9;D6,91@8D>EF+@@D>8,;,++@***:<@8@;AF4++*1?CE7++*(35:G@?(;,8(/(777/.045CG?(.2*6):95((.),>09;F:C(*34:(5)-.:<2CFB>0(-3426)(2(2,70(,<4)6
@M04650:207:000000000-C238N:1:1101:4965:9270 2:N:0:19
GGACTACCAGGGTTTCTAATCCTGTTTGCTCCCCACGCTTTCGCACCTGAGCGTCAGGCTTTGTCCAGGGGGCCGCCTTCGCCACCGGTATTCCTCCACATCTCTAAGCATTTCACCGCTACACATGGAATTCTACCCCCCTCTACAAGACTCTAGCTGACCAGTCTTAGATGCCATTCCCAGGTTAAGCCCGGTGATGTCACATCTAACTTAATCAACCGCCTGCGTGCGCTTTACGCCCAGTAATTCCGATTAACGCTTGCACCCTCCTTATTACCGCGGCTGCGTGCACGGGGTTAGG
+
CCCCCGGDCGGGGFGGGGGCF,EECE<FGEFCFGGGGG@FEGEFG@FFD@EFGG@FG,C8FD@F@EFGGGGGEFGG@:CF@FGEGGGCCEF9FGG,<A<FFFGGGG,A<:<FFFFFCF66B:EFGGGGGGFGGGFAAFDCED+*@>;FFFDDCGGGGGFGGCGDFGG9E;>EG9DGFCGFFGFG:B;@EF77CE*@F7,>D8;88DC8CFF8>GFGFBGG0362=A6.:59B355>C0/122::FG9)2=62<>D9*2014(*,2::<?1()-+54<*,-,3619:(,414+42(,(/3((
@M04650:207:000000000-C238N:1:1101:17891:9339 2:N:0:19
GGACTACACGGGTATCTAATCCTGTTTGCTCCCCACGCTTTCGAGCCTCAGCGTCAGTTACAGTCCAGAGAGTCGCCTTCGCCACTGGTGTTCTTCCTAATCTCTACGCATTTCACCGCTACACTAGGAATTCCACTCTCCTCTCCTGCACTCTAGATAACCAGTTTGGAATGCAGCACCCAAGTTGAGCCCGGGTATTTCACATCCCACTTAATCATCCGCCTACGCTCCCTTTACGCCCAGTAAATCCGGATAACGCTCGCCACCTACGTATTACCGCGGCTGCTGGCACGTAGGTAGC
+
CCCCCGGGGGGGGGGGGGGGGGGGGGGGGGDGGGGGCFGGEEFFFGCFGGGDEGGGGGGGGGGFCGGGGFGEFGGGGGGGGFGGGGFF?FFGGGGGGGAEFGCFGGGGGG@EGGFEFEGGGGGFFFGGGGGGCEFADEDFC8DDFGFGGGGFGGCFGFGGFFGCAEFGGGGGGGDCEFGGGGGF<FF8?FFGGDGGGFGCFFGFAGDF@7D89DCFB*=CDGFFFFDD>GBB=?FFFFEEGF?;+@E5CFF@0;5AC;((:9D;CEF:((,:?G:)AF?>B;B136)52::<<3(((36?0
@M04650:207:000000000-C238N:1:1101:10488:9349 2:N:0:19
GGACTACAGGGGTTTCTAATCCTGTTTGCTCCCCACGCTTTCGAGCCTCAGCGTCAGTTACAGTCCAGAGAGTCGCCTTCGCCACTGGTGTTCTTCCTAATCTCTACGCATTTCACCGCTACACTAGGAATTCCACTCTCCTCTCCTGCACTCTAGATAACCAGTTTGGAATGCAGCACCCAAGTTGAGCCCGGGTATTTCACATCCCACTTAATCATCCGCCTACGCTCCCTTTACGCCCAGTAAATCCGGATAACGCTCGCCACCTACGTATTACCGCGGCTGCTGGCACGTAGTTAGC
+
CCCCCFFGGGGGGGGGGGGGGGGGGGGGGGGGGGGGGGGGGGGGGGGGGFGGGGGGGFGGGGGGGGCFGGGGGGGGGGGGGGGGGGGGGGGGGGGGGGGGGGGGGGGGGGGGGGGGGGGGGGGGGGGGGGDFGGGGAFGGGGGFGGGGGGGFGGFFGGGFFGGGGGGGCGGGGGGGGGGGDFGEFDGGGGGGGCGE5DGGGFGF>CFFFGGGFCFGF?FFAGFFFFFFDGBF2CFFF?GGE?;@FCC7CAB@059)*69?0(C;38<??F:?BG>>FC6;F>BF0:028EBD1::<:9)4<
@M04650:207:000000000-C238N:1:1101:26724:9352 2:N:0:19
GGACTACCCGGGTTTCTAATCCTGTTTGCTCCCCACGCTTTCGAGCCTCAGCGTCAGTTACAGTCCAGAGAGCCGCCTTCGCTACTGGTGTTCCTCCTAATATCTACGCATTTCACCGCTACACTAGGAATTCCACTCTCCTCCCCTGCACTCAAGTCCTACAGTTCCAAAAGCTTACTACGGTTGAGCCGTAGCCTTTCACTTCTGGCTTGAAAGACCGCCTACGCACCCTTTACGCCCAGTAATTCCGATTAACGCTTGCACCCTCCGTATTACCGCGGCTGCTGGCACGGAGTTAGCC
+
CCCCC?GCFEEFGEGGGDEFEGFGGGGGGGGGGGGGGGGGGFEFGGGGGGGGGGGGGFGGGGGGGCEGGGFFGGGDGGGEGCGGFGGGGGGGGGGGGDFCGGGGGGGGGGFEEECFGGGDCFEGGGEFGGGGDGGGFGGGG8@*@B=@8DGFGGGFGEEEAGFGGGGFCEGGGGGGGCGCGGEBGF,@?DEGGGGGGF9DCBGFFGGA:*@7>C+DADC>5C??BF28@GF(3=FEA@EGF05);CCFGF370>:<C7(41(2578:?B>1308A4392217,(3,).3:42439:<F))5
@M04650:207:000000000-C238N:1:1101:24772:9383 2:N:0:19
GGACTACAGGGGTTTCTAATCCTGTTTGCTCCCCACGCTTTCGAGCCTCAGCGTCAGTTACAGTCCAGAGAGTCGCCTTCGCCACTGGTGTTCTTCCTAATCTCTACGCATTTCACCGCTACACTAGGAATTCCACTCTCCTCTCCTGCACTCTAGATAACCAGTTTGGAATGCAGCACCCAAGTTGAGCCCGGGTATTTCACATCCCACTTAATCATCCGCCTACGCTCCCTTTACGCCCAGTAAATCCGGATAACGCTCGCCACCTACGTATTACCGCGGCTGCTGGCACGTAGTTAGC
+
CCCCCGGGGGGGGGGGGGGGGGGGGGGGGGGGGGGGGGGGGGGGGGGGGGGGGGGGGGGGGGEGGGGGGGGGGGGGGGGGGGGGGGGGGGGGGGGGGGGGGGGGGGGGGGGGGGGGGGGGGGGGGGGGGGGGGGGGF?,FGFGFGGGGGGGFGGGGFGGGFGGGGGGFEDA9=FGGCGGGDGGGGGFFGGGGGGG>DFFAFFGFFGFAEGGGCFFF8AGGFGFFFF?FFG>D@CFFFFGGGF@FGGFFGFF@@>D@8<F;?>GFCGFB>><??C0>FC?>F0(49<7>BG:G?2743AA<9
@M04650:207:000000000-C238N:1:1101:13701:9385 2:N:0:19
GGACTACTGGGGTTTCTAATCCTGTTTGCTCCCCACGCTTTCGAGCCTCAGCGTCAGTTACAGTCCAGTAAGTCGCCTTCGCCACTGGTGTTCCTCCTAATATCTACGCATTTCACCGCTACACTAGGAATTCCACTTACCTCTCCTGCACTCTAGATAACCAGTTTGGAATGCAGTACCGAAGTGGAGCCCGGGCATTTCACTCCCTCCTTACTCAACCGCCTACGCTCCCTTTACACCCAGTAAACCCGGATAACGCTTGCCCCCTACGTATTACCGCGGCGGCTGGCACTTAGTTAGC
+
CCCCCGGA,EGGG+FGGGGCFFCGGGGGGGGGGGGGGGGGGGGGGC@DGE@FGFGEGFGFEFGGGGGD6,<B<AFEGEGGGGGGGGFG<FFGD,@BFFFGG,EFGGFGGGGGGGGFFCGGGGGGFGGF,FGFFF,EF,,EFGGF?GCFGGF8E9>FAC;D9,@DG9:,+,,,=ED,7+@E+++6@,,3@EEG+@E+*;>:CFG++***)33DE*=+:)=C)*/22ADE=D>>DGA<F7FGG6DEGGE)28>;9:DFF;;<(47?48666<???94<?>B9;B0(3>>>?C0+()..-35:A
@M04650:207:000000000-C238N:1:1101:26959:9407 2:N:0:19
GGACTACCCGGGTATCTAATCCTGTTTGCTCCCCACGCTTTCGAGCCTCAGCGTCAGTTACAGACCAGAGAGCCGCCTTCGCCACTGGTGTTCCTCCATATATCTACGCATTTCACCGCTACACATGGAATTCCACTCTCCTCTTCTGCACTCAAGTCTCCCAGTTTCCAATGACCCTCCCCGGTTGAGCCGGGGGCTTTCACATCAGACTTAAGAAACCGCCTGCGCTCGCTTTACGCCCAATAAATCCGGACAACGCTTGCCACCTACGTATTACCGCGGCTGCTGGCACGTAGTTAGC
+
CCCCCGGFFGGGGGGGGGGGGGGGGGGGGGGGGGGGGGGGGGGGGGGGGGGGGGGGGGGGGFFCDFGGGFGGGGGGGGGGGEGGGGGFGGGGGGGGGFFGGGGGGGGGGGGGGGGGGGGGGGGGGFGGFGFGGGGD8,=EGGGF,E=E9EGFGFFFC=>=,DFGGGGGDGGGG;,=1+@+=CEGGGGGGGGEEE>C4:FFGFGFFGGF<FCG<C++;=GGFGFF6A9D9G69:EF9=?GGE?0(C:A97?@9::D?FB>?BFG>GGF??FF<?C()37393,371(442E?GF1??FGA2:
@M04650:207:000000000-C238N:1:1101:18489:9421 2:N:0:19
GGACTACTAGGGTTTCTAATCCTGTTTGCTCCCCACGCTTTCGAGCCTCAGCGTCAGTTACAGTCCAGAGAGTCGCCTTCGCCACTGGTGTTCTTCCTAATCTCTACGCATTTCACCGCTACACTAGGAATTCCACTCTCCTCTCCTGCACTCTAGATAACCAGTTTGGAATGCAGCACCCAAGTTGAGCCCGGGTATTTCACATCCCACTTAATCATCCGCCTACGCTCCCTTTACGCCCAGTAAATCCGGATAACGCTCGCCACCTACGTATTACCGCGGCTGCTGGCACGTAGTTAGC
+
CCCCCGGGGGGGGGGGGGGGGGGGGGGGGGGGGGGGGGGGGGGGGGGGGGGGGGGGGGGGGGGGGGGGFGGGGGGGGGGGGGGGGGGGGGGGGGGGGGGGGGGGGGGGGGGGGGGGGGGGGGGGDGGGGGGGGGGGGGGGGGGFGFGGGGGFGGGGCFFGGGGGGGGGGGGGGGGGGGGGGGGGFFFGGFGGGGEEGGGGGFGFFGGFFGGGFGGGFFGG=GFAFFFFFGFFFGFFF=EGG?;EGGEFGFEF;AGFG;;<FFG1CGFB2:2:?EF<FGBFFFFF03:?:C7F??044C2)6
@M04650:207:000000000-C238N:1:1101:26365:9427 2:N:0:19
GGACTACCGGGGTTTCTAATCCTGTTTGCTCCCCACGCTTTCGCGCCTCAGCGTCAGTTACAGACCAAAGAGTCGCCTTCGCCACTGGTGTTCTTCCTAATCTCTACGCATTTCACCGCTACACTAGGAATTCCACTCTCCCCTCCTGCACTCTAGATTCCCAGTTTGGAATGCAGCACCCAGGTTGAGCCCGGGTATTTCACATCCCACTTAAAAATCCGCCTACGCTCCCTTTACGCCCAGTAAATCCGGACAACGCTCGCCACCTACGTATTACCGCGGCTGCTGCCACGTAGGTAGC
+
CCCCCGGGGGGGGGGGGGGGGGGGGGGGGGFGFGGGGGGGGGGGGGGGGGGGGGGGGGGGGGGGGGGGGGGGGGGGGGGGGGGGGGGGGGGGGGGGGCF9FFFFDEFGGGGGFGGGGGGG7FGGGGFCF<EFGGGECDFFCD>DGGGC=@EDFFED=CFDFAFGGGCFEDGDDFFGGGGGGGCFGGGCC?EFEGGGCFCDCFFF9C;@=FGFF88CFFG49D=2@;;ADGBD@GFEFFGDE0=@GGC3FFEBFFD676;(399;9;:1?BF?<G:)<C?9>;BF>FFF)*5E>?7(,A<2:
@M04650:207:000000000-C238N:1:1101:25698:9442 2:N:0:19
GGACTACAGGGGTATCTAATCCTGTTTGCTCCCCACGCTTTCGCACCTGAGCGTCAGTCTTTGTCCAGGGGGCCGCCTTCGCCACCGGTATTCCTCCACATCTCTACGCATTTCACCGCTACACATGGAATTCTACCCCCCTCTACAAGACTCTAGCTGACCAGTCTTAGATGCCATTCCCAGGTTAAGCCCGGGGATTTCACATCTAACTTAATCAACCGCCTGCGTGCGCTTTACGCCCAGTAATTCCGATTAACGCTTGCACCCTCCGTATTACCGCGGCTGCTGGCACGGAGGTAGG
+
CCCCCGGGGGGGGGGGGGGGGGGGGGGGGGGGGGGGGGGGGGGGGGGGGGGGGGGGGGGGGGGGGGGGGGGGGGGGGGGGGGGGGGGGGGGGGGGFGGGGGGGGGGGGDGGGGGGGGGGGGDGGGGGGGGGGGGGFGGGGGGGFGGGGGGGFGGGGGGGGGGGGGGGGGGGGGGGGGGGGG9FFGGGGGGGGGGGGGDGFGFGFFGGF6DGGFFFGFFGGFGFFFFBE@DBBFGFFF6EG5<??FGAFCFFFFFGFD?>FFFG?GGFF?6;1<E?>?F<>>>>BF:??BG?EFF1-(C)3(
@M04650:207:000000000-C238N:1:1101:23737:9447 2:N:0:19
GGACTACACGGGTTTCTAATCCTGTTCGCTCCCCACGCTTTCGAGCCTCAGCGTCAGTTACAGTCCAGAGAGTCGCCTTCGCCACTGGTGTTCTTCCTAATCTCTACGCATTTCACCGCTACACTAGGAATTCCACTCTCCTCTCCTGCACTCTAGATACTCAGTTTGGAATGCAGTACTCGGGTTGAGCCCAAGTATTTCACATCCCACTTAAGTATCCGCCTACGCTCCCTTTACGCCCAATAAATCCGGATAACTCTCGCCACCTACGTATTACCTCGGCTGCTGGCACGTAGTTAGC
+
CCCCCGGGGGGGGGGGGGGGGGGGGGGGGGGGGGGGGGGGGGGGGGGGGFGGGGGGGGFGGGGGGGGGGGGGGGGGGGGGGGGGGGGGGGGGGGFGFGGGGGGGGGGGGGGGGGGFGGGGGGGGGGGGGGGGGFGGGGGGGGGCFGGGGGGFGGGG9EAFFGGGGGGGCGGGGGGGGFGGGGE7FGGGGGGGGGGFGGGFGFGFFGC9@GGGFGGGFCFFFG2@=AAD>D=B=?)@F5EGGF0;FGEEGF>@():;F)7CF;3:DG?<5?F8<C:2CF)3((0,7:?4?GFGFB.(4@<4:
@M04650:207:000000000-C238N:1:1101:10917:9495 2:N:0:19
GGACTACAGGGGTTTCTAATCCTGTTTGCTCCCCACGCTTTCGCACCTGAGCGTCAGTCTTTGTCCAGGGGGCCGCCTTCGCCACCGGTATTCCTCCACATCTCTACGCATTTCACCGCTACACATGGAATTCTACCCCCCTCTACAAGACTCTAGCTGACCAGTCTTAGATGCCATTCCCAGGTTAAGCCCGGGGATTTCACATCTAACTTAATCAACCGCCTGCGTGCGCTTTACGCCCAGTAATTCCGATTAACGCTTGCACCCTCCTTATTACCGCGGCTGCTGGCACGGCGTTAGC
+
CCCCCGGGGGGGGGGGGGGGGGGGGGGGGGGGGGGGGGGGGGEGGGGGGFGGGGGGGGGGGGGGGGGGGGGGGGGGGGGGGGGGGFGGGGGGGGGGGGGGGGGGGGGGGGGGGGGGGGGGGGFGGGGGGGGGGGGGGGGGGGGFGGGGGFGFGGFGGGGFCCFGGGGGGGFGGGGGGGGGGGGFGGGGGGGGEGG5):FGGFGF><::.;DFFGFCFFGG0CBF;A>B0C9FFGFFF(;EG?BF7CAFGF4605CACBF?FBF<FGF?FF06<F2)ACBFF9B>B64335?FF;(-3C?:A
@M04650:207:000000000-C238N:1:1101:12564:9526 2:N:0:19
GGACTACCCGGCTATCTAATCCTGTTTGCTCCCCACGCTTTCGTGCCTCAGCGTCAGTTACAGACCAGAGAGCCGCCTTCTCCACTGGTGTTCCTCCATATATCTACGCATTTCACCGCTACACATGGAATTCCACTCTCCTCTTCTTCACTCACGTCTCCCAGTTTCCAATGACCCTCCCCGGTTCAGCCGGGTGCTTTCACATCAGACTTAAGAAACCGCCTGCTCTCGCTTTACGCCCAATAAATCCGTACAACGCTTGCTACCTACGTATTTCCGCGGCTGTGTGCACGTACTTTGC
+
--@-@FC8<+@+@C<FFF@EGDC-FFGF,E@F,@<@B+FGGF,,,6,;=<CF:F7,8EC,C<C,CF6CE,,BF<+CFGGG9EF9<FFDF6CCFFGGGGCGF,@,=EEDEGCEFGG,,@+=+>@C,,,49,A?A?D?,,==@D,+,EC75=9=@,4,A=?8E3A=FCD@B,@E0,3,66+3+3>+@F+,2,D75*3*33FF>F;1BFFF@FFF4++++01*()/5(;(87?((/1=3A(4*1(((0*)7:)),/)*9*(((((*)2<(,-,((,<?)00((-3(,4((.,06933((-<).4
@M04650:207:000000000-C238N:1:1101:7167:9550 2:N:0:19
GGACTACCGGGGTATCTAATCCTGTTTGCTCCCCACGCTTTCGTGCCTCAGCGTCAGTTACAGTCCAGAGAGCCGCCTTCGCTACTGGTGTTCCTCCTAATATCTACGCATTTCACCGCTACACTAGGAATTCCACTCTCCTCTCCTGCACTCAAGTCTTACAGTTCCAAAAGCTTACTACGGTTGAGCCGTAGCCTTTCACTTCTGGCTTGAAAGACCGCCTACGCCCCCTTTACGCCCAGTAATTCCGGATACCGCTAGCCCCCTACGTATTACCCCGGCTGCTGGCCCGTAGTTAGCC
+
CCCCCGGGGGGGGGGGGGGGGGGGGGGGGGGGGGGGGGGGGGGGGGGGGGGGGGGEGGGGGGGGGGGGGGGGGGGGGGGGGGGGGGGGGGGGGGGGGGFGGGGGGGGGGGGGGGGGGGGG7@FGGGGGGGGGGGGDFGGGGGGFGGGGGGGFGGGGGGGGGCE,EFFFDEG,=DFFGGFCFGGFGGFGFGGECCFGGG9,<@E@CGF8CG4;43=8*:8?2DD@FB=)/CBFF++9A;GG71(97+957;8(->*.96>F,(9?GE9(3((.63)6:*440((-4:0(2/-23(42:+)64
@M04650:207:000000000-C238N:1:1101:19962:9556 2:N:0:19
GGACTACCGGGGTATCTAATCCTGTTTGCTCCCCACGCTTTCGCACCTGAGCGTCAGTCTTTGTCCAGGGGGCCGCCTTCGCCACCGGTATTCCTCCACATCTCTACGCATTTCACCGCTACACATGGAATTCTACCCCCCTCTACAAGACTCTAGCTGACCAGTCTTAGATGCCATTCCCAGGTTAAGCCCGGGGATTTCACATCTAACTTAATCAACCGCCTGCGTTCGCTTTACGCCCAGTAATTCCGATTAACGCTTGCACCCTCCGTATTACCGCGGCTGCTGGCACGGAGTTAGC
+
CCCCCGGGGGGGGGGGGGGGGGGGGGGGGGGGGGGGGGGGGGGGGGGGGFGGGGGGGGGGGGGGGGGGGGGGGGGGGGGGFGGGGGGGGGGGGGGGGCFGGGGGGGGGGEGEGGGGGGGDGGGGGCFFGGGGGGGGGGGGE>EF7FF,@7@FGGCFGGGGGGGGGGGFFF;CFGGGFGGGGCBFGGGFFGDFGGGGDGGG7@FA6DD6?FGGAGGFA@GG@GFF?A(0,91;?GFAF:GGG:34C7>BGFFF0BD2C0>::?F7CCBBFFFF(04<GFBF;07(-2522E:E0(1,:@)46
@M04650:207:000000000-C238N:1:1101:23334:9558 2:N:0:19
GGACTACCAGGGTTTCTAATCCTGTTTGCTCCCCACGCTTTCGTGCCTCAGCGTCAGTTACAGTCCAGAGAGCCGCCTTCGCCACTGGTGTTCCTCCTAATATCTACGCATTTCACCGCTACACTAGGAATTCCACTCTCCTCTCCTGCACTCAAGCCATACAGTTCCAAAAGCTTACTACGGTTGAGCCCTAGCCTTTTACCTCCGGCCTGAACAACCGCCCACGCCCCCCTTTCCCCCCAGAAATCCGGAGCACCGCTGCCCCCCACCTATTTCCCCCGCCGCTGGGCCGTAAGTTGCC
+
CCCCCGGGGGGGGGGGGGGGGGCCGGGGGGGGGGGEGGDGGGGCDFGGGGEG@FEGDEFGGCFFGGG?<AEEGGGGGGGGGG:@FFGGGGGGGGGGGGGGGGGGGGGGGGGG,EFGGGGGGGGG9EFGGCGGGGGAEDEGGGGFGG,DFGGFGGFG,=,,@FGGGF:EAFC,=D9AED8,23@FG77=7F+:7@@988D,5*,58*<@=*C*4**+*:E*4C(-(0()(24(.C))+/BF*,((27))2071()9(72((,4F(*?6(-(.(-A)-C*(,4((41((,(/4*((((6+)).
@M04650:207:000000000-C238N:1:1101:25938:9562 2:N:0:19
GGACTACCGGGGTTTCTAATCCTGTTTGCTCCCCACGCTTTCGAGCCTCAGCGTCAGTTACAGTCCAGAGAGTCGCCTTCGCCACTGGTGTTCTTCCTAATCTCTACGCATTTCACCGCTACACTAGGAATTCCACTCTCCTCTCCTGCACTCTAGATAACCAGTTTGGAATGCAGCACCCAAGTTGAGCCCGGGTATTTCACATCCCACTTAATCATCCGCCTACGCTCCCTTTACGCCCAGTAAATCCGGATAACGCTCGCCACCTACGTATTACCGCGGCTGCTGGCACGTAGTTAGC
+
CCCCCGGFFGGGGGGGGGGGGGGGGGFGGGCGGGGGGGGGGGGFGGGGFEGGGGGGGGGCFFECFGEGCE<FFFEGGGGGGGCEEEGGFGGEGGGGGGFGGGGGGGEFGGGGGGGFGGGGGGGGEF?F,EFGGGFGGGFGF?FFGD4@F?FBD3EF=F,@FGGGGGGGDFFGGGGGGGGGEFGFGFFF?FGFG58@9FGCGCG@BCDF3;DGFG9FA?GF=CDDFF@B=DBFFFFCA;GGE1=@FG??FFF9;)9.;693?;56/A6(:BFB>E?2AF:>9>902<?>?E092:24<C2:A
@M04650:207:000000000-C238N:1:1101:2940:9565 2:N:0:19
GGACTACAGGGGTTTCTAATCCTGTTCGCTCCCCACGCTTTCGAGCCTCAGCGTCAGTTACAGTCCAGAGAGTCGCCTTCGCCACTGGTGTTCTTCCTAATCTCTACGCATTTCACCGCTACACTAGGAATTCCACTCTCCTCTCCTGCACTCTAGATAACCAGTTTGGAATGCAGCACCCAAGTTGAGCCCGGGTATTTCACATCCCACTTACTCATCCGCCTACGCTCCCTTTAAGCCCAGTAAATCCGGATCACGCTCGCCACCTACGTATTACCGCGGCTGCTGGCACGTAGTTAGC
+
CCCCCGGFFFGGGGGGGGGGGGGGGGGGGGGGGGGGGGGGGGGGGGGGGGGGGGGGGFGGGGGGGGGGFFGGGGGGGGGGGGGGGFGGGGFGGGAFGGGGGDGFGGGGGGGGGGGGGGDGEFGF,EFGGGGGGGGG8B,EC8@+6EFGGGGFGFGCFGGDCFFFFDGGEG,@DFGGGGGGGFFGGC;,7DEGEEEEDFGFGFFF>FFFEGGFE++=B;CGDDA9@A>;@D=DDGF*+7BFC;;;7DEFGFD@())/;;DD1()4*2:,8:?BFGFFFF((-43(-4?F>E0A:(,(47464
@M04650:207:000000000-C238N:1:1101:26067:9645 2:N:0:19
GGACTACTGGGGTATCTAATCCTGTTCGCTCCCCACGCTTTCGAGCCTCAGCGTCAGTTACAGTCCAGAGAGTCGCCTTCGCTACTGGTTTTCTTCCTAATCTCTACGCATTTCACCGCTACACTAGGAATTCCACTCTCCTCTCCTGCACTCTATATAACCAGTTTGGAATGCAGCACCCAAGTTGAGCCCGGGCATTCCACATCCCACTTAATCATCCGCCTACGCTCCCTTTACGCCCAGTCAATCCGGATAACGCTCGCCACCTACGTATTACCGCGGCTGCTGGCACGTAGTTTGC
+
BC-AB6FFF8F7@,CFFFFF<EGAFDFDEEFFG7FF@CFEF,F8FF+AA<CCG,,BCFDDGDFFGGGG9<CCF,@C:C?,:C,?8AECF,<FFF,FEGFCEGF9@=FCCGGGE9,,CFED7FFGGGC<FGG@BFFE3>DEFG?DGC9?F88DC=;,3@,@A==1FCGGEGGGC,9@861=A:?,=FGGFE8@CE+***7,+13*3@?*)*7C;@9:CEGF4F5)-0-5>C(53FA*+58B@(34*06);.:9(:3>F;@014)-*24.53(32<2<+:40216>(,))(2(<,3(.-0))6
@M04650:207:000000000-C238N:1:1101:11367:9682 2:N:0:19
GGACTACTCGGGTTTCTAATCCTGTTTGCTCCCCACGCTTTCGAGCCTCAGCGTCAGTTACAGTCCAGAGAGTCGCCTTCGCCACTGGTGTTCTTCCTAATCTCTACGCATTTCACCGCTACACTAGGAATTCCACTCTCCTCTCCTGCACTCTAGATAACCAGTTTGGAATGCAGCACCCAAGTTGAGCCCGGGTATTTCACATCCCACTTAATCATCCGCCTACGCTCCCTTTACGCCCAGTAAATCCGGATAACGCTCGCCACCTACGTATTACCGCGGCTGCTGGCACGTAGTTAGC
+
CCCCCGGGGGGGGGGGGGGGGGGGGGGGGGGGGGGGGGGGGGGGGGGGGFGGGGGGGGGDGDGGGGGGGGGGGGGGGGGGGGGGGGGGGGGGGGGGGGGGGGGGGGGGGGGGGGGGGCEGGGGGGFGGGFFGGGGGGGCGGGGFGGGGGGGFGGGGCGCFGGGGGGGGGCDFCFGFGGEFGG68FGGGCFGGEEC>9FGGGFGFFFG5);FGF8<:+AGGFGFFDF=42D@FFGF=C@EGG;?EGG3<FFF@(>CEF06;(2C>3E0((5:?2FF9EC:61;F>(40)5E?C(8,.4C<).
@M04650:207:000000000-C238N:1:1101:19511:9682 2:N:0:19
GGACTACACGGGTTTCTAATCCTGTTCGCTACCCATGCTTTCGCTCCTCAGCGTCAGTAACTGCCCAGTAACCTGCCTTCGCCATCGGTGTTCCTCCTGATATCTGCGCATTCCACCGCTACACCAGGAATTCCAGTTACCCCTACAGTACTCAAGTTATGCCCGTATCGCCTGCACGCCCGGAGTTAAGCCCCGGAATTTCACAGACGACGCGACAAACCCCCTACAGGCTCTTTACGCCCAGTAAATCCGGACAACGCTCGCACCATACGTATTACCGCCGCTGCGCGCACGTAGTC
+
CCCCCGFGGGGGFFFGGGFFFGGGGFFE@@FGGGGGGGGFGFGGGGEGGGGGGGGGGGGGGFGGG@FFGGGGGFGGGGDFGGGGGGGFGGCCGG=DGGGGGGGGFGFGGGGGG9AFGGGGGGCFFGFFGGFDFGGGGGGGD?GFFG>FFFFFGG,=F,@98DDCCC8FFEGGGFDFGGGGGGCEF:CFFFFC7EGGDGF6BBBFFG9FBC4?@9)159*8(*/.65?4)0-(,674@2*1:((49:)5*9),739>412141)()*4(.)4,.+-,:D26;((-461((/-*491,,/)
@M04650:207:000000000-C238N:1:1101:2504:9694 2:N:0:19
GGACTACCAGGGGTTCTAATCCTGTTTGCTACCCACGCTTTCGAGCATCAGCGTCAGTTAAAGTCCAGAGAGTCGCCTTCGCCACTGGTGTTCTTCCTAATATCTACACATTTCACCGCTACACTAGGAATTCCACTCACCGCTCATGCACTCTAGAGAACCAGTTTGGACTGCAGCACCCAAGTTGAGCCCGGGTAGTTAACATCCCACTTAATCATCCGCCTACGCTGCCTTTACGCCCAGTAATTCCGGAGAACGCTAGCCCCCTGCGTATTCCCGCGGCTGCTGACACGGCGCTAGC
+
CCCCC8ECCEFE+86,EEEEF<EGFFGC9@,CCFG:BF,6,AF,6B+F,;FDC6@:@,,6,,6<<FGG@,:8CFEGCF,EAB,C,,C=CEF>F,@?,5:E<<,C;F9,49B9F9FF,?CDC>@F9,,A,B<F9FE,@F,,,+6<++4@,,,@?9E=F,>,6F8=CD:;E8,,6,@D,A@,++@D<CEFCF,@79C@DDC7+?E+147;0C5:/=:@9*5+)*4--8962*/(51**4(1<<72;FG)<C+;6()1/26,3(3*4*2(-((42(*()328(43(43(38)2,+(((((1,,(
@M04650:207:000000000-C238N:1:1101:4113:9717 2:N:0:19
GGACTACCAGGGTTTCTAATCCTGTTTGCTCCCCACGCTTTCGAGCCTCAGCGTCAGTTACAGACCAGAGAGTCGCCTTCGCCACTGGTGTTCCTCCACATCTCTGCGCATTTCACCGCTACACTAGGAATTCCACTCTCCTCTCCTGCACTCTAGATACTCAGTTTGGAATGCAGTACTCGGGTTGAGCCCAAGTATTTCACATCCCACTTAAATATCCGCCTACGCTCCCTTTACGCCCAATAAATCCGGATAACGCTCGCCACCTACGCATTACCGCGGCTGCTGGCACTTAGTTAGC
+
CCCCCGGGGGGGGGGGGGFGGGGGGGGGGGGCGGGGGGGGGGGGGGGGGGGGGGGGGGGGGGGGGGGGGGGGGGGGGGGGGGGGGGGGGGGGGGEGGGGGCGGGGGGDGGGGGGGGGGGGGGGGGGGGGGGGGGGGCFFGGCGBDDFGGGGFGGGGFF9DDEGGGGGGEFGFGGGGGGGGGGGGFGG,,@>FGFFCGGCFGFGFFCF5CGGGFGGCF@;FAGF=AAAEF:@=2CFFFFGGGF08FFFFGFFFFFCEGD;?;:36D8?BFF0(-*4)<:6;99BF;<B?7=?9(5<ABGFF<
@M04650:207:000000000-C238N:1:1101:21430:9789 2:N:0:19
GGACTACAGGGGTTTCTAATCCTGTTTGCTCCCCACGCTTTCGAGCCTCAGCGTCAGTTACAGTCCAGAGAGCCGCCTTCGCTACTGGTGTTCCTCCTAATATCTACGCATTTCACCGCTACACTAGGAATTCCACTCTCCCCTCCTGCACTCTAGATTCCCAGTTTGGAATGCAGCACCCAAGTTGAGCCCGGGTATTTCACATCCCACTTAATCATCCGCCTACGCTCCCTTTACGCCCAGTAAATCCGGATAACGCTCGCCACCTACGTATTACCGCGGCTGCTGGCACGTAGTTAGC
+
C@CCCFGGGGGGGGGGGGGAFGGGGGGGGGGGGGGGGGGGGGGFGGGGGGGGGGGGGGGGGGGGGGGGGGGFGGGGGGGGGGDGGGGCGGGGGGGGGGGGGGGGGGGGGGGGGGGGGGGDGFGGGGF8FGGGGGGGFGGGG8EFEEGGFFGBFF,ED:FGFFGFFFFGEEFGGGGGGGGGGGCFGGFGGGGFGEDCDFGGG>CACDGFBFGGF77CF4FGDGFFFFFFFGFFFFFFA<EFFF@4+29)2;>0?EG<F@B??FDFGGBF?BFB<F:AGG42(699>F0:5C:F?F?0:GB2A
@M04650:207:000000000-C238N:1:1101:24628:9794 2:N:0:19
GGACTACCGGGGTATCTAATCCTGTTTGCTCCCCACGCTTTCGAGCCTCAGCGTCAGTTACAGTCCAGAGAGTCGCCTTCGCCACTGGTGTTCTTCCTAATCTCTACGCATTTCACCGCTACACTAGGAATTCCACTCTCCTCTCCTGCACTCTAGACTTCCAGTTTGGAATGCAGCCCCCAGGTTGAGCCTGAGTATTTCACATCCCACTTAAAAATCCGCCTACGCTCCCTTTACGCCCAGTAAATCCGGACAACGCTCGCCACCTACGTATTACCGCGGCTGCTTGCACGTAGTTAGC
+
CCCCCGGGGGGGGDGGGGGGGGGGGGGGGGGGGGGGGGGGGGGGGGGGGGGGGGGGGGGGGGGGGGGGGGGGGGGGGGGGFGGGGGGGGGGGGG,EFGGGGGGGGGGGGGGGGGGGGGGGGGGGGGFGFGGGGGGGGGGGGGGFGGGGGGGFGGGGGGGGGGGGGGEFCFGGCGGGGGGGGCEGGGGGCGGGGFGGGGGFDFGFFGFFFFFGFFGGFFFGFGFFFFFFFGFFFGF9B@GGGFFFGGEEGFFFFFC@GFB6?;G>DGFBF?<?BG?DGG<>99BF>F>)4C<G?<(,-@AAB
@M04650:207:000000000-C238N:1:1101:6551:9843 2:N:0:19
GGACTACTGGGGTTTCTAATCCTGTTTGCTCCCCACGCTTTCGCACCTGAGCGTCAGTCTTTGTCCAGGGGGCCGCCTTCGCCACCGGTATTCCTCCACATCTCTACGCATTTCACCGCTACACATGGAATTCTACCCCCCTCTACAAGACTCTAGCTGACCAGTCTTAGATGCCATTCCCAGGTTAAGCCCGGGGATTTCACATCTAACTTAATCAACCGCCTGCGTGCGCTTTACGCCCAGTAATTCCGATTAACGCTTGCACCCTCCGTATTACCGCGGCTGCTGGCACGGAGTTAGC
+
BCCCCGGGGFFGGGGGGGGGFFDGGGGGGGGGGGGGGCE;FGGGFCEFG@C8FF@FCF,EECGGGAFCCEGG>FEGDEGGGGGGGGGGC=F<AFFFFEFFGDDAEDFGGDC7FGG9DEEGGGGGGGGGGGGGGGFCG8DFCCEFGGGG99,<D,@FFGGGGGFCCFFFGDGGC,@FGGGG6,@:FF;9=C7CGGGCGGGG+BE>@4@+97:FAF++378C@GFD;A;D(*4((::<BFE5C?<?G7<4FFF0-)967(-88?C)*2(-089F6849CF(19>619()8:C<F6((-4F5)-
@M04650:207:000000000-C238N:1:1101:28466:9850 2:N:0:19
GGACTACAGGGGTATCTAATCCTGTTTGCTCCCCACGCTTTCGAGCCTCAGCGTCAGTTACAGTCCAGAGAGTCGCCTTCGCCACTGGTGTTCTTCCTAATCTCTACGCATTTCACCGCTACACTAGGAATTCCACTCTCCTCTCCTGCACTCTAGACTTCCAGTTTGGAATGCAGCCCCCAGGTTGAGCCTGAGTATTTCACATCCCACTTAAAAATCCGCCTACGCTCCCTTTACGCCCAGTAAATCCGGACAACGCTCGCCACCTACGTATTACCGCGGCTGCTGGCCCGTAGTTAGC
+
CCCCCGGGGGGGGGGGGGGGGGGGGGGGGGGGGGGGGGGGGGGGGGGGGGGGGGGGGFGGGGGGGGGGGGGGGGGGGGGGGGGGGGGGGGGGGGGGGGGGGGFGGGGGGGGGGGGGGGGGGGGGGGGGGFGGGGGGGGGGGGGFGGGGGDFFGCGGGGGGGGGGGFDFGGGGGGGFFGGGGGGGGGFEGGGGGGGGFEGFFAGFFGGFFGDD5:CCFFGGFGFDFFFF4DFFFGFEFFGGG@@EGFEFFAB>FFGFGFFD@FGB3E<???:(498)0??>((9>>:,)5C2>>FF?8F)-6
@M04650:207:000000000-C238N:1:1101:18904:9941 2:N:0:19
GGACTACTCGGGTTCTAATCCTGTTTGCTCCCCACGCTTTCGAGCCTCAGCGTCAGTTACAGTCCAGAGAGTCGCCTTCGCCACTGGTGTTCTTCCTAATCTCTACGCATTTCACCGCTACACTAGGAATTCCACTCTCCCCTCCTGCACTCTAGATTCCCAGTTTGGAATGCAGCACCCAGGTTGAGCCCGGGTATTTCACATCCCACTTAAAAATCCGCCTACGCTCCCTTTACGCCCAGTAAATCCGGACAACGCTCGCCACCTACGTATTACCGCGGCTGCTGGCACGTATGTAGCC
+
CCCCCGGGGGGGGGGGGGGGGGGGGGGGGGGGGGGGGGGGGGGGGGGGGGGGGGGGGGGGGGGGGGGGGGGGGGGGEGGGGFEGGGGFGGGFGGGGGGGGGGCDFGGGGG@GGGGGGGGDGFGCGGGFFFFGFGGGGGGFGGGFGFFGFFFFGGGGGGGGGGGGGGGGGGGGGGGGGGGGGGGGGGGGGGGGDGGDGGGGGFFFFGGFFGGCEGGGFFGGFGFFFFF>>CDFF6@CEFEB*6;CCFCCCF>@F:FFD:8660<<GGBBFFFFD0:A951966((4::(4E<:4,)(63.:<
@M04650:207:000000000-C238N:1:1101:23503:9944 2:N:0:19
GGACTACTGGGGTTTCTAATCCTGTTTGCTCCCCACGCTTTCGAGCCTCAGCGTCAGTTACAGTCCAGAGAGTCGCCTTCGCCACTGGTGTTCTTCCTAATCTCTACGCATTTCACCGCTACACTAGGAATTCCACTCTCCTCTCCTGCACTCTAGATAACCAGTTTGGAATGCAGCACCCAAGTTGAGCCCGGGTATTTCACATCCCCCTTAATCATCCGCCTACGCTCCCTTTACGCCCAGTAAATCCGGATACCGCTCGCCACCTCCGTATTACCGCGGCTGCTGGCCCTTACTTAGC
+
CCCCCFGGFGGGGGGGGGGGGGGGGGGGGGGGGGGGGGGGGGGGGGGGGGGGGGGGGGGCGGGGGGGGGGGGFFGGGGGGGGGGGGGGGGGGGGFGGGGGGGGGGGGGGGGGGGGGGGGGGGGGA,AFGGGGGGGGGGGGGGGFDGDFGGGDFDCG9DAFFGGFGGGFBFGEFGGFD8DGC:DGGGE,1DGGDEDGDGGGGFGFFGGF5>DFBGGGAEGG2FFFAA2:>DFFFCF9F9EEG;8@7CE3+;A(25C);(.(-4>>*;8((.(-4FF)+:((((-19:>,5E1C(.4(4@2.6
@M04650:207:000000000-C238N:1:1101:15888:9945 2:N:0:19
GGACTACTGGGGTTTCTAATCCTGTTTGCTCCCCACGCTTTCGAGCCTCAGCGTCAGTTACAGTCCAGAGAGTCGCCTTCGCCACTGGTGTTCTTCCTAATCTCTACGCATTTCACCGCTACACTAGGAATTCCACTCTCCTCTCCTGCACTCTAGATAACCAGTTTGGAATGCAGCACCCAAGTTGAGCCCGGGTATTTCACATCCCACTTAATCATCCGCCTACGCTCCCTTTAAGCCCAGTAAATCCGGATAACGCTCGCCACCTACGTATTACCGCGGCTGCTGGCACGTAGTTAGC
+
CCCCCGGGGGGGGGGGGGGGGGGGGGGGGGGGGGGGGGGGGGGGGGGGGGGGGGGGGGGGGGGGGGGGGGGGGGGGGGGGGGGGGGGCFGGGGGGGGGGGGGGGGGGGGGGGGGGGGGGGGGGGGGGGGGGGGGGGGGGGGGGFGGGGGGGFGGGGGGFGGFGGGGGGGGGGFGGGGGGGGG?EGGG8DEGGG6CGGGGGGFFFFGCFFDGGFGGGFFGGFGFFAFFEDGFFFGFEBEFEGD;EGF?CGA3;FFG<F2:01(C9DEFFFF0,3934<7(3;(03;08>FGFGFF0?:FF26
@M04650:207:000000000-C238N:1:1101:18918:9980 2:N:0:19
GGACTACTCGGGTTTCTAATCCTGTTTGCTCCCCACGCTTTCGAGCCTCAGCGTCAGTTACAGACCAGAGAGCCGCCTTCGCCACTGGTGTTCCTCCATATATCTACGCATTTCACCGCTACACATGGAATTCCACTCTCCTCTTCTGCACTCAAGTCTCCCAGTTTCCAATGACCCTCCCCGGTTGAGCCGGGGGCTTTCACATCAGACTTAAGAAACCGCCTGCGCTCGCTTTACGCCCAATAAATCCGGACAACGCTTGCCACCTACGTATTACCGCGGCTGCTGGCACGTAGTTAGC
+
CCCCCGGGGGGGGGGGGGGFGGGGGGGGGGGD8FGGGGG@DGGGGGGGGGGGGEFGGFGGGGGGGGGGGGGGGGGGGGGGGGGGGGGGGGGGGGGGGGGGGGGGGGGGGGGGGGGGGGGGGGGGG8FGEEFGGGGGGGGGGGGFGGFGGGGFGGGGFGGGGGGGFDGGGGGGGGG?FGGGGGGGGGEGGGGGGGGGGGGGGFGFFGCAEFGGFGGGFDGGFGFD;:>E>GF>?G348<C>E6174CAAFFEB455?G6>F<BG2CFFFFF672<>2:D0;>FFB;<?D:E?<6.(.4F)).
@M04650:207:000000000-C238N:1:1101:5651:10001 2:N:0:19
GGACTACCGGGGTATCTAATCCTGTTTGCTCCCCACGCTTTCGCACCTGAGCGTCAGTCTTTGTCCAGGGGGCCGCCTTCGCCACCGGTATTCCTCCATATCTCTACGCATTTCACCGCTACACATGGAATTCTACCCCCCTCTACAAGACTCTAGCTGACCAGTCTTAGATGCCATTCCCAGGTTAAGCCAGGGGATTTCACATCAAACTTAATCAACCGCCTGCGCGCGCTTTACGCCCAGTAATTCCGATTAACGCTTGCACCCTCCGTATTACCGCGGCTGCTGGCACGGAGTTAGC
+
CCCCCGG8@FGGGCGGGGGGGGFGGG,CFG,FGGG:FGGGGGGDCGGF?FGGGGGGGGGEC,C6FFGGCG7@FEGGGGGGGGGGG=FGG+DFGFGFG8,CF,@FFGGGGCE7<FGGGEEGGE9DGGGGC9FG9DFD9F+6CDGF,@7@,:FFG,3E,;,@,@@53>E,>>BFCF<?9CGG6,DFGGGGFGF,95CECCF?CF?CFD+/.;7:<@F763@DBDB;7A6)(1376E5<FBEGE?(5CGAAGFF?(07<FB6?BFC)*;81(:;:(8899D<0>FFFFFFFBG096(-18C):6
@M04650:207:000000000-C238N:1:1101:18856:10002 2:N:0:19
GGACTACTGGGGTATCTAATCCTGTTCGCTCCCCACGCTTTCGAGCCTCAGCGTCAGTTACAGTCCAGAGAGTCGCCTTCGCCACTGGTGTTCTTCCTAATCTCTACGCATTTCACCGCTACACTAGGAATTCCACTCTCCCCTCCTGCACTCTAGATTCCCAGTTTGGAATGCAGCACCCAGGTTGAGCCCGGGTATTTCACATCCCACTTAAAAATCCGCCTACGCTCCCTTTACGCCCAGTAAATCCGGACAACGCTCGCCACCTACGTATTACCGCGGCGGCTGGCACGTAGTTAGC
+
CCCCCEGGFGGEGGFGCEGGGGGGGGGGGGGEGGGGGDGGGGGGGGGGFFGGGGFGGGGGGGGGGGGGGGGGGGGGGCGGGGGGGGFGEFGGGFGGGGGGGFCCFFGGGGFFGGGGGGGGGGGGGFEGGGFGGGGGGGGGEGGFDGGGGGGFGGGGGGFFFGGGDGGGGGFCFFGGGGGFGGGGGFFGFFG6EEEGGGGGGFFAFDGFFFFFEFFGFBGGAG=DD;=5@D9BDAFEF@C=<7(5;C<EGFFF(:C;C9B(49G(CE?BFF?,<<>FGF:70(2(-6>F<E?C(.132C)2:
@M04650:207:000000000-C238N:1:1101:9664:10010 2:N:0:19
GGACTACTAGGGTTTCTAATCCTGTTTGCTCCCCACGCTTTCGAGCCTCAGCGTCAGTTACAGTCCAGAGAGTCGCCTTCGCCACTGGTGTTCTTCCTAATCTCTACGCATTTCACCGCTACACTAGGAATTCCACTCTCCTCTCCTGCACTCTAGATAACCAGTTTGGAATGCAGCACCCAAGTTGAGCCCGGGTATTTCACATCCCACTTAATCATCCGCCTACGCTCCCTTTACGCCCAGTAAATCCGGATAACGCTCGCCACCTACGTATTACCGCGGCTGCTGGCACGTAGTTAGC
+
CCCCCGGGGGGGGGGGGGGGGGGGGGGGGGGGGGGGGGGGGGCGGGGGGGGGGGGGGGGGGGGGGGGGGGGGGGGGGGGGGGGGGGGGGGGGGGGGGGGGGGGGGGGGGGGGGGGGGGGGGGGGGGGGGFGGGGGGGGGGGGGFGGGGGGGFGGGGGGGGGGGGGFFGGFGGGGGGGGGGGGGGGGGGGGGGGGGGGGFGGFGFFGGFFGGGE79FFCFGAGFAAF=AAGFFDGA=F@GDGF@FG>?EGF:9;BGFG?B663>>GGF?::03)@7AGG?FB6,61<??:G:G0<1:BGF>A
@M04650:207:000000000-C238N:1:1101:12927:10029 2:N:0:19
GGACTACTCGGGTTTCTAATCCTGTTTGCTCCCCACGCTTTCGAGCCTCAGCGTCAGTTACAGTCCAGAGAGTCGCCTTCGCCACTGGTGTTCTTCCTAATCTCTACGCATTTCACCGCTACACTAGGAATTCCACTCTCCTCTCCTGCACTCTAGATAACCAGTTTGGAATGCAGCACCCAAGTTGAGCCCGGGTATTTCACATCCCACTTAATCATCCGCCTACGCTCCCTTTACGCCCAGTAAATCCGGATAACGCTCGCCACCTACGTATTACCGCGGCTGCTGGCACGTAGTTAGC
+
CCCCCGGGGGGGGGGGGGGGGGGGGGGGGGGGGGGGGGGGGGGGGGGGGGGGGGGGGGGGGGGGGGGGGGGGGGGGGGGGGGGGGGGGGGGGGGGGGGGGGGGGGGGGGGGGGGGGGGGGGGGGEGGGGGGGGGGGGGGGGGGFGGGGGGGFGGGGFGFGGGGG<DDGGGGGGGGGGGGGGGGGGGFFGGGGGGGGGGGGGFGFFGGFFGGGFGGF+*5AAFDD9>AF>GF2BGFEF9EGGD=EGFCEGFFFDDCAGDF??0DFGGFB??FF7F7<FG?>>01>BF::(*4E613<?@-66
@M04650:207:000000000-C238N:1:1101:4453:10078 2:N:0:19
GGACTACCGGGGTTTCTAATCCTGTTTGCTCCCCACGCTTTCGAGCCTCAGCGTCAGTTACAGTCCAGAGAGTCGCCTTCGCCACTGGTGTTCTTCCTAATCTCTACGCATTTCACCGCTACACTAGGAATTCCACTCTCCTCTCCTGCACTCTAGATAACCAGTTTGGAATGCAGCACCCAAGTTGAGCCCGGGTATTTCACATCCCACTTAATCCACCGCCTACGATCCCTTTACGCCCAGTAAATCCGGATAACGCTCGCCCCCTACGTATTACCGCGGCTGCTGGCACGTAGGTAGC
+
<B<CCEGGGGGGGGECGGGGGGGGGGFGGGGGGG?FGGGCFFFFFGGFCFGCGFGECFGGG<DFGGGFGGGGFGGGGG@FGGGGGGGGGGGGD9AFGFFFDEDDF,<+:?=FFGDGGGGGGGGGEGG8FAFFGGEFGF8EFDFFGD,6=,8+@EG89EEDFGGFCF:>=8EFD99,=?DGEGGGGGF7@FGFEEGGCGFFEEAFFCGFE>*2:C9++*>FBGFF>42)-*6;3+;<62BFGF6;F7677AD((2>4=49:69D0*24736:()<2<FF?>9BB9;?D7(1,<230((3)),
@M04650:207:000000000-C238N:1:1101:11838:10096 2:N:0:19
GGACTACACGGGTTTCTAATCCTGTTTGCTCCCCACGCTTTCGCACCTGAGCGTCAGTTGCAGACCAGAGAGCCGCCTTCGCCACTGGTGTTCCTCCATATCTCTGCGCATTTCACCGCTACACATGGAATTCCACTCTCCTCTTCTGCACTCAAGCAAGACAGTTTCCAATGACCTTCCTCGGTTGAGCCGAGGGCTTTCACATCAGACTAATCTTGCCGCCTACGCGCGCTTTACGCCCAATAATTCCGGATAACGCTTGCCACCTACGTATTACCGCGGCTGCGGGCACGTGTTTAGC
+
CCCCCGGGGGGGGGGGGGGGGGGGGGGGGGGGGGGGGGGGGGGGGGGGGGGGGGGGGGGGGGGGGGGGGGGGGGGGGGGGGGGGGGGGGGGGGGGGGGGFGGGGGGGGGGGEGGGGGGGDGGGGGGGGGGGGGGGGGGGGGGGFAFCFGGGFGGGGGGFGGGFFFFGGGGFFGGGGGGGGDGGGGGGGGGGGDGGGGCGCDFGFFGGFFGFFFGGGFFGGFGFFFFDFFGFFFE>ECFGGG<1?FFFAGF@;?EGFGFFF1(/(*<2(:??B??:<FC69,4>>1((4,:15(:(((*.66
@M04650:207:000000000-C238N:1:1101:24589:10131 2:N:0:19
GGACTACCGGGGTTTCTAATCCTGTTTGCTCCCCACGCTTTCGCACTTGAGCGTCAGTATATTCCCAAGGGGCTGCCTTCGCCTTCGGTATTCCTCCACATCTCTACGCATTTCACCGCTACACGTGGAATTCTACCCCTCCCTAAAATACTCTAGCGACCCAGTATGAAATGCTATTCCTAGGTTAAGCCCAGGGCTTTCACATCTCACTTAAGTCACCGCCTGCGTGCCCTTTAAGCCCAGTCATTCCGATTCACGCTTGCACCCTCCGTATTACCGCGGCTGCGGGCACGGACTTAGC
+
CCCCCGGGEGGGGGGGGGGGGGGGGG9FFFGGGGGGGGGGGGGGGGGG,EFGDGGGGGCCFA@FFGGGGF@FGGGGGGGGGGGCGGEGFGGGGEFGFGFGGEGGGGGGGGGFGGGGGEECEGGGFE<F+FGGFGGGGFG+@CEFADD8@ADDGDFCG>EEDGGGFFD@A;C;8F::;7CECFFGGG,EBFFC,@:9*9D<CAF6=C++/=FGC:44=/;4(?((845:(>?64F;C+)?F@6(/*0))3;68:5+<C223:(/5CF:??:02(23:FG:6;FB(2(-,1>1/-,,((3469
@M04650:207:000000000-C238N:1:1101:14970:10131 2:N:0:19
GGACTACTAGGGTTTCTAATCCTGTTTGCTCCCCACGCTTTCGCACTTGAGCGTCAGTATATTCCCAAGGGGCTGCCTTCGCCTTCGGTATTCCTCCACATCTCTACGCATTTCACCGCTACACATGGAATTCCACTCTCCTCTTCTGCACTCAAGTCTCCCAGTTTCCAATGACCCTCCCCGGTTGAGCCGGGGGCTTTCACATCAGACTAATCTTGCCGCCTACGCGCGCTTTACGCCCAATAATTCCGGATAACGCTTGCCACCTACGTATTACCGCGGCTGCTGGCACGTAGTTATC
+
CCCCCGGGGGGGGGGGGGGGGGGGGGGGGGGGGGGGGGGGGGGGGGGGGGGGGGGGGGGGGGGGGGGGGGGGGGGGGGGGGGGGGGGGGGGGGGGGGGGGGGGGGGGGGGGGGGGGGGGGGGGGGGGGFFGGGGGGGGGGGGGFGGGGGGGFGGFGGGGGGGGGFFDGGGGGGGGFGGGGGGGGGGGGGGGGGGGGGGGGGFGFFGGFFGGG@FGGFFGGFGFFFFFFBGBF9GFFFFGGGBFFGGFBGFFB?EGFGBFFFFGFGGF?>BFF2<>DFGFF09>FB<>>BG09,4438F2)6
@M04650:207:000000000-C238N:1:1101:7931:10145 2:N:0:19
GGACTACCGGGGTTTCTAATCCTGTTTGCTCCCCACGCTTTCGAGCCTCAGCGTCAGTTACAGTCCAGAGAGTCGCCTTCGCCACTGGTGTTCTTCCTAATCTCTACGCATTTCACCGCTACACTAGGAATTCCACTCTCCTCTCCTGCACTCTAGATAACCAGTTTGGAATGCAGCACCCAAGTTGAGCCCGGGTATTTCACATCCCACTTAATCATCCGCCTACGCTCCCTTTACGCCCAGTAAATCCGGATAACGCCCGCCACCTACGTATTACCGCGGCTGCTGGCACGTAGTTAGC
+
CCCCCGGGGFGGGGGGGGGGGGGGGGGGGGGGGGGGGDF@FGGGGGGGGGGGGGDEGGGGFGGGGGGGGGGGGGGGGGGGGGGCGGGGGGGGGGFGGGGGGGGGGGCFGCFGGGGGGGGGGGGGGGGGGGGGGGFGGGGFGGGFGFEFFFGBFGGGGGGGGGGGGGGGGGGDCEFGGGGGGGGFGFCFGFGGGGGEGCFGGFGFFDCAB0CDC>7CFEGCDFFFFFFDFGFBB<F<A?CGGD?8FDECGFFF;DG;GD(((->()24?FFF?<93<FG692;>1((5??E:C::71(<)-.
@M04650:207:000000000-C238N:1:1101:17296:10150 2:N:0:19
GGACTACTCGGGTTTCTAATCCTGTTTGCTCCCCACGCTTTCGAGCCTCAGCGTCAGTTACAGTCCAGAGAGTCGCCTTCGCCACTGGTGTTCTTCCTAATCTCTACGCATTTCACCGCTACGCTAGGAATTCCACTCTCCTCTCCGGCACTCTAGATAACCAGTTTGGAATGCAGCACCCAAGTTGAGCCCGGGTATTTCACATCCCACTTAATCATCCGCCTACGCTCCCTTTACGCCCATTAAATCCGGATAACGCTCGCCACCTACTTATTCCCGCGGCTGCTGGCACTGAGTTAGC
+
CCCCCGGGGGGGGGGGGGGGGGGGGGGGGGGGGC@@@FFGF?6CFGFE:6@CCC@FFG9CCFDFFDAF9C<@EDCFEFBEEGECF<FCFEFBBFGGCDGAEFFD;AE=C?FGCAAGGCEC7@+@CFFFGEFGGA,<,,=FCFG9F8+18=>?=987,@E9D8,1CFFGEF;9=F=,==FFCC+,@,@D7EGFGG*;9?C:;>;96CGF=CFCA:++3/>:(7--:?-55D@(=F;4:,BFF8(/;7..;8A905C4D:B0:BG;*;<1(5).5F4)<=1>70601<>2(:1A(()4<C)<D
@M04650:207:000000000-C238N:1:1101:6931:10179 2:N:0:19
GGACTACGGGGTTTCTAATCCTGTTTGCTCCCCACGCTTTCGCACTTGAGCGTCAGTATATTCCCAAGGGGCTGCCTTCGCCTTCGGTATTCCTCCACATCTCTACGCATTTCACCGCTACACGTGGAATTCTACCCCTCCCTAAAATACTCTAGCGACCCAGTATGAAATTCTATTCCTAGGTTAAGCCCAGGGCTTTCACATCTCACTTAAGTCACCGCCTGCGTGCCCTTTTCCCCCATTCCTTCCGCTTAACGCTTGCACCCTCCGTATTACCCCGGCTCCTTGCCCGGGTTTGGCC
+
9<CCCCGFDGGGGGGEG<@FFEDFGGFFGFGDEFC:BFEDGEEEDGFCF,;@CB::FCEGG<CFFDGGG7C@C7FFFCGFFC@FGC7FDFDF9CAFCAEFFFGGGD<B=@FG,CE<+>4=@CEFE?7FEGGGGG><8=DGC8FD?@FFFGG5DD99+@EBEE8DDCFFA9D,+@77:CECCC,@D,@,@,@CG5C99DF,5=,+;>F+68B+:8C9F*<;>)5(()//(9,63+*)*.21*())+3)/*2),65+.*(-,((*.0;(24(-33<))3*((,,4(-()).+.*(--2:*,).
@M04650:207:000000000-C238N:1:1101:6597:10186 2:N:0:19
GGACTACTGGGGTTCTAATCCTGTTTGCTCCCCACGCTTTCGAGCCTCAGCGTCAGTTACAGTCCAGAGAGTCGCCTTCGCCACTGGTGTTCTTCCTAATCTCTACGCATTTCACCGCTACACTAGGAATTCCACTCTCCTCTCCTGCACTCTAGATAACCAGTTTGGAATGCAGCACCCAAGTTGAGCCCGGGTATTTCACATCCCACGTAATCATCCGCCTACGCTCCCTTTACGCCCAGTAAATCCGGATAACGCTCGCCACCGACGTATTACCGCAGCTGCTGGCACGTAGTTAGCC
+
CCCCCGGGGGGGGGGGEFFFGFGGGGGGGFFFGFGGGGGGGGFGDCGDE8CEGFGCFGGGGGFGGFFGGGGGGGGGGC@BEEGGGGDEGGGGGGGFAFGGGGCFGGFDFGGGGGGGCGGGEGFFFFFFFGGGGEFEGFFFGGGF8CFGFG9DEBFCDGGGGG8EFFGGGFGGGFFGGF,@DDGGGCB,AFGGGGEEFGGF+4DB99CA)*3;@FC@FAFC9D2-7?>D?D225<FC5=E*1653:11.*)2;(5>38>@(,7/(58((-4(-4+-.<51(-1.(.43((0.241324+54:
@M04650:207:000000000-C238N:1:1101:9109:10197 2:N:0:19
GGACTACCCGGGTTTCTAATCCTGTTTGCTCCCCACGCTTTCGAGCCTCAGCGTCAGTTACAGTCCAGAGAGTCGCCTTCGCCACTGGTGTTCTTCCTAATCTCTACGCATTTCACCGCTACACTAGGAATTCCACTCTCCTCTCCTGCACTCTAGATAACCAGTTTGGAATGCAGCACCCAAGTTGAGCCCGGGTATTTCACATCCCACTTAATCATCCGCCTACGCTCCCTTTACGCCCAGTAAATCCGGATAACGCTCGCCACCTACGTATTACCGCGGCTTCTGGCACGTAGTTAGC
+
CCCCC8EFGGGGGGGGGGGGGGGGGGGGGGGDGGDGCGGGGGGGFGGGG8FGGGGDEGGGGFFFGFGGGCFGGGCFGGGGFDGGGGGGGGGGGGGFGG9FFFFGGCFGGGGGGGGGGGGGGGC@AE9FDEEFGGAA=DFGGGGFGGGGGGGFGGDFGFFGGFGFGGGGD8BFFFAF8DDFGGCGGGGACGGGCG6EDFFGGFG6BGDF=FGGE7CEAEGGDCA@9A=EFGFDDGFEF=7CF?6;DF37FF>1(:<)9<B;;>DF3C?F07(42C>)<7:02>3((44))6(3(.(.4C<).
@M04650:207:000000000-C238N:1:1101:16108:10202 2:N:0:19
GGACTACCGGGGTTTCTAATCCTGTTTGCTCCCCACGCTTTCGAGCCTCAGCGTCAGTTACAGTCCAGAGAGTCGCCTTCGCCACTGGTGTTCTTCCTAATCTCTACGCATTTCACCGCTACACTAGGAATTCCACTCTCCTCTCCTGCACTCTAGATAACCAGTTTGGAATGCAGCACCCAAGTTGAGCCCGGGTATTTCACATCCCACTTAATCATCCGCCTACGCTCCCTTTACGCCCAGTAAATCCGGATAACGCTCGCCACCTACGTATTACCGCGGCTGCTGCCACGTAGTTAGC
+
CCCCCGGGGGGGGGGGGGGGGGGGGGGGGGGGGGGGGGGGGGGGGGGGGFGGGGGGGGGGGGGGGGGGGFGFGGGGGGGGGGGEGGGCEAFFGCFGGGGGGGGGGGGG>FCGGGFGF@ECECFFGFFFFEGGGGGGFF,A=DGDFFDDF=,8==EFFGGGGDFGG9CE8>EFGGGGC6DFGG68CFFFGGGGGDDEDGGGF>FFFFGFFGGF4F2=A<F8ACD@DF@A=D=D@FF9A@7CC;;EGFE)78>7()9>F@>6BBG>5*::2?FF2@>BG>0699997<FF)22CB??FF75<<
@M04650:207:000000000-C238N:1:1101:11272:10243 2:N:0:19
GGACTACCGGGGTTTCTAATCCTGTTCGCTCCCCACGCTTTCGAGCCTCAGCGTCAGTTACAGTCCAGAGAGTCGCCTTCGCCACTGGTGTTCTTCCTAATCTCTACGCATTTCACCGCTACACTAGGAATTCCACTCTCCCCTCCTGCACTCTAGATTCCCAGTTTGGAATGCAGCACCCAAGTTGAGCCCGGGTATTTCACATCCCACTTAATCATCCGCCTACGCTCCCTTTACGCCCAGTAAATCCGGATAACGCTCGCCACCTACGTATTACCGCGGCTGCTGGCACGTAGTTAGC
+
CCCCCGGGGGGGGGGGGGGGGGGFGGGGGGGGGGGGGGGGGGGGGGGGGGGGGGGGGGGGGGGGGGGGGGGGGGGGGGGGGGGGGGGGGGGGGGGGGGGGGGGGGGGGGGGGGGGGGGGGGGGGGGGGGGGGGFGGGGGGGGGFGGGGGGGFGGCGGGGGGGGFFFGGGGGGGGFFGFGCCGGGFGFGGGGGGGGGGFGGGFGFAGGFFGGFE::FFEGGFGF@@?@B<GFFFGF<CDEGGDF@GGFFGFFF@EGFG0>02;DBGGFBB7<:7FFAFGF;>>B91(),8C(+4(443F<<>
@M04650:207:000000000-C238N:1:1101:2325:10267 2:N:0:19
GGACTACTCGGGTTTCTAATCCTGTTTGCTCCCCACGCTTTCGTGCATGAGCGTCAGTACAGGTCCAGGGGATTGCCTTCGCCATCGGTGTTCCTCCGCATATCTACGCATTTCACTGCTACACGCGGAATTCCATCCCCCTCTACCGTACTCTAGCCATGCAGTCACAAAGGCAGTTCTCAGGTTGAGCCCGGGGATTTCACCTCTGTATTGCATAACCGCCTGCGCACGCTTTACGCCCAGTAATTCCGATTAACGCTTGCACCCTCCGTATTACCGCGGCTGCTGGCACGTAGTTAGC
+
CCCCCGGGGGGGGGGGGGGGGGGGGGDGGFAFGGG:FEEFGGGGGGCF9FGGGGGGEGF<EEFGGGGGFG+@BFGGFGGGGGEGCAFGGGGGGACFGCCCEGFGGFFGGGEGAGEFEGGDCFFFC+4FFDGGFGG<,64A@CEFDF=CDFD?DF,D;D=FCFG8FD9>BCFFFGFC;FG,=CBEGFEF?7C1@5CE47FCCFG49CCF?++=771:C4<<9DBD6A;3(2(.:C56::CEE(((*:2<CF4,()*6F?>F61>27:03(20(32:<ED?B0900(,:?:C?GF34::9<<4
@M04650:207:000000000-C238N:1:1101:26910:10268 2:N:0:19
GGACTACACGGGTATCTAATCCTGTTTGCTCCCCACGCTTTCGCACCTGAGCGTCAGTCTTTGCCCAGGGGGCCGCCTTCGCCACCGGTATTCCTCCACATCTCTACGCATTTCACCGCTACACATGGAATTCTACCCCCCTCTACAAGACTCTAGCTGACCAGTCTTAGATGCCATTCCCAGGTTAAGCCCGGGGATTTCACATCTAACTTAATCAACCGCCTGCGTGCGCTTTACGCCCAGTAATTCCGATTAACGCTTGCACCCTCCGTATTACCGCGGCTGCTGGCACGCAGTTAGC
+
CCCCCGGGGEEGGEEFGGGGGGGFGGGGGGGGGEFGGGFFFGGGGGGGGGFGGEGGEEFGGCF,EGGFDCEGGGGFGGEFFGFEGGDC@:@FGGGGGGGFFGGFFGFDFGGDDFGEFDDGGGDFF:FFEFEFFGFGGGGCEGG?FGGCFFFF63DCFFGGGGGGGGGGFAF9FGFEG8BCFGGBFCFGGGGGGCC=DD@A=BFA7717CFG>AD7CC=FF939<DF@B6<901:8<4(88CB0.C75-:@F?0.>9F:60,4F27C:38<>3(25)<D3(49016:>2:C?G?(71(+.6>
@M04650:207:000000000-C238N:1:1101:26582:10276 2:N:0:19
GGACTACAGGGGTTTCTAATCCTGTTTGCTCCCCACGCTTTCGAGCCTCAGCGTCAGTTACAGACCAGAGAGCCGCCTTCGCCACTGGTGTTCCTCCATATATCTACGCATTTCACCGCTACACATGGAATTCCACTCTCCTCTTCTGCACTCAAGTCTCCCAGTTTCCAATGACCCTCCCCGGTTGAGCCGGGGGCTTTCACATCAGACTTAAGAAACCGCCTGCGCTCGCTTTACGCCCAATAAATCCGGACAACGCTTGCCACCTACGTATTACCGCGGCTGCTGGCACGTCGTTAGC
+
CCCCCGGGGGGGGGGGGGGGGGGGGGGGGGGGGGGGGGGGGGGGGGGGGGGGGGGGGGGGGGGGGGGGGGGGGGGGGGGGGGGGGGGGGGGGGGGGGGGGGGGGGGGGGGGGGGGGGGGGGGGFGGGGFGGGGGGGGGGGGGGFGGGGGGGFGGGGEGDF8FFG<ECFCGFGGFGGGGGGGGGGGGGGGGGGGGGGGGGGGFGFFFFFBGDCCGGGF8CFFG6;@A>>159><CFDFFG5E:?0CFAA7FEFFB36DBF?:6F:DC?:?B??2<7AD*449B>>;?DFFGFGF?(47E:(.
@M04650:207:000000000-C238N:1:1101:3238:10281 2:N:0:19
GGACTACCGGGGTATCTAATCCTGTTTGCTCCCCACGCTTTCGAACCTCAGCGTCAGTTACAGTCCAGAGAGTCGCCTTCGCCACTGGTGTTCTTCCTAATCTCTACGCATTTCACCGCTACACTAGGAATTCCACTCTCCTCGCCTGCACTCTAGATCACCAGTTTGGAATGCAGCACCAAAGTTGAACCCGGGTATTTCACATCCCCCTTAATCATCCGCCTACACTCCCTTGACGCCCAGGAAATCCGGCAAACGCTCGCCACCTCCGTAATGCCGGGGTCACAGGATCGTGGTTAGC
+
CC9BCFGFFF@FB;FGFGGCE,CF-C<FC,,;CFFGGG7@@FGFFD:FF@FFGEG:@FDDFFC,CFGG96,CEFCFGGDGGGF,=EF<9BEE@E,5,9AB??9?DF<:@FGD9FAFFEEDGDE89A<,5FFG9<FFG89,,?D*@888DFFFG9EF9E3D==E@<>DG88FGGB9EC61D13@EDFFC,@+@:E>*;*3>FF,B+*495**;)51+10,+(29(5)6?=<5,(=)))/*<*/(/*C(/@)=1,)14C13(,-)-1*((((--(*()02,(,3((()).2*)+-,(-(*.(.
@M04650:207:000000000-C238N:1:1101:20111:10393 2:N:0:19
GGACTACCCGGGTATCTAATCCTGTTCGCTCCCCACGCTTTCGAGCCTCAGCGTCAGTTACAGTCCAGAGAGTCGCCTTCGCCACTGGTGTTCTTCCTAATCTCTACGCATTTCACCGCTACACTAGGAATTCCACTCTCCTCTCCTGCACTCTAGATACTCAGTTTGGAATGCAGTACTCGGGTTGAGCCCAAGTATTTCACATCCCACTTAAGTATCCGCCTACGCTCCCTTTACGCCCAATAAATCCGGATAACGCTCGCCACCTACGTATTACCGCGGCTGCTGGCACGTAGTTAGC
+
CCCCCGGGGGGGGGGGGGGGGGGGGGGGGGGGGGGGGGGGGGGGGGGGGGGGGGGGGGGGGGGGGGGGGGGGGGGGGGGGGGDGGGFGGGGGGGGGGGGGGGGGGGGGGGGGGGGGGGGGGGGGGGGGGGGGGGGGGGGGGGGFGGGGGGGFGGGGGGGGGGGGGGGGGGGGGGGGGGGGGGGGGGGGGGGGGGGFGGGGGFGFFGGFFGGGEFDGFFGGFGFFFFF>(7@DFGFFF2CFGFDFGGFFGFE>@FGFG0>2@;GFGD<???:?FGFFGG0(699BBF?)8E0C?6??BE))6
@M04650:207:000000000-C238N:1:1101:2876:10418 2:N:0:19
GGACTACCAGGGTTTCTAATCCTGTTTGCTCCCCACGCTTTCGAGCCTCAGCGTCAGTTACAGTCCAGAGAGTCGCCTTCGCCACTGGTGTTCTTCCTAATCTCTACGCATTTCACCGCTACACTAGGAATTCCACTCTCCCCTCCTGCACTCTAGATACTCAGTTTGGAATGCAGTACTCGGGTTGAGCCCAAGTATTTCACATCCCACTTAAAAATCCGCCTACGCTCCCTTTACGCCCAGTAAATCCGGACAACGCTCGCCACCTACGTATTACCCCGGTGGCTGGCCCGTTGTTAGC
+
CCCCCGGDGGGGGGGGGGGGEGEFGGGFFFCFGGGGGGFGGGGGGDEGG,CFGGGGGGGGGGGGGGGGGGGGGGGGGGGGGGGCGGGGCF94?,@D<FCFFEFGA,?FFFEDE,@FFGGCGCC,FFGGEFA=FC;FF>E=8FEFGEFDF@E?EGGGGGGEAFFGGGFGD8E9D;E9=C98E7EEA:>C9,@7CGFFG@,@+1><9CF5@>5FECGGFFDG9FD5)3759D@=BCAC82CE*:=@FGEED;:0(>DDF@>;;7)(*;2(((442<()3*(,-1((-(,4(2(*4-(-3@<>:
@M04650:207:000000000-C238N:1:1101:12501:10438 2:N:0:19
GGACTACACGGGTTTCTAATCCTGTTTGCTCCCCACGCTTTCGAGCCTCAGCGTCAGTTACAGACCAAAGAGTCGCCTTCGCCACTGGTGTTCCTCCACATCTCTACGCATTTCACCGCTACACGTGGAATTCCACTCTTCTCTTCTGTACTCAAGTTTCCCAGTTTCCAATGACCGTTCGTGGTTGAGCCACGAGATTTCACATCAGACTTAAGAAACCGCCTGCGCGCGCTTTACGCCCAATAATTCCGGACAACGCTTGCCACCTACGTATTACCGCGGCTGCTGGCACGTAGTTAGC
+
CCCCCGGGGGGGGGGGGGGGGGGGGGGGGGGGGGGGGGGGGGGGGGGGGGGGGGGGGGGGGGGGGGGGGGGGGGGGGGGGGGGGGGGGGGFGGGDFGGGGGGGGGGGGGGGGGGGGGGGGGGGGGGGFFEGGGGGGGGGGGGGFGGGGGGFFGGGFGDFGGGGGGGFGGGGGFGGGGGGGGGGGGGGGGGGGGGEEDFGGF6FFFG:FBGGCCG:8CBGGBGF@=FFFBGFFFGFFFFGGGF(6DDABGFF90>C6D>90:?G(2<:03::4?G?FGG39B>;141:D75(<<?0(-<))6
@M04650:207:000000000-C238N:1:1101:25954:10459 2:N:0:19
GGACTACTCGGGTATCTAATCCTGTTTGCTCCCCACGCTTTCGAGCCTCAGCGTCAGTTACAGACCAGAGAGCCGCCTTCGCCACTGGTGTTCCTCCATATATCTACGCATTTCACCGCTACACATGGAATTCCACTCTCCTCTTCTGCACTCAAGTCTCCCAGTTTCCAATGACCCTCCCCGGTTGAGCCGGGGGCTTTCACATCAGACTTAAGAAACCGCCTGCGCTCGCTTTACGCCCAATAAATCCGGACAACGCTTGCACCCTACGTATTACCGCGGCTGCTGGCACGTAGTTAGC
+
C@CCCGGGGGGGGGGGGGGGGGGGGGGGGGGGGGGGGGGGGGGGGGGGGGGGGGGGGGGGGGGGGGGGGGDEGGGGGGGGGGGGGGGGGGGGGGGGGGGGGGGGGGGGGGGGGGGGGGGGGGGGGGGGGEFFGGGGGGGGGFGFGGGGGGGFFF8DFGGGGGGGGGGEGGFCGGFC@FGECGGGGDEECGGECEGGGGG6?FGFACCF9FG:>@@DFDGGFG9;7FBD;G@FFFF2BBEGGB:?6FA<DFFFFFG:FFF?1:F)6*44:?B<DGFFGD:;>FB>BFFFFGBF?<:?F96<:
@M04650:207:000000000-C238N:1:1101:12632:10463 2:N:0:19
GGACTACCGGGGTTTCTAATCCTGTTCGCTCCCCACGCTTTCGAGCCTCAGCGTCAGTTACAGTCCAGAGAGTCGCCTTCGCCACTGGTGTTCTTCCTAATCTCTACGCATTTCACCGCTACACTAGGAATTCCACTCTCCTCTCCTGCACTCTAGATACTCAGTTTGGAATGCAGTACTCGGGTTGAGCCCAAGTATTTCACATCCCACTTAAGTATCCGCCTACGCTCCCTTTACGCCCAGTAAATCCGGATAACGCTCGCCACCTACGTATTACCGCGGCTGCTGGCACGTAGTTAGC
+
CCCCCGGGGGGGGGGGGGGGGGGGGGGGGGGGGGGGGGGGGGGGGGGGGGGGGGGGGGGGGGGGGGGGGGGGGGGGGGGGGGGGGGGGGGGGGGGGGGGGGGGGGGFDCGGEFGGGGGGGGGGGGGGGFGGGGGGGGGGGGGGFGGGGGGGFGGFGGGGGGGGGGGGGGGGGGGGGGGGGGEGGGGGCGGGGFGGGGCFDFAFFFGGAEFGGEG7BBEGGFFA?@ADFFGFFFGFFFDGG@0;.;DEFFF3;(:D@G?@??9D67C:3:?FF?FB9FF?>>BFFFFFFFG:FF6:(3@6)-
@M04650:207:000000000-C238N:1:1101:18699:10533 2:N:0:19
GGACTACCGGGGTTTCTAATCCTGTTTGCTCCCCACGCTTTCGAGCCTCAGCGTCAGTTACAGTCCAGAGAGTCGCCTTCGCCACTGGTGTTCTTCCTAATCTCTACGCATTTCACCGCTACACTAGGAATTCCACTCTCCTCTCCTGCACTCTAGATAACCAGTTTGGAATGCAGCACCCAAGTTGAGCCCGGGTATTTCACATCCCACTTAATCATCCGCCTACGCTCCCTTTACGCCCAGTAAATCCGGATAACGCTCGCCACCTACGTATTACCGCGGCTTCTGGCACGTAGTTAGC
+
CCCCCGGGGGGGGGGGGGGGGGGGGGGGGGGGGGGGGGGGGGGGFEGGGGGGGGGGGGGGGGGGGGGGGGGGGGGGGGGGGGGGGGGGGGGGGGGGGGGGGGGGGGGGGDGGGGFGGEGGGGGGGGGGFFGGG9;9BFGGGGGFGGGGGGFD8EGGCEGGG@DGGGGG8FGGFEDFFCFGGFGGGFFGFDDF>CE>C7DCFFGFFGFFFFGGEFGG64D>AF==DFFFFG>FBGA<A6BBC?FFGG3?GFD>6>DEG<(-4(>6CE??BF?B?F:2<?1>FFBF(4<ABGBGB<7:?FA).
@M04650:207:000000000-C238N:1:1101:11441:10543 2:N:0:19
GGACTACTGGGGTATCTAATCCTGTTCGCTACCCACGCTTTCGCTCCTCAGCGTCAGTTACAGACCAGAGAGTCGCCTTCGCCACTGGTGTTCCTCCACATATCTACGCATTTCACCGCTCCACGTGGAATTCCACTCTCCTCTTCTGCACTCAAGTCTCCCAGTTTCCAATGACCCTCCCCGGTTGAGCCGGGGGCTTTCACATCAGACTTAAGAAACCGCCTGCGCTCGCTTTACGCCCACTAAATCCGGACAACGCTTGCCACCTACGTATTACCGCGGCTGCTGGCCCGTAGTTAGC
+
CCCCCGGGFGGGGGGGGGGGGGGGGGGGGGGGGGGGGGGGGGGGGGGGGGGGGFGGGFGGGGGGGGGGGGGGGGGGGGGGGGGGGGFFGGGGGGGGGGGGGGGGGGGGGGGGFGGGGGGGGGGGGGGGFFFEGGCGGGCGGFGFAFGGGCGFGDFGFEBEFGGGFFGGGGGGGFGFGFGEGGGGFGGGGGGGGE>5CDGGGFG6BFFFFGGGFG7CC@GGBGFFDFFFFGFB?G>AF:>EGF(16D?BGFFFBFDFG(3::(5>CFF?BF<12CB<GG<>F>9BF?BB>G(774(,4@9)-
@M04650:207:000000000-C238N:1:1101:5696:10577 2:N:0:19
GGACTACCGGGGTTTCTAATCCTGTTTGCTCCCCACGCTTTCGAGCCTCAGCGTCAGTTACAGTCCAGAGAGTCGCCTTCGCCACTGGTGTTCTTCCTAATCTCTACGCATTTCACCGCTACACTAGGAATTCCACTCGCCTCTCCTGCACTCTAGATAACCAGTTTGGAATGCAGCACCCAAGTTGAGCCCGGGTAGTTCACATCCCACTTAACCATCCGCCTACGCTCCCTTTACGCCCAGTAAATCCGGATAACGCTCGCCACCTACTTATTACCGCAGCTGCTGGCCCGGAGTTCGC
+
CCCCCFGGDGGGGGGGGGDGGGGGFGG?FGGGGGGGGGGGGGGGGGGGGGGGGGGGGGGGGEFGGGGGGGGGGGCGDCFFFEGGGGDFFGGGGCGDGGGFGGGGGGGGGGGGGGGGGGGGGGFGCFGGGFGGGFGGGG+@CDGFGGC@CFGFGFCFGGFGGGGGG=FGEFDFFGDFFGGGGGGGGA;@CCFF9EGGD*D>F>;9FGGFB7CC6B+4?31?9<@2>A28;DB26<A>FFGGGF04+193CA>:;)949,((42C09EBB?:)))36)@C:0(9;?0:::>5(*(((4(;)(7
@M04650:207:000000000-C238N:1:1101:23416:10609 2:N:0:19
GGACTACACGGGTTACTAATCCTGTTTGCTCCCCACGCTTTCGAGCCTCAGCGTCAGTTACAGTCCAGAGAGTCGCCTTCGCCACTGGTGTTCTTCCTAATCTCTACGCATTTCACCGCTACACTAGGAATTCCACTCTCCTCTCCTGCACTCTAGATAACCAGTTTGGAATGCAGCACCCAAGTTGAGCCCGGGTATTTCACATCCCACTTAATCATCCGCCTACGCTCCCTTTACGCCCAGTAAATCCGGATAACGCTCGCCACCTACGTATTACCGCGGCTGCTGGCACGTAGTTAGC
+
CCCCCGGGGGGGGG@FGGGGGGGGGGGGGGGGGGGGGGGGGGGGGDGGGGGGGGGGGGGFGGGFGGGGGGGGGGGGGGGGGGGGGGGGEGGGGGGGGGGGGGGGGGGGGGGGGGGGGGGGGGGGCECGGGGGGGGGG?CF=8EFGGFGGGGFGGGGA8EGGGGGGGGCCGGFFGGGGGGGGGFFGGFGGGGGGGGGGGGGGFGFAF*@CGCGE77CFEGGFGFA=F@628>BFGFFF=E<CDFFGFCCFFF>D)9>GFBF;95>DG<:7??:<FB)3*((-7>>483>0579323(-3)).
@M04650:207:000000000-C238N:1:1101:15547:10658 2:N:0:19
GGACTACTGGGGTTTCTAATCCTGTTTGCTCCCCACGCTTTCGAGCCTCAGCGTCAGTTACAGTCCAGAGAGTCGCCTTCGCCACTGGTGTTCTTCCTAATCTCTACGCATTTCACCGCTACACTAGGAATTCCACTCTCCTCTCCTGCACTCTAGATAACCAGTTTGGAATGCAGCACCCAAGTTGAGCCCGGGTATTTCACATCCCACTTAATCATCCGCCTACGCTCCCTTTACGCCCAGTAAATCCGGATAACGCTCGCCACCTACGTATTACCGCGGCTGCTGGCACGTAGTTAGC
+
CCCCCGGGGGGGGGGGGGGGGGGGGGGGGGGGGGGGGGGGGGGGGGGGGGGGGGGGGGGGGGGGGGGGGGGGGGGGGGGGGGGGGGGGGGGGGGGGGGGGGGFBEEDFGGGGGGGGGGGGGGGGGGGGGGGGGGGGDFGGGGGFGEGGGGGFGG,EFGGGGCFGGGGGEGE9DFGGFGGGGGFFFFCGGFF+@ECEDGGGC+;;AFGA5DGFEFGFF4DFFFAAAA9?@GFFFGF4F=GGE;1(;@55DFF;DFG9=;@(0:G0>C<307?<2C?AGD29;B>2(8)48G??(3(4?+::6
@M04650:207:000000000-C238N:1:1101:18269:10664 2:N:0:19
GGACTACAGGGGTTTCTAATCCTGTTTGCTCCCCACGCTTTCGAGCCTCAGCGTCAGTTACAGTCCAGAGAGTCGCCTTCGCCACTGGTGTTCTTCCTAATCTCTACGCATTTCACCGCTACACTAGGAATTCCACTCTCCTCTCCTGCACTCTAGATAACCAGTTTGGAATGCAGCACCCAAGTTGAGCCCGGGTATTTCACATCCCACTTAAAAATCCGCCTACGCTCCCTTTACGCCCAGTAAATCCGGACAACGCTCGCCACCTACGTATTACCGCGGCTGCTGGCACGTAGTTAGC
+
CCCCCGGGGGGGGGGGGGGGGGGGGGGGGGGGGGGGGGGGGGEGGGGGGGGGGGGGGGGGGGGGGGGGGGGGGGGGGGGGGGGGGGGGGGGGGGGGGGGGGGGGGGFGGGGGGGGGGGGGGGGFFGGGGFGGGGGGGGGGGGGFGGGGGGGFGGGGGGFGGFGGGGGGGGDGGGGGFGGGGGGGGGF8,>EGGGGGGGGGGFGFFG>FEGGFFGFFFDGGAF>AAFDB@GFFFDFEFFGGF?(6@C37FFFF(3CD:(68:3D93A41::-4)38<C7<B6>>6913?BG(<?6(.1C)).
@M04650:207:000000000-C238N:1:1101:7225:10670 2:N:0:19
GGACTACTGGGGTATCTAATCCTGTTTGCTCCCCACGCTTTCGAGCCTCAGCGTCAGTTACAGTCCAGAGAGTCGCCTTCGCCACTGGTGTTCTTCCTAATCTCTACGCATTTCACCGCTACACTAGGAATTCCACTCTCCTCTCCTGCACTCTAGATAACCAGTTTGGAATGCAGCACCCAAGTTGAGCCCGGGTATTTCACATCCCACTTAATCATCCGCCTACGCTCCCTTTACGCCCAGTAAATCCGGATAACGCTCGCCACCTACGTATTACCCCGGCTGCGGGCACGTAGTTTGC
+
CCCCCGGGGGGGGGGGGGGGGGGGGGFGGGGGGGGGDEGGGGGCFGGGDGGGGGGGGFGGFF<@FGGGGGGGGFGGGGGGGGGGGGGGFFFEGFEFGCEFGGGDFGFGGGGGGGGFEFGGCFGGGGGGGGGGGGGFD?9@EGGFFDFCGFFBDFFGGGFEGGFGFFFFGDFGFDF3@?@DEEFDECEFG?EGE6E9DFCF79D@+;?ACGCFF>+=A45CAGAD=F>>(7-6(<46A@CFD<<;FD6)CFF9(:3>G60(639(5;?:7?6:?F05C*(-499,(410(*-7:1(.-0)..
@M04650:207:000000000-C238N:1:1101:12061:10672 2:N:0:19
GGACTACTAGGGTTTCTAATCCTGTTTGCTCCCCACGCTTTCGAGCCTCAGCGTCAGTTACAGTCCAGAGAGTCGCCTTCGCCACTGGTGTTCTTCCTAATCTCTACGCATTTCACCGCTACACTAGGAATTCCACTCTCCTCTCCTGCACTCTAGATAACCAGTTTGGAATGCAGCACCCAAGTTGAGCCCGGGTATTTCACATCCCACTTAATCATCCGCCTACGCTCCCTTTACGCCCAGTAAATCCGGATAACGCTCGCCACCTACGTATTACCGCGGCTGCTGGCACGTAGTTAGC
+
CCCCCGGGGGGGAFGGGGGGGGGGGFGGGGGGGGGGGGGGGGGGGGGGGGGGGCFGGGGGGGGGGGGGGGGGGGGGGGGGGFGGGGGGGGFGGGGGGGGGGGGGGGGGGGGGGGGGFGGDGGGGGFGFGGGGGDFFGGGGGGGFGF9?FGGFGGGGCGGCFFCGFFFFEFGGGGGGFFGGGGGGDFCGGGGGGGGGGCAFFFGFF5?FFGFGFCGGFCGGFFD=>AAFFGFFD7?CF2EG@@<@GG?CGFFFFFGFFFF?F@GF3EF?0::?<G0<FF?FF(499?FFFGBGB?<6?7:4:
@M04650:207:000000000-C238N:1:1101:8628:10677 2:N:0:19
GGACTACTAGGGTTTCTAATCCTGTTCGCTCCCCACGCTTTCGAGCCTCAGCGTCAGTTACAGTCCAGAGAGTCGCCTTCGCCACTGGTGTTCTTCCTAATCTCTACGCATTTCACCGCTACACAAGGAATTCCACTCTCCCCTCCTGCACTCTAGATTCGCAGTTTGGAATGCAGCACCCAGGTTGAGCCCGGGTATTTCACATCCCACTTAAAAATCCGCCTACGCGCCCTTTACGCCCAGTAAATCCGGACAACGCTCGCCACCTACGTATTACCGCGGCTGCTGGCACGTAGGTAGC
+
CCCCCGGGGGGGGGGGGGGGGGGCFG9FGGGGGFGGGGDFGGG8FGGFGFEFGGGGEFCCGCFGGGGG,,9FCFGD@EEGGGGGGGGGGGGGGG8AEE<FG?FFGGDFEFGCGGGGEBEGGGGG::FEFFFGGG;5;8=<E=EFEC,@,@EDGCGGFA99+@EGGGG;3DF9DFEGFFG86<D@FGGGCGF?1*5*3C@E7;CA@FFF5FCC6+=+;)496C@D=F?B9D@1178661CFG@D;GG).1;A>0)>3<6>8?2)37E6(4:28?F:6<C1139((-4330C2<(.3.(3-.)
@M04650:207:000000000-C238N:1:1101:3630:10688 2:N:0:19
GGACTACCCGGGTTTCTAATCCTGTTTGCTCCCCACGCTTTCGAGCCTCAGCGTCAGTTACAGTCCAGAGAGTCGCCTTCGCCACTGGTGTTCTTCCTAATCTCTACGCATTTCACCGCTAACCTAGGAATTCCACTCTCCTTCCCTGCACTCTACATAACCGATTTGGAATGCAGCACCCAAGTTGAGCCCGGGGTTTTCACATCCCACTTAAACATCCGCCTACGCTCCCTTTACGCCCAGCATATCCGGATAACGCTCGCCACCTACGTATTACACCGGCCACTGGCACGTAGGTCTC
+
CCCCC@ECEFDGFEGGAFE,C@C-CCE,<<FGGCEGE7FCGFE,C@FFF8FGEGGFED,6C6CCFGE8C,C4:<:+BF7,=C:C7FD,9BFEGFCFGGGGFC9EEGAFFE7C,AAEGC>D7+9<A:<8CDGGGF9E,,6E@+,+@,7@<8@<,,>,AFFFEC+++@=;FGG,AF9,26@,@D+3@@3@CF,A5*****6D7A>E9>*;>DFGEG+;B36*-?(526233<(6,?63+(*<:<0(;+));307?:5)2(1,1279<54:B?0<)3367*)((4((((.5(1(<62(((+.).
@M04650:207:000000000-C238N:1:1101:28835:10731 2:N:0:19
GGACTACTGGGGTATCTAATCCTGTTTGCTCCCCACGCTTTCGCACCTGAGCGTCAGTCTTTGTCCAGGGGGCCGCCTTCGCCACCGGTATTCCTCCACATCTCTACGCATTTCACCGCTACACATGGAATTCTACCCCCCTCTACAAGACTCTAGCTGACCAGTCTTAGATGCCATTCCCAGGTTAAGCCCGGGGATTTCACATCTCACTTAAGTCACCGCCTGCGTGCCCTTTACGCCCAGTCATTCCGATTAACGCTTGCACCCTCCGTATTACCGCGGCTGCTGGCACGGAGTTAGC
+
CCCCCGGGGGGGGGGGGGGGGGGGGGGGGGGGGGGGGGGGGGGGGGGGFGGGGGGGGGCAFCFGGFGGGDGGGGGGGGGGGGGGCGEGGDGGGGFGFEGGGFGGGGGGFGDGGFGGG:CGGGGGGCDGGGGGGCFGG?8FGGGF8BBF,8EFGGGGFFCFGGGGGFGFFDFGGG??FGGG6@8EGFGGGGG5*1*:?CFGGFGFFGGA?7CDE:D783FGDGFF@F>53D2@EGFFFBGGGFFFF7A<FFFB?FD<F09??:FFGGFFFF9:0C4>FGBFF9;>>BF0:GBFF0>>?844.
@M04650:207:000000000-C238N:1:1101:20681:10759 2:N:0:19
GGACTACTAGGGTTTCTAATCCTGTTTGCTCCCCACGCTTTCGCACCTGAGCGTCAGTCTTTGTCCAGGGGGCCGCCTTCGCCACCGGTATTCCTCCACATCTCTACGCATTTCACCGCTACACATGGAATTCTACCCCCCTCTACAAGACTCTAGCTGACCAGTCTTAGATGCCATTCCCAGGTTAAGCCCGGGGATTTCACATCTAACTTAATCAACCGCCTGCGTGCGCTTTACGCCCAGTAATTCCGATTAACGCTTGCACCCTCCGTATTACCGCGGCTGCTGGCCCGGAGTTAGC
+
CCCCCGGGGGGGGGGGGGGGGGGGGGGGGGGGGGGGGGGGGGGGGGGGGFGGGGGGGGGGGGGGGGGGGGGGGGGGGGGFGGGGGGGGGGGGGGGGGGGGGGGGGGGGGGGGGGGGGGGGGGGGGFGGGGGGGGGGGGGGGGGFGGGEFGGFGGGGGGGGGGGGGGGGGGGGGGGGGGGGGGGGGGGGGGGGGGGGDDGGGFGFFGGFFGGGFGGGFEGG0<@D?F(8;31;>*7:FBDEGFFFF>ABGFF(8@C>C19<?BD2CFF11?>B0A74CF?>(69((33:(1(2(2(4<F<44
@M04650:207:000000000-C238N:1:1101:22853:10814 2:N:0:19
GGACTACTGGGGTATCTAATCCTGTTTGCTCCCCACGCTTTCGAGCCTCAGCGTCAGTTACAGTCCAGAGAGTCGCCTTCGCCACTGGTGTTCTTCCTAATCTCTACGCATTTCACCGCTACACTAGGAATTCCACTCTCCTCTCCTGCACTCCAGATAACCAGTTTGGAATGCAGCACCCAAGTTGAGCCCGGGTATTTCACATCCCACTTAATCATCCGCCTACGCTCCCTTTACGCCCAGTAAATCCGGATAACGCTCGCCACCTACGTATTACCGCGGCTGCCGGCACGTAGTTAGC
+
CCCCCGGGCDDGGGGGFGFGGGGGGGGGGGGGGGGGGGCFFGGGFFGGGGGGGGEEEGGGGGGGFGGGGGGFGGGGGGGFGGGGGGGGFFGD<EFGGGGGGGDAFGGGEE:?,@FFGGG>EFEE;FGGGGGGF9FGDDGEGGGFGCDGGGC+,,8@:AFEGGFG?EGGGCDFDADGFDGGCDGGC=D8DFFGGDGGDCFDFFGFC77A@GCG5FFGF?7F97)->ADFDD@>2C4>B2C7FF0(;F?7F4>B059@FDF6@1<93E??B03(8+:AD>((--669?((-5(*(.(.3<--)
@M04650:207:000000000-C238N:1:1101:24481:10867 2:N:0:19
GGACTACTGGGGTTTCTAATCCTGTTTGCTCCCCACGCTTTCGAGCCTCAGCGTCAGTTACTACCCAGAGACCCGCCTTCGCCACCGGTGTTCCTCCTGATATCTGCGCATTTCACCGCTACACCAGGAATTCCAGTCTCCCCTGTAGTACTCAAGTCTGCCCGTATCGCCTGCACGCCCCCAGTTAAGCTGGAGGATTTCACAGACGACGTGACAAACCGCCTACGAGCTCTTTACGCCCAGTAATTCCGGACAACGCTCGCACCCTACGTATTACCGCGGCTGCTGGCACGTAGTTGTC
+
CCCCCGGGGGGGGGGGGGGGGGGGGGGGGGGGGGGGGGGGGGGGGGGGGGGGGGGGGGGGGGGGGGGCGGGGGGGGGGGGGGGGGGGGGGFFGGGGGGGFGGGGGGGGGGGGGGGGGGGGGGGGG?GGDGGGGGGFGGGGGGGFGGFGGGGFGGGGGGGGGGGGGGGGEGGGGGGGGGGGEGGG@ECGFGGGGGGD7F?FFFGFFGGF9DGGDFGGFFGG;GFFFFD5;GBECGFEFFGGG??:7:AAGFFF<EC?G0366159GDB17<?17C>AGG66(47>>BF:>GFGF?<:?9)).
@M04650:207:000000000-C238N:1:1101:7677:10868 2:N:0:19
GGACTACAGGGGTTTCTAATCCTGTTTGCTCCCCACGCTTTCGAGCCTCAGCGTCAGTTACAGACCAGAGAGCCGCCTTCGCCACTGGTGTTCCTCCATATATCTACGCATTTCACCGCTACACATGGAATTCCACTCTCCTCTTCTGCACTCAAGTCTCCCAGTTTCCAATGACCCTCCCCGGTTGAGCCGGGGGCTTTCACATCAGACTTAAGAAACCTCCTGCGCTCGCTTTACGCCCAATAAATCCGGACAACGCTTGCCACATACGTATTACCGCGGCTGCTGGCACTTAGTTAGC
+
CCCCCDG@FGGGCE;F@FGGGGFGEEDFGGGFGGGGG>FCFGGFFGG:BFFFGEGGG@FFDEEFGGGGF8FFFGEGGGGGFGGGGGGFEF=CFFFEGF,<E<,@;4CBFGE?<BFGGGECDFEGFGGGG=<:FEFGFDEEGDDF,4=;?=EFE?DF,=9@D,ADFGAF,E=>=DD88FFEGGCEGG>FGGC9C@CECCCFGFC8FC+AE;D>EFD7A1CC(4=3;A>E(C9BF5)4@?DCE?(19F<>FFF>?DD1<4((34730<(5))4<BC?<EGBFF>FFB67??C0+()))-26)-
@M04650:207:000000000-C238N:1:1101:16571:10919 2:N:0:19
GGACTACCGGGGTTTCTAATCCTGTTTGCTCCCCACGCTTTCGCGCCTCAGCGTCAGTTACAGACCAAAGAGTCGCCTTCGCCACTGGTGTTCCTCCACATCTCTACGCATTTCACCGCTACACGTGGAATTCCACTCTTCTCTTCTGTACTCAAGTTTCCCAGTTTCCAATGACCGTTCGTGGTTGAGCCACGAGATTTCACATCAGACTTAAGAAACCGCCTGCGCGCGCTTTACGCCCAATAATTCCGGACAACGCTCGCCACCTACGTATTACCGCGGCTGCTGGCACGTCGTTAGC
+
CCCCCGGGGGGGGGGGGGGGGGGGGGGGGGGGGGGGGGGGGGGGGGGGGGGGGGGGGGGGGGGGGGGGGGGGGGGGGGGGGGGGGGGGGGGGGGGGGGGGGGGGGGGGGGGGGGGGGGGGGGGGGGGGFFGGGGGGGGGGGGGFGFFGGGGFGGGGGGBFGGGGGGGGGGGGG9FGGDGGGGGGGGGDEFGGGGGGDGGGGFGFFD>FFGGGFGGFFBFGFGFF>FFFFG99@GF<FDDEGF??F7>FFF?>BFGFGF>(33<97C?FFF::?GFAC7(79;B>00:??GFC0:((7;??D
@M04650:207:000000000-C238N:1:1101:22385:10949 2:N:0:19
GGACTACTCGGGTATCTAATCCTGTTTGCTCCCCACGCTTTCGCGCCTCAGTGTCAGTTACAGACCAGAAAGTCGCCTTCGCCACTGGTGTTCCTCCATATCTCTACGCATTTCACCGCTACACATGGAATTCCACTTTCCTCTTCTGCACTCAAGTCTCCCAGTTTCCAATGACCCTCCACGGTTGAGCCGTGGGCTTTCACATCAGACTTAAGAAACCACCTGCGCGCGCTTTACGCCCAGTAATTCAGATTAACGCTTGCACCCTCCGTATTACCGCGGCTGCTGGCACGGGTGTAGC
+
CCCCCGGDGGGGGGGGGGGGGGGGGGGGFGAGGGGGGGGFGGGEGG@CFGF<FFGGGFFFGGGGGECGDFEFEGGDGEGGGGGGGGGGGGGGGGGGGGCFGFGGGGGGGGGGGGGGGGGGGGGGGGGGGGGGGCGGGFGGGFFFGG9DFGGFGGGFEF,;@FFGDFC;,CDD?FE8DFGEG:EEGCEGGGGDGDEGGGEFFAF9<FGF9?D7=DCD@)=C)@22>FADFG91>GFCADGFC?F4CC?9@+;31@CEG;1(:<F3D66:?B9<<@>2<>4,96(-3().474?:((((2...
@M04650:207:000000000-C238N:1:1101:27717:10964 2:N:0:19
GGACTACCGGGGTTTCTAATCCTGTTTGCTCCCCACGCTTTCGAGCCTCAGCGTCAGTTACAGTCCAGAGAGTCGCCTTCGCCACTGGTGTTCTTCCTAATCTCTACGCATTTCACCGCTACACTAGGAATTCCACTCTCCTCTCCTGCACTCTAGACTTCCAGTTTGGAATGCAGCCCCCAGGTTGAGCCTGAGTATTTCACATCCCACTTAAAAATCCGCCTACGCTCCCTTTACGCCCAGTAAATCCGGACAACGCTCGCCACCTACGTATTACCGCGGCTGCTGGCACGTAGTTAGC
+
CCCCCGGGGGGGEGGGGGGGGGGGGGGGGGGGGGGGGGGGGGGGGGGGFFGGGGGGGGGGGGGGGGGGGGGEGGGGGGGGGGGGGGGGFEGGGGGGGGGFGFEEDGEGGGGFGGGGGGGGGFFGFFGGGGGGGGGGGGGGD8FFGGGF<FFFGGGGFFCFGFGGGGGFDGGFGGGDGFEGGGGFFAFFGGGGGG?BCFEGGFGFFGG9=DFFFCFGFFGG2C>=@F2DDGFDBGF8CDEGD8=6CGFFFFF6<5D6C90<F9<BDGF7224:?C2<F><6>BFFFF048C1344?6-<<B9
@M04650:207:000000000-C238N:1:1101:8276:10982 2:N:0:19
GGACTACTCGGGTTTCTAATCCTGTTTGCTCCCCACGCTTTCGCACTTGAGCGTCAGTATATTCCCAAGGGGCTGCCTTCGCCTTCGGTATTCCTCCACATCTCTACGCATTTCACCGCTACACGTGGAATTCTACCCCTCCCTAAAATACTCTAGCGACCCAGTATGAAATGCTATTCCTAGGTTAAGCCCAGGGCTTTCACATCCCACTTAATCATCCGCCTACGCTCCCTTTACGCCCAATAAATCCGGATAACGCTCGCCACCTACGTATTACCGCGGCTGCTGGCACGTAGTTAGC
+
CCCCCFGGGGGGGGCGGGGGGGGGGGGGGGGGGGGGGGGGGGGGGGGGGGGGGGGEGGGGGGGGGGGGGGGGGGGGGGEFGGGGGGGGGGGGGGA<EEFGGGGGGGGGGGGGGGGGGGGGGGGGGGGGGGDGGGGFGGGECDGFGGGGGGG;@FE8FGGEGGFGGGGGGGGGFCC;FGGGFEGFFGGGGFGGFFFCGGGCCAFFFGGFFGFFEGCGF7DCDFDD@?@;(8>BDFFEFFGGD;@DGGF<FF>@;EGEF<2(43>>GC<<BBF?<G7AEG<9B3>6660::7:+((((4C6)-
@M04650:207:000000000-C238N:1:1101:5985:10992 2:N:0:19
GGACTACTGGGGTTTCTAATCCTGTTCGCTCCCCACGCTTTCGAGCCTCAGCGTCAGTTACAGTCCAGAGAGTCGCCTTCGCCACTGGTGTTCTTCCTAATCTCTACGCATTTCACCGCTACACTAGGAATTCCACTCTCCCCTCCTGCACTCTAGATTCCCAGTTTGGAATGCAGCACCCAGGTTGAGCCCGGGTATTTCACATCCCACTTAAAAATCCGCCTACGCTCCCTTTACGCCCAGTAAATCCGGCAAACGCTCGCCACCGACGTATTACCTCGGCTGCTGGCACTGAGTTAGC
+
CCCCCGGGGGGGGGGGGGGGGGFFGGGGGGGGGGGGGCGGGGGGGGGGGGGGGGGGGGGGGGFGGGFDGGGGFGEEGGGGGGGGGGGGGGGGGGGGGGGGGE>FCFGGGGGGGG<EGGGGGGGGGGGFFFGFFCFFCDGGFGG@8EFFGGGFGFDA;DFGDFEDFGDGGGGGDGGGGFFCGGGFGGGG?GGG>E5EGGF;C+@9FG4A3DFFECFGABGGAG@>9?@F9D@5BCA3+4CEC0?=+:?5CA:@0)1=GBFB<9D>3C0((4(-(246C>)58(23(-).(C(3((.).<))6
@M04650:207:000000000-C238N:1:1101:19757:11010 2:N:0:19
GGACTACTAGGGTATCTAATCCTGTTTGCTCCCCACGCTTTCGAGCCTCAGCGTCAGTTACAGTCCAGAGAGTCGCCTTCGCCACTGGTGTTCTTCCTAATCTCTACGCATTTCACCGCTACACTAGGAATTCCACTCTCCTCTCCTGCACTCTAGATAACCAGTTTGGAATGCAGCACCCAAGTTGAGCCCGGGTATTTCACATCCCACTTAATCATCCGCCTACGCTCCCTTTACGCCCAGTAAATCCGGATAACACTCGCCACCTACGTATTACCGCGGCTGCTGGCCCGTAGTTAGC
+
CCCCCGGGGGGGGGGGGGGGGGGGGGGGGGGGGGGGGGGGGGGGGGGGGGGGGGGGGGGGGGGGGGGGGGGGFFGGGGGGGGGGGGGGGGGGGGGGGGGGGGGGGGGFGGGGGGGGGGGGGEGGGGGGGGGGGGGGGGFGGGGFGGGGGGGFGGGGGEGGGGFGGGGF@EGFGGGGGGGFEGFGGGGGGGGFC>C9C?FGF?FFFGFFFGCFFGDGFCGGAGFFDFFFFGFFFFFEF=EFGD0=FGCCCFEFFFGAG).),6DFCC<@:?1:?C?ACD:>BBFBFF0:BE(53;B?4F))6
@M04650:207:000000000-C238N:1:1101:8464:11025 2:N:0:19
GGACTACTAGGGTTTCTAATCCTGTTCGCTCCCCACGCTTTCGAGCCTCAGCGTCAGTTACAGTCCAGAGAGTCGCCTTCGCCACTGGTGTTCTTCCTAATCTCTACGCATTTCACCGCTACACTAGGAATTCCACTCTCCTCTCCTGCACTCTAGATAACCAGTTTGGAATGCAGCACCCAAGTTGAGCCCGGGTATTTCACATCCCACTTAATCATCCGCCTACGCTCCCTTTACGCCCAGTAAATCCGGATAACGCTCGCCACCTACGTATTACCGCGGCGGCTGGCACGTAGTTAGC
+
CCCCCGGFGGGGGGGGGGGGGGGGGGGGGGGGGGGEGGGGGGGGGG7ECFGGGGGGGCGGGGGGDGGGGGGGGGGGGC7FFGGGGGGG?FC=FFGEGGGGDGGGGGGGGGECF9AF<FGGGGGGDFGGF<AAEFFFGFGGF=@9FGGGGGGFGFGFGGGF?FDGDCFGGGGGGFFFG6=DEGGD3EDDEEFGEGGGDC9EEFC@@GFACFCFEG@FFCFFDGF@DA9;5D29>GFF+5;CF8?EFFE):AB><>G<C<0(39C9DG10>:?37F0A<F<>BFB((,(3::(013,(-+.).
@M04650:207:000000000-C238N:1:1101:25408:11058 2:N:0:19
GGACTACTCGGGTATCTAATCCTGTTTGCTCCCCACGCTTTCGCGCCTCAGTGTCAGTTACAGACCAGAAAGTCGCCTTCGCCACTGGTGTTCCTCCATATCTCTACGCATTTCACCGCTACACATGGAATTCCACTTTCCTCTTCTGCACTCAAGTCTCCCAGTTTCCAATGACCCTCCACGGTTGAGCCGTGGGCTTTCACATCAGACTTAAGAAACCACCTGCGCGCGCTTTACGCCCAATAATTCCGGATAACGCTTGCCACCTACGTATTACCGCGGCTGCTGGCACGTAGTTAGC
+
CCCCCGGGGGGGGGGGGGGGGGGGGGGGGGGGGGGGGGGGGGGGGGGGGGFCFGGGGGGGGGGFGGGGGGGGGGGGGGGGGGGGGGGGGGGGGGGGG@EGEFGGGGGGGGGGGGGGGGGGGGGG@FGGGGGGGGGGFGGFGGGFGFDGGGGFGFFGGFAF9FGGGGGGGGGFG9FDD=FCFFGGGGGG?FG69CEGGFFCFFGF+7CAEGGGCCC:=4EGFGFF=4)?=D@@>CFFF@GGGFF@G:CFGFFF0>D<419BFFGFFGFBF?BFFGFAGF:6>9;((4))4C0CBFB2(<6).
@M04650:207:000000000-C238N:1:1101:17318:11078 2:N:0:19
GGACTACAGGGGTATCTAATCCTGTTTGCTCCCCACGCTTTCGAGCCTCAGCGTCAGTTACAGTCCAGAGAGTCGCCTTCGCCACTGGTGTTCTTCCTAATCTCTACGCATTTCACCGCTACACTAGGAATTCCACTCTCCTCTCCTGCACTCTAGATAACCAGTTTGGAATGCAGCACCCAAGTTGAGCCCGGGTATTTCACATCCCACTTAATCATCCGCCTACGCTCCCTTTACGCCCAGTAAATCCGGATAACGCTCGCCACCTACGTATTACCGCGGCTGCTGGCACGTAGTTAGC
+
CCCCCGGGGGGGGGGGGGGGGGGGGGGGGGGGGGGGGGGGGGGGGGGGGGGGGGGGGGGGGGGGGGGGGGGGGGGGGGGGGGGGGGGGGGGGGGGGGGGGGGGGGGGGGGGGGGGGGGGGGGGGGGGGGGGGGGGGGFGGGGGFGGGGGGGFGGGGGGGGGGGGGGGGGGGGGGGGGGGGGGGGGGGGGGGGGGD9CFGGGFGF9FGFFGGGFGGGFFGGFGFFFFFFFGFFFGFFFFGGG<04CCEFGFFFFFGFG;BFFFGFCE?BFFFF?F?FGG:;06>B11:8>GFGFFFF:FB26
@M04650:207:000000000-C238N:1:1101:11402:11089 2:N:0:19
GGACTACAAGGGTATCTAATCCTGTTTGCTCCCCACGCTTTCGAGCCTCAGCGTCAGTTACAGTCCAGAGAGTCGCCTTCGCCACTGGTGTTCTTCCTAATCTCTACGCATTTCACCGCTACACTAGGAATTCCACTCTCCTCTCCTGCACTCTAGATAACCAGTTTGGAATGCAGCACCCAAGTTGAGCCCGGGTATTTCACATCCCACTTAATCATCCGCCTACGCGCCCTTTACGCCCAGTAAATCCGGATAACGCTCGCCACCTACGTATTACCGCGGCTGCTGGCACGTAGTTAGC
+
CCCCCGGGGGGGGGGGGGGGGGGGGGGGGGGGGGGGGGGGGGGFGGGGGGGGGDGGGGGGGGGGGGGGGGGGGGGGGGGGGGGGGGGGGGGGGGGGGGCFGGGGGGGGGGGEGGGGGGGGGGGG;FGGGGFGGGGGGGGGGGGFGGGGGGGFGGGGG8DFGFFGDEFFCEGFGFGGFCDDEFEFGDGGGGGGGGGEGDFGGFGF+;DF@G>FEGGGFEGGACA=AA<4(:=BFGFEFFGGGDFFGGFFGFFF?=DEF<0724/2C82?B?FBFFB4<*129B0>BF??>EBE<B0<<E<A4
@M04650:207:000000000-C238N:1:1101:21201:11090 2:N:0:19
GGACTACTAGGGTTTCTAATCCTGTTTGCTCCCCACGCTTTCGAGCCTCAGCGTCAGTTACAGACCAGAGAGTCGCCTTCGCCACTGGTGTTCTTCCTAATATCTACGCATTTCACCGCTACACTAGGAATTCCACTCTCCTCTCCTGCACTCAAGTCCTACAGTTCCAAAAGCTTACTACGGTTGAGCCGTAGCCTTTCACTTCTGGCTTGAAAGACCGCCTACGCACCCTTTACGCCCAGTAAATCCGGATAACGCTCGCCACCTACGTATTACCGCGGCTGCTGGCACGTAGTTAGCC
+
CCCCCGGGGGGGGGGGGGGGGGGGGGGGGGGGGGGGGGGGGGGGGGGGGGGGGGGGGGGGGGGGGGGGGGGGGGGGGGGGGGGGGGGGGGGGGGGGGGGGGGFGGGGGGGGGGGGGGGGGGGGFGGGGGGGGGGGGGGGGGGGFGGGFGGGFGGGGGGGGGGGFGGGGGGGGF8DFDGGGGGCFGGFFGGGGGGFGGGGFFFCCFGFFFGGCC5CFFFGGFGFFFFF>9D2=DCA=DFGG*2=EGGEFGFE0::FFD;;D>993DG:?FF:<AE:>FC4,(991?>?F<0<563<242445
@M04650:207:000000000-C238N:1:1101:9282:11123 2:N:0:19
GGACTACCAGGGTATCTAATCCTGTTTGCTCCCCACGCTTTCGAGCCTCAGCGTCAGTTACAGTCCAGAGAGTCGCCTTCGCCACTGGTGTTCTTCCTAATCTCTACGCATTTCACCGCTACACTAGGAATTCCACTCTCCTCTCCTGCACTCTAGATAACCAGTTTGGAATGCAGCACCCAAGTTGAGCCCGGGTATTTCACATCCCACTTAATCATCCGCCTACGCTCCCTTTACGCCCAGTATATCCGGATAACGCTCGCCACCTACGTATTACCGCGGCTGCTGGCACGTCGTTAGC
+
@@<CCGGFFG;EFGGGGGGGGGGGGGGGGGGFGGGGGGGGGGGGGGGGGFEGGGCC@FFFGGFGGGGGGFFGFGGGGGGGFGGGGGFGGGGGGGGFGGFFGGGGGGFFGEGGGGGGGCCDGGFGGGGFFGGGFGGGGGGGGGGFGFFGGGGFGGGGAEGGEGF?GFGGGGGGGGGFFFGGC=E@FG,,,D@EC7EEGGGGGFGFFGGFEGGGFFFGAEGGDGD>DFA>9CBFDGF4@@DGF@06CGFFGF:;1:3@F6@?<9G9<C<:>?BF?GF<CC(60222(473:E2?03((4?::<
@M04650:207:000000000-C238N:1:1101:8926:11146 2:N:0:19
GGCCTCCCCGGGTTTCTAATCCTGTTTGCTCCCCACGCTTTCCAGCCTCAGCGTCAGTTACAGACCAGAGAGCCGCCTTCGCCACTGGTGTTCCTCCATATATCTACGCATTTCACCGCTACACATGGAATTCCACTCTCCTCTTCTGCACTCTAGTCTCCCAGTTTCCAATCACCCTCCCCGCTTGACCCGGGGGCTTTCACATCTGACTTACGAACCCGCCTGCGCTCGCTTTACGCCCCATAAATCCGGACAACTCTTTCCACCTCCTTTTTACCGCGCCGCCTGCCACGTATTTAGC
+
-A-AC,C@6@@@FG><F9@EEFC-EF<<@EF8C:CFCBFCC5,CCFGGGGGGC@FG@FC,<,6@EFGG,,@C@E:FCFFFE===C<<,CFFF5F;<F=D<,<>ED,CF@+BC?9FFF7>++84EFGF<FCA=AEGGG?D,>==FF9DEGAEFG,3D=9EFFD8?FFAFC,7D+,@=DGFCC=E7F:8D,,@7****27F@D6BAA6++*:77)+2<A(:*(9218)6)(7(3:G).=0CC:04<*244>67>()9(*)).4)26*<(.((())3.(3:819((,(411(*)3(4?),<)62
@M04650:207:000000000-C238N:1:1101:9414:11150 2:N:0:19
GGACTACTCGGGTTTCTAATCCTGTTCGCTCCCCACGCTTTCGAGCCTCAGCGTCAGTTACAGTCCAGAGAGTCGCCTTCGCCACTGGTGTTCTTCCTAATCTCTACGCATTTCACCGCTACACTAGGAATTCCACTCTCCTCTCCTGCACTCTAGATACTCAGTTTGGAATGCAGTACTCGGGTTGAGCCCGGGTATTTCACATCCCACTTAATCATCCGCCTACGCTCCCTTTACGCCCAGTAAATCCGGATAACGCTCGCCACCTACTTATTCCCGCGGCTGCTGTCCCGTAGTTAGC
+
@9<BCGGGGGEDFGGGGGGGGGGDGGGGGGGGGGGGGGGGGGGFGGGGGGGGGGGGGGGGGGFGGGGDGFFGGGGGGGGGDGG7FGGGGGGGGGGGGGGGGGGGGFFFGEGGGGGGG>EDGGGGFFGGGGGGGFAFGGGGGFGFGGG8FFGFFF9E@@EFFGG?GGGCE8DF6DCDGGGGG7B8FE>CDGGF9>E@DGGGGFG6B>FABGGGE7CCAECG9C4>DFFFDGFFFGF48<GEF(:@GCCCGF>9?E3>G09;1;C>*;032>)<2<-)+9(4-202(3:>)3)3231(4<4>9
@M04650:207:000000000-C238N:1:1101:18089:11154 2:N:0:19
GGACTACAAGGGTTTCTAATCCTGTTTGCTCCCCACGCTTTCGAGCCTCAGCGTCAGTTACAGTCCAGAGAGTCGCCTTCGCCACTGGTGTTCTTCCTAATCTCTACGCATTTCACCGCTACACTAGGAATTCCACTCTCCTCTCCTGCACTCAAGTCCTACAGTTCCAAAAGCTTACTACGGTTGAGCCGTAGCCTTTCACTTCTGGCTTGAAAGACCGCCTACGCACCCTTTACGCCCAGTAATTCCGGATAACGCTAGCCCCCTACGTATTACCGCTGCTGCTGGCACCTAGTTAGCC
+
CCCCCGGGGGGGGGGGGGGGGGGGGGGGGGGGGGGGGGGGGGGGGGGGGGGGGGGGGGGGGGGGGGGGGGFFFGGGGGGGGGGGGGGGGGGGGGGGGGGGGGGFGGGGGGGGGGGGCFGGGGGGCFGGFEFGGFGGGGGGGGGFGGGGGGGFGGGFFFGGGGG?FFDGCFC@DFFGFDF,@CEDF@EFGG8:?6DGGGGCGF;+9@<A@?F78D+<A5EDAD)):5(6>G@=DGFE41C@*3;9C+6)30:37AFF<@(,.,7:CG90011,4CAAF<>(-43><?076*.*(.,).+)).
@M04650:207:000000000-C238N:1:1101:14114:11157 2:N:0:19
GGACTACCAGGGTTTCTAATCCTGTTCGCTCCCCACGCTTTCGAGCCTCAGCGTCAGTTACAGTCCAGAGAGTCGCCTTCGCCACTGGTGTTCTTCCTAATCTCTACGCATTTCACCGCTACACTAGGAATTCCACTCTCCCCTCCTGCACTCTAGATAACCAGTTTGGAATGCAGCACCCAAGTTGAGCCCGGGTATTTCACATCCCACTTAATCATCCGCCTACGCTCCCTTTACGCCCAGTAAATCCGGATAACGCTCGCCACCTACGTATTACCGCGGCTTCTGGCACGTAGTTAGC
+
CCCCCGGGGGGGGGGGGGGGGGGGGGGGGGGGGGGGGGGGGGGGGGGGGGGGGGGGGGGGGGGGGGGGGGGGGGGGGGGGGGGGGGGGFGGGGGFGGGGGGGGGGGGGGGGFGGGGGGGGGGGGGGGGFEFGGGGGGGGGGGC?CGGGGGGFGGGG9FAGGGGGGGFGGGGGGGGGGGGFGGCGG9DGGGGFGGGGGFGGGFGFFGGFFGGGFGGDCEGGFGFFFFFEFGFFFGFEF@GFGFFFG7CEGFFFDFGFFD>(49D;5CB?FFFFFGFFGF<;>BF((.6A)C:90:(8?FDA<
@M04650:207:000000000-C238N:1:1101:15781:11164 2:N:0:19
GGACTACTAGGGTTTCTAATCCTGTTTGCTCCCCACGCTTTCGAGCCTCAGCGTCAGTTACAGTCCAGAGAGTCGCCTTCGCCACTGGTGTTCTTCCTAATCTCTACGCATTTCACCGCTACACTAGGAATTCCACTCTCCTCTCCTGCACTCTAGATAACCAGTTTGGAATGCAGCACCCAAGTTGAGCCCGGGTATTTCACATCCCACTTAAAAATCCGCCTACGCTCCCTTTACGCCCAGTAAATCCGGACAACGCTCGCCACCTACGTATTACCGCGGCTGCTGGCACGTAGTTATC
+
CCCCCGGGGGGGGGGGGGGGGGGGGGGGGGGGGGGGGGGGGGGGGGGGGGGGGGGGGGGGGGGGGGGGGGGGGGGGGGGGGGGGGGGGGGFGGFGGGGGGGGGGGGGGGGGGGGGFFGGGGGGGGGGGGGGGGGGGGGFGGGGFGGGGGGGFGGGGGGGGGGGGFGGGGGGGGGGGGGGGGGGGGGGFGGGGGGGGGGGGGFFFFGGA=GDGEGGGFDGGFGFFFFDDDGFDDFA*==EGGD=EGGFCFFFFFFG;FB97<;D>58::?FFFBGFFGG?99>B>BFFF.=<F??744F4).
@M04650:207:000000000-C238N:1:1101:25953:11173 2:N:0:19
GGACTACCAGGGTATCTAATCCTGTTTGCTCCCCACGCTTTCGAGCCTCAGCGTCAGTTACAGTCCAGAGAGTCGCCTTCGCCACTGGTGTTCTTCCTAATCTCTACGCATTTCACCGCTACACTAGGAATTCCACTCTCCTCTCCTGCACTCTAGATAACCAGTTTGGAATGCAGCACCCAAGTTGAGCCCGGGTATTTCACATCCCACTTAATCATCCGCCTACGCTCCCTTTACGCCCCGTAAATCCGGATAACGCTCGCCACCTACGTATTACCGCGGCTGCTGGCCAGTAGTTACC
+
CCCCCGGFGGGCFGDGFGGGGGGFGGGGDFGGGGGGGGGGGGGFGGGGGGGGGGGGGGGGGGGGGGGGGGGGGGGGGGGGFEGFEGGCEGEGGGGGGGGGGGGGGGGGG7BFGGGGFGGGGGGGGCGGGGGGGGGGGGGGGGGFGGG8FGGFGGA8F;DF8FGGECDFGDFGGGGGG?FGGDCCDFEGGF8A97C1=CFEG6FFCFFFFC5C58;++*>?AGFFAAAB>DFFFF;;F@DCC((6):;?7AB61./7660((->;75:748:?2:8)0:(290(21:::?C1+,5<2)<:)-
@M04650:207:000000000-C238N:1:1101:23468:11173 2:N:0:19
GGACTACTGGGGTTTCTAATCCTGTTTGCTCCCCACGCTTTCGAGCCTCAGCGTCAGTTACAGTCCAGTAACCCGCCTTCGCCATCGGTGTTCTTCCTAATCTCTACGCATTTCACCCCTACACTAGGAATTCCACGCTCCTCTCCTGCGCTCAAGCCTTACAGTTCCAAAAGCTTACTCCGGTTTGGCCCTTGCCCTTTCCCTCTCTCCTTACAGTCCGCCCACCCACCCTCTTCGCCCCGTAATTTCCGGTAACGCGCGTCCCCCACCCGTTACCCCGCCTCCTGGCCCCCGGGTGTAC
+
CCCCCGG,FGGGG+CFGGGGGG,FGG<FGGGGGGGGGGGGGGG8FFGGFFG8FGGGG6,CF,6,CFGG,6,,,,@FGG,EFGGG,,BCFGGGG9DGGGFGGGGGGGGG+CCFCFGG<,@DBEGGFFGGGGGGGGGC8++@EFGFG@,@,+@?>>EF9==,3ADFGFGC,,,@+39EG?,31+3+@+++,;8*,1,A*;C,20,49F7***=+**+2+*>*(2((()()-/68(=+))6=CF(,,**)1+1)(-514*--(((1(**,(,,((-2,,+9-461(((()((*(*(,,((*().
@M04650:207:000000000-C238N:1:1101:8787:11174 2:N:0:19
GGACTACTGGGGTTTCTAATCCTGTTTGCTCCCCACGCTTTCGAGCCTCAGCGTCAGTTACAGTCCAGAGAGTCGCCTTCGCCACTGGTGTTCTTCCTAATCTCTACGCATTTCACCGCTACACTAGGAATTCCACTCTCCTCTCCTGCACTCAAGTCCTACAGTTCCAAACGCTTACTACGGTTGAGCCGTAGCCTTTCACTTCTGGCTGGAAAGACCGCCTACGCACCCTTTCCGCCCAGTAATTCCGGATAACCCTGTCCCCCTACGTCTTACCGCCGCTGCTTGCACGTAGGTAACC
+
CCCCCGGGFGGDGGGGGGGGGFGGGGFGGGFFGDEECFGGGGG8FDGFGGGGGGGCCDF9,@6EF<AFFGEFFFGDCGGGGDFGCGGFCFGEGGDEGFFGGGGGGGCDEGGCFGFDBFEGGGGF;=CFGFGGGDFCA,EFGFGFDEDDE8EFG=@DE,,@DGGGGF:=;ED+=F888=,,@>BFFFDFC7+;+AEFGGG9>FFFFGC8C5*35C?CA2</215(3>=4(258DG+))(=C<33>:7??FFA063C)*(((),*)1:90((,((2.)3*-(3(,(4.).(+)/.(((-+).5
@M04650:207:000000000-C238N:1:1101:20290:11193 2:N:0:19
GGACTACCGGGGTTTCTAATCCTGTTTGCTCCCCACGCTTTCGAGCCTCAGCGTCAGTTACAGTCCAGAGAGTCGCCTTCGCCACTGGTGTTCTTCCTAATCTCTACGCATTTCACCGCTACACTAGGAATTCCACTCTCCTCTCCTGCACTCTAGATAACCAGTTTGGAATGCAGCACCCAAGTTGAGCCCGGGTATTTCACATCCCACTTAATCATCCGCCTACGCTCCCTTTACGCCCAGTAAATCCGGATAACGCTCGCCACCTACGTATTACCGCGGCTGCTGGCACTTAGGTAGC
+
CCCCCGGGGGGGGFGGGGGGGGGGFGAFFGGGGGGGGGGGGGGCFGGGGEFGGGGGGGGGGGGFGGGGGGGFFGGGGGG@EGGGGGGGFGGGGGGGGGGGG9DGGGEGCGEGGGGGGGGGGGGGFGFGEGGGGGGGGC=?FFFFGDDFDE=?DGDA9DFCDFFGGFFGG8DDFGGGFGCEEFCCG9;EGGGGGDC@>C;E7BGFFGG6>FFGF:=+=6:D)?@DDF@EDDBF@EA4A28<F@0/@F)7CF>6<:34;(36(,>93C:3,41.,<5<F>(,3((((4>>:EFG0,.-)3.).
@M04650:207:000000000-C238N:1:1101:11764:11204 2:N:0:19
GGACTACTGGGGTTTCTAATCCTGTTCGCTCCCCACGCTTTCGTTCCTCAGCGTCAGTTACTGCCCAGAGACCCGCCTTCGCCACCGGTGTTCCTCCTGATATCTGCGCATTTCACCGCTACACCAGGAATTCCAGTCTCCCCTACAGCACTCAAGTCTGCCCGTATCGCCTGCACGCCCACAGTTAAGCTGCGGGATTTCACAAACGACGCGACAAACCGCCTACGAACTCTTTACGCCAAATAAATCCGGATAACGCTCGCCACCTACGTATTACCGCGGCTGCTGGCACGTACTTACC
+
CCC@@FEGGGGGGFFEFFFACFGGGGCC7BF:,CFGEFG@FECEFCECA<E,@CFEG@<C@FAFFGGGGGCF@FE7FGEG@,B,6FCEF=FFAFFDFGFGGFC9EFDGD:FFGFGAFDGGGCF=FFGCGGG8?FDGGGGE98A?FBFFGFC;,>B3DFGF8>=@FEFFEGEGC@:C6C*@*@B:7=E;<9EGGCEEG?ACFB984<F;2C<D93)/8=GC9DF2(.(<?C1).<@B=4*:*442CF9AF4>0<EGFG?012,>2**4<BBFB2C:4+:1223(46<)5(A?C04:((<6).
@M04650:207:000000000-C238N:1:1101:7304:11217 2:N:0:19
GGACTACCGGGGTTTCTAATCCTGTTCGCTCCCCACGCTTTCGAGCCTCAGCGTCAGTTACAGTCCAGAGAGTCGCCTTCGCCACTGGTATTCTTCCTAATCTCTACGCATTTCACCGCTACACTAGGAATTCCACTCTCCTCTCCTGCACTCTAGATACTCAGTTTGGAATGCAGTACTCGGGTTGAGCCCAAGTATTTCACATCCCACTTAAGTATCCGCCTACGCTCCCTTTACGCCCAGTAAATCCGGATAACGCTCGCCACCTACGTATTACCGCGGCTGCTGGCACGTAGTTAGC
+
CCCCCGGGGGGGGGGGGGGGGGGGGGGGGGGGGGGGGGGGGGGGGGGGGGGGGGGGGGGGGGGGGGGGGGGGGGGGGGGGGGGDGGGGGGGGGGGGGGGGGGGGGGGGGGGEGFGGGGGGGGGGGGGGGGGGGGGGGGGGF?CFGGGGGGCFGGGFDFGGGGGGGGGGGGFGGGGGGGGGGGGGGGGGGDGFGFFGFFGGGFGFAFCFFGF>CFGGFEFFFG2>DFFFFGFDDFFFFFGGE11@GF<?GFFF@F:@G(3361D63EFF:BB?DF09EFFFFF9(46:?FD0<(4(33<2:6
@M04650:207:000000000-C238N:1:1101:16559:11227 2:N:0:19
GGACTACACGGGTATCTAATCCTGTTTGCTCCCCACGCTTTCGAGCCTCAGCGTCAGTTACAGTCCAGAGAGTCGCCTTCGCCACTGGTGTTCCTCCTAATATCTACGCATTTCACCGCTACACTAGGAATTCCACTCTCCTCTCCTGCACTCAAGTCCTACAGTTCCAAAAGCTTACTACGGTTGAGCCGTAGCCTTTCACTTCTGGCTTGAAAGACCGCCTACGCTCCCTTTACGCCCAGTAAATCCGGACAACGCTCGCCACCTACGTATTACCGCGGCTGCTGGCCCGTAGTTACCC
+
CCCCCGGGGGGGGGGGGGGGGGGGGGGGGGGGGGGGGGGGGGGGGGGGGGGGGGGGGGGGGGGGGGGGGGGGGGGGGGGGGGGGGGGGGGGGGGGGGGGGGGGGGGGGGGGGGGGGGGGGGGGGGGGGGFGGGGEGEGGGGGGFGGGGGGGFGGGGGGGGGGGGGGGFGGGGGGGGGGGFGEEGGEDFFFBGC>FGGGGG7EGAFFFFFGGCCFFCA<=?ADD=3?@?@GBFEGFE)6EG7=E9C7E?C>>?BD58931:7>G0DF08??<B4<6<F501,9>4(44(474*441:A:)6:
@M04650:207:000000000-C238N:1:1101:12516:11230 2:N:0:19
GGACTACCGGGGTATCTAATCCTGTTTGCTCCCCACGCTTTCGAGCCTCAGCGTCAGTTACAGTCCAGAGAGCCGCCTTCGCTACTGGTGTTCCTCCTAATATCTACGCATTTCACCGCTACACTAGGAATTCCACTCTCCTCTCCTGCACTCAAGTCCTACAGTTCCAAAAGCTTACTACGGTTGAGCCGTAGCCTTTCACTTCTGGCTTGAAAGACCGCCTACGCACCCTTTACGCCCAGTAATTCCGGATAACGCTAGCCCCCTACGTATTACCGCGGCTGCTGGCACGTGGTTAGCC
+
CCCCCGGGGGGGGGGGGGGGGGGGGGGGGGGGGGGGGGGGGGGGGGGGGGGGGGGGGGFGGGGGGGGGGGGGGGGGGGGGGGGGGGGGGGFGGGGGGGGGGGGGGGGGGGGGGGGGGGGGDFFGGGGGGGGGGGGGGGGGGGGFGGGGGGGFGGGGGGGGGGGGGGGGGGGGGGGGFFGGGGGGGGGGGGGGGDFFGGGGGFGFFGGF9>7CDFGGFBDC@D@@FFF>BGFFF+8;BDEGF7=F+;6.1=B?:>*8C78(-3239C041:32<<<A+*-7(36((,54:*47(((,2<4<:
@M04650:207:000000000-C238N:1:1101:11904:11239 2:N:0:19
GGACTACTGGGGTTTCTAATCCTGTTTGCTCCCCACGCTTTCGTGCCTCAGCGTCAGTTACAGTCCAGAGAGCCGCCTTCGCTACTGGTGTTCCTCCTAATATCTACGCATTTCACCGCTACACTAGGAATTCCACTCTCCTCTCCTGCACTCAAGTCCTACAGTTCCAAAAGCTTACTACGGTTGAGCCGTAGCCTTTAACTTCTGGCTTGAAAGACCGCCTACGCACCCTTTACGCCCAGTAATTCCGGATAACGCTAGCCCCCTACGTATTACCCCGCCTGCTGGCACGTAGTTAGCC
+
CCCCCGGGGGGGGGGGGGGGGGGGGGGGGGGGGGGGGGGGGGGFGGGGGGGGGGGGGFGGFFGGGGGGGGGDGGGGGDGGGGGGGGGGFGGGGGGGGFDGGGGGGGGGEGGGGGGGGGGGGGGGGGGGGGFGGGGGGGGGFGGFGGFGGGGFFFGDCFGCGGGDFGFFGGGGGGFGGGGGGGGGDGGGGFCE:ECCGCFGGFGF>>GFFG*@@F<8*:CG29@FFFB)5C@==88)018F@;@E+;6<:AD;DFG<C76:2(C?GG>:4282:84A+*(4,-:082421*,1,.4:2<69.
@M04650:207:000000000-C238N:1:1101:15748:11248 2:N:0:19
GGACTACTGGGGTATCTAATCCTGTTTGCTCCCCACGCTTTCGAGCCTCAGCGTCAGTTACAGTCCAGAGAGTCGCCTTCGCCACTGGTGTTCTTCCTAATCTCTACGCATTTCACCGCTACACTAGGAATTCCACTCTCCTCTCCTGCACTCTAGATACTCAGTTTGGAATGCAGTACTCGGGTTGAGCCCAAGTATTTCACATCCCACTTAAGTATCCGCCTACGCTCCCTTTACGCCCAATAAATCCGGATAACGCTCGCCACCTCCGTCTTACCCCGGCTGCTGGCACGTAGTTAGC
+
CCCCCFGGFGGGGGGGGGGGGGGGGGGGGGGGGGGGGGGGGGGGGGGGGGGGGGGGGGGGGGGGGGGGGGGGGGEGGGGGGGGGGGGGGGGGGGGGGGGGGGGGGGGGGGGGGGGGGGGGGGFGGGGFGGGGGGGGGGGGGGGFGGGGGGGFGGGADFDGGGGGGGGGGGGGGGGGFFGGGEGGFEE8EGGGGFGGGGGGGFGFFGGFFGGGFGFGFEGF5DA>AFAE=D=D>F;4B=EGGFDFGFECGADBDBG3C7@00,:>DGF<10240::2E*(((4;918)4(:.0(4((4<4)6
@M04650:207:000000000-C238N:1:1101:19038:11283 2:N:0:19
GGACTACCGGGGTTTCTAATCCTGTTCGCTCCCCACGCTTTCGAGCCTCAGCGTCAGTTACAGTCCAGAGAGTCGCCTTCGCCACTGGTGTTCTTCCTAATCTCTACGCATTTCACCGCTACACTAGGAATTCCACTCTCCTCTCCTGCACTCTAGATACTCAGTTTGGAATGCAGTACTCGGGTTGAGCCCAAGTATTTCACATCCCACTTAAGTATCCGCCTACGCTCCCTTTACGCCCAATAAATCCGGATAACGCTCGCCACCTACGTATTACCGCGGCTGCTGGCACGTAGTTAGC
+
CCCCCGGGGGGGEGGGGGGGGGGGGGGGGGFGGGGGGGEGGGGFGGGGGGFCCGEGEGGGGFCGGGG8EFCFGGGGEFGGGGFGGFGFFGGGGGGGGGEFGFGCAEFFE@FECEFCFEEDEGGGGAFEFGGGGFGGG8EGGGGFGGGGFDGDGGGGCFFCGFDFGGGGCGGGGGCGGGGGGEGGFEG@ECGGG>CGF9FA9BFAF7;AEGGGEFGGFAFGDFA9?A2?@D2@D?ACF0C::7;@F=79FFE(6:CEGFFFB953*A??>:?1)05)2*(6>00;FF::?=(+-3:BBG<<4
@M04650:207:000000000-C238N:1:1101:16035:11313 2:N:0:19
GGACTACCGGGGTATCTAATCCTGTTTGCTCCCCACGCTTTCGCACCTGAGCGTCAGTCTTTGTCCAGGGGGCCGCCTTCGCCACCGGTATTCCTCCACATCTCTACGCATTTCACCGCTACACATGGAATTCTACCCCCCTCTACAAGACTCTAGCTGACCAGTCTTAGATGCCATTCCCAGGTTAAGCCCGGGGATTTCACATCTAACTTAATCAACCGCCTGCGTGCGCTTTACGCCCAGTAATTCCGATTAACGCTTGCACCCTCCGTATTACCGCGGCTGCTGGCCCGGAGTTAGC
+
CCCC,6CEFGDDF@EFGGDFGGGGEGGGGGGEFGGGGGGGGGGGGGGGF@FGGGGDEGFGGGGGGGAFCFGGGGGGGGGGGDF:FFECFF7EFFGFGDGGGGGCC;FFC@F@EFGGF:>CEGGGGGE<<FFGGFFFFGGFEGGAGGFF9AFFEGGEGGGCFCFCFGG;DBDGGFGGECGEFAFGGGGDFGGGGGGG:*CEC6CFFCG6CGCFEC7DF<G46C1;FFFB?C>F9GF4=BGGE:(87D4:FF64,)1)2(-:46C?GFF:<?>B(;4:G>(-30796:?)(:(2310(4;.)-
@M04650:207:000000000-C238N:1:1101:15869:11320 2:N:0:19
GGACTACTCGGGTTTCTAATCCTGTTTGATCCCCACGCTTTCGCACATCAGCGTCAGTTGCAGACCAGAGAGCCGCCTTCGCCACTGGTGTTCCTCCATATCTCTGCGCATTTCACCGCTACACATGGAATTCCACTCTCCTCTTCTGCACTCAAGCAAGACAGTTTCCAATGACCTTCCTCGGTTGAGCCGAGGGCTTTCACATCAGACTAATCTTGCCGCCTACGCGCGCTTTACGCCCAATAATTCCGGATAACGCTTGCCACCTACGTATTACCGCGGCTGCTGGCACGTAGTTAGC
+
CCCCCFGGGGGGGGGGGGGGGGGGGGGGGGGGGGGGGGGGGGGGGGGGGGGGGGGGGGGGGGGGGGGGGGGGGGGGGGGGGGGGGGGGGGGGGGGGGGGGGGGGGGGGGGGGGGGGGGGGGGGGGGGGFFGGGGGGGGGGGGGFGGGGGGGFGGGGGGGGGGGGGGGGGGGGGGGGGGGFCCEGGGGGGGGGGG5CGGGGGFGAFGGFFDFCEGGGFEGGFGFFDFFFB:9@1EFEFFGGG?08F=:<GF636DDBGFFFF<C:>GB:4?B??EFFGG1>B((-((52:G?GFFF(,C496
@M04650:207:000000000-C238N:1:1101:27322:11321 2:N:0:19
GGACTACCCGGGTATCTAATCCTGTTCGCTCCCCACGCTTTCGAGCCTCAGCGTCAGTTACAGTCCAGAGAGTCGCCTTCGCCACTGGTGTTCTTCCTAATCTCTACGCATTTCACCGCTACACTAGGAATTCCACTCTCCTCTCCTGCACTCTAGATAACCAGTTTGGAATGCAGCACCCAAGTTGAGCCCGGGTATTTCACATCCCACTTAATCATCCGCCTACGCTCCCTTTACGCCCAGTAAATCCGGATAACGCTCGCCACCTACGTATTACCGCGGCTGCTGGCACGTAGTTAGC
+
CCCCCGGGGGGGGGGGGGFGFGGFGGGGGGGGGGGGC:FGGGGGGGGGGGGGCGDGGGGGGEGGGGGGFGGGGGGGGGDFG@FGFGGGGFAFGGF<FGFGFGGFGGGGGGGGGGFDGGGC+4,=BEFGFBBGFGCG,DGGG?F7DFFGGEFDGFGGDGCE9<A8EDFF>FFGFFGGFGF8AFF>FAFF7DFGGGGGCDGFF>FFFGG4);4CEGFCAEGD)?@DFFFFFGFBDEA68@GGC216@C)7CFB@?89;F<>:?1C>5E::(,4(,<34@F?;09FB06?B8=(338:6?AA<6
@M04650:207:000000000-C238N:1:1101:5329:11334 2:N:0:19
GGACTACCGGGGTTTCTAATCCTGTTTGCTCCCACGCTTTCGAGCCTCAGCGTCAGTTACAGTCCAGAGAGTCGCCTTCGCCACTGGTGTTCTTCCTAATCTCTACGCATTTCACCGCTACACTAGGAATTCCACTCTCCTCTCCTGCACTCTAGATAACCAGTTTGGAATGCAGCACCCAAGTTGAGCCCGGGTATTTCACATCCCACTTAATCATCCGTCTACGGTCCCTTTACGCCCAGTAAATCCGGATAACGCCCGCCCCCTACGTACTACCGCGGCGGCTGGCCAGTAGTTAGAC
+
CCCCCGGGGGGGGEGGGGGGGEGGGGGGGGGGGGGECCCGGGCEEGFFGFGEGDGGFGFFGCFGGGGCG,BFGGGDGGGGDG,C<FFC=,=FGGGGGGAFFGGGGCCCEGGGGFFFEDGGG9=,AEGFGFGFCGFED6,AEGAFGFGGE896,>=AFCFGGGGGA;8=DDGGG9EF8=1==FFFCEFFGGGGE>@57+@DC+,+3;FF27:@4+=FAEGGFGF>:)(225>3>CAE587C*(/):C59;5)/(.:)>6,(-(993:60(-(,(2))252-416(31;:0*(/,4>2)26).
@M04650:207:000000000-C238N:1:1101:8526:11392 2:N:0:19
GGACTACCGGGGTTTCTAATCCTGTTTGCTCCCCACGCTTTCGAGCCTCAGCGTCAGTTACAGTCCAGAGAGTCGCCTTCGCCACTGGTGTTCTTCCTAATCTCTACGCATTTCACCGCTACACTAGGAATTCCACTCTCCTCTCCTGCATTCAAGTCCTACAGTTCCAAAAGCTTACTACGGTTGAGCCGTAGCCTTTCACTTCTGGCTTGAAAGCCCGCCTACGCACCCTTTACGCCCAGTAATTCCGGATAACCCTAGCCCCCTACGTATTTCCCCCGGTGCTGGCCCGTAGTTGTCC
+
CCCCCGGCEGGGGGGGGGGGGGGFGGGGGGGGGGGGGGGGGGG<FGGGGGGGGGGG@GFFG,EFE<FG,@EFCFGGGGGGFGGGEGGGGGGGGGE?,C9FFEGGGGEGGGGGGGGGFEGGGGGGFGGCFGGGGG9E,4DFGGGFGC>8<?,2@;CF;FCFGFGGG,,@FFGDFGFG,=EAFE>8FEFFFFCCE>*@FFC3+?;699+;C7C4>*82/)=;>C59=8@>@DFF;?=3:;EE:8(73165C4)(,)+)*,(.((7(>E003(.560)-<*((,(,-72).(/(*,-4:A+)).
@M04650:207:000000000-C238N:1:1101:11289:11393 2:N:0:19
GGACTACCGGGGTTTCTAATCCTGTTTGCTCCCCACGCTTTCGCACTTGAGCGTCAGTATATTCCCAAGGGGCTGCCTTCGCCTTCGGTATTCCTCCACATCTCTACGCATTTCACCGCTACACATGGAATTCTACCCCCCTCTACAAGACTCTAGCCAACCAGTTTCAGATGCAATTCCAAAGTTAAGCTCGGGGCTTTCACATCTGACTTAATTGACCGCCTGCGTGCGCTTTACGCCCAGTAATTCCGATTAACGCTTGCACCCTCCTTATTACCCCGGCTTCTGGCACTGAGTTAGC
+
CCCCCFGCEGGGGEEGGGGGGGGGGG9FDF<FGGGGGGGGCFCBCFGDGFGGGGGGGFFCGF9@EF<,C@@@FGGGGGGGGGEGGGCCFCGGGFAAF4BEFEEGEGFGGGGGGGGGGGGDEGGG@FGGFFGCFFGG=6DF>DDFCEFDD?FB=,@AFFG8EGGGGGGGG;,@DFF9CGGG7D;>FFFDFA,@5>E5*@EF7>DF6CF=<D>F>7FG8=F*(:2;<F6>0C69BGFFA8GDE037F>AAG@),-77AF?>?(49<FGB0(,()-06:@*(((4(((42<4C:C((8?B75).
@M04650:207:000000000-C238N:1:1101:8718:11395 2:N:0:19
GGACTACTGGGGTTTCTAATCCTGTTTGCTCCCCACGCTTTCGAGCCTCAGCGTCAGTTACAGTCCAGAGAGTCGCCTTCGCCACTGGTGTTCTTCCTAATCTCTACGCATTTCACCGCTACACTAGGAATTCCACTCTCCTCTCCTGCACTCTAGATAACCAGTTTGGAATGCAGCACCCAAGTTGAGCCCGGGTATTTCACATCCCACTTAATCATCCGCCTACGCTCCCTTTACGCCCAGTAAATCCGGATAACGCACGCCACCTCCGTATTACCGCGGCTGCTGGCACGTAGTTAGC
+
9BCCCGGGFGGGGGGGGGGGGGGGGGGGGGGGGGGGGGGGGGGGGGGGGFGGGEGGGGGGFGGGGGGDGGGGGGGGGGGGGGGGGGGGGGGGGGGGGGGGGGGGGGGFGGGGGGGGGGGGGGGGGGGGGGFGGCDFGGGGGGGFGGGGGGGFGGFGGGDGGGGGGFGGGGDGGFGGGGGCGG6DFGFFGGGGDDGG*9FFGCGFC5?FFGGG@F:7@<:DDFAA99@BFGFFFGF*B9EFF;DEGGCCC;D@?AD<GD1((4C09E:2(,24(;:>FC06>9B>((5:?5:C(4(,2@)<>
@M04650:207:000000000-C238N:1:1101:28651:11410 2:N:0:19
GGACTACTCGGGTTTCTAATCCTGTTTGCTCCCCACGCTTTCGCACCTGAGCGTCAGTCTTTGTCCAGGGGGCCGCCTTCGCCACCGGTATTCCTCCAGATCTCTACGCATTTCACCGCTACACCTGGAATTCTACCCCCCTCTACAAGACTCTAGCCTGCCAGTTTCGAATGCAGTTCCCAGGTTGAGCCCGGGGATTTCACATCCGACTTGACAGACCGCCTGCGTGCGCTTTACGCCCAGTAATTCCGATTAACGCTTGCACCCTCCGTATTACCGCGGCTGCTGGCACGGAGTTAGC
+
CCCCCGGGGGGGGGGGGGGGGGGGGGGGGGGGGGGGGGGGGGGGGGGGGFGGGGGGGGGGG9FGGGGGFGGGGGGGGGGGFGGDGGGGGGFGGGGGGGGGGCFGGEGGGGGGGGGGGGGGEF@FGGGGGGFGCEDA,@DGGGGFDECGC7D<FAGGGFFGGFGGGGGGGGGGFFFECFDFGDGFFDFGGGGGGGGGGGCFGFGFFGGFFDGGFFCCFFGGFGFF051B?G9>>GFBF:GGG??BG*6>FFF:8BC2*49:?FG<FGB?0:;:2FFAFG?106;BBFF0>G?GF0((4EAA4
@M04650:207:000000000-C238N:1:1101:21574:11421 2:N:0:19
GGACTACCGGGGTTTCTAATCCTGTTTGCTCCCCACGCTTTCGTGCCTCAGCGTCAGTTACAGTCCAGAGAGCCGCCTTCGCTACTGGTGTTCCTCCTAATATCTACGCATTTCACCGCTACACTAGGAATTCCACTCTCCTCTCCTGCACTCAAGTCCTACAGTTCCAAAAGCTTACTACGGTTGAGCCGTAGCCTTTCACTTCTGGCTTGAAAGACCGCCTACGCACCCTTTACGCCCAGTAATTCCGGATAACGCTAGCCCCCTACGTATTACCGCGGCTGCTGGCACGTAGTTAGCC
+
CCCCCGGGGGGGGGGGGGGGGGGGGGGGGGGGGGGGGGGGGGGGGGGGGGGGGGGGGGGGGGGGGGGGGGGGGGGGGGGGGGGGGGGGGGGGGGGGGGGAFGGGGGGGGGGGGGGGGGGGGGGGGGGGFEFGGGGGGGGGGCGFGGGGGGGFGGFFGGGGGGGGGFFGGCGGGGGGGGGGGGGGGGGFGGGGGGGGGGGGFFFFAGFFFGGGFGFGFFGDBGD=DF=>>C@FFG6>EFGGGDFFDFCFGFA?FFGBD3034>C?<C181244AA2AF>1(,1491327?*8C?(.(6<6<>
@M04650:207:000000000-C238N:1:1101:17433:11430 2:N:0:19
GGACTACAAGGGTTTCTAATCCTGTTTGCTCCCCACGCTTTCGAGCCTCAGCGTCAGTTACAGACCAGAGAGCCGCCTTCGCCACTGGTGTTCCTCCATATATCTACGCATTTCACCGCTACACATGGAATTCCACTCTCCTCTTCTGCACTCAAGTCTCCCAGTTTCCAATGACCCTCCCCGGTTGAGCCGGGGGCTTTCACATCAGACTTAAGAAACCGCCTGCGCTCGCTTTACGCCCAATAAATCCGGACAACGCTTGCCACCTACGTATTACCGCGGCTGCTTGCACGTAGTTAGC
+
CCCCCGGGGGGGGGGGGGGGGGGGGGGGGGGGGGGGGGGGGGGGGGGGGGGGGGGGGGGGGGGGGGGGGGGGGGGGGGGGGGGGGGGGGGGGGGGGGGGGGGGGGGGGGGGGGGGGGGGGDGGGFGGGFFGGGGGGGGGGGGGFGGGFFGGFGFGGGGGGGGGGCFEDGGGFFFGCDDGGGGGCGEEGGGGGGEGGGGGGG=C>FGGFEGGGFGG=ADGGFGFF?A@E>DFFFGFFFFGGG:(87>2:FF@01BD<D>FB?FG?CFB0(:?F2F>2AG:>F(4090)-5C>G?3??FGA-<
@M04650:207:000000000-C238N:1:1101:28139:11437 2:N:0:19
GGACTACAAGGGTTTCTAATCCTGTTTGCTCCCCACGCTTTCGAGCCTCAGCGTCAGTTACAGACTAGAAAGTCGCCTTCGCCACTGGTGTTCCTCCATATATCTACGCATTTCACCGCTACTCATGGAATTCCACTTTCCTCTTCTGCACTCAAGTGACCCAGTTTCCAATGACCCTCCACGGTTAAGCCGTGGGCTTTCACATCAGACTTAAGTCACCGCCTGCGCGCCCTTTCCGCCCAATAAAGCCGGACAACGCTGGCCCCCTACGTATTACCGCGTCTGCTGGCACGTCATTCGC
+
CCCCCEFEFFGGGGGGGGEFFAEFFE9C9EFED,C@F@CFGGE<FF7F:C,CFCC:F;@E6@CFF,CEFDGG@E@FCF::7FGFGC@,::CFE5;EF@F9FADF,AFGB@ECE,A<C==664,:,AFFF=<E9?4?D9DFA8=DF,EFE,E5DD,9E8EFFF=F=FFE3,@;DFFFDC?+1@BCF+=DCFEEEE>E6+@@8;;FFC8A=;*=:D7@C5FG=;))7?))(225>D))/3EGG?<,*>))+28(()1.9(,4(,C0/*7((.-28A(.<:011,481<>)5*(048(((+))-
@M04650:207:000000000-C238N:1:1101:17295:11451 2:N:0:19
GGACTACAAGGGTTTCTAATCCTGTTTGCTCCCCACGCTTTCGAGCCTCAGCGTCAGTTACAGTCCAGAGAGTCGCCTTCGCCACTGGTGTTCTTCCTAATCTCTACGCATTTCACCGCTACACTAGGAATTCCACTCTCCTCTCCTGCACTCTAGATAACCAGTTTGGAATGCAGCACCCAAGTTGAGCCCGGGTATTTCACATCCCACTTAATCATCCGCCTACGCTCCCTTTACGCCCAGTAAATCCGGATAACGCTCGCCACCTACGTATTACCGCGGCTGCTGGCACGTAGTTAGC
+
CCCCCGGGGGGGGGGGGGGGGGGGGGGGGGGGGGGGGGGGGGGGGGGGGGGGGGGGGGGGGGGGGGGGGGGGGGGGGGGGGGGGGGGGGGGGGGGGGGGGGGGGGGGGGGGGGGGGGGGGGGGGGGGGGGFGGGGGGGGGGGGFGGGGGGGFGGGGCG9EGFGGFGGGGDGGGGGGGGGGGGFGGFGGGGGGGGGGGGGGGFFFFFGFFGGGFGGGFEGFAGDFFFDDDGFFFGF=F@GEG7(.CG<EGFFF;EGFGF>?@@DFGGF?:>BFFD0<FG69709;B<224*1A??02?GAAA
@M04650:207:000000000-C238N:1:1101:18992:11453 2:N:0:19
GGACTACTAGGGTTTCTAATCCTGTTCGCTCCCCACGCTTTCGCTCCTCAGCGTCAGTGACGGCCCAGAGACCTGCCTTCGCCATTGGTGTTCTTCCCGATACCTACACATTCCACCGTTACACCGGGAATTCCAGTCTCCCCTACCGCACTCAAGCCCGCCCGTACCCGGCGCGGATCCACCGTTAAGCGATGGACTTTCACACCGGACGCGACGAACCGCCTGCGCTCGCTTTACGCCCAATAAATCCGGACAACGCTTGCCACCTACGTATTACCGCGGCTGCTGGCACGTAGTTAGC
+
CCCCCGGGGGGGGGGGGGGGGGGGGGGGGGGGGGGGGGGGGGGGGGGGGFGGGGGGGGGGGFGGGGGGGGGGGGGGGGGGGGGGGGGGGGGGGGGGGGGGGEGGGGGGGGGGGGGGGGGGGGGGGGGGGGGGGGGGGGGGGGGFGGGGG>G>GGFGGGGGG@>ECEEEFEDD7CEG55E?FGGGFEGGFGG7CGEGGFGFGFGFFGD>6CGGFDGGFFGDFGFFB:>E2CB><FFAFFGGGF??4C<AF4<>6BGFGFF?04>>GGFF2??BFDBFGF?BF>FB9:??0:09:(,48+626
@M04650:207:000000000-C238N:1:1101:19763:11494 2:N:0:19
GGACTACTCGGGTTTCTAATCCTGTTTGCTCCCCACGCTTTCGAGCCTCAGCGTCAGTTACAGTCCAGAGAGTCGCCTTCGCCACTGGTGTTCTTCCTAATCTCTACGCATTTCACCGCTACACTAGGAATTCCACTCTCCTCTCCTGCACTCTAGATAACCAGTTTGGAATGCAGCACCCAAGTTGAGCCCGGGTATTTCACATCCCACTTAATCATCCGCCTACGCTCCCTTTACGCCCAGTAAATCCGGATAACGCTCGCCCCCTACGTATTACCGCGGCTGCTGGCACGTAGGTAGC
+
CCCCCGGGGGGGGGGGGGGGGGGGGGGGGGGGGGGGGGGGGGG8CEGGGGGGGGGGGGGGGGGGGGGGGGGGGGGGGGGFGGGGGGGGGGGGGFGGGGGGGGGGGGGGGGGGGGGGGGGGGGGGCFGGGGGGGGGGGGGGGGGFGGDGGGGFGFGFFFGGGGGGGGGGGGCFFEFFFFFGGGFGGGCDGGGGGGGCGFGGGFG6F7*;@CGGF+;CBCFG2>=DDFFF>DBDDGF*+>EFGFFED7)1DF3@?FDEFDFFF@D>*:>B?:(8>C?FGGFFFFF>FB?:(:?F0(4,(<42.
@M04650:207:000000000-C238N:1:1101:10855:11511 2:N:0:19
GGACTACACGGGTTTCTAATCCTGTTTGCTCCCCACGCTTTCGCACCTGAGCGTCAGTCTTTGTCCAGGGGGCCGCCTTCGCCACCGGTATTCCTCCACATCTCTACGCATTTCACCGCTACACATGGAATTCTACCCCCCTCTACAAGACTCTAGCTGACCAGTCTTAGATGCCATTCCCAGGTTAAGCCCGGGGATTTCACATCTAACTTAATCAACCGCCTGCGTGCGCTTTACGCCCAGTAATTCCGATTAACGCTTGCACCCTCCGTATTACCGCGGCTGCTGGCACGGAGTTAGC
+
CCCCCGGGGGGGGGGGGGGGGGGGGGGGGGGGGGGGGGGGGGGGGGGGGGGGGGGGDFGGGGGGGGGGGGGGGGGGGGGGGGGGGGGGGGGGGGGGGGGGGGGGGGGGGGGGGGGGGGGGGGGGGGGGGGGGGGGGCGGGGGGFGGG6FFGAGC=DGGFGGGGFGGGGGFGGGGGGGGGGGF6FGFFGGGGFCEGGGGDFGFGF7FDFEGFGEGFGFEGGFGBFDF;52D617*7>FFEGGFF?F>AFGFFFBDG2>2>FFFC7FC?(816<BFBBGG:>>FFFF:0:(:2?B19((2<AA
@M04650:207:000000000-C238N:1:1101:20516:11522 2:N:0:19
GGACTACTAGGGTATCTAATCCTGTTTGCTCCCCACGCTTTCGAGCCTCAGCGTCAGTTACAGTCCAGAGAGTCGCCTTCGCCACTGGTGTTCTTCCTAATCTCTACGCATTTCACCGCTACACTAGGAATTCCACTCTCCTCTCCTGCACTCTAGATAACCAGTTTGGAATGCAGCACCCAAGTTGAGCCCGGGTATTTCACATCCCACTTAATCATCCGCCTACGCTCCCTTTACGCCCAGTAAATCCGGATAACGCTCGCCACCTACGTATTACCGCGGCTGCTGGCACGTAGTTAGC
+
CCCCCGGGGGGGGGGGGGGGGGGGGGGGGGGGGGGGGGGGGGGFFGGFGGGGGGGGGGGGGGGGGGGGGGGGGGGGGGGGGGGGGGGGGGFGGGGGGGGGGGGGGGGGGGGGGGGGGGGGGGGGGGGGGEFGCGFGGGGGGGGFFGCFEFGFGGGGFDFGGGGFFFFGGGGGDFGGGGGGCEGGFGFCGGGGGGGEDFGGGFGF@FG>EGGGF7EFFECGDF=>AFAEAGFFFGFFFFGGGF0=;F<?FFA6;:GEGFF@F1D9*8::2:234@7AGGFFF;033().7:(033(2?C<6>
@M04650:207:000000000-C238N:1:1101:24053:11535 2:N:0:19
GGACTACCGGGGTTTCTAATCCTGTTTGCTCCCCACGCTTTCGAGCCTCAGCGTCAGTTACAGTCCAGAGAGTCGCCTTCGCCACTGGTGTTCTTCCTAATCTCTACGCATTTCACCGCTACACTAGGAATTCCACTCTCCTCTCCTGCACTCTAGATAACCAGTTTGGAATGCAGCACCCAAGTTGAGCCCGGGTATTTCACATCCCACTTAATCATCCGCCTACGCTCCCTTTACGCCCAGTAAATCCGGATAACGCTCGCCACCTACGTATTACCGCGGCTGCTGGCACGTAGTTAGC
+
CCCCCEFGGDGGGGEGGGGGGGGGFGGGDFFFFGGGGGDGGGGGGGGGGGGGGEGGGGGGGGGDGFCFFFGGEFGGGGGCFGFGDFFGFGGGGCGGFGGGGGFGGGGGGGGGGGGGGGGGGG?D=FGGFGFGGGFGGF=EEFGCGGGGGGGFGDFFGGGGGGGGFGDGG8EGFFG8EFGGGGFFG9,EC7EGGGG*<DGGGF9+3AFF3DGGFGCCFEGGAG@DFFDF2DFF@?FFFFGGG?FEG75CGF:668CEG(7?FFG67?B887,4)A>9GF4039BF>F?D7C(<3<13,+-).
@M04650:207:000000000-C238N:1:1101:20530:11556 2:N:0:19
GGACTACAGGGGTATCTAATCCTGTTTGCTCCCCACGCTTTCGAGCCTCAGCGTCAGTTACAGTCCAGAGAGTCGCCTTCGCCACTGGTGTTCTTCCTAATCTCTACGCATTTCACCGCTACACTAGGAATTCCACTCTCCTCTCCTGCACTCAAGTCCTACAGTTCCAAAAGCTTACTACGGTTGAGCCGTAGCCTTTCACTTCTGGCTTGAAAGACCGCCTACGCACCCTTTACGCCCAGTAATTCCGGATAACGCTAGCCCCCTACGTATTACCCCGGCCTCTGCCCCGTAGTTGTCC
+
CCCCCGGGGGGGGGGGGGGGGGGGGGGGGGGGGGGGGGGGGGGGGGGGGGGGGGGGGGGFGGGGGGGGGGGGGGGGGGGGGGGGGGGGGGGGGGGGGGFGGGGGGGGGDGGGFGGGGGGGGGGGGGGGFFFGGGGGGGGGGGGFGGGGGGGFGGFGECGGFFGGGGGGGDF@=FFCDFFDDF6DFEFFD@GGG+:FFFCCDFCFFGGFFGFC5F8C5BFGFG99B>BFBD@FFC+@>1*<4=5;++7?DFE07AD<9(,/,09:GG90<?:<9+))0*((-3(((.:)5/8>?(42.+.66
@M04650:207:000000000-C238N:1:1101:12078:11582 2:N:0:19
GGACTACCCGGGTTTCTAATCCTGTTTGCTCCCCACGCTTTCGTGTCTCAGCGTCAGTTACAGTCCAGAGAGCCGCCTTCGCTACTGGTGTTCCTCCTAATATCTACGCATTTCACCGCTACACTAGGAATTCCACTCTCCTCTCCTGCACTCAAGTCCTACAGTTCCAAAAGCTTACTACGGTTGAGCCGTAGCCTTTCACTTCTGGCTTGAAAGACCGCCTACGCACCCTTTACGCCCAGTAATTCCGGATAACGCTAGCCCCCTACGTATTACCGCGGCTGCTGGCACGTAGTTAGCC
+
CCCCCGGGGGGGFEEGGGGGGGGGGGGGGGGGGGGGGGGGGGGFGGGGGFGGGGGGGGGGGGGGGGGGGGGGGGGGGGGGGGGGGGGGGGGGGGGGGGGGGGGGGGGGGGGGFGGGGGGGEGGGGGGGGGFGGGGGGGGGGGDDFGGGGGGFGGGGGGGGGGGGGGGGGGGGGGGGGGGGGGGGGGGGGGGGGGGGGDGGC@EFFFFB97CGDGGGFF8CAG>=BDFE@D?>@CAFFFDD71;EFG3?FAFDFFGFG;?09?F0DG9?FFBBB+4AE<>>03((42?337458?:B<<4).
@M04650:207:000000000-C238N:1:1101:9788:11640 2:N:0:19
GGACTACAGGGGTATCTAATCCTGTTTGCTCCCCACGCTTTCGTGCCTCAGCGTCAGTTACAGTCCAGAGAGTCGCCTTCGCCACTGGTGTTCTTCCTAATCTCTACGCATTTCACCGCTACCCTAGGAATTCCACTCTCCTCTCCTGCACTCTAGATAACCATTTTGGAATGCAGCACCCAATTTGAGCCCGGGTATTTCACATCCCACTTAAAAATCCGCCTACGCTCCCTTTACGCCCAGTAAATCCGGACAACCCCCGCCCCCTACGTATTACCGCGCCTGCTGCCACGTAGTTAAC
+
CCCCCDGGGGGGGGGGGGGGGGGGGGGGFCFGGB,68@EGC?,C<F8,,;6;686@@F<66C9@C,6C@F@@@@4@,CCC?EF@6AF<FFGC<FFG<EE9,5;44CC,+48FC<,C?@6+++,:?=EEF?F:F,45,9,A46@+@,7,66>8494,,4@>FA9,FFGG>F=,+3@=D8FG6FD8FF;==DF9EG+13CFA@9;9<CF*)0;+:8CF4-8*/97))/)2(:@BDGF4==DGF17/@D));6B(35>(1(/(.()()2270,(()344FF39>(-((,(:)*4902((-:-5<
@M04650:207:000000000-C238N:1:1101:26943:11653 2:N:0:19
GGACTACTCGGGTTTCTAATCCTGTTCGCTCCCCACGCTTTCGAGCCTCAGCGTCAGTTACAGTCCAGAGAGTCGCCTTCGCCACTGGTGTTCTTCCTAATCTCTACGCATTTCACCGCTACACTAGGAATTCCACTCTCCTCTCCTGCACTCTAGACTTCCAGTTTGGAATGCAGCCCCCAGGTTGAGCCTGAGTATTTCACATCCCACTTAAAAATCCGCCTACGCTCCCTTTACGCCCAGTAAATCCGGACAACGCTCGCCACCTACGTATTACCGCGGCTGCTGGCACGTAGTTAGC
+
CCCCCGGGGGGGGGGGGGGGGGGGGGGGGGGGGGGGGGGGGGGGGGGGGGGGGGGGGGGGGGGGGGGGGGGGGGGGGGGGGGGGGGGGGGFGGGGGGGGGGFGGGGGGGGGGGGGGGGGDGFGGGGGGFFGGGGGGGGGGGGGFGGGGGGGFGFGGGGFGGGGFGGGGGFFGGGGGGDEEGGGGGGGGGGGGGGGGGGGGGFGFFFCFCGGFFGGGFFGGFGFFFFFFFGBBFGFFFFGFGF;3CFCFGFFFFFGFGF><@FGFGGFFFFF02C?AFG?99>9B0278?EFG?BF??CBA4
@M04650:207:000000000-C238N:1:1101:20466:11654 2:N:0:19
GGACTACACGGGTTTCTAATCCTGTTTGCTCCCCACGCTTTCGAGCCTCAGCGTCAGTTACAGTCCAGAGAGTCGCCTTCGCCACTGGTGTTCTTCCTAATCTCTACGCATTTCACCGCTACACTAGGAATTCCACTCTCCTCTCCTGCACTCTAGATAACCAGTTTGGAATGCAGCACCCAAGTTGAGCCCGGGTATTTCACATCCCACTTAATCATCCGCCTACGCTCCCTTTACGCCCAGTAAATCCGGATAACGCTCGCCACCTACGTATTACCGCGGCTGCTGGCACGTAGTTAGC
+
CCCCCGGGGGGGGGGGGGGGGGGGGGGGGGGGGGGGGGGGGGG@FGGGGGGGGGGGGGGCG9FFEGGG<FGFCFGGGGGGFGGGGGGGGGGGGGGFGGGGGDFGGGGGGGGGGGGGGCGGCEGGGGGFGAFGGFGGFG,FGGGFFGAFCGGDG9EG9EEBFGCFF>DBC8DCFGGG8+,=ADFGGFGGGGGGCGGDCFGFFFG+=C5>CGFGF7:=8*5?AGA>AF@89DBBDGFEF?ECFD0;CF37FFD:(:37FD;67>G>3EBBBF??BGFFGG<FF>>>6(,4:G0F??B04C)56
@M04650:207:000000000-C238N:1:1101:16438:11654 2:N:0:19
GGACTACCCGGGTTTCTAATCCTGTTTGCTCCCCACGCTTTCGAGCCTCAGCGTCAGTTACAGTCCAGAGAGTCGCCTTCGCCACTGGTGTTCTTCCTAATCTCTACGCATTTCACCGCTACACTAGGAATTCCACTCTCCTCTCCTGCACTCTAGATAACCAGTTTGGAATGCAGCACCCAAGTTGAGCCCGGGTATTTCACATCCCACTTAATCATCCGCCTACGCTCCCTTTACGCCCAGTAAATCCGGATAACGCTCGCCACCTACGTATTACCGCGGCTGCTGGCACGTAGTTAGC
+
CCCCCGFGGGGGC;FGGAFGGGFGGGFGCFEFFFGGGG7FGGGDF:FFGGGGGGGEGG9FGGGGGCGGGGGCGGGDGGGFGGEGGGGGGGFEFFGG9FFGFCDFGGAFGDGGDAF,EFGGGCEAFGGGGGGGGFFFGGG<8DE??EGGFGDBGABFFFGGGF,DFGGG>DGGFCCED?EF6FGDGG9C?@:C?EEGGG9DFF,+?7F>:CFGFDDFFE78)*/5>6@82*55=GFCF28C7(3=:+<ECA:;0><E4:671()3*;.82241)3,5CG:09((-(-.)8E(<180(4<)6-
@M04650:207:000000000-C238N:1:1101:12934:11752 2:N:0:19
GGACTACTCGGGTTTCTAATCCTGTTCGCTCCCCACGCTTTCGAGCCTCAGCGTCAGTTACAGTCCAGAGAGTCGCCTTCGCCACTGGTGTTCTTCCTAATCTCTACGCATTTCACCGCTACACTAGGAATTCCACTCTCCCCTCCTGCACTCTAGATAACCAGTTTGGAATGCAGCACCCAAGTTGAGCCCGGGTATTTCACATCCCACTTAATCATCCGCCTACGCTCCCTTTACGCCCAGTAAATCCGGATAACGCTCGCCACCTACGTATTACCGCGGCTGCTGGCACGTAGTTAGC
+
CCCCCGGGGGGGGGGGGGGGGGGGGGGGGGGGGGGGGGGGGGGGGGGGGGGGGGGGGGGGGGGGGGGGFGGGFGGGGGGGGGGGGGGGGGGGGGGGGGGGGGGGGGGGEGGGGGGGGGGCEGGGGGGGFFFGGFGGEE9FGFGFGGGGGGDFGFGGGF9=EFDDFFGGCGGFGGGA8DGGGGDDF,@E,,DGGGGGGGGGF>FFFDFFBGGGF+=C8*DFAFFF@FDB(9>@BGF*+2CGGFDEGC)7DAD@;5DFGFB8:6>>/C??3>(,5C>AGG:>FFBFFF?F>C?C63080+6)4
@M04650:207:000000000-C238N:1:1101:7136:11792 2:N:0:19
GGACTACCAGGGTTTCTAATCCTGTTCGCTCCCCACGCTTTCGAGCCTCAGCGTCAGTTACAGTCCAGAGAGTCGCCTTCGCCACTGGTGTTCTTCCTAATCTCTACGCATTTCACCGCTACACTAGGAATTCCACTCTCCTCTCCTGCACTCTAGATACTCAGTTTGGAATGCAGTACTCGGGTTGAGCCCAAGTATTTCACATCCCACTTAAATATCCGCCTACGCGCCCTTTACGCCCAATAAATCCGGATAACGCTCGCCACCTACGTATTACCGCGGCTGCTGGCACGTAGTTAGC
+
CCCCCGGGFGGGGGGGGGGGGFGGGGFGGCGFCFGGGDEGGGGG<FGFGCFGGGGG@FG9@<FGFGFGGFFGGGGGGGGGGGGEGGGGGGGGGFFFFDGGCFFFGGDGGGGGGGGFFGGGGGFF9FFGGGGGGGDGFBFGGGGFFFFEDFF?@FGGFAFFFGGGGGGGCDGCD9,=FC=:FGGGGGGGGGGGGGGGGGGGFFGFFGCF=CFDEFCC1;EG9F))49<*()-52?A48@GEF;0(;7>CGF30;>7AF@F6?BD9<C???7:?FG?BG=6609612:?F?C:9(428<CAAB
@M04650:207:000000000-C238N:1:1101:20351:11852 2:N:0:19
GGACTACAAGGGTATCTAATCCTGTTTGCTCCCCACGCTTTCGAGCCTCAGCGTCAGTTACAGACCAGAGAGCCGCCTTCGCCACTGGTGTTCCTCCATATATCTACGCATTTCACCGCTACACATGGAATTCCACTCTCCTCTTCTGCACTCAAGTCTCCCAGTTTCCAATGACCCTCCCCGGTTGAGCCGGGGGCTTTCACATCAGACTTAAGAAACCGCCTGCGCTCGCTTTACGCCCAATAAATCCGGACAACGCTTGCCACCTACGTATTACCGCGGCTGCTGGCACGTAGTTAGC
+
CCCCCGGGGGGGGGGGGGGGGGGGGGGGGGGGGGGGGGGGGGGGGGGGGGGGGGGGGGGGGDFFGGGGFGFFGFGGGGGGGGGGGGGGFGGGGGGGGGGGGGGGGGGFGGGGGGGGGGGGGGGGGDGGECEFGCGGGGGGGGGFGGGGGGGFGGGGF,7@DCFGGFGFGGGGGGG8D?FEE=EGGGDFFGGGCGGGGDGGGFGFFGGFEFGGEGG86;GGFGFFFFBD@D>>FCFAF6EGGFFF<C)6F@FFFFD1<90?F?D::@???B0:>7:AGF<FFFFFF?:D?GBGFF?<?C>A6
@M04650:207:000000000-C238N:1:1101:8480:11856 2:N:0:19
GGACTACAGGGGTTTCTAATCCTGTTCGCTCCCCACGCTTTCGAGCCTCAGCGTCAGTTACAGTCCAGAGAGTCGCCTTCGCCACTGGTGTTCTTCCTAATCTCTACGCATTTCACCGCTACACTAGGAATTCCACTCTCCCCTCCTGCACTCTAGATACTCAGTTTGGAATGCAGTACTCGGGTTGAGCCCAAGTATTTCACATCCCACTTAAGTATCCGCCTACGCTCCCTTTACGCCCAATAAATCCGTATAACGCTCGCCACCTACGTATTACCGCGGCTGCTGGCACGTAGTTAGC
+
CCCCCGGGGFGGGGGGGGGGGGGFGGGGGGGGGGGGGGGGGGGGGGGGCFFFGGGGGGGGGGGGGGGGGGGGGGGGGGGGGGGGGFGGGGFFGGGGGGGGGGGFGGGGGGGGGCCEGGGGGGGGGGGCF?FGGGGGGFGGGGGFGGGGFGGFGGFFGGFGGGFGGGGGDFFGGCFCGGGGGGGDGGGGFGGFFG5EFGFFFFFFFGFF:?FG*+BCFEGGDG>=DF=B>DBFDGFFF@GGG;25*26<GF3=@AFF+((/1;D>DEB008?B<C><FG03120(4<:?2786(..(4:)6<
@M04650:207:000000000-C238N:1:1101:19558:11926 2:N:0:19
GGACTACTGGGGTTTCTAATCCTGTTTGCTCCCCACGCTTTCGAGCCTCAGCGTCAGTTACAGTCCAGAGAGTCGCCTTCGCCACTGGTGTTCTTCCTAATCTCTACGCATTTCACCGCTACACTAGGAATTCCACTCTCCTCTCCTGCACTCTAGACTTCCAGTTTGGAATGCAGCCCCCAGGTTGAGCCTGAGTATTTCACATCCCACTTAAAAATCCGCCTACGCTCCCTTTACGCCCAGTAAATCCGGACAACGCTCGCCCCCTACGTATTACCGCGGCTGCTGGCACGTAGTTAGC
+
CCCCCGGGGGGGGGGGGGGGGGGGGGGGGGGGGGGGGGGGGGGGGGGGGGGGGGGGGGGGGGGGGGGGGGGGGGGGGGGGGGGGGGGGGGGGGGGGGGGGGGGGGGGGGGGGGGGGGGGGGGGGGGGGGFFGGGGGGGGGGGGFGGGGGGGFGFGGCFGGGFFGGGGGGDFGGGGGGGGGGDGGGGGGFGGGFCGGGGGFGFGFFGGFEGGGFGGGFFGGBF>==FA>AGFFFGFFF2CFGFDFGGFEFFFBDFGFG99(69D>*:>9(((4<C?FGGFFF>639:7??GBF08048F:).
@M04650:207:000000000-C238N:1:1101:4501:11929 2:N:0:19
GGACTACAAGGGTATCTAATCCTGTTTGCTCCCCACGCTTTCGAGCCTCAGCGTCAGTTACAGTCCAGAGAGTCGCCTTCGCCACTGGTGTTCTTCCTAATCTCTACGCATTTCACCGCTACACTAGGAATTCCACTCTCCTCTCCTGCACTCTAGACTTCCAGTTTGGCATGCAGCCCCCAGGTTGAGCCTGAGTATTTCACATCCCACTTAATCATCCGCCTACGCTCCCTTTACGCCCAGTAAATCCGGATAACGCTCGCCACCTACGTATTACCGCGGCTGCTGTCACGTAGTTAGC
+
CCCCCFGGGDFDGFGGGGGGGGGGGGGGGGGGGGGGGGGGGGFGFGGGGGGGDGGGGGGDFFFGGFGG9CDGFGGGGGGGGDFCGFFGG<FFGGGGGGGGGBEFFFEFDCEGGGGGG7CCEFDGEFE8F5FFFGAFGGFGFGGFFFG8FGGFGGGGGGGGFFGFGGGFE8EFFGGFC?=CEC6EFFFCFFFFE@C:CFGGGFGFFGCAEFGGEC7++;<C8?=>@F>DFGFFBGFEF@GGDDBE478.:F3(/=3>GD><0(/7*=?<046?3E?4FF019696>BFF)<4E?BF(8C>FA
@M04650:207:000000000-C238N:1:1101:26075:11933 2:N:0:19
GGACTACCCGGGTATCTAATCCTGTTTGCTCCCCACGCTTTCGAGCCTCAGCGTCAGTTACAGTCCAGAGAGTCGCCTTCGCCACTGGTGTTCTTCCTAATCTCTACGCATTTCACCGCTACACTAGGAATTCCACTCTCCTCTCCTGCACTCTAGATAACCAGTTTGGAATGCAGCACCCAAGTTGAGCCCGGGTATTTCACATCCCACTTAATCATCCGCCTACGCTCCCTTTACGCCCAGTAAATCCGGATAACGCTCGCCACCTACGTATTACCGCGGCTGCTGGCACGTAGTTAGC
+
CCCCCGGGGGGGGGGGGGGGGGGGGGGGGGGGGGGGGGGGGGCFGGGGGGGGGGGGGGGGGFGGGGGGFGGGGGGGGGGGGGGGGGGGGGGGGGGGGGGGGGGGGGGGGGGDFGGGGGGGGGGGG?FGGGGGGGGGGFFGGGGFGGCFGGGFGGGGDG9EFGGGEGGGGGGGGGFGC6DGGGGGGGGGGGGGGGGGGFFFFCGFFGFFEGGGFFDGFFGCAGFFFFFFFGFD@GFFF@GFGFF87F)9>FB1;AGFGFFF@>G>DGB2,5<?2A:4CF?0190(4?00:EBC:?F01CA<4
@M04650:207:000000000-C238N:1:1101:8321:11961 2:N:0:19
GGACTACCCGGGTTTCTAATCCTGTTTGCTCCCCACGCTTTCGTGCCTCAGCGTCAGTTACAGTCCAGAGAGCCGCCTTCGCTACTGGTGTTCCTCCTAATATCTACGCATTTCACCGCTACACTAGGAATTCCACTCTCCTCTCCTGCACTCAAGTCCTACAGTTCCAAAAGCTTACTACGGTTGAGCCGTAGCCTTTCACTTCTGGCTTGAAAGACCGCCTACGCACCCTTTACGCCCAGTAATTCCGTATAACGCTAGCCCCCTACGTATTACCGCGGCTGCTGGCACGTAGTTAGCC
+
CCCCCGGGGGGGGGGGGGGGGGGGGGGGGGGGGGGGGGGGGGGGGGGGGGGGGGGGGGGFGFGFGGGGGGGGGGGGGGGGGGGGGGGGFGGGGGFGGGFGGGGFGFFGGGGGGGGGGGGGGGFGGGG?EECFGGGGGGGGGGGFGGGFG,EDCFGGGGGDGGGGGGGGGGGGCFFEGGFFGG6EGEFFFGGGGE87DFFCCFFFFGG>CFGGB4FFFF6*)92(-?@>>GFFFC69B@CGG(/7;DEEF4)654CC96?:9?C<GG>(48?3A+4:7*-,,199?02,6*4*,.:,694)2
@M04650:207:000000000-C238N:1:1101:5889:12013 2:N:0:19
GGACTACTGGGGTTTCTAATCCTGTTTGCTCCCCACGCTTTCGAGCCTCAGCGTCAGTTACAGTCCAGAGAGTCGCCTTCGCCACTGGTGTTCTTCCTAATCTCTACGCGTTTCACCGCTACACTAGGAATTCCACTCTCCTCTCCTGCACTCTAGATAACCAGTTTGGAATGCAGCACCCAAGTTGAGCCCGGGTATTTCACATCCCACTTAATCATCCGCCTACGCTCCCTTTCCGCCCAGTAAATCCGGATAACGCTCGCCACCTAAGTCTTACCGCGGCTGCTGGCACTTAGTTTGC
+
CCCCCEGGGGGGGGGGGGGGGGGGGGGGGGGFGGGGGDGGGGGGGGGGGFFGGGGGGGGGGGGGGGGGGGGGGG@EGGGGGGGGGGGGGFGGGGGGGG95CFGGGGF?F=CEEGGGCGEDGEFGGFG8FFGGFFGGGGCFFGGFGGGGGGGF?EAE=DC9EEG8F;D9CFEGFGGA?FFGGGGGGFFA?CFG6C5C7DGGGFGFFG>@=GGGFGGGFEGCAG@226=EDD2>BGF)+(8F@6;@7F357A8668CEGFF1?;G6>E:(()(.6@A>FC,910(-(080(:1<(4<-6<).-
@M04650:207:000000000-C238N:1:1101:29279:12014 2:N:0:19
GGACTACCGGGGTTTCTAATCCTGTTTGCTCCCCACGCTTTCGAGCCTCAGCGTCAGTTACAGTCCAGAGAGTCGCCTTCGCCACTGGTGTTCCTCCATATATCTACGCATTTCACCGCTACACCTGGAATTCCACTCTCCTCTTCTGCACTCAAGTCTCCCAGTTTCCAATGACCCTCCCCGGTTGAGCCGGGGGCTTTCACATCCGAATTAAGAAACCGCCTGCGCACGCTTTACGCCCAATAAATCCGGATCACGCTTGCGCCCTCCGGATTACCGCGGCTGCTGGCACGTAGTTAGC
+
-A@-AEFFC:EGG+B,C@EFFFGDF9FFGGGFCF8CE@:BFGG8EB+,A<FGGGGGGE<E,,C6CFFGAF,:EA86B7FDF7CFCAFGFFCBE9F?FF?FC@ECEFGFEGG7FCEGACE+>>,?,,,EEFFGFG;FABECEFFFGG;,,,@9=@EFF,;,,3@=FEFGGG9D?,981==C8@::FGGGGGGG***?))<>DFGF867>8*//7C7@68FG6D9?1.3)(17>3=544:C8?(,(2:<)*9.30))4F<B0:BG0)/-1(4,((*(.AC?>B;BFF?2285(9::0:,+-:6
@M04650:207:000000000-C238N:1:1101:6669:12107 2:N:0:19
GGACTACAGGGGTTTCTAATCCTGTTTGCTCCCCACGCTTTCGAGCCTCAGCGTCAGTTACAGTCCAGAGAGTCGCCTTCGCCACTGGTGTTCTTCCTAATCTCTACGCATTTCACCGCTACACTAGGAATTCCACTCTCCTCTCCTGCACTCTAGATACTCAGTTTGGAATGCAGTACTCGGGTTGAGCCCAAGTATTTCACATCCCACTTAAGTATCCGCCTACGCTCCCTTTACGCCCAATAAATCCGTATAACGCTCGCCACCTACGCATTACCGCGGCTGCTGGCACGTAGTTAGC
+
CCCCCFGGGGGGFGGGGGGGGGGGGGGGGGGGGGGGGGGGGGGGGGGGGGGGGEGGGDGGGGGGGGGGFFGGGGGGGGGGGGGGGGGGGGGGGGAFGGGGGGGGFGGFGGGGGGGGGGGGGGGGFGGGFCFEEFDFGGFGGGGFGGGGFFGFGGGGGGCGFGGGGGFECFACFGFGFFGGGGGGGGGGGGDGGF6FGGFGGFGAFF>FEFGGEGGFFFFFFGFDA4=*)35>BGFFF@GGD@2=*:CEG4>?FFGCD661(3D;DGF:>>:((*46@:(-,261>:))57:FB?::?C<>)
@M04650:207:000000000-C238N:1:1101:19896:12143 2:N:0:19
GGACTACCAGGGTATCTAATCCTGTTCGCTCCCCACGCTTTCGAGCCTCAGCGTCAGTTACAGTCCAGAGAGCCGCCTTCGCCACTGGTGTTCTTCCTAATCTCTACGCATTTCACCGCTACACTAGGAATTCCACTCTCCTCTCCTGCACTCTAGATACTCAGTTTGGAATGCAGTACTCGGGTTGAGCCCAAGTATTTCACATCCCACTTAAGTATCCGCCTACGCTCCCTTTACGCCCAATAAATCCGGATAACGCTTGCCACCTACGTATTACCGCGGCGGCTGGCACGTAGTTAGC
+
CCCCCGGGFGGGGDFGGGGGGGGGFGGGGGGGGGGEGGGGGGGCFGGFGFGGGGEGGFGGCFFFGGGGGGFGGGGGGGGGGGGGGGGGGGGGGFGGGGGFGAEGGBEGFGGEGFGGGGGGGGGGG,EFGDCF9FFFFGGGGGFFCGDFGGG5EGGF,ECFAC9DGCDD+@;DDFGGGGGFE+B+@>8DFGGF6C?FGCFGFFGFFGGFEC52>++??6CFDG94>AD>>D2@=FF4C@GEGD(3D>E<7A>B?EDFG?F0(6<=79:::2:48??9EG<F(20(-(((-*.<8<0(4<<BA
@M04650:207:000000000-C238N:1:1101:11079:12154 2:N:0:19
GGACTACTGGGGTTTCTAATCCTGTTCGCTCCCCACGCTTTCGAGCCTCAGCGTCAGTTACAGTCCGGAGAGTCGCCTTCGCCACTGGTGTTCTTCCTAATCTCTACGCATTTCACCGCTACACTAGGAATTCCACTCTCCCCTCCTGCACTCTAGATTCCCAGTTTGGAATGCAGCACCCAGGTTGAGCCCGGGTATTTCACATCCCACTTAAAAATCCGCCTACGCTCCCTTTACGCCCAGTAAATCCGGACAACGCTCGCCACCTACGTATTACCGCGGCTGCTGGCACGTAGTTAGC
+
CCCCCGGGGGGGGGGGGGGGGGGGGGGGGGGGGGGGGGGGGGGGGGGGGGGGGGGGGGGGGGGGGG,@CGGGGGGGGGDGGGGGGGGGGGGGFGFFGGGGGGGGGGGGGGGGGGGGGGGGGGGGGGGGE?EFGGGGGGFGGGGFGGGGGGGFGGGGGCFGGGGGGGGG>EGGGGGGGGGGGGGGGGGGGGGGGDDG>CGGGFFFFGFFFGGGEFGGFFGFFGFFFA@E@GBFFFFFFFGGG6;87FFEGFFFDFGFC(,4?9G9350,8>FFBG?>FG:9>;;((:)3(>:E:6?:1E9<A
@M04650:207:000000000-C238N:1:1101:16873:12202 2:N:0:19
GGACTACTGGGGTTTCTAATCCTGTTTGCTCCCCACGCTTTCGAGCCTCAGCGTCAGTTACAGTCCAGAGAGTCGCCTTCGCCACTGGTGTTCTTCCTAATCTCTACGCATTTCACCGCTACACTAGGAATTCCACTCTCCTCTCCTGCACTCAAGTCCTACAGTTCCAAAAGCTTACTACGGTTGAGCCGTAGCCTTTCACTTCTGGCTTGAAAGACCGCCTACGCACCCTTTACGCCCAGTAATTCCGGATAACCCCAGCCCCCTACGTATTACCGCGGCTGCTGGCCCGTAGTTTGCC
+
CCCCCGGGGGGGGGGGGGGGGGGGGGGGGGGGGGGGGGGGGGGGGGGGGGGGGGGGGGGGGGGGGGGGFGGGGGGGGGGGGGGGGGGGGGGGGGGGGG9EGEFGGGGGGGGGGGGGGGGGGGGGFFGGGFGGGGGGGGGGGGGFGGGGGGGFGGGGGFGGGGGGGGGF9EGFGGGGGGG:EF>FG7,@CGCGDGGG7=EAFFCF6C+AC7FG5?F7ABFCAGD@FF@B@C@(:EAC50CEF1@9FGE)16./8AC@*((/46F:GG31?:().C).<*,-,4142:>(62(*(,4:A+66A
@M04650:207:000000000-C238N:1:1101:6030:12209 2:N:0:19
GGACTACTAGGGTATCTAATCCTGTTTGCTCCCCACGCTTTCGTGCCTCAGCGTCAGTTACAGTCCAGAGAGCCGCCTTCGCTACTGGTGTTCCTCCTAATATCTACGCATTTCACCGCTACACTAGGAATTCCACTCTCCTCTCCTGCACTCAAGTCCTACAGTTCCAAAAGCTTACTACGGTTGAGCCGTAGCCTTTCACTTCTGGCTTGAAAGACCGCCTACGCACCCTTTACGCCCAGTAATTCCGGATAACGCTAGCCCCCTACGTATTACCGCGGCTGCTGGCCCGTAGTTTGCC
+
CCCCCGGGGGGFGGGGGGGG9EFGGGGGGGGGGGGGGGGGGFGGGGGFGGGGGFGGGGGGGGGGGGGGG8@FFGGGGGGGGGGGGGEGGGGGGGGGGGGCF9CFGGFGGGGGGGGGGGGGEFGGGFBGGFDFGGGG8FFEFC@DFGGGGGGB88E8;=9ED,@FGGGGG,EFGGGGGGGGGEEF>CE8DGGGC@@CGGGGFFFFFG85CFGCCGGGFFF*:DFFF4549<>DDG6;DDGE46@9+;C6CF)2(:;@D><D1;F?<C;:B0144FA<+*4-134027)(4/42,-,(6+6<<
@M04650:207:000000000-C238N:1:1101:12320:12228 2:N:0:19
GGACTACTCGGGTATCTAATCCTGTTTGCTCCCCACGCTTTCGCACCTGAGCGTCAGTCTTTGTCCAGGGGGCCGCCTTCGCCACCGGTATTCCTCCACATCTCTACGCATTTCACCGCTACACATGGAATTCTACCCCCCTCTACAAGACTCTAGCTGACCAGTCTTAGATGCCATTCCCAGGTTAAGCCCGGGGATTTCACATCTAACTTAATCAACCGCCTGCGTGCGCTTTACGCCCAGTAATTCCGATTAACGCTTGCACCCTCCGTATTACCGCGGCTGCGTGCACGTGGTTAGC
+
CCCCCGGGGGGEFCGGGGGGGGGFGGGGGGGGGGGGGGGGGGFGGGGGGGGGGGGGGGGGGFGGGGGGGGGGGGGGGGGGGGGGGGGGGGGGGGGGGCFGEFGGGGGGGGGGFGGGGGGG7FGGGGGGGGGGFFFGAFGGGGGFGGDFG8@?FFG;FECEFGGGGGGGGFGGCFEGGGGGGGGGGGGGGCEGGGGGGGGFFFFF>?DFEGFFE7@DF3E>@GF@6FBFDGFFFGFFFFGGC6(4CFBBFFF(:BD)*-9021727C?BFF>?08>4CF<>202991(,4:8C?<(41C544
@M04650:207:000000000-C238N:1:1101:2727:12257 2:N:0:19
GGACTACTCGGGTATCTAATCCTGTTTGCTCCCCACGCTTTCGAGCATCAGCGTCAGTTACAGTCCAGAGAGTCGCCTTCGCCACTGGTGTTCTTCCTAATCTCTACGCATTTCACAGCTACACTAGGAATTCCACTCTCCTCTCCTGCACCATAGATAACCAGTTTGGCATGCAGCACCCAAGTTGAGCCCGGGTAGTTCAGATCCCACTTAATCATCCGCCTAGGCTCCCGTTACGCCCAGTAAATCCGGATAACGCCCGCCACCTACGTAGTACCGCGGCTGCTGGCACGTGGTTAGC
+
CC99BFGDG6BFDFE@,CECGGEGAFDF9,,,::FFE76,CEFCF@+AFFFGGF@BF9<FGCFG@DAGGF@@6,@F6,@,A,B7@FGGGGEGCDAE<9A<E,,CEG5F+6,4A,9,,C,84C>EFFGDFFFGD,DECF,AFFGFD8D=4D>*,6CDF8DFF<F1564@C8>8=,3AF=D3CDDCFCED?D,+6@C:D+@,?<,5+;>*0;78EGFC87F+:;7@A*7@33>B(C69D@7=459;CG).+;.12>*)260(,6)33*4(50??F*4AG>(716(1700:714<3(((,*)..
@M04650:207:000000000-C238N:1:1101:21857:12267 2:N:0:19
GGACTACTAGGGTATCTAATCCTGTTTGCTCCCCACGCTTTCGAGCCTCAGCGTCAGTTACAGACCAGAGAGCCGCCTTCGCCACTGGTGTTCCTCCATATATCTACGCATTTCACCGCTACACATGGAATTCCACTCTCCTCTTCTGCACTCAAGTCTCCCAGTTTCCAATGACCCTCCCCGGTTGAGCCGGGGGCTTTCACATCAGACTTAAGAAACCGCCTGCGCTCGCTTTACGCCCAATAAATCCGGACAACGCTTGCCACCTACGTATTACCGCGGCTGCTGGCCCGTAGTTAGC
+
CCCCCGGGGGGGGGGGGGGGGGGGGGGGGGGGGGGGGGGGGGGGGGGGGGGGGGGGGGGGGGGGGGGGGGGGGGGGGGGGGGGGGGGGGGGGGGGGGGGGGGGGGGGGGGGGGGGGGGGGGGGGGGGGFFFFGGGGGGGGGGGFGGGGGGGFGGGGFC9FGGGGDFGGGGGGGGGGGGGGGGGGGGGGGGGGGGGGGDGGGFF68CFFEGFCEGGGFFGGFGB0(;>D;G@F@GFFFBGGG:<BGGFFGFF>?EGFG>F<<:GBGGF<??8?BFBFGG?F6>FFF<>FFD:F;3604C2:<
@M04650:207:000000000-C238N:1:1101:13234:12271 2:N:0:19
GGACTACCAGGGTTTCTAATCCTGTTTGCTCCCCACGCTTTCGAGCCTCAGCGTCAGTTACAGTCCAGAGAGTCGCCTTCGCCACTGGTGTTCTTCCTAATCTCTACGCATTTCACCGCTACACTAGGAATTCCACTCTCCCTCCTGCACTCTAGATTCCCAGTTTGGAATGCAGCACCCAGGTTGAGCCCGGGTATTTCACATCCCACTTAAAAATCCGCCTACGCTCCCTTTACGCCCAGTAAATCCGGACAACGCTCGCCACCTACGTATTACCCCGGCTGCGGGCACGTAGTTAGCC
+
CCCCCGGFGGGGGGGGGGGGGGGGGGGGGGGGGGGGGGGGGGGGGGGGGGGGGGGGGGGGGGGFGGGGGGGGGGGGGGGGGGGGGGGGGGGGGGGGGGGGGGGGGGGGGGGGGGFGGGGGGGGGC8EFFGGGGGGGFGGGGGGFEG>DFGEFEFFCGCGFGFFGGDFGCGG,=FFGGGGGGGGGGDFFGGFCEGEGGGF79B;B9?FFB*:@EGGGFEG4@GFFFB9)55B=BFAE)/BFC?E<CGC?FFED@:CD31(,-7D<GG02((424CA<C*4(4;,7((,40*(/4404<746:
@M04650:207:000000000-C238N:1:1101:3172:12279 2:N:0:19
GGACTACAAGGGTTTCTAATCCTGTTTGCTCCCCACGCTTTCGCGCCTCAGCGTCAGTTACAGGCCAGAGAGCCGCCTTCGCCACGGGTGTTCCTCCCGATATCTACGCATTTCACCGCTACACCGGGAATTCCGCTCTCCTCTCCTGCACTCAAGCCTACCAGTTTCCCATGGCCCTCCACGGTTGAGCCGTGGGCTTTCACATCAGACTTAACAGGCCGCCTGCGCTCCCTTTACGCCCAGTAATTCCGGACAACGCTTGCCACCTACGTATTACCGCGGCTGCTTGCACGTCGTTAGC
+
CCCCCGGDDGGGGGGGGGGGGGGGGGGGGGGGGGGGGGG7FFGEFGGDGGGGGGGGDGGGGGGGGGGGGCEGGG:FFDGGFGGGGEC@FFGFFGGDC@:BCGGGGGGFGGDGGGGGGGGGGGGGFEGGGG8FGGGFDC+<BGFFFGG,>FGAEB8F9E6D?FF7@BEC;,4>FF>9C7FCCE8CFF58CGCGEGGDDFB@FFFFFG78;DFGFC+16=F:1767(57>(>(4:FF)@6CGG:(5C79:C643()).>01:2?G?*3:32412?FBFGG:;2>9>;<8)):)<12((-C6:A
@M04650:207:000000000-C238N:1:1101:9562:12284 2:N:0:19
GGACTACCGGGGTATCTAATCCTGTTTGCTCCCCACGCTTTCGCACTTGAGCGTCAGTATATTCCCAAGGGGCTGCCTTCGCCACCGGTATTCCTCCACATCTCTACGCATTTCACCGCTACACATGGAATTCTACCCCCCTCTACAAGACTCTAGCTGACCAGTCTTAGATGCCATTCCCAGGTTAAGCCCGGGGATTTCACATCTAACTTAATCAACCGCCTGCGTGCGCTTTACGCCCAGTAATTCCGATTAACGCTTGCACCCTCCGTATTACCGCGGCTGCTGGCACGGAGTTAGC
+
CCCCCGGGGGGGGGGGGGGGGGGGGGGGGGGGGGGGGGGGGGGGGGGGGGGGGCGGGGGGGGGGGGGGGGGGGGGGGGGGGGGGGGGGGGGGGGGGGGGGGGGGGGGGGGGGGGGGGGGGCFGGGGGGGGGGGGGGGGGGGGGFGGGGGGGFGFGGFGFGGGFFGFGGCCFGGGGGFGGFGGGCGGGGGGGGGGDGGGGGGFGFFGCCEGGG9CDFFEGF>CB?F59D?DFF@GA>F08CE<:?DFA2CF46?3CBG06::BGFGGFBF?>B?GFFGGF9;B>BF?>?>G?C1>993;>A5
@M04650:207:000000000-C238N:1:1101:11296:12295 2:N:0:19
GGACTACCAGGGTTTCTAATCCTGTTTGCTCCCCACGCTTTCGAGCCTCAGCGTCAGTTACAGACCAGAGAGCCGCCTTCGCCACTGGTGTTCCTCCATATATCTACGCATTTCACCGCTACACATGGAATTCCACTCTCCTCTCCTGCACTCAAGTCTACCAGTTTCCAATGCATACAATGGTTGAGCCACTGCCTTTTACACCAGACTTAATAAACCACCTGCGCTCGCTTTACGCCCAATAAATCCGGACAACGCTCGGGACCTACGTATTACCGCGGCTGCTGGCACGTAGTTAGCC
+
CCCCCGGGGGGGGGGGGGGGGGGGGGGGGGGGGGGGGGGGGGGGGGGGGGGGGGGGFGFGFGGFGGGGFFGGGGGGGGGGFGGGGGGGGGGGGGGGGGGGGGGGGGGGGGGDFFFGGGGGGGGGCFGGGGGGGFFGFG8<EFED=FFGGGGFGGGGCFFGGFFGGGGGGGGGGGGFGFGG=FG=FFFFGG?FGGGGFDGGDFFA6CGF>C@D5CEGFFFGFGFF2*/5)325@C==EFGFEF8@CFFF45):9:5(/,/3:939381?BFFBBFFAG7149>BF:3:566,24(,1<<6<4
@M04650:207:000000000-C238N:1:1101:24736:12310 2:N:0:19
GGACTACAGGGGTATCTAATCCTGTTTGCTCCCCACGCTTTCGAGCCTCAGCGTCAGTTACAGTCCAGAGAGTCGCCTTCGCCACTGGTGTTCTTCCTAATCTCTACGCATTTCACCGCTACACTAGGAATTCCACTCTCCTCTCCTGCACTCTAGATAACCAGTTTGGAATGCAGCACCCAAGTGAGCCCCGGGATTTTCCCACCCACTTAAACATTCGCCCACGCCTCCTTTTCCGCCCGTAAATCCGGGAAAACCCCGCCACCCTCGTCTTACCCGCGCCTCTTGCCCGGAGGTTGCC
+
CCCCCGGFGGGGGGGGGGGGGGGGGGGGGGGGGGGGGGGGGGGGGGGGGGGGGGGGGGGFGGGGGGGGGGGGGGFGGGGGGGGGGGGGGGGGGGGGGGGGGGFGGGG@FGGGGGGGGGGGGGGGGGGGGGGGGGGGEGFGGGGFGFGGGGGBFEFGFGFGGGGGGGFGEFDEFG=9DFGGGGDDF,3,@DF+@E+;77:,+*,*3<C*/0556+4+**55-;(((//)(25->,*)*(4C*((.9F).C>B0,)9(*,(((,9->F(,((-((1).C*(-4(((,().-+,*(-,3:6((.
@M04650:207:000000000-C238N:1:1101:18656:12348 2:N:0:19
GGACTACAGGGGTTTCTAATCCTGTTTGCTCCCCACGCTTTCGAGCCTCAGCGTCAGTTACAGTCCAGAGAGTCGCCTTCGCCACTGGTGTTCTTCCTAATCTCTACGCATTTCACCGCTACACTAGGAATTCCACTCTCCTCTCCTGCACTCTAGATAACCAGTTTGGAATGCAGCACCCAAGTTGAGCCCGGGTATTTCACATCCCACTTAATCATCCGCCTACGCTCCCTTTACGCCCAGTAAATCCGGATAACGCTCGCCACCTACGTATTACCGCGGCTGCTGGCACGTAGTTAGC
+
CCCCCGGGGGGGGGGGGGGGGGGGGGGGGGGGGGGGGGGGGGGGGGGGGGGGGGGGGGGGGGGGGGGGGGGGGGGGGGGGGGGGGGGGGGGGGGGGGGGGGGGGGGGGGGGGGGGGGGGGDFGGGGGGGGGGGGGGGGGGGGGFGGGGGGGFGGCFCGGGGGGGGGGGGGDGGGGGGGGGGGCGGGGGGGGGGGDE7FFGGFGFFGFFFGGGFGGGFFGFFGFFFFFF=DFFFGAEFDCCE??EFFE?FFDBFFGFG667;>DBC=???B:14E72CGBF66;>;?FFFG0C?6?FFFAFD
@M04650:207:000000000-C238N:1:1101:24527:12371 2:N:0:19
GGACTACTGGGGTTTCTAATCCTGTTTGCTCCCCACGCTTTCGAGCCTCAGCGTCAGTTATAGTCCAGAGAGTCGCCTTCGCCACTGGTGTTCTTCCTAATCTCTACGCATTTCACCGCTACACTCGGAATTCCACTCTCCTCTCCTGCACTCTAGATAACCAGTTTGGAAGGCAGCACCGAAGTTGAGCCCGGGTATTTCACCCCCCACTTAATCATCCGCCTACGCTCCCTTTACGCCCAGTAAATCCGGATAACGCACGCCACCTACGTATTACCGCGGCTGCTGGCACGTAGTTAGC
+
CCCCCGG9FGFGG:FGGGGGGGFGGGGGGGGGGGGGGGGGGGG?CGGGGGGGGGGGGGGF,,CFFGGG9FGGEFGGGGGGGGGGGGGGGGGGG9EGGCGFCAFGGGGG+4BEFGGGG7EGGGGGG,FFGGGGGGGGGG9FGGGF?F,,4@FFF9EGGCE,@>FFFDF,+@D,8DFGD+@F+++4FFC3ADFFEGG7C>CFFFD**;/95CGF8:18+9E8(9991;7)(:3?@<;CFFGEGF;3C>37CFB;63C)7:(((,7:)8614?FF<??)<C:(,((46:5,2/(<1(((-<<<6
@M04650:207:000000000-C238N:1:1101:10655:12377 2:N:0:19
GGACTACCCGGGTATCTAATCCTGTTTGCTCCCCACGCTTTCGAACCTCAGCGTCAGTTACAGTCCAGAGAGTCGCCTTCGCCACAGGTGTTCTTCCTAATCTCTACGCATTTCACCGCTACACTAGGAATTCCACTCTCCTCTCCTGCACTCTAGATAACCAGTTTGGAATGCAGCACCCAAGTTGAGCCCTGGTATTTCACATCCCACTTAATCCGCCGCCTACGCTCCCTTTACGCCCAGTAAATCCGGATAACGCCTGCCACCTACGTATTACCTCGGCTGCTGGCCCGGCGTTAGC
+
@CCCCGGGFEGGGGGGGGGGGGGGGGAFFGGGGGGGGGEGFGGC8FGGGCGEGGGGGEEGGEACFFGFDCE@EFEDGG@FGGGGE,EDFGGGGCGFGGGGGDFGFGGGGEGGGFGGGEEGGGGGGGGFGEGFGGGF,4,AEGGFG@4D=8FFGGFG9E9EFGGGGGGDG>9=8;,E88DF6+@EFGGGGGE671:@8CGGGFGFACC6@GGGF7EG+)=947A@FF2;2*955FA*1(=CG0=.++9?7AB01>*76(611:C2CC630>18>??)<D))-31(,1))(/(2(((-9E((.
@M04650:207:000000000-C238N:1:1101:12497:12378 2:N:0:19
GGACTACCGGGGTATCTAATCCTGTTTGCTCCCCACGCTTTCGAGCCTCAGCGTCAGTTACAGTCCAGAGAGTCGCCTTCGCCACTGGTGTTCTTCCTAATCTCTACGCATTTCACCGCTACACTAGGAATTCCACTCTCCTCTCCTGCACTCTAGACTTCCAGTTTGGAATGCAGCCCCCAGGTTGAGCCTGAGTATTTCACATCCCACTTAAAAATCCGCCTACGCTCCCTTTACGCCCAGTAAATCCGGACAACGCTCGCCACCTACGTATTACCGCGGCTGCTGGCACGTAGTTAGC
+
CCCCCGGGGGGGGGGGGGGGGGGGGGGGGGGGGGGGGGGGGGGGGGGGGGGGGGGGGGGGGGGGGGGGGGGGGGGGGGGGGGGGGGGGGGGGGGGGGGGGGGGGGGGGGGGGGGGGGGGGGGGGGGGGGGGGGGGGGGGGGGGFGGGGGGGFGGGGGGGGGGGGGGGGGGGGGGGGGGGGGGGGGGGGGGGGGGGGGGGGGFGFFGFFFGGGFGGGFFGGFGFFDFF>=<>>DGF>FDGGGD<@GDEEGFFF;DG@G0>:?FG;DGB?7?6:?FFFGGBFFFFFFF0:?G7FBBB??C264
@M04650:207:000000000-C238N:1:1101:3482:12378 2:N:0:19
GGACTACCAGGGTTTCTAATCCTGTTTGCTCCCCACGCTTTCGAGCCTCAGCGTCAGTTACAGTCCAGAGAGTCGCCTTCGCCACTGGTGTTCTTCCTAATCTCTACGCATTTCACCGCTACACTAGGAATTCCACTCTCCTCTCCTGCACTCTAGATAACCAGTTTGGAATGCAGCACCCAAGTTGAGCCCGGGTATTTCACATCCCACTTAATCATCCGCCTACGCTCCCTTTACGCCCAGTAAATCCGGATAACGCTCGCCACCTACGTATTACCGCTGCTGCTGGCACGTAGTTAGC
+
CCCCCEGGGGGGGGGGGGGGGGGGFGGGGGGGGGGGGGGGGGGGGGGGGCFGGGGGGEFGGGFGGGGGGGDBFGGGGGGGGGGEGGFGGGGGGGGGGGGGFGGGGGGFGEECFGGGGGGGGGGGFFGGGGFGGGGGG8,EFFFF8F9DGGFDFDDFG8EGGGDFEGGGC,@E8BFF?DC8EFGGE<DCFGFFGGGED6;@C+3<A?CFEFFFFFFF+:;?AGDFD>995DB2B?F=C2EGDFD;G+<3:AB;<BD9F00,/:>>DE?FB:B?<GF2<7,((-2:7>020=<F?1(3:?)5<
@M04650:207:000000000-C238N:1:1101:21653:12387 2:N:0:19
GGACTACAGGGGTTTCTAATCCTGTTTGCTCCCCACGCTTTCGCGCCTCAGCGTCAGTTACAGACCAAAGAGTCGCCTTCGCCACTGGTGTTCCTCCACATCTCTACGCATTTCACCGCTACACGTGGAATTCTACCCCTTCCTAAAATACTCTAGCGACCCAGTATGAAATGCTATTCCTAGGTTAAGCCCAGGGCTTTCACATCTCACTTAAGTCACCGCCTGCGTGCCCTTTACGCCCAGTCATTCCGATTAACGCTTGCACCCTCCGTATTACCGCGGCTGCTGGCAAGGAGTTACC
+
CCCCCGGGCEGG@BFFFFGGCFEFFDFEFFGFDCFEEFG7,EF8@CFGBFGGGFCFEFFG<FGFA@FEGGGG<EF@:@FED=BCCFGG,?FGGGAEFDCBE8EFGCCF:@C7E<F<9FGGCFD<FFEF@EFFGEAFG,+4,6@+=EF8,@9C=;=DA?E+CCDEFGFF9EFG?FC7E7C:AAFGGFCECGGGEFFEDF<EF>FFFFGF48F+6CCGA4,;@C@FFA=55C@;@GFE+,41<87477C?D=F00>DC7,(,-:C2C@1(42>??C:4<F6>9;B>F1,8:E7+((1.38)).
@M04650:207:000000000-C238N:1:1101:26214:12439 2:N:0:19
GGACTACTGGGGTATCTAATCCTGTTTGCTCCCCACGCTTTCGCACCTGAGCGTCAGTCTTTGTCCAGGGGGCCGCCTTCGCCACCGGTATTCCTCCACATCTCTACGCATTTCACCGCTACACATGGAATTCTACCCCCCTCTACAAGACTCTAGCTGACCAGTCTTAGATGCCATTCCCAGGTTAAGCCCGGGGATTTCACATCTAACTTAATCAACCGCCTGCGTGCGCTTTACGCCCAGTAATTCCGATTAACGCTTGCACCCTCCGTATTACCGCGGCTGCTGGCACGGAGTTAGC
+
CCCCCGGGGGGGGGGGGGGGGGGGGGGGGGGGGGGGGGGGGGGGGGGGFGGGGGGGGGGFGGGGGGGGGGGGGGGGGGGGGGGGGGGGGGGGGGGGGGGGGGGGGGGGGGGGGGGGGGGGGGGGGGGGGGGGGGGGGGEGGGGFDG;E=FFFGFGGFFGFGGGGGFGFCFGGGGGCAFGFG9EGGGGGGGGGGGGGDDGGFFGFFGGFFGFGFGGGCEGGFGFFFFF51CFFFGFFF0EGGF<FGGFDGFFFFBGAG<FFFFG>F?????9?<FF4CG6B>>FBBF?B>E?G:(49?C<<6
@M04650:207:000000000-C238N:1:1101:18627:12449 2:N:0:19
GGACTACCGGGGTATCTAATCCTGTTCGCTCCCCACGCTTTCGAGCCTCAGCGTCAGTTACAGTCCAGAGAGTCGCCTTCGCCACTGGTGTTCTTCCTAATCTCTACGCATTTCACCGCTACACTAGGAATTCCACTCTCCCCTCCTGCACTCTAGATTCCCAGTTTGGAATGCAGCACCCAGGTTGAGCCCGGGTATTTCACATCCCACTTAAAAATCCGCCTACGCTCCCTTTACGCCCAGTAAATCCGGATAACGCTCGCCACCTACGTATTACCGCGGCTGCTGGCACGTAGTTAGC
+
CCCCCGGGGGGGGGGGGGGGGGGGGGGGGGGGGGGGGGGGGGGGGGGGGGGGGGGGGGGGGGGGGGGGGGGGGGGGGGGGGGGGGGGGGGGGGGGGGGGGGGGGGGGGGGGGGGGGGGGGGGGGGGGGFEGGGGGGGGGGGGGFGGGGDFGFGGGGGGGGGFGGGGGGGGGGGGGGGGGGGGGGGGGFGGGGGGEGGGGGGFGAFGGFFGGGFGGGFBFGFGFFFFFFFGFDFGFFF;GGG?D@FGFFGFFF<5DAF?>??FGFGGFFFF::?G?AFGFBBFF>FB7::C(3(,3??E)-6
@M04650:207:000000000-C238N:1:1101:12458:12452 2:N:0:19
GGACTACTCGGGTATCTAATCCTGTTTGCTCCCCACGCTTTCGCACTTGAGCGTCAGTCTTTGTCCAGGGGGCCGCCTTCGCCACCGGTATTCCTCCACATCTCTACGCATTTCACCGCTACACATGGAATTCTACCCCCCTCTACAAGACTCTAGCTGACCAGTCTTAGATGCCATTCCCAGGTTAAGCCCGGGGATTTCACATCTAACTTAATCAACCGCCTGCGTGCGCTTTACGCCCAGTAATTCCGATTAACGCTTGCACCCTCCGTATTACCGCGGCTGCTGGCACGTATTTATC
+
CCCCCGGGGGGGGGGGGGGGGGGGGGGGGGGGGGGGGGGDGGGGGGGGFGGGGGGGGFGGGEFGGGGGGGGGGGGGGGGGGGGGGGGGGGGGGGGGGGGGGGGGGGGGGGGGGGFGGDGGGGFGGDGGFGGGGGGGFFGGGGGFGGGFGDFFGGGGGGDGGGGCFGGFFFFFGGGE9DGGGGDEGFFG,BFGGGD=:CGC88FF>C::90:@ACFGFF650C6;3A>BDGBB6E5A=0C>E??(:DAAF4F6?FGFG:B?:?D2CG:?FF>,(;7AFF?99-9(-1>:0*(343()5<)).
@M04650:207:000000000-C238N:1:1101:10599:12464 2:N:0:19
GGACTACTGGGGTTTCTAATCCTGTTTGCTCCCCACGCTTTCGAGCCTCAGCGTCAGTTACAGTCCAGAGAGTCGCCTTCGCCACTGGTGTTCTTCCTAATCTCTACGCATTTCACCGCTACACTAGGAATTCCACTCTCCTCTCCTGCACTCTAGATAACCAGTTTGGAATGCAGCACCCAAGTTGAGCCCGGGGATTTCACATCTAACTTAATCAACCGCCTGCGTGCGCTTTACGCCCAGTAATTCCTATTAACGCTTGCACCCTCCGTATTACCGCGGCTTCTGGCACGGAGTTAGC
+
CCCCCGGGGGGGGGGGGGGGGGGGGGGGGGGGGGGGGGGGGGGGGEGGGGGGGGGGGGGGGGGGGGGGGDGGGFEGGGGGGGGGGGGGGGGGGGGFGGGGGGGGGGGGGGGGGGGGGGGGGGGGGGGGGGEFGGGFCDFGGGGFGGGGGFGFGGGGCDGGGGGGFEGGE8=FF=8EF?FFG7FGE<,EFGGGGCE**3D9BFGF9?DF6DFFB>FGF:E74C=@D:=EFGFF0>5>FD@FGF;(;CE?GA+1<6:?DD9?B?<?GF:(,238<F09@C?;>067(49A)C2<066(3FFA<
@M04650:207:000000000-C238N:1:1101:8216:12528 2:N:0:19
GGACTACCGGGGTTTCTAATCCTGTTTGCTCCCCACGCTTTCGCACCTGAGCGTCAGTCTTTGTCCAGGGGGCCGCCTTCGCCACCGGTATTCCTCCACATCTCTACGCATTTCACCGCTACACATGGAATTCTACCCCCCTCTACAAGACTCTAGCTGACCAGTCTTAGATGCCATTCCCAGGTTAAGCCCGGGGATTTCACATCTAACTTAATCAACCGCCTGCGTGCGCTTTACGCCCAGTAATTCCGAGTAACGCTTGCACCCTCCGTATTACCGCGGCTGCTGGCACGGAGTTAGC
+
CCCCCGGGGGGGGGGGGGGGGGGGGGDGGGGGGGGGGGGGGFGGFEEFGGGGGGGGGGGGGEFGCFFFGGGGGGGGGGGGFGGGGGGGGGGGGGGGGFGGGFGFGGGGGGEGFGGGGEE6EEGFCGGGFCCFGGGGGGGGGGGA9;FCBGF8EGFCFGFGCFF5@FGGCF,DGFGDF7:FF@FGGFFFFFFGGCEEGDGGGAFFCF7A?GGFFG7C:3CC@GFF1>0<?<9>>=F)*4CCC6:?CCBDGF@(,8*)239<60C?=FB<B?680C?FGGFFF>969::)4E?FFF((-;-).
@M04650:207:000000000-C238N:1:1101:9386:12545 2:N:0:19
GGACTACCAGGGTATCTAATCCTGTTTGCTCCCCACGCTTTCGAGCCTCAGCGTCAGTTACAGACCAGAGAGCCGCCTTCGCCACTGGTGTTCCTCCATATATCTACGCATTTCACCGCTACACATGGAATTCCACTCTCCTCTTCTGCACTCAAGTCTCCCAGTTTCCAATGACCCTCCCCGGTTGAGCCGGGGGCTTTCACATCAGACTTAAGAAACCGCCTACGCTCCCTTTACGCCCAGTAAATCCGGACAACGCTCGCCACCTACGTATTACCGCGGCTGCTGGCACGTAGTTACC
+
CCCCCGGGGGGGGGGGGGGGGGGGGGGGGGGGGGGGGGGGGGGFEGGGGGGGGGGGGGGGGGGGGGGGGGGGGGGGGGGGGGGGGGGGGGGGGGGGGGGGGGGGGGGGGGGGGGGGGGGGDGGGGGGDEEEDFGGGGGGGGGGFGGGFGGGFGGGGGGGGGGGGGGGGGGGGFGGGFGGGGGGDGCGF6EGGGCEGGGGGGFCFFGGFEGGGFFGGFFGGFGFFFFFFFGF;;FFCFFGGG?(5>C>FFFB>:@G?D(71:;D1/C<B:B?F<F?)<C:>9136>:34>C:GF:?1?C<).
@M04650:207:000000000-C238N:1:1101:16989:12554 2:N:0:19
GGACTACTGGGGTTTCTAATCCTGTTTGCTCCCCACGCTTTCGAGCCTCAGCGTCAGTTACAGTCCAGAGAGTCGCCTTCGCCACTGGTGTTCTTCCTAATCTCTACGCATTTCACCGCTACACTAGGAATTCCACTCTCCTCTCCTGCACTCTAGATAACCAGTTTGGAATGCAGCACCCAAGTTGAGCCCGGGTATTTCACATCCCACTTAATCATCCGCCTACGCTCCCTTTACGCCCAGTAAATCCGGACAACGCTCGCCACCTACGGATTACCGCGGCTGCTGGCACGTAGTTAGC
+
CCCCCGGGFGGGGGGGGGGGGGGGGGGGGGGFGGGGGGGGGGGGGGGGGGGGGGGGGGG@FFGGGGGG9F?FFGEGGGGGGGGGGGGGGGGGGGGGGGGCGGGGGGGGGGGGGGGGGGGCGGGGFGGGGGGGGFGGG8@FGGGFGGEFEEFFGDCGFEFEGCFEFGFF+=DCFGGGGGGGGGDFGGGGCDFC6CCGCFFFG>FFBC9FEGGGFGD++:=FAGF>2;<BDGFFFGAEFDGGC@?EGFCFGFF>FBG;C9B031>13::?071((;:3EG6609>>F0,4:C1E::??FG24>
@M04650:207:000000000-C238N:1:1101:28569:12559 2:N:0:19
GGACTACTAGGGTTTCTAATCCTGTTTGCTCCCCACGCTTTCGAACCTCAGCGTCAGTTACAGTCCAGAGAGTCGCCTTCGCCACTGGTGTTCTTCCTAATCTCTACGCATTTCACCGCTACACTAGGAATTCCACTCTCCTCTCCTGCACTCTAGATAACCAGTTTGGAATGCAGCACCCAAGTTGAGCCCGGGTATTTCACATCCCACTTAAAAATCCGCCTACGCTCCCTTTACGCCCAGTAAATCCGGACAACGCTCGCCACCTACGTATTACCGCGGCTGCTGGCACGTAGTTAGC
+
CCCCCGGGGGGGGGGGGGGGGGGGGGGGGGGGGGGGGCCGGGGGGGEGGGGGGGGGGGGGGGGGGGFFFGGGGGGGGGGGGGGGGGGGGGGGGGGGGGGGGGGGGGCFDGGGGGGGGGDGGGFFGGFGGGGGGGGGGGFGF?EDGFGEFGD9=FADBCEGG<9DFGGGGCEGGAF@EGGGGGGBF=BE?FFGGGGGGCFGGFGFFGGF@5CFEDCCACFG>>AFFAA>(8@DBGF9=(BFF?2@GFFFGFFF083;D@6@?BG>GG?25??82A4AFGFF09>F>0,)4C?C(4743@<26
@M04650:207:000000000-C238N:1:1101:16031:12575 2:N:0:19
GGACTACCCGGGTATCTAATCCTGTTTGCTCCCCACGCTTTCGCACCTGAGCGTCAGTCTTTGTCCAGGGGGCCGCCTTCGCCACCGGTATTCCTCCACATCTCTACGCATTTCACCGCTACACATGGAATTCTACCCCCCTCTACAAGACTCTAGCTGACCAGTCTTAGATGCCATTCCCAGGTTAAGCCCGGGGATTTCACATCTAACTTAATCAACCGCCTGCGTGCGCTTTACGCCCAGTAATTCCGATTAACGCTTGCACCCGCCGTATTACCGCGGCTGCTGGCACGGAGTTAGC
+
CCCC<FEGGGGGGGGGGGGGGGFGGGGGGGGGGGGGGGGEGGGGGGGGGGGGGGGGGGGGGGGGGGGGGGGGGGGGGGGGGGGGGGGGFGGGGGGGGGGGGGGGGGGGGGGEGGGGGGGGGGGGGGGGGGGFCGFFGGGGGGGFGGGGFGGFGGGFFGGGGGGGGGGGGGFGFCFGGGDGGGGGGGGGGGGGGGGGGGDEFFGF6>FFC7+;@FGGFFGG>DF61=9B?GFFFDFFFBG>CB0:FGAACFFFFFGFG:BB??5)9C0(,4(4(*55CFBF>FFFBF05:E3+(491:F>AA
@M04650:207:000000000-C238N:1:1101:3568:12590 2:N:0:19
GGACTACCGGGGTTTCTAATCCTGTTTGCTCCCCACGCTTTCGAGCCTCAGCGTCAGTTACAGTCCAGAGAGTCGCCTTCGCCACTGGTGTTCTTCCTAATCTCTACGCATTTCACCGCTACACTAGGAATTCCACTCTCCTCTCCTGCACTCTAGATAACCAGTTTGGAATGCAGCACCCAAGTTGAGCCCGGGTATTTCCCATCCCACTTAATCATCCGCCTACGCTCCCTTTACGCCCAGTAAATCCGGATAACGCTCGCCACCTACGTATTACCGCGGCTGCTGGCACGTAGTTAGC
+
CCCCCGGGGGGGFGGGGGGGGGGGGGGGGGGGGGGGGGGGGGGGGGGGGGGGF@FFGGGGGGGFFGGGGGGGGGGGGGGGGFGGGGGGGGGGGGGGGGFGGGGGGGGGGGGGGFGGFFGGC7EFCFGGGGGGGGGGGGFGGDFFGGGGDGFFGGGGGGFFGFGGAFGFEGG9DFFGFGFGDGFGGFFGFGGGGGGEGGFF@+@ACFCFEDFFFGGGFFFF@GDFDFFFFGFFFFFFF;8FC<61DF<EFFEFFD<>F6>?:;<>GGFB?FF?<F0:EFBFFFF(404:(*,3::7?0A<D4
@M04650:207:000000000-C238N:1:1101:15587:12634 2:N:0:19
GGACTACCGGGGTATCTAATCCTGTTTGCTCCCCACGCTTTCGCGCCTCAGTGTCAGTTACAGACCAGAAAGTCGCCTTCGCCACTGGTGTTCCTCCATATCTCTACGCATTTCACCGCTACACATGGAATTCCACTTTCCTCTTCTGCACTCAAGTCTCCCAGTTTCCAATGACCCTCCACGGTTGAGCCGTGGGCTTTCACATCAGACTTAAGAAACCACCTGCGCGCGCTTTACGCCCAATAATTCCGGATAACGCTTGCCACCTACGTATTACCGCTGCTGCTGCCCCGTAGTTGGC
+
CCCCCFGGGGGGGGGGGGGGGGGGGGGGGGGGGGGGGGGGGGGGGGGGGGGGGGGGGGGGGGGGGGGFGGGGGGGGGGGGGGGGGGGGGGGGGGGGGGGGGGGGGGGGGGGGFGGGGGGGGGFGFGGGFEFGGGGGGGGGGGGFGGGFGGGFGCDGGGGGGGGGFGGGGGGGGGGGGGGGGGGDGGGGGGGGGGDGGGGGGFGAFG>F9DGGFGFGADGGFFFFFFFFFG;>BGF<FDGGGD;DGGFFGFFF(<CBG06:?BGFFFB::00,8<?DGG1,(47:2<)))*(27:3:2@)(5
@M04650:207:000000000-C238N:1:1101:10735:12679 2:N:0:19
GGACTACTAGGGTTTCTAATCCTGTTCGCTCCCCACGCTTTCGAGCCTCAGCGTCAGTTACAGTCCAGAGAGTCGCCTTCGCCACTGGTGTTCTTCCTAATCTCTACGCATTTCACCGCTACACTAGGAATTCCACTCTCCTCTCCTGCACTCTAGATAACCAGTTTGGAATGCAGCACCCAAGTTGAGCCCGGGTATTTCACATCCCACTTAATCATCCGCCTACGCTCCCTTTACGCCCAGTAAATCCGGATAACGCTCGCCACCTACGTATTACCGCGGCTGCTGGCACGTAGTTAGC
+
CCCCCGGGGGGGGGGGGGGG9FGGGGGGGGGGGGGGGGGGGGG8EFGGGFGGGGGGGGGGGGGGGGGGFFGGGGGGGGGGGDGGEGGGGGFGGGGGGGGGGGGGGGGGGGGGGGGGGGGGGGGGGGGGGGGGGGGGGGGGGFGFGGG?EFGFGGGGGGGFFGGGGDFGGGGGDGGGGGGGGG?EGFGGGGGGGGGGG5FGGFFFCFFFFFGGFGF+=ACFDG2@AFFE=DBFB:AEFFGGG0@EGGFC:6>>;><AC@FFFBG93=?842:(5CB<CGFFFFFF6<BF75(+,.((-<AA:
@M04650:207:000000000-C238N:1:1101:12686:12719 2:N:0:19
GGACTACTGGGGTATCTAATCCTGTTTGCTCCCCACGCTTTCGAGCCTCAGCGTCAGTTACAGTCCAGAGAGTCGCCTTCGCCACTGGTGTTCTTCCTAATCTCTACGCATTTCACCGCTACACTAGGAATTCCACTCTCCTCTCCTGCACTCTAGACTTCCAGTTTGGAATGCAGCCCCCAGGTTGAGCCTGAGTATTTCACATCCCACTTAAAAATCCGCCTACGCTCCCTTTACGCCCAGTAAATCCGGACAACGCTCGCCACCTACGCATTACCGCGCCTGCTGGCACGTGTTTAGC
+
CCCCCGGGGGGGGGGGGGGGGGGGGGGGGGGGGGGGGGGFGGGFGGGGGDFFGGGGGEFGGGGGFGFGGGGDGGEGECCFCGGEGGGFEFGGGGGFFGGFGCGGGGEFGGCBFEEGGEE+BCEG=EGFFEEFFFCGGG,,@+@DDFFCFGGBCFEFGGD;FGGGFGC9CCFGDFEGGGGC8C=8DCCFFFF7C?D5C7FEG?E?CDGFFGCCECGGA=DGFGFFDF=9>GFFF?AE=@CGGDB8CCCCCFF((:C@GB@0;95>GGFF7?1(8EB<FG:BF(4:?:22(:3<62(((*.)6
@M04650:207:000000000-C238N:1:1101:12281:12722 2:N:0:19
GGACTACACGGGTATCTAATCCTGTTTGCTCCCCACGCTTTCGCACCTGAGCGTCAGTCTTTGTCCAGGGGGCCGCCTTCGCCACCGGTATTCCTCCACATCTCTACGCATTTCACCGCTACACATGGAATTCTACCCCCCTCTACAAGACTCTAGCCAACCAGTTTCAGATGCAATTCCCAAGTTAAGCTCGGGGCTTTCACATCTGACTTAATTGACCGCCTGCGTGCGCTTTACGCCCAGTCATTCCGATTAACGCTTGCACCCTCCGTATTACCGCGGCTGCTGGCACGGCGTTAGC
+
CCCCCGGGGGGGGDGGGGGGGGGGGGGGGGGGGGGGGGGGGGGGGGGGGGGGGGGGGGGGGGGGGGFGGGGGGGGGGGGGGGGGGGGGGEGGGGGGGGGGGGGGGGGGGGGGGGGGGGGGGGGGGGGGGGGGGGGGGFFGGGGFGGGG@CEFGGGFGGGGGGGGGGGGFFFGGGGGDFGDGGF7FGGGGGDDGGEGDGFGGFGFFGGF3CGGEGFGF9FG@G@@;F9BFGFF>GFFF?GGGB?FG><<FFF02<*<CBBFF<F?GFFFF:>FBGF<CF19((9>>()).7(08((-4C045
@M04650:207:000000000-C238N:1:1101:27420:12723 2:N:0:19
GGACTACTAGGGTTTCTAATCCTGTTCGCTCCCCACGCTTTCGAGCCTCAGCGTCAGTTACAGTCCAGAGAGTCGCCTTCGCCACTGGTGTTCTTCCTAATCTCTACGCATTTCACCGCTACACTAGGAATTCCACTCTCCCCTCCTGCACTCTAGATTCCCAGTTTGGAATGCAGCACCCAGGTTGAGCCCGGGTATTTCACATCCCACTTAAAAATCCGCCTACGCTCCCTTTACGCCCAGTAAATCCGGACAACGCTCGCCACCTCCGTATTACCGCGGCTGCTGGCCCGTCGTTAGC
+
CCCCCCFGGGGGGGGGGGGGGGGGGGGGGGGGGGGGGGGGGGGGGGGGGGGGGGGGGGGGGGGGGGGGGGGGGGGGGGGGGGD@CFGGGGGGGGGGGG9EFCFGGGGGG:FEGGGGG>EDGGGGGGGGGGF?FGGGGGEF8AEFGGGGGGGFGGGF98@DFGGGFGGGGGGGGGFDFGGGGGGGGGGG?EFGGGGGGGGGGFGFECCFFFGGE+=8>BFGFGFFFF2?>CBD:F;EFDGGGFDFGGFFGFB@7ADDGFF((4C>3=:2(.(,4E:<GGB69BFF9?))(71*37,,,81(6
@M04650:207:000000000-C238N:1:1101:16601:12764 2:N:0:19
GGACTACTGGGGTTTCTAATCCTGTTTGCTCCCCACGCTTTCGAGCCTCAGCGTCAGTTACAGTCCAGAGAGTCGCCTACGCCACTGGTGTTCTTCCTAATCTCTACGCATTTCACCGCTACACTAGGAATTCCACTCTCCTCTTCTGCACTCAAGTCTCCCAGTTTCCAATGACCCTCCCCGGTTGAGCCGGGGGCTTTCACATCAGACTTAAGAAACCGCCTGCGCTCGCTTTACGCCCAATAAATCCGGACAACGCTTGCCACCTACGTATTACCGCGGCTGCTGGCACGTAGTTAGC
+
CCCCCGGGGGGGGGGGGGGGGGGGGGGGGGGGGGGGGGGGGGGGGGGGGGGGGGGGGGGGGGGGGGGGGGGGGGGGGG@FGGGGGGGGGGGGGGGGGGGGGGGGGGGGGGGGGGGGGGGGGGGGGFGGFFFGGGGGFGFGGGGFGGGGGGGFGFGGGGGGGGGGGGGGGFGGGADGGGGGGGGGGGGGGGGGGDGGGGGGGFGFFG:?BGFGEGGGFFGG@GFFDF9B>D69:FF>FFGGG???FFFBGF>>07DFG;>BBFG?7C:?>B??<G?BGG(29BFFF::DBD0C48018F2).
@M04650:207:000000000-C238N:1:1101:11078:12779 2:N:0:19
GGACTACCCGGGTTTCTAATCCTGTTTGCTCCCCACGCTTTCGAGCCTCAGCGTCAGTTACAGTCCAGAGAGTCGCCTTCGCCACTGGTGTTCTTCCTAATCTCTACGCATTTCACCGCTACACTAGGAATTCCACTCTCCTCTCCTGCACTCTAGATAACCAGTTTGGAATGCAGCACCCAAGTTGAGCCCGGGTATTTCACATCCCACTTAATCATCCGCCTACGCTCCCTTTACGCCCAGTAAATCCGGATAACGCTCGCCACCTACGTATTACCGCGGCTGCTGGCACGTAGTTAGC
+
CCCCCGGGGGGGGGGGGGGGGGGGGGGGGGGGGGGGGGGGGGGGGGGGGCGGGGGGGGGGGGGGGGGGGGGGGGGGGGGGGGGGGGGGGGGGGGGGGGGGGGGGGGGGGGGGGGGGGGGGGGGGGGGGGGGGGGGGGGGGGGGFGGGGFGGFFFGGGGEGGGGGFGGGGGGGGGGGGGGFGG6=FCFFGGGGGGGGGGGGGFGFFCGF)?GGFGGGFFGGFGFFFF@A=DFD@FFFFFGGGFFFGGFFGF>>@FGEF6>((4DBD=B?FF08<CBBFG:>;>FF6:?:BG0+(((.4F)-6
@M04650:207:000000000-C238N:1:1101:13759:12797 2:N:0:19
GGACTACTGGGGTTTCTAATCCTGTTTGCTCCCCACGCTTTCGAGCCTCAGCGTCAGTTACAGTCCAGAGAGTCGCCTTCGCCACTGGTGTTCTTCCTAATCTCTACGCATTTCACCGCTACACTAGGAATTCCACTCTCCCCTCCTGCACTCTAGATTCCCAGTTTGGAATGCAGCACCCAGGTTGAGCCCGGGTATTTCACATCCCACTTAAAAATCCGCCTACGCTCCCTTTACGCCCAGTAAATCCGGACAACGCTCGCCACCTACGTATTACCGCGGCTGCTGGCACGTAGTTAGC
+
CCCCCEGGGGGGG7FGGGGGGGGGGGGGGGGGGGGGGGGGGGGGGGGGFGGGGGGGGGGGGGGGGGGGGCFGGGGGGGGGGGGGGGEGGGGGGGGGGGGGGGGGGGGGGFEGGGGGGGGGEFFGDGGGF<FGGGGGGGGGDGGFGGGGGGGFGGGGGGGCDFAEFDGG+DFGDDFGGGFFGGGFGGCFEGGGGDDGGGGGD>FFFFFA9FGGFGGGFFGGAGDF@F@A@G=BBEFCF9EGG7?6776CFFEF?>D;FBFFBFGFDGFFB><<)<:DGF:>99>>0:?B07:G:6(((<)6A
@M04650:207:000000000-C238N:1:1101:17617:12820 2:N:0:19
GGACTACGGGGTTTCTAATCCTGTTTGCTCCCCACGCTTTCGAGCCTCAGCGTCAGTTACAGTCCAGAGAGTCGCCTTCGCCACTGGGGTTCTTCCTAATCTCTACGCATTTCACCGCTACACTAGGAATTCCACTCTCCTCTCATGCACTCTAGCTAACCAGTTTGGAATGCAGCACCCAAGTTGAGCCCGGGTATTTCACATCCCACGTAATCATCCGCCTACTCTCCCTTTACGCCCAGGAAATCCGGATAACGGTCGCCACCTACGTATGACCGCGGCGTCTGGCACGTAGTTAGCC
+
-BCC?F<@EGD6+8,@FCFFGGFGG<CFGGFGBCFEC@@FDGGGGCFF8C@CFDC@FFFFFF,,:CEEECGGGCE@:FFFC@E7CFC,6+8=AFAEFGA,A?FEFGGD+CFGGGE9:+@DE9EFE9EFFCFE,5,C,==A9=;;2=;;<DF5=D3,7,,,,,@=FGC+7E=D7=9,@+@@FDD8@,;8,DFGGGG7CB,,24B+***;);;;BC7+3*,/559((*0=);=(0,48)3*4<=/(284)*0)/6AF37(---,18*;(4><14)*).0)-4(((-(43()2.*.((4:0-:.
@M04650:207:000000000-C238N:1:1101:5303:12829 2:N:0:19
GGACTACTGGGGTTTCTAATCCTGTTTGCTCCCCACGCTTTCGAGCCTCAGCGTCAGTCTTTGTCCAGGGGGCCGCCTTCGCCACCGGTATTCCTCCACATCTCTACGCATTTCACCGCTACACATGGAATTCTACCCCCCTCTACAAGACTCTAGCTGACCAGTCTTAGATGCCATTCCCAGGTTAAGCCCGGGGATTTCACATCTAACTTAATCAACCGCCTGCGTGCGCTTTACGCCCAGTAATTCCGATTAACGCTTGCACCCTCCGTATTACCGCGGCTGCTGGCACGGAGTTAGC
+
CCCCC8FGGGGGGGGGGGGGGGGGGGGGGGGGGGGGGGGGGGGFGGGFGGGGGGGGGGGGGGGGGGGGGGGGGGGGDGGFGFE7FF@FGDGCFGGFGGGGGGGGGGGGGGGDFGGGGGGGGGGG98EEFGGFFGFDGG8FEDGFGFGGFFFAGGGGEGCEGEFGGGGG9CCEFGGGGGGGGFGGGGGGGGGGGCCDDGGGGF;BAC8B?7FDEGCGFFGF(<>@@F9A;DB91C>D??CEGF0(:D2679FF6)14*4>:20*5CF:4:(7:1FBAGD?09;(2(,5>FC<G119BF6)56
@M04650:207:000000000-C238N:1:1101:18650:12838 2:N:0:19
GGACTACAGGGGTTTCTAATCCTGTTTGCTCCCCACGCTTTCGAGCCTCAGCGTCAGTTACAGTCCAGAGAGTCGCCTTCGCCACTGGTGTTCTTCCTAATCTCTACGCATTTCACCGCTACACTAGGAATTCCACTCTCCTCTCCTGCACTCTAGATAACCAGTTTGGAATGCAGCACCCAAGTTGAGCCCGGGTATTTCACATCCCACTTAATCATCCGCCTACGCTCCCTTTACGCCCAGTAAATCCGGATAACGCTCGCCACCTACGTATTACCGCGGCTGCTGGCACGTAGTTAGC
+
CCCCCGGGGGGGGGGGGGGGGGGGGGGGGGGGGGGGGGGGGGGGGGGGGGGGGGGGGGGGGGGGGGGGGGGGGGGGGGGGGGGGGGGGGGGGFGFGGGGGGGGGGGGGGGGGGGGGGGGGGGGGGDFGGGGGGGGGGGGGGGGFGGGGGGGFGGGGFGFDGGGGGGGGGGGGGGGGGGGFGGGGGGGFGGGGGGGGGGGGGFGFFGGFFGGGEDGGFFGDDGDFFFFFFGFFFGFFF@GGGF@@GFEFGFA@0>CEC@;0<BD0*;<??FFB2@7AFG<FFFFFB:BF:E:E::??BC>4<
@M04650:207:000000000-C238N:1:1101:20504:12842 2:N:0:19
GGACTACAGGGGTTTCTAATCCTGTTTGCTCCCCACGCTTTCGTGCCTCAGCGTCAGTTACAGTCCAGAGAGCCGCCTTCGCTACTGGTGTTCCTCCTAATATCTACGCATTTCACCGCTACACTAGGAATTCCACTCTCCTCTCCTGCACTCAAGTCCTACAGTTCCAAAAGCTTACTACGGTTGAGCCGTAGCCTTTCACTTCTGGCTTGAAAGACCGCCTACGCACCCTTTACGCCCAGTAATTCCGGATAACGCTAGCCCCCTACGTATTACCGCGCCTGCTGGCACGTAGTTAGCC
+
CCCCCGGGGGGGGGGGGGFGGGGGGGGGGGGGGGGGGGGGGGGGGGGGGGGGGGGGGGGGGGGGGGGGGGGGGGGGGGGGGGGGGGGFFGGGGGGGGGGGGGGGGGFGGGGGGGGFGGGGCCFGGGGGGGGGGGGGGGDFGGGFGGGGGFGFGBEGGGGGGGGGGGGGGF=FGGGGGGGFFGBDGEC87DGEC+DFGGFGFFGFFGG8:FDGCGGGFBE7=DFDF>>BBD@FFF@CEFGGC2@41@?CFF>2;:C=C9<B>FGFGGF??:2)6<4>C9(4(43:<:240*5:4(4:4+-44
@M04650:207:000000000-C238N:1:1101:4167:12844 2:N:0:19
GGACTACTGGGGTTTCTAATCCTGTTCGCTCCCCACGCTTTCGAGCCTCAGCGTCAGTTACAGTCCAGAGAGTCGCCTTCGCCACTGGTGTTCTTCCTAATCTCTACGCATTTCACCGCTACACTAGGAATTCCACTCTCCCCTCCCGCACTCTAGATTCCCAGTTTGGAATGCAGCACCCAGGTTGAGCCCGGGTATTTCACATCCCACTTAACAATCCGCCTACGCTCCCTTTACGCCCAGTAAATCCGGACAACGCTCGCCCCCGCCGTATTACCGCGGCTGCTGGCACGTAGTTAGC
+
CCCCCGGGGGGDGGGGGGGGGGGGGGCEGGGGGGGGGGGGGGGGGGGGGGGGGGGGGGAFFFGGFGCFEF8F@F@FGGGGGGGGG,CF,EFGF,EFGFCGCAFFGAFGDEEFGGGGFGGGCEFG9FFGGFGGGCAF;EA<FFGFGD+1==@DFGFFFGCFFF8DFFD9CC,,+>3,5+@D6B8@DF,@FF7CEE**/;FGGFGFFGGF=CFFEG7CB9CF@F52(82:2C;0=<A)+6CEG@D@DG<6;2),0>D?F(9210<(/:4((,32:C:<9C069BB07?:7:G0<6.(.(+.).
@M04650:207:000000000-C238N:1:1101:3692:12847 2:N:0:19
GGACTACAGGGGTATCTAATCCTGTTCGCTCCCCACGCTTTCGAGCCTCAGCGTCAGTTACAGTCCAGAGAGTCGCCTTCGCCACTGGTGTTCTTCCTAATCTCTACGCATTTCACCGCTACACTAGGAATTCCACTCTCCTCTCCTGCACTCTAGATAACCAGTTTGGAATGCAGCACCCAAGTTGAGCCCGGGTATTTCACATCCCTCTTAATCATCCGCCTACGCTCCCTTTACGCCCCGTAAATCCGGATAACACGCGCCACCTACGTATTACCGCGGCTGCTGACACGTAGTTAGC
+
CCCC8ECFGGGGBFGGF9ECC@@FFF9FFGFFGEF7CGGG@DE<FGGFF8FFGGECFCFEC<<FCFFFGGFGGGGGGGGGGEEEGGGGGFCCGGGGDFAEFGGFDEFGGEEGFGGGGGDDGCFFDEGGGGGGGGGGCDEFGGGFGGADGGGFGGEFFGFGGFCGCFGGG=DFGGFGGGGCGGF8F<CEFGGGGDG*7*DFDFGFFFGF5CCCC@9+=<FFAFFF@A@4>D(5:9ACFFDE:(18DDD)10=>3:*>G)5((-76CE08(4:,4<:4A7:99>;99(.8664<6<?F:95>6
@M04650:207:000000000-C238N:1:1101:19899:12864 2:N:0:19
GGACTACCGGGGTTTCTAATCCTGTTTGCTCCCCACGCTTTCGAGCCTCAGCGTCAGTTACAGTCCAGAGAGTCGCCTTCGCCACTGGTGTTCTTCCTAATCTCTACGCATTTCACCGCTACACTAGGAATTCCACTCTCCTCTCCTGCACTCTAGACTTCCAGTTTGGAATGCAGCACCCAAGTTGAGCCCGGGTATTTCACATCCCACTTAATCATCCGCCTACGCTCCCTTTACGCCCAGTAAATCCGGATAACGCTCGCCACCTACGTATTACCGCGGCTGCTGGCACGTAGTTAGC
+
CCCCCGGFEGGGGGGGGGGGGGGGGGGGGGGGGGGGGGGGGGGFGGGGGFGGGGGEGGGGGCFGGGGFFCEFGGEGGGFGGGGGGGGGGGGGGGGGGGGGGGGGGGGGGGGGGGGGGGGGGGGGGCGGGGGGGGGGGGGGGGGFGGGFFGDBEFFG,,@DCFGDFGGG6>F98FGGGCGGCFFGGGCACFGGGGC9?DGGGFGCFGGFFGGGF8CFFCFFAGFF@F=>>G2>DGFFF@GGGDFFDF?EGFEB037@G<0(,4CBDGFF2?:<><4<FG:9;BFB9:08:E,A287,4E)-6
@M04650:207:000000000-C238N:1:1101:18807:12951 2:N:0:19
GGACTACTGGGGTTTCTAATCCTGTTTGCTCCCCACGCTTTCGAGCCTCAGCGTCAGTTACAGTCCAGAGAGTCGCCTTCGCCACTGGTGTTCTTCCTAATCTCTACGCATTTCACCGCTACACTAGGAATTCCACTCTCCTCTCCTGCACTCTAGACTTCCAGTTTGGAATGCAGCCCCCAGGTTGAGCCTGAGTATTTCACATCCCACTTAAAAATCCGCCTACGCTCCCTTTACGCCCAGTAAATCCGGACAACGCTCGCCACCTACGTATTACCGCGGCTGCTGGCACGTAGTTAGC
+
CCCCCFGGGGGGGGGGGGGGGGGGGGGGGGGGGFGGGGGGGGGGGGGFFFGGGGGGGFGGGGGGGGGGGFGGFGGEGGGGCFGGGGGGFFFGGGGGGGGGGGGGGGGFGGGDFFCFFGGGGCFGGGGGGGGGAEEGGGGFGGGFGGGGFGGF@FFGGGGFFG8ACFGGGFFGGGGFGGGGGGGGGGGGEGGGFGGGCFFFGFF+=CDF@GGGFGFGFC?F2DAF>F>EFG@FDFFFFDGGGFFFGFEEFF>90):?GFF?;B<BCGB0::<B2C?AGGFF99>BF?2)5E(91<1(49)46
@M04650:207:000000000-C238N:1:1101:21229:12961 2:N:0:19
GGACTACAAGGGTTTCTAATCCTGTTCGCTCCCCACGCTTTCGAGCCTCAGCGTCAGTTACAGTCCAGAGAGTCGCCTTCGCCACTGGTGTTCTTCCTAATCTCTACGCATTTCACCGCTACACTAGGAATTCCACTCTCCTCTCCTGCACTCTAGATACTCAGTTTGGAATGCAGTACTCGGGTTGAGCCCAAGTATTTCACATCCCACTTAAGTATCCGCCTACGCTCCCTTTACGCCCAGTAAATCCGGACAACGCTCGCCACCTACGTATTACCGCGGCTGCTGGCACGGAGTTAGC
+
CCCCCGGGCGGGGGGGGGGGGGGGGGGGGGGGGGGGGGGGGGGGGGGGGGGGGGGGGGGGGGGGGGGGGGGGGGGGGGGGGGCFGGGGGGGGGGGGGGGGGGGFGGGGGGGGGGGGGGGGGGDGGGGGGGGGGGGGGGEGGGGFGGGGGGGFGEFCFFFGGGGGGGGFECGGGGGDADF:F=EGGGGG6CFFF+DFGGGGGFGFCG5CEGFGF@FGFFGGAGFFDFFB)@=9>F6>A@@FG=9EGD)6DAE0?FC;C;@DFBDF*A114?02>F?4FC<;(7>B((37(:1<399(-*:>A
@M04650:207:000000000-C238N:1:1101:24653:12994 2:N:0:19
GGACTACCGGGGTATCTAATCCTGTTTGCTCCCCACGCTTTCGAGCCTCAGCGTCAGTTACAGTCCAGAGAGTCGCCTTCGCCACTGGTGTTCTTCCTAATCTCTACGCATTTCACCGCTACACTAGGAATTCCACTCTCCTCTCCTGCACTCTAGATAACCAGTTTGGAATGCAGCACCCAAGTTGAGCCCGGGTATTTCACATCCCACTTAATCATCCGCCTACGCTCCCTTTACGCCCAGTAAATCCGGATAACGCTCGCCACCTACGTATTACCGCGGCTGCTGGCCCGTAGTTAGC
+
CCBCCGGGGGGGGGGGGGGGGGGGGGGGGGGGGGGGGGGGGGGGFGGGGGGGGGGGGGGGGGGGGGGGGGGGGGGGGGGGGGGGGGGGCFGGGGGGGGGGGGGGG;FFGGGGGGFGGGGGGGGGG8EEFGGGGGGGGGGGGGGFGGGGGGG5FGGCGDF9DGGGGGGF6DFGGGGGGGGGGGGGGGFGGGGGGDGGGGGGGFGFFGGFEGGGFGGGFECFAGF@@FFFFGFFFGFFFDEGGF@;CGEFGF>9<BD4C2:<BFCB<C?:B?B??F?BGGBBFFFBB?B0(7,:6(42:+6<A
@M04650:207:000000000-C238N:1:1101:6074:13000 2:N:0:19
GGACTACACGGGTTTCTAATCCTGTTCGCTCCCCACGCTTTCGAGCCTCAGCGTCAGTTACAGTCCAGAGAGTCGCCTTCGCCACTGGTGTTCTTCCTAATCTCTACGCATTTCACCGCTACACTAGGAATTCCACTCTCCTCTCCTGCACTCTAGATAACCAGTTTCGAATGCACCACCCAAGTTGAGCCCGGGTATTTCACATCCCACTTAAGTCTCCGCCTACGCTCCCTTTCCGCCCAGTAATTCCGGATAACGCTAGCCCCCTACGTATTCCCGCGGCTGCTGGCACGTAGTTCGC
+
CCCCCGG,6BFEG@FFGGGGGGGGGG,FCFGGGGGCGGGGGGG,CFFGFFGGGGGGGGG,6,C<FGGGFCFGGGGGGGGGGGGGGGGGFGGGGAADG9,CFEGGGGGG7FFGGGCFGGGDGGGGG,F@FEEFFEFGFGGGGGGC,EE88=FFGAEF933>DDF?CE:,+8DD6,,6,+6@8@F7FCCFGGGGCCE@7?E:C9>BAFC>BFCG*552+2D?>G?=(6>D2C>95:6)90CGGF(.@DCFGAFB1)>@G<>:1,72DC91?B437F(6CF?B6(31,38?:E(<64((4+)-4
@M04650:207:000000000-C238N:1:1101:28688:13020 2:N:0:19
GGACTACCGGGGTTTCTAATCCTGTTTGCTCCCCACGCTTTCGAGCCTCAGCGTCAGTTACAGTCCAGAGAGTCGCCTTCGCCACCGGTATTCCTCCACATCTCTACGCATTTCACCGCTACACATGGAATTCTACCCCCCTCTACAAGACTCTAGCTGACCAGTCTTAGATGCCATTCCCAGGTTAAGCCCGGGGATTTCACATCTAACTTAATCAACCGCCTGCGTGCGCTTTACGCCCAGTAATTCCGATTAACGCTTGCACCCTACGTATTACCCCGTCTGCTGGCACTTAGTTGGC
+
CCCCCGGGGGGGGGGGGGGGGGGGGGGGGGGGGGGGGGGGGGGGGGGGGFGGGGGGGFGGGAFGGGGG9EFFFGGGGGGGGGGGGFGGGGGGGGGGGCFGGGGGGGGGGGGGGGGGGGEGGGGGGGGGGGGGGGFFGGCGGGGFGGG8@DCFGFGGGGGFGEGFGFGGFGGGGFFGGGGGGGFGGGGGGGGGGGGGDDGFF>F8AFF6CDFF;F7:BBFFFGFF@FFF?G;@@GFFFBGGD<(87C4AGF;??BC2C((8:BC?FG<6(((.3::>CF((,(-((:<?75:9().).A)(.
@M04650:207:000000000-C238N:1:1101:19956:13048 2:N:0:19
GGACTACCGGGGTTTCTAATCCTGTTTGCTCCCCACGCTTTCGAGACTCAGCGTCAGTTACAGACCAGAGAGTCGCCTTCGCCACTGGTGTTCCTCCATATATCTACGCATTTCACCGCTACACATGGAATTCCACTTTCCTCTTCTGCACTCAAGTCTCCCAGTTTCCAATGACCCTCCCCGGTTGAGCCGGGGGCTTTCACATCAGCCTTAAGAAACCGCCTGCGCTCGCTTTACGCCCAATAAACCCGGACAACGCTGGCCACCTACGTATTCCCGCGGCTGCTGGCACTTAGTTAGC
+
CCCCCGGGGGGGGGGGGGGGGGGGGGGGGGGGGGGGGGGGGGEGGGGGGGGGGGGGGGFGGGGGGGGGGGGGGGGGGGGGGGGGGGFGGGGGGGGGGGGGGGGGGGGGGGGGGGGGGGGGGGGGGGGGFCEFGGGGGGGGGGGFGGGGGGGFGFGGGG9DFFF8DGGGGGGGG,,@E?DCEF67FCCC7FGGE>EE5CF@FFGACFDF);CFE+2;C1C<0:03?F0>@D>01FF)92CEDB:1<CA)93>007>8D60(((914A6:22(44F2-9>:>F0416?>?:C19())))3466
@M04650:207:000000000-C238N:1:1101:6156:13060 2:N:0:19
GGACTACCCGGGTATCTAATCCTGTTCGCTCCCCACGCTTTCGAGCCTCAGCGTCAGTTACAGTCCAGAGAGTCGCCTTCGCCACTGGTGTTCTTCCTAATCTCTACGCATTTCACCGCTACACTAGGAATTCCACTCTCCTCTCCTGCACTCTAGATACTCAGTTTGGAATGCAGTACTCGGGTTGAGCCCAAGTATTTCACATCCCACTTAATCATCCGCCTACGCTCCCTTTACTCCCAGTAAATCCGGATAACGCCCTCCACCTACTTATTACCGCTGCTGCTGGCACGTAGTTCGC
+
CCCCCGGGGEGGGGGGGGGGGGG@FGFFGGGGGGFGGGGGGGGGGGGGGGGFGGGGGFGCAFD<FGGGDG?FGGCEGGGGGGGGGGGGGGGGGGFGGFFGG9DFGGFF7FCGGGFFGGGDCFFGGDCFGGGGGGFFG?FGGGGCFGGGGGGFGGCA9D9EFGGGGFGGGGGF8D9=DCCFGG6:FGDGGGGEFFECDCFEDF9+;?0@@>DF4CFGFFGF2CDF=A=>>DB@@GFEF*<C@38E7C3?CA3>FF3>=?9(,(2(0;:?8:)..<:49C(-(-644))).13F((((-<)24
@M04650:207:000000000-C238N:1:1101:16261:13068 2:N:0:19
GGACTACTGGGGTTTCTAATCCTGTTTGCTCCCCACGCTTTCGAGCCTCAGCGTCAGTTACAGTCCAGAGAGTCGCCTTCGCCACTGGTGTTCTTCCTAATCTCTACGCATTTCACCGCTACACTAGGAATTCCACTCTCCTCTCCTGCACTCTAGATAACCAGTTTGGAATGCAGCACCCAAGTTGAGCCCGGGTATTTCACATCCCACTTAATCATCCGCCTACGCTCCCTTTACGCCCAGTAAATCCGGATAACGCTCGCCACCTACGTATTACCGCGGCTGCTGGCACGGAGTTAGC
+
CCCC?FGGGGGGBFGGGGGGGGGGGGGGGGGGGGGGGGGGGGGGGGGGGGGGGGGGGGGGGGGGGGGGGGGGGGGGGGGGGGGGGGGGFGFGGGGGGGGGGGGFGGGGGGGGGGGGGGGGGGGFCGFGGGGGGGGGGGGGGGGFGGGGCGGFGFFGFFGFGGGGCFGGGGGGGFGFGGGFGGFFFGGGG?GGGGGDDFF7CFGFF7FFCCCFFG@7+2DDDFFF=A>B9792@7AEF@GDG?<8CDC3@AE><:D9=<@;?@D>DG??BFFF2<?49C(49>>FF1:?0*491(440C4))
@M04650:207:000000000-C238N:1:1101:25998:13082 2:N:0:19
GGACTACTGGGGTATCTAATCCTGTTTGCTCCCCACGCTTTCGCACTTGAGCGTCAGTATATTCCCAAGGGGCTGCCTTCGCCTTCGGTATTCCTCCACATCTCTACGCATTTCACCGCTACACGTGGAATTCTACCCCTCCCTAAAATACTCTAGCGACCCAGTATGAAATGCTATTCCTAGGTTAAGCCCAGGGCTTTCACATCCCACTTAAGTCACCGCCTGCGTGCCCTTTACGCCCAGTAATTCCGGATAACGCTCGCCACCTACGTATTACCGCGGCTGCTGGCACGTAGTTACC
+
CCCCCGGGGGGGGGGGGGGGGGGGGGGGGGGGGGGGGGGGGGGGGGGGGGGGGGGGGGGGGGGGGGGGGGGEGGGGGGDFGGGGGGGCFGGFGGGGG<<F=FFGFFFFE7FGGECGGGGGGEFFE:FGGGGGGGDECED=EGEFDGGF98EDGFF8F+8CE@DEDFFDG=FF=EDDFDGEC9BDFFGCAEGC77C7?FGEF;BA1;FAEGG7A7+5=EG;);-((;(85DDBFCA9=@DGE0(6:+9/@AA./8DFG?B6((C(*A:24303)<29FFFFF10(((,.2*(0-3:0:E)-6
@M04650:207:000000000-C238N:1:1101:6522:13109 2:N:0:19
GGACTACAGGGGTATCTAATCCTGTTTGCTCCCCACGCTTTCGAGCCTCAGCGTCAGTTACAGTCCAGAGAGTCGCCTTCGCCACTGGTGTTCTTCCTAATCTCTACGCATTTCACCGCTACACTAGGAATTCCACTCTCCTCTCCTGCACTCTAGATAACCAGTTTGGAATGCAGCACCCAAGTTGAGCCCGGGTATTTCACATCCCACTTAATCATCCGCCTACGCTCCCTTTACGCCCAGTAAATCCGGATAACGCTCGCCCCCTACGTATTCCCGCGGCTGATGGCACTTATTTAGC
+
CCCCCGGGGGGGGGGGGGGFGGGGGGGGGGGGGGGGGGGGGFFGGGGGGGGGGGGGGGGGGGGGGGGGGGGGGGGGGGGGGGGCGGGGGGGGGGGGGGGGGGGGGGFGGGGGGGGGGGGGGGGGGGGGGGGGGFGGGGGGGGGFGGGGGGGFGGFFFGGGGGFGGGGGGGGGGCGGG?FGD+DFEFGGGGC?:EGGGGGGGFGFFCD58FGGF7CFFFGF=CDAFFAFDGF2:FFE6@GGGDDECD)9FFB9()*7=?B;?:<(*141??F??C?)3>4;((4>1()6<C09()))-<<24
@M04650:207:000000000-C238N:1:1101:8385:13115 2:N:0:19
GGACTACCGGGGTTTCTAATCCTGTTTGCTCCCCACGCTTTCGAGCCTCAGCGTCAGTTACAGTCCAGAGAGCCGCCTTCGCTACTGGTGTTCCTCCTAATATCTACGCATTTCACCGCTACACTAGGAATTCCACTCTCCTCTCCTGCACTCAAGTCCTACAGTTCCGAAAGCTTACTACGGTTGAGCCGTAGCCTTTAACTTCTGGCTTGAAAGACCGCCTACGCACCCTTTACGCCCAGTAATTCCGGATAACGCTAGCCCCCTACGTATTACCGCGGCTGCTGGCACGTAGTTAGCC
+
CCCCCGGGGGGGGGGGGGGGGGGGGGGGGGGGGGGGCEGGGGGGFGGGGGGGGGGGGGGGGGGGGGGGGGGGGGGGGGGGGGGGGGFFGGGGGGGGGGGGGGGGGGGGGGGGGGGGGGGGGGGG9=FGGGGGGGGGGGGGGGGFGGGGGGGDGGGDFGGGGF8FGGFG+>C7DGGGGGGGGGGGGGGGGGEGGGGGGFG7FFFFFG735;DDDF++/(=DBD=2;>6A@GFFFC6;80CEC;4>+:CEGFE<(7C><9:6(4C1CE68??:)68<)0147,1(7643((*.:2::B90)65
@M04650:207:000000000-C238N:1:1101:26193:13141 2:N:0:19
GGACTACCGGGGTTTCTAATCCTGTTCGCTCCCCACGCTTTCGAGCCTCAGCGTCAGTTACAGTCCAGAGAGTCGCCTTCGCCACTGGTGTTCTTCCTAATCTCTACGCATTTCACCGCTACACTAGGAATTCCACTCTCCCCTCCTGCACTCTAGATTCCCAGTTTGGAATGCAGCACCCAGGTTGAGCCCGGGTATTTCACATCCCACTTAAAAATCCGCCTACGCTCCCGTTACGCCCAGTAAATCCGGACAACGCTCGCCACCTACGTATTACCGCGGCTGCTGGCACGTAGTTAGC
+
CCCCCGGGGGGGGGGGGGGGGGGGGGGGGGGGGGGGGGGGGGGFAFGGGGGGGGGGGGGGF<FEGGGGGGGEGGGGGGGGGGGGGGGGGGGGGGGGGGGGGGGFGGGGGGGGEFGGGGGGGGGGGGGGFEFGGGGGGGG?EFGFGGGGGGGFGGFFFFEGGGGFEFGGGFFGFGGGGGFFGGGGGGGGGGGCCCCCD7FEGFGFFG49BG4:;DFGABCF@CDFFFFB<C18(AADD<EGGF(4@>?EGFFF0>GFGFF0?9G9GG68::0<BC0<FC?BFFFB>?070=<CB<???<:66
@M04650:207:000000000-C238N:1:1101:25221:13157 2:N:0:19
GGACTACACGGGTTTCTAATCCTGTTTGCTCCCCACGCTTTCGAGCCTCAGCGTCAGTTACAGTCCAGAGAGTCGCCTTCGCCACTGGTGTTCTTCCTAATCTCTACGCATTTCACCGCTACACTAGGAATTCCACTCTCCTCTCCTGCACTCTAGACTTCCAGTTTGGAATGCAGCCCCCAGGTTGAGCCTGAGTATTTCACATCCCACTTAAAAATCCGCCTACGCTCCCTTTACGCCCCGTAAATCCGGACCACGCCCGCCCCCTACGTATTACCGCGGCTGCTGGCACGTAGTTTGC
+
CCCCCGGGCF:EGEGGGCGGGGGGGGGGGGGGG:FFEGGGGF:CECGEGFFGGGGCGFFGAFFEGGEGGGFFGGEGGGGGFGGC:FFFGFGFGGGGGGG9EGGGGGGFGGGGGG9FFDEDGEGFFGFGGFGFGDBGGCA<EFGDFGEGGGGF?E9EGGDFGDB,F3=D>8DD6A,2ADEGG7>FGFG,1DBEEG,EFCGGGFGFF7C6);FF;F+=?CFD)3-:4AA*5*55(<A>C(=CC(,:8C()28)2,5):5,(((-/2)14780(4)+4)<C09>66(,()5(*,<480(4<)).
@M04650:207:000000000-C238N:1:1101:11740:13163 2:N:0:19
GGACTACTGGGGTATCTAATCCTGTTCGCTACCCATGCTTTCGCTCCTCAGTGTCAGTAACTGCCCAGAGACCTGCCTTCGCCATCGGTGTTCTTCCTGATATCTGCGCATTCCACCGCTACACCAGGAATTCCAGTCTCCCCTACAGCACTCCAGCCTGCCCGTATCGCCTGCACGCCCGAAGTTAAGCCTCGGGATTTCACAGACGACGCGACAAACCACCTACGAGCTCTTTACGCCCAGTAATTCCGGACAACGCTCGCACCCTACGTATTACCGCGGCTGCTGGCACGTAGTTAGC
+
CCCCCGGGGGGGGGGGGGGGGGGGGGGGGGGGGGGGGGGGGGGCGGGGGGGGGGGGGGGGGGGGGGGG@E88FGGGGGGGGGGGGFGGGGGGGGGGGFGFGGGGGGFGGGGGG9FGGGGGGGGGGFGFGGGGGGGGGGDGGGGFGGGGFFGFGGGGGGGGGGGGGGGG>EGEGG8DDDFGGD>:FGG,@FF6@EEECCFGC>GC>;;?BD?D>GDDF(:7(:<@EF;:1C(/1AAE@0>EE687C>A2:BF0:DGBGB0(34)-CE03?F?34C:BGGFFF90(48??>E?G?8((,3<><
@M04650:207:000000000-C238N:1:1101:14109:13179 2:N:0:19
GGACTACCGGGGTTTCTAATCCTGTTTGCTCCCCACGCTTTCGCACTTGAGCGTCAGTATATTCCCAAGGGGCTGCCTTCGCCTTCGGTATTCCTCCACATCTCTACGCATTTCACCGCTACACGTGGAATTCTACCCCTCCCTAAAATACTCTAGCGACCCAGTATGAAATGCTATTCCTAGGTTAAGCCCAGGGCTTTCACATCCCACTTAAGTCACCGCCTGCGTGCCCTTTACGCCCAGTCATTCCGATTAACGCTTGCACCCTCCGTATTACCGCGGCTGCTGGCACGGAGTTAGC
+
CCCCCGGGGGGGGGGGGGGGGGGGGGGGGGGGGGGGGGGGGGGGGGEGGGGGGGGGGGGGGGGGGGGGGGGGGGGGGGGGGGGGGGGGGGGGGGGGGGGGGGGGFGGGGGGGGGGFGGGDGGGGGGFGGGFGDGGGFGGFGGGFDCCFFGGFFGG,EE6EGGGGGGGGGFGGGFGGDGCFGG9,>FGGGGGD>CCEGCCDDCGFFGD9=GDFF@F@FEGC5DFFBFF>3C@@EGFFFFGGG<D;FFE?C@A@:DG):<96?FG<GGF<::048F:AGGFBB029;<0?BG0A(3323CB>4
@M04650:207:000000000-C238N:1:1101:16920:13196 2:N:0:19
GGACTACCCGGGTATCTAATCCTGTTTGCTCCCCACGCTTTCGAGCCTCAGCGTCAGTTACAGTCCAGAGAGTCGCCTTCGCCACTGGTGTTCTTCCTAATCTCTACGCATTTCACCGCTACACTAGGAATTCCACTCTCCCCTCCTGCACTCTAGATTCCCAGTTTGGAATGCAGCACCCAGGTTGAGCCCGGGTATTTCACATCCCACTTAAGTATCCGCCTACGCTCCCTTTACGCCCAATAAATCCGTATAACGCTCGCCACCTACGTATTACCGCGGCTGCTGGCACGTAGTTATC
+
CCCCCGGGGGGGGGGGGGGGGGGGGGGGGGGGGGGGGGGGGGGGGGGGF@FGGGGGGGGGGGGGGGGGGGGFGGGGGGGGGGGGGGGGGGGGGGGGGGGGGGGGGGGGGGGGGGGGGGGGGEGGFGGGFFGGGGGGGGGGGGGFGGGCFGCFGGGGFCDFGGGGGGGGGGDFGGGGGGGGGGGGGGGDDFGFGGGCDGGGFFGFFGGFFGGGFGCFFCGF9FF?@F@FFGFFBGFCF<EGGF@FCG9?DFB@(;CEF;@DDBGF:EBF08((.CBFGG0116;;;??B?D(33:(:BE)).
@M04650:207:000000000-C238N:1:1101:17358:13235 2:N:0:19
GGACTACCCGGGTTTCTAATCCTGTTCGCTCCCCACGCTTTCGAGCCTCAGCGTCAGTTACAGTCCAGAGAGTCGCCTTCGCCACTGGTGTTCTTCCTAATCTCTACGCATTTCACCGCTACACTAGGAATTCCACTCTCCCCTCCTGCACTCTAGATTCCCAGTTTGGAATGCAGCACCCAGGTTGAGCCCGGGTATTTCACATCCCACTTAAAAATCCGCCTACGCTCCCTTTACGCCCAGTAAATCCGGACAACGCTCGCCACCTACGTATTACCGCGGCTGCTGGCACGTAGTTAGC
+
CCCCCGGGGGGGGGGGGGGGGGGGGGGGGGGGGGGGGGGGGGGGGGGGGGGGGGGGGGGGGGGGGGGGGGGGGGCGGGGGGGGGGGGGGGGGGGGGGGGGGGGGGGGGGGGGGGGGGGGGGGGGGGGGGFGGGGGGGGGGFFGFGGGGGGGFGGGGGGGGGGGGGGGGGGGGGGGGFGFGGGGGGGFGGGGGGEEEGFGFGFGFFGGFEGG>EGGGFFDGFGF>=A@>(CBDFGFEFFGGG@D4D>?EGFFFFFGFGBF:B>593=?7?FFFFGFFGF?>FB9;>BFFFE?GFFF:1<>2>
@M04650:207:000000000-C238N:1:1101:18217:13276 2:N:0:19
GGACTACCCGGGTATCTAATCCTGTTTGCTCCCCACGCTTTCGCACTTGAGCGTCAGTATATTCCCAAGGGGCTGCCTTCGCCTTCGGTATTCCTCCACATCTCTACGCATTTCACCGCTACACGTGGAATTCTACCCCTCCCTAAAATACTCTAGCGACCCAGTATGAAATGCTATTCCTAGGTTAAGCCCAGGGCTTTCACATCCCACTTAAGTCACCGCCTGCGTGCCCTTTACGCCCAGTCATTCCGATTAACGCTTGCACCCTCCGTATTACCGCGGCTGCCGGCACGTAGTTAGC
+
@CCCCGGGFGGGGGGGGGGGFGGGGAFFGGGGFGGGDGGGGGFGEGGGGAFFFFGCFFGGG9FACE@FFDEG7FFEGGGFF@FFGGGGG@CFGGG9EAFGAFFGGGGGGCGF<EF<CECCECGF:=EEGGGGCGFGGGGG@D8:FGGFFABCFGGGG68EG76DFGGGGGGFF=FG@DGEGFFDCFGAC9FGGGGGGGFGGFGFFC@F;CFGF>=:66<9959@FF@F=DF;1?)7CFCFE@66FCCECFF1?5DCCBF?FF35FGFBFF><0*2<C>?9039BF0(,(>;EB(1,2:)..
@M04650:207:000000000-C238N:1:1101:5750:13282 2:N:0:19
GGACTACCAGGGTATCTAATCCTGTTTGCTCCCCACGCTTTCGAGCCTCAGCGTCAGTTACAGTCCAGAGAGCCGCCTTCGCCACTGGTGTTCCTCCATATATCTACGCATTTCACCGCTACACATGGAATTCCACTCTCCTCTTCTGCACTCAAGTCTCCCAGTTTCCAATGACCCTCCCCGGTTGAGCCGGGGGCTTTCACATCAGCCTTAAGAAACCGCCTGCGCTCGCTTTACGCCCAATAAATCCGGACAACCCTTGCCACCGCCGTATTCCCGCGGCTGCTGGCACGTAGTTAGC
+
CCCCCGGGGGGGGGGGGGGGGGGGGGGGGGGGGGGGGGGGGGGGGGGGGGGGGGGGGG<F<FFGGGGGGGFGGGGGGGGGGGEGCEGGGGGGGDFGG8<FGGGGGGGGGGGGGGGFGGGGGGGGGEFGFGGGGGGGDGGGGGG7=EFGFGGFGFFGCD9,@FGGGCFFCGF9=,3@8=EEEGEGGG>@@FFGEEGEDGGGGFGFFFC6.;9:*C1:8;C4>G>D;4(),:66;CFA??GGGFBFFGA<GFFFF3C09(,.((25*<2((((,(2()<D:3>99B(,).4E79(,.4:G<FF
@M04650:207:000000000-C238N:1:1101:5060:13305 2:N:0:19
GGACTACAAGGGTTTCTAATCCTGTTTGCTCCCCACGCTTTCGAGCCTCAGCGTCAGTTACAGTCCAGAGAGTCGCCTTCGCCACTGGTGTTCTTCCTAATCTCTACGCATTTCACCGCTACACTAGGAATTCCACTCTCCTCTCCTGCACTCTAGATAACCAGTTTGGAATGCAGCACCCAAGTTGAGCCCGGGTATTTCACATCCCACTTAATCATCCGCCTACGCTCCCTTTACGCCCAGTAAATCCGGATAACGCTCGCCACCTTCGTATTACCGCGGCTGCTGGCACGTAGTTATC
+
CCCCCGGGGGGGGGGGGGGGGGGGGGGGGGGGGGGGGGGGGGGGGG7FFGGGGGGGGGGGDGCGGGGGGGGGGGGGGGGGGGGGGFGGFGFGGGGGGGFGGFEFFGGGGGGGGGGGGGGGGGGGGGGCFFGGGGGGGGG@EGGFGGGGGGGFGGGGGGGGGGGGDDFGGGFADCECF?FGGGFGFFF==DGGGGGCDGGGGFGFFGGFEGGGF7=@B=@8AGDFDFFE@5=BBGFFFFGGG<?@FGFFGFF6(02477@613D998?0)(-,4FBFCF?>FFFFFF>4:E79:,.38C5).
@M04650:207:000000000-C238N:1:1101:11025:13305 2:N:0:19
GGACTACTAGGGTTTCTAATCCTGTTTGCTCCCCACGCTTTCGTCCCTGAGCGTCAGTATACATCCAGTAAACTGCCTTCGCCATTGGTGTTCTTCCTAATATCTACGCATTCCACCGCTTCACTAAGAATTCCGCTTACCTCTATGTAACTCTAGTCAACCAGTATCCAGAGCGGGCTGGGGTTAAGCCCCAGGCTTTAACTCTAGACTTGATAAACCGCCTACGAACGCTTTACGCCCAATAATTCCGGATAACGCTTGTGACCTATGTATTACCGCGCCTGCTGGCACATAGTTAGCC
+
CCCCCGGGFGGGGGGGGGFGGGGGGGDFGGGGGGGGGGGGGGGE:CGFDFGGGGGGGGEGFGGGGGGGGGGFGAFGFGGGGGGGE,EFGGGGGAFGGGFGGGGGGGGGGGGG9FFGGGGG@CGGGGGGFGGGGGG7ACCGGGGF9FAE9EGFGFGGGGGFFFD8F;DDDGFGGGGGGGGGGC8EGGGGGGFGCC8FFGG9DFFA6<@CFGGD*25=CBCDFGFFBD26>C@?FFFCEFGDC?D=G+?CDAB01:C)96:::(7)7E9<>26AFD46C*(4(4-,8?>(3:4*44<AA94<:
@M04650:207:000000000-C238N:1:1101:22047:13337 2:N:0:19
GGACTACAAGGGTTTCTAATCCTGTTTGCTCCCCACGCTTTCGAGCCTCAGCGTCAGTTACAGTCCAGAGAGTCGCCTTCGCCACTGGTGTTCTTCCTAATCTCTACGCATTTCACCGCTACACCAGGAATTCCACTCCCCTCTCCTGCACTCTAGATAACCAGTTTGGAATGCAGCACCCAAGTTGAGCCCGGGTATTTCACATCCCACTTAATCATCCGCCTACGCTCCCTTTACGCCCAGTAAATCCGGATAACGCTCGCCACCTACGTATTACCGCGGCTGCTGGCACGTAGTTAGC
+
CCCCCGFGFGGFGGGGGGGGGGGGGGGFGGFGGGGGGGGGGGGDFGGGGFFGGGGGGGGGGCGGGGGGEFFECFEGEFGGGGGGGGGGGGGGGCFGGGGGGCDFFGGGEFFGGGGFGGGDGGGG,FFFGGGGGGGGF?,AE+CFGGFFGGGFGFGG=C;BFFF8FFF9>8@=?FEAFCFFGCGGGCFCFGGGGGD1<7FFGFFFFGFFFGGGFGGD67DGFFFD=65>@C=D(:/>FDCE@;;5CGCEGFF(2=DED1>(12C;/;:7??<,.<.4<DB>>B>>((),(:3A:,,8-<2-6
@M04650:207:000000000-C238N:1:1101:9209:13357 2:N:0:19
GGACTACACGGGTATCTAATCCTGTTCGCTCCCCACGCTTTCGAGCCTCAGCGTCAGTTACAGTCCAGAGAGTCGCCTTCGCCACTGGTGTTCTTCCTAATCTCTACGCATTTCACCGCTACACTAGGAATTCCACTCTCCCCTCCTGCACTCTAGATTCCCAGTTTGGAATGCAGCACCCAGGTTGAGCCCGGGTATTTCACATCCCACTTAAAAATCCGCCTACGCGCCCTTTACGCCCAGTAAATCCGGACAACGCTCGCCACCTCCGTATTACCGCGGCTGCTGGCACGTATTTAGC
+
CCCCCGGGGGGGGFGGGGGGGGGGGGGGGGGGGGGGEGGGGGGGGGGFGFGGGGGGGGGGGGGGGGGGGGGGGGGGGGGGGGGGGGGGGGGGGGGGGGGGGGGGGGGGGGGGGGGGGGGGDFGGGGGFFAFGGGGGGGGDEDEFGGFFGDGFFA98AADGGFGGGGGG6DFFGGFFCDGGGGGGGGGCFFGGGEGGGFGGGFGFFGG>BGGGEGGG458@>F==2)-6(:>BF643A;GGC0?FGF<?CF56:@D(146019DFCEB1((48(*.)<>:99B>602),(2,C1,(),<4<>
@M04650:207:000000000-C238N:1:1101:16193:13358 2:N:0:19
GGACTACCAGGGTTTCTAATCCTGTTTGCTCCCCACGCTTTCGTGCCTCAGCGTCAGTTACAGTCCAGAGAGCCGCCTTCGCTACTGGTGTTCCTCCTAATATCTACGCATTTCACCGCTACACTAGGAATTCCACTCTCCTCTCCTGCACTCAAGTCCTACAGTTCCAAAAGCTTACTACGGTTGAGCCGTAGCCTTTCACTTCTGGCTTGAAAGACCGCCTACGCACCCTTTACGCCCAGTAATTCCGGATAACGCTAGCCCCCTACGTATTACCGCGGCTGCTGGCAGGTAGTTAGCC
+
CCCCCGGGGGGGFGGGGGGGGGGGGGGGGGGGGGGGGGGGGGGGGGGGGGGGGGGGGGGGGGGGDFGGFGGGGGGGGGGGGGGGGGGGGGGGFGGGGGGGGGGGGGGGGGGGGGGFGGGGDFGGGGGGGGGGGGGGGGGFFGGFGGGFGGGFGGGFFGGGGGFGFGGGGGGG8FGGGDFFGGEFFGFGGGGGGGGGGGGGGFGFFFGACF>D@GGGFF87>D9AFF=?@DFDBCFFFF8<C8@E+CC37AB?DDGFD>;;37F:GGF??<BF2<2:<5,290;9BBF(4*(*.-454A6A:
@M04650:207:000000000-C238N:1:1101:5326:13358 2:N:0:19
GGACTACCCGGGTATCTAATCCTGTTTGCTCCCCACGCTTTCGCACCTGAGCGTCAGTCTTTGTCCAGGGGGCCGCCTTCGCCACCGGTATTCCTCCACATCTCTACGCATTTCACCGCTACACATGGAATTCTACCCCCCTCTACAAGACTCTAGCTGACCAGTCTTAGATGCCATTCCCAGGTTAAGCCCGGGGATTTCACATCTAACTTAATCAACCGCCTGCGTGCGCTTTACGCCCAGTAATTACGATTAACGCTTGCACCCGCCGTATTACCGCGGCTGCTGGCACGGAGTTAGC
+
CCCCCFFGGGGGGGGGGGGGGGGGGGGGGGGGGGGGGGGGGGGGGGGGGFGGGGGGGGGGGGGGGGGGGGGGEGGGGGEGGFG7CF7FBCFEGFGFGGGGFDFGG9EFDCC@EFGGGGGGGGFGGGGGGF<FGGGGFCFGGGGDGGGGGG7CGGGFGGG9CFFGGGGGGEFGGGGGGGGGGFGFG<F?FGGGGGD=)2?EG8?AFGGFFFFFA7CGFFGF0CB<DF@5(>;09EF466EEEBFFGGA<*9;((.1):8><<?G?FF:0(((,4:7)+:092991200.(A:<1>090*).6
@M04650:207:000000000-C238N:1:1101:15594:13392 2:N:0:19
GGACTACAGGGGTTTCTAATCCTGTTTGCTCCCCACGCTTTCGAGCCTCAGCGTCAGTTACAGTCCAGAGAGTCGCCTTCGCCACTGGTGTTCTTCCTAATCTCTACGCATTTCACCGCTACACTAGGAATTCCACTCTCCTCTCCTGCACTCTAGATAACCAGTTTGGAATGCAGCACCCAAGTTGAGCCCGGGTATTTCACATCCCACTTAATCATCCGCCTACGCTCCCTTTACGCCCATTAAATCCGGATAACGCTCGCCACCTACGTATTACCGCGGCTGCTGGCACGTAGTTAGC
+
CCCCCGGGGGGGGGGGGGGGGGGGGGGGGGGGGGGGGGGGGGGGGGGGGGGGGGGGGGGGGGGGFGGGGGGGFGGGGGGGDFGGGGGGGGAFGGGGGGFGGGGGGGGGGGGGGGGGGGGGGGGG9AFGGGGGGGGGGGEGGGGDGGGGFGGFGFFGGCAFDGGFFGGGBDDEGGGGGGFFGGGGGGGC7FFFGEGEDFDCF>FFFFCA@D5C58+D66CF9F=ADF=5>GFFBGAEC(=FGD();:5?F;51?>D9CD;@;>GF<EBF>FF17CBBGD?FB9>(-6?D7E7F61:(-<:2:
@M04650:207:000000000-C238N:1:1101:20516:13400 2:N:0:19
GGACTACTAGGGTATCTAATCCTGTTCGCTCCCCACGCTTTCGAGCCTCAGCGTCAGTTACAGTCCAGAGAGTCGCCTTCGCCACTGGTGTTCTTCCTAATCTCTACGCATTTCACCGCTACACTAGGAATTCCACTCTCCTCTCCTGCACTCTAGATACTCAGTTTGGAATGCAGTACTCGGGTTGAGCCCAAGTATTTCACATCCCACTTAAGTATCCGCCTACTCTCCCTTTACGCCCAATAAATCAGGATAACGCTCGCCACCTACGTATTACCGCGGCTGCTGGCACGTAGTTAGC
+
CCCCCGGGGGGGGGGGGGGGGGGGGGFGGGFGGGGGGGGGGGGCEFCFEGGGGGGGGGGCGGGFGGGGCDFFEFEGGGGGGGGGGGGGGGGGGGGGGGGFGGGGGGGGGGGGGGGGGGGDGGGGGGGGGGGGGGGGGGFGGGGFGGGEGGGFFGFGGGGGCGGGGGGG>FFFGG8DGFGGFGGGG++@<CFFEFDEFGGGGFFFFC09);;+A:@FFECGAF2>=*.*/9>BBGA4+07=F2B@DCE*=*/3;A>EF@FF@1DB8C?=(/167F?9CGBFFBFF;<08?DBGBF7:BGF<<
@M04650:207:000000000-C238N:1:1101:13508:13402 2:N:0:19
GGACTACCCGGGTTTCTAATCCTGTTTGCTCCCCACGCTTTCGAGCCTCAGCGTCAGTTACAGACCAGAGAGCCGCCTTCGCCACTGGTGTTCCTCCATATATCTACGCATTTCACCGCTACACATGGAATTCCACTCTCCTCTTCTGCACTCAAGTCTCCCAGTTTCCAATGACCCTCCCCGGTTGAGCCGGGGGCTTTCACATCAGACTTAAGAAACCGCCTGCGCTCGCTTTACGCCCAATAAATCCGGACAACGCTTGCCACCTACTTATTACCGCGGCTGCTGGCACGTAGTTAGC
+
CCCCCGGGGGGGGGGGGGGGGGGGGGGGGGGGGGGGGGGGGGGGGGGGGGGGGGGGGGGGGGGGGGGGGGGGGGGGGGGGGGGGGGGGGGGGGGGGGGGGGGGGGGGGGGGGGGGGGGGGGGGGGGGGFGGGGGGGGGGGGGGFFGGGGGGFGGGGGGGGGGCGFGGGGGGGGCFGGGGGGGGGGGGGGGGGGEECCGFGGFGFCCFFEGGGCGGGF@GGBGFFFFBDBC9FBGFBFFGGGF:BGG)4D@B((<DB47>B:BG2*@:<??24>FBBGG<BFFF903:BBE(34<B:BC<<<
@M04650:207:000000000-C238N:1:1101:25558:13424 2:N:0:19
GGACTACTAGGGTATCTAATCCTGTTTGCTCCCCACGCTTTCGAGCCTCAGCGTCAGTTACAGTCCAGAGAGTCGCCTTCGCCACTGGTGTTCTTCCTAATCTCTACGCATTTCACCGCTACACTAGGAATTCCACTCTCCTCTCCTGCACTCTAGATAACCAGTTTGGAATGCAGCACCCAAGTTGAGCCCGGGTATTTCACATCCCACTTAATCATCCGCCTACGCTCCCTTTACGCCCAGTAAATCCGGATAACGCTCGCCACCTACGTATTACCGCGGCTGCTGGCACGTAGTTAGC
+
<<@CCFGGGGDGGCGGGGGGGGGGGGGGGGGGGGGGGGDGFGGGGGGGGGGGGGE@FGGGGGGGGGGGGGGGGGGGGGGGGGGGGG@FFGGGGGFGGGGGGGGGGFEGGGGGGGGGGGGGGGGFGDGGGGGFGGGGGGGGGFGFGGGGGGGFGGGGAGFEGGCFGGFGGGGGGGGGGGGGGGGGGGGAFGGFCGDECGGCEFGFFGGAEGFGFFFFFEGGAGFDFF4>=DB=3CFFF2CCGD05>FFEGFF9;>D@F?93;9GB38:??BF(8CB)<C009;;;6<?>?E0EB8(33C2-6
@M04650:207:000000000-C238N:1:1101:25927:13463 2:N:0:19
GGACTACCGGGGTATCTAATCCTGTTTGCTCCCCACGCTTTCGCACTTGAGCGTCAGTATATTCCCAAGGGGCTGCCTTCGCCTTCGGTATTCCTCCACATCTCTACGCATTTCACCGCTACACATGGAATTCCACTTTCCTCTTCTGCACTCAAGTCTCCCAGTTTCCAATGACCCTCCACGGTTGAGCCGTGGGCTTTCACATCAGACTTAAGAAACCACCTGCGCGCGCTTTACGCCCAATAATTCCGGATAACGCTTGCCACCTACGTCTTACCGCGGCTGCTGGCACGTAGTTAGC
+
CCCCCGGGGGGGGGGGFGGGGGGGGGGGGGGGGGGGGGGGGGGGGGGGGGGGGGGGGGGGGGGGGGGGGGGGGGGGGGGGGGGGGGGEGFGGGGGGGGGGGGGGGGGGGGGGGGGGGGGGGGGG@FGGF5EFGGGGCEGGGGGFFFFCFGGFGGGFEF=FGGGGFGGGGGGFGFGGGGDGGGGGG7ECGGGGEGDGCCGGGFFFFGFFFFGGFGGGA58CBG>BBFFFFGFF0CFFF?EGG?((*:<9FFF9:EGDF?>BF<D77@?::??01A<AFG:>960((4>BFD2C0(8(4C>F<
@M04650:207:000000000-C238N:1:1101:21247:13475 2:N:0:19
GGACTACGGGGTTTCTAATCCTGTTTGCTCCCCACGCTTTCGAGCCTCAGCGTCAGTTACAGTCCAGAGAGTCGCCTTCGCCACTGGTGTTCTTCCTAATCTCTACGCATTTCACCGCTACACTAGGAATTCCACTCTCCTCTCCTGCACTCTAGATAACCAGTTTGGAATGCAGCACCCAAGTTGAGCCCGGGTATTTCACATCCCACTTAATCATCCGCCTACGCTCCCTTTACGCCCAGTAAATCCGGATAACGCTCGCCACCTACGTATTACCCCGGCTGCTGGCACGTAGTTAGCC
+
CCCCCGGGGGGGGGGGGGGGGGGGGGGGGGGGGGGGGEGGGGGGGGGGGGGGGGGGGGGGFGGGGGGGGCGGGGGGGCFGGGDGGFGEFFGGGGGGGGGGGGGGGGGGGGGGGGGGGGDDG<E?EDFFGGGGGDGDFGFGGG;FGEDF<FFFG,>8FFGFGCFGGGGGGGGGFE9D?DFGFGFGGGGGGGG6:9@7CFGGFFAFFGGFDGGGFGGGCEC>=CAADE=49DFBEC+8??@C:6=>7C))0:8(,=77<B(3--)4<E:2?<B24F9A<*34(1(-(3::?*,13,.-6+)-.
@M04650:207:000000000-C238N:1:1101:12031:13488 2:N:0:19
GGACTACTGGGGTATCTAATCCTGTTTGCTCCCCACGCTTTCGTGCCTCAGCGTCAGTTACAGTCCAGAGAGCCGCCTTCGCTACTGGTGTTCCTCCTAATATCTACGCATTTCACCGCTACACTAGGAATTCCACTCTCCTCTCCTGCACTCAAGTCCTACAGTTCCAAAAGCTTACTACGGTTGAGCCGTAGCCTTTCACTTCTGGCTTGAAAGACCGCCTACGCACCCTTTACGCCCAGTAATTCCGGATAACGCTAGCCCCCTACGTATTACCGCGGCTGCTGGCACGTAGTTAGCC
+
CCCCCGGGGGGGGGGGGGGGGGGGGGGGGGGGGGGGGGGGGGGGGGGGGGGGGGGGGGGGGGGGGGGGGGGGGGGGGGGGGGGGGGGGGGGGGGGGGGGGGGGGGDFGGGGGGGGGGGGGGGGGGGGGGGGGGGGGGGGGGGGFGGGGGGGFGFGGGGGGGGGGGGGGGGGGGGGGGGGGGG>BFGGGGFCEGGGGGGGGGFGFFFFFEGGG5D88CBGDA;AFFFFFFG@>BC6CF@EGF@EE@CCEFF:025;<31234:G:GG>:BF3)<FABF3,4((4>?D:0:*5E.8(46+665
@M04650:207:000000000-C238N:1:1101:16068:13502 2:N:0:19
GGACTACACGGGTATCTAATCCTGTTTGCTCCCCACGCTTTCGAGCCTCAGCGTCAGTTACAGTCCAGAGAGTCGCCTTCGCCACTGGTGTTCTTCCTAATCTCTACGCATTTCACCGCTACACTAGGAATTCCACTCTCCTCTCCTGCACTCTAGATAACCAGTTTGGAATGCAGCACCCAAGTTGAGCCCGGGTATTTCACATCCCACTTAATCATCCGCCTACGCTCCCTTTACGCCCAGTAAATCCGGATAACGCTCGCCACCTACGTATTACCGCGGCTGCTGGCACGTAGTTAGC
+
CCCC,CEFGGGGGDGGGGGGGGGFGGFGGGGGGGGGCFGGGGGFGGGGGGGGGFGGGGGEGGGGGGGGGGCFFFGGGGGGGGGGGGGFGGGGGFGDGGGGGGGGGGGGGGCGFCFGFGGCCGGGGGGGGGGGGGGGFCFGGGGFGGGGGGGFG6EFFFCGFFGG5==D6@FGGGGGGDGGEFCFGGFGFGGGGGG7CG;7CFGFAD7A@G5?45=C+*D@AC@=A9@B>DB>DG;/B@EDGFFFGGFFFFB96>GEF(718>G6*8:28:(3,9::FDB>11,11:03(*(28:<<4F)).
@M04650:207:000000000-C238N:1:1101:3411:13503 2:N:0:19
GGACTACAGGGGTTTCTAATCCTGTTTGCTCCCCACGCTTTCGCGCCTCAGTGTCAGTTACAGACCAGAAAGTCGCCTTCGCCACTGGTGTTCCTCCATATCTCTACGCATTTCACCGCTACACATGGAATTCCACTTTCCTCTTCTGCACTCAAGTCTCCCAGTTTCCAATGACCCTCCACGGGTGAGCCGTGGGCTTTCACATCAGACTTAAGAAACCACCTGCGCGCGCTTTACGCCCAATAATTCCGGAGAACGATTGCCACCTACGTATTACCGCGGCTGCGGGCACGTAGTTAGC
+
CCCCCGGGGGGGFFGFFGGGGGGGGGGGGFGFGGGGGGGDFFGGGGGGGGGFGFFGGFGGGGGGGFFGGGGGFGGGGGGGGGGGGGGGGGFGGGGGDFFGFGGGGGFGGGCEFEEEFEGGE>FGFGGFGFCDFFGGGCFGGFGFGFGGC8=FGGGGFFEDFGGDAD:DGGFDDFC8,6@?8:BE+@E6CGFEEGGGGGGFGFGFFDDA@CFFEGC>FD6FB4>B5F>D>G19>*=9FFBEG?<3*;7CF+;6())4>;(,::F2CFFB:>:.)+(6FGF9>>>92((((*-:3(,(4<A>)
@M04650:207:000000000-C238N:1:1101:16237:13557 2:N:0:19
GGACTACAGGGGTATCTAATCCTGTTTGCTCCCCACGCTTTCGCACCTGAGCGTCAGTCTTTGTCCAGGGGGCCGCCTTCGCCACCGGTATTCCTCCACATCTCTACGCATTTCACCGCTACACATGGAATTCTACCCCCCTCTACAAGACTCTAGCTGACCAGTCTTAGATGCCATTCCCAGGTTAAGCCCGGGTATTTCACATCCCACTTAAAAATCCGCCTACGCTCCCTTTACGCCCAGTAAATCCGGACAACGCTCGCCACCTACGTATTACCGCGGCTGCTGGCACGTAGTTAGC
+
CCCC8CFGGCEGGGGGGGGGGGGGGGGGGGGGGGGGGGGGGGGGGGGGGFGGGGGGGGGGGGGGGGGGGGGGGGGGGGGGGGGFFFGGGGGGGGFGGGGGGGGGGGGGGGGGGDFEFGGGGGGGFGGGGGGGGGGFGGGGGGGFGGGGFFGFFFGGGGGFFGGGEGGGGGGF7FFGGGGGGGGCGGGGGGGGGGGGGGGGGFGFFGGFFGGG=G:DFFGGFFF?@F<>4DBDFGFEFFGEC:?FG7<>GFF>(5CFG(13:9D;GGF<:?:42<7AGG?BFF>>9(4>:C?GFFF<<C<A2
@M04650:207:000000000-C238N:1:1101:6229:13568 2:N:0:19
GGACTACCGGGGTATCTAATCCTGTTTGCTCCCCACGCTTTCGTGCCTCAGCGTCAGTTACAGTCCAGAGAGCCGCCTTCGCTACTGGTGTTCCTCCTAATATCTACGCATTTCACCGCTACACTAGGAATTCCACTCTCCTCTCCTGCACTCAAGTCTTACAGTTCCAAAAGCTTACTACGGTTGAGCCGTAGCCTTTCACTTCTGGCTTGAAAGACCGCCTACGCACCCTTTACGCCCCGTAAATCCGGACAACGCTCGCCCCCTACGTATTACCCCGCCTGCTGGCACGAGGTTAGAC
+
CCCCCGG8CGGGGGGGGGGGGGGGGGGGGGGGGGGGGGGGFGGGGGGGGGGGGGGGGGGGGGGGGGGGF@EFGGEGGGDEBFBFGGGGGGGGGGGGGGGGGEFGGGGGGGGGDFFFGGGGGGFF;FGGGGGGGGGGG87EEFFDDFA?B?EDE8EFFGF,=FGCFGGG9DF8089=ADFGGG>D>3,,,@+:*1@<>CGG+93;5@8A@9C4>F8+;7D>@G(25)8>BGDD;6675(4C*.6(>F<?453663*()(,41(1(/:((32,)6+)6@*13(((-4?)((*.*((,(.3(-.
@M04650:207:000000000-C238N:1:1101:15786:13576 2:N:0:19
GGACTACAGGGGTATCTAATCCTGTTCGCTCCCCACGCTTTCGAGCCTCAGCGTCAGTTACAGTCCAGAGAGTCGCCTTCGCCACTGGTGTTCTTCCTAATCTCTACGCATTTCACCGCTACACTAGGAATTCCACTCTCCTCTCCTGCACTCTAGATAACCAGTTTGGAATGCAGCACCCAAGTTGAGCCCGGGTATTTCACATCCCACTTAATCATCCGCCTACGCTCCCTTTACGCCCAGTAAATCCGGATAACGCTCGCCACCTACGTATTACCGCGGCTGCTTGCACGTCGTTAGC
+
CCCCCGGGGGGGGGGGGGGGGGGGGGGGGGGGGGGGGGFGGGGGGGGGGGGGGGGGGGGGGGGGGGGGGGGGGGGGGGGGGGGGGGGGGGGGGGGGGGGGGGGGGGGGGGGGGGGGGGGGGDCGAEFGGGGGGGGGGGGGGGGFGGGGGFGFGFGG9D;FGGGGGGGG>FFGGGGDFGGGGGDEGGGGFEGGGGGGGGDGFFFFFGFFFGGG=GGGFEGD2>==>A@EDGFB2EF*@=GGG0=EFFF<7=D:7BGA68B??;G0*;::?FF?<<?2FGFF>;B;B63)5C29<1(--C:3A
@M04650:207:000000000-C238N:1:1101:21812:13616 2:N:0:19
GGACTACTGGGGTTTCTAATCCTGTTTGCTCCCCACGCTTTCGAGCCTCAGCGTCAGTTACAGACCAGAGAGCCGCCTTCGCCACTGGTGTTCCTCCATATATCTACGCATTTCACCGCTACACATGGAATTCCACTCTCCTCTTCTGCACTCAAGTCTCCCAGTTTCCAATGACCCTCCCCGGTTGAGCCGGGGGCGTTCACATCAGACTTAAGAAACCGCCTGCGCTCGCCTTACGCCCAGTAAATCCGGACAACGCTCGCCACCTACGTCTTACCGCGGCTGCTGGCACGTAGCTATC
+
@@@CCFGG@CCFGGGFE9CCFEFFEGEEGEGGGGGC+@@;CFE@8CFGGFEGGGCCBFFFGDFGGGFGCDFCGF+CF7=BDEEGFFECFEFCGFCF=<FEGGFFFGCEC@C=AFFFFCECEFDFGGCCFCFFFGFGAFA<@D?FGGGAGFFFFF8=AD;@=AD,:=EFDGGEDDGFG=EA6FGDGEEGFFDG>*@E<)48:6FFFF>A@GG:>@C>63F<>GBBB>>EFC99(:).<8>8/3?FG*6):<5085D<FBF6?1D(1;::?:2((2,6CC<>>>9>BB:0,749,8(8(+6)5
@M04650:207:000000000-C238N:1:1101:23157:13632 2:N:0:19
GGACTACAGGGGTTTCTAATCCTGTTTGCTCCCCACGCTTTCGCGCCTCAGTGTCAGTTACAGACCAGAAAGTCGCCTTCGCCACTGGTGTTCCTCCATATCTCTACGCATTTCACCGCTACACATGGAATTCCACTTTCCTCTTCTGCACTCAAGTCTCCCAGTTTCCAATGACCCTCCACGGTTGAGCCGTGGGCTTTCACATCAGACTTAAGAAACCACCTGCGCGCGCTTTACGCCCAATAATTCCGGATAACGCTTGCCACCTACGTATTACCGCGGCTGCTGGCACGTAGTTAGC
+
CCCCCGGGGGGGGGGGGGGGGGGGGGGGGGGGGGGGGGGGGGGGGGGGGGGGGGGFGFFGGGGGGGGGGGGGGGGGGGGGGGGGGGGGGGGGGGGGGGGGGFGGGGGGGGGGGGGGGGGGGGGGEFGGGGGGGFGGGGGGGGGFGGGGGGGFGFGCGGFGGGGGGGGGGGGGGCFGGF6EFGGGGGC6AEGEEGGGFGGGGFG9BFDFEGFGFGC28>FFDGDFFF=>>GB@@EFFFDGGGF6@GGCCGFFBFE344892:?F7*9::BF<:?GFFGG06>0;93<?BFGFG?1?0(A>26
@M04650:207:000000000-C238N:1:1101:5250:13685 2:N:0:19
GGACTACTAGGGTATCTAATCCTGTTTGCTCCCCACGCTTTCGAGCCTCAGCGTCAGTTACAGACCAGAGAGCCGCCTTCGCCACTGGTGTTCCTCCATATATCTACGCATTTCACCGCTACACATGGAATTCCACTCTCCTCTTCTGCACTCAAGTCTCCCAGTTTCCAATGACCCTCCCCGGTTGAGCCGGGGGCTTTCACATCAGACTTAAGAAACCGCCTGCGCTCGCTTTACGCCCAATAAATCCGGACAACGCTTGCCACCTACGTATTCCCGCGGCTGCTGGCACGTAGTTAGC
+
CCCCCGGGGFGGGGGGGGGGGGGGGGGGGGGGGGGGGGGGGGGGGGGGGGGGGGGGGGGGGGGGGGGGGGGGGGGGGGGGGGGGGGGGFFFGGGGGGGCGG,EFGGGGGGGGGGGGGGGGEGGGGFFGBCFGGGGGGGDGGFGFGGGGFCGFG>EGFGGGFGGF<AEGGGFADFG8FGGGGGGGGCGGGGGGDDGDGDFGGFGFFGG=;FFCEG=++68F@D@FFF>):C9;;GFAFFGGG(8?DG9BG@FB:B3:GFFFFFG?CC:?00<(204)3>(691>9(442:C(C,,(.47)6.
@M04650:207:000000000-C238N:1:1101:8282:13703 2:N:0:19
GGACTACCCGGGTTTCTAATCCTGTTTGCTCCCCACGCTTTCGAGCCTCAGCGTCAGTTACAGTCCAGAGAGTCGCCTTCGCCACTGGTGTTCTTCCTAATCTCTACGCATTTCACCGCTACACGTGGAATTCCACTCTCCTCTTCTGTACTCAAGTCCCTCAGTTTCCAATGACCCTCCACGGTTAAGCCGTGGGCTTTCACATCAGACTTAAGAAACCACCTGCGCGCGCTTTACGCCCAATAATTCCGGATAACGCTTGCCACCTACGTATTACCGCGGCTGCTGGCACGTGGTTAGC
+
CCCCCFGGGGGGCGEGGGGGGGGGGGGGGGGGFGGGGGGGGGGGGGGGGFGGGGGGGGGGGGGGGGGGGGGGGGGGGGGGGGGGDGGGGFGGGGGGGGGGGGGGGGGFGGGGGGGGGGGGGGGGGGGGFFFGGGGGGCGGGGGFGGGGGGDDGGG?EGFGFFGGGGFGGGGGGGGGGGGGGGGGGGGGFFGGGG>EFF7DF6EFFFCFFFDGCGCDF4FGFGFB;FBD=):;1C:CC@GGGF<@4:C?+@A0:7C.7:0<<BG7*<1:BFB??E0:FC6>9BFB>BFF(::F<B(,4;<79
@M04650:207:000000000-C238N:1:1101:10480:13732 2:N:0:19
GGACTACCGGGGTATCTAATCCTGTTTGCTCCCCACGCTTTCGCGCCTCAGCGTCAGTTACAGTCCAGAGAGTCGCCTTCGCCACTGGTGTTCTTCCTAATCTCTACGCATTTCACCGCTACACGTGGAATTCCACTTTCCTCTTCTATCCTCAAGCCTTCCAGTTTCCAATGACCTTCCACGGTTAAGCCGTGGGCTTTCACATCAGACTTAAAAGGCCGCCTGCGCGCGCGTTACGCCCAATCATTCCGGACAACGCTTGCCCCCTACGTATTACCGCGGCTGCTGTCACGTAGTTAGC
+
CCCCC@CEFGEDFCGGDEFFFGGFFGCF<BEE@:FFF7C@,CF,@C@CCE@<FFE:FFGGGGGCFFGG96,@FE++BF@DFD:=CFGEF@EFECC<E<<AEF4,EFGF::BF@?<,B7CDGGGGE8ACFGGGDGA,,,@?EFAFFF9,C,@D=,,,===@=>2@F,EFGGGFFDC8,==EA@+BFF8F;EFG9CEEGDFF:+?BECCF=FFF*=8++0;C(889949A(71,(=@0;?5EE?B?*7))29)4(776D0960:74**-31:::2284C:4241>>(4,5.957(4:0,<<)6
@M04650:207:000000000-C238N:1:1101:28171:13732 2:N:0:19
GGACTACACGGGTATCTAATCCTGTTTGCTCCCCACGCTTTCGAGCCTCAGCGTCAGTTACAGTCCAGAGAGTCGCCTTCGCCACTGGTGTTCTTCCTAATCTCTACGCATTTCACCGCTACACTAGGAATTCCACTCTCCTCTCCTGCACTCTAGATTCCCAGTTTGGAATGCAGCACCCAGGTTGAGCCCGGGTATTTCACATCCCACTTAAAAATCCGCCTACGCTCCCTTTACGCCCAGTAAATCCGGACAACGCTCGCCACCTACGTATTACCGCGGCTGCTGGCACGTAGTTAGC
+
CCCCCGGGGGGGGGGGGGGGGGGGGGGGGGGGGGGGGGGGGGGCGGGGGGGGGGGGGGGGGGGGGGGGGGGGGGGGGGGGGGGGGGGGGGGGGGGGGGGGGFGGGGGGGGGGGGGGGGGGGEFGFFGGGDGGGGGDFGGFGGGFGGGGGGGFDEGGDGGGGGGGGGGGG@FGFGGGG6FGGFGGGGGGGGGGGGG7DFGGGFGFFGCFEGCGCGGCABGGFGFFFFD>@DBF=FFFFFGGGD;;7@3?DFEF<BGFG691<6D;3???>::43C>9ED2;>>BF9:>:(::G?B:(-944:
@M04650:207:000000000-C238N:1:1101:22257:13743 2:N:0:19
GGACTACCGGGGTATCTAATCCTGTTTGCTCCCCACGCTTTCGCACCTGAGCGTCAGTCTTTGTCCAGGGGGCCGCCTTCGCCACCGGTATTCCTCCACATCTCTACGCATTTCACCGCTACACATGGAATTCTACCCCCCTCTACAAGACTCTAGCTGACCAGTCTTAGATGCCATTCCCAGGTTAAGCCCGGGGATTTCACATCTAACTTAATCAACCGCCTGCGTGCGCTTTACGCCCAGTAAATCCGGACAACGCTCGCCACCTACGTATTCCCGCGGCTGCTGGCACGTAGTTAGC
+
CCCCCGGGGGGGGDGGGGGGGGGGGGGGGGGGGGGGGGGGGGGGGGGGGGGGGGGGGGGGGGGGGGGGGGGGGGGGGGEFGGGGGGGGGGGGGGGGGGGGGGGGGGGGGGGGGGGGGGGGEGGGGGGGFGGGGGGGGGGGGGG?GGGC<CGFGGFEGGEFGGF,@DGGGGDGGFGGGGGGGG6>FDCF9EFGEG=C<GGGGFGFAGGFEGGGEGGGFEGGBGF<1FFF6D>FFGFFF?CEGF?BD04>FFDF<@CBGFF:BFG>*C??04?4<<>42949(4901842(5(C131(4CA<2
@M04650:207:000000000-C238N:1:1101:26192:13743 2:N:0:19
GGACTACCCGGGTTTCTAATCCTGTTTGCTCCCCACGCTTTCGAGCCTCAGCGTCAGTTACAGTCCAGAGAGTCGCCTTCGCCACTGGTGTTCTTCCTAATCTCTACGCATTTCACCGCTACACTAGGAATTCCACTCTCCTCTCCTGCACTCTAGATAACCAGTTTGGAATGCAGCACCCAAGTTGAGCCCGGGTATTTCACATCCCACTTAATCATCCGCCTACGCTCCCTTTACGCCCAGTAAATCCGGATAACGCTCGCCACCTACGTATTACCTCGGCTGCTGGCACGTAGTTAGC
+
CCCCCFFGGGGGGGGGGGGGGGGGGGGGGGGGGGGGGGFGGGGGGGGGGGGGGGGGGGGGGGGGGGGGGGGGGGGGGGGEFGGGGGFFGGGGGGFGGGGGGGGGGGGGGGGGGGGGGGGGGGGGFCGGFFGGGGGGFGGGGGGFGGGGGGGFGFFGGFGEDFGG7EDF8CCFFFGFCGGGGFGGGGGGFGGGGEEGGGDFGFG>6CFFCFFFFCFFFEG8>FFDFF@FFGFFFGF=FFGGGDFFFGFFGFF>;BCEF;B<FFGFGGB33??04:?2CF)5<?:(4?044E:<6???3@96A
@M04650:207:000000000-C238N:1:1101:25786:13750 2:N:0:19
GGACTACCGGGGTATCTAATCCTGTTTGCTCCCCACGCTTTCGCGCCTCAGCGTCAGTTGCGAGCCAAAGAGCCGCTTTCGCCACTGGTGTTCCTCCATATCTCTACGCATTTCACCGCTACACATGGAATTCCACTCTCCTCTTCTGCACTCAAGTCTCCCAGTTTCCAATGACCCTCCCCGGTTGAGCCGGGGGCTTTCACATCAGACTTAAGAAACCGCCTGCGCTCGCTTTACGCCCAATACATCCGGACAACGCTTGCCACCTACGTATTACCGCGGCTGCTGGCACGTAGTTAGC
+
CCCCCGGGGGGGGGGGGGGGGGGGGGGGGGGGGGGGGGGGGGDGGGGGEGGGGGGCFGGGGGGGGGGFGCFFGGGGCGGGGGGGGGGGGGGGGGGGGGGGGGGGGGGGGGGGGGGGGGGGEGGC9FGGFFFGGGDFGGGGGGGFGGGGGGGFFG8DFGGGGGGGGGGGGGGGGGGGGGGGGGGEGGGCCFGCGCEGGGGGGFGFFG743>FFEGGDFFGGFGFFFFFEBG69(AF248EGG001C*52CFFFFDG?GFFF?(<:7F??FF372@3)+C:>>FFF0<0),CBGF(841C245
@M04650:207:000000000-C238N:1:1101:11081:13754 2:N:0:19
GGACTACAGGGGTTTCTAATCCTGTTTGCTCCCCACGCTTTCGAGCCTCAGCGTCAGTTACAGTCCAGAGAGTCGCCTTCGCCACTGGTGTTCTTCCTAATCTCTACGCATTTCACCGCTACACTAGGAATTCCACTCTCCTCTCCTGCACTCTAGCTAACCAGTTTGGAATGCAGCACCCAAGTTGAGCCCGGGTATTTCACTTCCCACTTGATCATCCGCCTACGCTCCCTTTACACCCAGTAAATCCGGATAACGCTCGCCCCCTACGTATTACCGCGGCTGCTGGCACGTAGTTAGC
+
CCCCCGGCGGGGFGGGGGGGGGGGFG9F9FGGGGGGGGGGGGG@FGGGGGGGGGGGGGGGGGGGGGFG98EF@FGGGGGGGGGGGGGGFGEGGAFGGGGGGEGGGGGGGGGGGGGGGGGGGGGGGGGGGGGGGGCGG8=DGGGFGGGGFGGFGGGG9DGF8DGGGGGFBFC,=DEG88DF6@=DF9FE6EGDCEE+9DGFGFG+=C**:DGG*CG8EAGCA4=AAA@B=DFF@FACF*?FF<?ECDECFFF9;>DAD0,((6D9*89>:F?FBF44CG(((44((44::G:G:0<::FDF>
@M04650:207:000000000-C238N:1:1101:4222:13782 2:N:0:19
GGACTACCCGGGTTTCTAATCCTGTTTGCTCCCCACGCTTTCGCACCTGAGCGTCAGTCTTTGTCCAGGGGGCCGCCTTCGCCACCGGTATTCCTCCACATCTCTACGCATTTCACCGCTACACATGGAATTCTACCCCCCTCTACAAGACTCTAGCTGACCAGTCTTAGATGCCATTCCCAGGTTAAGCCCGGGGATTTCACATCTAACTTAATCAACCGCCTGAGTGCGCTTTACGCCCAGTAATTCCGATTAACGCTTGAACCCTCCGTATTACCGCGGCTGCTGGCACGGAGTTAGC
+
CCCCCGGGGGGGGGGGGGGGGGGGFGGGGGGGGGGGGGGGGGGDEGGGCGFGGGGGGCE9EFGGGGGGGGEGEGGGGGGGGEGGEGGG@FFF<FGGGGFGGCGFGGGGGGCFGGGGGGGGGGFGDFGFFGGGGGGGGG8FGD??DGGFGGGFGBFGGGBFGGEFFFCFFGGCFG6FGFFGCGGGGGGGGGGDEGGGDGGGGFFF68+@?FCCE77@F8EC9<>@F)637F>FF5>A*48EC:02CF>2>FF6(<C)*4>?60*,>C?B014(46>>F73;BB>93(.4:5<CBB96:8<B4
@M04650:207:000000000-C238N:1:1101:19489:13782 2:N:0:19
GGACTACACGGGTTTCTAATCCTGTTTGCTCCCCACGCTTTCGAGCCTCAGCGTCAGTTACAGTCCAGAGAGTCGCCTTCGCCACTGGTGTTCTTCCTAATCTCTACGCATTTCACCGCTACACTAGGAATTCCACTCTCCTCTCCTGCACTCTAGATAACCAGTTTGGAATGCAGCACCCAAGTTGAGCCCGGGTATTTCACATCCCACTTAAGTATCCGCCTACGCTCCCTTTATGCCCAATAAATCCGGATAACGCTCGCCACCTACGTATTACCGCGGCTGCTGGCACGTAGTTAGC
+
CCCCCGGGGGGGGGGGGGGGGGGGGGGGGGGGGGGGGGGGGGGFGGGGGGGGGGGGGGGGGGGGGGGGGGGGGGGGGGGGGGGGGGGGGGGGGGGGGGGGGFGDFGGGGGGGGGGGGGGGGGGFGGGGGGGGGGFGGGGGGGGFGGGGGGGFGCGGGGGGGGGGGGGGGGGGGGGGGGGGGGGGGFGGGGGGGGGGDFFGGFGFFGGFCGGGFCFGF<FFFGFFFF@E@G=B=?A:6@GGFE2(>><CGFF@@DGFDDB0(6CBCEB20:?23C>9E7:>FFF(91,4(5(<0,3:136<<
@M04650:207:000000000-C238N:1:1101:4345:13792 2:N:0:19
GGACTACTGGGGTATCTAATCCTGTTTGCTCCCCACGCTTTCGAGCCTCAGCGTCAGTTACAGTCCAGAGAGTCGCCTTCGCCACTGGTGTTCTTCCTAATCTCTACGCATTTCACCGCTACACTAGGAATTCCACTCTCCTCTCCTGCACTCTAGATAACCAGTTTGGAATGCAGCACCCAAGTTGAGCCCGGGTATTTCACATCCCACTTAATCATCCGCCTACGCTCCCTTTACGCCCAGTAAATCCGGATAACGCTCGCCACCTACGTATTACCTCGGCTGCTGGCACGTAGTTAGC
+
CCCCCGGGGGGEGGGGGGGGGEGGGGGGGGGFG@FGGGECFGGGGGGFGGGGGEGEE<FFGGGGGGGGGGGGGGGEGGGGGGGGGDGGFGD@9AD9FGGGGGGGGGGGGCCEGGGFGGGGGCEEGCFGGGGGGGGG8DFCGC8DDFDF8FFFGFADCGGGG<EF<DGGGGGFGGGAFGFGCFFGGGFF888A>EG6CF=;++3=9CG58;FF;FGDFCG>@G=DFFF>@4>BFGFFF9:<FD?1++<CGADF@>GEG<>@F970CC<<7B??<9:AF*)3(((8>0)54C2<28(,3<<<.
@M04650:207:000000000-C238N:1:1101:15935:13794 2:N:0:19
GGACTACCCGGGTATCTAATCCTGTTTGCTCCCCACGCTTTCGAGCCTCAGCGTCAGTTACAGTCCAGAGAGTCGCCTTCGCCACTGGTGTTCTTCCTAATCTCTACGCATTTCACCGCTACACTAGGAATTCCACTCTCCTCTCCTGCACTCTAGATAACCAGTTTGGAATGCAGCACCCAAGTTGAGCCCGGGTATTTCACATCCCACTTAATCATCCGCCTACGCTCCCTTTACGCCCAGTAAATCCGGATAACGCTCGCCACCTACTTATTACCGCGGCTGCTGGCACGTAGTTAGC
+
CCCC8FFGGGGGGGGGGGGGGGGFGGGGGGGGGGGGGGGGGGGGGGGGGGGGGFGGGGGGGGGGGGGGGGGGGGGGGGGGGGGGGFGGGGGGGGGGGGGGGGFDFGGGGGFGGGGGGGGGEGGGGGGGGGGGGGGGGGFFFFGFGGGGFGGFFGFFFGFGGGGGGGGGGCGGGGGGGGGFEGGGFFGGGGGGGGG*@CFFGFGF>DGFFGGGEGGGFEGGFGDFFFFFFGFFFEFEF?EEF<@EGGFFGFFF6>D3*1;@;1C>DE:(80)-6C42:744>>>69?7::C<GFB3:0<5A6
@M04650:207:000000000-C238N:1:1101:18845:13822 2:N:0:19
GGACTACCGGGGTTTCTAATCCTGTTTGCTCCCCACGCTTTCGAGCCTCAGCGTCAGTTACAGTCCAGAGAGTCGCCTTCGCCACTGGTGTTCTTCCTAATCTCTACGCATTTCACCGCTACACTAGGAATTCCACTCTCCTCTCCTGCACTCTAGATAACCAGTTTGGAATGCAGCACCCAAGTTGAGCCCGGGTATTTCACATCCCACTTAATCATCCGCCTACGCTCCCTTTACGCCCAGTAAATCCGGATAACGCTCGCCACCTACGTATTACCGCGGCTGCTGGCACGTAGTTAGC
+
CCCCCGGGGGGGGGGGGGGGGGGGGGGGGGGGGGGGGGGGGGGGGGGGGFGGGGGGGGGGGGGGGGGGGGGEFGGGGGGGGGGGGGGGGGGGGGGGGGFGGGGGGGGGGGGGGGGGGGGGGGGGGGGGGGGGGGGGGGGGGGGFGGGGGGGFGFGGFGDEGFGGGGGGGGFGGGGA8DGFDEG@FGGD6EGGEGGGCFGGGFGFFGGAEGGGFGGFFFGCADDFFF=BFGFFFGFEFFGGGFFFGGFFGFEB<EGAG@963>G9*;?B:0(,)<><GGF>>FF;9F>F:E?F:?08BFA2:
@M04650:207:000000000-C238N:1:1101:10028:13860 2:N:0:19
GGACTACTGGGGTATCTAATCCTGTTCGCTCCCCACGCTTTCGAGCCTCAGCGTCAGTTACAGTCCAGAGAGTCGCCTTCGCCACTGGTGTTCCTCCATATATCTACGCATTTCACCGCTACACATGGAATTCCACTCTCCTCTTCTGCACTCAAGTCTCCCAGTTTCCAATGACCCTCCCCGGTTGAGCCGGGGGCTTTCACATCAGACTTAAGAAACCGCCTGCGCTCGCTTTACGCCCAATAAATCCGGACAACGCTTGCAACCTACGTATTACCGCGGCTGCTGGCACGTAGTTAGC
+
CCCCCGGGGGFCCFGGGGGGGGGFGGGGGGGCD@FFGGGGGGGGGGGGFEFGEEGGGGGGGGGGGGGGGGGGGCFFG>BFGGGGGGFGGFGGGGGGGGGFGGGGGFGFGGGGGGGGGGGGGGGGGFCEFEFGFFCGFCFGGGGFFEDGCFF@FGFCFCCCFD,AFDEDGGGFFCFGGGGEGGGCFGGCFGCGGGGGGGGDFCGFFF8?;DG>>+7+;@GG9G9DF:0>9D>F0=5-96EGE:?4>FFFF@E9(<DBG;;?F?F)2+8:4?FF?F02EF<>990;(()52=(<1,(4:FF)4
@M04650:207:000000000-C238N:1:1101:18044:13889 2:N:0:19
GGACTACCAGGGTTTCTAATCCTGTTTGCTCCCCACGCTTTCGAGCCTCAGCGTCAGTTACAGTCCAGAGAGTCGCCTTCGCCACTGGTGTTCTTCCTAATCTCTACGCATTTCACCGCTACACTAGGAATTCCACTCTCCTCTCCTGCACTCTAGATAACCAGTTTGGAATGCAGCACCCAAGTTGAGCCCGGGTATTTCACATCCCACTTAATCATCCGCCTACGCTCCCTTTACGCCCAGTAAATCCGGATAACGCTCGCCACCTACGTATTACCGCGGCTGCTGGCACGTAATTAGC
+
CCCCCGGGGGGGGGGGGGGGGGGGGGGGGGGGGGGGGGGGGGGGGGGGGGGGGGGGGGGGGGGGGGGGGGGGGGGGGGGGGGGGGGGGGGGGGGGGGGGGGGGGGGGGGGGGGGGGGGGGGGGGGGGGGGGGGGGGGGGGGGGFGGGGGGGFGGGGGGGGGGGGGGCFEGGGGGGGGGGGDFEDFGGGGGGGGGC>DFFFGFGFFGGFFGGGFFGGFFGG=CDAFFFFFGFFFGFFF@GGGF@FGGFFCFDF()/>CDFFFFGFDGF??BB??CF2:C?B>FF61(4:,C:FBF((-24)(
@M04650:207:000000000-C238N:1:1101:21222:13937 2:N:0:19
GGACTACAGGGGTATCTAATCCTGTTTGCTCCCCACGCTTTCGAGCCTCAGCGTCAGTTACAGTCCAGAGAGTCGCCTTCGCCACTGGTGTTCTTCCTAATCTCTACGCATTTCACCGCTACACTAGGAATTCCACTCTCCCCTCCTGCACTCTAGATACTCAGTTTGGAATGCAGTACTCGGGTTGAGCCCAAGTATTTCACATCCCACTTAAGTATCCGCCTACGCTCCCTTTACGCCCAATAAATCCGGATAACGCTCGCCACCTACGTATTACCGCGGCTGCTGGCACGTAGTTAGC
+
CCCCCGGGGGGGGGGGGGGGGGGGGGGGGGGGGGGGGGGGGGGFGGGGGGGGGGGGGGGGGGGGGGGGFGGGGGGGGGGGGGGGGGGGGGGGGGGGGGGGGGGGGGGGGGGGGGGGGGGGEEGGGGGGFFGGGGGGGFDF8DEFGGGGGGGFGGGGGGGGDGGGGGGGEGGGFGFGGGGFGGGGGGGGGGFFGFGGGGGGGFGFFG59@CDFFFGGFCGGAGDDFF@@=G@FBGFFFFGGGFF@FCEFGFFFDEGEGF@6?@G;DGB<?:BFFG7<FGFFFFBFFFFFFG1E::B?FG4<4
@M04650:207:000000000-C238N:1:1101:12756:13980 2:N:0:19
GGACTACCGGGGTATCTAATCCTGTTTGCTCCCCACGCTTTCGAGCCTCAGCGTCAGTTACAGACCAGAGAGCCGCCTTCGCCACTGGTGTTCCTCCATATCTCTACGCATTTCACCGCTACACATGGAATTCCACTTTCCTCTTCTGCACTCAAGTCTCCCAGTTTCCAATGACCCTCCACGGTTGAGCCGTGGGCTTTCACATCAGACTTAAGAAACCACCTGCGCGCGCTTTACGCCCAATAATTCCGGATAACGCTTGCCACCTACGTATTACCGCGGCTGCTGGCACGTAGTTAGC
+
CCCCCGGGGGGGGGGGGGGGGGGGGGGGGGGFGGGGGGGGGGGGGGGGGGGGGGGGGGGGGGGGGGGGGGGGGGGGGGGGGGGGGGGGFGGGGGGGGGGGGGGGGGGGGGGGGGGGGGGGGGGGGFGGFEGGFGGGGGGGGGGFGGGGGGGFGGGGGGGGGGGGFFGGGGGGGGGGFGGGGGGGGGGGGGGGEGGGCGGGGFGC>CC>BGGGFGGGFFGFDGFFFFFFFG@FFDF3ADGGGF0?DGFFGFF>FFGA439???F?GG:7>?<(4E?<GG?0>>>>9:?>FG:G:?FBBFBAB
@M04650:207:000000000-C238N:1:1101:9772:13987 2:N:0:19
GGACTACCGGGGTTTCTAATCCTGTTTGCTCCCCACGCTTTCGCGCCTCAGTGTCAGTTACAGTCCAGAGAGTCGCCTTCGCCACTGGTGTTCTTCCTAATCTCTACGCATTTCACCGCTACACTAGGAATTCCACTCTCCTCTCCTGCACTCTAGATACCCAGTTTGGAATGCAGCCCCCAGGTTGAGCCTGAGTATTTCACATCCCACTTAAAAATCCGCCTACGCTCCCATTACGCCCAGTAAATCCGGACAACGCTCGCCACCTACGTATTACCGCGGCTGCTGGCACGTAGTTAGC
+
CCCCCGGF:FGGGGGGGGGGGGGGGGGGGGGGGGGGGGGGGGGCFGGGGGFCFGGGGGGGGGGGGGGGGGF@FGGDGGGGFGGGGFGGGCFF<,EFBFGGGFFGGGCFG@CGGGGGGGGC8CFG;FFGGFGGGGGFA8DFG?DFGGGCFGGFCCFG,@=3,AEDGGG,+DEDFDGFGFGG68::FGFGGGG9?FGCFGGCDAFCFG56@FGGE2DFF)DF=DA@DADF>GB@2CBCF(8CG;3=F><?C6:>0591*(3131DBD8?2:B?<?@029C:139>6(44>:5(3280:<G246
@M04650:207:000000000-C238N:1:1101:18810:14067 2:N:0:19
GGACTACTGGGGTATCTAATCCTGTTTGCTCCCCACGCTTTCGAGCCTCAGCGTCAGTTACAGTCCAGAGAGTCGCCTTCGCCACTGGTGTTCTTCCTAATCTCTACGCATTTCACCGCTACACTAGGAATTCCACTCTCCTCTCCTGCACTCTAGATAACCAGTTTGGAATGCGGCACCCAAGTTGAGCCCGGGTATTTCACATCCCACTTAATCATCCGCCTACGCTCCCTTTACGCCCAGTAAATCCGGATAACGCCCGCCACCTACGTATTACCGCGGCTGCTGGCACGTAGTTAGC
+
CCCCCGGGGGGGGGGGGGGGGGGGGGGGGGGGGGGGGGGGGGGGGGGGGGGGGGGGGGGGGGGGGGGGGGGGGGGGGGGGGGGGGFGGGGGGGGGGGGGGGGGGGGGGGGGGGGGGGGGGGGGGFGGGGGGGGGGGGGGGGGGFGGGGGGGFG99D=EFGGGGGGGGGG8EFGG6+?DGF6DFFGFGGGFCF>E5@>CFGCFGFFGGFEDCGEGGGFFGGFGFD=;@FFG>BBGFFFFGGG67/C:?)+;>9(2>EC(,(4;G>DEB:B::14C26CF?FFFFFBB:?7=,<::?:676).
@M04650:207:000000000-C238N:1:1101:22277:14077 2:N:0:19
GGACTACAAGGGTATCTAATCCTGTTTGCTCCCCACGCTTTCGAGCCTCAGCGTCAGTTACAGTCCAGAGAGTCGCCTTCGCCACTGGTGTTCTTCCTAATCTCTACGCATTTCACCGCTACACTAGGAATTCCACTCTCCTCTCCTGCACTCTAGATAACCAGTTTGGAATGCAGCACCCAAGTTGAGCCCGGGTATTTCACATCCCACTTAATCATCCGCCTACGCTCCCTTTCCGCCCAGTAAATCCGGATAACGCTCGCCACCTACGTATTACCGCGGCTGCTGGCACGTTGTTATC
+
CCCCCGGGGGGGGGGGGGGGGGGGGGGGGGGGGGGGGGDGGGGGGGGGGGGGGFGGGGGGGGGGGGGGGGGGGGGGGGGGGGGGGGGGFGGGGFGGGGGGGGGGGGGGGEGGGGGFGGGGGGFGGGGGGGGGGGGGGGGGGGGFGGGGGGGFGGGGGGGGGGGFFGGGGGGGGFGGGGGGGGGGGFFFDGGGGGGGGGGCC;CAFGGFECCC@GGGFFGDDGDFFFF>-/8=BGF*+2*<<;=4>GFFGAEF@BD@CD@069D9CCB3(.(.8C:>FG02>FFF00::?C7F6(((,;)).
@M04650:207:000000000-C238N:1:1101:27424:14110 2:N:0:19
GGACTACTCGGGTATCTAATCCTGTTTGCTCCCCACGCTTTCGAGCCTCAGCGTCAGTTACAGACCAGAGAGCCGCCTTCGCCACTGGTGTTCCTCCATATATCTACGCATTTCACCGCTACACATGGAATTCCACTCTCCTCTTCTGCACTCAAGTCTCCCAGTTTCCAATGACCCTCCCCGGTTGAGCCGGGGGCTTTCACATCAGACTTAAGAAACCGCCTGCGCTCGCTTTACGCCCAATCAATCCGGACAACGCTTGCCACCTACGTATTACCGCGGCTGCTGGCACGTAGTTAGC
+
C<CCCGGGGGGGGGGGGGCGGGGFFGGGGGGGGGGGGGGD@FEFGGGFFEEGG@FEEFDGGFFGGGGGGCFGGGGGG7FGG@GGGGFGC<=CFGGGGFCGGGGGGGGGDGCFFFFEGDE>EGFGGFGGGF9DE,EFDGGFG?=9EEFFGGG8DGGGGGGGGCFGDBCGGGGC?DFGGFGGGGG7FGEF6BFGGCEGGDDCCFFFFG865CFFEFF>F@F<2)7;@F>F@G0(4C;AFFCC::?F*9<<FFE6?>D?G990<69>CFFB?BBF?C(6<>60(-(-,()44C2C24214::<5
@M04650:207:000000000-C238N:1:1101:22493:14112 2:N:0:19
GGACTACTGGGGTATCTAATCCTGTTTGCTCCCCACGCTTTCGCACTTGAGCGTCAGTATATTCCCAAGGGGCTGCCTTCGCCTTCGGTATTCCTCCACATCTCTACGCATTTCACCGCTACACGTGGAATTCTACCCCTCCCTAAAATACTCTAGCGACCCAGTATGAAATGCTATTCCTAGGTTAAGCCCAGGGCTTTCACATCTCACTTAAGTCACCGCCTGCGTGCCCTTTACGCCCAGTCATTCCGATTAACGCTTGCACCCTCCGTATTACCGCGGCTGCTGGCACGGAGTTAGC
+
CCCCCGGGGGGGGGGGGGGGGGGGGGGGGGGGGGGGGGGGGGGGGGGGGGGGGGGGGGGFDDGEFGGGGGGGGCGGGGGGGGGGGGGGGGGGGGGGGGGGGFGGGGFGDGGGFGGGGGGGGGGGGFGGGFFGGCGGCFGFGCEF8>DFGGGFGGGGGGCGEGGGGCFFGGEECBDGFGFGFFCGGGDGFFGGFF*;5CCGGFGFFGCCECFGFG>CFEGGFG92>F@A@GDBFGFFF?GGG<=@GGFFFFF06AGFGF@36:F2CFB:??F?BCBAGF?F6>>B1128>G(34(-7:F<9:
@M04650:207:000000000-C238N:1:1101:26020:14115 2:N:0:19
GGACTACTCGGGTTTCTAATCCTGTTCGCTCCCCACGCTTTCGAGCCTCAGCGTCAGTTACAGTCCAGAGAGTCGCCTTCGCCACTGGTGTTCTTCCTAATCTCTACGCATTTCACCGCTACACTAGGAATTCCACTCTCCCCTCCTGCACTCTAGATTCCCAGTTTGGAATGCAGCACCCAGGTTGAGCCCGGGTATTTCACATCCCACTTAAAAATCCGCCTACGCTCCCTTTACGCCCAGTAAATCCGGACAACGCTCGCCACCTACGTATTACCGCGGCTGCTGGCACGTAGTTAGC
+
CCCCCGGGGGGGGGGGGGGGGGGGGGGGGGGGGGGGGGGGGGGGGGGGGGGGGGGGGGGGGGGGGGGGGFGEGGGGGGGGGGGGGGGGGGGGGGGFGGGGGGGGGGGGGGGGGGGGGGGGGGGGFGGGGGGGGGGGGGGFEGGFGGGGGGGFGGGGGGGGGGGGGGGGCFFGGGGGGGGFGGGGFFFGGGGGGGGGDGGGGFGFACGFFGGGFGGGF=GG>D?9@FFF@GFF9FFEFFGGGF0=FG37FA3>(581C>B:BBGFCEBB?FF:3F?AGF:BF>66>6420>?GB37??C<B<
@M04650:207:000000000-C238N:1:1101:20251:14143 2:N:0:19
GGACTACCGGGGTTTCTAATCCTGTTCGCTCCCCACGCTTTCGAGCCTCAGCGTCAGTTACAGTCCAGAGAGTCGCCTTCGCCACTGGTGTTCTTCCTAATCTCTACGCATTTCACCGCTACACTAGGAATTCCACTCTCCTCTCCTGCACTCTAGATACTCAGTTTGGAATGCAGTACTCGGGTTGAGCCCAAGTATTTCACATCCCACTTAAGTATCCGCCTACGCTCCCTTTACGCCCAATAAATCCGGATAACGCTCGCCACCTACGTATTACCGCGGCTGCTGGCACGTAGTTAGC
+
CCCCCGFGGGGGGGGGGGGGGGGGGGGGGGGGGGGGGGGGGGGGGGGGGGGGGGGGGGGGGGGGGGGGGGGGGGGGGGGGGGGGGGGGGGGGGGGGGGGGGGGGGGGGGGGGGGGGGGGGGGGGGGGGGFGGGGGGGGGGGGGFGGGGGCFDFGGGCFGC8EFFGGGGGCGGGGGGGGFFGGGGGGGGGGGGGGGEGGGGGFGFFGGFE>CFEGGGFEGFDGFFFFFB>5@9=?FFFFEEGF<DGGEFGF39<>CA=;BBFFG>CDBBFFFFFGFFGG06>019907>:GFG<??(-<).6
@M04650:207:000000000-C238N:1:1101:26444:14161 2:N:0:19
GGACTACTGGGGTTTCTAATCCTGTTTGCTCCCCACGCTTTCGCGCCTCAGTGTCAGTTACAGACCAGAAAGTCGCCTTCGCCACTGGTGTTCCTCCATATCTCTACGCATTTCACCGCTACACATGGAATTCCACTTTCCTCTTCTGCACTCAAGTCTCCCAGTTTCCAATGACCCTCCCCGGTTGAGCCGGGGGCTTTCACATCAGACTTAAGAAACCGCCTGCGCTCGCTTTACGCCCAATAAATCCGGACAACGCTTGCCACCTACGTATTACCCCGGCCTCTGGCACCGAGTTAGC
+
CCCCCGGGGGGGGGGGGGGGGGGDGG@FGGGGGGGGGGGGGGGCGGGGEGFFGGGGGFFGGEFEGGGG8FAE6@FEGGEGFGGGEEGGGGGGGGGGGDEGGGGGGGGGFDGGGGGG9BCDGGGG9FGGGGGGGGGGGGGGGGGF9,,@,=EDFFGGA@;@AEGGGGGGCF;DD,988@F++@EEGGGGGGGGC>E7DDGGGFGA@<:?BGGCEC+1+7FF(>BF0F;B0D10(AFA?35EGBF0>DA5>F)3,><:G;(231*5:9?B7>2()35>GC(((40(,(,477(<((,42E<2:
@M04650:207:000000000-C238N:1:1101:20753:14191 2:N:0:19
GGACTACTAGGGTTTCTAATCCTGTTTGCTCCCCACGCTTTCGAGCCTCAGCGTCAGTTACAGTCCAGAGAGTCGCCTTCGCCACTGGTGTTCTTCCTAATCTCTACGCATTTCACCGCTACACTAGGAATTCCACTCTCCTCTCCTGCACTCTAGATACTCAGTTTGGAATGCAGTACTCGGGTTGAGCCCAAGTATTTCACATCCCACTTAAGTATCCGCCTACGCTCCCTTTACGCCCAATAAATCCGGATAACGCTCGCCACCTACGTATTACCGCGGCTGCTGGCACGTATTTAGC
+
CCCCCGGGGGGGGGGGGGGGGGGGGGGGGGGGGGGGGGGGGGGGGGGGGGGGGGGGGGGGGGFFGGGGGGGFFGGGGGGGGGGGGGGGGGGGGGGGGGGGGGGGGGGGGGGGFGFGGGGGBFDFGGGFGGGGGGGGGGGGGGGFGGGGGGGFGGGGEFFGGGGFGGGGGGGGGGGGGGGGGGCEGGGGGGGDGFFGGGGGGFGFFGFFEGGGEGGGCEGGFGF=29=FFGFFFGF=ADGEGFDFGGFCG4;16BGFGFF26(>>*:7:>:08?FBFGGBBFF;4(244?G<GF?:),3)46
@M04650:207:000000000-C238N:1:1101:8782:14202 2:N:0:19
GGACTACAGGGGTTTCTAATCCTGTTCGCTCCCCACGCTTTCGAGCCTCAGCGTCAGTTACAGTCCAGAGAGTCGCCTTCGCCACTGGTGTTCTTCCTAATCTCTACGCATTTCACCGCTACACTAGGAATTCCACTCTCGTCTCCTGCACTCTAGATAACCAGTTTGGAAGGCAGCACCCAAGTTGAGCCCGGGTATTTCACAGCCCACTTAATCAGCCGCCTACGCTCCCTTTACGCCCAGTAATTCCGGATAACGCTAGCCACCTACGTCTTACCGCGGCTGCTGGCACGTAGTTAGC
+
CCCCCGGFFGGGGEGGGGGGGGGGGGFGGGGGGGGDGGGGGGGFGCGGGGGFGGGGGGADFFFCFGGGA<FCFGGGCGGGGGGCFFGGGGGGGGGFGGBFGGGGGFFGGGGGGGGGGGGGGGGGCEFFGGGGFGGFGGFG+=EFCGE,8DFFG9FG9ED,D,=@DFGGEGG,@FG6+DFG6<CEGGGGFGDFGGG:DF;FFFC6+*;947FGEF7BF*CF@G>F=A>4136?DFFEC6@@E;(=DG)9>CA;?)5<D1(-(4929C:<?B?F1C0)<C014>;09?)2,22<((.44C5<:
@M04650:207:000000000-C238N:1:1101:18220:14209 2:N:0:19
GGACTACAGGGGTTTCTAATCCTGTTTGCTCCCCACGCTTTCGAGCCTCAGCGTCAGTTACAGTCCAGAGAGTCGCCTTCGCCACTGGTGTTCTTCCTAATCTCTACGCATTTCACCGCTACACTAGGAATTCCACTCTCCTCTCCTGCACTCTAGATACTCAGTTTGGAATGCAGTACTCGGGTTGAGCCCAAGTATTTCACATCCCACTTAAGTATCCGCCTACGCTCCCTTTACGCCCAATAAATCCGGATAACGCTCGCCACCTACGTATTACCGCGGCTGCTGGCACGTAGTTAGC
+
CCCCCGGGGGGGGGGGGGGGGGGGGGGGGGGGGGGGGGGGGGGGGGGGGFGGGGGGGGGGGGGGGGGGGGGEGGGGGGGGGGGGGGGGGGGGGGGGGGGGGGGGGGGGGGGGGGGGGGGGGGGGGGGGGGGGGGGGGGGGGGGFGGGGGCEFFFGGEFFGFGGGGGGGGGGGGGGGGGGGGGGGGGGGGGGGGGGFGGGGGFGFFGCFFGGGFFGGFCFGFGFFAFFFFGFFFGFFFFGGGD>DGG39DFF06EGE=79;;;D6<GF<??BFFGFFGG<BB(7>66:BFGBG?F?BFFAAA
@M04650:207:000000000-C238N:1:1101:10413:14247 2:N:0:19
GGACTACCAGGGTATCTAATCCTGTTCGCTTCCCACGCTTTCGAGCCTCAGCGTCAGTTACAGTCCAGAGAGTCGCCTTCGCCACTGGTGTTCTTCCTAATCTCTACGCATTTCACCGCTACACAAGGAATTCTACTCTCCTCTCCTGCGCTCTAGATAACCAGTTTGGAATGCAGCACACACGTCGCGCCCGGGTTTTTCCCATCCCCATTAATCATACGCCTACGCTCCCTTTTCGCCCCGTAAATACGGATAACGCTCGCCATCCATCTATTATCGCTGCTGCTGTTACGTAGCTAGC
+
9CCC@8EFG,CECFDEE,CC6,CEFFGDEC,8C@F8@FGE@FE?E76?F,CFCBCCFEEGCFDF9F98,:F@FG+:@:?,AC@76A<8CEC,,9,,CFF,?FDGFC<:8CFC?EAF,@BCC+4,94=A,9A:4,,,9@E@8+DDG@E,A++*++,@,33,==9D<,=,=D,,+,,,=DD8AC+@:+344@BC7@****140*>/9>76(*;;*:7++/,+09>@?4()(9(2(<6);9E:<(.()*4)*1)(-)9)706(?9D,**.().).)+))+*(-(44>:B>))+.0(()((3.4.
@M04650:207:000000000-C238N:1:1101:27731:14251 2:N:0:19
GGACTACCGGGGTTTCTAATCCTGTTTGCTCCCCACGCTTTCGAGCCTCAGCGTCAGTTACAGTCCAGAGAGTCGCCTTCGCCACTGGTGTTCTTCCTAATCTCTACGCATTTCACCGCTACACTAGGAATTCCACTCTCCTCTTCTGCACTCAAGTCTCCCAGTTTCCAATGACCCTCCCCGGTTGAGCCGGGGGCTTTCACATCAGACTTAAGAAACCGCCTGCGCTCGCTTTACGCCCAATAAATCCGGACAACGCTTGCCACCTACGTATTACCGCGGCTGCTGGCACGTAGTTAGC
+
CCCCCGGGGGGGGGGGGGGGGGGGGGG<EFGGGGGGGGGGGGGGGGGGGGGGGGGGGGGGGGGGGGGGCFGGGGGGGGGGGGGGGGGGGGGGGGGGGGGGGGGGGGGGGGGGFGGGGGG?BFFGGGGGFFGFFGGGGGGGFFFFGGGGGGGFGGFGGGFGGGGGGGGGGCGGGGGGGGGGGGGGGGGFFGGG5EGGGGGGGFGFFGGFFGGGFGGG+:FGFGF<@F9D@GFFB=>FF0CCE?:?<C9>FFE06BG0*4186:D?FGF?2((()3(6CG:;9B>BFF?F02(+381<?E)6:
@M04650:207:000000000-C238N:1:1101:17464:14258 2:N:0:19
GGACTACTGGGGTTTCTAATCCTGTTTGCTCCCCACGCTTTCGAGCCTCAGCGTCAGTTACAGTCCAGAGAGTCGCCTTCGCCACTGGTGTTCTTCCTAATCTCTACGCATTTCACCGCTACACTAGGAATTCCACTCTCCTCTCCTGCACTCTAGATAACCAGTTTGGAATGCAGCACCCAAGTTGAGCCCGGGTATTTCACATCCCACTTAATCATCCGCCTACGCTCCCTTTACGCCCAGTAAAGCCGGATAACGCTCGCCACCTACGTATTACCGCGGCGGCTGGCACGTAGTTAGC
+
CCCCCEFGGGGGGGGGGGGGGGGGGGGGGGGGGGFGGGGGGGGGGGGGFGGFDEFEGGGGGGGGGGGGGGGGGFFFGGGGGGGGGGGGEFGGFGGGGGGFFGGGGGFFFCGEFGGGGGGGGGFEGGGGGGGGGGGGFFFGGC@9EFCDA,EFFDGG9F9;EFDGFGGGEGGA+,3AF88DCFG8>C>E?FECCDEEC;F7?+EFFFGAE>FG;+::>6>FAGAAAFAF2DB2>74/=9*=48?EGC5)0):2;55@C1,(/3/93*42(((4498ACC29(-(((4916E09:221(<)..
@M04650:207:000000000-C238N:1:1101:21024:14277 2:N:0:19
GGACTACCGGGGTATCTAATCCTGTTTGCTCCCCACGCTTTCGAGCCTCAGCGTCAGTTACAGTCCAGAGAGTCGCCTTCGCCACTGGTGTTCTTCCTAATCTCTACGCATTTCACCGCTACACTAGGAATTCCACTCTCCTCTCCTGCACTCTAGATAACCAGTTTGGAATGCAGCACCCAAGTTGAGCCCGGGTATTTCACATCCCACTTAATCATCCGCCTACGCTCCCTTTACGCCCAGTAAATCCGGATAACGCTCGCCACCTACGTATTACCGCGGCTGCTGGCACGTAGTTAGC
+
CCCCCGGGGGGGGGGGGGGGGGGGGGGGGGGGGGGGGGGGGGGGGGGGGGGGGGGGGGGGGGGGGGGGGGGGGGGGGGGGGGGGGGGGGGGGGGGGGGGGGGGGGGGGGGGGGGGGGGGGGGGGGGGGGGGGGGGGGGGGGGGFGGGGGGGFGEGGGGFGGGGGGGGGGGGGGGGGGGGGGGGGFFGGGGGGGGGGGGGGGFGFFGGFEGGGFGFGFFGGDGD=@FFEFGFF2:FCFDGGGFFFG=EFGAE;DAD@F@B?F;GFGG???FFFBGFFGG0>;9(-7?>?BDFGF:(,3<A<6
@M04650:207:000000000-C238N:1:1101:24332:14299 2:N:0:19
GGACTACTGGGGTTTCTAATCCTGTTTGCTCCCCACGCTTTCGAGCCTCAGCGTCAGTTACAGGCCAGAGAGTCGCCTTCGCCACTGGTGTTCTTCCTAATCTCTACGCATTTCACCGCTACACTAGGAATTCCACTCTCCTCTCCTGCACTCTAGATAACCAGTTTGGAATGCAGCACCCAAGTTGAGCCCGGGTATTTCACATCCCACTTAATCATCCGCCTACGCTCCCTTTACGCCCAGTAAATCCGGATAACGCTCGCCACCTACGTATTACCGCGGCTGCTGGCACGTAGTTAGC
+
9CCCCGGC@FGGGGGGGGGGGF@FGG@FFGGGGG<@@FGGGGGGGGGGGGGGGGGGG9D<;CF,CFFGF8EFGGGGGGGGGGGGGGGGGGGGGGGGGD?FGCDFGGGGGGGGGGGFGGCDGGGG9ECFGGGGGGGGG?=FGCGFGGFFFGFFGGGG9DGG9AEGFDGG6@FA?CGCG01@EFG?FGACFGGFGEGG7CFGDCGFFG50>FFGCGCFFFGGAGDFDFFF?D>@BFF=A5@<F;0;CC)<D;B0;5CEG?BF63C4CE?:0.8?BC:BCF(40616960:?G?FB?((-<4A6
@M04650:207:000000000-C238N:1:1101:10220:14302 2:N:0:19
GGACTACACGGGTTTCTAATCCTGTTTGCTCCCCACGCTTTCGAGCCTCAGCGTCAGTTACAGACCAGAGAGCCGCCTTCGCCACTGGTGTTCCTCCATATATCTACGCATTTCACCGCTACACTAGGAATTCCACTCTCCTCTCCTGCACTCTAGATACTCAGTTTGGAATGCAGTACTCGGGTTGAGCCCAAGTATTTCACATCCCACTTAAGTATCCGCCTACGCTCCCTTTACGCCCAATAAATCCGGATAACGCTCGCCACCTACGTATTACCGCGGCTGCTGGCACGTAGTTAGC
+
CCCCCGGGGGGGGGGGGGGGGGGGGGGGGGGGGGGGGGGGGGGGGGGGGGGGGGGGGGGGGGGGGGGGFFGGGGGGGGEGGGGGGGGGGGGGGGGGGGGGGGGGGGGGGGGGGGGGGGGGCCFGGFGFFFGGFGFGGGGGGGGFGGGFFGGFGGGG9FFGGGGGGGGGGCFFGGGGGGGGD:EGGGECCFGGGFGGFGFGGFGAAFDF5CFGFGGCFFGC=DA95;:ADGFFBGFFF?EGD626FD<6+;>9@BG<=;BFDBGFGG?F>::<8C04C>:79>>B>0,40>(3(:(,4C<2<
@M04650:207:000000000-C238N:1:1101:9880:14305 2:N:0:19
GGACTACCGGGGTATCTAATCCTGTTTGCTCCCCACGCTTTCGAGCCTCAGCGTCAGTTACAGTCCAGAGAGTCGCCTTCGCCACTGGTGTTCTTCCTAATCTCTACGCATTTCACCGCTACACTAGGAATTCCACTCTCCTCTCCTGCACTCTAGATAACCAGTTTGGAATGCAGCACCCAAGTTGAGCCCGGGTATTTCACATCCCACTTAATCATCCGCCTACGCTCCCTTTACGCCCAGTAAATCCGGATAACGCCCGCCACCTACGTATTCCCGCGGCTGCTGGCACGTAGGTAGC
+
CCCCCGGGGGGGGGGGGGGGGGGGGGGGGGGGGGGGGGGGGGGGGGGGGGGGGGGGGGGGGGGGGGGGGGGGGGGGGGGGGGGGGGGFGGGGGGGFGGGGGGGGGDGGGGGGGGGGGD8?CFGGGGGGGGGGFGFGGGGGFGGFGGGFGGGFGGDEFGGGGGGGGGGGDDEG69DGFFGGGC?FGFGFFCGFCCEE**EFGAFFFGGFFGGG*CGGFFGGFG@FFFFFFGFFFGFEFFGGGFFFFFECFAB0<AD<G?0(,3<6<C(4:B(.4A()<94>0239;0:>?G:F(4210<<)5
@M04650:207:000000000-C238N:1:1101:5708:14345 2:N:0:19
GGACTACAGGGGTTTCTAATCCTGTTTGCTCCCCACGCTTTCGAGCCTCAGCGTCAGTTACAGTCCAGAGAGTCGCCTTCGCCACTGGTGTTCTTCCTAATCTCTACGCATTTCACCGCTACACTAGGAATTCCACTCTCCTCTCCTGCACTCTAGATAACCAGTTTGGAATGCAGCACCCAAGTTGAGCCCGGGTATTTCACATCCCACTTAATCATCCGCCTACGCTCCCTTTACGCCCAGTAACTCCGGATAACGCTCGCCACCTACGTATTACCGCGGCTGCTGGCACGTAGTTAGC
+
CCCCCGGFGGGGGGGGGGGGGGGGGGGGGGGGGGGGGGGGGGGFCGGGCGGGGGGGGGFFAFFGGFGGFGFFEFFGGGGGGGGGGGGGGFGGGFFBGGAEFFCGGGGGGGGGGGGGGGGGGGGG9:FFGGGFGFGFGF9FGGGC8FA=E8BD@DGGDFDDGAFFCD:D>@;ECDDEFGGFGGDFDFFGGGGFCGC?C7=CGFGCFG70>DGG@G7+99FCAFFFAF@;5*9=B?6@C?GGG0=ECG)9FAB>(8CAG;9;(:D(/;:(53::)C3<F>4666>>BFFF0C<G:?(,374:<
@M04650:207:000000000-C238N:1:1101:19232:14372 2:N:0:19
GGACTACCGGGGTATCTAATCCTGTTTGCTCCCCACGCTTTCGAGCCTCAGCGTCAGTTACAGTCCAGAGAGTCGCCTTCGCCACTGGTGTTCTTCCTAATCTCTACGCATTTCACCGCTACACTAGGAATTCCACTCTCCTCTCCTGCACTCTAGACTTCCAGTTTGGAATGCAGCCCCCAGGTTGAGCCTGAGTATTTCACATCCCACTTAAAAATCCGCCTACGCTCCCTTTACGCCCAGTAAATCCGGACAACGCTCGCCACCTACGTATTACCGCGGCTGCTGGCACGTAGTTAGC
+
CCCCCGGGGGGGGGGGGGGGGGGGGGGGGGGGGGGGGGGGGGGGGGDFGGGGGGEGGGGGGGGGGGGGGGGGGGGFGGGGFEGGGGGGFFGGGGGGGGGGGGGGFE<FGEG7FFAFGGGGGGGGGFGGGGGGGGGGGGGGGGGFFCFGGGGFGGGGGGCGGGGGGGGGGGGFFFFGGCEGGGGGGGGGGFGGGGDFGGFGGFGFFGDFEGGGEFGFFFGGFG=9=F?FFGFFBGFFFFGGGFFFFC<CFA:@FEDFGF>(8>C>GCBB?BFB2F?FGGFFFB>09178:E<FBB<?FGF<<
@M04650:207:000000000-C238N:1:1101:11370:14445 2:N:0:19
GGACTACAGGGGTTTCTAATCCTGTTTGCTCCCCACGCTTTCGCACCTGAGCGTCAGTCTTTGTCCAGGGGGCCGCCTTCGCCACCGGTATTCCTCCACATCTCTACGCATTTCACCGCTACACCTGGAATTCTACCCCCCTCTACAAGACTCTAGCCTGCCAGTTTCGAATGCAGTTCCCAGGTTGAGCCCGGGGATTTCACATCCGACTTGACAGACCGCCTGCGTGCGCTTTACGCCCAGTAATTCCGATTAACGCTTGCACCCTCCGTATTACCGCGGCTGCTGTCACGGAGTTAGC
+
CCCCCGGGGGGGGGGGGGGGGGGGGGGGGGGGGGGGGGGGGGGGGGGGGGGGGGGGGGGGGGFGGGGGGDGGGGGEGGGGGGGGGGGGGGGFGGGGGGGGGGGGGGGGGGGGGGGGGGEGGGGGGGGGGFGGGGGGGGGGGGGFGGGGGGGFGGGFGGGGGGGGGGGGGGGGGGGGGGGGGFGGGGGGFGGGGGGGGGGGGFGFFG<>@GCDFFGGF@GG>C>?:F>EBGBBF*5<B(:?E<05D:<2FFFF?FGFF?>?8?FFGGF?0((-1FFFGF02(2>19?:>)+)<:?B6<F2<:
@M04650:207:000000000-C238N:1:1101:8578:14473 2:N:0:19
GGACTACTCGGGTATCTAATCCTGTTTGCTCCCCACGCTTTCGAGCCTCAGCGTCAGTTACAGTCCAGAGAGTCGCCTTCGCCACTGGTGTTCTTCCTAATCTCTACGCATTTCACCGCTACACTAGGAATTCCACTCTCCTCTCCTGCACTCTAGACTTCCAGTTTGGAATGCAGCCCCCAGGTTGAGCCTGAGTATTTCACATCCCACTTAAAAATCCGCCTACGCACCCTTTACGCCCAGTAATTCCGGATAACGCTAGCCCCCTACGTATTACCGCGGCTGCTGGCCCGTAGTTAGC
+
CCCCCGGGGGGGGGGGGGGGGGGGGGGGGGGGGGGGGGGGGGGGGGDGFGGGGGGGGGFGGGGGGGGGGGFGGGGGGGGGGGGGGGGGGGGGGG8E9FFGGGGGGGGGFEGGGGGGGGDGGFFG9EFGGGGGGGGFFFFGGGGFGGGGFGFFGGGGGGGGGGGGGFGGGGGGG9F8?FEGEGGGGFFG7EFGGGGFFGFGFFFFFGCAEGCFEGG>ACGG>FAFFFFDFGF@D,A=15CGG;DFDFCCGFF>DEGFC@F;((<@F=7601:?<F?2CG(219B>B:)2(*(/4(24,<<92
@M04650:207:000000000-C238N:1:1101:8509:14484 2:N:0:19
GGACTACTGGGGTATCTAATCCTGTTTGCTCCCCACGCTTTCGCACCTGAGCGTCAGTCTTTGTCCAGGGGGCCGCCTTCGCCACCGGTATTCCTCCACATCTCTACGCATTTCACCGCTACACATGGAATTCTACCCCCCTCTACAAGACTCTAGCTGACCAGTCTTAGATGCCATTCCCAGGTTAAGCCCGGGGATTTCACATCTAACTTAATCAACCGCCTGCGTGCGCGTTACGCCCAGTAATTCCGATTAACGCTTGCACCCTCCGTATTACCGCGGCTGCTGGCACGGAGTTAGC
+
CCCCCGGGGGGGGGGGGGGGGGGGGGGGFGGGGGGGGGGGGGGDGGGGDGGGGGGGGGFGGAFEFGGGGDGGGGGGGGGGGGGGGGGGGCGGGGGGCCDGGGGGGGGGFGDGGGGGGGEG>FEEEGGGGCFGGGGGGBDGEGGBAF9=F8B?F,DFG,E9CFGGGEFADC,D>FCGGFFGGFGGGGGGGGGGEEGG)9<EFFGF>G:8?GGGEF7+;)EGFGFF0:()(92;(C@?>?GGG??4::6>G46:8B76FFBFB?GFGGFFB6;:(;:9FG:69092(8:4?C,<((46<GA<)
@M04650:207:000000000-C238N:1:1101:4612:14522 2:N:0:19
GGACTACCAGGGTTTCTAATCCTGTTCGCTCCCCACGCTTTCGAGCCTCAGCGTCAGTTACAGTCCAGAGAGTCGCCTTCGCCACTGGTGTTCTTCCTAATCTCTACGCATTTCACCGCTACACGTGGAATTCTACCCCTCCCTAAAATACTCTAGCGACCCAGTATGAAATGCTATTCCTAGGTTAAGCCCAGGGCTTTCACATCCCACTTAAGTCACCGCCTGCGTGCCCTTTACGCCCAGTCATTCCGATTAACGCTTGCACCCTCCTTATTACCGCGGCTGCTGGCACGGAGTTATC
+
CCCCCFGGGGGGGGGGGFGGGFFGFGFGGGGGGG8FEGGGGGGGGGGGGFGGCEGGGGGGGGGGGGGGCF8FFGGGGGGGGGGGGDFGFGGGGGGGFFFGGGFFGGEECEFGGEFFGEEDGGGGGGGGG?FFGFFGGGGGD>EFGGGGFFGF?FFGGEDGGCGFGGDC3@DFDA:C79:ECFCGGGGGCFGC?5EEGFGFFFGFFGGFFGGGFF>FFFGF>D==@F>ADGBD3F4CA;GG@;16;DCCDFF((8<3D@F?323?FE?<6<()-A:)<C<6>FBB00,4:E0A?B>9?C>))
@M04650:207:000000000-C238N:1:1101:24826:14587 2:N:0:19
GGACTACAAGGGTATCTAATCCTGTTCGCTCCCCACGCTTTCGAGCCTCAGCGTCAGTTACAGTCCAGAGAGTCGCCTTCGCCACTGGTGTTCTTCCTAATCTCTACGCATTTCACCGCTACACTAGGAATTCCACTCTCCCCTCCTGCACTCTAGATTCCCAGTTTGGAATGCAGCACCCAGGTTGAGCCCGGGTTTTTCACATCCCACTTAAAAATCCGCCTACGCTCCCTTTACGCCCAGTAAATCCGGACAACGCTCGCCACCTACGTATTACCGCGGCTGCTGGCACGTAGTTAGC
+
CCCCCGGGGGGGGGGGGGGGGGGGGGFGGGGGGGGGGGGGGGGGGGGGGGGGGGGGGGGGGGGGGGGGGGGFEGGGGGGGGGGGGGGGGGGGGGGGGGGGGGGGGGGGGGGGGGGGGGGGGGGGFGGGGGGGGGGGGGEGGGGFGGFGGGGFGGGGGGFFGGGGGGGGG@GGGGGGGGGGGGGGGGGGGGGGGGG7DDGGGFFFFGGFEGGGFGGFFFGG=>9=@ADEDGF>>FFCF(=FG<@FGFEFGFFFFBD<CBF6?>GF5EF?7?B:BFF4<F?>00776:>7:E:F?:0(4E)66
@M04650:207:000000000-C238N:1:1101:8594:14591 2:N:0:19
GGACTACTGGGGTTTCTAATCCTGTTTGCTCCCCACGCTTTCGAGCCTCAGCGTCAGTTACAGTCCAGAGAGTCGCCTTCGCCACTGGTGTTCTTCCTAATCTCTACGCATTTCACCGCTACACTAGGAATTCCACTCTCCTCTCCTGCACTCTAGATAACCAGTTTGGAATGCAGCACCCAAGTTGAGCCCGGGTATTTCACATCCCACTTAATCATCCGCCTACGCTCCCTTTACGCCCAGTAAATCAGGATAACGCTCGCCACCTACGTATTACCGCGGCTGCTGGCACGTAGTTAGC
+
CCCCCGGGGGGGEGGGDGFGGFEGGGGGGGGGGCEDEGGGGGGGGGGGGGGGEFEGGGGGFFGG@FGGEEGGGFGGGGGGGGGGGGGGGGGGGFGDCGGFE9EFGGGGEGGDGGGGECEGGGGG9FEFFGGGGG,ECDGGGFEFFFFCFGGBFGCGGGGGGGGGGGGFDFGGGD,,DDGGED8FG99E8@C+@CE@CCFGDFGF9;>F@G5FCFG>C?F>=F=>AA4;2C@B=FFCFFEGF82=+C).;*8@FFDEG;@F;1C6*C?<FBB?BF5AGG(41916;?DF75(<0.8<?F<A:
@M04650:207:000000000-C238N:1:1101:14274:14596 2:N:0:19
GGACTACAAGGGTTTCTAATCCTGTTTGCTCCCCACGCTTTCGAGCCTCAGCGTCAGTTACAGTCCAGAGAGTCGCCTTCGCCACTGGTGTTCTTCCTAATCTCTACGCATTTCACCGCTACACTAGGAATTCCACTCTCCTCTCCTGCACTCTAGATAACCAGTTTGGAATGCAGCACCCAAGTTGAGCCCGGGTATTTCACATCCCACTTAATCATCCGCCTACGCTCCCTTTACGCCCAGTAAATCCGGATAACGCTCGCCACCTACGTATTACCGCGGCTGCTGGCACGTAGTTAGC
+
CCCCCGGGGGGGGGGGGGGGGGGGGGGGGGGGGGGGGGGGGGGGGGGGGGGGGGGGGGGGGGGGGGGGGGGGGGGGGGGGGGGGGGGGGGGGGGGGFFGGGGGGGGGGEDGGGGGGGGGGGGGGDGGGGGGGGGGGGGGGGGGFGGGGGGGFGGGGGGGGGGGGGGGGDFFFGFGGGGGGGFGGGGGGFFGGGGDEGGGGGFGFFGGFFGGGFGGGFFGGAGFF>A9B?GFFFGFEFFGGGD@FGDEEGADF05D<47@<D9GFDGFF?2,,)CBAFG:FFFB9B?:755(31<114?<A:
@M04650:207:000000000-C238N:1:1101:5289:14597 2:N:0:19
GGACTACAGGGGTTTCTAATCCTGTTCGCTCCCCACGCTTTCGAGCCTCAGCGTCAGTTACAGTCCAGAGAGTCGCCTTCGCCACTGGTGTTCTTCCTAATCTCTACGCATTTCACCGCTACACTAGGAATTCCACTCTCCCCTCCTGCACTCTAGATTCCCAGTTTGGCATGCAGCACCCAAGTTGAGCCCGGGTATTTCACATCCCACTTAATCATCCGCCTACGCTCCCTTTACGCCCAGTAAATCCGGATAACGCTCGCCACCTACGTATTACCGCGGCTGCTTGCACGTAGGTCGC
+
CCCCCGGGGGGGGEGGGGGGGGGGGGFGGGGCGGDCGDGGGGGCFGGGGGG?FGGDGFGEFGCGGFGGGGGEGGGGGGGGGGGGGGGGEGGGGGGGGFGGGGDFF9ECEGGFFFFFGGGCEC9FE8<EFGGGFDCGFGFFFCCB>EFGF8DDDD,=AFEF=DGFGGGC8,>E8FGFFFGF6@+4@<DFGFFG@EGEGGGCCCCFF>7ABFFGC+DFFEFCAGDFD4>>@DFB3FFCFF8FFF<E7757:A5:@B*4C<>02(>><EFFFF0.)<7<FF(4(36>>BB247)<:31((<413
@M04650:207:000000000-C238N:1:1101:9148:14601 2:N:0:19
GGACTACCCGGGTATCTAATCCTGTTTGCTCCCCACGCTTTCGAGCCTCAGCGTCAGTTACAGTCCAGAGAGTCGCCTTCGCCACTGGTGTTCTTCCTAATCTCTACGCATTTCACCGCTACACTAGGAATTCCACTCTCCTCTCCTGCACTCTAGATAACCAGTTTGGAATGCAGCACCCAAGTTGAGCCCGGGTATTTCACATCCCACTTAATCATCCGCCTACGCTCCCTTTACGCCCAGTAAATCCGGATAACGCTCTCCACCTCCGTCTTACCACGGCTGCTGGCACGTAGTTAGC
+
CCCCCGGGGGGGGGGGGGGGGGGGGGGGGGGGGGGGGGGGGGGGGGGGGGGGGGGGGGGGGGGGGGGGGGGGGGGGGGGGGGGGGGGGGGGGGGDGGGGGGGAFGGGGGGGGGGGGGGGGGGGGGGGDFGGGGGGGGGGGDFGFGGGCFGGFGGGGGGGGG@FGBFFFCFFCFGGGGGGGGGGGGFGGFGGFDECE*AFF7FGFFGGFEGGF;CCGFFCFAGADFFF:5CBB:FFEF@GGG0;@FG??GFBB0>C>=;@80(72**,41((,(*4AGG)43(30((4).A(34:(,(<6..
@M04650:207:000000000-C238N:1:1101:28615:14612 2:N:0:19
GGACTACAGGGGTATCTAATCCTGTTTGCTCCCCACGCTTTCGAGACTCAGCGTCAGTTACAGACCAGAGAGTCGCCTTCGCCACTGGTGTTCCTCCATATATCTACGCATTTCACCGCTACACATGGAATTCCACTCTCCTCTTCTGCACTCAAGTTCCCCAGTTTCCAATGACCCTCCACGGTTGAGCCGTGGGCTTTCACATCAGACTTAAGAAACCGCCTGCTCTCGCTTTACGCCCAATAAATCCGGACAACGCTTGCCACCTACGTATTACCGCGGCTGCTGGCTCGTAGTTAGC
+
CCCCCGGGGFGGGDGFFGFGGGGGGGFGGGGGGDFFGGGGGGGGGGGGGGGFGGGGGGGGGGGGGGGGGFFFFGFGGGGGGGGGGGFGGGGDGGGGGGGGGGGAFGEGEEGGGGGGGGGGGGGDFFGGFFEFGDFGGGGGFFFFGGGGGGEFGF@FFGGGGGGGGGFGAFGGGGGGGGFGGGGDGFEGGCDGGGEEG>FGGFGFFDFF5?FGFGGGF)<FBG@=5F=;CG2>2FFEFFGEE;@;FF65DA>775C?F9>?66D?FGF?7?F:)<(-<*-((449>FFF05(+(-4?1FB).
@M04650:207:000000000-C238N:1:1101:20706:14689 2:N:0:19
GGACTACAGGGGTTTCTAATCCTGTTTGCTCCCCACGCTTTCGAGCCTCAGCGTCAGTTACAGACCAGAGAGCCGCCTTCGCCACTGGTGTTCCTCCATATATCTACGCATTTCACCGCTACACATGGAATTCCACTCTCCTCTTCTGCACTCAAGTCTCCCAGTTTCCAATGACCCTCCCCGGTTGAGCCGGGGGCTTTCACATCAGACTTAAGAAACCGCCTGCGCTCGCTTTACGCCCAATAAATCCGGCCAACGCTTGCCCCCTACGTATTACCGCGGCTGCTGGCACGTAGTTAGC
+
CC@CCGGGGGGGGGGGGGGGGGGGGGGGGGGGGGGGGGGGGGGFGGEGGGGGGGGGGGGCFCGAFGGGGGFGGGGGGGGGGGGGGGGGGGGGGGGGGFG9FDGGGGGGGGGGGGGGGDGGGGGGCFGGFEFFGFFGGGFGGGGFGGFG?FGFF=DGFGGDAFGGGFGGFGGGF3,6DDGGGGGGGGEFFGGGEGGGGCFFGFGFFGFF36CGF+:@FDGGFGF?FA15:GBF?GFFFFGGGFFFGGFAGFDF(0>8C3(4(,13*23(((448F:9FG?>>FB011::?G(A:(148F445
@M04650:207:000000000-C238N:1:1101:3355:14697 2:N:0:19
GGACTACAGGGGTATCTAATCCTGTTCGCTCCCCACGCTTTCGAGCCTCAGCGTCAGTTACAGTCCAGAGAGTCGCCTTCGCCACTGGTGTTCTTCCTAATCTCTACGCATTTCACCGCTACACTAGGAATTCCACTCTCCCCTCCTGCACTCTAGATTCCCAGTTTGGAATGCAGCACCCAGGTTGAGCCCGGGTATTTCACATCCCACTTAAAAATCCGCCTACGCTCCCTTTACGCCCAGTAAATCCGGACAACGCTCGCCCCCTACGTATTACCGCGGCTGCTGGCACGTAGGTAGC
+
CCCCCGGGGGGGGDGGGGGGGGGGGGGGGGGGGGGGGGG7FGGGGGGFGGGGGBFEFFGGGGGGGCFGGGFGGGGGGGGGGGGGDGGGEF<FGGGGGGGGGGGGGGGGDGECFGGGGGGGGDDFFFGGEEEFG9DECFFF@DEFE@DFGGGFGGGF9E99FFGF8DFFGGGGGAEFFGGGGCDCFFFECFFGGGGGDFGGGAB@C5*3>GC?;8C=@):C=>@FF;()/?@=BCFFFFCFC<@3C:CCG;5(6B3=4244:7)1*:16(,0(5<4<EF?B9>F19?F0?E?E?870(<:2)
@M04650:207:000000000-C238N:1:1101:6957:14700 2:N:0:19
GGACTACTAGGGTTTCTAATCCTGTTTGCTCCCCACGCTTTCGAGCCTCAGCGTCAGTTACAGTCCAGAGAGTCGCCTTCGCCACTGGTGTTCTTCCTAATCTCTACGCATTTCACCGCTACACTAGGAATTCCACTCTCCTCTCCTGCACTCTAGATAACCAGTTTGGAATGCAGCACCCAAGTTGAGCCCGGGTATTTCACATCCCACTTAATCATCCGCCTACGCTCCCTTTACGCCCAGTAAATCCGGATAACGCTCGCCACCTACGTATTACCGCGGCTGCTGGCACGTAGTTAGC
+
CCCCCGGGGGGGGGGGGGGGGGGGGGGGGGGGGGGGGGGGGGGFGGGGFGGGGGGGGGGFGGGGGGGGGGGGGGGGGGGGGGGGGGGGGGGGGGGGGGGGGGGGGGGGGGGGGGGGGGGGGGGGDFGGGGGGGGCGFGFGGGGFGGFFGGGFFGGGFFFFDGGGGGGGEFGGDFGGGDC8EG+DFGGFFGFGGEEEGGGGGFGFFGGFFGGGFFFD6ACF2FAAAFDF5C@>BGFEF?EGG9@FCG?CFFB@?DDAF((/218>DCFF0:B<<G0)<>1>>9;BB:0?(A<C04?BB?<46
@M04650:207:000000000-C238N:1:1101:25937:14722 2:N:0:19
GGACTACTCGGGTATCTAATCCTGTTTGCTCCCCACGCTTTCGCACTTGAGCGTCAGTATATTCCCAAGGGGCTGCCTTCGCCTTCGGTATTCCTCCACATCTCTACGCATTTCACCGCTACACGTGGAATTCTACCCCTCCCTAAAATACTCTAGCGACCCAGTATGAAATGCTATTCCTAGGTTAAGCCCAGGGCTTTCACATCTCACTTAAGTCACCGCCTGCATGCCCTTTACGCCCAGTCCTTCCGATTAACGCTTGCACCCTCCTTCTTACCGCGGCTGCTGGCACGGAGTTAGC
+
CCCCCGGGGEEEGGGGGEGGGGGGGGFGGGGGGGGGEGGGGGGEDGCAFEDGGGD>BGGGEDCFFFGFFGGGGGGGEFGGGGEDFGFGGGGGGGGGFGF<FFFGGGFGE@FGFGFGG>EDGGGFGFGGGGGFFAGGGFGGGGGFGEEG9AFDFGGCFGD8C:DECCFCA9EADFEAACG:E,9:F=FGC>DFCGGDCDCCFFFAFGFFE>>CEC+597FCFGBDFFB8@*8>BG4==(4CF075C*?EGFB03)7)7(:;;@GFGG:8?1(4)06)<C(,,49,(-4)5EBG(90>6CA2-
@M04650:207:000000000-C238N:1:1101:14708:14742 2:N:0:19
GGACTACTCGGGTTTCTAATCCTGTTTGCTCCCCACGCTTTCGCACTTGAGCGTCAGTATATTCCCAAGGGGCTGCCTTCGCCTTCGGTATTCCTCCACATCTCTACGCATTTCACCGCTACACGTGGAATTCTACCCCTCCCTAAAATACTCTAGCGACCCAGTATGAAATGCTATTCCTAGGTTAAGCCCAGGGCTTTCACATCTCACTTAAGTCACCTCCTGCGTGCTCTTTGCGCCCACTCATCCCGATTAACGCGTGCACCCTCCTGATTACCGCCGCTGCTGGCACGGAGTGAGC
+
CCCCCGGGGGGGGGGGGGGGGGGGGGGGGGGGGGGGGGGGGGGGGGGGGGGGGGGGGGGGGGGGGGGGGGGGGGGGGGGGGGGGGGGGGGGGFGGGGGGGGGGG9FFGGGGGGAFGFGGDGGFFGGGGGGGFFFGFFDFFEDGFGGFGGGG7DEFGGGGGGGGFEGGFGDFGGFGGDGGGGGGGGGFFG9DFGGFDGGGGGF,+?58F7++518B:BFFF*;4):45)8D(4<,4*:287C;((0;6):5>0(5*);,1(-(7(:8<04<()-<.5@F?((,-(423)4C(+(2(-,*.)(
@M04650:207:000000000-C238N:1:1101:10095:14783 2:N:0:19
GGACTACAGGGGTATCTAATCCTGTTTGCTCCCCACGCTTTCGAGCCTCAGCGTCAGTTACAGTCCAGAGAGTCGCCTTCGCCACTGGTGTTCTTCCTAATCTCTACGCATTTCACCGCTACACTAGGAATTCCACTCTCCTCTCCTGCACTCTAGATAACCAGTTTGGAATGCAGCACCCAAGTTGAGCCCGGGTATTTCACATCCCACTTAATCATCCGCCTACGCTCCCTTTACGCCCAGTAAATCCGGATAACGCTCGCCACCTACGTATTACCGCGGCTTCTGGCACGTATTTAGC
+
CCCCCEGGGGGGGGGGGGGGGGGGGGG8DGGGGGGGGGGGGGGGGGGGGGGGGGGGGGGGGGGGGGGCGGGGGGGGGGGGGGGEGGGGGGGGGGGGGGGGGGGGGGGGGGGGGGGGG+@CEGGGGGGGGGGGGGDGGGGGGGGFGGGGGGGFGGFGGGGGGGGGGGGGGGGGGGGGGGGGGG8DFAFFGGGG7E>EDGGGG>CFFGGFFFGFCGFGAEGGFGFAAA=F>GFFFFFCF@CGG633DFCEFFF@;EG987@0<6D>*;?:35<?2C?9CD:>92;9,395<G7C(,3).A)6:
@M04650:207:000000000-C238N:1:1101:23970:14790 2:N:0:19
GGACTACACGGGTATCTAATCCTGTTTGCTCCCCACGCTTTCGTGCCTCAGCGTCAGTTACAGTCCAGAGAGCCGCCTTCGCCACTGGTGTTCCTCCATATATCTACGCATTTCACCGCTACACATGGAATTCCACTCTCCTCTTCTGCACTCAAGTCTCCCAGTTTCCAATGACCCTCCCCGGTTGAGCCGGGGGCTTTCACATCAGACTTAAGAAACCGCCTGCGCTCGCTTTACGCCCAATAAATCCGGACAACGCTCGCCACCTACGTATTACCGCGGCTGCTGGCACGTAGTTAGC
+
CCCCCGGGGGGGGGGGGGGGGGGGGGGGGGGGGGGGGGGGGGGGGGGGGGGGGGGGGGGGGGGGGGGGGGGGGGGGGGCFGGGGGGGGGGGGGGGGGGGGGGGGGGFGGGGGGGGGGGGGGGGGGGGGGGGGGGGGGGGGGGGF8;,=FGGFGGGG=F;FFGGFFGGGGGGDDFGGGGGGGCCEGGCE?FGEEEGGGGGGGFGFAF8?:DGGEG7CADGG@GFFFA(:21(,3C>AF?EGC?:14D>AFFFFFFGF4192:>GFD=:?B?(8?GF)9:801;B>B0)8?G?<66?:?E)).
@M04650:207:000000000-C238N:1:1101:6563:14804 2:N:0:19
GGACTACCAGGGTTTCTAATCCTGTTTGCTCCCCACGCTTTCGAGCCTCAGCGTCAGTGACGGCCCAGAGAGTGGCCTTCGCCACTGGTGTTCTTCCAAATCTCTACGCATTTCACCGCTACACAAGGAATTCCACCTCCCTCTCCCGCACTCTAGCTACGCAGTTTGAAATGCAGCACCAATGTTAAGCCCGGGTATTTCACATCCCACTTACAAATCCGCCTTCGCCCCCTTTACGCCCAGTAAATCCGGACAACGCTCGCCCCCTACGTATTACCGCGGCTGCTGGCACTGATTTAGC
+
AB@CCGGDCFGGF<CGDFEFGGGGFGGGGGGGGGGEFGGGGGE8EF+EFEFGG@CFGG9,,,6+6+6C@C,4:,,BEFFGGGG@,,:CEFGGF9EFF,,:EF9?EGEFGGEGGGGFGB+=EGFF,AF@FGGFEFG?,,,=E?F5,,,@:+>9EFC93,7>+3+6@9D=,@EFC99<,=,@,@,@F9,,@,,4*4CE>CC7EFF+494/5C*2/+4:A@FC@55((*0:(24(2:8C66CFF;0=FG5)3<7>?)71/,(-(2D(**41,1:4)+54FF<073692()).*(2.52))36<6
@M04650:207:000000000-C238N:1:1101:21918:14807 2:N:0:19
GGACTACAGGGGTATCTAATCCTGTTTGCTCCCCACGCTTTCGAGCCTCAGCGTCAGTTACAGTCCAGAGAGTCGCCTTCGCCACTGGTGTTCTTCCTAATCTCTACGCATTTCACCGCTACACTAGGAATTCCACTCTCCTCTCCTGCACTCTAGATAACCAGTTTGGAATGCAGCACCCAAGTTGAGCCCGGGTATTTCACATCCCACTTAATCATCCGCCTACGCTCCCTTTACGCCCAGTAAATCCGGATAACGCTCGCCACCTACGTATTACCGCGGCTGCTGGCCCGTAGTTAGC
+
CCCCCGGGGGGGGGGGGGGGGGGGGGGGGGGGGGGGGGGGGGGGGGGGGFGGGGGGGGGGGGGGGGGGGGGGGGGGGGGGGGGGGGGGGGGGGGGGGGGGGGGGGGGGGGGGGGGGGGGGGGGGGGGGGGGGGGGGGGGGGGGFGGGGGGGFGFEFF,=DFGFGGGGFG>FGFFG8EGFGGGGGGGGGGGG7E>C7CFGGGFGFFGGFFGGGFGGGFEGGFGFF>ADF>G=BDFFEF(=CGF;;G77CGFE@?BDFGFFFFFG>CE??:?BFFGF2EC?B>;BF0<F04E(:(-72(<46<
@M04650:207:000000000-C238N:1:1101:10685:14886 2:N:0:19
GGACTACCGGGGTTTCTAATCCTGTTCGCTCCCCACGCTTTCGAGCCTCAGCGTCAGTTACAGTCCAGAGAGTCGCCTTCGCCACTGGTGTTCTTCCTAATCTCTACGCATTTCACCGCTACACTAGGAATTCCACTCTCCTCTCCTGCACTCTAGATACTCAGTTTGGAATGCAGTACTCGGGTTGAGCCCAAGTATTTCACATCCCACTTAAGTATCCGCCTACGCTCCCTTTACGCCCAATAAATCCGGATAACGCTCGCCACCTACGTATTACCGCGTCTGCTGGCACGTAGTTAGC
+
CCCCCGGGGGGGGGGGGGGGGGGGGGGGGGGGGGGGGGGGGGGGGGGGGGFGGGGGGGGGGGGGGGGGGGGGGFFGGGGGGGGGGGGGGGGGGGGGGGGGGGGGGGGGGGGGGGGGGGGGGCFGGGGGFFGGGGGGGGGGGGFFGGG8DCGFGGGGCFFGGGGGGGGGDGGGGGGGGGEFGGECDGDGGGGGGCEGGGGGGFGFFGGFFFG:=FGGFFGGAGF@DA2:27@>DF;)@0BFF;08<DEFGFF>DFGFFF><?BG9DEF?(,(.,A()<F?FB(-,()-)(/1<3:?88FDBF
@M04650:207:000000000-C238N:1:1101:10088:14906 2:N:0:19
GGACTACCAGGGTTTCTAATCCTGTTTGCTCCCCACGCTTTCGTGCCTCAGCGTCAGTTACAGTCCAGAGAGCCGCCTTCGCTACTGGTGTTCCTCCTAATATCTACGCATTTCACCGCTACACTAGGAATTCCACTCTCCTCTCCTGCACTCAAGTCCTACAGTTCCAAAAGCTTACTACGGTTGAGCCGTAGCCTTTCACTTCTGGCTTGAAAGACCGCCTACGCACCCTTTACGCCCAGTAATTCCGATTAACGCTTGCACCCTCCGTATTACCGCGGCTGCTGGCACGGAGTTAGCC
+
CCCCCGGGGGGGGGGGGGGGGGGGGGGGGGGGGGGGGGGGGGGGGGGGGGGGGGGGGGGGGGGGGGGGGGGGGGGGGGGGGGGGGGFDFGGGGGGGGGGGGGGGGGGGGGGGGGGGGGGGGEEEGGGGGGGGGGGGFDGGGGGFGGGGGGGFGGGGGGGGGGGGGGGGGGGGGGGGGGGGGGDGGGGGGGGGGGGGGGGG??FFFC>FBGCG5CFFFDFGBD=5>BB?>GDFF6@C:<GD<6;C@FFEGF3(8>@<G9(60:C4DEB34>?:?<<:<*31090367?7?63C>>>6?<4<:
@M04650:207:000000000-C238N:1:1101:10611:14924 2:N:0:19
GGACTACCGGGGTATCTAATCCTGTTTGCTCCCCACGCTTTCGAGCCTCAGCGTCAGTTACAGTCCAGAGAGTCGCCTTCGCCACTGGTGTTCTTCCTAATCTCTACGCATTTCACCGCTACACTAGGAATTCCACTCTCCTCTCCTGCACTCTAGACTTCCAGTTTGGAATGCAGCCCCCAGGTTGAGCCTGAGTATTTCACATCCCACTTAAAAATCCGCCTACGCTCCCTTTACGCCCAGTAAATCCGGACAACGCTCGCCACCTACTTATTACCGCGGCTGCTGGCACATAGTTAGC
+
CCCCCGGGGGGGGGGGGGGGGGGGGGGGGGGGGGGGGGGGGGGGGGGGGGGGGGGGGGGGGGGGGGGGGGGGGGGGGGGGGGGGGGGGGGFGGGGGGGGGGCGGGGCGGGGGGGGGGDC8@FGGGGGGGGGGGGGGGGGGGGGFGGGGGGGFGFGGFGFGGGFGGGGC>FFG6FFDFDGGGGGGGGGGGGGGGGGEGGC:FFGFFGFFEDFGFGGGFFGG>FFD9A@BDGFBFCFFFFGGG@FFGGC?FFE9;DC@GF>?B>G>3??B>2)64CAFGGFBBB9(,8?47=8E(.).<3:A<
@M04650:207:000000000-C238N:1:1101:27109:14993 2:N:0:19
GGACTACTCGGGTTTCTAATCCTGTTTGCTCCCCACGCTTTCGAGCCTCAGCGTCAGTTACAGTCCAGAGAGTCGCCTTCGCCACTGGTGTTCCTCCATATATCTACGCATTTCACCGCTACACATGGAATTCCACTCTCCTCTTCTGCACTCAAGTCTCCCAGTTTCCAATGACCCTCCCCGGTTGAGCCGGGGGCTTTCACATCAGACTTAAGAAACCGCCTGCGCTCGCTTTACGCCCAATAAATCCGGACAACGCTTGCCACCTACGTATTACCGCGGCTGCTGGCACGTAGTTAGC
+
CCCCCGGGGGGGGGGGGGGGGGGGGGGGGGGGGGGGGGGGGGGGDGGGGGGGGGGGGGGGGGGGGGGGGGGGGGGGGGGGGGGGGGGGGGGGGGGGGGGGGGGGGGGGGGGGGGGGGGGGGGGGGGGGFEEFFGGGGGGGGGGFGGGGGGGFGGGFGGGGGGGGFGGGGGGGFGGGGGGGGGGGGGCGGGGGCGGGGGCGGFGFFGGFFGGGEGGFFFFGFG@@FFBFFG6>6FF>FFGGGB1<GGFAFFE3(7<3C>0:?:G::F:,:??:>C7<GG,4>0;>7:2)4C(<22:6?GA<<
@M04650:207:000000000-C238N:1:1101:24814:14993 2:N:0:19
GGACTACTGGGGTATCTAATCCTGTTTGCTCCCCACGCTTTCGAGCCTCAGCGTCAGTTACAGTCCAGAGAGTCGCCTTCGCCACTGGTGTTCTTCCTAATCTCTACGCATTTCACCGCTACACTAGGAATTCCACTCTCCCCTCCTGCACTCTAGATTCCCAGTTTGGAATGCAGCACCCAGGTTGAGCCCGGGTATTTCACATCCCACTGAAAAATCCGCCTACGCTCCCTTTACGCCCAGTAAATCCGGACAACGCTCGCCACCTACGTATTACCGCGGCTGCTGGCACGTCGTTAGC
+
CCCCCGGGGGGGGGGGGGGGGGGGGGGGGGGGGGGGGEGGGGGFEGGFFGGGGGGGGGGFFCCEFGGGFFDFCEGGGGGGGGGGEFGGFGGGGGDGEGFGGDGGGGGGGGGGGGGGGGGGGGGG;FEFGGGGGGFGGFCFC8CDGEB?FGGBGGGGAEDEFFGGGGGFBF;DDGGFGGGGCFEFGAED1DFF67C>CDCA@AGAAAC6@FG5:8:+*)>@=FDAFA=>29527<;EA2BFF6((;DCEGFB9()/2>:0(--91*;<B??64>F?4EG629(30(-,52C(31,((4820<
@M04650:207:000000000-C238N:1:1101:21264:15009 2:N:0:19
GGACTACTAGGGTATCTAATCCTGTTTGCTCCCCACGCTTTCGAGCCTCAGCGTCAGTTACAGTCCAGAGAGTCGCCTTCGCCACTGGTGTTCTTCCTAATCTCTACGCATTTCACCGCTACACTAGGAATTCCACTCTCCTCTCCTGCACTCTAGATAACCAGTTTGGAATGCAGCACCCAAGTTGAGCCCGGGTATTTCACATCCCACTTACTCATCCGCCTACGCTCCCTTTACGCCCAGTAAATCCGGATAACGCTCGCCACCTACGTCTTACCGCGGCTGCTGGCACGTAGTTAGC
+
CCCCCGGE9FGGGGGGGGGGGGGGGGFGGGGGGGGGGGGGGGG@FGGGGGGGGGGGGGGGGCGFGGGGGGGBCEGGGGGGFGGGGDGGGGGGG9DGGG<FGGGGGGGCFGGDGGGGGGGGGGGG9AFGGGGGGGGGGGGGGGGFFG9AC,@FGDGGFCF9DGGGFFGGGGGA=CFFGCFGG@GGGGFGFGGFDDG+CFFGGFGFAFG5@FGGE++5+*@CACDFFFFDADFFFFAE62EEG?0=FF?CGFEF;;DEG@@D;;G6*;<0(,48(049FGF6((121<:?2>?G?(8<2C24<
@M04650:207:000000000-C238N:1:1101:15126:15024 2:N:0:19
GGACTACTAGGGTTTCTAATCCTGTTTGCTCCCCACGCTTTCGAGCCTCAGCGTCAGTTACAGTCCAGAGAGTCGCCTTCGCCACTGGTGTTCTTCCTAATCTCTACGCATTTCACCGCTACACTAGGAATTCCACTCTCCCCTCCTGCACTCTAGATTCCCAGTTTGGAATGCAGCACCCAAGTTGAGCCCGGGTATTTCACATCCCACTTAATCATCCGCCTACGCTCCCTTTACGCCCAGTAAATCCGGATAACGCTCGCCACCTACGTATTACCGCGGCTGCGGGCACGTAGTTAGC
+
BCCC?EGGFGGGGCGGGGGGGFGFFFGFGGGGGGFGG7BFGFGFFGGGGDGCFGDGGGGGGGGGGGFFGGCFGGEFGGGGGGGGGGGGGGGGGFFCFFGGGGGGFGDFGEGGGGGFGGDGGG9EDCFEFEAFCFGCD,=<EGGF6EGFGGGF,=9AFECFGAAFGCDFECEGFA9FGGGGGGDEBDEC?FGGGGGGGGGGCFDF>DCFEGGGCGGGF4CC-CADF4@BDC@>@GF*B@GGG@;@F7C?@AB;(:3>4;9<?;DFCC677:082C?FGG1>>0(29?((-:(2-.1.(<:-5
@M04650:207:000000000-C238N:1:1101:20957:15027 2:N:0:19
GGACTACCGGGGTTTCTAATCCTGTTTGCTCCCCACGCTTTCGAGCCTCAGCGTCAGTTACAGTCCAGAGAGTCGCCTCCGCCACTGGTGTTCTTCCTAATCTCTACGAATTTCCCCGCTACACTAGGAATTCCACTCTCCTCTCCTGCACTCGAGATAACCAGTTCGGAAGGCAGCACCCAAGTTGAGCCCGGGTATTTCACATCCCCCTTAGTCATCCGCCTACCCTCCCTTTACGCCCAGTAAATCCGGCTAACGCTCGCCACCTACGTATTACCGGGGCTGCGGGCCCGTATGTAGC
+
<C<AB,,CFFGGGD79<EE<C@<CF9C@EAEGG@F++@FFD966<F:84@,6+BBC@F@<9,,9CED<,69BCFCC7F,9:CFCC,CC<=C7AF;EGGGF<:,9@;A++,:95A,BEFE68CEFGG=<FCF8F<DE;,,A63D@=,3=8,6+,3,@=D,6@,,6CE,66+++08@+@7FFEG5,@@,,48D*@7>9*;@5BB;1:9C)-1:26*14B*BF(8;@0)(0)936894>A(;FEDD(;:/):)0(()14>31386CB<867376(4C0-<:((-439(((--*(:(3,((06))
@M04650:207:000000000-C238N:1:1101:20418:15049 2:N:0:19
GGACTACTGGGGTATCTAATCCTGTTTGCTCCCCACGCTTTCGAGCCTCAGCGTCAGTTACAGTCCAGAGAGTCGCCTTCGCCACTGGTGTTCTTCCTAATCTCTACGCATTTCACCGCTACACTAGGAATTCCACTCTCCTCTCCTGCACTCTAGATAACCAGTTTGGAATGCAGCACCCAAGTTGAGCCCGGGTATTTCACATCCCACTTAATCATCCGCCTACGCTCCCTTTACGCCCAGTAAATCCGGATAACGCTCGCCACCTACGTATTACCGCGGCTGCTGGCACGTCGTTCGC
+
CCCCCGFGGGGGGGGGGGGGGGGGGGGGGGGGGGGGGGGGGGGGGGGGGGGGGGGGGGGGGGGGGGGGGGGGGGGGGGGGGGGGGGGGGGGGGGGGGGGGGGGGGGGGGGGGGGGGGGGGGGGGGGGGGGGGGGGGGGGGGGGFGGGGGGGFGGGGGGGCFFGGGGGGGGGGGGG9DGGGDGGGGGGGGGGGGGGGGFGGGFGFFGGFFGGGFGGF8<FGFGFFFFFFFGFBBFFEF>EEGF@FGGE?FFFB;EG)9@FDFBG><EF?0>?FFGF<EC?F6>FB><>B?E7G?:011C(--
@M04650:207:000000000-C238N:1:1101:4246:15105 2:N:0:19
GGACTACTGGGGTTTCTAATCCTGTTTGCTCCCAACGCTTTCGAGCCTCAGCGTCAGTTACAGACAAGAGAGCCGCCTTCGCCACTGGTGTTCCTCCATATAACTACGCATTTCACCGCCACACATGGAATTCCACTCTCCCATTCTGCACCCAAGTCTCCCAGTTTCAAATGACCCTCCCCGGTTGAGCCGGGGGCTTTCCCATCAGCCTGAAGAAACCGCACGCCCTCGCTTTACGCCCAACAAATCCGGCCAACGCTTGCCCCCTACGAATTACCCAGGCTACGGGCCCGCAGTTAGC
+
<A-A<6CFAF8FGG,,,<,C6,CCEE,EC,66FFF@CGGGD,C<C7F8F,6EE6F@,<E@FGG9C,CFGG?@74@F@F7FF,@C@=,6FFFFGDE?FFD,5A,CE?<,>7=CEGDGG76+@+>+?:FBFEG:EFGDF8=,E+,17@E,5;8*3+=DFFDDE,=?3EFA,,@C9,,,@=EE1CC@F7CC7FG>7*=?C)4<;=E*8C4;);**(027A@FG1C((()()-141?57)*(2:8-,(9C<)0950-57(>19?16F(*14,4:<((2()0*,).((().((-*(*(((--+-).
@M04650:207:000000000-C238N:1:1101:3969:15124 2:N:0:19
GGACTACCGGGGTTTCTAATCCTGTTTGCTCCCCACGCTTTCGAGCCTCAGCGTCAGTTACAGTCCAGAGAGTCGCCTTCGCCACTGGTGTTCTTCCTAATCTCTACGCATTTCACCGCTACACTAGGAATTCCACTCTCCCCTCCTGCACTCTAGATAACCAGTTTGGAATGCAGCACCCAAGTTGAGCCCGGGTCTTTCACATCTCACTTAATCATCCGCCTACGCACACTTTACGCCCAGTAAATCCGGATAACGCTAGCCCCCTACGTATTACCGCGGCTGCTGGCACGTAAGTAGC
+
BC@CCFFCGGGDEFGFGGGFCCFGGGGGGGGCD:FGGGGGGFGGDFGGGFFGGGGGGGGAFFGGGGGGC@E@FGGGGGEGF7FGGFEGDEFGG9FGFGGGGCFGF9C@CGGGGGGFFGGGGGGEGDFEFFFGFDDC8,=FG+=D6EFFFECFGFGF,@D,6FCCGGFB8C9,+8=EDDCC+@+>>FGECFGE;@5**3EFFFGFFG71:FGG4D9@C?>?5C(62?@F(9(6;FFEF(*4*314+;7CFFF>0=DAF09:4,C(9E>9<(3:2<?292(((14;9F:7>*(+(,.((0)).
@M04650:207:000000000-C238N:1:1101:7567:15132 2:N:0:19
GGACTACTGGGGTATCTAATCCTGTTTGCTCCCCACGCTTTCGAGCCTCAGCGTCAGTTACAGACCAGAGAGCCGCCTTCGCCACTGGTGTTCCTCCATATATCTACGCATTTCACCGCTACACATGGAATTCCACTCTCCTCTTCTGCACTCAAGTCTCCCAGTTTCCAATGACCCTCCCCGGTTGAGCCGTGGGCTTTCACATCAGACTTAAGAAACCGCCTGCGCTCGCTTTACGCCCAATAAATCCGGACAACGCTTGCCACCTACGTATTACCTCGGCTGCTGGCACGTAGTTAGC
+
CCCCCGFFGGGGG7FGGGGGGGGGGGGGGGGGGGGGGGGGGGGGGGGGGGGGGGGGGGGGGGGGGGGGGEGGGGGGGGGGGGGGGGGGGE=FGGGGGGGGGGGGGGGFGGCCFGGGGGECGGGG,4FFF@FGGGGFGGFEGGGFGGGGFFGFG?8EFGG,EADDF>EGFGGCFA==AFGGE+=8FGGGGGDC*@5EFFGGGFG6FGGFF>F+6CFC+<FF@GFFBABEFG>>;5:)@(;CC@1@FG)9FFEF?FG<4>>?:BCBFGB(((((5C0<7:))4(3:>?FFFE?F0<?4-<<2<
@M04650:207:000000000-C238N:1:1101:6930:15143 2:N:0:19
GGACTACCGGGGTATCTAATCCTGTTTGCTCCCCACGCTTTCGCACCTGAGCGTCAGTCTTTGTCCAGGGGGCCGCCTTCGCCACCGGTATTCCTCCACATCTCTACGCATTTCACCGCTACACATGGAATTCTACCCCCCTCTACAAGACTCTAGCTGACCAGTCTTAGATGCAATTCCCAGGTTAAGCCCGGGGATTTCACATCTAACTTAATCAACCGCCTGCGTGCGCTTTACGCCCAGTAATTCCGATTAACGCTTGCACCCTCCGTATTACCGCGGCTGCTGGCACGGAGTTAGC
+
CCCCCGFGGGGGGGGGGGGGGGGGGGGGGGGGGGGGGGGGGGGGGGGGGGGGGGGGGGGGGFGFGGGGGGGGGGGGGGGGGGGGGGGGGEGGGGGGGGGGGGGGGGGGGGGGGGDGGGGGGGGG?FGFGGFFGGGGGGGGGGGFGGGC97FFGDFGGGCDFGGFGGGFFD;B9FGFGFFGGGFGFGFGGGGCGGDGCD<C@AGFFDFF?FGGA7FD63CC>G9?DF;F0DB69CF298EGC?::DCFAG661?5DFG0;<0:FFGG:<?B041A:4F>(7>F>>BB04:=<G?996?G2)6
@M04650:207:000000000-C238N:1:1101:20530:15179 2:N:0:19
GGACTACCAGGGTTTCTAATCCTGTTTGCTCCCCACGCTTTCGAGCCTCAGCGTCAGTTACAGTCCAGAGAGTCGCCTTCGCCACTGGTGTTCTTCCTAATCTCTACGCATTTCACCGCTACACTAGGAATTCCACTCTCCTCTCCTGCACTCTAGATAACCAGTTTGGAATGCAGCACCCAAGTTGAGCCCGGGTATTTCACATCCCACTTAATCATCCGCCTACGCTCCCTTTACGCCCAGTAAATCCGGATAACGCTCGCCACCTACGTATTACCGCGGCTGCTGGCACGTAGTTAGC
+
CCCCCGGGGGGGGGGGGGGFGGGGGGGGGGGGGGGGGGGGGGGGGGGGGGGGGGGGGGGGGGGGGGGGGGGGGGGGGGGGGGGGGGGGGGGGGGGGGGGGGGGGGGGFGGGGGGGGGGGGGGGGGDGGGGGGGGGGGGGGGGGFGGGGGGGFGGFGFFGGGGFGFGGGGGGGDGGGGGGGGGCGGGAFGGGGGGGCGGGGGFGFFFGFEGGGF79CFFGG=FF=9>@DFGFDFGFFFFGGG?14C:?EGA3;@:*/>@FF?:D>CEB:(4:?FGF2CDFFFB>1>?70:E1C??::2<646
@M04650:207:000000000-C238N:1:1101:26502:15298 2:N:0:19
GGACTACCGGGGTTTCTAATCCTGTTTGCTCCCCACGCTTTCGAGCCTCAGCGTCAGTTACAGTCCAGAGAGTCGCCTTCGCCACTGGTGTTCTTCCTAATCTCTACGCATTTCACCGCTACACTAGGAATTCCACTCTCCTCTCCTGCACTCTAGATAACCAGTTTGGAATGCAGCACCCAAGTTGAGCCCGGGTATTTCACATCCCACTTAATCATCCGCCTACGCTCCCTTTACGCCCAGTAAATCCGGATAACGCTCGCCACCTACGTATTACCGCGGCTGCTGGCACGTAGTTAGC
+
CCCCCGGGGGGGGGGGGGGGGGGGGGGGGGGGGGGGGGGGGGGGGGGGGGGGGGGGGGGGGGGGGGGGGGGGGGGGGGGGGGGGGGGGGGGGGGGGGGGGGGGGGGGGGGGGGGGGGGGGGGCFGGGGGGGGGGGGGGGGGGGFGGGGGGGFGGGGAFGGGFGGGGGGGGGGGGGGGGGGGGGGGGGGGGGGGGGGGGGGGFGFFGGFFGGGFGGGFFGGFGFFFFFFFGFFFGFFFFGGG@DEGCEEGFF9@EGEGFB?FBG9CGB?:BBBFF><FGBFF6>FFFFF2C796?F?FGFFA
@M04650:207:000000000-C238N:1:1101:29353:15316 2:N:0:19
GGACTACTAGGGTATCTAATACTGTTTGCTCCCCACGCTTTCGAGCCTAAGCGTCAGTTACAGTCCAGAGAGTCGCCTTCGCCACTGGTGTTCGTCCTAATATCTACGCATTTCACCGCTACACTAGGAATTCCATCCTCCTCTCACGCACTCGAGATAACCAGTTTGGAATGCAGCACCGAAGGTGAGCCCGGGTATTTCACATCCCACTTAAGCAGCCGCCTACGCCCCCTTTACGCCCAGGAAATCCGGAGAACGCCTTGCACCCACGAATTACCCGGGCTGCTGGCACGTAGTTAAC
+
CCCC,CA<,E8FG8C,,=EF9<CFEG<FG@FGG@FGGGCGGGGFGGEGGF<FFGGGGDDFG<<CC,EF9<<:9,+6BE,9?@@@F8FFFGFGC,6@7=BFDEGGGGG7CC,B9<<FG7>8B=,4,A=EFDFFAC;,,9,5E+,+6,,1A+CBC6DEF?;>=BFGCF8@+@D8=,3,,+@,+@38+@B,;DGC5181**@,CAD1140;.79A*5+++:=95)6=@6>?().69F;6+/1CC00(2C8)*/.4()180((,.(*(7+,(-(2(-*()+2((-3-(3338:50+(,,4(+6)5
@M04650:207:000000000-C238N:1:1101:5083:15325 2:N:0:19
GGACTACCCGGGTTTCTAATCCTGTTTGCTCCCCACGCTTTCGAACCTCAGCGTCAGTTACAGTCCAGAGAGCCGCCTTCGCCACTGGTGTTCCTCCATATATCTACGCATTTCACCGCTACACATGGAATTCCACTCTCCTCTTCTGCACTCAAGTCTCCCAGTTTCCAATGACCCTCCCCGGTTGAGCCGGGGGCTTTCACATCAGACTTAAGAAACCGCCTGCGCTCGCTTTACGCCCAATAAATCCGGACAACGCTTGCCACCTACGTATTACCGCGGCTGCTGGCACGTAGTTAGC
+
BCCCCGGGGGGGGGGGGGGGGGGGGGGGGGGGGGGGGGGGGGGGGGGGGGGGGGGDGGGGGGGGGGGGGGGGGGGGGGGGGGGGGGGGGGGEGGAFGGGGGGGGGFGGGGGGGGGGFFEGGEGGGCCFEE<FGGGGGGGGGGGFGGGGFEEBFF,DFGGGGGFGFGFGGGGGGGGGFCFGEEG>FGGGGGGGDGGGGG7@C@FF=FFFFGGGFGGGF@GG>G><DFFEFGF>?F3<FFEGG:(4<:<BGFF>FFD09;96?<G(2@4:>7?BF::D?D<009;9>BFFFG0<<?B63EBF:
@M04650:207:000000000-C238N:1:1101:15516:15336 2:N:0:19
GGACTACTCGGGTTTCTAATCCTGTTTGCTCCCCACGCTTTCGCACCTGAGCGTCAGTCTTTGTCCAGGGGGCCGCCTTCGCCACCGGTATTCCTCCACATCTCTACGCATTTCACCGCTACACATGGAATTCTACCCCCCTCTACAAGACTCTAGCCAACCAGTTTCAGATGCAATTCCCAAGTTAAGCTCGGGGCTTTCACATCTGACTTAATTGACCGCCTGCGTGCGCTTTACGCCCAGTAATTCCGATTAACGCTTGCACCCTCCGTATTACCGCGGCTGCTGGCACGGAGTTAGC
+
CCCCCGGGGGGGGGGGGGGGGGGGGGGGGGGGGGGGGGGGGGGGGGGGGGGGFGGGGGGGGGGGGGGGGGGGGGGGGGGGGGGGGGGGGGGGGGGGGGGGGGGGGGGGGGGGEFGGGGGGGGGGGGGGGGGGGGGGGGGGGGGFGGGGFGGFGGGGGGGGGGGGGGGGGFGGGGGGGGGGGGFGGGDGFFCGGGGGGGGGGFGFFFGFEGFG<CFGCEGFFGFFFFFFFGBF>5><F?GEEB<:F:9AFF:0<>GFF:166?GFFFFFF?60(8:>FF(99>6(,,):0::F<F>><F446
@M04650:207:000000000-C238N:1:1101:21028:15355 2:N:0:19
GGACTACTGGGGTATCTAATCCTGTTTGCTCCCCACGCTTTCGAGCCTCAGCGTCAGTTACAGTCCAGAGAGTCGCCTTCGCCACTGGTGTTCTTCCTAATCTCTACGCATTTCACCGCTACACTAGGAATTCCACTCTCCTCTCCCGCACTCTAGCTAACCAGTCTGGAAGGCAGCACCCAAGTTGAGCCCCGGGATTTCACATCCCACTTAATCATCCGCCTACGCTCCCTTTACGCCCAGTAAATCCGGATAACGCTCGCACCCTACGTATTACCGCGGCTGCTGGCACGTAGTTAGC
+
CCCCCGGGFGGGG;FGGGGGGGGGGGGGGGGGGGGDGGGGGGG,ECFGGGGGGGGGGFEGFGGFGGGG9EF@6CFEGGGGGGGGGGGGGGGGGGGGGG<FFFGGGGGGGGGGCFGGGGGGGGGG,4FGGGGGGGGGGGCGGGGF8E,=FCEEG,EF,,6>,FFGF,DBFGC,0FFCE+@D9<+DFG9EFGG++4@*;DGGG>FA+A79BFGFE>+:C<CGFGF@@FF4/:2=@CFFFFGGGFFF7F5CGFF@?5DAF?FF6>G(58:0,4<B?C>DGGF>BBB>FF772C?F<((4:F)4:
@M04650:207:000000000-C238N:1:1101:12918:15368 2:N:0:19
GGACTACCGGGGTATCTAATCCTGTTTGCTCCCCACGCTTTCGAGCCTCAGCGTCAGTTACAGTCCAGAGAGTCGCCTTCGCCACTGGTGTTCTTCCTAATCTCTACGCATTTCACCGCTACACTAGGAATTCCACTCTCCTCTCCTGCACTCTAGATAACCAGTTTGGAATGCAGCACCCAAGTTGAGCCCGGGTATTTCACATCCCACTTAATCATCCGCCTACGCTCCCTTTACGCCCAGTAAATCCGGATAACGCTCGCCACCTACGTATTACCGCGGCTGCTGGCACGTAGTTAGC
+
CCCCCGGGGGGGGGGGGGGGGGGGGGGGGGGGGGGGGGGGGGGGGGGGGGGGGGGGGGGGGGGGGGGGGGGGGGGGGGGGGGGGGGGGFGGGGGGGGGGGGGGGGGGGGGGGGGGGGGGGGGGGGGGFGGGGGGGGGGGGGGGFGGGGGGGFGGGGFGGGGGGGGGGGGGGGGGGGGGGGCCCFGGGDDGGGGGGGGGGCDFGFFGGFFGGGCGGGFCGFFG?FFFFDFG>D3C6CFD>@:38@GGFFGFE60BD<C(6:?>D>DGF(0:?F2A84C>29BFF61?FFF5:FB?B:(3546
@M04650:207:000000000-C238N:1:1101:3621:15382 2:N:0:19
GGACTACAAGGGTTTCTAATCCTGTTTGCTCCCCACGCTTTCGCACCTGAGCGTCAGTCTTTGTCCAGGGGGCCGCCTTCGCCACCGGTATTCCTCCACATCTCTACGCATTTCACCGCTACACATGGAATTCCACCCCCCTCTACAAGACTCTAGCTGACCAGTCTTAGATGCCATTCCCAGGTTAAGCCCGGGGCTTTCACATCTCACTTAATCAACCGCCTGCGTGCGCTTTACGCCCAGTAATTCCGATTAACGCTTGCCCCCTACGTATTCCCGCGGCTGCTGGCACGTCGTTAGC
+
CCCCCGGGGGGGGGGGGGGGGGGGGGGGGGGGGGGGGGGGGGGGGGGGFGFGGGGGGFE9EEGGGGGGFEGGDFGGGGGGGGGGGGGGGGGGG,CFGGFGGGGGGGGGGGGDGGGGGGGGGGGFFGGGGGGGG,EFGG6FGGGFGGD8>7F??9>,8:,3:<CCE9CEGFBEGAAF:CC:@>EDFGGGGGG*CGEG5),>FFGFAG7+.1+741@DFF@F9D0;059;(>;>BGFFFFGEE238G7))**)(()9>D?BB<BG(**-,(46,)04)<7((4(-4460)(=:F<(---;:(6
@M04650:207:000000000-C238N:1:1101:14377:15401 2:N:0:19
GGACTACTCGGGTTTCTAATCCTGTTTGCTCCCCACGCTTTCGCACTTGAGCGTCAGTATATTCCCAAGGGGCTGCCTTCGCCTTCGGTATTCCTCCACATCTCTACGCATTTCACCGCTACACGTGGAATTCTACCCCTCCCTAAAATACTCTAGCGACCCAGTATGAAATGCTATTCCTAGGTTAAGCCCAGGGCTTTCACATCCCACTTAAGTCACCGCCTGCGTGCCCTTTACGCCCAGTCATTCCGATTAACGCTTGCACCCTCCGTATTACCGCGGCTGCTGGCACGGAGTTAGC
+
CCCCCGGGGGGGGGGGGGGGGGGGGGGGGGGGGGGGGGGGGGGGGGGGGGGGGGG,FFGGGGGGGGGGGGGGGGGGGGGGGGGGGGGGGGGGGGGGGGGGGGGGGGGGGGGGGGGGGGGGGGGFGGGGDGGFGGGFGGFFEGGFGGGGGGGFGGGGGGDGEGGGGGGGGGGGFCGGGGGGGGGFGGGGGGGGGGGGGGGGGFCFFGGFEFGGFGGC>EGFFG==BFFFFD9BEGFFFDGGG??EFGFEFFFF;DDCF;3<??FFGGFFFFFFFG?AFG?F>FF>BFF:?EFGB>;0?F)).
@M04650:207:000000000-C238N:1:1101:27611:15407 2:N:0:19
GGACTACCGGGGTATCTAATCCTGTTTGCTCCCCACGCTTTCGAGCCTCAGCGTCAGTTACAGTCCAGAGAGTCGCCTTCGCCACTGGTGTTCTTCCTAATCTCTACGCATTTCACCGCTACACTAGGAATTCCACTCTCCTCTCCTGCACTCTAGATAACCAGTTTGGAATGCAGCACCCAAGTTGAGCCCGGGTATTTCACATCCCACTTAATCATCCGCCTACGCTCCCTTTACGCCCAGTAAATCCGGATAACGCTCGCCACCTACGTATTACCGCGGCTGCTTGCACGTAGTTAGC
+
CCCCCGGGFGGGGGGGGGGGGGGGGGGGGGGGGGGGGGGGGGGGGGGGGGGGGGGD@GGAFFGGGGGGGEGFEFGGGGGGGGGGGCFFGGGGG<FGEEFFGFGGGGGGGGGGGGGGGEGDEGGFFFGGGFFGGGGGGGCFGGGFGGFGGEBDGE9D,@9EDGGGGGGG>DC=?FGFCDC8CE?FGGFGGGGGCCEE5FGGGFGFFGGF4FGCAG@FFFGGFGFF=F2A=G>BFGFFFFGGGFFFFGFEGFD><:D<C?BBFBG>CD8:??6()<04AF0>999(765)572F:014:FA<>
@M04650:207:000000000-C238N:1:1101:3553:15431 2:N:0:19
GGACTACACGGGTTTCTAATCCTGTTTGCTCCCCACGCTTTCGCGCCTCAGTGTCAGTTACAGACCAGAAAGTCGCCTTCGCCACTGGTGTTCCTCCATATCTCTACGCATTTCACCGCTACACATGGAATTCCACTTTCCTCTTCTGCACTCCAGTCTCCCAGTTTCCAATGACCCTCCACGGTTGAGCCCGGGGCTTTCACATCAGACTTAAAAAACCGCCTGCGCGCGCTTTACGCCCAATAATTCCGGACAACGCTTGCCACCTACGTCTTACCGCGGCTGCTGACACGTAGTTAGC
+
CCCCCFGGEC>FG6@FFDG9FFGGGGGGGGGGGGGDEDG7FGGCEG+@BFF<EFGGGG9,66EE@FECC<<@@FGG>GGGDEG7=EFFG?FFGCFFGGAGAFFGGGGGEGDFFGGF,@=CEGFG9,EFFG<EGGF9,,,CEGGF9E,E,@FFG8EGAD77=FFC===B36>DFFFGFDCGGGE>DFEFGGF+4:CCC?FGGFGFFG+9;@CFE7C8*5:C2C2@2)()().34*86@?GCE<(44:6<>F?1(7/3>(7624C0*+3:((34(;<>@F(4609038>?):)7(,.64C))6
@M04650:207:000000000-C238N:1:1101:3270:15438 2:N:0:19
GGACTACCAGGGTTTCTAATCCTGTTTGCTCCCCACGCTTTCGAGCCTCAGCGTCAGTTACAGTCCAGAGAGTCGCCTTCGCCACTGGTGTTCTTCCTAATCTCTACGCATTTCACCGCTACACTAGGAATTCCACTCTCCTCTCCTGCACTCGAGATAACCAGTTTGGAATGCAGCACCCAAGTTGAGCCCGGGTATTTCACATCTCACTTAATCATCCGCCTACGCTCCCTTTACGCCCAGTAAATCCGGATCACGCTCGCCACCTACGTATTACCGCGGCTGCTGGCACGTAGTTAGC
+
-A6ACGGGGG7BFFEGGGGGGGGGGG9FGF,FGGGCFGGGGG@F@FFFGGG@FGGGGGFGGGFFGGFGFEF49AFFB@CFFFFCCBFGECFDGGGGE<CFF<;EFEEECEE7A<A<EF+8CFGG9EEFCFGEA?FF;D8EFGFFCEAF8DFFG+@EED9>D<DEEE8A=8EFFEEGGCFF>E8DFDEGGGFF7CE+;5=ECFGFFF+=>FFFEF99+*5D=C=DDFF4-555=EFEF=:C:;=@C+/6D;B0())/*:7223D6DG:02((,87:4FCBF>0490:7?(/4<::(42C<<6
@M04650:207:000000000-C238N:1:1101:12417:15439 2:N:0:19
GGACTACCGGGGTATCTAATCCTGTTCGCTCCCCACGCTTTCGAGCCTCAGCGTCAGTTACAGTCCAGAGAGTCGCCTTCGCCACTGGTGTTCTTCCTAATCTCTACGCATTTCACCGCTACACTAGGAATTCCACTCTCCTCTCCTGCACTCTAGATAACCAGTTTGGAATGCAGCACCCAAGTTGAGCCCGGGTATTTCACATCCCACTTAATCATCCGCCTACGCTCCCTTTACGCCCAGTAAATCCGGATAACGCTCGCCACCTACGTATTACCGCGGCTGCTGGCACGTAGTTAGC
+
CCCCCGGGGGGGGGGGGGGGGGGGGGGGGGGGGGGGGGGGGGGGGGGGGGGGGGGGGGGGGGGGGGGGGGGGGGGGGGGGGGGGGGGGGGGGGGGGGGGGGGGGGGGGGGGGGGGGGGGGGGGGGGGGGGGGGGGGGFGGGGGFGGGGGGGFGGGGGEFGGGGGGCFGDEGGFDD,AFGC?FFGGCGGGFGGGGDCDGG7CFGFFDFFEGGGFGGGFCGF@GFFFFFFFGF?FGFFFFDEGFFFGGFFGFF>?:DEG<9:39DFGGF?>8<?7<?BGGF;>BFFFF2:?C2<::3(4:69)
@M04650:207:000000000-C238N:1:1101:15033:15446 2:N:0:19
GGACTACACGGGTATCTAATCCTGTTTGCTCCCCACGCTTTCGAGCCTCAGCGTCAGTTACAGTCCAGAGAGTCGCCTTCGCCACTGGTGTTCTTCCTAATCTCTACGCATTTCACCGCTACACTAGGAATTCCACTCTCCCCTCCTGCACTCTAGATTCCCAGTTTGGAATGCAGCACCCAGGTTGAGCCCGGGTATTTCACATCCCACTTAAAAATCCGCCTACGCTCCCTTTACGCCCAGTAAATCCGGACAACGCCCGCCACCTACGTATTACCGCGGCTGCTGGCACGTAGTTAGC
+
CCCCCGGDEGGGGGGGGGGGGGGGGGGGGGGGGGGGGGGGGGG?FGGFGGGGGGGGGGGGGGGGGGGGCEFG@EGGGGGGGGGGGGGGGGGGGGGGGGFGGFGGGGGGGGGGGGGGGGGGGGGGFGGGGGGGGGFGG?EG@8CFECF?FCGFGEGGCE=E:FGGGGG;@DCGDEEFG6FCEGGGFGGGGGGGGGGECFGGGFGA6>FAEGGGF>G8*2DGA>A@@FD:5C=>BGFFFFGGG?DFGCEEGA::?FD(>20(((/2CGBFFFB<<GFAFC(479BF0()).:(+(.:0?C6:<
@M04650:207:000000000-C238N:1:1101:3134:15473 2:N:0:19
GGACTACCCGGGTATCTAATCCTGTTTGCTCCCCACGCTTTCGAGCCTCAGCGGCAGTTACAGTCGAGAGAGTCGCCTTCGCCACTGGGGTTCTTCCTAATCTCTACGCATTTCACCGCTACACGAGGAATTCCACTCTCCTCTCCTGCACTCTAGATAACCAGTTTGGAATGCAGCACCCAAGTTGAGCCCGGGTATTTCACATCCCACGTAATAATCCGCCTACGCTCCCTTTACGCCCAGTAAATACGGATAACGCTGGCTACCTACGTATTACCGCGGCTGCTGGCACGTAGTTAGG
+
CCC@,C@FCBEGGGCEGGF9F<EFADFF<FF<D,FCFE@@CFE<E7C:AFGGG+@FEEGGFC@,C,BFFCFECFEB7CC4ACBCFE=F,C4=E98,:<EEF9;F,A9F>F=@<9EE9@>DE>E=+=8BFFFGCCD9,DFFED=9,8EG=D88EFGCC:EGGFG@:5@D8,@@CBAF,;F6**6D:,>D1,34@7CC?*@,+4,=A*9).?)1084+4*>:7F<((),0(16(39=C+/*4=12(:*4)*178()9441(((-5(:8(4<(,8>9:9@:-(436(40?7(*.+43((4+-)(
@M04650:207:000000000-C238N:1:1101:11358:15537 2:N:0:19
GGACTACTCGGGTTTCTAATCCTGTTTGCTCCCCACGCTTTCGAGCCTCAGCGTCAGTTACAGTCCAGAGAGTCGCCTTCGCCACTGGTGTTCTTCCTAATCTCTACGCATGTCACCGCTACACTAGGAATTCCACTCTCCTCTCCTGCACTCTAGATAACCAGTTTGGAATGCAGCACCCAAGTTGAGCCCGGGTATATCACATCCCACTTAATCATCCGCCTATGCTCCCTTTACGCCCACTAAATCCGGATAACGCTCGCCACCTACGTATTACCGCGTCTGCTGTCACGTAGTTAGC
+
CCC<@<@EF@C+F;F<,@,CFCFGFFF<C<<C@,CCC+,BFCCFG7FFG8,,@F@CFCGA9FFFFGGGGDF@FC4@@8,CFB6B7A<=:=<?5@AF9F<??9DFG9CD7:4,9F<5,88=E@FDGFF<FFG,,ADGG===EF?+,@7=E8FF8@F;F;D;9CE=C3,,33EEC,@3,=8,@+8=DD,:88D+;+44+A,32@EF65C*:F5C*8+566E+-*:>A+1;>FB=@FFFF2*4<((,2C;C+))30)99F<;F09C6<C?(5(487C?BD*(33(436)-5)+6+4<0(-+.).
@M04650:207:000000000-C238N:1:1101:3051:15537 2:N:0:19
GGACTACCGGGTAACTAATCCTGTTTGCGCCCCACGCTTTCGCACCTGAGCGTCAGTCTTTGGCCAGGGGGCCGCCTTCGCCACCGGGATTCCTCCACATCTCTACGCATTTCACCGCTACACATGGAATTCTACCCCCCTCTACAAGACTCTAGCTGACCAGTCTTAGAAGCCATTCCCAGGGTAAGCCCGGGGATTTCAACTCTAAATTAATCAACCGCCTGCGTGCGCTTTAAGACCAGCAAATTCGAGTAAAGCCTTCACCCCTCGTATTGCCGCCGGCGCTGGCACGGAGTTACGG
+
CCCCCGGGGDGGF,;<FFGEF9E6EEE,++BFF:+C+,B<EGED@C,E,6;@@BFGC6,C96,,6FGFC++8@BFGCEEBF7C7FCE7:+E5@,@=<<E,,,4,@E7BF4C??AC?+@+++88,=DC,B,,,,C=C,>+<87,*7;9CD,533@,7@54@?::EB@F,?F,,3,,5CFG?7FG*FFC,0444/=C5**?;C++1/+;6)+1:)++:A8C3-96::)(.(124(29<=4CC>?(44*6)277(.00)0)(())0425((((,-,+)-393(4(((-411(0.7399((+)((
@M04650:207:000000000-C238N:1:1101:27256:15550 2:N:0:19
GGACTACAGGGGTATCTAATCCTGTTTGCTCCCCACGCTTTCGAGCCTCAGCGTCAGTTACAGTCCAGAGAGTCGCCTTCGCCACTGGTGTTCTTCCTAATCTCTACGCATTTCACCGCTACACTAGGAATTCCACTCTCCTCTCCTGCACTCTAGACTTCCAGTTTGGAATGCAGCCCACAGGTTGAGCCTGAGTATTTCACATCCCACTTAAAAATCCGCCTACGCTCCCTTTACGCCCAGTAAATCCGGACAACGCTCGCCACCTACGTATTACCGCGGCTGCTGGCACGTAGTTAGC
+
CCCCCGGGGGGGGGGGGGGGGGGGGGGGGGGGGGGGGGGGGGGGGGGGGGGGGGGGGGGGGGGGGGGGFGGGGGGGGGGGGGGGGGGGGGGGGGFGGGGGGGGGGGGGGGGGGGGGGGGDGGGGGGGGGGFGGGGGGGGGGGGFGGCFGDFFGGGGFFFFGGFFGGGGGGGGGGGGFGGGGGGDGGGGFFFGGGGGGGFGDFGFFGGFFGGGFGGGFFGGFGDFDFFFFGB>BGFFFFGGG?B=FFCEGFFFDBDDF96;;6G;3C??FFF?7EBAGGBBB9;94<BFFD094:?FB926:
@M04650:207:000000000-C238N:1:1101:21499:15551 2:N:0:19
GGACTACTGGGGTATCTAATCCTGTTTGCTCCCCACGCTTTCGCGCCTCAGCGTCAGTTGCGAGCCAAAGAGCCGCTTTCGCCACTGGTGTTCCTCCATATCTCTACGCATTTCACCGCTACACATGGAATTCCACTCTTCTCTCTCGCACTCAAGTCTCCCAGTTTCCAATGACCCTCCCCGGTTGAGCCGGGGGCTTTCACATCAGACTTAAAAGACCGCCTGCGCGCGCTTTACGCCCAATAATTCCGGACAACGCTTGCCACCTACGTCTTACCGCGGCTGCTGGCACGTATTTAGC
+
CCCCCFCFFGGGGGGGGGGGGGGFGGGGGGGGGGGGGGGEGGGGGGGEGFFGGGGGGGGCGDGGGGGFAEFFGGGGGGFGGGGGGGGGGGGGGGGGGGGGGFFFGGGGGGGGGGGGGGGGEGGGDFGGFFGGGGGGD=EFGDFFGGGGGGGFGGGFGGGGGF,8DFFGFGGGGFFGG6AECFEGGGGGGFGG:EGGGDGGGFDACFDF3FFGFFGGFDG42C>FFFFFFGFFBGFFFFGGG1::*>A4FFFBBDGFC9B?80C(7C03(,81(24:C429>0(41:)2(:1A:4()(<4>A
@M04650:207:000000000-C238N:1:1101:25509:15583 2:N:0:19
GGACTACCGGGGTTTCTAATCCTGTTTGCTCCCCACGCTTTCGAGACTCAGCGTCAGTTACAGACCAGAGAGTCGCCTTCGCCACTGGTGTTCCTCCATATATCTACGCATTTCACCGCTACACATGGAATTCCACTCTCCTCTTCTGCACTCAAGTTCCCCAGTTTCCAATGACCCTCCACGGTTGAGCCGTGGGCTTTCACATCAGACTTAAGAAACCGCCTGCTCTCGCTTTACGCCCAATAAATCCGGACAACGCTTGCCACCTACGTATTACCTCGGCTGCTGGCACGTAGTTAGC
+
CCCCCGGGGGGGGGGGGGGGGGGGGGGGGGGGGGGGGGGGGGGGGGGGGGGGGGGGGGGGGGGFGGGGCFGGGGFGGGGGGGGGGGGGGGGGGGGGGGGGGGGGGGGGGGGGGGGGGGGGGGGGFGGGFEFGGGGGGGGGGGGFFGGGGFGFGFFGFGGFGGGGGGAFGGGGGFGGGGGGGGGGGGGGGGGDGGEGGDCFFCFFFFG>@FFG;FCF8<FGBC@@>F@FFGFFFGFFF?GGG<08FCEEGFAF<DGBGBFFB6FB>FBF:0(.4@:<FG)5?:<<BBFF0=:F62(.(A<A:
@M04650:207:000000000-C238N:1:1101:27344:15686 2:N:0:19
GGACTACTGGGGTTTCTAATCCTGTTCGCTCCCCACGCTTTCGAGCCTCAGCGTCAGTTACAGTCCAGAGAGTCGCCTTCGCCACTGGTGTTCTTCCTAATCTCTACGCATTTCACCGCTACACTAGGAATTCCACTCTCCTCTCCTGCACTCAAGTCCTACAGTTCCCAACGCTTACTACGGTTGAGCCGTAGCCTTTCACTTCTGGCTTGTAAGAACGCCCAAGCACCCGTTCCCCCCCTCAAATCCGGTTAACCCTCGCCACCTCCGTATTACCCCGGCCGCCTGCCCGTCGGTTGCC
+
-8-A@EF9,CEE@@;<C;CF9@CCCC@FFGGCFFEFGGC@FGGFGGE=FAFGEFCE@CEFEF,<CFGFGGGGFF@BFGCFFGGEGFGGFF<,<C=FGFFEG<,=9;C=FBC7EGGGGG66+F@?,4EFE5,AA?;<D8A<E88@DED,41ED8,3D8,73@F?,F9=C,>D++>3AA=,,E++4@@,,4D+@*@CE+;F9+=,+*+2;30C*0+254*19)5((()(/-25(/6582(4**(((2*94>5)(-)2)*.(((,>(9C4(((-4:A))2*-,(-((,(-460(*4(2(-*(.8
@M04650:207:000000000-C238N:1:1101:16711:15740 2:N:0:19
GGACTACTGGGGTTTCTAATCCTGTTTGCTCCCCACGCTTTCGAGCCTCAGCGTCAGTTACAGTCCAGAGAGTCGCCTTCGCCACTGGTGTTCTTCCTAATCTCTACGCATTTCACCGCTACACTAGGAATTCCACTCTCCTCTCCTGCACTCTAGATAACCAGTTTGGAATGCAGCACCCAAGTTGAGCCCGGGTATTTCACATCCCACTTAATCATCCGCCTACGCTCCCTTTACGCCCAGTAAATCCGGATAACGCTAGCCCCCTACGTATTACCGCGGCTGCTTGCACGTAGTTAGC
+
CCCCCGGGGGGGGGGGGGGGGGGGGGGGGGGGGGGGGGGGGGGGGGGGGGGGGGGGGGGGGGGGGGGGGGGGGGGGGGGGGGGGGGGGGGGGFFFGGGFGGFGGGGFGGGGGGGGGGGGGGGGGFGGGGGGGGGGGGGFGGGGFGGGGGGGFGGFGGGGGGGGGGGGGC8EGGGGCG?FGGFFGGGGGGGGGGGDEGGFFF@FFFGFFFFDFEFFGFEF8>CADFFAB=DBFDGFEF>GFD<@FGGC?FFEF<BDEGFFFD;<;F54((48??EBFEG0279>>(44)5F?F?B(.4@4)6
@M04650:207:000000000-C238N:1:1101:23868:15747 2:N:0:19
GGACTACTGGGGTTTCTAATCCTGTTCGCTCCCCACGCTTTCGAGCCTCAGCGTCAGTTACAGTCCAGAGAGTCGCCTTCGCCACTGGTGTTCTTCCTAATCTCTACGCATTTCACCGCTACACTAGGAATTCCACTCTCCCCTCCTGCACTCTAGATTCCCAGTTTGGAATGCAGCACCCAGGTTGAGCCCGGGTATTTCACATCCCACTTAAAAATCCGCCTACGCTCCCTTTACGCCCAGTAAATCCGGACAACGCTCGCCACCTACGTATTACCGCGGCTGCTGGCACGGAGTTAGC
+
CCCCCGGGGGGGGGGGGGGGGGGGGGGGGGGGGGGGGGGGGGGFGGGGGGGGGGGGGGGGGGGGGGGGGGGGGGGGGGGGGGGGGGGGGGGGGGGGGGGGGGGGGGGGGGGGGGFGGGGGGGGGGGGGFFFGGGGGGGGGGGGFGGGGGGGFGGGGGFGGGFGGGGGGGCFGGGGGGGGGGGGGGGGGGGGGGGGGDGGGGFGFFGGFFGGGFGGDFFGGFGD@FF>E2<@>DFFFFFGDG<0=7CEFGFF;;AGDGFF?B6C>DGF2>?,8)38)<??B>FFF><0)8E?G?9;(,A456
@M04650:207:000000000-C238N:1:1101:27532:15806 2:N:0:19
GGACTACCGGGGTATCTAATCCTGTTTGCTCCCCACGCTTTCGTGCCTCAGCGTCAGTTACAGTCCAGAGAGCCGCCTTCGCTACTGGTGTTCCTCCTAATATCTACGCATTTCACCGCTACACTAGGAATTCCACTCTCCTCTCCTGCACTCAAGTCCTACAGTTCCACAAGCTTACTACGGTTGAGCCGTAGCCTTTCACTTCTGGCTTGAAAGACCGCCTACGCCCCCTTTACGCCCAGTAATTCCGGATAACGCTAGCCCCCTACGTATTACCGCGGCTGCTGGCACGTAGTTAGCC
+
CCCCCGGGGGGGGGGGGGGGGGGGGGGGGGGGGGGGGGGGGGGGGGGGGGGFGGGGGGGFGGGGGGGGGGGGCFGGGGGGGGEGGGGGGGGGGGGGGG9CFFGFGGGGGGGGGGGGGGGGDFGGGFGGGGGGGGFGGGDFGGGFEFFGGCFFGGFGGGGGGGGGGGGEE,D@FD?AEFGCDBE8C>DFFGCEEGGGGFGFDFGFFGGFBF>*59C:9=:5=G@25?F)4::93<6>>DEG@(447FEED6)41;72*44018CBDG1<FBF>>GA2F*4(47424::76*,*412(6+6<?
@M04650:207:000000000-C238N:1:1101:22997:15827 2:N:0:19
GGACTACTCGGGTATCTAATCCTGTTTGCTCCCCACGCTTTCGCACTTGAGCGTCAGTATATTCCCAAGGGGCTGCCTTCGCCTTCGGTATTCCTCCACATCTCTACGCATTTCACCGCTACACGTGGAATTCTACCCCTCCCTAAAATACTCTAGCGACCCAGTATGAAATGCTATTCCTAGGTTAAGCCCAGGGCTTTCACATCTCACTTAAGTCACCGCCTGCGTGCCCTTTACGCCCAGTCCTTCCGATTAACGCTTGCACCCTCCGTATTACCGCGGCTGCTGGCACGGAGTTAGC
+
CCCCCGGGGGGGGFGGGGGGGGGGGGGGGGGGGGGGGGGGGGGGEGEFFGGGGGGGGGGGFGGGGGGGGGEDCGGGGGGGGGGGGGGGGFGGGGGGGGGGGGGGGG<FGGGGGGGGGGGGGGGGGGGGGGGGGFGGGGG?CDEBE@FF<EGFF@FGGG8BEGGGGGGGGGGGFFGE7CCC7,@FGGFGGGGGGGGGGGGGGFGFACFFFGGFFGGFFCGGFGB9(;5?@GB@BG;>FDGCC2(/**19CAE;;)89F;@BB63)2236??F::@2AGG6>B104>FB??GFC<(,24FABA
@M04650:207:000000000-C238N:1:1101:24904:15855 2:N:0:19
GGACTACAGGGGTATCTAATCCTGTTTGCTCCCCACGCTTTCGTGCCTCAGCGTCAGTTACAGTCCAGAGAGTCGCCTTCGCCACTGGTGTTCTTCCTAATCTCTACGCATTTCACCGCTACACTAGGAATTCCACTCTCCTCTCCTGCACTCTAGATAACCAGTTTGGAATGCAGCACCCAAGTTGAGCCCGGGTATTTCACATCCCACTTAATCATCCGCCTACGCTCCCTTTACGCCCAGTAAATCCGGATAACGCTCGCCACCTACGTATTACCGCGGCTGCTGGCACGTAGTTAGC
+
CCCCCGGGGGGGGGGGGGGGGGGGGGGGGGGGGGGGGGEGGGGGGGGGFGGGGGGGGGGGGGGGGGGGGGGGGGGGGGGGGGGGGGGGGGGGGFGGGGGGGGGGGGFGGGGGGGGGGGGGDGGGGGGGGFGGGGFGGGGGGGGFGGFGGGGFGGGFGFGGGGGGGGDFCFGGGGGGDGGGGGGFGCGFGGGGDEE7C6FFFFGFFGGFFGGGFGFGFFGGFG24>AAEFGFFDGF=F>GGD1?;FGEEGFA@;>DEFFF(69D>DE::2::7)A7<GGBFBFF>9:2.4C1EB?:B<EDFA
@M04650:207:000000000-C238N:1:1101:27895:15857 2:N:0:19
GGACTATGGGGTTTCTAATCCTGTTTGCTCCCCACGCTTTCGAGCCTCAGCGTCAGTTACAGTCCAGAGAGTCGCCTTCGCCACTGGTGTTCTTCCTAATCTCTACGCATTTCACCGCTACACTAGGAATTCCACTCTCCTCTCCTGCACTCTAGATAACCAGTTTGGAATGCAGCACCCAAGTTGAGCCCGGGTATTTCACATCCCACTTAATCATCCGCCTACGCTCCCTTTACGCCCAGTAAATCCGGATCACGCTCGCCACCTACGTATTACCGCGGCTGCTGCCACGTAGTTAGCC
+
CCCCCGGGGDEGGDFGFFGCFGGGGGGGGGGGGFGGEGGGGE,;CGGGGGGGGGGEGGGGFCFFFCE9EFEGEGDGGEGGEFGGGGEFGGGGGGGGGGGGGGFGGGFDFGGGGGGGGEEDGEFCAFGGGGGG9FFGGGGGGGD6DFEDEFGFGFDFEGGDGGGGGGGEFGGGGFFGGGGGFEGGGFDGDGGC?CEEFGDGDFEFF?9?CG7CEGGGFFGGBDFDBE2?@DBBB?FCADEGG;5C:759738;0);=*68(((9?DDB??6222C<40947160((.4)(+.*41:19+)6:
@M04650:207:000000000-C238N:1:1101:6890:15864 2:N:0:19
GGACTACTGGGGTTTCTAATCCTGTTTGCTCCCCACGCTTTCGAGCCTCAGCGTCAGTTACAGTCCAGAGAGTCGCCTTCGCCACTGGTGTTCTTCCTAATCTCTACGCATTTCACCGCTACACTAGGAATTCCACTCTCCTCTCCTGCACTCTAGATAACCAGTTTGGAATGCAGCACCCAAGTTGAGCCCGGGTATTTCACATCCCACTTAATCATCCGCCTACGCTCCCTTTACGCCCAGTAAATCCGGATAACGCTCGCCACCTACGTATTACCGCGGCTGCTGGCACGTAGTTAGC
+
CCCCCGGGGFGGGGGGGGGGGGGGGGGGGGGGGGGGGGGGGGGCGGGGDFGFGGGGGGGGGGGGGGGGGGDGGGGGGGGGGGGGGGGGGGGEGGFG9F?FGCFCDFFGGGGGGGGGGGGGGGGGFCEFGGGGGGCGGFGGGFFBFFG8AFGFGGEAAD9,@D?DDFGF6D,@FFG8FFGEGC6@FGF8FGGGGG+1*9;E@69?ADGFEGF@EGGGFEGG279>A92;=DBFFGFFFFGG7;2;DG<<CAFB0><9F;>7;(C(1;<<>>???GF2EG?969739B?22=1A0:<BFG<4<
@M04650:207:000000000-C238N:1:1101:24525:15911 2:N:0:19
GGACTACTGGGGTATCTAATCCTGTTTGCTCCCCACGCTTTCGAGCCTCAGCGTCAGTTACAGTCCAGAGAGTCGCCTTCGCCACTGGTGTTCTTCCTAATCTCTACGCATTTCACCGCTACACTAGGAATTCCACTCTCCTCTCCTGCACTCTAGATAACCAGTTTGGAATGCAGCACCCAAGTTGAGCCCGGGTATTTCACATCCCACTTAATCATCCGCCTACGCTCCCTTTACGCCCAGTAAATCCGGATAACGCTCGCCACCTACGTATTACCGCGGCTGCTGGCACGTAGTTAGC
+
CCCCCGGGGGGGGGGGGGGGGGGGGGGGGGGGGGGGGGGGGGGGGGGGGFGGGGGGGGGGGGGGGGGGGGGFGGGGGGGGGGGGGGGGGGGGGGGGGGGGGGGGGGGGGGGGGGGGGGGGGGGGGGGGGGGGGGGGGGGGGGC9FGGGGFGFFF>DCF;EGGGGGGGGGFGGGGGGGGGGGGGGGGGFGGGGGG6+?DGGGFGFAGGFFGGGFGGGFFFGFGFD9ADF@GFF2:A=F?GGGFFFCCEEGFFFFFGFFFB639DFDGB7(418>A727C?FFFB03:??BG?G6:(.,9)6.
@M04650:207:000000000-C238N:1:1101:9214:15922 2:N:0:19
GGACTACTGGGGTTTCTAATCCTGTTTGCTCCCCACGCTTTCGAGCCTCAGCGTCAGTTACAGTCCAGAGAGTCGCCTTCGCCACTGGTGTTCTTCCTAATCTCTACGCATTTCACCGCTACACTAGGAATTCCACTCTCCTCTCCTGCACTCTAGATAACCAGTTTGGAATGCAGCACCCAAGTTGAGCCCGGGTATTTCACATCCCACTTAATCATCCGCCTACGCTCCCTTTACGCCCAGTAAATCCGGATAACGCTCGCCCCCTACGTATTACCGCGGCTGCTGGCACGTAGTTAGC
+
CCCCCFGGGGGGGGGGGGGGFFGGGGGGGGGGGGGGGGGGGGGGGGGGGGGGGGDFGGEFAAGGGDFGGGGGGG@@FEEGGGGGGGGGGGFGGGGEDGGGG9FFFGFF+@FGGGGGGDGG@CGGGFFEGGFFF,@FGGCAFDG?DFCF8,EDGFGGG8DBDF8DDCE,BEFGGAFFF?DDE?EGFA,EFDGGDGDEGGGGGFC9;?FFCFFGFGG7BEDCAG9@FAAE25=2>,;>F?EC717EFGFCGAD>?E:<F00;D(),*/(441::<C?>+:29(-(-(4?0(::<6::32?<<:
@M04650:207:000000000-C238N:1:1101:13152:15958 2:N:0:19
GGACTACCCGGGTTTCTAATCCTGTTTGCTCCCCACGCTTTCGAGCCTCAGCGTCAGTTACAGTCCAGAGAGTCGCCTTCGCCACTGGTGTTCTTCCTAATCTCTACGCATTTCACCGCTACACTAGGAATTCCACTCTCCTCTCCTGCACTCTAGATAACCAGTTTGGAATGCAGCACCCAAGTTGAGCCCGGGTATTTCACATCCCACTTAATCATCCGCCTACGCTCCCTTTACGCCCAGTAAATCCGGATAACGCTCGCCACCTACGTATTACCGCGGCTGCTGGCCCGTAGTTAGC
+
CCCCCGGGGGGGGGGFFGGFGFGGGGCGEFFGGGFGGGGGGGGGGGGDFGFGGGG@FGGGGGGDFGGGGGGGGFGGGGGGGGGGGGGGGGGGGCGGGGGGEGGGGGFCEGGCEFFGGGGDDDG8FFGFGGGGGGE<FGGFGGGDD@DG8DFDFGGDFDFCGGGGGFCDECFEFGFGGGGGG@FFBFCAECGFGCG99FFD9;;BFFDFFGCFC>F++2=8@CA=@F=B>D>DB?44A=@GGFDFFGFFGFEF<37;G071/7C>GGFF>02139:BF>39B91((1:FB50*,-(-4@<>6
@M04650:207:000000000-C238N:1:1101:15629:15970 2:N:0:19
GGACTACCAGGGTTTCTAATCCTGTTTGCTCCCCACGCTTTCGAGCCTCAGCGTCAGTTACAGACCAGAAAGTCGCCTTCGCCACTGGTGTTCCTCCATATCTCTACGCATTTCACCGCTACACATGGAATTCCACTTTCCTCTTCTGCACTCAAGTCTCCCAGTTTCCAATGACCCTCCACGGTTGAGCCGTGGGCTTTCACATCAGACTTAAGAAACCACCTGCGCGCGCTTTACGCCCAATAATTCCGGATAACGCTTGCCACCTACGTATTACCGCGGCTGCTGGCACGTAGTTAGC
+
CCCC<FFGGGGGGGGGGGGGGGGGGGGGGGGGGGGGGGGGGGGGGGGGGGGGGGGGGGGGGGGGGGGGGGGGGGGGGGGGGGGGGGGGGGGGGGGGGGGGGGGGGGGGGGGGGGGGGGGGGGGGGGGGFFGGGGGGGGGGGGGFGGGGGGFBFGGGGGGGGGGGFGGGCFGGGGGGGGGGGGGGGGGGGGGGGGGGGGGGGFGFFGGFFGGGFGGGFDGFDGFFFFBFFGFFFEFEFFGGGFFFGGFEG6AFFBDFG09B?:GFGGFB07::?G>FFG<>>>>B((48:E0C?(((-3)56
@M04650:207:000000000-C238N:1:1101:22522:15995 2:N:0:19
GGACTACCGGGGTATCTAATCCTGTTTGCTCCCCACGCTTTCGCACCTGAGCGTCAGTCTTTGTCCAGGGGGCCGCCTTCGCCACCGGTATTCCTCCACATCTCTACGCATTTCACCGCTACACCAGGAATTCCAGTCTCCCCTACAGCACTCAAGTCTGCCCGTATCGCCTGCACGCCCACAGTTAAGCTGCGGGATTTCACAAACGACGCGACAAACCGCCTACGAACTCTTTACGCCCAGTAATTCCGGACAACGCTCGCACCCTAAGTATTACCGCGGCTGCTGGCACGTAGTTAGC
+
CCCCCGGGGDGGGGGGGGGGGGGGGGGGGGGGGGGGGGGGGGGGGGGGFGGGGGGGEGGGGGGGGGGGGGGGGGGGGGGGGGGGGGGGGGGGGGGGGGGGGGGGGGGGGGGGGGGGGGGGGGGGGGGGGGGGGGGGGGFGGGGFGGGGGGGFGGGGGGGGGGGGGGEFGGGGGGGGGGCEGGGGFC?FDGFDDGGGGGGFGFGFFGGF@DGGBGGCBBGGBGF:BF<5<D6AAG?A=1ECG:??FGFAGFF>4:DFG>>(463;GGF0((5)-36<G7,--79(--).:EFGB?(349:A:
@M04650:207:000000000-C238N:1:1101:12619:15998 2:N:0:19
GGACTACACGGGTTTCTAATCCTGTTTGCTCCCCACGCTTTCGAGCCTCAGCGTCAGTTACAGACCAGAAAGTCGCCTTCGCCACTGGTGTTCCTCCATATATCTACGCATTTCACCGCTACACATGGAATTCCACTTTCCTCTTCTGCACTCAAGTGACCCAGTTTCCAATGACCCTCCACGGTTAAGCCGTGGGCTTTCACATCAGACTTAAGTCACCGCCTGCGCTCCCTTTACGCCCAATAAATCCGGACAACGCTTGCCACCTACGTATTACCGCGGCTGCTGGCACGTAGTTAGC
+
CCCCCGGGGGGGGGGGGGGGGGGGGGGGGGGGGGGGGGGGGGGGGGGGGGGGGGGGGGGGGGGGGGGGGGGGGGGGGGGGGGGGGGGFFGGGGGGGGGGGGGGGGGGGGGGGGGGGGGGGGGGGGGGGGGGGGGGGGGGGGGGFGGGGGGGFGGGGGGGGGGGCDFFGGGFCFGGGGGGGF@>CFFCF7EGDGEC5FCFFGFGCAGGFFGGG*=8DFFGGFGFFBA@FFGFFB,A48:EFFF0,2>CEFFEF6>D@C>BF?FGFDF6<FF0(3<:BGG099;BFF0.3(:<F<6704EA<6
@M04650:207:000000000-C238N:1:1101:16866:16043 2:N:0:19
GGACTACACGGGTATCTAATCCTGTTTGCTCCCCACGCTTTCGAGCCTCAGCGTCAGTTACAGTCCAGAGAGTCGCCTTCGCCACTGGTGTTCTTCCTAATCTCTACGCATTTCACCGCTACACTAGGAATTCCACTCTCCTCTCCTGCACTCTAGATAACCAGTTTGGAATGCAGCACCCAAGTTGAGCCCGGGTATTTCACATCCCACTTAATCATCCGCCTACGCTCCCTTTACGCCCAGTAAATCCGGATAACGCTCGCCACCTACGTATTACCCCGGCTGCTGGCACGTAGTTAGC
+
CCCCCGGGGGGGGGGGGGGGGGGGGGGGGGGGGGGGGGGGGGGFGGGGGGGGGGGGGGGGGGGGGGGGGGGGGGGGGGGGGGGGGGGGGGGGGGGGGGGGGGGGGGGGGGGGGGGGGGGGGGGGGGGGGGGGGGGGGGGGGGGFGGGGGGGFGGGGEEGCFGGGGGGGDGGGGGGGGGGGGGGGFGFGGGGGCGGEGGGGGFGFFGGAEGGGFGGGFFGGFGFFFFFF?DBBDFFEF@EEGFFFGG3CGFF91AD<CDF;33C>5C::?>01)C04C7(-4601>()5(/(33:034AA)6
@M04650:207:000000000-C238N:1:1101:14247:16079 2:N:0:19
GGACTACAGGGGTATCTAATCCTGTTCGCTCCCCACGCTTTCGAGCCTCAGCGTCAGTTACAGTCCAGAGAGTCGCCTTCGCCACTGGTGTTCTTCCTAATCTCTACGCATTTCACCGCTACACTAGGAATTCCACTCTCCTCTCCTGCACTCTAGATACTCAGTTTGGAATGCAGTACTCGGGTTGAGCCCAAGTATTTCACATCCCACTTAAGTATCCGCCTACGCTCCCTTTACGCCCAATAAATCCGGATAACGATCGCCACCTACTGATTACCGCGGATGCTGGCACGTAGTTTGC
+
CCCCCCFD<EFCFGGGGGGGGFGFFCF>@CCF<CCFGGGGGGG@FFGDFEFDFEGEGGGGGGGGFGGG<FDFEFGCEEGGGEF7FGGGGFFGD9EGFFGGFGG9EGFFGEGGFFFFGGGDEGGFFGFFFDGFDEFFADDEDDC7DFG8,@>+,,3D9@@E,>DDFGEDEFFA?>DCEDA3=3@EB:6DFGF99?E9?+FFCFGF6***0*978C7CBADE9*))-*:5)8>93C68CDG7FD13CD))39)(/):)*,,/3,>63810.()).9))+:(-((((-(.502(<160(,+)..
@M04650:207:000000000-C238N:1:1101:24126:16124 2:N:0:19
GGACTACACGGGTATCTAATCCTGTTCGCTCCCCACGCTTTCGAGCCTCAGCGTCAGTTACAGTCCAGAGAGTCGCCTTCGCCACTGGTGTTCTTCCTAATCTCTACGCATTTCACCGCTACACTAGGAATTCCACTCTCCCCTCCTGCACTCTAGATAACCAGTTTGGAATGCAGCACCCAAGTTGAGCCCGGGTATTTCACATCCCACTTAATCATCCGCCTACGCTCCCTTTACGCCCAGTAAATCCGGATAACGCTCGCCACCTACGTATTACCGCGGCTGCTGGCACGTAGTTAGC
+
CCCCCGGGGGGGGGGGGGGGGGGGEGDFGGGGGGGGGGGGGGGGGGGGGGGGGGGGGGGGGGGGGGGGCFGGGGGGGGGGGGGGGGGGGGGGGGGGGCFGGGGGGGGGGGGGGGGGGGG6EFGGGFGGGGGGGGGGDFCFFDGFCEGGFGGFG9EGCDGGGGGGGCGCEFGGGGGGGGGFGFDFGCAEGG?CEGGGGDGFFFGFFGGFEGGGF8@DFEGGFG>=DA65>DFDFGFFFFGGGF?EG76?GFFF<>DEGF;,39G65C:?272:3@?BGGFFFFF936>F>5:FF<133<:)<
@M04650:207:000000000-C238N:1:1101:14235:16129 2:N:0:19
GGACTACTCGGGTTTCTAATCCTGTTTGCTCCCCACGCTTTCGAGCCTCAGCGTCAGTTACAGTCCAGAGAGTCGCCTTCGCCACTGGTGTTCTTCCTAATCTCTACGCATTTCACCGCTACACTAGGAATTCCACTCTCCTCTCCTGCACTCTAGACTTCCAGTTTGGAATGCAGCCCCCAGGTTGAGCCTGAGTATTTCACATCCCACTTAATCATCCGCCTACGCTCCCTTTACGCCCAGTAAATCCGGATAACGCTCGCCACCTACGTATTACCGCGGCTGCTGGCACGTAGTTAGC
+
<CCCCGGGGGGGGGGGGGGGGGGGGGGGGGGGGGGGGGGGGGGGGGGGGGGGGGGGGGGGGGGGGGGGGFFGD9FGGGGGGGGGDFGGGGGGGFEGGGGGGGGGGGGGGGGFGGGGGGGGGGGGGGFFGGGGGCGGGGGGG?GFGGFCGGGFFAEGFFGG8FFGGGGFE8DDDGG8EDEGGGEFFFG6FGGC?FC,=CFFGFG7AFDFBF>DEG7CFEGGFDAF=FFFAGBDDGFFFFGGGFBEGF37CFA96BDEGFF;DBC9CEF::86??G7>G73490>99?F?7=?G(8((4<<9A
@M04650:207:000000000-C238N:1:1101:7904:16132 2:N:0:19
GGACTACAGGGGTTTCTAATCCTGTTCGCTCCCCACGCTTTCGAGCCTCAGCGTCAGTTACAGTCCAGAGAGTCGCCTTCGCCACTGGTGTTCTTCCTAATCTCTACGCATTTCACCGCTACACTAGGAATTCCACTCTCCCCTCCTGCACTCTAGATTCCCAGTTTGGAATGCAGCACCCAGGTTGAGCCCGGGTATTTCACATCCCACTTAATCATCCGCCTACGCTCCCTTTACGCCCAGTACATCCGGATAACGCTCGCCACCTACGTCTTACCGCGGCTGCTGGCACGTAGTTAGC
+
CCCCCGGGGGDGGGGGGGEGGGGFGGGGGGGGGGGGGGGGGGGGGGGGGGGGGGGGGGGGGGGGGGGGFGGGFGEGGEGGGGGGGGGGGGGGGGGGGGGGGGGGGGGGGGGGGGFGFGGGGGGGGFGGF<FGGGDGGGFGGCEFGGFFGGGFGGAF,,@DDCGGGGG9+@CF6FE88?FFG7?FFGDFFGGGDGE@7CFFF+EFFGFFFGGGF@:>CEGG);2@@FD:@GFFFGFCF?GGF;;EG+9<FFE04>3>FF><<>D6*:<?22(31;?<FGFB>>FB;:::(:2C(43(,A<<<
@M04650:207:000000000-C238N:1:1101:26876:16133 2:N:0:19
GGACTACCAGGGTTTCTAATCCTGTTTGCTCCCCACGCTTTCGCACCTGAGCGTCAGTCTTTGTCCAGGGGGCCGCCTTCGCCACCGGTATTCCTCCACATCTCTACGCATTTCACCGCTACACATGGAATTCTACACCCCTCTACAAGACTCTAGCTGACCAGTCTTAGATGCCATTCCCAGGTTAAGCCCGGGGATTTCACATCTAACTTAATCAACCGCCTGCGTGCGCTTTACGCCCAGTAATTCCGATTAACGCTTGCACCCTCCGTATTACCGCGGCTGCTGGCACGGAGTTAGC
+
CCCCCGGGGGGGGGFGGGGGFFGGGGGGGGFFGGGGGGCFFGGCFEDGGGGGGGEGGFGFCGGGGGGGGGGF7CFEDGGGGGGEGGGGGGGCDFGGGGGGFFFFGGGGFGGGEDAFDECD=@@FFGGGGGGGGDDG,@FFEFCDC>ED,=@D=CFGFGGGEFCFFDGGGGDCGG,EADCEEGFCGGFFFFGC>CCEGGDFFAEFFGFFEF7C=BB@A:GDBC6(:A;EDG60;A><F0::E8::CG9AC?F:(55<:39?B0C?9E62:?93<F?A@F?B096096704:(+-,038F<9.
@M04650:207:000000000-C238N:1:1101:18092:16135 2:N:0:19
GGACTACCGGGGTATCTAATCCTGTTTGCTCCCCACGCTTTCGAGCCTCAGCGTCAGTTACAGTCCAGAGAGTCGCCTTCGCCACTGGTGTTCTTCCTAATCTCTACGCATTTCACCGCTACACTAGGAATTCCACTCTCCTCTCCTGCACTCTAGATAACCAGTTTGGAATGCAGCACCCAAGTTGAGCCCGGGTATTTCACATCCCACTTAATCATCCGCCTACGCTCCCTTTACGCCCAGTAAATCCGGATAACGCTCGCCACCTACGTATTACCGCGGCTGCTGGCACGTAGTTAGC
+
CCCCCGGGGGGGGGGGGGGGGGGGGGGGGGGGGGGGGGGGGGGGGGGGGGGGGGGGGGGGGGGFGGGGGGGGGGGGGGGGGGGGE?FGGGGGGGGGGGGGGGGGFGFGGG:FFGGGGGGGGGGGGGGGGGGGGGGGCGGGGGGFGGGGGGGFGFFFFFGFGGGGFDFGGFFGGGGGGGGGGGGGFFFCGGGGGGGGDFG:CCGFFGGAE4FGFF7CFFGGFGFF98@?@GFFFGFEFFGEED?@GGEFGFFF@DGFGF6(((16DCBBFFFFFGFBFFF>>7>9BBBF?GFFB??6:G44<
@M04650:207:000000000-C238N:1:1101:27145:16144 2:N:0:19
GGACTACTCGGGTTTCTAATCCTGTTTGCTCCCCACGCTTTCGAGCCTCAGCGTCAGTTACAGTCCAGAGAGTCGCCTTCGCCACTGGTGTTCTTCCTAATCTCTACGCATTTCACCGCTACACTAGGAATTCCACTCTCCCCTCCTGCACTCTAGATTCCCAGTTTGGAATGCAGCACCCAGGTTGAGCCCGGGTATTTCACATCCCACTTAATCATCCGCCTACGCTCCCTTTACGCCCAGTAAATCCGGATAACGCTCGCCACCTACGTATTACCGCGGCTGCTGGCACGTAGTTAGC
+
CCCCCGGGGGGGGGGGGGGGGGGGGGGGGGGGGGGGGGGGGGGGGGGGGGGGGGGGGGGGGGGGGGGGGGGGGGGGGGGGGGGGGGGGGGGGGGGGGGGGGGGGGGGGGGGFGGGGGGGGGGGGGGGGGGGGGGGGGGGGGGGFGGGGGGGFGGGAFGGGGGGFGGGGG@DGGGGGGGGGGGGGGGGGGGGGGGGGGGGGGFGFFGGFFGGGFGGGFFFGFFFFFFDFDGFDFGFFF@GGGFFFGGCFFFA2;EGFF@B@FBD(7EF00>BF2@?BFFBFF>FFF??:7=3<(38:BG24:
@M04650:207:000000000-C238N:1:1101:16226:16156 2:N:0:19
GGACTACCGGGGTATCTAATCCTGTTTGCTCCCCACGCTTTCGAGCCTCAGCGTCAGTTACAGTCCAGAGAGTCGCCTTCGCCACTGGTGTTCTTCCTAATCTCTACGCATTTCACCGCTACACTAGGAATTCCACTCTCCCCTCCTGCACTCTAGATTCCCAGTTTGGAATGCAGCACCCAGGTTGAGCCCGGGTATTTCACATCCCACTTAAAAATCCGCCTACGCTCCCTTTACGCCCAGTAAATCCGGACAACGCTCGCCACCTACGTATTACCGCGGTTGCTGGCACGTAGTTAGC
+
CCCCCGFGGGGGGEGFFGGGGGGGGGECFFGGGGGGGGGGGGG?F@FGGGGGGGGGGFFGGGGGFGGGGGGGGFGDGGGGGGEGGGGGGGGGGFFGGGGGGGGGGGGGGGGGFCGGGGGGGGGFGGGGFGGGGGGFGFGGGGCDEEGGGFFFGFGG,==DGGGGGGGGGFGGDFGG,01@CBEGGGGGGFFC@>EGGGGGGFGFAFDFFCCD=FGGFFGF=F@@FA>F?45;DGFFFFD<EDF;D7<?CFF;;>9:C9(3:6GFGGB::>:7?GF<+:,-4-((-1))5C096:3:<F>9<
@M04650:207:000000000-C238N:1:1101:17487:16207 2:N:0:19
GGACTACTAGGGTTTCTAATCCTGTTCGCTCCCCACGCTTTCGAGCCTCAGCGTCAGTTACAGTCCAGAGAGTCGCCTTCGCCACTGGTGTTCTTCCTAATCTCTACGCATTTCACCGCTACACTAGGAATTCCACTCTCCCCTCCTGCACTCTAGATTCCCAGTTTGGAATGCAGCACCCAGGTTGAGCCCGGGTATTTCACATCCCACTTAAAAATCCGCCTACGCTCCCTTTACGCCCAGTAAATCCGGACAACGCTCGCCACCTACGTATTACCGCGGCTGCTGGCACGTAGTTAGC
+
CCCCCGGGGGGGGGGGGGGGGGGGGGGGGGGGGGGGGGGGGGGGGGGGGFGGGGGGGGGGGDFGGGGGGGGGGGGGGGGGGGC@F<FGGGGGGGGGGGGGGGGGGGEGGGGGGGGGGGGGGGGGGGGGFGGFGGFGGGGGG?EFGGGGGGGFGGGGFC=FGGFGGGGGCFGGGGGGGGGGGGG8F=DFGGGGGGGG5*DFGFGFA>FFEGGF4CGGFFGG5C9>@FF>=DFB9FF=FFGGGF0@GF));AF@<BG;F9B6:;GFGG<?(813?GF2FG?FFFF>>:::0E?G:?B??G>2A
@M04650:207:000000000-C238N:1:1101:9414:16254 2:N:0:19
GGACTACAAGGGTTTCTAATCCTGTTTGCTCCCCACGCTTTCGCACCTGAGCGTCAGTCTTTGTCCAGGGGGCCGCCTTCGCCACCGGTATTCCTCCACATCTCTACGCATTTCACCGCTACACATGGAATTCTACCCCCCTCTACAAGACTCTAGCTGACCAGTCTTAGATGCCATTCCCAGGTTAAGCCCGGGGATTTCACATCTAACTTAATCAACCGCCTGCGTGCGCTTTACGCCCAGTAATTCCGATTAACGCTTGCACCCTCCGTATTACCGCGGCTGCTGGCACGGAGTTAGC
+
CCCCCGGGGGGGGGEFFGGGGGGGGGFFFGDFGGGDDF,@FGG7@CCFGGDFGEE@CC<FGGGGEFGFCGEDGGGGGGGGEEFFGGGE>C=EF<EBGGGGEFFFFGCFFGFGGFEFFGGGDCFFFGGGG<AFGGGF,,=FGGGBGGDDFFG+:;EFCEFFGFF?F,<D9FFGGGECEGGGGGCCFE9A9D:CEGGGDGGDGCBC=8489;@DE77@A<GC9<1;;)6;8<;>>DFFF:EE/16>GFAAFFFF0)9>D69(4?CBGC:?014??C4>+?6>B9923(477EBF:(37:;4<)
@M04650:207:000000000-C238N:1:1101:16582:16267 2:N:0:19
GGACTACTCGGGTTTCTAATCCTGTTCGCTCCCCACGCTTTCGAGCCTCAGCGTCAGTTACAGTCCAGAGAGTCGCCTTCGCCACTGGTGTTCTTCCTAATCTCTACGCATTTCACCGCTACACTAGGAATTCCACTCTCCTCTCCTGCACTCTAGACTTCCAGTTTGGAATGCAGCCCCCAGGTTGAGCCTGAGTATTTCACATCCCACTTAAAAATCCGCCTACGCTCCCTTTACGCCCAATAAATCCGGATAACGCTCGCCACCTACGTATTACCGCGGCTGCTGGCACGTAGTTAGC
+
CCCCCGGGGGGGGGGGGGGGGGGGGGGGGGGGGGGGGGGGGGGGGGGGGGGGGGGGGFGGGGGFGGGGGGGGGGGGGGGGGGGGGGGGGGGGGGGGGGGGGGGGGGGGGGGGGGGGGGGGGCGGGGGGGGGGGGGGGGGGGGGFGGGGGGGFGGGGGGGGGGGGGGGGGGGFGGGGGGGGGGGGFGGGGGGGGGGGGGGGGFGFFGGFFGGGEGGGFFGGFGFFFFFFFGFFFFFFFFDEFD;@FDEFGFFFFFGF*:6171C9DEFF::14<F?AGGBF>BFFF<:B?70<:::0,<):6
@M04650:207:000000000-C238N:1:1101:12904:16271 2:N:0:19
GGACTACCGGGGTTTCTAATCCTGTTTGCTCCCCACGCTTTCGAGCCTCAGCGTCAGTTACAGACCAGAGAGCCGCCTTCGCCACTGGTGTTCCTCCATATATCTACGCATTTCACCGCTACACATGGAATTCCACTCTCCTCTTCTGCACTCAAGTCTCCCAGTTTCCAATGACCCTCCCCGGTTGAGCCGGGGGCTTTCACATCAGACTTAAGAAACCGCCTGCGCTCGCTTTACGCCCAATAAATCCGGACAACGCTTGCCACCTACGTATTACCGCGGCTGCTGGCACGTAGTTAGC
+
CCCCCGGGGGGGGGGGGGGGGGGGGGGGGGGGGGGGGGGGGGGGGGGGGGGGGGGGGGGGGGGGGGGGGGGGGGGGGGGGGGGGGGGFGGGGGGGGGGGGGGGGGGGGGGGGGGGGGGGGGGGGGGGGEBFBFGGGGGGGGGGFGGGFGGGFGGGGGGGGGGGF:DEFGGGGFGGGGGFGGGGGGGCFGGGGGGGGGGG6DFGFFGGF@FGCCFFGFFGFBGFFFFFFFGFF0=FFF?CEG?:<GGFFGFEBBFGFF>9:<?GFGGF<7:6:BF>BFG?>;>F>FFFB2C?G?(4:6<:9:
@M04650:207:000000000-C238N:1:1101:3258:16332 2:N:0:19
GGACTACCCGGGTATCTAATCCTGTTCGCTCCCCACGCTTTCGAGCCTCAGCGTCAGTTACAGACCAGAGAGCCGCCTTCGCCACTGGTGTTCCTCCATATATCTACGCATTTCACCGCTACACATGGAATTCCACTTTCCTCTTCTGCACTCAAGTCTCCCAGTTTCCAATGACCCTCCACGGTTGAGCCGTGGGCTTTCCCATCAGACTGAAGAAACCACCTGCGCGCGCTTTACGCCCAATAATTCCGGATAACGCCCGCCACCTACGGCTTACCGCGGCTGCTGGCCAGTAGTTAGC
+
CCCCCGGGGGGGGGDGAFGDFGGGGGGGGDGGGGGGGGEEFGFGGGCFGFGFGGGGGCGGGGGGFDFGGGGGGGFGC@ECFGGGGCGGGEFGGGCEGGGGGGFGFE9FC:FG,FFGDGGGGEGGGGGGGGEGGGGGGGGFGGGB9CEGDGGDGGGGAFF9D=EF@9:DFGCGGGGGGFF>7DEGGDEFFGGGCGCGGF:EC+6AFGGF:GG*4*?DABGF=C@(()(2(21(,:;)@<E@C?67F7)):@F96)>A*4706>DFG5??>>(((24>?C4,(7>(4:72:C1+44.5.+6>9
@M04650:207:000000000-C238N:1:1101:14676:16362 2:N:0:19
GGACTACCGGGGTTTCTAATCCTGTTTGCTCCCCACGCTTTCGAGCCTCAGCGTCAGTTACAGTCCAGAGAGTCGCCTTCGCCACTGGTGTTCTTCCTAATCTCTACGCATTTCACCGCTACACTAGGAATTCCACTCTCCCCTCCTGCACTCTAGATTCCCAGTTTGGAATGCAGCACCCAGGTTGAGCCCGGGTATTTCACATCCCACTTAAAAATCCGCCTACGCTCCCTTTACGCCCAGTAAATCCGGACAACACTCGCCACCTACGTATTACCGCGGCTGCTGGCACGGAGTTAGC
+
CCCCCGGGGGGGGGGGGGGGGGGGGGGGGGGGGGGGGGGGGGGGGGGGGGFGGGGGGGGGGGGGGGGGGGGGFGGGGGGGGGGGGGGGGGGGG9DGGGGGGGGGGGGGGGGGGGGGGGGGGGGGGGGDEFFFGFFGGGCEGGGFGGGGGGGFGGGFGF;EG@8DGGF;E@GGGGGGGGGF>FGGGGGGGGGGG5C;>FGGGFGFFDGFEGGGFDGGFFGFFFDFDFFDFGFFFGAEA?DEGDFF7FEFGFF92)>?G(4<7(>;*;4:B>03<C7:FD(2(4>0(43,8E0C6(-(4C5A4
@M04650:207:000000000-C238N:1:1101:8646:16397 2:N:0:19
GGACTACCGGGGTTTCTAATCCTGTTTGCTCCCCACGCTTTCGAGCCTCAGCGTCAGTTACAGTCCAGAGAGTCGCCTTCGCCACTGGTGTTCTTCCTAATCTCTACGCATTTCACCGCTACACTAGGAATTCCACTCTCCTCTCCTGCACTCTAGATAACCAGTTTGGAATGCAGTACTCGGGTTGAGCCCAAGTATTTCACATCCCACTTAAGTATCCGCCTACGCTCCCTTTACGCCCAATAAATCCGGATAACGCTCGCCACCTACGTATTACCGCGGCTGCTGGCACGTAGTTAGC
+
CCCCCGGGGGGGGGGGGGGGGGGGGGGGCFGGGGGGGGGGGGGGGGGGDFGGGGGGGGGGFGGGGGGGGGGGGFGGGGGGGGGGGGGGGGGGGGCEGGGGGGGGGGFGGGGGGGGGGGGGGGGFFGGCGGGGGGFGADFCGGGFGGGGGGGFGGGGGGGCF<?EFGGGGCGFGGGGGGGGGGGGGGGFGGGGGGGCGGGF+BFF>;FFCGGFEFFFFAGC=F=D9?26(C@DFG64=>ECC<((;C<?F653;:DFF;>@;BGFGGF7:??:<F:2E*(391671().3*(<6,(43+)64
@M04650:207:000000000-C238N:1:1101:15148:16421 2:N:0:19
GGACTACACGGGTATCTAATCCTGTTTGCTCCCCACGCTTTCGAGCCTCAGCGTCAGTTACAGTCCAGAGAGTCGCCTTCGCCACTGGTGTTCTTCCTAATCTCTACGCATTTCACCGCTACACTAGGAATTCCACTCTCCTCTCCTGCACTCTAGATAACCAGTTTGGAATGCAGCACCCAAGTTGAGCCCGGGTATTTCACATCCCACTTAATCATCCGCCTACGCTCCCTTTACGCCCAGTAAATCCGGATAACGCTCGCCACCTACGTATTACCGCGGCTGCTGGCACGTAGTTAGC
+
CCCCCGGGGGGGGGGGGGGGGGGGGGGGGGGGGGGGGGGGGGGGGGGGGGGGGGGGGGGGGGGGGGGGGGGGGGGGGGGGGGGGGGGGGGGGGGGGGGGGGGGGGGGGGGGGGGGGGGGGGGGGGGGGGGGGGGGGGGGGGGGFGGGGGGGFGGDFEAFGGCGGGGGFEEGGFCFGGCEDEGFFFGFDGGGGGDE>CG9CFFGF6AFFEF5DCGGGFFGGFGFFFFFFFD@FFGF6B=ECE7;;CGFFGF>;()*/>4117(9(18<BFFFF2CBFGGB>;6>>9?:??C<G??(.(<>46
@M04650:207:000000000-C238N:1:1101:28305:16421 2:N:0:19
GGACTACAGGGGTATCTAATCCTGTTTGCTCCCCACGCTTTCGAGCCTCAGCGTCAGTTACAGTCCAGAGAGTCGCCTTCGCCACTGGTGTTCTTCCTAATCTCTACGCATTTCACCGCTACACGAGGAATTCCACTCTCCTCTCCTGCACTCTAGATAACCAGTTTGGAATGCAGCACCCAAGTTGAGCCCGGGTATTTCACATCTAACTTAATCAACCGCCTGCGTGCCCTTTACGCCCAGTCATTCCGATTAACGCTTGCACCCTCCGTATTACCGCGGCTGCTGGCACGGAGTTAGC
+
CCCCCGGGGGGGGGGGGGGGGGGGGGGGGGGGGGGGGGEGGGGFGGDFGGGGGGGGGGGGFGFFF8FGGGGGFGGG@FGFGGFGGCGGGGGGGGFGGGFGGGGGGGGGGEGGGGGGGGGDGGGG7>BGG8<FFGFCFGGFFFGFGGGDGGGFG@EGBC;EDFGG?EFFCC>FDF898DFFE+DCGGGCGGF?+@EC53=F@AAF+;2;>FGG@G79CECDBD@@FF9?@G5=BGFC+:CEGF0@FG<9;CF(33*773>?6?G?CGF2(,7:<F?<G=4490091:7?0*(33660:?>A4
@M04650:207:000000000-C238N:1:1101:15177:16464 2:N:0:19
GGACTACAGGGGTATCTAATCCTGTTTGCTCCCCACGCTTTCGCGCCTCAGTGTCAGTTACAGACCAGATAGTCGCCTTCGCCACTGGTGTTCCTCCAAATCTCTACGCATTTCACCGCTACACTTGGAATTCCACTATCCTCTTCTGCACTCAAGTCTCCCAGTTTCCAATGACCCTCCACGGTTGAGCCGTGGGCTTTCACATCAGACTTAAGAAACCACCTGCGCGCGCTTTCCGCCAAATAATTCCGGACAACGCTTGCCACCTACGTATTACCCCGGCTGCTGGCACGTAGTTAGC
+
CCCCCCCFGGGGGEG9FFCFEDGGGGGGGFGGGGGGGGGGGGGGGEFFGGFFGGGGGFFFGGG9F7FGGDGAFGGGGGGFEEFGEFFGFGGGGGGGGGGGGGGGFFEFCCECCGFFFDECEF9FFDGDFGGGGFDGGEDFGDGFFFFGGFGFGGG9@E9DFGGFADFFC9=DDFA?FGCGFDE7FGGC,>@CCEG+0CG68BGFFCDF5DFGE7@C>:E>9F=5)3/?>4(.:E>)+,BF73377C?CGAF00>GFG((-(4D0*<:77?FF??42E7(((43961840C2C:67(4CA2.
@M04650:207:000000000-C238N:1:1101:10966:16477 2:N:0:19
GGACTACAAGGGTTTCTAATCCTGTTTGCTCCCCACGCTTTCGAGCCTCAGCGTCAGTTACAGACCAGAGAGCCGCCTTCGCCACTGGTGTTCCTCCATATATCTACGCATTTCACCGCTACACATGGAATTCCACTCTCCTCTTCTGCACTCAAGTCTCCCAGTTTCCAATGACCCTCCCCGGTTGAGCCGGGGGCTTTCACATCAGACTTAAGAAACCGCCTGCGCTCGCTTTACGCCCAATAAATCCGGACAACGCTTGCCACCTACGTATTACCGCGGCTGCTGGCACGTAGTTAGC
+
CCCCCGGGGGGGGGGGGGGGGGGGGGGGGGGGGGGGGGGGGGGGGGGGGGGGGGGGGGGGGGGGGGGGGGGGGGGGGGGGGGGGGGGFGGGGGGGGGGGGGGGGGGGGGGGGGGGGGGGGGGGFGGGFFFGGGGGGGGGGGGGFGGGGGGGFGGGGGGGGGGGFFGGGFGGGGGGGGGGDGGGGGGGGGGGGECEGGGGGGFGFFGGFBGGGFGGGFFGGFG@FFF0:@GFFFFFAF?EEE???F7:AGFFFFFGFC>>BB?G?79:??>?:DGF<9CBFFB>BB60705<C6:(43+).:
@M04650:207:000000000-C238N:1:1101:6354:16621 2:N:0:19
GGACTACTGGGGTATCTAATCCTGTTCGCTCCCCACGCTTTCGAGCCTCAGCGTCAGTTACAGTCCAGAGAGTCGCCTTCGCCACTGGTGTTCTTCCTAATCTCTACGCATTTCACCGCTACACTCGGAATTCCACTCTCCTCTCCTGCACTCTAGATAACCAGTTTGGAATGCAGCACCCAAGTTGAGCCCGGGTATTTCACATCCCACTTAATCATCCGCCTACGCTCCCTTTACGCCCAGTAAATCCGGATAACCCCCGCCACCTACGTATTACCGCGGCTACTGGCACGTCGTTAGC
+
CCCCCCFG9FGEGGFFFGFFGCEGGGFGEGGFGCFGEFGECFGFGGGGGEFGGGGGGGGDFFGFGDAFEGGGGF@EGFEGFGG7CEGFE,CFGGFGGGG9?FGGECGFGGCCFGFGGGG6+7=?E8D+>?DFGFGGGGFGGGGFFGEGA,4<DFGF,@;BFGGGADEC+DFGFGGAFCC8+D>EGGG7ACFFCGGGDDFFGFGFFGGFBFGC6755+6<C)9@@2A>;2C=D5C4480EGG@(/C7<7C6>(6>DE4(/(-7)()2(,..(.49>)<F:149;((,)5):1F6:214*416
@M04650:207:000000000-C238N:1:1101:4544:16665 2:N:0:19
GGACTACAGGGGTATCTAATCCTGTTTGCTCCCCACGCTTTCGAGCCTCAGCGTCAGTTACAGTCCAGAGAGTCGCCTTCGCCACTGGTGTTCTTCCTAATCCCTACGCATTTCACCGCTACACTAGGAATTCCACTCTCCTCTCCTGCACTCTAGATAACCAGTTTGGAATGCAGCCACCAAGTTGAGCCCGGGTATTTCCCATCACACTTAATAATCCGCCTACGCTCCCTTTACGCCCAGTAAATCCGGCTAACGCCCGCCCCCTCCGTATTCCCGCGGCTGCTGGCCCGTAGTTCGC
+
CCCCCEGGFFGGGEGGGGGGGGGGGGGGGGGGGGGGGG7FGG@FGGGGGGGFGGGGGGGGFGGAFGGGGGGGFGGG:FGDFG>FE8CFGGFDGAAFGDCCGD=FFGGDFGDGGGGG9FEDGGFF,EF8FFFGGGFFC,@FGGFFG=DGFFGFGDDFBDGGGGGGDAFECEFC+CE8,+1@DD=@FGFFFGGCCEE7@D@A@1:3+;*;@9*87@++9*>+)@=A995?@GB25FFEF(:F@,(/;397CAB0(:C)*36((,)4)*3(((-4(25)39(7>4(42328(*(2-3,,(2)-,
@M04650:207:000000000-C238N:1:1101:15721:16686 2:N:0:19
GGACTACTGGGGTTTCTAATCCTGTTTGCTCCCCACGCTTTCGAGCCTCAGCGTCAGTTACAGTCCAGAGAGTCGCCTTCGCCACTGGTGTTCTTCCTAATCTCTACGCATTTCACCGCTACACTAGGAATTCCACTCTCCTCTCCTGCACTCTAGATAACCAGTTTGGAATGCAGCACCCAAGTTGAGCCCGGGTATTTCACATCCCACTTAATCATCCGCCTACGCTCCCTTTACGCCCAGTAAATCCGGATAACGCTCGCCACCTACGTATTACCGCGGCTGCTGGCACGTAGTTAGC
+
CCCCCGGGGGGGGGGGGGGGGGGGGGGGGGGGGGGGGGGGFGGGGGGGGGGGGGEGGGGGGGGGGGGGGGGGGGGGGGGGGGGGGGGGGGGGGGGGGGGGGGGGGGGGGGGGGFGGGGGGGGGGGFGGGGGGGGGGGGGGGGGFGGGGGGGFFFGGGGGGGGGFFFGGGGGFGGEFGGGDGGGGFFGGGFGDDGGGGGGGGFGFFGGFFGGGFGGGFFGCAGFADFDB=GFFBGFFF@GGC17EGGE32ABFFFGEG<B@FFG9GG?B043:<@?AFC32,49>3?7)25(<?FFFBGBAA
@M04650:207:000000000-C238N:1:1101:10369:16700 2:N:0:19
GGACTACTCGGGTTTCTAATCCTGTTTGCTCCCCACGCTTTCGAGCCTCAGCGTCAGTTACAGTCCAGAGAGTCGCCTTCGCCACTGGTGTTCTTCCTAATCTCTACGCATTTCACCGCTACACTAGGAATTCCACTCTCCTCTCCTGCACTCAAGTCCTACAGTTCCAAAAGCTTACTACGGTTGAGCCGTAGCCTTTCACTTCTGGCTTGAAAGACCGCCTACGCCCCCTTTACGCCCAGTAATTCCGGATAACGCTAGCCCCCTACGTATTACCGCGGCTGCTGGCCCCTCGTTCGCC
+
CCCCCFGGGGGGGGGGGGGGGGGGGGGGGGGGGGGGGGEGGGGGGGGGGEGGGGGDEGGGGGFGGGGGGGGEGGFGGGGGGGGGGGGGGGGGGGGGGGGGGGGGGGGGGGGGGGGGGGGGDGGGGCFGGGGFGGGGGGGGGGGFGGGGGGGFFDFGGGDAFGFGGGGFGFGFFFGGFGFFGGGGGFFGGGGGGEGGDGGGGFAFFGCFECC7@CGFFFGDAG92B?9)-:@@DFFE:@GGC14471<<CFB0(:0=3((,-:D?DGB11(..)<25<*4(,((43))(851*-(48?*,4:
@M04650:207:000000000-C238N:1:1101:9353:16708 2:N:0:19
GGACTACTCGGGTTTCTAATCCTGTTTGCTCCCCACGCTTTCGAGCCTCAGCGTCAGTTACAGTCCAGAGAGTCGCCTTCGCCACTGGTGTTCTTCCTAATCTCTACGCATTTCACCGCTACACTAGGAATTCCACTCTCCTCTCCTGCACTCTAGATAACCAGTTTGGAATGCAGCACACAAGTTGAGCCCGGGTATTTCACATCCCACTTAAAAATCCGCCTACGCTCCCTTTACGCCCAGTAAATCCGGACAACGCTCGCCAACTACGTATTACCGCGGCGGCTGGCACGTAGGTAGC
+
CCCCCCGGFCEGEEGGGGGCFEGF<EEGFGGGG@FCFEGFFGGGGGDE:FFGGGEGDFFGCGFC,CFFGFGGGGGGF@CGDF,CCGGGGGGG9A;AFFFFFGGGGG9BFE@FFGG99+@@=:EFFFGGGGGGDGAC;>=<EFEFECFGFG?FGGGGGGCFFFFGFDFGE8DGGDG8@FE,@CE=FGFGGGG6EGGGG5CEC>BBF57C=DGC7FF+9:>*:92>A*552*:(8?69+5**<;;;D:?CFAA>?FG<F693(4/(9*,243:??E0-<>:13>B((((,4C:<01(((362)
@M04650:207:000000000-C238N:1:1101:27039:16718 2:N:0:19
GGACTACTGGGGTTTCTAATCCTGTTCGCTCCCCACGCTTTCGTGCCTCAGCGTCAGTTACAGTCCAGAGAGTCGCCTTCGCCACTGGTGTTCTTCCTAATCTCTACGCATTTCACCGCTACACTAGGAATTCCACTCTCCTCTCCTGCACTCTAGATAACCAGTTTGGAATGCAGCACCCAAGTTGAGCCCGGGTATTTCACATCCCACTTAATCATCCGCCTACGCTCCCTTTACGCCCAGTAAATCCGGATAACGCTCGCCACCTACGTATTACCGCGGCTGCTGGCACGTAGTTAGC
+
CCCCCGGGGGGGGGGGFFGFGGGGGGFCFGGGGGGGGEDGGGGGGGGGGGG8CFGGGGGGGGGGGFFGGFGCCFCFGGGGGEG@FFGGGGG7EFFGGGFFG9@FGGGGGDD@FDGGGEEDGGGGGGGGGFG@FGFGGGCFFDFB=EFFGFGFGGGGFGGGFAC8?EFFGEECFC9D,===EFC@=@9DFGCEEC+*?FFFGFFBA5CFEFGGEGF7=6D27FFFFF9B?DFF@GFFF(:<*114CG?3CFF@@BDEC;1<4379D*4?BFBFFG?ACC3(7>639<:??E:A??(3:GBB)
@M04650:207:000000000-C238N:1:1101:26395:16742 2:N:0:19
GGACTACCAGGGTATCTAATCCTGTTCGCTCCCCACGCTTTCGAGCCTCAGCGTCAGTTACAGTCCAGAGAGTCGCCTTCGCCACTGGTGTTCTTCCTAATCTCTACGCATTTCACCGCTACACTAGGAATTCCACTCTCCTCTCCTGCCCTCTAGATACTCAGTTTGGAATGCAGTACTCGGGTTGAGCCCGGGTATTTCACATCCCACTTAAAAATCCGCCTACGCTCCCTTTACGCCCAGTAAATCCGGACAACGCTCGCCACCTACTTATTACCGCGGCTGCTGGCACGTAGTTAGC
+
CCCCCGGEEG@FGDEFEDEFGGGGGGDGGGCFGGGGGGGGGGFDFEGGGGGGGGGGGCDDF<EGFGFCGECFCFGDGGGGGGEG@EFFGGGGFEDEGGFGGDGGGGGGGGGGGGGGG7CGGG9E;FECFDGGFGG<AFF@FGGFGGF?E,8*=@EF9ED;EGGGGFGD88;9DGGGFCFAF:C7FGEG6EC@C6?EGGGG@FA@FGGFFF7DFGFG44DFAGF9>AD45CFBB:AC:1EC<(:@GC<CFF).:3<;C(3((-)(*;11((.)-35)<>3>3(3>(80>(/(3(,((4:)6<
@M04650:207:000000000-C238N:1:1101:6547:16854 2:N:0:19
GGACTACTAGGGTTTCTAATCCTGTTTGCTCCCCACGCTTTCGAGCCTCAGCGTCAGTTACAGACCAGAGAGCCGCCTTCGCCACTGGTGTTCCTCCATATATCTACGCATTTCACCGCTACACATGGAATTCCACTCTCCTCTTCTGCACTCAAGTCTCCCAGTTTCCAATGACCCTCCCCGGTTGAGCCGGGGGCTTTCACATCAGACTTAAGAAACCGCCTGCCCTCGCTTTACGCCCAATAAATCCGGACAACGCTTGCCACCTCCGTATTACCGCGGCTGATGGCACGTAGTTAGC
+
C9<CC<FFDCGDFGGGGGGGGGGGGGGGGGGGGGGGGGGGGGG<FFGGGE8FGGGGGGGGGGFFGGFFF@<CGGGGGGGGGGGGGGGGGGGGGGGGGGFGGGGGGGGGGGGGGGGGGGGGCGGGFGFDFGGGGGGGGGGGGGGFFGGGG8F5DCG8CF,DEC,AFDFGGGGFC99=F8=CEGGGGGGGFGGGDC5:45EFGFGFFGFFFGDC==F>A(@F6DFD3:,=(89>;CF36(;E:1(3<*6<FF:>?FG0*(-8::GF=FB?((43:E?)<D:63;>F0.).)6,A620349:26
@M04650:207:000000000-C238N:1:1101:18307:16857 2:N:0:19
GGACTACTGGGGTTTCTAATCCTGTTTGCTCCCCACGCTTTCGAGCCTCAGCGTCAGTTACAGTCCAGAGAGTCGCCTTCGCCACTGGTGTTCTTCCTAATCTCTACGCATTTCACCGCTACACTAGGAATTCCACTCTCCTCTCCTGCACTCTAGATAACCAGTTTGGAATGCAGCACCCAAGTTGAGCCCGGGTATTTCACATCCCACTTAATCATCCGCCTACGCTCCCTTTACGCCCAGTAAATCCGGATAACGCTCGCCACCTACGTATTACCGCGGCTGCTGGCACGTAGTTAGC
+
CCCCCGGGGGGGGGGGGGGGGGGGGGGGGFGFGGGGGGGGGGGFGGGGGFGFFGGGGFGGGGGGGGGGGGGGGGGFGGGGGGGGGGGGEGGGGGGGGGGGGGGGGGGGGGGGGGGGGGGGGGCFGGGGGGGGGGGGGGGGGGGFGGGGGGGFGGFGCGGFGFGGAFGGGGGGG9FGGGGGGGGGGEFGGGGGGGGCDFFGGFGFF5CF@DG>ECGGFFGGFGFFDF>BDGFFFGFFFFGGGDF@FGEEGFDF<DGEG?>(6:D1C=B:F?B?FCBFGG:69;99;???FD<E?:?::<>F2
@M04650:207:000000000-C238N:1:1101:18239:16863 2:N:0:19
GGACTACTCGGGTATCTAATCCTGTTTGCTCCCCACGCTTTCGAGCCTCAGCGTCAGTTACAGTCCAGAGAGTCGCCTTCGCCACTGGTGTTCTTCCTAATCTCTACGCATTTCACCGCTACACTAGGAATTCCACTCTCCTCTCCTGCACTCTAGATAACCAGTTTGGAATGCAGCACCCAAGTTGAGCCCGGGTATTTCACATCCCACTTAATCATCCGCCTACGCTCCCTTTACGCCCAGTAAATCCGGATAACGCCCGCCACCTACGTATTACCGCGGCTGCTGGCACGTAGTTAGC
+
CCCCCGGGGGGGGGGGGGGGGGGGGGGGGGGGGGGGGGGGGGGGGGGGGGGGGGGGGGGGGGGGGGGGGGGGGGGGGGGGGGGGGGGGGGGGGGFGGGGGGGGGGGGGGGGGGGGGGGGGGGGGGGGGGGGGGGGGGGGGGGGFGGGGGGGFGGGFGGGGGFGGGGGGGFFGGFFGFGGGGGGGGGGF?EGGGGGGGGGFGAFFCGGACGGGFGFGFEFGFFFFFAAB2?@F2FFEFD@F:;0(:CCCFFFB;55@C<;((.19GGFFF:<(2<><CD?09>;>9(,.4:(32:?F0:)2)
@M04650:207:000000000-C238N:1:1101:25122:16872 2:N:0:19
GGACTACTGGGGTATCTAATCCTGTTCGCTCCCCACGCTTTCGAGCCTCAGCGTCAGTTACAGTCCAGAGAGTCGCCTTCGCCACTGGTGTTCTTCCTAATCTCTACGCATTTCACCGCTACACTAGGAATTCCACTCTCCTCTCCTGCACTCTAGATTCCCAGTTTGGAATGCAGCACCCAGGTTGAGCCCGGGTATTTCACATCCCACTTAAAAATCCGCCTACGCTCCCTTTACGCCCAGTAAATCCGGACAACGCTCGCCACCTACGTATTACCGCGGCTGCTGGCACGTAGTTAGC
+
@CCCCGGGGGGGGGGGGGGGGGGGGGGGGGGGGGGGGGDGGGGGGGGGGGGGGGGGGGGGGDGGGGGGGGGGGGFGGGGGGGGGGGGGGGGGGGGGGGGGGGGGGGGGGGG@FGDGGGGGGGFGGGGGGGGGGGGGGGGGGGGFGGGFGGGFDGGGGGGGGGGGGGGGGF9FGGGGFFGGGGGCFGGFCFGFGG6CDGGGG6DAFGGFFGGGFG7DABGG9FAFFFFF?D@DFFA=F;GGGFFECFECGFD@@EG6C(41?;GBCG?F00(44982CG?F909>(28:,>?G133:<GDA<
@M04650:207:000000000-C238N:1:1101:15797:16899 2:N:0:19
GGACTACACGGGTATCTAATCCTGTTTGCTCCCCACGCTTTCGAGCCTCAGCGTCAGTTACAGTCCAGAGAGTCGCCTTCGCCACTGGTGTTCTTCCTAATCTCTACGCATTTCACCGCTACACTAGGAATTCCACTCTCCTCTCCTGCACTCTAGATAACCAGTTTGGAATGCAGCACCCAAGTTGAGCCCGGGTATTTCACATCCCACTTAATCATCCGCCTACGCTCCCTTTACGCCCAGTAAATCCGGATAACGCTAGCCCCCTACGTATTACCGCGGCTGCTGGCACGTAGTTAGC
+
CCCCCGGGGGGGGGGGGGGGGGGGGGGGGGGGGGGGGGGGGGGGGGGGGGGGGGGGGGGGGGGGGGGGGGGGGGGGGGGGGGGGGGGGGGGGGGGGGGGGGGGGGGGFGGGGGGGGGGGGG7@FGFGDFGGGGGGGGGFFFGGFGGGGGDGFGGGGGGGGGGGGGGGGGGGGGGGGGGGGGGGGGGGGGFGFG>ECGGGGGFGFFGFFFGGGCGGGFFGCDGFFFFDD@GFFBGFEF@EEE@DFGDC5FFFF@FGFD;:?33C:CGFF<?FF<F?FGGFFFFFFB::B>G?FB1(46<445
@M04650:207:000000000-C238N:1:1101:17216:16903 2:N:0:19
GGACTACCGGGGTTTCTAATCCTGTTTGCTCCCCACGCTTTCGAGCCTCAGCGTCAGTTACAGTCCAGAGAGTCGCCTTCGCCACTGGTGTTCTTCCTAATCTCTACGCATTTCACCGCTACACTAGGAATTCCACTCTCCTCTCCTGCACTCTAGATAACCAGTTTGGAATGCAGCACCCAAGTTGAGCCCGGGTATTTCACATCCCACTTAATCATCCGCCTACGCTCCCTTTACGCCCAGTAAATCCGGATAACGCTCGCCACCTACGTATTACCGCGGCTGCTGGCACGTAGTTAGC
+
CCCCCGGGGGGGFGGGGGGGGGGGGGGGGGGGGGGGGGGGGGGGGGGGGGGGGGGGGGGGGGGGGGGGGGGGGGGGGGGGGGGGGGGGGGGGGGGGGGGGGGGGGGGGFGGGGGGGGGGGGGGGGGGGGGGGGGGGGGGGGDGFGGGGGGGFGGGGGGGFGGFGFGGGGGGGGGGGGGGGGGFFFGCFGGGGGGGGDG;CFFGFFGGFEGGGA@CCFFGGFGFFFFFFFGFFDGFEFFGGGF0(;C<6DFFFFFGAC<6089C1CGFFFFFF?FBAFC103206;:??FD09:<::1F2<2
@M04650:207:000000000-C238N:1:1101:25652:16980 2:N:0:19
GGACTACCGGGGTATCTAATCCTGTTTGCTCCCCACGCTTTCGCACTTGAGCGTCAGTATATTCCCAAGGGGCTGCCTTCGCCTTCGGTATTCCTCCACATCTCTACGCATTTCACCGCTACACGTGGAATTCTACCCCTCCCTAAAATACTCTAGCGACCCAGTATGAAATGCTATTCCTAGGTTAAGCCCAGGGCTTTCACATCCCACTTAAGTCACCGCCTGCGTGCCCTTTACGCCCAGTCATTCCGATTAACGCTTGCACCCTCCGTATTACCGCGGCTGCTGGCACGTATTTAGC
+
CCCCCGGGGGGGGGGGGGGGGGGGGGGGGGGGGGGGGGGGGGGGGGGDFFGGGGGGGGGGGGGGGGGGGGGGGGGGGGGGGGGGGGGGGGGGGGGGGGGGGGGGGGGGGGGGGGGGGGGGGGGGDFGGGFGGCFGFGGGGEGCDFGFDFGGFGGGFFE+BCFD8>EGF,EFEFGGGGGGGGGGGGGGGFDFGGFDCGGGGGFGFFGGFFGG>A>DCFFGGFGFF=FBF?CD@EDFEFFGGGFF16DE<7@A?DB<2C:01::5)2C?<??B?:F0)<F?>0,439?0)(*(0-.3).+).6
@M04650:207:000000000-C238N:1:1101:21981:17010 2:N:0:19
GGACTACTGGGGTTTCTAATCCTGTTTGCTCTCCACGCTTTCGCACTTGAGCGTCAGTCTTTGTCCAGGGGGCCGCCTTCGCCACCGGTATTCCTCCACATCTTTACGCATTTCACCGCTACACATGGAATTCTATCCCCCCCTACATCACTCTAGCTGACCAGTCTCAGATGCCATTCCCAGGTTAAGCCCTGGGATTTCACCTCTTACTTAATCAACCGACTGCGTGCGCTTTATGCCCATTAATTCCGTATAACGCTTGCTACCACCGTATTACCGCGGCTGCTGGCACGGCGTTAGC
+
C-<BC8EG<,E:FFFAFFC,,6CF@EFGAC,,C@,<:C@@D9F@:F+?:A<8FF:::C<,,6CEGFA<<,+@@@@++BF4A,BB=4:4++C<,,=9FGD<85@,9CF7+4CFE,<,A+@=46,B,AF,?<EFGD9,7,,8>++9+36,,73B;75,,=9D,@F,>,@,7E9;7,@?757,,@:1FGCD,?,4,,4**;,11+?*120+98:>C:8CF:C81),1:54B:C196*:)*.+3*)()**)-:*93(066C8((-(*)*2(,.((4(;:2<>((((,((25)(*(041((-:(,)
@M04650:207:000000000-C238N:1:1101:6050:17012 2:N:0:19
GGACTACTCGGGTTTCTAATCCTGTTCGCTCCCCACGCTTTCGAGCCTCAGCGTCAGTTCCAGTCCAGACAGTCGCCTTCGCCACTGGTGTTCTTCCTAATATCTACGCATTTCACCGCTACACTAGGAATTCCACTCTCCTCTCCTGCACTCTAGACACTCAGTTTCCAATGCAGTACTCCGGTTGATCCCAAGTATTTCACATCCCACTTAAGTAACCGCCTACGCTCCCTTTACGCCCAATAAATCCGTATAACGCTTGCCACCTACGTATTACCCCGGCTTCTGGCCCGTAGTTACC
+
[truncated: 19,732,251 more chars]
