# Supplementary material for: Captivity causes taxonomic and functional convergence of gut microbial communities in bats
Source: PeerJ. 2019 Apr 30;7:e6844. doi: 10.7717/peerj.6844 (PMC6499062; doi:10.7717/peerj.6844)
Supplement: Data S106 — Raw data of WFVs10. [file peerj-07-6844-s111.gz › ZTPSN18AB897-WFVs10_R1.fq]

@M04650:207:000000000-C238N:1:1101:16927:2191 1:N:0:19
ACTCCTACGGGAGGCAGCAGTATGGAATCTTCGGCAATGGACTAAAGTCTGACCGAGCAACGCCGCGTGATTGAAGAAGTTTTTCTGATCGTAAAACTCTTTTGTTATTGAAGAACAAGGACGTTAGTAACTGAACTTCCTCTGACGTTATCTAACCAGAAAGCCACGTCTAACTACGTGCCAGCATCCTCTGTAATCCTTATGTGGCAAGCTTTGTCCTGTTTTATTGGTCGTATAGCGTGCTCAGGCGGTTTCTTAAGTCTGCTGTGTAAGCCCCCTTCTCACCCGGTGCTG
+
?EGGFGFGGC+@FCE7:@@,C,,,,,,;,CFE,,@7+C,-,;,,,,,<CE,,6;+++8+,C@@C+@+@+,,C,,,5,,,9CC?F<,,,99+B,8+,:BFF,BE,B=,,,,5,5?,=8,,,,:+BB,+C,,AB,,,8,C7ADDF8,783A,:CE,,7@=,,,,,8,,8+3@B+,=@,>+@,43,,6,@>3,5,,7,,6,,,6,,,6,,*,,4*,4B,=8=7,+>:C,=@1*,1)=7**++/)*))3+**2))2>D:9B*/*3/:**2*.)*****0.(-))0.***0.(-5)(.)
@M04650:207:000000000-C238N:1:1101:12842:2241 1:N:0:19
ACTCCTACGGGAGGCAGCAGTGGGGAATATTGCACAATGGGGGAAACCCTGATGCAGCAACGCCGCGTGAGTGATTAAGGTTTTCTGATCGTAAAGCTCTGTCTTTGTGGAAGATAATGACGGTACCCAAGGTGGAAGCCACGGCTAACTACGTGCCAGCAGCCGCGGTAATACGTAGGTGGCGAGCGTTATCCGGATTTACTGGTCGTAAAGGGAGCGTAGGCGGTTGATTTAGTGGGATGTGAAATACCCGGGCTCACCTTGGTTTCTGCATTCCAAACTTGTTTTCTAGTG
+
GFGGGG@FEGGFGDGCEEE@FECC7@@F,EE,<,CC8CE9,C++,@9EFF@<E,F,C@,@6@@F7C:F@,,CC,C,5,5,CEEFF,5,CEFFD,+55CFG,CAEFCE,9+A,,EEE9E,,7+48A?<E,+6+,:+7,,3AFF7:FCC,DF,@7D,><@,@,3,>+@8@F8:D9>:;9,7F,7,**:B7:B*4;+;**;:C+?@++5B5E5*1C+**:7/9*58?/7*/1*<C*+*<77)*9*9*0*2*7:22)77)00/**9C*/0*(119=*9*6).**0.*999)4599)))
@M04650:207:000000000-C238N:1:1101:18173:2298 1:N:0:19
ACTCCTACGGGAGGCAGCAGTAGGGAATCTTCGGCAATGGACGAAAGTCTGACCGAGCAACGCCGCGTGAGTGAAGAAGGTTTTCGGATCGTAAAACTCTGTTGTTAGAGAAGAACAAGGACGTTAGTAACTGAACGTCCCCTGACGGTATCTAACCAGAAAGCCACGGCTAACTACGTGCCAGCAGCCGCGGTAATACGTAGGTGGCAAGCGTTGTCCGGATTTATTGGGCGTAAAGCGAGCGCAGGCGGTTTCTTAAGTCTGATGTGAAAGCCCCCGGCTCAACCGGGGAGG
+
GGGGGGGGGGGGGGGGGGGGGGGGGGGGGGGGGGGGGGGGGGGG@CFGGGFGGFGGGGGGGGGGGGGGGGGGGGGGGFFGGGGGGDGGGGGGGGGGGGGGGGGGGGFGDGGFGGGGGG@FFGGGGGGGGGGGGFGGGGGGGGGGGGGGGGGGGGGGGGGFFGGGFGGGCGGGDFE@FEF7EFGGG6EFE:CC>GGGGGFGGFG*?CCCGGGGDGGGGGGCGC=EGFFGFGGG3>DGGG?D>G>EG3C).9CGGGGFFF=FFBFFFGF44=FFFF7@6958;>CF4FF965D9BF
@M04650:207:000000000-C238N:1:1101:15812:2318 1:N:0:19
ACTCCTACGGGAGGCAGCAGTAGGGAATCTTCGGCAATGGACGAAAGTCTGACCGAGCAACGCCGCGTGAGTGAAGAAGGTTTTCGGATCGTAAAACTCTGTTGTTAGAGAAGAACAAGGACGTTAGTAACTGAACGTCCCCCGACGGTATCTAACCAGAAAGCCACGGCTAACTACGTGCCAGCAGCCGCGGTAATACGTAGGTGGCAAGCGTTGTCCGGATTTATTGGGCGTAAAGCGAGCGCAGGCGGTTTCTTAAGTCTGATGTGCAAGCCCCCGGCTCAACCGAGGA
+
GGGGGFFGGECCGGFFCFFEGFGGDGGGFGGGG7FFDDGGFGGGGGDFCFGGFFGEEDGGGGGF@FCEE7:FFA<FE<<DFGGGG@7+?@@FGGFBFGGGGGGGGGGC9EG8FEFGGG88EGGGG<FFCGGGGGFG@FGGGGGGG7F7@CGGGFGGDFF7:E?<8<8FGGGGGCFFCGGGGFFGG6CC8CC85:BBEEFE2+=5<C862CFF5:8ECGG3C385AFFFFGGGFGGE3:@C5<B3))9CBD5)93>*986BFF7C4DF>F*9@F>F:<B5<@19=*7>0().(
@M04650:207:000000000-C238N:1:1101:19671:2352 1:N:0:19
ACTCCTACGGGAGGCAGCAGTAGGGAATCTTCGGCAATGGACGAAAGTCTGACCGAGCAACGCCGCGTGAGTGAAGAAGGTTTTCGGATCGTAAAACTCTGTTGTTAGAGAAGAACAAGGACGTTAGTAACTGAACGTCCCCTGACGGTATCTAACCAGAAAGCCACGGCTAACTACGTGCCAGCAGCCGCGGTAATACGTAGGTGGCAAGCGTTGTCCGGATTTATTGGGCGTAAAGCGAGCGCAGGCGGTTTCTTAAGTCTGATGTGAAAGCCCCCGGCTCAACCGGGGAGG
+
GGGGGGGGGGGGGGGGGGGGGGGGGGGGGGGGGGGGGGGGGGGGGGGGGGGGGGGGGGGGGGGGGGGGGGGGGGGGGGGGGGGGGGGGGGGGGGGGGGGGGGGGGGGGGGFFGGGGGGGGGGGCFGGGGGGGGGGGGGGGGGGGGGGGGGGGGGGGGGGGGGGGGGGFGGGGGGGGFGGGGGGGGGFGDGGGGGGGGGGGGGGGBFFGCCGGGGGGGGGGG3;CFGGGGGGG>C<EFFFGFGFBGDDDFGGGDDGFFFFFC?7CFGGFFFFFFF>309GFB>G@FFFFFFF09F
@M04650:207:000000000-C238N:1:1101:17006:2373 1:N:0:19
ACTCCTACGGGAGGCAGCAGTGGGGAATATTGCACAATGGGCGCAAGCCTGATGCAGCCATGCCGCGTGTATGAAGAAGGCCTTAGGGTTGTAAAGTACTTTCAGCGGGGAGGAAGGTGATAAGGTTAATACCCTTATCAATTGACGTTACCCGCAGAAGAAGCACCGGCTAACTCCGTGCCAGCAGCCGCGGTAATACGGAGGGTGCAAGCGTTAATCGGAATTACTGGGCGTAAAGCGCACGCAGGCGGTCAATGAAGTCAGATGTGAAAGCCCCGGGCTCAACCTGGGAAC
+
GGGGGGGGGGGGGGGGGGGGGGGGEFGGGGGGFGGGGGGGFGGGGGGGGGGGGGGGFFGGGGGGGGGGGGGGGGGGGGGGGGGGGGGGGGGGGGGGGGGGGG<EFGGGFG7FGGGGGGGFFGGGGGFGGGGGGGFGFGGGCGGGGGGGGGGFGGGGGGG7DFGGGGGGGGGGGGFFGGGGGEGGEGGGGGGGGGCGGFGGGGGGGEGDCFGF87EDC>FGGGEEF7+<FGD5@CDEGGFGEG5<35CD>DGDD3CF*99=FBFF*CFA?6F4@?FF01CB>(9?*7>58).,8-
@M04650:207:000000000-C238N:1:1101:18166:2423 1:N:0:19
ACTCCTACGGGAGGCAGCAGTGGGGAATATTGCACAATGGGCGCAAGCCTGATGCAGCCATGCCGCGTGTATGAAGAAGGCCTTCGGGTTGTAAAGTACTTTCAGCGGGGAGGAAGGCGATAAGGTTAATAACCTTGTCGATTGACGTTACCCGCAGAAGAAGCACCGGCTAACTCCGTGCCAGCAGCCGCGGTAATACGGAGGGTGCAAGCGTTAATCGGAATTACTGGGCGTAAAGCGCACGCAGGCGGTCTGTCAAGTAGGATGTGAAATCCCCGGGCTCAACCTGGGAAC
+
GGGGGGGGGGGCGGGGGGGGGGGGGGGGGGGGGGGGGGGGGGGGGGGGGGGGGGGCFGGGGGGGGGGGGGGGGGGFEGGGGGGGGGGGGGGGGGGGGGGGGGGGGGGGDGEGGGFGGGEECEEGGGGGFGGGGGGGGFGGF7FCCGGGCFGGGGGGGGGFGGGFGGGEGG7CGGGGFEGGGGGGGGGCGGG7EC@E:9EFGGGGE?E5FGGGEEGCGFF<EGGFGGGCFCGGE>CEGGFGBCD:3CDGFGGCGGG8@F??+*2:?*948/=196)),3C559C6F?F2?F>8:(
@M04650:207:000000000-C238N:1:1101:24348:2434 1:N:0:19
ACTCCTACGGGAGGCAGCAGTAGGGAATCTTCCGCAATGGGCGAAAGCCTGACGGAGCAACGCCGCGTGAGTGATGAAGGTCTTAGGATCGTAAAACTCTGTTGTTAGGGAAGAACAAATTTGTTAGTAACTGAACAAGTATTGACGGTAACTAACCAGAAAGCCACGGCTAACTACGTGCCAGCAGCCGCGGTAATACGTAGGTGGCAAGCGTTATCCGGAATGATTGGGCGTAAAGCGCGCGTAGGCGGTTTCTTAAGTCTGATGTGAAAGCCCACGGCTCAACCGTGGAGG
+
GGGGGGGGGGGGGGGGGGGGG<FGGGGG<FGCGCGGGGGGG8FGGGCGGGGGGGDGGGGGGGGGGGGGGGGFGGGGGGGGGGGGGGGGGGGGGGGDGGGGGGGGGCFGGGGGGGF<FE=EB,EF,BAFEF@D?B<FFADF,5?E;<+=@D+CABAFGGGCDCCFCG@CF7@@FG9B8CCFF@FF*:>7,417:=::,?+;BFFE;ED=>FF*;2*=5D+95**2++3<+CC17:719C4/)93>9C/>?DG7552/*8@*<@CG40*)186BB).)42C571**7).7-57(4?
@M04650:207:000000000-C238N:1:1101:6977:2527 1:N:0:19
ACTCCTACGGGAGGCAGCAGTGGGGAATATTGCACAATGGGCGCAAGCCTGATGCAGCCATGCCGCGTGTGTGAAGAAGGCCTTCGGGTTGTAAAGCACTTTCAGCGAGGAGGAAGGCGTTGTAGTTAATAACTGCAGCGATTGACGTTACTCGCAGAAGAAGCACCGGCTAACTCCGTGCCAGCAGCCGCGGTAATACGTAGGTGGCGAGCGTTATCCGGAATTATTGGGCGTAAAGCGCGCGTAGGCGGCAAGATTAGTCTGATGTGAAAGCCCTCGGCTCAACCGAGGA
+
FG,CFGGGGGGGEDEGGGGFCCFF+BFFGGGCFFGCGGAEAFGGGGGGGFFCFGGGGGGGGFGGGGGGDGGGGGGGDFGGGGGGGGGGGGGGGGGGGGGGFGFGGGGEGDG@FCGGGFE@FFEFGGGGGGGGFGGGGGGGGFGGGGGGGGGGGGGEGGFGFG?FGGGGCEGGGGGFGGGGGGGFGF8<EEE78:EGGGFCBCGGGGFFE55C?EG5CFFG57:CFGCFFF=*>EGGF*9739@E3C5CF5DDDGCFF??FGF77@**669BBFF>5:BCDFBG???5(4)),
@M04650:207:000000000-C238N:1:1101:12113:2565 1:N:0:19
ACTCCTACGGGAGGCAGCAGTGGGGAATATTGCACAATGGGCGCAAGCCTGATGCAGCCATGCCGCGTGTATGAAGAAGGCCTTCGGGTTGTAAAGTACTTTCAGCGGGGAGGAAGGTGTTGTGGTTAATAACCGCAGCAATTGACGTTACCCGCAGAAGAAGCACCGGCTAACTCCGTGCCAGCAGCCGCGGTAATACGGAGGGTGCAAGCGTTAATCGGAATTACTGGGCGTAAAGCGCACGCAGGCGGTCTGTTAAGTCAGATGTGAAATCCCCGGGCTTAACCTGGGAAC
+
GGGGGGGGGGGGGGGGGGGGGGGGGGGGGGGGGGGGGGGGGGGGGGGGGGGGGGGGGGGGGGGGGGGGGGGGGGGGGGGFGGGGGGGGGGGGGGGGGGGGGGGGGGGGGGGGGGGGGDFGDGGGGFFGGGGGF@FGGGGGEACFFGGFEFGGGGCFFFGCC@FCEGGGG@FGGGGDGEFDEGGGGFCGGGGEGGGGGFFCEEEGGEGGFGGGGEGDGC7CEGGEGGGGGGGG5/9=FGFGEG@BDGGG>GGCDDGB@FFF74FG*:C)*8@FFF?F0;GEBFCFFFFDFFF(84
@M04650:207:000000000-C238N:1:1101:19885:2566 1:N:0:19
ACTCCTACGGGAGGCAGCAGTAGGGAATCTTCGGCAATGGACGAAAGTCTGACCGAGCAACGCCGCGTGAGTGAAGAAGGTTTTCGGATCGTAAAACTCTGTTGTTAGAGAAGAACAAGGACGTTAGTAACTGAACGTCCCCTGACGGTATCTAACCAGAAAGCCACGGCTAACTACGTGCCAGCAGCCGCGGTAATACGTAGGTGGCAAGCGTTGTCCGGATTTATTGGGCGTAAAGCGAGCGCAGGCGGTTTCTTAAGTCTGATGTGAAAGCCCCCGGCTCAACCGGGGAGG
+
GGGGGG<FGGGGGGGGGGGGGGGGGGFFFFGGGEGG>FFEEFEG@FFGGGGFFGGGGGGFFGDGGDGFECEGGGGGGGGGGGGGGGGGFGGFFGGGGGGGGGFGGGGGGFFG8E?FGGGGCGGB<FGGGGGGG?DGGGFFGGGGGGGGEGGGGGGGGGGGGFCGCFGEECEEE7DCF@FCFFGFGG6CCGGGGGGGGDGGCFCCGGGFGGG5E58*:F>D8DC=2+<?EGGFDGGDGGFD>GEFGGG<>DD>CDGF76*9AFFGFFC)84=7?4@>?FGF7076@FFB>>E>>>
@M04650:207:000000000-C238N:1:1101:15496:2588 1:N:0:19
ACTCCTACGGGAGGCAGCAGTGGGGAATATTGCACAATGGGGGAAACCCTGATGCAGCAACGCCGCGTGAGTGATGAAGGTTTTCGGATCGTAAAGCTCTGTCTTTGGGGAAGATAATGACGGTACCCAAGGAGGAAGCCACGGCTAACTACGTGCCAGCAGCCGCGGTAATACGTAGGGGGCTAGCGTTATCCGGAATTACTGGGCGTAAAGGGTGCGTAGGTGGTTTCTTAAGTCAGAAGTGAAAGGCTACGGCTCAACCGTAGTAAGCTTTTGAAACTGAGAAACTTGAGG
+
GGGGGGGGGGGGGGGGGGGGGGGGGGGGGGGGGGGGGGGGGGGGGGGGGGGGGGGGGGGGGGGGGGGGGGGGGGGGGCFGGGGGGGGGDFGGFFGFGFGGGGGGGGGGGGDCFGGGGGGGGGGGGGGGGGGGGGGGGGG<FFGGGGGGGGGFFG7CGGGCBEGCGGGGFGGGFGG9C@EGGGDEGGGGEEGCECGGGGEGGGGGG557E=EGGGG6=3DCECCGCFACFGGGFGCFGGFCFGFFGGGG4CFGGGGF:;FFGFG3>DG<BFF6*=FF:<C=7)26?@F7:6B<0,
@M04650:207:000000000-C238N:1:1101:11983:2596 1:N:0:19
ACTCCTACGGGAGGCAGCAGTAGGGAATCTTCGGCAATGGACGAAAGTCTGACCGAGCAACGCCGCGTGAGTGAAGAAGGTTTTCGGATCGTAAAACTCTGTTGTTAGAGAAGAACAAGGACGTTAGTAACTGAACGTCCCCTGACGGTATCTAACCAGAAAGCCACGGCTAACTACGTGCCAGCAGCCGCGGTAATACGTAGGTGGCAAGCGTTGTCCGGATTTATTGGGCGTAAAGCGAGCGCAGGCGGTTTCTTAAGTCTGATGTGAAAGCCCCCGGCCAAACCGGGGAGG
+
GGGGGGG@CCEFFEEGGGGGGGGGGGGGGFGGGGGGGFFGGGGCCCGFFFGGGGGFFGEFGGGGGGGB>CFFCFFFFGGGFFGGGGGGC@FFFGGGGGGGFGGF?=<@,C?FFFEFGGGGGFGGGGGGGFGDCAAEFFC:FBFGGGG<FGGGGG9=,@FGGFF:DFGGGGGGGFFFGEGGFCCBFFGFFEGEGGGGGGGFGGFCEFGGGFGFGCGG5>FC59CCFC?7+9C=B=>CF7BG37>DDD3/)9CDDD:@F8=F9?FC6:0.8*8@FFFF?FGB@()))8>>>EE03;
@M04650:207:000000000-C238N:1:1101:15814:2672 1:N:0:19
ACTCCTACGGGAGGCAGCAGTAGGGAATCTTCCGCAATGGGCGAAAGCCTGACGGAGCAACGCCGCGTGAGTGATGAAGGTCTTAGGATCGTAAAACTCTGTTGTTAGGGAAGAACAAATTTGTTAGTAACTGAACAAGTCTTGACGGTACCTAACCAGAAAGCCACGGCTAACTACGTGCCAGCAGCCGCGGTAATACGTAGGTGGCAAGCGTTATCCGGAATTATTGGGCGTAAAGCGAGCGCAGGCGGTTTCTTAAGTCTGATGTGAAAGCCCCCGGCTCAACCGGGGAGG
+
FGGGGGGGGGGEEEGGGGGGGGGGGFGGDGGCGGGGGDGGGGGGGGGGGGGGFGEGGFFGGGGGGCF@FGGGGG9FEGFFFGGGGGGGGGEGGGGGGGGGGGGFFEFGGGGGGGGGGGFGGGGGGGGGGGGGGGFFGGGDAFAFFGEEGGEGFGGGFFG7FFGGEGGGG@FEAFCF7>FFGGGGFGFGGDEGGGDDGGDG?EFG+BFGFFGCE*;E=+2CEDEEFECEF=EF>=9EGGFGDGFFGGGGEGG)3/CF44=@<=7D60:6FF4FFF851(7:B9*6655>>:<92>
@M04650:207:000000000-C238N:1:1101:12224:2685 1:N:0:19
ACTCCTACGGGAGGCAGCAGTGGGGAATATTGCACAATGGGGGAAACCCTGATGCAGCAACGCCGCGTGAGTGATGAAGGTTTTCGGATCGTAAAGCTCTGTCTTCAGGGACGATAATGACGGTACCTGAGGAGGAAGCCACGGCTAACTACGTGCCAGCAGCCGCGGTAATACGGAGGGTGCAAGCGTTAATCGGAATTACTGGGCGTAAAGCGCACGCAGGCGGTCTGTCAAGTCGGATGTGAAATCCCCGGGCTCAACCTGGGAACTGCATTCGAAACTGGCAGGCTAG
+
GGGGGGGGGGGCGGGGGGGGGGGGGGGGGGGGGGGGGGGGGGGGGGGGGGGGGGGGGGGGGGGGGGGGGGFEGGGGGGGGGGGGGGGGEGGGGGGGGFGGGGGGGGGGGGGGGGGGGGGGGGGEGGGGGGGGGGGGGGGGGGGGGGGGGGGGGGGGGGGGGGGGGGGGGGGGGGGGGGGGCGGGGGGGEEEC?EFEGGDGGCEEGGGGG=EGGGGGGGGGGDEDGGGGEGFEFFC9:DDDEGFF*::>BCCFGGGEB@6@FFCGFGC?FF?F66FF))9<@<G@FFDFF))4
@M04650:207:000000000-C238N:1:1101:22200:2714 1:N:0:19
ACTCCTACGGGAGGCAGCAGTAGGGAATCTTCGGCAATGGACGAAAGTCTGACCGAGCAACGCCGCGTGAGTGAAGAAGGTTTTCGGATCGTAAAACTCTGTTGTTAGAGAAGAACAAGGACGTTAGTAACTGAACGTCCCCTGACGGTATCTAACCAGAAAGCCACGGCTAACTACGTGCCAGCAGCCGCGGTAATACGTAGGTGGCAAGCGTTGTCCGGATTTATTGGGCGTAAAGCGAGCGCAGGCGGTTTCTTAAGTCTGATGTGAAAGCCCCCGGCTCAACCGGGGAGG
+
GGGGGGGGGGGGGGGGGGGGGGGGGGGGFGGGGGGGGGGGGGGGGGGGGGGGGGGDGGGGGGGGGGGGGGGFGGFGGGGGEFGGGGGGGGEGGGGGGGGGCGGGGGGGFFGGGGGGGGG<BFFGFEG<DFGGAFFGGGGGGGGGGF@FGG7FCFGGGGGGGGCFCC,CFGCEGGGGFEBF>:CBFCCFFCCGDEE59CFFBFFG9ECCCGGGGEG=EFGG59=CFFFGGG*2)2C:7CFC>DE><DG3.9DGD<7=B64@:@CFFFF>F*9@BFFF?>G)7(1*9@49;351;F
@M04650:207:000000000-C238N:1:1101:7481:2723 1:N:0:19
ACTCCTACGGGAGGCAGCAGTAGGGAATCTTCCACAATGGACGAAAGTCTGATGGAGCAACGCCGCGTGAGCGAAGAAGGTTTTCGGATCGTAAAGCTCTGTTGTGAGGGAAGAACAAGTACAGGAGTAACTGTCTGTACCTTGACGGTACCTCATTAGAAAGCCACGGCTAACTACGTGCCAGCAGCCGCGGTAATACGTAGGTGGCAAGCGTTGTCCGGAATTATTGGGCGTAAAGCGCGCGCAGGCGGCCTTTTAAGTCTGATGTGAAAGCCCACGGCTTAACCGTGGA
+
GGGGGGFGGGGGGGGGGGGGGGGGGGGGGGGGGGGGGGGGGGGGFGEGGGGGGGGGGGGGGGGGGGGGGGGGGG7FG@FGEFGFGGGGGGGGGGFGGFGFGEFGGEDFGGGGGGGFGGGGGG9FFGEGGGGGGGGGGG9FFGFGGGGGGGCAFG@GGGGGGGFFGGGGEGGGFGGFGGGFGGGGGGGFCEGGGGGGGGGG:C=CEGGGGGGGGGDG57CDEG57<CFFGFFGEGDEC*4CBGFFDDGGDDD:)9**9B6?:?CD8CFBFFF6?5>),8D@3;3?FFFB<>E:
@M04650:207:000000000-C238N:1:1101:12239:2776 1:N:0:19
ACTCCTAAGGGAGGCAGCAGTGGGGAATATTGCACAATGGGCGCAAGCCTGATGCAGCCATGCCGCGTGTATGAAGAAGGCCTTAGGGTTGTAAAGTACTTTCAGCGGGGGGGAAGGTGATAAGGTTAATACCCTTATCAATTGACGTTACCCGCAGAAGAAGCACCGGCTAACTCCGTGCCAGCAGCCGCGGTAATACGGAGGGTGCAAGCGTTAATCGGAATTACTGGGCGTAAAGCGCACGAAGGCGGTCAATTCAGTCAGATGTGACAGCCCCGAGCTTAACTGGGGAAT
+
FAFGGFE,;C@CF@CCFGCFCEFFFGCFEG9EF9FCEFFFGGGGGGGG?CFG9<FFGGGGCEFC@C@GGGCFFG<E9=FGGGFGEFFDFGGGC?FEG9<FGGFGGGGEC@+1/8CGGF:,<,,@FGG9+A@ECCF?F?FGFG+<@+8C5FE+<8*:5E6C8@CEGGGGGGC8@FG7CC;FEF?FGGG6CCGCGCGGC@E5CEGG5C>7F?E5CEGGGDDG8DEGG7C794CFFED5*:BD357:*)15)7C>D*77=**90872=*:>FB*878>5:>C3:26//6648:>1:(
@M04650:207:000000000-C238N:1:1101:17989:2789 1:N:0:19
ACTCCTACGGGAGGCAGCAGTGGGGAATATTGCACAATGGGGGAAACCCTGATGCAGCAACGCCGCGTGAGTGATGAAGGTTTTCGGATCGTAAAGCTCTGTCTTTGGGGAAGATAATGACGGTACCCAAGGAGGAAGCCACGGCTAACTACGTGCCAGCAGCCGCGGTAATACGTAGGTGGCGAGCGTTATCCGGATTTACTGGGCGTAAAGGGACCGTAGGCGGATGATGAAGTGGGATGTGAAATACCCGGGCCCAACTTGGGTGCTGCATGCCAAACTGGGTATCTAT
+
FGGGGGGGGGGGGGGGGGGGGGFGGEGGGGGGGFGGGGGGGCGGGG@FGGGGFGGGGGFGGGGGGGGGGGG9FGGGGGGG:?FFGGG@FGGGGFG<FGGGGGGC9FGGGGGGGGGGGGG<E:F>==FFBFA+:,B>C,3>B<:F7:B3><BA@><@FFFG78FG8>*F>CEFC;7426C;:*6*B?ED8C=7;BEGC8CG9?9EGG5>ECGG+C8***978DG<:E5*76:+0+::=4>76D<?:DC>7:F<)9DB).>F=4*:4CDF59664@*/)8C)52CF45*)./9)
@M04650:207:000000000-C238N:1:1101:19853:2859 1:N:0:19
ACTCCTACGGGAGGCAGCAGTGGGGAATATTGCACAATGGGCGCAAGCCTGATGCAGCCATGCCGCGTGTATGAAGAAGGCCTTCGGGTTGTAAAGTACTTTCAGCGGGGAGGAAGGTGTTGTGGTTAATAACCGCAGCAATTGACGTTACCCGCAGAAGAAGCACCGGCTAACTCCGTGCCAGCAGCCGCGGTAATACGGAGGGTGCAAGCGTTAATCGGAATTACTGGGCGTAAAGCGCACGCAGGCGGTCTGTCAAGTCGGATGTGAAATCCCCGGGCTCAACCTGGGAAC
+
GGGGGGGGGGGGGGGGGGGGGGGGGGGGGGGFGGGGGGEGGGGGGGGGGGGGGGGGGGGGGGGGGGGGGGGGGGGGGGGGGGGGGGGDGGGGGGDFGGGGGGGGFGGGGG7FECFFGGGGGGGGGGGGGGGGGGGGGDGGGGGGGGGGGGGGGGGGGGGGGGGGGGGGGGGGCFGGGGGFEGGGFCGGF8EEGGGGGGGGGCGGGEDGGGGGGGGGGGGGDDGGGGGC9CEGBG3CC7@DFGFFGDGD@GG)7CCFFFF6FFGD5CDBFF=49@?F:>GFB4FF45>31>FFF3
@M04650:207:000000000-C238N:1:1101:23854:2869 1:N:0:19
ACTCCTACGGGAGGCAGCAGTAGGGAATCTTCCGCAATGGACGAAAGTCTGACGGAGCAACGCCGCGTGTGTGATGAAGGATTTCGGTTCGTAAAGCACTGTTGTTAAGGAAGAACAGTAATAAGAGTCACTGCTTATTATGTGACGGTACTTAACCAGAAAGCCACGGCTAACTACGTGCCAGCAGCCGCGGTAATACGTAGGTGGCAAGCGTTATCCGGAATTATTGGGCGTAAAGCGCGCGTAGGCGGCAAGATTAGTCTGATGTGAAAGCCCTCGGCTCAACCGAGGA
+
GGGGGGGGGGGGGGGGGGGGGGGGGGGGGGGGGGGGGGGGGGGGEGGFGFGGGGGGGGGGGGGGGGGCFGGGGGGGGGGGGDGGGGDGGGGGGGGGGFGGGGGGGGGGGGGGGGGGGGGGGGGG9FGGGGGGGGGGGGGGGGGGGGGGGGGGGGGGGGGGGGGGGGGGGGGGGGGGGGGFGGGGGGGGGGGGEEGDGGGGFGGGGGGGGGGGGGGDGGGGGG=7ECFFGDCFEGGGGFFGEGFFGGGGFGGGDGGFFFFFGFGGFGGFFFFFF4;@?<D>30D@?:FFFEF9
@M04650:207:000000000-C238N:1:1101:7455:2917 1:N:0:19
ACTCCTACGGGAGGCAGCAGTGGGGAATATTGCACAATGGGGGAAACCCTGATGCAGCAACGCCGCGTGAGTGATGAAGGTTTTCGGATCGTAAAGCTCTGTCTTTGGGGAAGATAATGACGGTACCCAAGGAGGAAGCCACGGCTAACTACGTGCCAGCAGCCGCGGTAATACGCAGGTGGCGAGCGTTATCCGGATTTACTGGGCGTAAAGGGAGCGTAGGCGGATGATTAAGTGGGATGTGACATACCCGGGCTCGACTTGGGTTGTGCATTCCAAACTGGGTATCTGG
+
FGGGGGGGGGGGGGGGGGGGGGGGGGGGFGGCGDGGGGGGDGGGGGFGGGGGGGGFGGGGGGGGGGGFGGGGGGGGGGGGGGGGGGGGGGGGGGGGGGGDGGGGGGGGGGGGGGFDFGGFGFGFF=EFFCFG8>E+>FC=D<:++C:,,@,@CBF77=>7:,>FGGGGGCF@C@**6=FBCFGGECEDEGEFFCCC>**+<9<CFGGECGDCFFECC5>DGG=95C*75*3+7F>9>7@F4<6@C*::1**0)9<::))01)9*/5*()08***9@94C*82>))86,4@*)
@M04650:207:000000000-C238N:1:1101:20834:2929 1:N:0:19
ACTCCTACGGGAGGCAGCAGTGGGGAATATTGCACAATGGGGGAAACCCTGATGCAGCAACGCCGCGTGAGTGATGAAGGTTTTCGGATCGTAAAGCTCTGTCTTTGGGGAAGATAATGACGGTACCCAAGGAGGAAGCCACGGCTAACTACGTGCCAGCAGCCGCGGTAATACGTAGGTGGCGAGCGTTATCCGGATTTACTGGGCGTAAAGGGAGCGTAGGCGGTCAATTAAGTCAGATGTGAAAGCCCCGAGCTTAACTTGGGAATTGCATCTGAAACTGGTTGGCTAG
+
GGGGGGGGGGGGGGGGGGGGGGGGGGGGGGGGGGGGGGGGGGG7FGFGGGGGGGGGGG8F@FGFGGGGGD=FGGGGGGGGGGGGGGG7FCGGGGGGCDGG<FGCEEFGGGGCFGF?<EGFB?=F@BD,C<6DDFCEFGGGGF+CCC:>FA,@FFFDFGFDECEGEGGGC8:@FG7?:C7C9CFG8?C:C*38<;88EGGC;FFGGE@=*>*2C7CF*777;910CCEC76+:?E7<FGF>***9*:*:?9CDCDD:E447EF7*0514>6?49F@6:97*9<7<=6B18660
@M04650:207:000000000-C238N:1:1101:23493:2947 1:N:0:19
ACTCCTACGGGAGGCAGCAGTGGGGAATATTGCACAATGGGGGAAACCCTGATGCAGCAACGCCGCGTGAGTGATGAAGGTTTTCGGATCGTAAAGCTCTGTCTTTGGGGAAGATAATGACGGTACCCAAGGAGGAAGCCACGGCTAACTACGTGCCAGCAGCCGCGGTAATACGTAGGTGGCGAGCGTTATCCGGATTTACTGGGCGTAAAGGGAGCGTAGGCGGATGATTAAGTGGGATGTGAAATACCCGGGCTCAACTTGGGTGCTGCATTCCAAACTGGTTCTCTAG
+
GGGGGGGGGGGEGDGGGGGGGGGGGGGGGGFEFGGGGGGGGGGGDGGGGGGGGGGGGGGGGGDGCFGGEEEFGGGGGGGGGGGGGGGEGGDFGEFFGGFFGGGGGGGGGGGGGGGGGGFDFEGGGGGGGGGGDFDEGGGGGGDDEGDCFEGFGGGGGG7FD7AFGG7CFG:CFFGFFFGGG>FEGEDEEEGGGGGD58EFFGGGFFGGGGGGFGGGDGGGEGGGGGCGGGGFF<C?D4;5?D6*:CGGF7C675)3;FF?6@CFFFD?>BFFFFFFAAFFF<F49/*-.*7)
@M04650:207:000000000-C238N:1:1101:21797:2965 1:N:0:19
ACTCCTACGGGAGGCAGCAGTAGGGAATCTTCGGCAATGGACGAAAGTCTGACCGAGCAACGCCGCGTGAGTGAAGAAGGTTTTCGGATCGTAAAACTCTGTTGTTAGAGAAGAACAAGGACGTTAGTAACTGAACGTCCCCTGACGGTATCTAACCAGAAAGCCACGGCTAACTACGTGCCAGCAGCCGCGGTAATACGTAGGTGGCAAGCGTTGTCCGGATTTATTGGGCGTAAAGCGAGCGCAGGCGGTTTCTTAAGTCTGATGTGAAAGCCCCCGGCTCAACCGGGGCGG
+
GGGGGGGGGGGGGGGGGGGGGGGGGGGGGGGGGGGGGGGGGGGGGGGGGGGGGGGGGGGGGGGGGGGGGGGGGGGGGGGGGGGGGGFGGGGGGGGGGGGGGGGGGGGGGGGGGGGGGGGGGGGEGGGGGGGGGGGGDFGEGGGGGGGGGGGGGGGGGGGGGGGGGGGGGGGGGFGGGGGGCGGGGGGGGGGEGGGGGGFGGGGGGGGDGGGFGGGGGGGDEDE/AGGF?6C5>ED5CC?<:GEFGDDD>3D37*CFFFBFFFCGF:C>BFB?F?5>?BGEE>34@:>>FFF(,4
@M04650:207:000000000-C238N:1:1101:19218:2979 1:N:0:19
ACTCCTACGGGAGGCAGCAGTGGGGAATATTGCACAATGGAGGAAACCCTGATGCAGCAACGCCGCGTGAGTGATGAAGGTTTTCGGATCGTAAAGCTCTGTCTTTGGGGAAGATAATGACGGTACCCAAGGAGGAAGCCACGGCTAACTACGTGCCAGCAGCCGCGGTAATACGTAGGTGGCGAGCGTTATCCGGATTTACTGGGCGTAAAGGGAGCGTAGGCGGATTTTTAAGTGGGATGTGAAATACTCAGGCTCAACCTGGGGGATGCATTCCAAACTGGAAGTCTAG
+
GGGGGGGGGGGGGGGGGGGGGGGGGGGGGGGGGGGGFGGGGGGGGGGGGGGGGGGGGGGGGGGGGGGGGGGGGGGGGGGGGGGGGGGGGGGGGGGGFGGGGGGGGGGG7FFFFFGGGGGGGGGGGGGGEGGGGGGGGGGGGGGGEGGGGGFGGGGGGGGGGGGGGGEGE7FEE<CDFFGFGGGDEEGGEGEGFFGE5BCGGGGGFGGGGGEGGGGGEGGGEGEGGG*:EFGCF?CFGCF4/7FFGGGGFFGGF<<FFFF?GFGGFGG6).8F*9*9-)*1747;467)5@BB
@M04650:207:000000000-C238N:1:1101:14736:2980 1:N:0:19
ACTCCTACGGGAGGCAGCAGTAGGGAATCTTCGGCAATGGACGAAAGTCTGACCGAGCAACGCCGCGTGAGTGAAGAAGGTTTTCGGATCGTAAAACTCTGTTGTTAGAGAAGAACAAGGACGTTAGTAACTGAACGTCCCCTGACGGTATCTAACCAGAAAGCCACGGCTAACTACGTGCCAGCAGCCGCGGTAATACGTAGGTGGCAAGCGTTGTCCGGATTTATTGGGCGTAAAGCGAGCGCAGGCGGTTTCTTAAGTCTGATGTGAAAGCCCCCGGCTCAACCGGGGAGG
+
GGGGGGGGGGGGGGGGGGFGGGGGGGGGGGGGGGGGGGGGGGGGGGGGGGGGGGGGGGGGGGGGGGGGGGGGGGGGGGGGGGGGGGGGGGGGGGGGGGGGGGGGGGFGGGGGGGGGGGFGGGGGGGGGGGGGGGGGGGGGGGGGGGGGGGGGGGGGGGGGGGGGGF@FDGGGGGGGGGG7DGGFFGGGGGGGGGGGGGGGGGGEFGGGGGGGGGGGGGGGGGGGGGGGFGGGDGDGGFFGFGFFGDGDFGGGGGGFFFFFCF>CBFGFFFF=FFFFBBGBB9DF4?F>BF36>F
@M04650:207:000000000-C238N:1:1101:25101:3021 1:N:0:19
ACTCCTACGGGAGGCAGCAGTGGGGAATATTGCACAATGGGGGAAACCCTGATGCAGCAACGCCGCGTGAGTGATGAAGGTTTTCGGATCGTAAAGCTCTGTCTTCAGGGACGATAATGACGGTACCTGAGGAGGAAGCCACGGCTAACTACGTGCCAGCAGCCGCGGTAATACGTAGGTGGCGAGCGTTGTCCGGATTTACTGGGCGTAAAGGGAGCGTAGGCGGATTTTTAAGTGGGATGTGAAATACTCAGGCTCAACCTGGGGGCTGCATTCCAAACTGGAAGTCTAG
+
GGGGGGGGGEGGGGGGGGGGGGGGGGGGGGGGGGGGGGGGFGGGGGGGGGGGGGGGGGGGGGEGGGGGGGGGGGGFCFEFGGGDGGGGEGGGGGGGGGGGGGGGGGDDFFGFGGGGGGGGGGGGGGGGGGGGGGDGGGGGGGGGGG@FGGGGGGGGGGCFGGFFDGDEEG7CFGGGGGDGGGFEGGGGGGGGGGGDGGEGGGCFFGCCEEGGGD>FGGDC?C?FGG5CC4@:>GFGFGFGFGF4>7:C?D7CFFGF5:F4EF<F@DG>>BDE?FF*6):=FAG4)9?:<BF<
@M04650:207:000000000-C238N:1:1101:19527:3029 1:N:0:19
ACTCCTACGGGAGGCAGCAGTGGGGAATATTGCACAATGGGGGAAACCCTGATGCAGCAACGCCGCGTGAGTGATGAAGGTTTTCGGATCGTAAAGCTCTGTCTTTGGGGAAGATAATGACGGTACCCAAGGAGGAAGCCACGGCTAACTACGTGCCAGCAGCCGCGGTAATACGTAGGTGGCGAGCGTTATCCGGATTTACTGGGCGTAAAGGGAGCGTAGGCGGATGATTAAGTGGGATGTGCAATACCCGGGCTCAACTTGGGTGCTGCATTCCAAACTGGTTATCTAG
+
GGGGGGGGGGGGGGGGGGGGGGGGGGGGGGGGGGGGGGGGGGGGGGGGGGGGGGGGGGGGGGGGGGGGGGGGGGGGGGGGGFGGGGGGGGGGGFGGGGGGGGGGGGGGGGGGGGGGEGGGGGGGGGGGGGFGGGGGGGGGGGGGGGGGGGFGGGGGGGGGGGGGGGGGFGGGGGGGFGGGGGGGGGGGEGGGGGGGGGGGGGGGGGFEEGGFGGC8=DGGGGGGGGCCEFCF?FGGGGFG?D?4*:>>FGGGGGGD)7?F68>FFGGFF=?=?F4@AFGFFFFF*=4)6679
@M04650:207:000000000-C238N:1:1101:18298:3059 1:N:0:19
ACTCCTACGGGAGGCAGCAGTGGGGAATATTGCACAATGGGGGAAACCCTGATGCAGCAACGCCGCGTGAGTGATGAAGGTTTTCGGATCGTAAAGCTCTGTCTTTGGGGAAGATAATGACGGTACCCAAGGAGGAAGCCACGGCTAACTACGTGCCAGCAGCCGCGGTAATACGTAGGTGGCGAGCGTTATCCGGATTTACTGGGCGTAAAGGGAGCGTAGGCGGATGATTAAGTGGGATGTGAAATACCCGGGCTCAACTTGGGTGCTGCATTCCAAACTGGTTATCTAG
+
GGGGGGGGGGGGGGGGGGGGGGGGGGGGGGGGGGGGGGGGGGGGGGGGGGGGGGGGGGGGGGGGGGGEEEGGFGGGFGGGFGGGGGGGGGGGGFGGGFFGGGGFGGGGGGGGGGGGGGGGGEGEGGGGGGGGFGGGGGGGGGGGGECFGGGGEGGGGGGDDGGGGGGGGCCFG9E2CCF9CFCGDEECC>E7FFGGEEE9BB<FGFFGEGGGG+CFGGGGG7;9?C=5=>FC8CFGGGFG6CFFG7C7FCCCDGGFFFFFG7:FFD7237FFFFF?:AC4)37???*)6*14
@M04650:207:000000000-C238N:1:1101:12166:3103 1:N:0:19
ACTCCTACGGGAGGCAGCAGTAGGGAATCTTCGGCAATGGACGAAAGTCTGACCGAGCAACGCCGCGTGAGTGAAGAAGGTTTTCGGATCGTAAAACTCTGTTGTTAGAGAAGAACAAGGACGTTAGTAACTGAACGTCCCCTGACGGTATCTAACCAGAAAGCCACGGCTAACTACGTGCCAGCAGCCGCGGTAATACGTAGGTGGCAAGCGTTGTCCGGATTTATTGGGCGTAAAGCGAGCGCAGGCGGTTTCTTAAGTCTGATGTGAAAGCCCCCGGCTCAACCGGGGAGG
+
GGGGGGGGGGGGGGGGGGGGGGGGGGGGGGGGGGGGGGGGGGGGGGGGGGGFGGGGGGFGGGGGGGGGGGGGGGGGGGGGFAFFGDFGCFGGGGGGGGGGGGGGGFEFGFFGGGGGGGGGGGG:FFGGGGAFGGGGGGFFEGF@FGGGGGCGFGGGGGGCFGGGGGGGGGGECF9BFGGGGDFGGGGGCEGEC8EEFF9F:BEEF9FFFGGGGGG=ACFGEG5CGGC<<=C=DGCGGF437937CDDCDCDD37CFFF=FG*>F470)10=FF)752>5>@>3*7)<193BF9B
@M04650:207:000000000-C238N:1:1101:18274:3112 1:N:0:19
ACTCCTACGGGAGGCAGCAGTGGGGAATATTGCACAATGGGGGAAACCCTGATGCAGCAACGCCGCGTGAGTGATGAAGGTTTTCGGATCGTAAAGCTCTGTCTTTGGGGAAGATAATGACGGTACCCAAGGAGGAAGCCACGGCTAACTACGTGCCAGCAGCCGCGGTAATACGTAGGTGGCGAGCGTTATCCGGATTTACTGGGCGTAAAGGGAGCGTAGGCGGATGATTAAGTGGGATGTGAAATACCCGGGCTCAACTTGGGTGCTGCATTCCAAACTGGTTATCGAG
+
GGGGGGGGGGGGGGGGGGGGGGGGGGGGGGGGGGGGGGGGGGGGGGGGGGGGGGGGGGGGFGGGGGGGGGGGGGGGFGGG<FGGGGGGGGGGGGGGGGGGGGGEGGGGGGGGGGGGGGGGGGGEGGGFGGGGFGEGG8EDGFDFE7FFCFFGGGGGGGGGGGFGGGCGGGGGGGG998FEFFGG*8CGEGCFFGGGCE5CF+;CFFEC:=E=FGG8CCG)CCCFGGEGGC7+1<DFGGFDFGFFGC7>BFCCG3C:;)?FF?7D@F*15?FFFFFFFAFF:2?@F?F7-))4
@M04650:207:000000000-C238N:1:1101:23311:3135 1:N:0:19
ACTCCTACGGGAGGCAGCAGTGGGGAATATTGCACAATGGGCGCAAGCCTGATGCAGCCATGCCGCGTGTATGAAGAAGGCCTTAGGGTTGTAAAGTACTTTCAGCGGGGAGGAAGGTGATAAGGCTAATACCCTTGTCAATTGACGTTACCCGCAGAAGAAGCACCGGCTAACTCCGTGCCAGCAGCCGCGGTAATACGGAGGGTGCAAGCGTTAATCGGAATTACTGGGCGTAAAGCGCACGCAGGCGGTCAATTAAGTCAGATGTGAAAGCCCCGAGCTTAACTTGGGAAT
+
@@C8<FF9@@BECCG@C7EFC8CFE7@@<FD9AFF@@6E<FFGCF@FFGEEFEGGCF8E<EFACFGG@:CEEGGF?<EGFC<C,:E<F4=FG<F<??<@99F<FB,FB@:+4C+D,:33AC,DEA,3,=D=>>>FFGGGGF=FE,3<>>>CGGEFCCFF7<DA<DFF@FEGGGFG?EGFFCFFG=,<B,:*4B=:C92>CEEE5EE8E:?:*;:*/2:C<*98=++:E?C8C5/1*9*6C3757CDDD:)77/*0@*9=?<0*09*:)9*97847<:>G>@1*=6416-))3((
@M04650:207:000000000-C238N:1:1101:13403:3219 1:N:0:19
ACTCCTACGGGAGGCAGCAGTGGGGAATATTGCACAATGGGCGCAAGCCTGATGCAGCCATGCCGCGTGTATGAAGAAGGCCTTCGGGTTGTAAAGTACTTTCAGCGGGGAGGAAGGCGATAAGGTTAATAACCTTGTCGCTTGACGTTACCCGCAGAAGAAGCACCGGCTAACTCCGTGCCAGCAGCCGCGGTAATACGGAGGGTGCAAGCGTTAATCGGAATTACTGGGCGTAAAGCGCACGCAGGCGGTCTGTCAAGTCGGATGTGAAATCCCCGGGCTCAACCTGGGAAC
+
EEEGGGGGEG@CGDGGGGE@ECCF7,@F,CC<<FGGFCAFGF7F:CGGDAE,<,9<@FFG@E@ECFEFC:FFCF6E<F<FCFFGGFGGGCGCEAC555?EDFD9,?=CEGECC@D<838:@B3,,CC,<<,,3<C,@>FG@:FFCC*3@FGGCEG*5*5<2?BFCEC*<CFGFCFG@EFFEGFEB6B@8=CC5CEG7CGC5*:CEGDEGCGFGGG5*2CF*98CF7+?CFC:BCDC5C?G39BDG3<3>739DG496847?B:C)7D4B4**9BF?0(/<>>5=*5>:(5)3((
@M04650:207:000000000-C238N:1:1101:5864:3257 1:N:0:19
ACTCCTACGGGAGGCAGCAGTAGGGAATCTTCGGCAATGGACGAAAGTCTGACCGAGCAACGCCGCGTGAGTGAAGAAGGTTTTCGGATCGTAAAACTCTGTTGTTAGAGAAGAACAAGGACGTTAGTAACTGAACGTCCCCTGACAGTATCTAACCAGAAAGCCCCGGCTAACTACGTGCCAGCAGCCGCGGTAATACGTAGGTGGCAAGCGTTGTCCGGATTGATTGGGCGTAAAACGAGCGCAGGCGGTTTCTTAAGTCTGATGTGACAGCCTCCGGCTCAACCGGGGAGG
+
FECFGFGGGGG@FFCFGGGGGGGGGGFE@GGGGG7CCFG9EEFGGGEEEDFGGG@FGEEGGGG77CF:FEF<FF,FDGGF,?E7EFF+=:FFGFGGGGAFFGGFB=FC9?FBFFGDF@8,A,C3DFCFFFGGFGCF,@C:7,<@A<,3E<<@CCGFCFGGGG<F,*@CG8CEBF;FFDB,>BB:CCFFE55BE*:1BCE5CCE*2>5>FC*CE/=EGGDDC7*:*<:EEFGC):):9*9/)/57)9C)7577D*:?F0@6</:F47C<F?*90)7)(.9:>9*9?F>70>@0;>
@M04650:207:000000000-C238N:1:1101:19759:3324 1:N:0:19
ACTCCTACGGGAGGCAGCAGTGGGGAATATTGCACAATGGGGGAAACCCTGATGCAGCAACGCCGCGTGAGTGATGAAGGTTTTCGGATCGTAAAGCTCTGTCTTTGGGGAAGATAATGACGGTACCCAAGGAGGAAGCCACGGCTAACTACGTGCCAGCAGCCGCGGTAATACGTAGGTGGCGAGCGTTATCCGGATTTACTGGGCGTAAAGCGCACGCAGGCGGTCTGTCAAGTCGGATGTGAAATCCCCGGGCTCAACCTGGGAACTGCATTCGAAACTGGCAGGCTAG
+
GGGGGGGGGGGGGGGGGGGGGGGGGGGGGGGGGGGGGGGGGGGGGGGGGGGGGGGGGGGGGGGGGGGFGGGGGGGGGGGGFGGGGGGGEEGGGGGGGGGGGGGEFFGGGGGGGGDGGGGGGGGGGGGGFGGGGGGGGGGGGGGGGGGGGGGGGGGGGGCEGGGGGGGGCGDGGGGGGGGFGGG>EGGGEGGGGGGGGGGGGGGGGGGGGGGGGCEEEGGGGDEGGGE5EFCFFGGGGGFGEGFFGGCFFFGGDGGFD:?FGFCFFGGBFFFFFFFFFBGEB<FFFFD>>>)2
@M04650:207:000000000-C238N:1:1101:14513:3325 1:N:0:19
ACTCCTACGGGAGGCAGCAGTAGGGAATCTTCGGCAATGGACGAAAGTCTGACCGAGCAACGCCGCGTGAGTGAAGAAGGTTTTCGGATCGTAAAACTCTGTTGTTAGAGAAGAACAAGGACGTTAGTAACTGAACGTCCCCTGACGGTATCTAACCAGAAAGCCACGGCTAACTACGTGCCAGCAGCCGCGGTAATACGTAGGTGGCAAGCGTTGTCCGGATTTATTGGGCGTAAAGCGAGCGCAGGCGGTTTCTTAAGTCTGATGTGAAAGCCCCCGGCTCAACCGGGGAGG
+
GGGGGFFGGGGGEEGGEGGGFFDFGGGGGGGGGGGGGGGFGGGGGG7CCCFGGGGGGGGGGGGGGGGGGGGGGGGDGGGGGGGGGGGGGGEGGGGGGGGFGFGGGGGGGGGGGGGGGGFFGGGGGGGGGFGGGGGGGEGEGGGGFGGGGGGGGGGGGFFGGGGGGFGGDGGGGGGGGEGGFCGGGGGGGCEGGGDGGGGGGGGGGCF=FCGGGGGDGFFDCC8:<EGGGDEGBGDEFG?DE5;DGGGGBGG3C<CBF?FFGF>D47::FFFFFFFF:95>D0CFFF4>>EE04>
@M04650:207:000000000-C238N:1:1101:9783:3382 1:N:0:19
ACTCCTACGGGAGGCAGCAGTAGGGAATCTTCCGCAATGGACGAAAGTCTGACGGAGCAACGCCGCGTGTGTGATGAAGGATTTCGGTTCGTAAAGCACTGTTGTTAAGGAAGAACAGTAATAAGAGTCACTGCTTATTATGTGACGGTACTTAACCAGAAAGCCACGGCTAACTACGTGCCAGCAGCCGCGGTAATACGGAGGGTGCAAGCGTTAATCGGAATTACTGGGCGTAAAGCGCACGCAGGCGGTCAATTAAGTCAGATGTGAAAGCCCCGAGCTTAACTTGGGAAT
+
GGGGGGGGGGGEGGGGGGGGGGGFGGGGGGGGGGGGGGGGGGDGGGGGGGGCFGGGGGGGGGGGGGGFGGGGGGGGGGGGGGGGGGGGGGGGGGGGGGGGGGGGGGGGGGGGGGGGGGGGGGGGGGGGGGGGFGGGGGGGGGGGGGGGGGGGGGFFGGGGGGGGFGGGGGGGCCGGGCFGGGGGGGGGGGGEGEGGGGGGGGGGGGGGGGGGGGG5FGGGGGGGGCFFFDGGFGDGFGF3)5)<GGDGFCC3D3C=FFFFGFFGF>FAFFF4BFFFFFGFF1FF48@<AFF:>2
@M04650:207:000000000-C238N:1:1101:21153:3391 1:N:0:19
ACTCCTACGGGAGGCAGCAGTAGGGAATCTTCGGCAATGGACGAAAGTCTGACCGAGCAACGCCGCGTGAGTGAAGAAGGTTTTCGGATCGTAAAACTCTGTTGTTAGAGAAGAACAAGGACGTTAGTAACTGAACGTCCCCTGACGGTATCTAACCAGAAAGCCACGGCTAACTACGTGCCAGCAGCCGCGGTAATACGTAGGTGGCAAGCGTTGTCCGGATTTATTGGGCGTAAAGCGAGCGCAGGCGGTTTCTTAAGTCTGATGTGAAAGCCCCCGGCTCAACCGGGGAGG
+
GGGGGGGGGGGFGGGGGGGGFGGGGGGGGGGGGGGGGGGGGGGGGFGDEEGGGGGEFGGGGGGGGGGGGGGFGGGGFGGGGGGGGGGGCGGGGGGGGGGGGGGGEGGGGGGGGGGGGGGGGGGFGGGGGGFFGGGGGGGGGGGCGGGGE<>FGGGGGGGGGGGGGGGFDGGGGGFFGGFGGGGGGCFDGGGGGGGGFCEE9C=EFEGGGGGF8A>EGDFGGC**AC7EGGGGEGGGGGFGFG>BCDDDFDGD3<F4=??F9*7?FFFFFFFFF?FFBFGF@(**=FFFFFFF9B
@M04650:207:000000000-C238N:1:1101:16870:3417 1:N:0:19
ACTCCTACGGGAGGCAGCAGTGGGGAATATTGCACAATGGGCGCAAGCCTGATGCAGCCATGCCGCGTGTATGAAGAAGGCCTTCGGGTTGTAAAGTACTTTCAGCGGGGAGGAAGGTGTTGTGGTTAATAACCGCAGCAATTGACGTTACCCGCAGAAGAAGCACCGGCTAACTCCGTGCCAGCAGCCGCGGTAATACGGAGGGTGCAAGCGTTAATCGGAATTACTGGGCGTAAAGCGCACGCAGGCGGTCAATTAAGTCAGATGTGAAAGCCCCGAGCTTAACTTGGGAAT
+
GGGGGGGGGGGGGGGGGGGGGGGGGGGGGGGGGGGGGGGGGGGGGGGGGGGGGGGGGGGGGGGGGGGGGGGGGGGFGGGGGGGGGGGGGGEGGGGGGGGGGGGGGGGGGGGGGG8FGGGFGGGGGGGGGGGGGGGGGGGGGGGGGGGGGGGGGGGGGGGGGGGGGGGGGGGGGGGGGGGGGGGGGGGGGDC8EEECFFGGGDGGG8>E6CFGGECGGGGGDDGG@FGGGGF5BEGCGFFDEGB>DGGGEGGCD:6FFFF??*2CF>CDFFFFFF)>?BGBB>C7BF4)6FFB(4
@M04650:207:000000000-C238N:1:1101:20325:3438 1:N:0:19
ACTCCTACGGGAGGCAGCAGTGGGGAATATTGCACAATGGGGGAAACCCTGATGCAGCAACGCCGCGTGAGTGATGAAGGTTTTCGGATCGTAAAGCTCTGTTGTTAGTGAAGAATAGTGGTAAGAGTAACTGCTTATCATGTGACGGTAGCTAACCAGAAAGCCACGGCTAACTACGTGCCAGCAGCCGCGGTAATACGTAGGTGGCAAGCGTTGTCCGGAATTATTGGGCGTAAAGCGCGCGCAGGCGGTCTTTTAAGTCTGATGTGAAAGCTCCCGGCTCAACCGGGGAGG
+
GGGDEC<<C@FCEGGGGGGGFCGGECECCFGGCFG-6CEEFGGGGGGGGFFFGGGGGGGDEEE:FCEFCF@EFGFGFGEFFGFEGEGGGGGFFFFFG9FEF,BEA<FFGF9,EAEFEFGGGGGGFGGGGGGGEGGCEGGGGGGGGGGGGGGCGFGGDFFGGGGGGGGFGGGGFGGGGGGGGFGGC:C7>CGC>GGEGGDGG9C8FF>FGGGDGGECGFGDCCECC@CC9CFGEGGCCGFC>DFDGDDGFGD7977*/*9=:87>=CDAF=FF4:*0(4DB>>GFF?>;>BFBFF
@M04650:207:000000000-C238N:1:1101:15464:3450 1:N:0:19
ACTCCTACGGGAGGCAGCAGTGGGGAATATTGCACAATGGGCGCAAGCCTGATGCAGCCATGCCGCGTGTATGAAGAAGGCCTTCGGGTCGTAAAGCTCTGTCCTCAAGGAAGATAATGACGGTACTTGAGGAGGAAGCCCCGGCTAACTACGTGCCAGCAGCCGCGGTAATACGTAGGGGGCTAGCGTTATCCGGAATTACTGGGCGTAAAGGGTGCGTAGGTGGTTTCTTAAGTCAGAAGTGAAAGGCTACGGCTCAACCGTAGTAAGCTTTTGAAACTGAGAAACTTGAGG
+
GGGGGGGGGGGGGGGGGGGGGGGGGGGGGGGGGGGGGGGFGGGGGGGGGFGGGGGGGGGGGGGFGGGGGGGGGGGGGGFGGGGGGGGGGGGGGGGGGGGGGGGGGGGGGGGGGGGGGGGGGGGGGGGGGGGGGGGGGGGGGEGGGGGGGGGFGGGFGGGGGGGGGGGGGGGGGGGGGGGGGGGGGGGGGGGGGGGGGGGFGGCFGGGGGGGGGGGG5DG38DGGGGGCGGGGFFGGDFBGFGFFG7CF>GGG47CE8B?FGFDDFCDDFFFF=?FFBBFFF976666:A477:(
@M04650:207:000000000-C238N:1:1101:16700:3495 1:N:0:19
ACTCCTACGGGAGGCAGCAGTGGGGAATATTGCACAATGGGGGAAACCCTGATGCAGCAACGCCGCGTGAGTGATGAAGGTTTTCGGATCGTAAAGCTCTGTCTTTGGGGAAGATAATGACGGTACCCAAGGAGGAAGCCACGGCTAACTACGTGCCAGCAGCCGCGGTAATACGTAGGTGGCGAGCGTTATCCGGATTTACTGGGCGTAAAGGGAGCGTAGGCGGATGATTAAGTGGGATGTGAAATACCCGGGCTCAACTTGGGTGCTGCATTCCAAACTGGTGATCTAG
+
GGGGGGGGEGCCGGCFGGGGGGCF@FFGGGGGGGGCCFGGGGGDGGGGGGGGGFGCFFGGGGGGGGGGGDEFGDGGFGFFGFEFGG7EGGDFFGG9FFGGGFGFGGGGGGEG7EGGCFFGFGCF7@FGC+AD8F7:F<D>FF=@FE@CFGGGGGGGFBEFCEGDG>>7>E<CFFFF9FCFE>FECEEC8BEGGGC>CE5CCEFDGG*5:EE*<?5CCCGG=<*<:=17=4:C@FFG7>>F@59FGFGGFGGGD:DEDFFFC4:*/9DB@BFFFF?*6<7*)8:@F4*.)0*-
@M04650:207:000000000-C238N:1:1101:10889:3558 1:N:0:19
ACTCCTACGGGAGGCAGCAGTGGGGAATATTGCACAATGGGCGCAAGCCTGATGCAGCCATGCCGCGTGTGTGAAGAAGGCCTTCGGGTTGTAAAGCACTTTCAGCGGGGAGGAAGGTGATAAGGTTAATACCCTTATCAATTGACGTTACCCGCAGAAGAAGCACCGGCTAACTCCGTGCCAGCAGCCGCGGTAATACGGAGGGTGCAAGCGTTAATCGGAATTACTGGGCGTAAAGCGCACGCAGGCGTGATGGTAAGGCAGATGTGAAAGCCCCGATCTTAACTTTGGAAT
+
GGGGGGGGGEGGGGGGGGGGGGFGGGGCDGGFF<FGGGGGGFGGGGGGGGGGGGGGGGGCGG8DEDG@FCFGGGFGCGGGGGFGGGGGFGGGGGGGGGGGGGGGGFFGDGCGGEGGGGFAFEFGGFGGG<F9>AFGGFEGGCFGGGECDGGGGGGGGGFGGGGGGGGG>EGGGGGFGGG77CC8F8CFFEGDE8CBBFGFGDC:CCEDFGF=5ECEFGGG5**/<F7CF4CGE/7C3>FD335><DGC@7*1****1996+)9<;9*)/*069?@>365))(0/9F62)9?(-)
@M04650:207:000000000-C238N:1:1101:13004:3647 1:N:0:19
ACTCCTACGGGAGGCAGCAGTAGGGAATCTTCCGCAATGGGCGAAAGCCTGACGGAGCAACGCCGCGTGAGTGATGAAGGTCTTAGGATCGTAAAACTCTGTTGTTAGGGAAGAACAAATTTGTTAGTAACTGAACAAGTCTTGACGGTACCTAACCAGAAAGCCACGGCTAACTACGTGCCAGCAGCCGCGGTAATACGTAGGTGGCAAGCGTTATCCGGAATTCTTGGGCGTAAAGCGCGCGTAGGCGGTTTCTTAAGTCTGATGTGAAAGCCCACGGCTCAACCGGGGGGG
+
GGGGGGGGGGGGGGGGGGGGGGGGGGGGGGGGGGGGGGGGGGGGGGGGGGGGGGGGGGGGGGGGGGGCGGGGGGGGGGGGGGGGGGGGGGGCGGGGGGGGGGGGGFGGGGGGGGGFGGGGGGGGGGGGGGGGGGGGGGFGGGGGGGGGGGGGGGGGGGGGGGGGGGGGGGDGGFGGDEGGGGGGGGGGGGGGGGEGGG9CCFGGGGGGGGGGGGGGGCFCGGE=+0:CCF5*8CDEGGFDED:B>DDGFGC))9D*@FFF<F>CF**69FF?F<>5:0D>59GFFF@6055(-9
@M04650:207:000000000-C238N:1:1101:14399:3683 1:N:0:19
ACTCCTACGGGAGGCAGCAGTAGGGAATCTTCGGCAATGGACGAAAGTCTGACCGAGCAACGCCGCGTGAGTGAGGAAGGTTTTCGGATCGTAAAACTCTGTTGTTAGAGAAGAACAAGGACGTTAGTAACTGAACGTCCCCTGACGGTATCTAACCAGAAAGCCACGGCTAACTACGTGCCAGCAGCCGCGGTCATACGTAGGTGGCAAGCGTAGTCCGGATTTATTGGGCGTAAAGTGATCGCAGGCGGTTTCTTACGTCTGATTTGAATTCCCCCGTCTCCACCGTGGAGG
+
GGGGGG9FFDGEG7CEEEGGGGCFCGDC<FGGGEGDEFGG@FGGDDCC<CCEFCF@B7@EFDCCFGG@FE,CEF,=EFGCBEFGA:CBF>FEGFDEEFFAAFFEFG9B,CEFFDFFA8BAGGE3DD@ABFGG999D,:>6F8DFCGEGE7B>FF,9>B:,,,,DECEF:7>C,,5226>2BFGGGGFG@*=EEE*3C?9*?B**2:CFC?*:?E*:C*?<*7CG6?C7?**/):<55:**0*1.*1/5))11<*0*1995C77C77*6@*8*/*978>G)),**17<9(8)(4:
@M04650:207:000000000-C238N:1:1101:7584:3695 1:N:0:19
ACTCCTACGGGAGGCAGCAGTAGGGAATCTTCGGCAATGGACGAAAGTCTGACCGAGCAACGCCGCGTGAGTGAAGAAGGTTTTCGGATCGTAACACTCTGTTGTTAGAGAAGAACAAGGACGTTAGTAACTGAACGTCCCCTGACGGTATCTAACCAGAAAGCCACGGCTAACTACGTGCCAGCAGCCGCTGTAATACGTAGGTGGCAAGCGATGTCCGGAGTTATTGGGCGTAAAGCGAGCGCATGCGGTTTCTTAAGTCTGATGTGAAAGCACACGGCGCAACAGGGGAGG
+
FE,,CF@FFFGEGGDFGFGGGFEG7FDE9F,@DGGGGGGGGGGGGG@FCFD@FCE:+CFDEFC@EGGFFCFFFGFFFGGGG<FGG7FCC>F,,B+C<F8,CFFGCFEFF?9B=FCEBBA@DDG=DFC<AFFGGGFFFG<>@AFGGGGGFB@,FF=>FF,,6@CF7CCG78FGFFC9,4FGFFGF@FF7,:*4C:FB+99*>CFCC+8C9C*:=*3:;3;DGD*:A9CCC=*=>5CAF>FCDD3)1)19)>)*97D*=/*9<6CD*0:>*989*?65(,7>>(95@:).(05(13
@M04650:207:000000000-C238N:1:1101:16978:3708 1:N:0:19
ACTCCTACGGGAGGCAGCAGTGGGGAATATTGCACAATGGGCGCAAGCCTGATGCAGCCATGCCGCGTGTATGAAGAAGGCCTTAGGGTTGTAAAGTACTTTCAGCGGGGAGGAAAGTGATAAGGTTAATACCCTTATCAATTGACGTTACCCGCAGAAGAAGCACCGGCTAACTCCGTGCCAGCAGCCGCGGTAATACGGAGGGTGCAAGCGTTAATCGGAATTACTGGGCGTAAAGCGCACGCAGGCGGTCAATTAAGTCAGATGTGAAAGCCCCGAGCTTAACTTGGGAAT
+
GGGGGGGGGGGGGGGGGGGGGGGGGGGGGGGGGGGGGGGGGGGGGGGGGGGGGGGGGGGGGGGGGGG:FGGGGGGGGGGGGGGGGGGGGGGGGGGGGGGGFGGGGGGGGGGGGGGGGGGGGGFGGGGGGGGGGGFGGGGGGGGGGGGGGGGGGGGGGDFGGGGGGGGEGGCGGGGGGGGGGGGGGGGGGGGGGEGGGGGGCCEECGGGGGGGGGGEGFFFCG8FGGGGGFGGFGGDGGFDDCDFDC7DEDGDGGFF=FBFG?>F4FGFF4BFFFFFBFG@@BFFFFFAAFFFB:
@M04650:207:000000000-C238N:1:1101:10280:3714 1:N:0:19
ACTCCTACGGGAGGCAGCAGTAGGGAATCTTCCGCAATGGGCGAAAGCCTGACGGAGCAACGCCGCGTGAGTGATGAAGGTCTTAGGATCGTAAAACTCTGTTGTTAGGGAAGAACAAATTTGTTAGTAACTGAACAAGTCTTGACGGTACCTAACCAGAAAGCCACGGCTAACTACGTGCCAGCAGCCGCGGCAATACGGAGGGTGCAAGCGTTAATCGGAATTACTGGGCGGAAAGCGCACGCAGGCGGTCAATTAAGTCAGATGTGAAAGCCCCGAGCTTAACTTGGGAAT
+
GGGGGGGGGGGGGGGGGGGGGFGGGGGGGGGGGGGGGGGGGGGCFGGGGGGGGGGGGGGGFCGGGGGGGGGGGGFFGGGGEGAFGGGGGGGGGGGGGGGGGGDDAFFGGGGFGFGGGCCCFGGF8DFGGGGFGGGGGGGGGGGGFFG7FFGFFDFFFFFFDGFFF:EGGGEBFGFFGGFGGGGG8DC@>>CEG*=CBFGGGGGGG*:CFFGGGG>ECCC38DEFF7AAF:CF3*957C4C@DFD:75CEGD5CDGFF=F?2=FFFGG96*0*154>?B:>5(2@?F44)9@B:(
@M04650:207:000000000-C238N:1:1101:21112:3726 1:N:0:19
ACTCCTACGGGAGGCAGCAGTGGGGAATATTGCACAATGGGGGAAACCCTGATGCAGCAACGCCGCGTGAGTGATGAAGGTTTTCGGATCGTAAAGCTCTGTCTTTGGGGAAGATAATGACGGTACCCAAGGAGGAAGCCACGGCTAACTACGTGCCAGCAGCCGCGGTAATACGTAGGTGGCGAGCGTTATCCGGATTTACTGGGCGTAAAGGGAGCGTAGGCGGATGATTAAGTGGGATGTGAAATACCCGGGCTCAACTTGGGTGCTGCATTCCAAACTGGTTATCTAG
+
GGGGGGGGGGGGGGGGGGGGGGGGGGGGGGGGGGGGGGGGGGGGGGGGGGGGGGGGGGGGGGGGGGGGGGGGGGGGGGGGGGGGGGGGGGGGGGGGGGGGGGGGGGGGGGGGGGGGGGGGGGGGGGGGGGGGGGGGGGGGGGGGGGGGGGGGGGGGGGGGGGGGGGGGGGGFGGGGGGGGGGGGGGGGGGGGGGGG>EEGFGGGGGGGGGGGGGGGGGGGGGGGGGGGGGGGFEGGGGFGFCFFGGCFFFFFDGDFB>F@GFGGFGGFDFFFF?FF>BGFFFG:*94)6==A
@M04650:207:000000000-C238N:1:1101:25578:3745 1:N:0:19
ACTCCTACGGGAGGCAGCAGTAGGGAATCTTCGGCAATGGACGAAAGTCTGACCGAGCAACGCCGCGTGAGTGAAGAAGGTTTTCGGATCGTAAAACTCTGTTGTTAGAGAAGAACAAGGACGTTAGTAACTGAACGTCCCCTGACGGTATCTAACCAGAAAGCCACGGCTAACTACGTGCCAGCAGCCGCGGTAATACGTAGGTGGCAAGCGTTGTCCGGATTGATTGGGCGTAAAGCGAGCGCAGGCGGTTTCTTAAGTCTGATGTGAAAGCCCCCGGCTCAACCGGGGAGG
+
GGGFGGGGGGGGGGGGGGGGFFGFFGGFFEFGGG@FFFGFGFGG>FGGGGGGGGGEGGGGGGGGG7C@FF@CFGGFGFFGFCG+EEFCCCG8FEGGFFG9F?FGEGGGGFEGGGEGGGFGGGGFDFGGFFGCDFGGGGGEGGGGGGGGGG@GFGGGGGGGGGGGFFFFGGGGGGGFGGGGFGGGGGGGGEEGGEGGFF9C?FGCEEGGGFF5ECCGD7CDGG8C*<??FFFGE:DE**9)7DEFGGGGF<D<C/CF4=FF9@CFFFGFFFFFF4@3:1DBEF*7?)<9>@E,49
@M04650:207:000000000-C238N:1:1101:24442:3746 1:N:0:19
ACTCCTACGGGAGGCAGCAGTGGGGAATATTGCACAATGGGGGAAACCCTGATGCAGCAACGCCGCGTGAGTGATGAAGGTTTTCGGATCGTAAAGCTCTGTCTTTGGGGAAGATAATGACGGTACCCAAGGAGGAAGCCACGGCTAACTACGTGCCAGCAGCCGCGGTAATACGTAGGTGGCGAGCGTTATCCGGATTTACTGGGCGTAAAGGGAGCGTAGGCGGATGATTAAGTGGGATGTGAAATACCCGGGCTCAACTTGGGTGCTGCATTCCAAACTGGTTATCTAG
+
GGGFGGGGGGGGGGGGGGGGGGGGGGGGGGGGGGGGGGGGGGGGGGGGGGGGGGGGGGGGGGGGEDGEGGGGGGGGGGGGGGGFGGGG7FGFGGGGFG8F<FFGGCFFGEGGGGGGGGGGGGGGGGGGGGGGGG:CFGGGCFGGGCCFFCGGGGGGCCF7FCGCGGGGGGGB978:CGG2BF>EE?EGCGGGGGEEEGGGFGCFCFCG*:CGGGE8CCDC*9C??C5*:60<@:CFGFFC)>7=77*78C29<DD>>F?FGF7:?**4)/9?4=49))CFFFGFF??A<@64
@M04650:207:000000000-C238N:1:1101:8012:3794 1:N:0:19
ACTCCTACGGGAGGCAGCAGTGGGGAATATTGCACAATGGGCGCAAGCCTGATGCAGCCATGCCGCGTGTATGAAGAAGGCCTTAGGGTTGTAAAGTACTTTCAGCGGGGAGGAAGGTGATAAGGTTAATACCCTTGTAAATTGAAGTTACCCGCAGAAGAAGCACCGGCTAACTCCGTGCCAGCAGCCGCGGTAATACGGAGGGTGCAAGCGTTAATCGGAATTACTGGGCGTAAAGCGCACGCAGGCGGTCCATTAAGTCATATGTGAAAGCCCCGAGCTTAACTTGGTAAT
+
9F9FGGCFGGBFGGEGGGGGGGGGGDGGGGGGGGGFFEFGGD:@CFGC<<EFF,FGGG?FGGGGGG:CGGGFCGGGGGF@FFG<<FGG,4@FAE<EEFGGGGGGCCCCF76=F:FGGFFGDG<CFFCFGAFEFGGG?<,C@DD,3,CFEDCFC3CCEEGGGFFGG:7CCG7EGGFF,B<:8BFCGFFC,*:8E1*=+CCFC5=CE8EC6+<EE*;217?9EG5E67?CGGCFBE:ECF=5)1)<)7C<DGC)9)06/*9*2*0*1:D<F*=F?0)02310>07@FF49<?*6)5
@M04650:207:000000000-C238N:1:1101:17386:3856 1:N:0:19
ACTCCTACGGGAGGCAGCAGTAGGGAATCTTCCGCAATGGACGAAAGTCTGACGGAGCAACGCCGCGTGTGTGATGAAGGATTTCGGTTCGTAAAGCACTGTTGTTAAGGAAGAACAGTAATAAGAGTCACTGCTTATTATGTGACGGTACTTAACCAGAAAGCCACGGCTAACTACGTGCCAGCAGCCGCGGTAATACGTAGGTGGCAAGCGTTGTCCGGATTTATTGGGCGTAAAGCGAGCGCAGGCGGTTTCTTAAGTCTGATGTGCAAGCCCCCGGCTCAACCGGGGAGG
+
FGGGFGGGGGD;FGFGGGCFFGGGDGGFGGGGDGGGD7F@FGEG@@FEFGFFFFGDE7DCFECFEGGGGGGFGGFEDDFDFCFGGGGGGGEFGFC?DGGGGG<EEECGGGGGGFGGGFEBFGGGGGGGFFBDFCFEGGGGGGGGGGGGEGGGGGFFFEGGGGGGCFFGCEGGGCCFGGEFGCFDFGGFGEGEEEGGFGFBCCGBFEGGFGGGEEGD5C><:D*CCC9C9CGG>CDGDFFGFD@5D3D<B<5>59>F4=49<@FG**:59*896;7727C>31C?FFF>>DE(26
@M04650:207:000000000-C238N:1:1101:10540:3864 1:N:0:19
ACTCCTACGGGAGGCAGCAGTAGGGAATCTTCGGCAATGGACGAAAGTCTGACCGAGCAACGCCGCGTGAGTGAAGAAGGTTTTCGGATCGTAAAACTCTGTTGTTAGAGAAGAACAAGGACGTTAGTAACTGAACGTCCCCTGACGGTATCTAACCAGAAAGCCACGGCTAACTCCGTGCCAGCAGCCGCGGTAATACGTAGGTGGCAAGCGTTGTCCGGATTTACTGGGCGTAAAGCGAGCGCAGGCAGGTTCTTAAGTCTGATGGGAAAGCCCCCGGCTCAACCGGGGAGG
+
GGGGGGGGGGGGGGGGGGGGGGGGGGGGGGFGFGGGDFGGFFDEGGGGGGGGGGGGGGGGGGGGGGGEFGEFFGGGGGGG??FFGGGG7FCGGGFGGGGGGGGGFGGG9FGGGGGEGGEAEFFB>FGFCEADFFFGGGFDGGGGGGGGGGFGCFGGGGGGGF@FFGGD>EGEBCFGGGG@C@FF8CGF7=E7EB1:9FGGFGG;+?EFG6CFG/*:EF7<=7E5CGGCF6@*):CEFGFCEGFB3DDGE*7)10:*/*=F+*2*1::)7<:)))808(9>D6*/?FF(273(39
@M04650:207:000000000-C238N:1:1101:25963:3897 1:N:0:19
ACTCCTACGGGAGGCAGCAGTAGGGAATCTTCGGCAATGGACGAAAGTCTGACCGAGCAACGCCGCGTGAGTGAAGAAGGTTTTCGGATCGTAAAACTCTGTTGTTAGAGAAGAACAAGGACGTTAGTAACTGAACGTCCCCTGACGGTATCTAACCAGAAAGCCACGGCTAACTACGTGCCAGCAGCCGCGGTAATACGTAGGTGGCAAGCGTTGTCCGGATTTATTGGGCGTAAAGCGAGCGCAGGCGGTTTCTTAAGTCTGATGTGAAAGCCCACGGCTCAACCGTGGAGG
+
GGGGGGGGGGGGGGGGGGGGGGGGGGGGFGGGGGGGGGGGGGGGGGGFGGGGGGGGGGGGGGGGGGGGGGGGGGGGGGGGFFGGGGGGGGGGGGGGGGGGGGGGGGGGFDGGGGFGGGFGGGGGGFGGGGGGGGGGGGGGEFGGFGGGGGFGGFGGGGGCGGGGEGGGGGGGGGGGGGGGGGGCF?FFFGGGGGGGGGGG<CFGGGGGGFFFGCEGEGGGGGGG9CCGFGGGFGDDGGFGFGBFDGGGFGGGGCFFFFFFGFF*9FGFF4@BFF4>,(>>B>GFFFF>:>B6?F
@M04650:207:000000000-C238N:1:1101:19052:3900 1:N:0:19
ACTCCTACGGGAGGCAGCAGTGGGGAATATTGCACAATGGGCGCAAGCCTGATGCAGCCATGCCGCGTGTATGAAGAAGGCCTTCGGGTTGTAAAGTACTTTCAGCGGGGAGGAAGGTGTTGTGGTTAATAACCGCAGCAATTGACGTTACCCGCAGAAGAAGCACCGGCTAACTCCGTGCCAGCAGCCGCGGTAATACGGAGGGTGCAAGCGTTAATCGGAATTACTGGGCGTAAAGCGCACGCCGGCGGTCTGTCAAGTCGGAGGTGAAATCCCCGGGCTCAACCTGGGAAC
+
GGEGGGGGGGDGEGGGGGGGGFFCC;CEFGGGC<FFGFGGFGGG@FGGGEGGFFGGF<AFCFGFFEGGGCFGGGF<CFGGGGGGGGCCEEFGGFDFGFGGFF,@E?FGDGC:FB<FE33DFCGEGFFCFGGFGGEDFE7FFC9FC<FF*>CCFC*1>FGGF8:7DF@EFGEEACGGEEGCEFCCC?F7E>5ED8EE++3/2:CGG8CC@CF=CC>5:DFFCDD*0<?+3*/*<ED79CFD:C375*97BDDDG*90*9B=34C5>5C35@F?@F6?:9DB)(*6*7),4:7:2,
@M04650:207:000000000-C238N:1:1101:25016:3920 1:N:0:19
ACTCCTACGGGAGGCAGCAGTGGGGAATATTGCACAATGGGCGCAAGCCTGATGCAGCCATGCCGCGTGTATGAAGAAGGCCTTAGGGTTGTAAAGTACTTTCAGCGGGGAGGAAGGTGATAAGGTTAATACCCTTATCAATTGACGTTACCCGCAGAAGAAGCACCGGCTAACTCCGTGCCAGCAGCCGCGGTAATACGGAGGGTGCAAGCGTTAATCGGAATTACTGGGCGTAAAGCGCACGCAGGCGGTCAATTAAGTCAGATGTGAAAGCCCCGAGCTTAACTTGGGAAT
+
GGGGGGGGGGGGGGGGGGGGGGGGGDDGGGGGGGGGGGGGGGGGGGEFGGFGGGGGGGGGGGFGGGGGGGGGGGGGGGGGDEGGGGGGGGGGGGGGGGGGGGGGGFGGGGEGGGGGGGFGGGGGGCGFFGGFFFFFGFGGGGGFGGGEGGGGGGGGGGFGGGGGGGGGGGGGGGGGDEGGGGGGGGGGGGGGGCEDEGGGGGDGGGGGGGGGGEGGGGGGGGDGGGG7?FGGEGGGF7=DFC>D57DGFGGGCGFFF?FFGFGGFFGFFF4@FF>FFBDFFFGFFFFFA@@F74
@M04650:207:000000000-C238N:1:1101:10366:3945 1:N:0:19
ACTCCTACGGGAGGCAGCAGTGGGGAATATTGCACAATGGGCGCAAGCCTGATGCAGCCATGCCGCGTGTATGAAGAAGGCCTTAGGGTTGTAAAGTACTTTCAGCGGGGAGGAAGGTGATAAGGTTAATACCCTTGTCAATTGACGTTACCCGCAGAAGAAGCACCGGCTAACTCCGTGCCAGCAGCCGCGGTAATACGGAGGGTGCAAGCGTTAATCGGAATTACTGGGCGTAAAGCGCACGCAGGCGGTCAATTAAGTCAGATGTGAAAGCCCCGAGCTTAACTTGGGAAT
+
GGGGGGGGGGGGGGGGGGGGGGGGGGGGGGGGGGGGGGGGGGGGGGGGGGGGGGGGGGGGGGGGGGGGGGGGGGGGGGGGGGGGGGGGFGGGGGGGGGGGFGGGGGGGGGGGGGGGGGGGFGGGGFGFGGGGGGGGGGGGGGGGGGGECFGGGGGGFEGGGFGGGGGGGGEGGGGGGGGGGGGGCGGGGGD@EBEEGFGG=8EGGGGGGGGGGG5EC0:CEDCG+:CFFGGGFEGGFGFGBG>EGGGGFGGGGGGFFBB=<9FFFGGBFFB8=?@FF>3@:>CF?47)6FF:B7
@M04650:207:000000000-C238N:1:1101:8682:3983 1:N:0:19
ACTCCTACGGGAGGCAGCAGTGGGGAATATTGCACAATGGGCGCAAGCCTGATGCAGCCATACCGCGTGTATGAAGAAGGCCTTAGGGTTGTAAAGTACTTTCAGCGGGGAGGAAGGTGATAAGGTTAATACCCTTGTCAATTGACGTTACCCGCAGAAGAAGCACCGGCTAACTCCGTGCCAGCAGCCGCGGTAATACGGAGGGTGCAAGCGTTAATCGGAATTACTGGGCGTAAAGCGCACGCAGGCGGTCAATTAAGTCAGATGTGAAAGCACCGAGCTTAACTTGGGAAT
+
GGGGGGGGGGGGGGGGGCGGGGGGGGGGGGGGFFGGGGGGGGGGGGGGGGFGCFCFGG8FG9FGGGGGGGGGGGFFGGGGGGGGGGGGGGGGGGGGFGGGGGCGG9FGGGGGGGEFEEFFGGGGFB<DGAFC=>DFGGF<FFFFG<F:FFFE@FG73FCFGGG78>BEFGGGGGGGGBCEGF@FC?FCF8*:EEEGGGFGGCEGC8;76AFGGGGEFGFGGG=56<CFFGGFEGGGGGFGFGEDGGGGFDG)77*@FFFFFFFC=CFFFFFFFF)<(7D>>9GFFB*697>1:(
@M04650:207:000000000-C238N:1:1101:17758:4023 1:N:0:19
ACTCCTACGGGAGGCAGCAGTGGGGAATATTGCACAATGGGGGAAACCCTGATGCAGCAACGCCGCGTGAGTGATGAAGGTTTTCGGATCGTAAAGCTCTGTCTTTGGGGAAGATAATGACGGTACCCAAGGAGGAAGCCACGGCTAACTACGTGCCAGCAGCCGCGGTAATACGTAGGTGGCGAGCGTTATCCGGATTTACTGGGCGTAAAGCGAGCGCAGGCGGTTTCTTAAGTCTGATGTGAAAGCCCCCGGCTCAACCGGGGAGGGTCATTGGAAACTGGGAGACTTG
+
FFGGGGGGGGGGGGGGGGGGGGGGGGGGGGGGGGGGGGGGGGGGGGGGGGGGGGGGGGGGGGGGGGGGGGGGGGGGGGGGGGGGGGGGGGGGGGGGGGGGGGGFGGGGGGGGGGGGGGGGGGGGGGGGGGGG?DGGGGGGGGGGGGGGGGGGGGGGGGGGGGGGGGGGGGGGGGGGGGGGGGGGGGGGGGEGFFGGGGGGGGGGGGGGGGEFFFCEECGGGGGDEGCGGGGGFGGFGGFGFGB=FGGGFGGGGGG>)8?@F@3<@DDFEFEFFFFFFFGF?BFFFF>1<*92
@M04650:207:000000000-C238N:1:1101:6776:4061 1:N:0:19
ACTCCTACGGGAGGCAGCAGTGGGGAATATTGCACAATGGGCGCAAGCCTGATGCAGCCATGCCGCGTGTATGAAGAAGGCCTTCGGGTTGTAAAGTACTTTCAGCGGGGAGGAAGGTGTTGTGGTTAATAACCGCAGCAATTGACGTTACCCGCAGAAGAAGCACCGGCTAACTCCGTGCCAGCAGCCGCGGTAATACGGAGGGTGCAAGCGTTAATCGGAATTACTGGGCGTAAAGCGCACGCAGGCGGTCAATTACGTCAGATGTGAAAGCCCCGAGCTTAACTTGGGACT
+
DEEDGGGGEGF-FCC7FGGDFGGGE;BFCFGGGGGGGF<EFGGGGGDGFFGGGDEGGGFFDFGFCGGGGGDFGGCFG8FGGGGGGG7FGFFFEFGGGFFGGGGGGGGD7++6@BFGCAFGEGEFFFFGGGF<D8FG>FEGF,=@;BCCFCF=:F@>:FGGGG77D:EFFCFEGFGGGGE7CD9CFFFFCCECE:8EGFC**;:>>8CCFGCF5:8*:?FG5CCFCCFG7<555EG*7:FC37>57C3<BCD7CD=F@?=FG4C*@>7<FF?48:>5?B>:B>09BFF4467:((
@M04650:207:000000000-C238N:1:1101:25862:4144 1:N:0:19
ACTCCTACGGGAGGCAGCAGTGGGGAATATTGCACAATGGGCGCAAGCCTGATGCAGCCATGCCGCGTGTGTGAAGAAGGCCTTCGGGTTGTAAAGCACTTTCAGCGAGGAGGAAGGCGTTGTAGTTCATAACTGCAGCGATTGACGTTACTCGCAGAAGAAGCACCGGCTAACTCCGTGCCAGCAGCCGCGGTAATACGGAGGGTGCAAGCGTTAATCGGAATTACTGGGCGTAAAGCGCACGCAGGCGGCCAATTAAGTCAGATGTGAAAGCCCAGGGCTTAACTTGGGAAT
+
GGGGGG9FEEEGCFF-CC8FFEGGGGDEFGGGFCFFGGCFCDFGGGGGEF8EDFGGGG<<9FEFC7FFE,<=A<?EFG8FD<EFEDCFEFC+FFA?BFEFFGGGAFE7FGGGGG,BFEBFGEF,FFC<9DFGGGGF,@FGEBF<=@FC+<F,FFF:C@:CFCGGGGGGGCCE:<,>BC*<7;<EGFGDGGGD8EECC998C*/1=;EDCC9587EC5C77=5ECE?0<EFGGF*9C<7?C)7<><CCC)7C)97>:*96*+9>:6:C)9@=??F55((*08?FF@**6665::4
@M04650:207:000000000-C238N:1:1101:24440:4156 1:N:0:19
ACTCCTACGGGAGGCAGCAGTGGGGAATCTTGCACAATGGGCGGAAGCCTGATGCAGCGACGCCGCGTGGGGGATGACGGCCTTCGGGTTGTAAACTCCTTTCGCTAGGGAAGAAGCCATTTTGTGGTGACGGTACCTGGATAAGAAGCACCGGCTAACTACGTGCCAGCAGCCGCGGTAATACGTAGGGTGCAAGCGTTGTCCGGAATTATTGGGCGTAAAGCGCGCGTAGGCGGCGAGATTAGTCTGATGTGAAAGCCCCCGGCTCAACCGGGGAGGGTCATTGGAAACTGT
+
GGGGGGGGGGGGGGGGGGGFGFCFGGGGGGGGGGGGGFGGGGEGGGGGGGGGGGGGGFEGGGGGEFGCEGGFGGGGFGGGGGDGGGGGFGGGGGGGGGGGGGGGGGC@FGFFGFGGGGGGGGGGGGGGGGGGGGGGFFGGGDGGGGGFGGGGGGGGGGGGGGGGG7*FFGGGFGGGGGCEECF7@@EGED@?EFGGFG?*:CFGGGCG>FF0<FGDFGDGGGGCEDGEE):CBDCG)78D>*9=C:DGFGCGGGGBBF:):7CDB:52@?F@BFFE(9DE::5FFFFD>FFBF)
@M04650:207:000000000-C238N:1:1101:25417:4159 1:N:0:19
ACTCCTACGGGAGGCAGCAGTGGGGAATATTGCACAATGGGCGCAAGCCTGATGCAGCCATGCCGCGTGTATGAAGAAGGCCTTAGGGTTGTAAAGTACTTTCAGCGGGGAGGAAGGTGATAAGGTTAATACCCTTGTCGATTGACGTTACCCGCAGAAGAAGCACCGGCTAACTCCGTGCCAGCAGCCGCGGTAATACGGAGGGTGCAAGCGTTAATCGGAATTACTGGGCGTAAAGCGCACGCAAGCGGTCTGTCAAGTCGGATGTGAAATCCCCGGGCTCAACCTGGGAAC
+
GGGGGGGGGGGGGGGGGGGGGGGGGGGGGGGGGGGGGGGGGGG+@FCFGG@CEFGGGGGGGGGGGGGGGEGFGGGCFGGGGGGGGGGGGGEFFGGGGGGGFGGGGGCGGGGGG+DBCFFGGFFGGCF<EFFAFFGGCGGGGEGFGGGGGEEBCCFDEF@<FGG7DFF:FCC*?C9C7B4<BGDBE,:2*:C:C8C8++2;EE=CD8?EFG?*12CECFCCEDD=6+<F9C*:;>DCFC*C)78:D))1.CD7C79B**9=F4*/8*),09*/9@0)-,<5:9396F531>@05-
@M04650:207:000000000-C238N:1:1101:23804:4261 1:N:0:19
ACTCCTACGGGAGGCAGCAGTAGGGAATCTTCGGCAATGGACGAAAGTCTGACCGAGCAACGCCGCGTGAGTGAAGAAGGTTTTCGGATCGTAAAACTCTGTTGTTAGAGAAGAACAAGGACGTTAGTAACTGAACGTCCCCTGACGGTATCTAACCAGAAAGCCACGGCTAACTACGTGCCAGCAGCCGCGGTAATACGTAGGTGGCAAGCGTTGTCCGGATTTATTGGGCGTAAAGCGAGCGCAGGCGGTTTCTTAAGTCTGATGTGAAAGCCCCCGGCTCAACCGTGGAGG
+
GGGGGGGGGGGGGGGGGGGGGGFGGGGGGGGGGGGGGGGGDGGGGGGGGGGGGGGDGGGGGGGGGGEFEGGGGGGGGGGGGGFGGGGGGGGGGGGGGGGGGGGGCFGGGGGGGGGGGGFFGGGGGGGGGGGGGGGGFGGGGGGGGG@GGGFGGGFCDGCGFGGGGGGGGGGGCFFGG7FFCGGGG@CFGGGGDGGDGGFGGFGGGGGGFGGF8EEGGGCC85C5@<EGGGGGFEDGGGFGFGFFGDGGEGGC<57FFFFFGFDF?GG<=BFFFF)8(-<BFF*==?FF(5343?
@M04650:207:000000000-C238N:1:1101:22431:4273 1:N:0:19
ACTCCTACGGGAGGCAGCAGTGGGGAATATTGCACAATGGGCGCAAGCCTGATGCAGCCATGCCGCGTGTATGAAGAAGGCCTTCGGGTTGTAAAGTACTTTCAGCGGGGAGGAAGGCGATAAGGTTAATAACCTTGTCGATTGACGTTACCCGCAGAAGAAGCACCGGCTAACTCCGTGCCAGCAGCCGCGGTAATACGGAGGGTGCAAGCGTTAATCGGAATTACTGGGCGTAAAGCGCACGCAGGCGGTCAATTAAGTCAGATGTGAAAGCCCCGAGCTTAACTTGGGAAT
+
GGGGGGGGGGGGGGGGGGGGGGGGGGGGGGGGGGGGGGGGGGGGGGGGGGGGGGGGGGGGGGGGGGGGGGGGGGGGGGGGGGGGGGGGGGGGGGGFGGGGGGGGGGGGGGGGGEGGGGGGGGGGGGGGGGGGGGGGGGGGGGGFDFGGGGGGGGGGGGGGGGGGGGGGGGGGGGGGGGGGGC9CGGGGGEEGGGGGGGGGGGGGGGGGGGGGGGDGGGGCCDGGGGGGGGGGFGGGGGFGFGEFGGCDFGGGCG=FFFFFGFGGFGGFFFFF?F5@?BDE>F**9@BA<?F?82
@M04650:207:000000000-C238N:1:1101:10412:4311 1:N:0:19
ACTCCTACGGGAGGCAGCAGTAGGGAATCTTCGGCAATGGACGAAAGTCTGACCGAGCAACGCCGCGTGAGTGAAGAAGGTTTTCGGATCGTAAAACTCTGTTGTTAGAGAAGAACAAGGACGTGAGTAACTGAACGTCCCCTGACGGTATCTAACCAGAAAGCCACGACTAACTACGTGCCAGCAGCCGCGGTAATACGTAGGTGGCAAGCGTAGTCCGGAATTATTGGGCGTAAAGCGAGCGCAGGCGGTGTCTTAAGCCTGATGTGAAATCCCCCGGCCCAACCGGGGAGG
+
@FGFCGGGGEE@BCGGGEGG-FCE@EE,;C6EFC7@7FD<EFF7:@@<E9@F<FEE@:CGGGGD:BF>>=BFGFFFGD@@F<?DFCC@:+4BFBFEG=,,A<?FGFGEGGC<FDGDFG8FG=F>+33C?,5,8CFAF3>F+,:@FCG7@F<FFACA,@@F:ECFFGGG*>FC,FDGFC<,D:,,8::888*:13:;9BEBFFGCFF>EGG=*8:**/*0*:/**<C7:9C85)>DE>79)7>35D3)))7)>)1>6*/9=+0*27F7-**9=*99/395DD(10>D)(2@>0(-
@M04650:207:000000000-C238N:1:1101:20218:4311 1:N:0:19
ACTCCTACGGGAGGCAGCAGTAGGGAATCTTCGGCAATGGACGAAAGTCTGACCGAGCAACGCCGCGTGAGTGAAGAAGGTTTTCGGATCGTAAAACTCTGTTGTTAGAGAAGAACAAGGACGTTAGTAACTGAACGTCCCCTGACGGTATCTAACCAGAAAGCCACGGCTAACTACGTGCCAGCAGCCGCGGTAATACGTAGGTGGCAAGCGTTGTCCGGATTTATTGGGCGTAAAGCGAGCGCAGGCGGTTTCTTAAGTCTGATGTGAAAGCCCCCGGCTCAACCGGGGAGG
+
GGGGGGGGGGGGGGGGGGGGGGGGGGGGGGGGGGGGGGGGGGGGGGGGGGGGGGGGGGGGGGGGGGGGGGGGGGGGGFGGGGGGGGGGGGGGGGGGGGGGGGGGGGGGGGGGGGGGGGGGGGGCFEGGGGGGGGGGGGGGGGGGGGGGBFFGGGGGGGGGGGGA8FGGGGGGFGGGGGGGGGGGGFGGFGGGGEGGGGGG+<CEGGGGGGGFE5*:EFD<CGCGGFFGGGGFECGDGGFGFGFFGGGDDGG9>5C?FFF@94>FFFFFFFF=BFF@?FGF3(9=F?F937<(4;
@M04650:207:000000000-C238N:1:1101:5629:4323 1:N:0:19
ACTCCTACGGGAGGCAGCAGTGGGGAATATTGCACAATGGGCGCAAGCCTGATGCAGCCATGCCGCGTGTATGAAGAAGGCCTTAGGGTTGTAAAGTACTTTCAGCGGGGAGGAAGGTGATAAGGTTAATACCCTTGTCAATTGACGTTACCCGCAGAAGAAGCACCGGCTAACTCCGTGCCAGCAGCCGCGGTAATACGGAGGGTGCAAGCGTTAATCGGAATTACTGGGCGTAAAGCGCACGCAGGCGGTCACTTAAGTCAGATGTGAAAGCCCCGAGCTTAACTTTGGAAT
+
GGEEGGGGGBE@FDGGGGFAFDFEEG@FFGDGGGC-C<FFFFCGGGDFFFGGFGFGGG8FCFGC@FCGE,,,6???E8FC<FGGFEFFA@FFF?FF9F<FC?FEFDGG>CFEC@FFGGGGGG9FFG9,,<=FFCD=FFGFGFGDC,<FDGEF5:353>DDFCE?E,>C:7>E<EF@8C*1:EE?F8::4**48E@59CGGD:EC>*;=6:9*/2*;:F>FCD=C+:C+:**257CCF=4C:3@5CGC)0/9)/9*/1@?6:62:*:7>6@FF4))8:,9))-*0/00))1).43
@M04650:207:000000000-C238N:1:1101:21054:4342 1:N:0:19
ACTCCTACGGGAGGCAGCAGTGGGGAATATTGCACAATGGAGGAAACTCTGATGCAGCAACGCCGCGTGAGCGATGAAGGTCTTCGGATCGTAAAGCTCTGTCTTTAGGGATGATAATGACAGTACCTAAGGAGGAAGCCACGGCTAACTACGTGCCAGCAGCCGCGGTAATACGTAGGTGGCAAGCGTTATCCGGATTTACTGGGCGTAAAGGGAGCGTAGGCGGATGATTAAGTGGGATGTGAAATACCCGGGCTCAACTTGGGTGCTGCATTCCAAACTGGTTATCTAG
+
GGGGGGGGGGGGGGGGGGGGGGGGGGGGGGGGGGGGGGGGGGGGGGGGGGGGGGGGGGGGGGGGGGGGGGGGGGGGGGGGGGGGGGGGGGGGGGGGGGGGGEGGGGGGGGGGGGGGGGGGGGGGGGGGGGGGGGEGGGGGGGGGGGGGGGGGGGGGGGGGGGGGGGGGGGGGGGGGGGGFGGGGFGGGGGGGGGDGGGGGGGGGGGGGGGGGGGGGGGG<=DEGGGGGGGGGFGGGGGFDFG:=GGGGFGFD3>5)55?FC?7CFGGFFFFFF4?F5<CF>>F@6F?BF?FA
@M04650:207:000000000-C238N:1:1101:15070:4411 1:N:0:19
ACTCCTAGGGAGGCAGCAGTGGGGAATATTGCACAATGGGCGCAAGCCTGATGCAGCCATGCCGCGTGTATGAAGAAGGCCTTCGGGTTGTAAAGTACTTTCAGCGGGGAGGAAGGCGATAAGGTTAATAACCTTGTCGATTGACGTTACCCGCAGAAGAAGCACCGGCTAACTCCGTGCCAGCAGCCGCGGTAATACGGAGGGTGCAAGCGTTAATCGGAATTACTGGGCGTAAAGCGCACGCAGGCGGTCAATTAAGTCAGATGTGAAAGCCCCGAGCTTAACTTGGGAATT
+
GGGGGGGGGGGGGGGGGGGFGGGGGGGGGGGGGGGFGGGGFGGGGDGGGGGGGGGGGGGGGGGGGGGGEGGGGGGGGGGGGGGGGGGGGGGGGGGGFFGFGGGFGGGGGGGGGGGGGGGGGGGGGGGGGGGGGGGGGGGGGGGGGGFGFGGGGGGGGGGGG7EFGGGGGGG7FGGGGGGGGGGGGGGGGGGGGGEGGGGGGGGEEGGGCCCGGGGGGGGG55FG7FFG6CGGFGGFFGD3>DFFDGGGDG7<DGCFFFF6C=FFFGDBFFFF))8>>FGFD?7@??F<?4)4:8
@M04650:207:000000000-C238N:1:1101:6559:4418 1:N:0:19
ACTCCTACGGGAGGCAGCAGTAGGGAATCTTCGGCAATGGACGAAAGTCTGACCGAGCAACGCCGCGTGAGTGAAGAAGGTTTTCGGATCGTAAAACTCTGTTGTTAGAGAAGAACAAGGACGTTAGTAACTGAACGTCCCCTGACGGTATCTAACCAGAAAGCCACGGCTAACTACGTGCCAGCAGCCGCGGTAATACGTAGGTGGCAAGCGTTGTCCGGATTTATTGGGCGTAAAGCGCGCGTAGGCGGTTTCTTAAGTCTGATGTGAAAGCCCACGGCTCAACCGTGGAGG
+
GGGGGGGGGGGEGGGGGGGGGGGGGGGGGGGGGGGGGGGGGGGGGGGGGGGGGGGEGGGGGGGGFGGGGGGGGGGGGGGGGGGGGGGGGGGGGGGGGGGGGGGGGGGDEGGGGGGGGGGFGGEFGGGGGGGGGGGGGGGGGGGCGFGGGGGGGGGGGGGGFGFGGGGGGGGGGGGGGGGGGGGGGGGGF8EGDEGGGGGGGGGGGGGFFGGGEGG5EGFGG38EDGGGGCCF):C=D>=)7CDFGGG3=DDGG:FFF=F?F=FCFF7-*1==@FFFFFG576C*07<1(73:4:
@M04650:207:000000000-C238N:1:1101:8388:4419 1:N:0:19
ACTCCTACGGGAGGCAGCAGTAGGGAATATTGCACAATGGGGGAAACCCTGATGCAGCAACGCCGCGTGAGTGATGAAGGTTTTCGGATCGTAAAGCTCTGTCGTTGGGGAAGATAATGACGGTACCCAAGGAGGAAGCCGCGGCTAACTACGTGCCAGCAACCGAGGTATAACGTAGGTGGCGAGCGTTATCCGGATTTACTGGGCGTAAAGGGAGCGTAGGCGGTTGATTAAGAGGGAAGTGAAATACGCGGGATAAATGTGGGTGCTGCATTCCAAACTGGGTAGCGAG
+
GGGGGGGGGGGGGGGGGGGGG,CEGGGGCGGCGGGGGGGDGDGGGGEGGGGGGGFGFGGGGCFEGGGGGGGGGGGGGGGGGFGCFGDGGGGGGGG9ECDGGGA+BF<@:FFGGGADGE9FCFFC=+,,CF:<333BF8,@+++33@*33,3@:,,6DDFGG,,,***1*,,,7C@,24B928BC8**4=8?8?B8**/;@<+:F+;87*:::@?8**7)51)*+:7*:ED7+*+2+2/71)9<FCF:08**1/)777)/0+*2***)-)98=)/*1-.**5<:))0*,4))1
@M04650:207:000000000-C238N:1:1101:8010:4430 1:N:0:19
ACTCCTACGGGAGGCAGCAGTAGGGAATCTTCCACAATGGACGAAAGTCTGATGGAGCAATGCCGCGTGAGTGAAGAAGGTTTTCGGATCGTAAAGCTCTGTTGTGAGGGAAGAACAAGTACAAGAGTAACTGCTTGTACCTTGACGGTACCTCATTAGAAAGCCACGGCTAACTACGTGCCAGCAGCCGCGGTAATACGTAGGTGGCAAGCGTTGTCCGGAATTATTGGGCGTAAAGCGCGCGCAGGCGGCCTGTTAAGTCAGATGTGAAAGCCCACGGCTTAACCGTGGA
+
GGGGGGGGGGGGGGGGGGGGGGGGGGGGGGGGGGGGGGGGGFE@FGGGGGGGGGGGGGGGGGGGGGGGGGGGGGGGGGGG8FGGGGGGGEEGGGGGGGGCEFEFFEGGGGGGGGGGFGC<A?AF9=FFFGGGEF?<EFFGGGGGGEFCGF7FFFGCCFFGGGGGEGCCGCGEGGFGGGFGGGGFGGGFGDEC5>>>FGGGCGFE;EGGGFC58:BE5C:*88E*ACFGGFGGFGDCFGFD>D@BCDC<375)9/*1=FFF9?**07*-8696BF>@12D3>()6*9*4,8@:
@M04650:207:000000000-C238N:1:1101:5810:4523 1:N:0:19
ACTCCTACGGGAGGCAGCAGTAGGGAATCTTCGGCAATGGACGAAAGTCTGACCGAGCAACGCCGCGTGAGTGAAGAAGGTTTTCGGATCGTAAAACTCTGTTGTTAGAGAAGAACAAGGACGTTAGTAACTGAACGTCCCCTGACGGTATCTAACCAGAAAGCCACGGCTAACTACGTGCCAGCAGCCGCGGTAATACGTAGGTGGCAAGCGTTGTCCGGATTTATTGGGCGTAAAGCGAGCGCAGGCGGTTTCTTAAGTCTGATGTGAACGCACCCGGCTCAACCGGGGAGG
+
FFGGGGGGGGGGGGGGGGGGGGGGGGGGCGGFFCGGGGGGDGGCGGG<FGGGGF@FEGGGFEG:FGGGGGGGGGGGGGGG<?FGGGG7F:FDGGGGGGGGFGGGG,?BAFGG?FFGGFE8F<BFC,CCF<C9?FECDDGFCFCFAACGGF@FECCCFGCDGC>F::DFCEGGGGGG7CFCGFGCGFBC,=CCG:EGGF9>3:;CFFG6<EFCD*2:::>D=3*/<C??CD5C>CGEFFFGDGFDCCDDE35D3C:47@FFEFGF*?79?47*.0)0-8C>:;GFFFFF>FF>(4
@M04650:207:000000000-C238N:1:1101:8320:4529 1:N:0:19
ACTCCTACGGGAGGCAGCAGTGGGGAATATTGCACAATGGGCGCAAGCCTGATGCAGCCATGCCGCGTGTATGAAGAAGGCCTTCGGGTTGTAAAGTACTTTCAGCGGGGAGGAAGGTGTTGTGGTTAATAACCGCAGCAATTGACGTTACCCGAAGAAGAAGCACCGGCTAACTCCGTGCCAGCAGCCGCGGTAATACGGAGGGTGCAAGCGTTAATCGGAATTACTGGGCGTAAAGCGCACGCAGGCGGTCTGTCAAGTCGGATGTGAAATCCCCGGGCTCAACCTGGGAAC
+
GGGGGGGGEEFFGGGGGGGGFGGGGGGGGGGGGGGGGGGGGGC@FGEGGGGGGGDGFGGGFEFFEFEEG:EFGGGFGGFGGGGCF<CEFGGGGFGGGGGGGGGGCFGDGGGFGGGGGGGGCFGGDCEGGCFDF<FGDEGGCA<BF9C*>C>FF:*@FGGGGGGGGGGGGGGEGGG,BEGCDGFGFG>FFGGDGEEGGGFGC:??EGGGGGGEE=CEF7>CEGG*8F?F?DFGEE7=>C=DDGDEDGGGFGG1)150*67?FFDD>>DFF*=BFFF6:1CD:1/965@?BFFFF(
@M04650:207:000000000-C238N:1:1101:20584:4545 1:N:0:19
ACACCTACGGGAGGCAGCAGTGGGGAATATTGCACAATGGGCGCAAGCCTGATGCAGCCATGCCGCGTGTATGAAGAAGGCCTTCGGGTTGTAAAGTACTTTCAGCGGGGAGGAAGGTGTTGTGGTTAATAACCGCAGCAATTGACGTTACCCGCAGAAGAAGCACCGGCTAACTCCGTGCCAGCAGCCGCGGTAATACGGAGGGTGCAAGCGTTAATCGGAATTACTGGGCGTAAAGCGCACGCAGGCGGTCAATTAAGTCAGATGTGAAAGCCCCGAGCTTAACTTGGGAAT
+
GGGGGGGGGGGGGGGGGGGGGGGGGGGGGGGGGGGGGGGGGGGGGGGGGGGGGGGGGGGGGGGGGGGGGGGGGGGGGGGGGGGGGGGGGGGGGGGGGGGGGGGGGGGGGGFGGGGGGGGGGGGGGFCFGGGGGGGGGGGGGFGGGFFCCFGGGGGGGGGFGGGGGGGGGCGEFF;CFGGGGGGGGGGGGCEGGGGGGGFCEGGGGGGGFFGGGEGGGGGGGGGGGGGGGGGGFEGGCFBDFDDBDGGGFGGG<DG?@FFFC6DCF>FFFFFFFFFF?;<BF9FF??@>AFF:?3
@M04650:207:000000000-C238N:1:1101:10659:4590 1:N:0:19
ACTCCTACGGGAGGCAGCAGTAGGGAATCTTCCGCAATGGACGAAAGTCTGACGGAGCAACGCCGCGTGTGTGATGAAGGATTTCGGTTCGTAAAGCACTGTTGTTAAGGAAGAACAGTAATAAGAGTCACTGCTTATTATGTGACGGTACTTAACCAGAAAGCCACGGCTAACTACGTGCCAGCAGCCGCGGTAATACGTAGGTGGCAAGCGTTATCCGGAATTATTGGGCGTAAAGCGCGCGTAGGCGGCAAGATTAGTCTGATGTGAAAGCCCTCGGCTCAACCGAGGA
+
GGGGGGGGGGGGGGGGGGGGGGGGGGGGGGGFGGGGGGGGGGGGGGGGGGGGGGGGGGGGGGGGGGGGGGGGGGGGGGGGGGGGGGGGGGGGGEFGGGGGGGGGGGGGGGGGGGGGGGGGGFGGGGFGGGGGGGFGGGGGGGGGGGGGGGGGGGGGGGGGGGGGFGGGGGGGGGGGGGGGGGGGGGGGGGGGGGEGGGGGFGGGGGGFGGFCEGGGGGGGEGGGGGGGGGGGFGGGFGFG:DFFD3DGFGD:CDGFFFB*0@FFFGGFFFFFFFFFFFCBBBGF@FF6;)59
@M04650:207:000000000-C238N:1:1101:17618:4643 1:N:0:19
ACTCCTACGGGAGGCAGCAGTGGGGAATATTGCACAATGGGGGAAACCCTGATGCAGCAACGCCGCGTGAGTGATGAAGGTTTTCGGATCGTAAAGCTCTGTCTTCAGGGACGATAATGACGGTACCTGAGGAGGAAGCCACGGCTAACTACGTGCCAGCAGCCGCGGTAATACGTAGGTGGCGAGCGTTATCCGGATTTATTGGGCGTAAAGGGAGCGTAGGCGGATGATTAAGTGGGATGTGAAATACCCGGGCTCAACTTGGGTGCTGCATTCCAAACTGGTTATCTAG
+
GGGGGGGGGGGGGGEGGGGGFGGGGGGGGGGGGGGGGAGECEGGGGGGGGGGGFFGGGGGGGGGGGGGGFFDCAFGGGGGEEFFGGGBEDGGGGFFFFGGGGFCGGGG<FGGGGGGGF9FFGGGF=FDFGGGEFEGGGGGDGGGGGGCGA<FCFCGGFFDFFDFGGGGGDGGGFF:EEFGGBCC88E8*C88EGGGC*=+?@@CCGGGEGGA+CGGGGGD59;+?E5*:FD+@FFA7CFDFG??*CF:BGG*)9CE3)69*7::FF>()9=6<6*/:AG?>AG?**/-./1-
@M04650:207:000000000-C238N:1:1101:10339:4713 1:N:0:19
ACTCCTACGGGAGGCAGCAGTGGGGAATATTGCACAATGGGCGCAAGCCTGATGCAGCCATGCCGCGTGTATGAAGAAGGCCTTAGGGTTGTAAAGTACTTTCAGCGGGGAGGAAGGTGATAAGGTTAATACCCTTATCAATTGACGTTACCCGCAGAAGAAGCACCGGCTAACTCCGTGCCAGCAGCCGCGGTAATACGGAGGGTGCAAGCGTTAATCGGAATTACTGGGCGTAAAGCGCACGCAGGCGGTCTGTTAAGTCAGATGTGAAATCCCCGGGCTTAACCTGGGAAC
+
GGGGGGGGGGGGGGGGGGGGGGGGGGGGGGGGGGGGFDFGGGGGGGGGGGGGGGGGGGGGGGGGGGGGGEGGGGGGGGGGGGFFGGGGEGGGGGGGGGGGFGGGGGGGGGGGGGGGGGGGGGGGGGFGGGGGGGGGGGGGGGGGGGGEFGDGFEGGGGGGGGGGGGGGGDGGGGGGGGGGGGGGGGGGGGGGGEGGGGGFCEGGGGGGGGGGGGEGGGGGGGGGGGGGGGGGDEDGCF=DFGBFGG37DGDC9DDFFFFFGFGGF7D<F??F4*?:49DDFF:FFF44::>BF-
@M04650:207:000000000-C238N:1:1101:12242:4733 1:N:0:19
ACTCCTACGGGAGGCAGCAGTGGGGAATATTGCACAATGGGGGAAACCCTGATGCAGCAACGCCGCGTGAGTGATGAAGGTTTTCGGATCGTAAAGCTCTGTCTTCAGGGACGATAATGACGGTACCTGAGGAGGAAGCCACGGCTAACTACGTGCCAGCAGCCGCGGTAATACGTAGGTGGCGAGCGTTGTCCGGATTTACTGGGCGTAAAGGGAGCGTAGGCGGATTTTTAAGTGGGATGTGAAATACTCAGGCTCAACCTGGGGGCTGCATTCCAAACTGGAAGTCTAG
+
GGGGGGGGGGGGGGGGGGGGGGGGGGGGGGGGGGGGGGGGGGGGGGGGGGGGGGGGGGGGGGGGGGGFGEGGGGGGGGGGGFGGGGGGEFGGGGGGGFGGGGGGGGGGGGGGGGGDGGGGGGGGGGGGGCFGGGGGGGGGGGGGGGGGGGGGGGGGGGGGGGGGGGGGGGGGGGGGGGGFGGGGGGGGGGGGFGGGDCEGGGGGGGGGGE5EGGGGGGGDGGGGGGGGEFGFFGGGGFFGFDFBGCGGFF:CFGGFF>??F>CGFGGFF>@B9?=@<<CFFFGFFFF0<F?2
@M04650:207:000000000-C238N:1:1101:24414:4837 1:N:0:19
ACTCCTACGGGAGGCAGCAGTGGGGAATATTGCACAATGGGGGAAACCCTGATGCAGCAACGCCGCGTGAGTGATGAAGGTTTTCGGATCGTAAAGCTCTGTCTTTGGGGAAGATAATGACGGTACCCAAGGAGGAAGCCACGGCTAACTACGTGCCAGCAGCCGCGGTAATACGTAGGTGGCGAGCGTTATCCGGATTTACTGGGCGTAAAGGGAGCGTAGGCGGATGATTAAGTGGGATGTGAAATACCCGGGCTCAACTTGGGTGCTGCATTCCAAACTGGTTATCTAG
+
GGGGGGGGGGGGGGGGGGGGGGGGGGGGGGGGGGGGGGGGGGGGGGGGGGGGGGGGGGGGGGGGGGGGGGGGGGGGGGGGDGGFGGGGGGGGGGGFGGGGGGGGGGGGGGGGGGGGGGGGGGGGGGGGGGGGGGGGGGGGGGGGGGGGGGGGGGGGGGGGGGGGGGGGGGGGGGGGGGGGGGGGGGGG8EGGFGGGDE>FFFFGGGFGEEGGGGGGGGGGDGEFGGEGGG9FFGGGGFFFFGFFFFGGFF6CGGGFDFF?E?FDFF713FF??FFF<>FFFFGFFFF7AF@2
@M04650:207:000000000-C238N:1:1101:24981:4859 1:N:0:19
ACTCCTACGGGAGGCAGCAGTGGGGAATATTGCACAATGGGGGAAACCCTGATGCAGCAACGCCGCGTGAGTGATGAAGGTTTTCGGATCGTAAAGCTCTGTCTTTGGGGAAGATAATGACGGTACTCAAGGAGGAAGCCACGGCTAACTACGTGCCAGCAGCCGCGGTAATACGTAGGTGGCGAGCGTTATCCGGATTTACTGGGCGTAAAGGGAGCGTAGGCGGATGATTAAGTGGGATGTGAAATACCCGGGCTCAACTTGGGTGCTGCATTCCAAACTGGTTATCTAG
+
GGGGGGGGGGGGGGGGGGGGGGGGGGGGGGGGGGGGGGGGGGGGGGGGGGGGGGGGGGGGGGGGGGGGGGGGGGGGGGGGDGGGGGGGGGGGGGGGGGGGDAFFFGGGGGGGGGEGFGGGGGGEF@FGGGGGGGGGGGGGGGGGGGGG@FGGFGGGGGFGGGGGGGGGGGGFGGGGGGGGGGGGGGGGGGGGGGGGGGGGFDGCGGGGGDGGGGGGGGG5=DEFGG5CED7CF?CGGGFGFGFFGGGGFC<FD39)8>FFGFCF?FGFEFFF?F??AAC?53:676624BF9
@M04650:207:000000000-C238N:1:1101:25485:4870 1:N:0:19
ACTCCTACGGGAGGCAGCAGTAGGGAATCTTCGGCAATGGACGAAAGTCTGACCGAGCAACGCCGCGTGAGTGAAGAAGGTTTTCGGATCGTAAAACTCTGTTGTTAGAGAAGAACAAGGGTGAGAGTAACTGTTCACCCCTTGACGCTATCTAACCAGAAAGCCACGGCTAACTACGTGCCAGCAGCCGCGGTAATACGTAGGTGGCAAGCGTTGTCCGGATTTATTGGGCGTAAAGCGAGCGCAGGCGGTTTCTTAAGTCTGATGTGAAAGCCCCCGGCTCAACCGGGGAGG
+
GGGGGGGGGGGGGGGGGGGGGGGGGGGGGGGGGGGGGGGGGGGGGGGGGGGGGGGGGGGGGGGGGGGGGGGGGGGGGGGGCGGFGGGGGGGGGGGGGGGGGGGGGGGGGGGGGGGGGGGGGGGGGGGGGGGGGGGGGGGGGGGGGGGGGGGGGGGGGGGGGGGGGGGGGGGGGGGGGGGGGGGGGGGGGGCEGGGGGGGGGGGGGGGGGGGGGGGGGGGGGDE*<FFFGGGGFGD5FGFGFGFFGGGGFGGDD<FFFFFF9FCFBGGFFFFFFFFFF0<BB6DFFFF>6@B4,9
@M04650:207:000000000-C238N:1:1101:17913:4884 1:N:0:19
ACTCCTACGGGAGGCAGCAGTGGGGAATATTGCACAATGGGCGCAAGCCTGATGCAGCCATGCCGCGTGTATGAAGAAGGCCTTAGGGTTGTAAAGTACTTTCAGCGGGGAGGAAGGTGATAAGGTTAATACCCTTATCAATTGACGTTACCCGCAGAAGAAGCACCGGCTAACTCCGTGCCAGCAGCCGCGGTAATACGGAGGGTGCAAGCGTTAATCGGAATTACTGGGCGTAAAGCGCACGCAGGCGGTCTGTCAAGTCGGATGTGAAATCCCCGGGCTCAACCTGGGAAC
+
GGGGGGGGGGGEGGGGGGGGGGGGGGGGGGGGGGGGGGGGGGGGGGGGGGGGGGGGGGGGGGGGGGGGGGGGGGGGGGGGGGGGGGGGGGGGGGGGGGGGGFGGGGGGGGGGGGGGGGGGGGGGGFGGGGGGGGGGGGGGGGGGGGGGGGGFEEGGGEGGGGGGGGGDCGEGGFGGGGGGEGGGGGGGGGGGGEGGCGGGGGGGGGG5FFFGGGGGGGGGGGGFDFFFGGFGEEGEFDFGF:379DDDF:D7CGGFFFFFFFGG3DG?FFFFF?FF69D354FF?FF?BFFFB8
@M04650:207:000000000-C238N:1:1101:19198:4936 1:N:0:19
ACTCCTACGGGAGGCAGCAGTGGGGAATATTGCACAATGGGCGCAAGCCTGATGCAGCCATGCCGCGTGTATGAAGAAGGCCTTCGGGTTGTAAAGTACTTTCAGCGGGGAGGAAGGTGTTGTGGTTAATAACCGCAGCAATTGACGTTACCCGCAGAAGAAGCACCGGCTAACTCCGTGCCAGCAGCCGCGGTAATACGGAGGGTGCAAGCGTTAATCGGAATTACTGGGCGTAAAGCGCACGCAGGCGGTCAATTAAGTCAGATGTGAAAGCCCCGAGCTTAACTTGGGAAT
+
GGGGGGGGGGGGGGGGGGGGGGGGGGGGGGGGGGGGGGGGGGGGGGGGGGGGGGGGGGGGGGGGGGGGGGGGGGGGGGGGGGGGGGGGGGGGGGGGGGGGGGGGGGGGGGGGGGGGGGGGGGGGGGGGGGGGGGGGGGGGGGGGGGGGGGGGGGGGGGGGGGGGGGGGGGGGGGGGGGGGGGGGGGGGGGGGGGGGGGGGGGGGGGGEDDGGGECEGGGGGGGGGGFFCFGGFGGGF7BDBGFFGGGGEDGGGGGFFFFFGFGGFGGFFFFFFFF@:>GEEFGFFFFFB?>::1
@M04650:207:000000000-C238N:1:1101:18166:4967 1:N:0:19
ACTCCTACGGGAGGCAGCAGTGGGGAATATTGCACAATGGGCGCAAGCCTGATGCAGCCATGCCGCGTGTATGAAGAAGGCCTTCGGGTTGTAAAGTACTTTCAGCGGGGAGGAAGGCGATAAGGTTAATAACCTTGTCGATTGACGTTACCCGCAGAAGAAGCACCGGCTAACTCCGTGCCAGCAGCCGCGGTAATACGGAGGGTGCAAGCGTTAATCGGAATTACTGGGCGTAAAGCGCACGCAGGCGGTCTGTCAAGTCGGATGTGAAATCCCCGGGCTCAACCTGGGAAC
+
FFGGGGGGGDEGEGFFGGEGGFGGEGGGGGGGGGGFGFGGGGGEGGGGGGGGGGGDFGEGGGGGEEGGGGGGGGGGGGGGFGGGCFGGGGGGGGGGGGFGFGGGGGGGFGCEEFGCEGGGGGEGGE,DBGGCFGDFFGGGGD9FGEGCFGF9FGGGGFGGGGGGGGCGCCCGGFGGCEBFGFECE?CECEGGGGEEFFCFEGGGGGE:<CE==1?CGFFGC<EG6EGFFFGG@CGEFG?DFGFFCD<))>97CC7B=4@F2*9CBDC:FFF@B*9?:>GFF076FF48:F33?(
@M04650:207:000000000-C238N:1:1101:17850:4967 1:N:0:19
ACTCCTACGGGAGGCAGCAGTGGGGAATATTGCACAATGGGCGCAAGCCTGATGCAGCCATGCCGCGTGTATGAAGAAGGCCTTAGGGTTGTAAAGTACTTTCAGCGGGGAGGAAGGTGATAAGGTTAATACCCTTGTCAATTGACGTTACCCGCAGAAGAAGCACCGGCTAACTCCGTGCCAGCAGCCGCGGTAATACGGAGGGTGCAAGCGTTAATCGGAATTACTGGGCGTAAAGCGCACGCAGGCGGTCAATTAAGTCAGATGTGAAAGCCCCGAGCTTAACTTGGGAAT
+
GGGGGGGGGGGGGGGGGGGGGGGGGGGGGGGGGGGGGGGGGGGGGGGGGFGGGGGGGGGGGGGGGGGGGGGGGGGGGGGGGGGGGGGGGGGGGGGGGGGGGGGGGGGGGGGGGGGGGEFGGGGGGGGGGGGGGGGGGGGGGFGGGGGGGGGGGGDFFFGGGGGGGGGGGGDGGGGGGGGGGFGGGGGGGGGGGGGGGFGGGGGGGGGGGGGGG=EEGGFGGGGGGGFGGGGGFECEGGFG:D@EGGGGEDGDGGG?=FFF:=FG47C)=FFFFF:><BGED(>8FFFA<FFB?(
@M04650:207:000000000-C238N:1:1101:5380:4975 1:N:0:19
ACTCCTACGGGAGGCAGCAGTAGGGAATATTCCGCAATGGACGAAAGCCTGAAGGAGCCACGCAGCGTGTGTGAAGAAGGTCTTCGGAGCGTAAAGCACCGTTGTTAGAGAAGAAAACCCACCATAGGAAATGATGGTGGCATGACGGTATCTATAACGAAAGCCACGGCTAACTACGTGACAGCAGCCGCGGTAAAACGTAGGTGGCATACGCTGACCGGATTTATTGGGAGTAAAGGGAGCGCAGGCGGTGAGTTAAGTCTGAAGTGAAAGCGCACGGCTTATCAGTGGAGG
+
GGGGGGGGGGGGGGGGGGGGGFFGGGGG9FG<,CFGGGGG,CF@CFG,EFGGC,,CCE,E,CC:FGGGG=66CFGGG8FG<,6E?CF4++774FG9F<,,+BC:C4C<,?A<,9F,E,+CFEF,58?FE,>,A,<FGGG+,,<,CD++8@=,7@,7933@+@FBF,,+5*<C:,>3D*,,,12,2,>:7**4**11,6?*9**;+?=E6++33**3***185C7+++<:6**0/*20*935D)877))0C)7)9**9*663*:DF*2:6/79B4.7((9)<2>6*1*64@F<:6
@M04650:207:000000000-C238N:1:1101:11500:4976 1:N:0:19
ACTCCTACGGGAGGCAGCAGTAGGGAATCTTCGGCAATGGACGAAAGTCTGACCGAGCAACGCCGCGTGAGTGAAGAAGGTTTTCGGATCGTAAAACTCTGTTGTTAGAGAAGAACAAGGACGTTAGTAACTGAACGTCCCCTGACGGTATCTAACCAGAAAGCCACGGCTAACTACGTGCCAGCAGCCGCGGTAATACGTAGGTGGCAAGCGTTGTCCGGATTTATTGGGCGTAAAGCGAGCGCAGGCGGTTTCTTAAGTCTGATGTGAAAGCCCCCGGCTCAACCGGGGAGG
+
GGGGGGGGGGGGGGGGGGGGGGGGGGGGGGGGGGGGGGGGGGGGGGGGGGGGGGGGGGGGGGGGGGGGGGGGGGGGGGGGGGGGGGGGGGGGGGGGGGGGGGGGGGGGGDGGGGGGGGFFGGGGGGGGGGGGGGGGGGFGGGGGGGCEGGGGGGGGGGGGGGGGGGGGGEFG?FGGGCGFCGGFGG6FF5EG>C88CFGGGGG7<9CFDCEGCCE5EGFD*/AEGGFG?FDG5EG=9*9DFGFEGGCGDD<GGGD=F?@40/:78DC669BF?<5FB;G3:6394?419B3-(4
@M04650:207:000000000-C238N:1:1101:22036:4989 1:N:0:19
ACTCCTACGGGAGGCAGCAGTAGGGAATCTTCGGCAATGGACGAAAGTCTGACCGAGCAACGCCGCGTGAGTGAAGAAGGTTTTCGGATCGTAAAACTCTGTTGTTAGAGAAGAACAAGGACGTTAGTAACTGAACGTCCCCTGACGGTATCTAACCAGAAAGCCACGGCTAACTACGTGCCAGCAGCCGCGGTAATACGTAGGTGGCAAGCGTTGTCCGGATTTATTGGGCGTAAAGCGAGCGCAGGCGGTTTCTTAAGTCTGATGTGAAAGCCCCCGGCTCAACCGGGGAGG
+
GGGGGGGGGGGGGGEGEFGGCFFGDGGGFGGGGEEGGFGGGGEGGGGFGGF@EFCGCCFGGGDFCFG>CCGGGGGGGGG@BFGGFGGEGGGGGGGFGGGGGFGGFEEFFGGGGGGGGGG<FFGBFGGGGGGGGGFFG=<+@FFGCGGGEGGGGFFGFFGGGFGGFCFCEEFEGGDCCCFGGG2BCEGC,=CGGGGGGGGFEFG*2<5C8?=5::;:=::<ED*:C:+<ECFC5CGGGGFGEG>EGGCD39CD<C>F?FF*<9728:CA?4=??4)7(-95>(7FFFFF;>@-49
@M04650:207:000000000-C238N:1:1101:23688:4999 1:N:0:19
ACTCCTACGGGAGGCAGCAGTGGGGAATATTGCACAATGGGCGCAAGCCTGATGCAGCCATGCCGCGTGTATGAAGAAGGCCTTAGGGTTGTAAAGTACTTTCAGCGGGGAGGAAGGTGATAAGGTTAATACCCTTGTCAATTGACGTTACCCGCAGAAGAAGCACCGGCTAACTCCGTGCCAGCAGCCGCGGTAATACGGAGGGTGCAAGCGTTAATCGGAATTACTGGGCGTAAAGCGCACGCAGGCGGTCTGTCAAGTCGGATGTGAAATCCCCGGGCTCAACCTGGGAAC
+
GGGGGGGGGGGGGGGGGGGGGGGGGGGGFFEGGFFGFGFGGGGGGGGDFFGFGGAEEFGG9CCE@FG=FFG9EG<EDEFGGFCEFGCEGEEEFGGGGGGCGGGEFGDG7EECGC>D@BDFFGGGGFFAFFFCFGC<,F<DFECEGFGGGG>FGCGEGDFGGGGGGGGCCEGGGGGGGGG@CGFFGGGGGGGGCEGGGGFCCEG7CGECFF7CEEGGGGGGCD*:EFC?<7FDD*>ECFFDBDBEGD5CD3<C3DFFF47??BDDEGGB4*177*/9,(15029*1).(()7(4(
@M04650:207:000000000-C238N:1:1101:15396:5018 1:N:0:19
ACTCCTACGGGAGGCAGCAGTGGGGAATATTGCACAATGGGCGCAAGCCTGATGCAGCCATGCCGCGTGTATGAAGAAGGCCTTAGGGTTGTAAAGTACTTTCAGCGGGGAGGAAGGTGATAAGGTTAATACCCTTGTCAATTGACGTTACCCGCAGAAGAAGCACCGGCTAACTCCGTGCCAGCAGCCGCGGTAATACGGAGGGTGCAAGCGTTAATCGGAATTACTGGGCGTAAAGCGCACGCAGGCGGTCAATTAAGTCAGATGTGAAAGCCCCGAGCTTAACTTGGGAAT
+
GGGGGGGGGGGGGGGGGGGGGGGGGGGGGGGGGGGGGGFGGGGGGGGGGGGGGGGGGGGGGGGGGDGGGGGGGGGCFGFFGGGGGGGGGGGGGGGGGGGGGGGFGGGGGGGGGGGGGGGGGGGGGGGGGGGGGGGGGGGGGGCFGGGEGGGGGGGGGGGGGGFGGGGDGGGGGGGGGGGGGGGGFFGGGGGGGCGGGGGGGGGGGGGGGGGGGGGGGGGGDDGGGGGGGGGGFGG=FGFDDGFFGGG3>GGDDCCFFFFFGFGG?C75FFFFFFFFBFG@@BGFFF6:>65:?0
@M04650:207:000000000-C238N:1:1101:11289:5025 1:N:0:19
ACTCCTACGGGAGGCAGCAGTGGGGAATATTGCACAATGGGCGCAAGCCTGATGCAGCCATGCCGCGTGTATGAAGAAGGCCTTAGGGTTGTAAAGTACTTTCAGCGGGGAGGAAGGTGATAAGGTTAATACCCTTGTCAATTGACGTTACCCGCAGAAGAAGCACCGGCTAACTCCGTGCCAGCAGCCGCGGTAATACGGAGGGTGCAAGCGTTAATCGGAATTACTGGGCGTAAAGCGCACGCAGGCGGTCTGTCAAGTCGGATGTGAAATCCCCGGGCTCAACCTGGGAAC
+
GGGGGGGGGGGGGGGGGGGGGGGGGGGGGGGGGGGGGGGGGGGGGGGGGGGGGGGGGGGGGGGGGGGGGGGGGGGGGGGGGGGGGGGGGGGGGGGGGGGGGGGGGGGGGGGGGGGGGGGGGGGGGGGGGGGGGGGGGGGGGGGGGGGGGGGGGGGGGGGGGGGGGGGGGGGGGGGGGGGGGGGGGGGGGGGGGGEGGGGGGGGGGGGGFGFGGGGGGGGGGGGGGGGDECFGFGGGGGFGFGFEDDDDDGGDGGGFFFFFGFGGFGGF?F?FFFFFFFG3>;GFFFFFFFFFF2
@M04650:207:000000000-C238N:1:1101:16091:5044 1:N:0:19
ACTCCTACGGGAGGCAGCAGTGGGGAATATTGCACAATGGGCGCAAGCCTGATGCAGCCATGCCGCGTGTATGAAGAAGGCCTTCGGGTTGTAAAGTACTTTCAGCGGGGAGGAAGGTGTTGTGGTTAATAACCGCAGCAATTGACGTTACCCGCAGAAGAAGCACCGGCTAACTCCGTGCCAGCAGCCGCGGTAATACGGAGGGTGCAAGCGTTAATCGGAATTACTGGGCGTAAAGCGCACGCAGGCGGTCTGTCAAGTCGGATGTGAAATCCCCGGGCTCAACCTGGGAAC
+
GGGGGGGGGGGGGGGGGGGGFGGGGGGGGGGGGGGGGGGGGGGGGGGGGGFEFGGGGGGGGGGGGGGEGGGGGGGGGGGGGGGGGGGGGGGGGGGGGGGGFGGGGGGGGGGGGGFFGGGGGGGGGGGGGGGGGGGGGGGGGGGGGGGGGGGGFFGGGGGFGGGGGGGGGGGGGGGFGGGGGGGGGGGGGGGGGGGGGGCFGGGGGGE5CGGGGGGGGGGGED=EFGGGGFGDDGGGGGFGBDEFGGGGFD3)9*>7BFFFGBGGF:DFFFFFFFF@(4DBF;F?64>(3F@B?:
@M04650:207:000000000-C238N:1:1101:24497:5171 1:N:0:19
ACTCCTACGGGAGGCAGCAGTGGGGAATATTGCACAATGGGCGCAAGCCTGATGCAGCCATGCCGCGTGTATGAAGAAGGCCTTAGGGTTGTAAAGTACTTTCAGCGGGGAGGAAGGTGATAAGGTTAATACCCTTGTCAATTGACGTTACCCGCAGAAGAAGCACCGGCTAACTCCGTGCCAGCAGCCGCGGTAATACGGAGGGTGCAAGCGTTAATCGGAATTACTGGGCGTAAAGCGCACGCAGGCGGTCAATTAAGTCAGATGTGAAAGCCCCGAGCTTAACTTGGGAAT
+
GGGGGGGGGGGGGGGGGGGGGGGGGGGGGGGGGGGGGGGGGGGGGGGGGGGGGGGGGGGGGGGGGGGGGGGGGGGCFGGFGGGGGGGGGGGGGGGGGGGGGGGGGGGGGGDGGGGGGGGGGGGGGGGGGGGGGGGGGGGGGGGGGGGGGGGGGGGGGGGGGGGGGGGGGGGGGGGGGGGGGGGGGGGGGGGGGGDGGGGGGGGGGGGGGGGGGGGCFGGGGGGGGGGGFFGFFEGECGFGFGFEGCDDDDGGGGFFFFFFGFGGFGG<6=F?FFFF<>3BB>FFFF?BFFF0>:
@M04650:207:000000000-C238N:1:1101:18546:5187 1:N:0:19
ACTCCTACGGGAGGCAGCAGTGGGGAATATTGCACAATGGGCGCAAGCCTGATGCAGCCATGCCGCGTGTGTGAAGAAGGCCTTCGGGTTGTAAAGCACTTTCAGCGAGGAGGAAGGTGTTGTGGTTAATAACCGCAGCAATTGACGTTACCCGCAGAAGAAGCACCGGCTAACTCAGTGCCAGCAGCCGCGGTAATACGTAGGTGGCAAGCGTTATCCGGACTTAGTGGGCGTAAAGCGCGCGTAGGCGGTTTCTTAAGTCTGATGTGAAAGCCCACGGCTCAACCGTGGCTG
+
GGGGGGGGGGGGGGGGGGGGGGGGGGGGGGGGGGGGFGGGGGEDGGGF<EF8EGGGGFGGDD<FCCFGGG7CCEFGFGGGGGGGGCGGGFEGGGGGGFFDGGGGFF7@@F@7?4?EFGGGG<F:FFFGGF<F@FGGGCGGG,CDFACF7FCCF@:+*>:FFDGGFFGFGEGEFFFG,,@;@9<EGG,<CEEGCGG5<+CG<CFGGGFFG95582*8CC7>E7*:+<+3A*;:.>57>79D>C:B>DCC?3<)95F??69@FFDF7C7)9@8**0)500>@5(16*.)2(0)((-
@M04650:207:000000000-C238N:1:1101:16989:5188 1:N:0:19
ACTCCTACGGGAGGCAGCAGTGGGGAATATTGCACAATGGGGGAAACCCTGATGCAGCAACGCCGCGTGAGTGATGAAGGTTTTCGGATCGTAAAGCTCTGTCTTTGGGGAAGATAATGACGGTACCCAAGGAGGAAGCCACGGCTAACTACGTGCCGGCAGCCGCGGTAATACGTAGGTGGCGAGCGTTATCCGGATTTATTGGGCGTAAAGCGAGGGCAGGCGGTTTCTTAAGTCGGATGGGAAAGGCCCCGGCCAAACCGGGGCGGGTCATTGGAACATGGGGGACTGA
+
EAFEFF@@@FC6FFDGGGGGGGEG+,,,;C<EEF99E,FFF7+@C,@ECFE<DFGFFGFCC:::FDEEG>,9,:CFC<<EE9F<?FFGFDCFGGGGGDFGF,<<,CEFF7?=@8<F<9<,5B>BE>CA@=F7<F7:F<FF,,3>F7FCGGDGDGBEF**@@EG7><EECEB9,?8C9C:2+1+1*3C7:*/2?2;2*28++2<FF**227=AE+:**)1<*>?7CG5:=:A?6+2<C*)7)/)876**)/117C)).50)2.9)7C),0.85)91=45C)))2<>).(,..)
@M04650:207:000000000-C238N:1:1101:24711:5197 1:N:0:19
ACTCCTACGGGAGGCAGCAGTGGGGAATATTGCACAATGGGCGCAAGCCTGATGCAGCCATGCCGCGTGTATGAAGAAGGCCTTAGGGTTGTAAAGTACTTTCAGCGGGGAGGAAGGTGATAAGGTTAATACCCTTGTCAATTGACGTTACCCGCAGAAGAAGCACCGGCTAACTCCGTGCCAGCAGCCGCGGTAATACGGAGGGTGCAAGCGTTAATCGGAATTACTGGGCGTAAAGCGCACGCAGGCGGTCAATTAAGTCAGATGTGAAAGCCCCGAGCTTAACTTGGGAAT
+
GGGGGGGGGGGGGGGGGGGGGGGGGGGGGGGGGGGGGGGGGGEGGGGGGGGGGGGGGGGGGGGGGGGGGGGGGGGGGGGGGGGGGGGGGGGGGGGGGGGGGGGGGGGGGGGEGGGGGGGGFGGGGGGGGGGGGGGGGGGGGGGGGGGGGGGGGGGGGGGGGGGGGGGEGGGGGGGGGGGGGGGGGGFGGGGCGGGGGGGGGGGCEGGDDGGGGCEGGGGGGGGGGGGGGGGGFGG5>GFGFGF>DGGGFGGGGDD?@FFF9@GFFGGFFFFFFF>)2>3>B>GB@?B44FF?B1
@M04650:207:000000000-C238N:1:1101:17327:5240 1:N:0:19
ACTCCTACGGGAGGCAGCAGTGGGGAATATTGCACAATGGGCGCAAGCCTGATGCAGCCATGCCGCGTGTATGAAGAAGGCCTTAGGGTTGTAAAGTACTTTCAGCGGGGAGGAAGGTGATAAGGTTAATACCCTTGTCAATTGACGTTACCCGCAGAAGAAGCACCGGCTAACTCCGTGCCAGCAGCCGCGGTAATACGGAGGGTGCAAGCGTTAATCGGAATTACTGGGAGTAAAGCGCACGCAGGCGGTCAATTCAGTAAGATGTGAAAGCCCCGAGCTTAACTTGGGAAC
+
GGAFFGGGGCCCGEEFGGFFFGGFGGGGGGCGFGGCGGC@ECFGGGGGGGGGEFGGGGGGAFFFEECFFC<EFDFGFGGGGGFCEECCFGGGFGGGGGFGGGGGGGGDEECFG7FFGBEGFFFGGGG9EGGGGGGF><>AA<A<DDGGFGGGEGGGGGGGGGGGEC7F*>7>F<BCFDBFGGGBGFFG7CEGEGC5;FCF5E878;?EGD95?/CCC2:3A<;:C?F7<*1*.:FGFC8C>5)5))1))9C)/948*/9=C4C>F*C.**9*6?5),,)7:1*9@662<@FB?-
@M04650:207:000000000-C238N:1:1101:18231:5263 1:N:0:19
ACTCCTACGGGAGGCAGCAGTGGGGAATATTGCACAATGGGGGAAACCCTGATGCAGCAACGCCGCGTGAGTGATGAAGGTTTTCGGATCGTAAAGCTCTGTCTTTGGGGAAGATAATGACGGTACCCAAGGAGGAAGCCACGGCTAACTACGTGCCAGCAGCCGCGGTAATACGTAGGTGGCGAGCGTTATCCGGATTTACTGGGCGTAAAGGGAGCGTAGGCGGATGATTAAGTGGGATGTGAAATACCCGGGCTCAACTTGGGTGCTGCATTCCAAACTGGTTATCTAG
+
GGGGGGGGGGGGGGGGGGGGGGGGGGGGGGGGGGGGGGGGGGGGGGGGGGGGGGGGGGGGGGGGGGGFGGGGGGGGGGGGGGGGGGGGGGGGGGGGGGGGGGGGGGGGGGGGGGGGGGGGGGGGGGGGGGGGGGGGGGGGGGGGGGGGGGGGGGGGGGGGGGGGGGGGGGGGGGGGFFGEFGGGGGGGGGGGGGGGGGGGFGGGGGFGGGGGFGGGGGGGEDGFGG=EED+AFFC<>FFCFG?=FGGGFGGGDCGFEFFFG4CDFGGF>BFFFFFFFFFFFFGFBB?AFFFF
@M04650:207:000000000-C238N:1:1101:16959:5272 1:N:0:19
ACTCCTACGGGAGGCAGCAGTGGGGAATATTGCACAATGGGGGAAACCCTGATGCAGCAACGCCGCGTGAGTGATGAAGGTTTTCGGATCGTAAAGCTCTGTCTTTGGGGAAGATAATGACGGTACCCAAGGAGGAAGCCACGGCTAACTACGTGCCAGCAGCCGCGGTAATACGTAGGTGGCAAGCGTTATCCGGAATTATTGGGCGTAAAGCGCGCGTAGGCGGCAAGATTAGTCTGATGTGAAAGCCCTCGGCTCAACCGAGGAAGGTCATTGGAAACTGTCTTGCTTG
+
GGGGGGGGGGGGGGGGGGGGGGGGDGGGGGGFGGGGGGGGGGGGGGGGGGGGGGGGGGGGGGGGGGGGGGGGGGGGDDGGGGGGGGGGGGGGGGGGGGGGGGGGGGGGGGGGGGGGGGFGGGGGGGGGGGGGGGDGCDGGGGGGGGGGGGGGGFEGGGGGGDCGGGGGGGGGFFGGGGGGFGGFGGGGGDGGGGGGCGGFGEF;FGGGEC=CCFGGGGGGGGGGGGGGCFCC7:DF>78F=CFFFGGFFGGGGDGF3>FFF5)9>3<:5>6F4B?F?7F??<F?FFF<<=F<
@M04650:207:000000000-C238N:1:1101:20666:5297 1:N:0:19
ACTCCTACGGGAGGCAGCAGTGGGGAATATTGCACAATGGGCGCAAGCCTGATGCAGCGACGCCGCGTGGGGGATGAAGGCCTTCGGGTTGTAAACTCCTTTCGCTATCGACGAAGCCATTTTGTGGTGACGGTAGGTAGATAAGAAGCACCGGCTAACTACGTGCCAGCAGCCGCGGTAATACGTAGGGTGCGAGCGTTGTCCGGAATTACTGGCCGTAAAGAGCTCGTAGGTGGTTTGTCGCGTCGTCTGTGAAATCCCTGGGCTTAACTTCGGGCGTTCAGGCGAGTCGGG
+
FGGGGGGEGEEGGEGDCFFFGG<CCFEFGGCE9FFFFF<CFFF@F7FFGGGGGGGGADFGCGGCCGGGGE7F:CCGGGEC8FGG?FEFEF7CFGGGG<FGGGF@@CFGFEGCCGGGE?E,@=D<<D:>CGFC:@@:CGGFFGGGFCCFDGGCFCFG@CFGGGDGCFF,:FF>FCECEG<*=@FEFGGFCEF8*8:*:>E8*;A?C>E586<?0<+**/97*1++26<+/7*20CF=7C)>77@F57)/8C95FGC@*006F)9*)/5:FF66@*)509C)),>**)7(().((,
@M04650:207:000000000-C238N:1:1101:5832:5336 1:N:0:19
ACTCCTACGGGAGGCAGCAGTGGGGAATATTGCACAATGGGCGCAAGCCTGATGCAGCCATGCCGCGTGTATGAAGAAGGCCTTCGGGTTGTAAACCTCTTTCAGCAGGGACGAAGCGCAAGTGACGGTACCTGCAGAAGAAGCACCGGCTAACTACGTGCCAGCAGCCGCGGTAATACGTAGGGTGCGAGCGTTGTCCGGAATTACTGGGCGTAAAGAGTTCGTAGGCGGTTTGTCGCGTCGTTTGTGAAATCCCGCAGCTTAACTGTGGGCGTGCAGGCGATACGGGCAGAC
+
9ECFFFFFGCCBCGCEEEDCEFCGGE,FEGFFGFGF<E,CEGGGGGC<FFGGGGGDEFGEFE8<C:C+@:=9F<CFGFGDFGGGGGCCEGG:FFFFE<=EGGGGGAFE7CCFF7+BEF>CFFDBFFGDGG>E<<FFDGGGGGGFFFGGGC@C<,3FGE7:FGGGGGFGGGGGEF:CFGCC9,=*=FEEG5EEGEEC8EFGDEE>CF7EF6:=ECGCCDCDGGF=8:FDCDE*8:>FFGFC><@57*9D:7>FC:C7>E;D5)7*1?*6=FF3>B7:4<F45;C30))3(>B??(
@M04650:207:000000000-C238N:1:1101:9744:5398 1:N:0:19
ACTCCTACGGGAGGCAGCAGTGGGGAATATTGCACAATGGGCGCAAGCCTGATGCAGCCATGCCGCGTGTATGAAGAAGGCCTTCGGGTTGTAAAGTACTTTCAGCGGGGAGGAAGGCGATAAGGTTAATAACCTTGTCGATTGACGTTACCCGCAGAAGAAGCACCGGCTAACTCCGTGCCAGCAGCCGCGGTAATACGGAGGGTGCAAGCGTTAATCGGAATTACTGGGCGTAAAGCGCACGCAGGCGGTCTGTCAAGTCGGATGTGAAATCCCCGGGCTCAACCTGGGAAC
+
FGGGGGGGGGGGGGGGGGGGGGGGGGGGGGGGGGGGGGGGGGGCFGFGGGGGGGGGGGGGGGGGGGGGGBA?FFCGGGGGGGGGGGGGGGGGGGGGECGGGGGGGGEGDEECFGFD:=FGDGE<9<CB>DDCFCFF9CAF>CCCFFGCFCFGG@CDEGGFFGFFGG,<:8=;FGGGD@FCCCFCFFCGGGGD>EGGCFFCCG=EGGG=FFG*;/*?FGF:EDEEGFDFFFG=:CDGGD8<><)))973)))1/*99*9B?C@795*98*9BFF7?4(,9)82>6?)<(.)71((
@M04650:207:000000000-C238N:1:1101:24401:5402 1:N:0:19
ACTCCTACGGGAGGCAGCAGTGGGGAATATTGCACAATGGGGGAAACCCTGATGCAGCAACGCCGCGTGAGTGATGAAGGTTTTCGGATCGTAAAGCTCTGTCTTTGGGGAAGATAATGACGGTACCCAAGGAGGAAGCCACGGCTAACTACGTGCCAGCAGCCGCGGTAATACGTAGGTGGCGAGCGTTATCCGGATTTACTGGGCGTAAAGGGAGCGTAGGCGGATGATTAAGTGGGATGTGAAATACCCGGGCTCAACTTGGGTGCTGCATTCCAAACTGGTTATCTAG
+
GGGGGGGGGGGGGGGGGGGGGGGGGGGGGGGGGGGGGGGGGGGGGGGGGGGGGGGGGGGGGGGGGGGGGGGGGGGGGGGGFGGGGGGGGGGGGGGGGGGGGGGGGGGGGGGGGGGFGGGGGGGGGGGGGGGGGGGGGGGGGGGGGGGGGGGGGGGGGGGGGGGGGGGGEGGGGGFGGGGGGGGGGGGGGGGGGGGGGGGGGGGGGGGGGG=FGFEGGGGGGGGGEGE5CGFGFGGGGGFG4<FFGGGDFC7DGGGFFF?FFFGGFGGFDBFF?B?F<ADF@)??FBF><FFB
@M04650:207:000000000-C238N:1:1101:18483:5420 1:N:0:19
ACTCCTACGGGAGGCAGCAGTGGGGAATATTGCACAATGGGCGCAAGCCTGATGCAGCCATGCCGCGTGTATGAAGAAGGCCTTAGGGTTGTAAAGTACTTTCAGCGGGGAGGAAGGTGATAAGGTTAATACCCTTGTCAATTGACGTTACCCGCAGAAGAAGCACCGGCTAACTCCGTGCCAGCAGCCGCGGTAATACGGAGGGTGCAAGCGTTAATCGGAATTACTGGGCGTAAAGCGCACGCAGGCGGTCAATTAAGTCAGATGTGAAAGCCCCGAGCTTAACTTGGGAAT
+
GGGGGGGGGGGGGGGGGGGGGGGGGGGGGGGGGGGGGGGGGGGGGGGGGGGGGGGGGGGGGGGGGGGFGGGGGGGGGGGGGGGGGGGGGGGGGGGGGGGGEGGGGGGGGGGGGGGGGGGGGGGGGGGGGGGGGGGGGGGGGGGGGGGGFGGGGGGGGGGGGGGGGGGGGGGGGGGGGGGGEGGGGGGGGGGGGGGDGGGGGGGGGGGGGGGGGGGGGGGGEDGGGFGGGGFGFCCCDFFDFGFFDGDCEGGDDGGFFFFFGFFFF>74=?F44?05(-3)7;<FFFFFAFFF:(
@M04650:207:000000000-C238N:1:1101:20305:5430 1:N:0:19
ACTCCTACGGGAGGCAGCAGTGGGGAATATTGCACAATGGGGGAAACCCTGATGCAGCAACGCCGCGTGAGTGATGAAGGTTTTCGGATCGTAAAGCTCTGTCTTTAGGGATGATAATGACAGTACCTAAGGAGGAAGCCACGGCTAACTACGTGCCAGCAGCCGCGGTAATACGTAGGTGGCGAGCGTTATCCGGATTTACTGGGCGTAAAGGGAGCGTAGGCGGATGATTAAGTGGGATGTGAAATACCCGGGCTCAACTTGGGTGCTGCATTCCAAACTGGTTATCTAG
+
GGGGGGGGGGGGGGGGGGGGFGGGGGGGGGGGGGGGGGGGGGGGGGGGGGGGGGGGGGGGGGGGGGGFGGGGGGGGGGGGGGGGGGGGGGGGGGGGGGGGGGGGGGGGGGGGGGGGGGGGFGGGGGGGGGGGGGGGGGGGGGGGGGGGGGGGGGGGGGGGGGGGGGGGEEGGGGGGGGGGGGGGGGGGGGGBFGGGGGGGGGGGGGGG8EEFGGGGGGGGGGGGGGGGGGGF@CFGGGFGFGFFGGGGFFDFGGGFB>FFGFCGFGC?EFFFF4@BFAGFFBGF?4@2<FF<
@M04650:207:000000000-C238N:1:1101:12957:5438 1:N:0:19
ACTCCTACGGGAGGCAGCAGTGGGGAATATTGCACAATGGGCGCAAGCCTGATGCAGCCATGCCGCGTGTATGAAGAAGGCCTTAGGGTTGTAAAGTACTTTCAGCGGGGAGGAAGGTGTTGTGGTTAATAACCGCAGCAATTGACGTTACCCGCAGAAGAAGCACCGGCTAACTCCGTGCCAGCAGCCGCGGTAATACGGAGGGTGCAAGCGTTAATCGGAATTACTGGGCGTAAAGCGCACGCAGGCGGTCAATTAAGTCAGATGTGAAAGCCCCGAGCTTAACTTGGGAAT
+
GGGGGGGGGGGGGGGGGGGGGGGGGGGGGGGGGGGGGGGGGGGGGGGGGGGGGGGGGGGGGGGGGGGGGGGGGGGGGGGGGGGGGGGGGGGGGGGGGGGGGGGGGGGGGGGGGFGGGFGGDGGGGGGGGGGGGGGGGGGGGGGGGGGGGGGGGGGGGGGGGGGGGGGGGGGGGGGGGGGGGGGGGGGGGGGGGDGGFGGGGGGGGGGGGGGGGEEEGFGG8DGGFGGGGGGGFGGGFFFGFGFFGGGGEGGDDCFFFFFFFFGGFGGFFFFFFFFF:;5>:>4@FFB2<FF082
@M04650:207:000000000-C238N:1:1101:13766:5525 1:N:0:19
ACTCCTACGGGAGGCAGCAGTAGGGAATCTTCGGCAATGGACGAAAGTCTGACCGAGCAACGCCGCGTGAGTGAAGAAGGTTTTCGGATCGTAAAACTCTGTTGTTAGAGAAGAACAAGGACGTTAGTAACTGAACGTCCCCTGACGGTATCTAACCAGAAAGCCACGGCTAACTACGTGCCAGCAGCCGCGGTAATACGTAGGTGGCAAGCGTTGTCCGGATTTATTGGGCGTAAAGCGAGCGCAGGCGGTTTCTTAAGTCTGATGTGAAAGCCCCCGGCTCAACCGGGGAGG
+
GGGGGGGGGGGGGGGGGGGGGGGGGGGGGGGGGGGGGGGGGGGGGGGGGGGGGGGGGGGGGGGGGGGFGGGGGGGGGGGGGGGGGGGGGGGGGGGGGGGGGGGGGGGDGGGGGGGGGGGGGGGEGFGGGGGGGGGGGGGGGGFGGGGGGGGGGGGGGGGGGGGGGGGEEDFGGGGGGGGGDGGGGGDEGGGGGGDEGGGGGGFG<EGGF<CCC=EGGGGGGGC5@F7CFGGGFGCEGGFGBG>>)7CD:CDD3D>FFFFFE6CFF:D<?FFFFF>36>G>D>G@FF4-35723>
@M04650:207:000000000-C238N:1:1101:12290:5544 1:N:0:19
ACTCCTACGGGAGGCAGCAGTGGGGAATATTGCACAATGGGGGGAACCCTGATGCAGCAACGCCGCGTGAGTGATGAAGGTTTTCGGATCGTAAAGCTCTGTCTTTGGGGAAGATAATGACGGTACCCAAGGAGGAAGCCACGGCTAACTACGTGCCAGCAGCCGCGGTAATACGTAGGTGGCGAGCGTTATCCGGATTTACTGGGCGTAAAGGGAGCGTAGGCGGATGATTAAGTGGGATGTGAAATACCCGGGCTCAACTTGGGTGCTGCATTCCAAACTGGTTATCTAG
+
FGGGGGGGGGGGGGGCFGGGGGGGGGGGGGGGGGGGGGGGGGGGGGGGGGGGGGGGGGGGFFGGGGGGGGGGGGGGGGGGGGGGGGGGDGGGGGGGGGFGGGGGGGGGGGGDGGGGGGGGGGGGGGGGGEGGGFGGGFGFGGFEGGGGGDGGGGGGGGGFFGGGGGGGCGGGGGG6<>CFDFCGGGEEGGGEFFGGGCC?FFGGGGGGGEGGGGG=E3CCEGGGGGDGGG???FFGGFFFFG:4*?FFFGCGDGGDEFF@F4CCFG5?EFFFFFFFFFG=)<>F=F?<B4@:
@M04650:207:000000000-C238N:1:1101:14130:5623 1:N:0:19
ACTCCTACGGGAGGCAGCAGTAGGGAATCTTCGGCAATGGACGAAAGTCTGACCGAGCAACGCCGCGTGAGTGAAGAAGGTTTTCGGATCGTAAAACTCTGTTGTTAGAGAAGAACAAGGACGTTAGTAACTGAACGTCCCCTGACGGTATCTAACCAGAAAGCCACGGCTAACTACGTGCCAGCAGCCGCGGTAATACGTAGGTGGCAAGCGTTGTCCGGATTTATTGGGCGTAAAGCGAGCGCAGGCGGTTTCTTAAGTCTGATGTGAAAGCCCCCGGCTCAACCGGGGAGG
+
GGGGGGGGGGGGGGGGGGGGGGGGGGGGGGGGGGGGGGGGGGGGGGGGGGGGGGGGGGGGGGDGGGGCGGGGGGGGGGGGGGGFGGGGGGGGGGGFGGGGGGGGGGGGGGGGGGGGGGGGGFGCFFGGGGGGGGGGGGFGGGGGGGGGGGGGGGGGGGGGGGGGGGGGGGGGGGGGGGGGGGGGGGGGFGGGGGGGGGFFCGGGGGGGGGGCCEEGGGGDGGECFG+<EGGGFCDGGGFGFGFFDGGGFGG5CDFFF?FBCFCFF>F>BFFFFF@@(,9))3CFFFF;FFE;;B
@M04650:207:000000000-C238N:1:1101:9029:5663 1:N:0:19
ACTCCTACGGGAGGCAGCAGTGGGGAATATTGCACAATGGGCGCAAGCCTGATGCAGCCATGCCGCGTGTGTGAAGAAGGCCTTCGGGTTGTAAAGCACTTTCAGCGAGGAGGAAGGCGTTGTAGTTAATAACTGCAGCGATTGACGTTACTCGCAGAAGAAGCACCGGCTAACTCCGTGCCAGCAGCCGCGGTAATACGGAGGGTGCAAGCGTTAATCGGAATTACTGGGCGTAAAGCGCACGCAGGCGGTCTGTTAAGTCAGATGTGAAATCCCCGGGCTTAACCTGGGAAC
+
GGGGGGGGGGGGGGGGGGGGGGGGGGGGGGGGGGGGGGGGGGGGGGGGGGGFGGGGGGGGGGGGGGGGGGGGGGGGGGGGGGGGGGGGGGGGGGGGGGGGGGGGGGGGGGGGGGFFGGGGGGGGGGGGFGGGGGGGGGGGGGGGGGGGGGGGGGGGGGGGGGGGGGGGGGGGGGGGGGGGGGGGGGCGFGGGGGDGGGGGGGGGGGGGGGGGGGEEFGGFGGGGGGGG76EFDEGGFDFGEGEEGGGGFDGCDGGFFFFFGFGGFGGFFF=FF?FFFFDFF0>FFFFFFFFF?3
@M04650:207:000000000-C238N:1:1101:22091:5670 1:N:0:19
ACTCCTACGGGAGGCAGCAGTGGGGAATATTGCACAATGGGCGCAAGCCTGATGCAGCCATGCCGCGTGTATGAAGAAGGCCTTCGGGTTGTAAAGTACTTTCAGCGGGGAGGAAGGTGTTGTGGTTAATAACCGCAGCAATTGACGTTACCCGCAGAAGAAGCACCGGCTAACTCCGTGCCAGCAGCCGCGGTAATACGGAGGGTGCAAGCGTTAATCGGAATTACTGGGCGTAAAGCGCACGCAGGCGGTCTGTCAAGTCGGATGTGAAATCCCCGGGCTCAACCTGGGAAC
+
GGGGGGGGGGGGGGGGGGGGGGGGGGGGGGGGGGGGGGGGGGGGGGGGGGGGGGGGGGGGGGGGGGGGGGGGGGGGGGGGGGGGGGGGGGGGGGGGGGGGGGGGGGGGGGGGGGGGGGGGGGGGGGGGGGGGGGGGGGGGGGGGGGGGGGGGGGGGGGGGGGGGGGGEGGGGGGGGGGGGGGGGGGGGGGGGGGGGGGGGGGGGGGGGGGGGGGGGGGGGGGGGGGGGGGGGFGGGGGFGFGDFDGGGFGG<DGGFFFFFGFGGFGGFFFFFFFFF:>DDDFGFFFFFFFFF?3
@M04650:207:000000000-C238N:1:1101:25482:5691 1:N:0:19
ACTCCTACGGGAGGCAGCAGTAGGGAATCTTCGGCAATGGACGAAAGTCTGACCGAGCAACGCCGCGTGAGTGAAGAAGGTTTTCGGATCGTAAAACTCTGTTGTTAGAGAAGAACAAGGACGTTAGTAACTGAACGTCCCCTGACGGTATCTAACCAGAAAGCCACGGCTAACTACGTGCCAGCAGCCGCGGTAATACGTAGGTGGCAAGCGTTGTCCGGATTTATTGGGCGTAAAGCGAGCGCAGGCGGTTTCTTAAGTCTGATGTGAAAGCCCCCGGCTCAACCGGGGAGG
+
GGGGGGGGGGGGGGGGGGGGGGGGGGGGGGGGGGGGGGGGGGGGGGGGGGGGGGGGGGGGGGGGGGGGGGGGGGGGGGGGGGGGGGGGGGGGGGGGGGGGGGGGGGGGGGGGGGGGGGGFGGGFGGGGGGGGGGGGGGGGGGGGGGGGGGGGGGGGGGGGGGGGGGGGGGGGGGGGGGGGGGGGGGGGGGGGGGGGGGGGGGGGGGGGGGGGGDEGGFG<ECCGGE?CFGCFEGGGGGFGFGFFGGGGFGGGGGGFFFFFGFGGBGGD?FFFFFFFFBGFF6D@FFFFF:DFFF
@M04650:207:000000000-C238N:1:1101:21144:5697 1:N:0:19
ACTCCTACGGGAGGCAGCAGTGGGGAATATTGCACAATGGGGGAAACCCTGATGCAGCAACGCCGCGTGAGTGATGAAGGTTTTCGGATCGTAAAGCTCTGTCTTTGGGGAAGATAATGACGGTACCCAAGGAGGAAGCCACGGCTAACTACGTGCCAGCAGCCGCGGTAATACGTAGGTGGCGAGCGTTATCCGGATTTACTGGGCGTAAAGGGAGCGTAGGCGGATGATTAAGTGGGATGGGAAATACCCGGGCTCAACTTGGGTGCTGCATTCCAAACTGGTTATCTAG
+
GGGGGGGGGGGGGGGGGGGGGGGGGGGGGGGGGGGGGGGGGGGGGGGGGGGGGGGGGGGGGGGGGGGFGGGGGGGGGGGGGGGGGGGGGGGGGGGGGGGGGGGGGGGGGGGFGGGGGGGGGGGGGGDGGGGGGGGGGGGGGGGGGDEGFFGGGGGGGGGGGGGGGGGGGGGFGDGGGGGGGGGGGGGGE8E7ECEGGGGGGGGGGF>E?=CFGGGGGDG5EDEFDGE5EG9+=EGGGGFG6C)7CFGGF7CFDGGBE>F?CB*:?F76@?@FFFFFFFFFF2FFF=?)4789
@M04650:207:000000000-C238N:1:1101:21879:5702 1:N:0:19
ACTCCTACGGGAGGCAGCAGTGGGGAATATTGCACAATGGGGGAAACCCTGATGCAGCAACGCCGCGTGAGTGATGAAGGTTTTCGGATCGTAAAGCTCTGTCTTCAGGGACGATAATGACGGTACCTGAGGAGGAAGCCACGGCTAACTACGTGCCAGCAGCCGCGGTAATACGTAGGTGGCGAGCGTTGTCCGGATTTACTGGGCGTAAAGGGAGCGTAGGCGGATTTTTAAGTGGGATGTGAAATACTCAGGCTCAACCTGGGGGCTGCATTCCAAACTGGAAGTCGAG
+
GGGGFGFGDGGGGGEGGGGEGGGGGDEGGGF<9FAFFGGGGGDEGGFFGFGFGGCFGGGGGGDGGGG+@CCFGFGGGGGGEFCFDGGCFGGGGFGGG9=<A?BFFADGFFGGF>CFGGGDGGGEGGGGG@FGDGGGFEFFG@EEFGCGFFGCGDGFDGGDFGFFDEECFC<CCCFC9EGGGGCEE=8@C5=8<;BE>C*C<99CFGCE:==CGGG=EDG7C7CFEG=C*4:+0<CA>FF:FD)@C7CF=DF*:<4)0>=??5<DFGG>)5>>@7=/:4C@5<G?4;FF))07
@M04650:207:000000000-C238N:1:1101:20571:5727 1:N:0:19
ACTCCTACGGGAGGCAGCAGTGGGGAATCTTGCACAATGGGCGGAAGCCTGATGCAGCGACGCCGCGTGGGGGATGACGGCCTTCGGGTTGTAAACTCCTTTCGCTAGGGAAGAAGCCATTTTGTGGTGACGGTACCTGGATAAGAAGCACCGGCTAACTACGTGCCAGCAGCCGCGGTAATACGTAGGGTGCAAGCGTTGTCCGGAATTACTGGGCGTAAAGAGCTCGTAGGTGGTTTGTCGCGTCGTCTGTGAAATCCCGAGGCTTAACTTCGGGCGTGCAGGCGATACGGG
+
GGGGGGGGGGGGGGGGGGGGGGGGGGGGGGGGGGGGGGGGGGGGGGGGGGGGGGGGGGGGGGGGGGGGGGGGGGGGGGGGGGGGGGGGGGGGGGGGGGGGGGDGGGGGGGFGGGGGGGGG9FGFGGGGGGFECGGGGGGGGGGGGCFDFFGGGGGGGFGGGGGGGGGGGGGGGGGGGGEEGFGGF9C8EG6EGGGGGEEGGGGGGGCGFGFFGGGGG55CEGGGGGCCEDGFFGCF/C>DFGFFGGGG><CG0::?FFFFFEGG@DG0:FF=FB)53>G3@<CFFFB1(7B?<2
@M04650:207:000000000-C238N:1:1101:12674:5729 1:N:0:19
ACTCCTACGGGAGGCAGCAGTAGGGAATCTTCGGCAATGGACGAAAGTCTGACCGAGCAACGCCGCGTGAGTGAAGAAGGTTTTCGGATCGTAAAACTCTGTTGTTAGAGAAGAACAAGGACGTTAGTAACTGAACGTCCCCTGACGGTATCTAACCAGAAAGCCACGGCTAACTACGTGCCAGCAGCCGCGGTAATACGTAGGTGGCAAGCGTTGTCCGGATTTATTGGGCGTAAAGCGAGCGCAGGCGGTTTCTTAAGTCTGAGGTGAAAGCCCCCGGCTCAACCGGGGAGG
+
GGGGGGGGGGGGGGGGGGGGGGGGGGGGGGGGGGGGGGGGGGGGGGGGGGGGGGGGGGGGGGGGGGGGGGGGGGGGGGGGGGGGGGGGGGGGGGGGGGGGGGGGGGGGGGGGGGGGGGFFGGGCFGGGGGGGGGGGGGGGGGGGGGGGGGGGGGGGGGGGGGGGGGGGGGDGGGGGGGDGGGGGGGFF7EGGGGEE9FFGFEGGGG>CFGGGGG5CEF7DEGEEFG?CFD*:>:DEGGFGFGEEGDDDDGGDD*:@4==@A=CG6*9,>?FFFFF336D>>73?F4@>FFF06>
@M04650:207:000000000-C238N:1:1101:22023:5745 1:N:0:19
ACTCCTACGGGAGGCAGCAGTGGGGAATCTTGCACAATGGGCGGAAGCCTGATGCAGCGACGCCGCGTGGGGGATGACGGCCTTCGGGTTGTAAACTCCTTTCGCTAGGGAAGAAGCCATTTTGTGGTGACGGTACCTGGATAAGAAGCACCGGCTAACTACGTGCCAGCAGCCGCGGTAATACGTAGGGTGCAAGCGTTGTCCGGAATTACTGGGCGTAAAGAGCTCGTAGGTGGGTTGTCGCGTCGGCTGTGAAATCCCGAGGCCTAACTTCGGGCGTGCAGGCGATACGGG
+
GGGGGGGGGGGGGGGGGGGGGGGGGGGGGGGGGGGGGGGGGGGG7FFFGCCEGGGFFF@FGDEGGFGGGGEDGGGGGGGGGGGGCDGG=FEGEFG9FDFFGGA>CCE7FGGGCFGFCGGECFFFFGGGGGGGGCFGGGGGGGGCFGFGGGEGGDEFG<FFGGGGGGGGGGGG7CE7:E:<5CCFGGGGEEC>E8CFGCG**;E9CECEGGGFGGG5C/7D*9CC=:FCGCDGFGFE)CBGBFEFGGDC)579FCFF@=9@<5C).)*.07>BFF3>0275<:F?:5>0(8.48>
@M04650:207:000000000-C238N:1:1101:11197:5752 1:N:0:19
ACTCCTACGGGAGGCAGCAGTGGGGAATATTGCACAATGGGCGCAAGCCTGATGCAGCCATGCCGCGTGTATGAAGAAGGCCTTAGGGTTGTAAAGTACTTTCAGCGGGGAGGAAGGTGATAAGGGTAATACCCTTGTCAATTGACGTTACCCGCAGAAGAAGCACCGGCTAACTCCGTGCCAGCAGCCGCGGTAATAAGGAGGGTGCAAGCGTTAATCGGAATTACTGGGCGAAAAGGGCAAGCAGGCGGTCAATTAAGACAGATGGGAAAGCCCCGAGCTGAACTGGGGAA
+
EFGGGGFFGGGGGGGGGGFGGFGGGGGGGGG<,,EGFGGGGGGGGGGGGGGGDACFGGFGFFGGGGGGG7FEGGGGGGGGGGGGGGGGDFGGGGGGGGGG9@FEC,@EGGGGGGGGGGCC,8F<<,B>3<@=3,8DF>,CD3EFA>FF<>+F,<:<FF>BFBC@E:,C>C*>?>;CCE*<::CC@FF:,*=:EEGC?B+3B9;8BEGD+<<*1/2;/*29E*;=33:+9CE7>*/23C)9:F)7*9CC)7C7996**09*+**0.00,77FFF).549)<340*9)937F>B?
@M04650:207:000000000-C238N:1:1101:9705:5799 1:N:0:19
ACTCCTACGGGAGGCAGCAGTGGGGAATATTGCACAATGGGCGAAAGCCTGAGGCAGCAACGCCGCGTGAGCGATGAAGGCCTTCAGGTCGGAAAGCTCTGGCCTCAAGGAAGATAATGACGGTACATGAGGAGGAAGCCCCGGCTAACTACGTGCCAGCAGCCGCGGTAATCCGTAGGGGGCTAGCGTTATCCGGAATTACTGGGCGTACAGGGGGAGTAGGGGGTTTCTTAATTCAGTAGTGAAAAGCTACGGCTCAACCGTAATAAGCTTTTGAAACAGAGAAACTAGA
+
CEE8CC6;@@@CFGCEE@,CCF,6@@8C<,CFF<@DFEF9E8+@::@,E8EE,@@:@FAG<F:F@CGGDCB8FE8,E9E=<,:,F,5C,BF++C@=8?FGG,,,,4,8C,AEF?FCAFADDG7+BF,8?FFG@FG@F,=F7@>F+@7,53FF:3FC<F@*@@:>:*17*4=B,,:=8**<8113B@FC8C88C9EEGGG?<0+0+*1*:5*/@CED5)9C677*8E*>**39=F:3***2/*/9C7:*01*2*99>3.=F*)9*5**67**1*9**,6D4)(*00<FB9*0.
@M04650:207:000000000-C238N:1:1101:25489:5841 1:N:0:19
ACTCCTACGGGAGGCAGCAGTAGGGAATCTTCCGCAATGGACGAAAGTCTGACGGAGCAACGCCGCGTGTGTGATGAAGGATTTCGGTTCGTAAAGCACTGTTGTTAAGGAAGAACAGTAATAAGAGTCACTGCTTATTATGTGACGGTACTTAACCAGAAAGCCACGGCTAACTACGTGCCAGCAGCCGCGGTAATACGTAGGTGGCAAGCGTTATCCGGAATTATTGGGCGTAAAGCGCGCGTAGGCGGCAAGATTAGTCTGATGTGAAAGCCCTCGGCTCAACCGAGGA
+
GGGGGGGGGGGGGGGGGGGGGGGGGGGGGGGGGGGGGGGGGGGGGGGGGGGGGGGGGGGGFGDGGGGGGGGGGGGGGGGGGFGGGGGGGGGGGGGGGGGGGGGGGGFGFGCGGGGGGGGGFGGGGGGGGGGGGGDGGGGGGGGGGGGGGGDFEGGGGGFFGGGGGGG@FGGGGGGGGGGGGGGGGGG@FGGEG5CEFFGGFGGGGDGGGGGGGCEGGFFCECCEFGGD?FGGFC3CCCFCEDEEGGGG@DDGGGC06@FFGFGGF*:<6F@F=FF@BBG>EB3*?FF>(072
@M04650:207:000000000-C238N:1:1101:25060:5847 1:N:0:19
ACTCCTACGGGAGGCAGCAGTGGGGAATATTGCACAATGGGCGCAAGCCTGATGCAGCCATGCCGCGTGTATGAAGAAGGCCTTAGGGTTGTAAAGCACTTTCAGCGGGGAGGAAGGTGATAAGGTTAATACCCTTATCAATTGACGTTACCCGCCGAAGAAGCACCGGCTAACTCCGTGCCAGCACCCGCGGTAATACGGAGGGTGCAAGCGTTAACCGGAATTACTGGGCGTAAAGCGCACGCAGGCGGTTAATTAAGTCAGATGAGAAAGCCCCGAGCTTAACGTGGTAAT
+
FFGGGGGGGD@FFGDGGGCFGCGGGGGG<FGGGCFGGGGGGGGGGGCDGGCGCFFGGGCEAEFE7FFGGF8FF<E9FCGCDFGG9FC=CFCFGGGG9AFF<F9@<FF>CCG7FE88F=8FFFC,F?B,C=F,3@F,@FEFAF9FFFFC7@FFFE+**@**1?A<8<DG7B16FGF9<E@:CFEFFG*4B8CCGEEGGGF88>CC5A8*+3+::2C***258<1A8C+<+**A>CGEGFFC>C>><395>9D>)**199?6:=>27CG))19??)75,(1)7;76@F)4(7)).-
@M04650:207:000000000-C238N:1:1101:5301:5878 1:N:0:19
ACTCCTACGGGAGGCAGCAGTAGGGAATCTTCGGCAATGGACGAAAGTCTGACCGAGCAACGCCGCGTGAGTGAAGAAGGTTTTCGGATCGTAAAACTCTGTTGTTAGAGAAGAACAAGGACGTTAGTAACTGAACGTCCCCTGACGGTATCTAACCAGAAAGCCACGGCTAACTACGTGCCAGCAGCCGCGGTAATACGTAGGTGGCAAGCGTTGTCCGGATTTATTGGGCGTAAAGCGAGCGCAGGCGGTTTCTTAAGTCTTATGTGAACGCCCCCGGCTCAACCTGGGATG
+
GGGGGGGGGGGGGGGGGGGGGGGFGGGGGGGGGGGGGG9<<<CEGGGGGGGGGGGGDGGGGGGGGGGFGGGFGGGGGGGFFFGGGGGGDGGGGGGGGGGGGGG<FFGFGGGFGGGGGGFEFGCCFFEECFGFCBDFG@FGGF<FEGGGGGGFGFFDCFGG7E7DFDGGFGGE,DCCC>FCFF9,=FFG@=ECGGCCC+;B:+8CGFFGEGFGEG>CCCFG8D*2<+<FE=5:5C<G*299:37))9C3>D<)9DD?@==*097*0:*)*10*)075(3).<(C=@F:(()0((4
@M04650:207:000000000-C238N:1:1101:20615:5930 1:N:0:19
ACTCCTACGGGAGGCAGCAGTGGGGAATATTGCACAATGGGCGCAAGCCTGATGCAGCCATGCCGCGTGTATGAAGAAGGCCTTAGGGTTGTAAAGTACTTTCAGCGGGGAGGAAGGTGATAAGGTTAATACCCTTATCAATTGACGTTACCCGCAGAAGAAGCACCGGCTAACTCCGTGCCAGCAGCCGCGGTAATACGGAGGGTGCAAGCGTTAATCGGAATTACTGGGCGTAAAGCGCACGCAGGCGGTCAATTAAGTCAGATGTGAAAGCCCCGAGCTTAACTTGGGAAT
+
GGGGGGGGGGGGGGGGGGGGGGGGGGGGGGGGGGGGGGGGGGGGGGGGGGGGGGGGGGGGGGGGGGGGGGGGGGGCFGGGGGGGGGGGGGGGGFGGGGGGGGGGGGGGGGGGGGGGGGGGGGGGGGGGGGGGGFGGGGGGGGFGGGGGGFGGGGGGGGGGGGGGGFGGGGGDGGGGGGGGGGGGGGGGFGGGGGGGDGFGGGECGGGGGGGGGGCGGGGGGGGGGGGGGGGGFGGCF7@DEGBBDGDGDGDGDGGFBFFFGFGGFGCAFFFFFFFF?>DBEBD?@FBFBFF?B:
@M04650:207:000000000-C238N:1:1101:22629:5947 1:N:0:19
ACTCCTACGGGAGGCAGCAGTGGGGAATATTGCACAATGGGCGCAAGCCTGATGCAGCCATGCCGCGTGTATGAAGAAGGCCTTAGGGTTGTAAAGTACTTTCAGCGGGGAGGAAGGTGATAAGGTTAATACCCTTATCAATTGACGTTACCCGCAGAAGAAGCACCGGCTAACTCCGTGCCAGCAGCCGCGGTAATACGGAGGGTGCAAGCGTTAATCGGAATTACTGGGCGTAAAGCGCACGCAGGCGGTCAATTAAGTCAGATGTGAAAGCCCCGAGCTTAACTTGGGAAT
+
GGGGGGGGGGGGGGGGGGGGFGGGGGGGGGGGGGGGGGGGGGGGGGGGGGGGGGGGGGGGGGGGGGGCGGGGGGGGGGGGGGGGGGGGGGGGGGGGGGGGGGGGGGGGGGGGGGGGGGGGGGGGEFFGGGGGGGGGGGGGGGGGGGGGGGGGGGGGGGGGGGGGGGGGGGGDGGGGGGGGGGGGGGGGFEGEGGGGGGGGGGGGGGGGGGGGGGGGGGGGGGGGGGGGGGGGFCDGGGFGFCBFGGGGFCGDGGGFFFFFFFGGFGGFFFFFFFFF?FGEFFGFFFFBFFFF07
@M04650:207:000000000-C238N:1:1101:23373:5966 1:N:0:19
ACTCCTACGGGAGGCAGCAGTGGGGAATATTGCACAATGGGCGCAAGCCTGATGCAGCCACGCCGCGTGTATGAAGAAGGCCTTCGGGTTGTAAAGTACTTTCAGCGGGGAGGAAGGCGATAAGGTTAATAACCTTGTCGATTGACGTTACCCGCAGAAGAAGCACCGGCTAACTCCGTGCCAGCAGCGGCGGTTATACGGAGGGTGCAAGCGTTAATCGCAATTACTGGGCGTAAAGCGCGAGCAGGCGGTCACTTAAGTCAGATGTGAAAGCCCTGAGCTTATCTTGGGAAT
+
GGGGGGGGGGGGGGGGGGGGGGGGGGGGGGGGGFGGGGGGGGGGGGGGGGGGGGGGGGDG,CFGGGGGG=E,CFEGGFGGGGGGGGGGGGGGGGG,C5FGEF<FEG7FGGGCFGGGDCCFE7><@:>F>AE9,3<,@FC+D*,3,3>**<@FFEC@*5<FBF2,8FB<7:4;:A992*4:8*55**=C**/1*2*:CFFGEG:58;**++<EEE8=F**>****<CC7<CE*)1)2<FFD5))095D50>)/19*1*/96+1:*0:><774=4))8.34?/49***/).=:04(
@M04650:207:000000000-C238N:1:1101:20559:6026 1:N:0:19
ACTCCTACGGGAGGCAGCAGTAGGGAATCTTCGGCAATGGACGAAAGTCTGACCGAGCAACGCCGCGTGAGTGAAGAAGGTTTTCGGATCGTAAAACTCTGTTGTTAGAGAAGAACAAGGACGTTAGTAACTGAACGTCCCCTGACGGTATCTAACCAGAAAGCCACGGCTAACTACGTGCCAGCAGCCGCGGTAATACGTAGGTGGCGAGCGTTATCCGGATTTACTGGGCGTAAAGCGCGCGTAGGCGGTTTCTTAAGTCTGATGTGAAAGCCCACGGCTCAACCGGGGAGG
+
GGGGGGGGGGGGGGGGGGGGGGGGGGGGGGGGGGGGGGGGGGGGGGGGGGGGGGGGGGGGGGGGGGGGGGGGGGGGGGGGGGGGGGGGGGGGGGGGGGGGGGGGGGGGGGGGGGGGGGFGGGGGFGGGGGGGGGGGGGGGGGGGGGGGGGGGGGGGGGGGGGGGGGGGGGGGFGGGGGGFFGGGGGGGGGGGGGGGGGGGFGGGGGGGGGGGGGGGGGGGGGGGGGGGGGGGFGGGGGFDEGF>>DGGFGG5DGGFFFFFFFC7@GGFFFFFFFF>FFGED>GFFFF>(5>76B
@M04650:207:000000000-C238N:1:1101:9214:6048 1:N:0:19
ACTCCTACGGGAGGCAGCAGTGGGGAATATTGCACAATGGGCGCAAGCCTGATGCAGCCATGCCGCGTGTATGAAGAAGGCCTTCGGGTTGTAAAGTACTTTCAGCGGGGAGGAAGGTGTTGTGGTTAATAACCGCAGCAATTGACGTTACCCGCAGAAGAAGCACCGGCTAACTCCGTGCCAGCAGCCGCGGTAATACGGAGGGTGCAAGCGTTAATCGGAATTACTGGGCGTAAAGCGCACGCAGGCGGTCTGTCAAGTCGGAGGTGAAATCCCCGGGCTCAACCTGTGAAC
+
GGGGGGGGGGGGGGGGGGGGGGGGGGGGGGGGGGGGGGGGGGGGGDGGGGGGGGGGGGGGGGGGGGGGGGGGGGGGGGGGGGGGGGGGGGGGGGGGGGGGGGGGGDCEG7FGGGFFGGGGGGEEEDFGGGGGGFEGGGGGGCFFCCGFGGGGGGGGDGGGGGGGFFCFCGGGGGGGGGGCEGGGGGGGGEEEGGGGFGGGGGGDGGGGFGGGECGGGFGFGGDGGGGG+CEGFGDEFC@DDD>5CCGDFDDDD3<@FF??FFDGF)9?FFFFFF@F?BDD@(9@6)8,8*9<>.
@M04650:207:000000000-C238N:1:1101:9540:6077 1:N:0:19
ACTCCTACGGGAGGCAGCAGTGGGGAATATTGCACAATGGGCGCAAGCCTGATGCAGCCATGCCGCGTGTATGAAGAAGGCCTTAGGGTTGTAAAGTACTTTCAGCGGGGAGGAAGGTGATAAGGTTAATACCCTTATCAATTGACGTTACCCGCAGAAGAAGCACCGGCTAACTCCGTGCCAGCAGCCGCGGTAATACGGAGGGTGCAAGCGTTAATCGGAATTACTGGGCGTAAAGCGCACGCAGGCGGTCAATTAAGTCAGATGTGAAAGCCCCGGGCGTAACTTGGGAAT
+
GGGGGGGGGGGGGGGGGGGGGGGGGGGGGGGGGGGGGGGGGGGGGGGGGFGGGGFGGGGGGGGFGGG:FGGGGGGGGGGGGGGGGGGGGGGGGGGFCFGGGGGGGGGGGGGCGEDFEGFGGGGGGFGCFFGCGGGGGGGGGGFGGGGGDGEFGFDDEFGGGGGGGGGGGGCEGGFCCEGGGFGGFGGFCEGGGGGGGGFGGGGGEGGGGGG=EEGGGDFFEDGFGGFCGGGGFCDEGG?G@GFFGC5<5D</CGFF4FFF+9CFFF7>?4@6*.)02,)0.(1;7>@ADFF?78
@M04650:207:000000000-C238N:1:1101:20709:6085 1:N:0:19
ACTCCTACGGGAGGCAGCAGTGGGGAATATTGCACAATGGGCGCAAGCCTGATGCAGCCATGCCGCGTGTATGAAGAAGGCCTTAGGGTTGTAAAGTACTTTCAGCGGGGAGGAAGGTGATAAGGTTAATACCCTTGTCAATTGACGTTACCCGCAGAAGAAGCACCGGCTAACTCCGTGCCAGCAGCCGCGGTAATACGTAGGTGGCAAGCGTTGTCCGGAATTATTGGGCGTAAAGCGCGCGCAGGCGGCCTTCTAAGTCTGATGTGAAAGCCCACGGCTTAACCGTGGA
+
GGGGGGGGGGGGGGGGGGGGGGGGGGGGGGGGGGGGGGGGGGGGGGGGGGGGGGGGGGGGGGGGGGGGGGGGGGGGGGGGGGFGGGGGGGGGGGGGGGGGGGGGGGGGGGGGGGGGGGGGGGGGGFGGGGGGGGGGGGGGGGGGGGGGGGGGGGGGGGGGGGGGGGGEGGGGGGGGGGGFGGGGGGGGGGGGGGGGFFGGGGGEGGGGGGGGGGEEGGGGGGGGGGGG?FFGFGGGGGFGFGFFGGGGFDGGGG<??FFFGFFGFGGFFFF=B:FFFFGFDB3@FFFF?FFF
@M04650:207:000000000-C238N:1:1101:8550:6136 1:N:0:19
ACCCTACGGGAGGCAGCAGTCGGGAATCTTCGGCAATGGCCGAAAGTCTGACCGAGCAACGCCGCGTGAGTGAAGAAGGTTTTCGGATCGTAAAACTCTGTTGTTAGAGAAGAACAAGGACGTTAGTAACTGAACGTCCCCTGACGGTATCTAACCAGAAAGCCACGGCTAACTACGTGCCAGCAGCCGCGGTAATACGTAGGTGGCAAGCGTTGTCCGGATTTATTGGGCGTAAAGCGAGCGCAGGCGGTTTCTTAAGTCTGATGTGAAAGCCCCCGGCTCAACCGGGGAGGG
+
FGGGG8F:CE@FGGGGGGGG-CFGGDGGGGGGGGGCGGG-CF@FGGGGGGGGGGEEFGGGGGGGGGGGGGGGGFGCFGGGGGGGGEFGGEGEGGFGGGGGGGGGGFECFEGGGGGGGGDGFGGGGGGGGGGFFGG@FGGGGGGGGGGGGDGGGGGGGGGGGGGGGGDDDGEGGGFGGG:FGCFG7CGGCGGGGDEGGGGGGGGGGDG*+AFGECCEFG<D8DGFGGGF6<FGF5C=F753>GFFGGCGFGDGDFFF8@?FFFGCFGGBF?46FFFDB95@5?FFF>:;>B:>06
@M04650:207:000000000-C238N:1:1101:24725:6147 1:N:0:19
ACTCCTACGGGAGGCAGCAGTGGGGAATATTGCACAATGGGCGCAAGCCTGATGCAGCCATGCCGCGTGTATGAAGAAGGCCTTAGGGTTGTAAAGTACTTTCAGCGGGGAGGAAGGTGATAAGGTTAATACCCTTGTCAATTGACGTTACCCGCAGAAGAAGCACCGGCTAACTCCGTGCCAGCAGCCGCGGTAATACGGAGGGTGCAAGCGTTAATCGGAATTACTGGGCGTAAAGCGCACGCAGGCGGTCACTTAAGTCAGATGTGAAAGCCCCGAGCTTAACTTGGGAAT
+
EFGGGGGGGGGGGGGFGGGGGFFFEGGGGGGDGAFDCFGG8FGGCFGGGGGGGGGGCGG<FFGGGGGGGGGGGGGG,,C<AFGGFAFGCFFGGE?FFFGGGGGGAFEEGGDGG>FGGGFGGGD<FGGGGF9FCFGFGGFFEGCC9FECGGGGGGGGGGGCCFFGFGFFECEDDFFGGGF@CGGGGFFGGGGGGGGGGFGGGEGGGEDGG?CGG78CGGGGGD8=FFGGC<FCBGD=FFFGFGB5DCC<BGG57D**1/*9<@D>7:C4*7*9@?:)4957>(6=6@FABFF((.
@M04650:207:000000000-C238N:1:1101:16658:6151 1:N:0:19
ACTCCTACGGGAGGCAGCAGTGGGGAATATTGCACAATGGGCGCAAGCCTGATGCAGCCATGCCGCGTGTATGAAGAAGGCCTTCGGGTTGTAAAGTACTTTCAGCGGGGAGGAAGGTGTTGTGGTTAATAACCGCAGCAATTGACGTTACCCGCAGAAGAAGCACCGGCTAACTCCGTGCCAGCAGCCGCGGTAATACGGAGGGTGCAAGCGTTAATCGGAATTACTGGGCGTAAAGCGCACGCAGGCGGTCTGTCAAGTCGGATGTGAAATCCCCGGGCTCAACCTGGGAAC
+
GGGGGGGGGGGGGGGGGGGGGGGGGGGGDGGGGGGGGGGGGGGGGGGGGGGGGGGGGGGGGGGGGGGGGGGGGGGGGGGGGGGGGGGGGGGGGGGGGGGGGGGGGGGGGGGGGGGGGGGGGGGGGGGGGGGGGGGGGGGGGGGGGFGGGGGGGGGGGGGGGGGGGGGGGGGGGGGGGGGGGGGFGGGGGGGGGGGGGFGGGCEGGGGGGGGGGGGGGGGGGG=GGGGGFGFFEGDECFFGFDFFGGG:55DDGGGFFFFFGFGG:DDFFFFFFFFFFBGEEFGFF?>4:>3224
@M04650:207:000000000-C238N:1:1101:20079:6160 1:N:0:19
ACTCCTACGGGAGGCAGCAGTGGGGAATATTGCACAATGGGCGCAAGCCTGATGCAGCCATGCCGCGTGTATGAAGAAGGCCTTAGGGTTGTAAAGTACTTTCAGCGGGGAGGAAGGTGATAAGGTTAATACCCTTATCAATTGACGTTACCCGCAGAAGAAGCACCGGCTAACTCCGTGCCAGCAGCCGCGGTAATACGGAGGGTGCAAGCGTTAATCGGAATTACTGGGCGTAAAGCGCACGCAGGCGGTCTGTCAAGTCGGATGTGAAATCCCCGGGCTCAACCTGGTAAC
+
GGGGGGGFGGGGGGGGGGGGGGGGGGGFEGEDFGGGGGGGGGGG@GGGGFGGGGGGGFGCEDGGGEGFGGGGGGCFECFGGGGF9CFFFGGGDFCFFGGGGGGGGGGGGGGGGGGGCGGDFFFGGGGGCFGGGGCGGGGGFFDF9FGCFGEFFGG@FGGCFGFGGGGG7CFGG:EEFEFFGFFGGGFCGGEGGGGGGGGGGGCEGGGGFFGGDEC5AFGGDGEFGFGGGGFGBGGEGFFGBDB:<CGDDGGDGGF*@@BFGFGGB7D>F4@BFFF@195:)(94?FF?BF))..
@M04650:207:000000000-C238N:1:1101:11356:6191 1:N:0:19
ACTCCTACGGGAGGCAGCAGTGGGGAATATTGCACAATGGGCGCAAGCCTGATGCAGCCATGCCGCGTGTATGAAGAAGGCCTTAGGGTTGTAAAGTACTTTCAGCGGGGAGGAAGGTGATAAGGTTAATACCCTTGTCAATTGACGTTACCCGCAGAAGAAGCACCGGCTAACTCCGTGCCAGCAGCCGCGGTAATACGGAGGGTGCAAGCGTTAATCGGAATTACTGGGCGTAAAGCGCACGCAGGCGGTCAATTAAGTCAGATGTGAAATCCCCGGGCTTAACCTGGGAAC
+
GGGGGGGGGGGGGGGGGGGGGGGGGGGGGGGGGGGGGGGGGGGGGGGGGGGGGGGGGGGGGGGGGGGGGGGGGGGGGGGGGGGGGGGGFGGGGGGGGGGGGGGGGGGGGGGGGGGGGGGGGGGGGGGGGGGGGGGGGGGGGGGGGGGGGGGGGGGGGGGGGGGGGCFGGGGGGGGGGGGGGGGGGGGGGGGGGGGGGGGGGGGEGGGGGGGGGGDGGGGGGGDGGGG9CGGGFCDGGGFGFGFFGCDGFDD1C<7BFFFF:=>DFG>AFFFFFFFFF0<BBFFFFFF93F:1:,
@M04650:207:000000000-C238N:1:1101:19116:6198 1:N:0:19
ACTCCTACGGGAGGCAGCAGTGGGGAATATTGCACAATGGGCGCAAGCCTGATGCAGCCATGCCGCGTGTATGAAGAAGGCCTTCGGGTTGTAAAGTACTTTCAGCGGGGAGGAAGGTGATAAGGTTAATACCCTTATCAATTGACGTTACCCGCAGAAGAAGCACCGGCTAACTCCGTGCCAGCAGCCGCGGTAATACGTAGGTGGCAAGCGTTGTCCGGATTTCTTGGGCGTAAAGCGAGCGCAGGCGGTTTCTTCAGTCTGATGTGAAAGCCCCCGGCTCAACCGGGGAGG
+
GFEFGGDGGDGGEFGGEGGGGGGGGFEGGFGGGGGGGAC-FCFBCGBFFGGGFGGAEGGFGGGGGGGFGBEFCFGFAFGDG,EF,C?CGGGGFGGDGGGGGGGAFGDCFGBFEGDEGFF<FGFC<FFGCGGGGGGGGFGGFGEGGGGFC,@FF7*3C*@D:@BFCFGGC7>ECCF9CCFGDCCDFCFGDE5@*:C8CFFGGFF@ECEFGC==*:?*:FGD53CC?+<994FGF*9C*789BDFF3CDDBD77C<7@F47*+1:**0:)*//*0)7),-9759D=?7<2;)7;(7
@M04650:207:000000000-C238N:1:1101:16283:6237 1:N:0:19
ACTCCTACGGGAGGCAGCAGTGGGGAATATTGCACAATGGGGGAAACCCTGATGCAGCAACGCCGCGTGAGTGATGAAGGTTTTCGGATCGTAAAGCTCTGTCTTTGGGGAAGATAATGACGGTACCCAAGGAGGAAGCCACGGCTAACTACGTGCCAGCAGCCGCGGTAATACGTAGGTGGCGAGCGTTATCCGGATTTACTGGGCGTAAAGGGAGCGTAGGCGGATGATTAAGTGGGATGTGAAATACCCGGGCTCAACTTGGGTGCTGCATTCCAAACTGGTTATCTAG
+
GGGGGGGGGGGECFGGGGGGGGGGGGGGGGGGGGGGGGGGGGGGGGGGGGGGGGGGGGGGGGGGGGGGGEGGGGGGGGGGGGGGGGGGGGGGGGGGGGGGGGGGGGGGGGGGGGGGGGGGGGGGGGGGGGGGGGGGGGGGGGGGGGGGGGGGGGGGGGGGGGGGGGGGGGGGGGGGGGGGGGGG7EGGGGEGGGGGGGGGGGGGGGGGGDEGGGDCEDGGGGDGGG>EGFFGFGCFFGFGFD6BGGGCFFGGGGGFFFFFGFGGFGGFFF=?FFFFFFGFFFGFFFFDF=8<
@M04650:207:000000000-C238N:1:1101:11737:6242 1:N:0:19
ACTCCTACGGGAGGCAGCAGTGGGGAATATTGCACAATGGGCGCAAGCCTGATGCAGCCATGCCGCGTGTGTGAAGAAGGCCTTCGGGTTGTAAAGCACTTTCAGCGAGGAGGAAGGCGTTGTAGTTAATAACTGCAACGATTGACGTTACTCGCAGAAGAAGCACCGGCTAACTCCGTGCCAGCAGCCGCGGTAATACGGAGGGTGCAAGCGTTAATCGGAATTACTGGGCGTAAAGCGCACGCAGGCGGTCTGTTAAGTCAGATGTGAAATCCCCGGGCTTAACCTGGGAAC
+
GGGGGGGGGGGFGGGGGGGGGGGGGGGGGGGGGGGGGGGGGGGGEGGGGGGGGGGGGGGGGGGGGGGGGGGGGGFGFGGGGGGGGGGGGGGGGGGGGGGGGGGGGGGGGG>FGGGGGGGFGGGGGGGGGFFGGGGGGGGGFGGFGGGGGGGGGGGGGGGGGGGGGGGGGGDGGGGGGGGGGGGGFGGGGGGGGGGGGGGGGGGGGGGGGFGGGGGGFGGG5DEFGGGGGGFGF5CE374DFCDEGDGCFGG<DDDFFFFFGFGG=FGFFFFFFFFFBFG@F6CFFFFFFFFFF1
@M04650:207:000000000-C238N:1:1101:18136:6284 1:N:0:19
ACTCCTACGGGAGGCAGCAGTGGGGAATATTGCACAATGGGCGCAAGCCTGATGCAGCCATGCCGCGTGTATGAAGAAGGCCTTAGGGTTGTAAAGTACTTTCAGCGGGGAGGAAGGTGATAAGGTTAATACCCTTATCAATTGACGTTACCCGCAGAAGAAGCACCGGCTAACTCCGTGCCAGCAGCCGCGGTAATACGGAGGGTGCAAGCGTTAATCGGAATTACTGGGCGTAAAGCGCACGCAGGCGGTCAATTAAGCCAGATGTGAAAGCCCCGAGCTTAACTTGGGAAT
+
GGGGGGGGGGGEGGGGGGGGGGGGG7FFFGGGGGGGGGFGGGGFGGCDGGGGGAFGGGDGCGGGGGGGGGGGGGGG9FFFGFGG9FGGFGGGGGGGFCGGFFGGGG@FGGF7EEGGGGFFF<FEC<FG9F9>@FFDG9,,9,:>;CF7FFFG@@C:*53,@>,D:FGG*8*:FFGCGG@CEFGGF6:,;*/:5=B8CDGG*38**CEE++3:A=*2>7?D*9*:+3CCC6*:B:)297@CDDFBD)915/9)9*2*86*1+0>C)**)/1=97FF>?(/5)9>8=48266),53
@M04650:207:000000000-C238N:1:1101:7320:6284 1:N:0:19
ACTCCTACGGGAGGCAGCAGTAGGGAATCTTCGGCAATGGACGAAAGTCTGACCGAGCAACGCCGCGTGAGTGCAGAAGGTTTTCGGATCGTAAAACTCTGTCTTTGGGGAAGATAATGACGGTACCCAAGGAGGAAGCCACGGCTAACTACGTGCCAGCAGCCGCGGTAATACGTAGGTGGCAAGCGTTGTCCGGATTTATTGGGCGTAAAGCGAGCGCAGGCGGTTTCTTAAGTCTGATGTGAAAGCCCCCGGCGCAACCGGGGAGGGTCATTGGAAACTGGGAGACTGG
+
GGGGGGGGGGGGGGGDGGFGGGFGGFFGGGGGGGGGGGGGGGGEGGGGGGGGGGGGGGGGGGGGGGGGGGDFG,EFGFGGFGGGGGGGGGGFFGGGGGGGGFFDGGGGGGGGGGGGGGFGGGGGGGGGG?FGGGGGGGGGGGGGGGGGGGGGDGCEGGGGGGFGEGGDGGGCFCCEGGGFFFFFEGGEEBEEGGGDE*;9?FF9CEC=8EECFDGCC7CCGGCGG5=CGFFCF+:FGG@*9>@**:CDFFGD7DG:).<>C>7C:C147>:58B*9737*5:D6:FB02F62
@M04650:207:000000000-C238N:1:1101:26123:6288 1:N:0:19
ACTCCTACGGGAGGCAGCAGTGGGGAATATTGCACAATGGGGGAAACCCTGATGCAGCAACGCCGCGTGAGTGATGAAGGTTTTCGGATCGTAAAGCTCTGTCTTCAGGGACGATAATGACGGTACCTGAGGAGGAAGCCACGGCTAACTACGTGCCAGCAGCCGCGGTAATACGTAGGTGGCGAGCGTTGTCCGGATTTACTGGGCGTAAAGGGAGCGTAGGCGGATTTTTAAGTGGGATGTGAAATACTCAGGCTCAACCTGGGGGCTGCATTCCAAACTGGAAGTCTAG
+
GGGGGGGGGGGGGGGGGGGGGGGGGGGGGGGGGGGGGGGGGGGGGGGGGGGGGGGGGGGGGGGGGGGEGGGGGGGGGGGGGGGGGGGGGGGGGGGGGGGGGGGGGGGGGGGGGGGGGGGGGGGGGGGGGGGG?EGGGGGGGFEGGGGGGGGGGGGGGGGGGGGGGGGGGECGGGGGGGGGFGGEGEECEEECFGCC*BEGFFGGGGGGGDG5FGCGGDGGGGGGGGEG5=GG4<FGGGFCFGFFGFFGFGGGFGGFFFFFFFGGFGGFDBFFFFFFB9FFF<DF?FF>4=@B
@M04650:207:000000000-C238N:1:1101:8548:6316 1:N:0:19
ACTCCTACGGGAGGCAGCAGTGGGGAATATTGCACAATGGGGGAAACCCTGATGCAGCAACGCCGCGTGAGTGATGAAGGTTTTCGGATCGTAAAGCTCTGTCTTTGGGGAAGATAATGACGGTACCCAAGGAGGAAGCCACGGCTAACTACGTGCCAGCAGCCGCGGTATAACGTAGGGGGCGCACGTTGTCCGGATTTACTGGGCGTAAAGGGAGCGTATGCGGATTTTTACGTGGGAGGTGACATACTCAGGCTCAACATGGGGGCTGCCTTCCAAACTGGAAGTCTCG
+
GGGGGGGGGGGDGGGGGGGGGGGGGGGG9FG<F<FGGGGGGEGGGGGGGGGFCGGCFGGGGEGGGGGGGGC?FC,CFGGGE9FFFGG7FGGG,BFFDFGGBFEEFDGGGG7FEF9FBFA<?F+BF@DBC<83,DCGFF<36,@3+@:<B,,,5@F:*,,>DC7555BF*1*,,71=:E7*:C7C**1=:6*;CCE***:CEF?<+A*/2*::3:?8*7DG**2<CC2*129C5<5:75)*)975:6C76C*6:CC)774/:**97*>>35@3)9F??2:=F)*9))).-97:
@M04650:207:000000000-C238N:1:1101:14126:6324 1:N:0:19
ACTCCTACGGGAGGCAGCAGTGGGGAATATTGCACAATGGGCGCAAGCCTGATGCAGCCATGCCGCGTGTATGAAGAAGGCCTTCGGGTTGTAAAGTACTTTCAGCGGGGAGGAAGGCGATAAGGTTAATAACCTTGTCGATTGACGTTACCCGCAGAAGAAGCACCGGCTAACTCCGTGCCAGCAGCCGCGGTAATACGGAGGGTGCAAGCGTTAATCGGAATTACTGGGCGTAAAGCGCACGCAGGCGGTCTGTCAAGTCGGATGTGAAATCCCCGGGCTCAACCTGGGAAC
+
GGGGGGGGGGGGGGGGGGGGGGGGGGGGGGGGGGGGGGGGGGGGGGGGGGGGGGG@FGGGGGGGGGGGGGGGGGCGGDGGCGGGGGGGGGGGFGGGGGGGGGGGGFDGGGGGGGGGGGEGGC@F>BFDGGGGGGGFCGGG@FGGGGGGGGGGGFGDCEGFGGGGGGGDGGGGFGGGGGGGGGGFGFGGGEEEGG*;EGGGCCEGGGGGGFGGGGGGGGGG57CGEGFGGGGGEEG5CGFDB3>BC7D)<DCGGDFFFF=FGFC3>GD:FFFFFFFFB>GEFBGFFFF?F>F1,-
@M04650:207:000000000-C238N:1:1101:26257:6328 1:N:0:19
ACTCCTACGGGAGGCAGCAGTGGGGAATATTGCACAATGGGCGCAAGCCTGATGCAGCCATGCCGCGTGTATGAAGAAGGCCTTAGGGTTGTAAAGTACTTTCAGCGGGGAGGAAGGTGATAAGGTTAATACCCTTGTCAATTGACGTTACCCGCAGAAGAAGCACCGGCTAACTCCGTGCCAGCAGCCGCGGTAATACGGAGGGTGCAAGCGTTAATCGGAATTACTGGGCGTAAAGCGCACGCAGGCGGTCAATTAAGTCAGATGTGAAAGCCCCGAGCTTAACTTGGGAAT
+
GGGGGGGGGGGGGGGGGGGGGGGGGGGGGGGGGGFGGGGGFFGGGGGGGGGGGGGGGGGGAFGGGGGBGGGGGGGGGGGGFGGGGGGGG?FGGGGGGGGGGGGGGGGGGGGEGGGGGGGGGG9<FFFGGGGFGGGG,CFFBG,<CFEFGFGGGGGDGEGGGFGGGGGGGGGGGGCFFEF77CFGGFDBGGDGGGD8?CGGDCEEEEECFGFGDEGEF>GGCGEGGGCFFGGG@CD55**9@GEEGGGG3>GCG39B*8@B?@>CBC:<FFFFFFFF(357)-*1/74):@>:((
@M04650:207:000000000-C238N:1:1101:13199:6340 1:N:0:19
ACTCCTACGGGAGGCAGCAGTGGGGAATATTGCACAATGGGCGCAAGCCTGATGCAGCAACGCCGCGTGAGCGATGAAGGCCTTCGGGTCGTAAAGCTCTGTCCTCAAGGAAGATAATGACGGTACTTGAGGAGGAAGCCCCGGCTAACTACGTGCCAGCAGCCGCGGTAATACGTAGGGGGCTAGCGTTATCCGGCATTACTGGGCGTAAAGGGTGCGTAGGCGGTCTTTCAAGCCAGAAGTGAAAGGCTACGGCTCCACCGTGTTAAGCTTTTGTAACTGTAGGACTTGAGT
+
FGGGGGGFGGGGGGDGGGGGGFGFGGGGGGGGGGGGGGGFGGGGGGGGGGGCFGGGGGFGFGGGGGEG=C,FF@F:FGGGGGGGGGGGGGGG8FGGFF8FGFFFGG9FF8AFGGGGGGFGGGG7=FFDDGEFA7F@FGFGGG@FFGG<F9FD7@EGG9FGFG7BGDDG@:*@F9CGFGFEDEGC8F+BECEFCFGE*?EGFGCGGC8C::7CEFCFGGGG5D=??5CEGGGG?C7<CF>F)**1*:DF@<DF7573)))0:>C5)**68@F6*8=?3-28*.28@**.5/?>?.
@M04650:207:000000000-C238N:1:1101:25901:6369 1:N:0:19
ACTCCTACGGGAGGCAGCAGTGGGGAATATTGCACAATGGGCGCAAGCCTGATGCAGCCATGCCGCGTGTATGAAGAAGGCCTTAGGGTTGTAAAGTACTTTCAGCGGGGAGGAAGGTGATAAGGTTAATACCCTTGTCAATTGACGTTACCCGCAGAAGAAGCACCGGCTAACTCCGTGCCAGCAGCCGCGGTAATACGGAGGGTGCAAGCGTTAATCGGAATTACTGGGCGTAAAGCGCACGCAGGCGGTCAATTAAGTCAGATGTGAAAGCCCCGAGCTTAACTTGGGAAT
+
GGGGGGGGGCGGGGGGGGGGGGGGGGGGGGGGGGGGGGGGGGGGGGDGGGGGGGGGGGGGGGGGGGGGGEGGGGGGGGGGGGGGCFEGGGGGGGGCGGGGGGGGGGGGDGGDGGG@EGGGGGGGGGGCGG=F<FGGFGGGGGGGGGGGFGGGF:>C@GGGGGGGGGFECGGGGGGGGGGFGGGGGGGGGGGGGGG5EFGGBE5EGGEGGCFGG=CGCFDFCDGGGGGFE*CC>EGEGGFGDG>)<DGGFDGDGG*=BFFFFFDGBCFAFFFFBFFFFFDDF;CB?FBFB:5:>8
@M04650:207:000000000-C238N:1:1101:14243:6370 1:N:0:19
ACTCCTACGGGAGGCAGCAGTGGGGAATATTGCACAATGGGCGCAAGCCTGATGCAGCCATGCCGCGTGTATGAAGAAGGCCTTAGGGTTGTAAAGTACTTTCAGCGGGGAGGAAGGTGATAAGGTTAATACCCTTGTCAATTGACGTTACCCGCAGAAGAAGCACCGGCTAACTCCGTGCCAGCAGCCGCGGTAATACGGAGGGTGCAAGCGTTAATCGGAATTACTGGGCGTAAAGCGCACGCCGGCGGTCAATTAAGTCAGATGTGAAAGCCCCGAGCTTAACTTGGGAAT
+
GGGGGGGGGGGGGGGGGGGGGGGGGGGGGGGGGGGGGGGGGGGGGGGGGGGGGGGGGGGGGGGGGGGGGGGGGGGGGGGGGGGGGGGGGGGGGGGGGGGGGGGGGGGGGGEGGGGGGGGGGGCGGFGDCFGGGGGGGGGGGFGGGGGGGGGGGGGFGGGGGGGGGGGGGGGGGGGGGGGGGGGFGGGGGGGEGEGGGGGGEGGGGGGGGGGGGEGGGGGGGGGGGGGGGGGGFEG5CFFDFGFFD*77<DGCDDFFFFFF+8CFFGGFFFFFFFFFF;C>)(2=BFFBFFF??2
@M04650:207:000000000-C238N:1:1101:8955:6405 1:N:0:19
ACTCCTACGGGAGGCAGCAGTAGGGAATCTTCCGCAATGGACGAAAGTCTGACGGAGCAACGCCGCGTGTGTGATGAAGGATTTCGGTTCGTAAAGCACTGTTGTTAAGGAAGAACAGTAATAAGAGTCACTGCTTATTATGTGACGGTACTTAACCAGAAAGCCACGGCTAACTACGTGCCAGCAGCCGCGGTAATACGGAGGGTGCAAGCGTTAATCGGAATTACTGGGCGTAAAGCGCACGCAGGCGGTCTGTCAAGTCGGATGTGAAATCCCCGGGCTCAACCTGGGAAC
+
GGGGGGGGGGGGGGGGGGGGGGGGDGCGGGGGGGGCEG9FFGGGGEGGGGGGGGGGGGCGGGGGCGGGGGGGGGGFGGGGFGGGGG+BFGDFGDGFGCFGGGGFGGGAFFFGGGGFFGGGGGFF9FCDCFFFGFGGFECDG<FFGGDE@FGGGFGGGGGGGDGGGGGEFEGGCC=;E7DEE7?CGGGGDCEG5C8B;;EFG5CG7BCCEC?F5EEGGFGD*9CCGFFF+CCEEGG5CDFDB5BBGGGGEDGGGGGFFFF?9=DG3*/86?*96@FFB(7>79FFFFFFFF:3:8
@M04650:207:000000000-C238N:1:1101:6155:6420 1:N:0:19
ACTCCTACGGGAGGCAGCAGTGGGGAATATTGCACAATGGGCGCAAGCCTGATGCAGCCATGTCGCGTGTATGAAGAAGGCCTTCGGGTTGTAAAGTACTTTCAGCGGGGAGGAAGGCGATAAGGTTAATAACCTTGTCGATTGACGTTACCCGCAGAAGAAGCACCGGCTAACTCCGTGCCAGCAGCCGCGGTAAAACGGAGGGTGCAAGCGTTAATCGGAATTACTGGGCGTAAAGCGCACGCAGGCGGTCTGTCAAGTCGGATGTGCAATCCCCGGGCTCAACCTGGGACC
+
FA<@FGFDC7CG@FD@FCCCCCFFGEGGFCEEEFFGFA@DGGEDDGBCF<CADF<C@EFE9@CCF?++8?,CFDF,CFA<CF8EEE:EEGC:F<,?,?,EFGG<5B=FEE77B:=8FC+>>+C<<,CD9FGBFEFFFFG>>F9>FGGG+>F>FGGF<*<3CFG?7,><CC:C,C9CC*1<CF9<EE>CE>C**=*3+++2:CEGGGGGD+<A5*;5CFFF=D;5EGGG7C5C7:C*/:4))9:79CDD)95D<C4*9FFFC4<C)177@*80*0<),,).72/9*0737))4((
@M04650:207:000000000-C238N:1:1101:25837:6440 1:N:0:19
ACTCCTACGGGAGGCAGCAGTGGGGAATATTGCACAATGGGCGCAAGCCTGATGCAGCCATGCCGCGTGTGTGAAGAAGGCCTTCGGGTTGTAAAGCACTTTCAGCGAGGAGGAAGGCGTTGTAGTTAATAACTGCAACGATTGACGTTACTCGCAGAAGAAGCACCGGCTAACTCCGTGCCAGCAGCCGCGGTAATACGGAGGGTGCAAGCGTTAATCGGAATTACTGGGCGTAAAGCGCACGCAGGCGGTCAATTAAGTCAGATGTGAAAGCCCCGAGCTTAACTTGGGAAT
+
GGCFCFGGFGGDGGGGGGGGGGGGDCDFFGGFGGFGCGGGCFDB@FGGGDGGFGFCGFGGGGGGGGG=BFDC<<FGGGGGGGG?FCGGF7FEGCFFFFGFFGGGG9FBFCFGFEG8CFCF@CFFGEFGGGGCFGGGF?FGCFGFGGGGGCGFGGGE@FCG@F:FGCFGGG7CFGFFGGGCGGFG7:CFFE=:CGEGGGGFE8EDDCEGG7CFGGC?FGGGCC=CFFFGGCFEDGD*7:BDE)7>GGGGFDCDDG469=4@GFG76CFD=FFF?:F34-5::9DF?FFFF@@?::
@M04650:207:000000000-C238N:1:1101:27272:6467 1:N:0:19
ACTCCTACGGGAGGCAGCAGTAGGGAATCTTCCGCAATGGACGAAAGTCTGACGGAGCAACGCCGCGTGTGTGATGAAGGATTTCGGTTCGTAAAGCACTGTTGTTAAGGAAGAAGAGTAATAAGAGTCACTGCTTATTATATGACGGTACTTAACTAGAAAGCCACGGCTAACTACGTGCCAGCAGCCGCGGTAATACGTAGGTGGCAAGCGTTATCCGGAATTATTGGGCGTAAAGCGCGCGTAGGCGGCAAGATTAGTCTGATGTGAAAGCACTCGGCTCAACCGAGGA
+
GGGGGGGGGGGGGGGGGGGGGGGGGGGGGGGGGGGGGGGGGGGGGGGGGGGGGGEGGGGGGGGGGGGFGGGGGGGGGGGGGGGGGGGGGGGGGGGGGGGGGGGGGGGGGGGGGGG,:FGGGGGGGGGGGGGGFGGGGGGGGGGG,C:FFGGGGGGGGGGGGGGCFGG7BCEGGGGGGGGGGGGGGGGGFGGGGEEDGGGG??GGGGGGGGGGGGGGGGGGGGGGGGGCCFGGFGG*12=<EGEEGGGGFDGGDDGF*9B?G?DF?C76=FBB=F)0).157<DFF?>B9B)(
@M04650:207:000000000-C238N:1:1101:14967:6500 1:N:0:19
ACTCCTACGGGAGGCAGCAGTGGGGAATATTGCACAATGGGCGCAAGCCTGATGCAGCCATGCCGCGTGTATGAAGAAGGCCTTCGGGTTGTAAAGTACTTTCAGCGGGGAGGAAGGTGTTGTGGTTAATAACCGCAGCAATTGACGTTACCCGCAGAAGAAGCACCGGCTAACTCCGTGCCAGCAGCCGCGGTAATACGGAGGGTGCAAGCGTTAATCGGAATTACTGGGCGTAAAGCGCACGCAGGCGGTCAATTAAGTCAGATGTGAAAGCCCCGGGCTTAACTTGGGACT
+
GGGGGGGGGGGGDGGGGGGGGGGFG@FGGGGGGGGGGGGFFGGGGGGGGGGGGGGGGGGGAEFFGGGGGGGGGGGGGGGGDGGGGGGGGGGGGFEFGGA9EFGGGFGGGG7FFFFFGGBCFGGGGF<>FFGFFCFGGDCCFGGGFGGGCFDGGGGGGGGGGEFFGFCC7:FE:B,?FGGGGDDFGCBC8CEGEE58@FFF8CEGCEGDFFC*;:;=57:7EDGGG?EF7<CCD*9E979DBC>BDCCD)/<99DF*/@=4</:C**:649B?F?:>(4))7(*<F*/69?FB((
@M04650:207:000000000-C238N:1:1101:6629:6546 1:N:0:19
ACTCCTACGGGAGGCAGCAGTGGGGAATATTGCACAATGGGCGCAAGCCTGATGCAGCCATGCCGCGTGTATGAAGAAGGCCTTAGGGTTGTAAAGTACTTTCAGCGGGGAGGAAGGTGATAAGGTTAATACCCTTGTCAATTGACGTTACCCGCAGAAGAAGCACCGGCTAACTCCGTGCCAGCAGCCGCGGTAATACGGAGGGTGCAAGCGTTAATCGGAATTACTGGGCGTAAAGAGCACGCAGGCGGTCAATTAAGTCAGATGTGAAAGCCCCGAGCTTAACTGGGGAAT
+
GGGGGFFGGGGEGGGFDGGGGGFFGGGGGGGGDGFGGGGFGGEB7CFGFGGGGFGGGGGGGGGFGDGEGGGGGGFGGFFFGCGEGFGGGGCGFFFGEEFEGGCDGFGGECEEBGGGGGGGGGGGDGGEFGGGGDDEFGGGGGDF9FFGGF:F@FGGGEFFFGGGGGGGFECEFG9;CEGF7E@EFDGGGGGGGE:E9<+BGG5B>CE*<EFGG58ECFFFEGGGFGFE?CGGFEGC***2;D@DGGDGFGGGCDF@7@7*CFC:@C>>F?FF?4)7129<3(>76*164)<32.
@M04650:207:000000000-C238N:1:1101:19238:6634 1:N:0:19
ACTCCTACGGGAGGCAGCAGTAGGGAATCTTCCGCAATGGACGAAAGTCTGACGGAGCAACGCCGCGTGTGTGATGAAGGATTTCGGTTCGTAAAGCACTGTTGTTAAGGAAGAACAGTAATAAGAGTCACTGCTTATTATGTGACGGTACTTAACCAGAAAGCCACGGCTAACTACGTGCCAGCAGCCGCGGTAATACGTAGGTGGCAAGCGTTATCCGGAATTATTGGGCGTAAAGCGCGCGTAGGCGGCAAGATTAGTCTGATGTGAAAGCCCTCGGCTCAACCGAGGA
+
GGGGGGGGGGGGGGGGGGGGGGGGGGGGGGGGGGGGGGGGGGGGGGGGGGGGGGGDGGGGGGGGGGGFGFFGGGGGGGGGGGGGGGGGGGGGGGGGGGGGGGGGGGGGFGGGGGGGGGGGGGGGGGGCGGGGGGFGGGGGGFGGGGGGGGGGGGGGGGGGGGGGGGGEGGGGGGGGGGGGGGGGGGGGGGGGGGGGGGGGGGGGGGFGGGGGGGGGGGGGGDGGEFGGGGFGFGGGGCFGFGFFGGGGFGDDDCF@FFFFGFGGFGGF=FFFFFF>??DEFFGFFFFF9EFF
@M04650:207:000000000-C238N:1:1101:15691:6635 1:N:0:19
ACTCCTACGGGAGGCAGCAGTGGGGAATATTGCACAATGGGCGCAAGCCTGATGCAGCGACGCCGCGTGGGGGATGAAGGCCTTCGGGTTGTAAACTCCTTTCGCTATCGACGAAGCCTTCGGGTGACGGTAGGTAGATAAGAAGCACCGGCTAACTACGTGCCAGCAGCCGCGGTAATACGTAGGGTGCGAGCGTTGTCCGGAATTACTGGGCGTAAAGAGCTCGTAGGTGGTTTTTCGCGTCGTCTGTGAAATCCCGGGGCTTAACTTCGGGCGTGCAGGCGATGCGGGCAT
+
GFGGGGGGGGGGGGGGGGGGGGGGGGGGGFFFFGGGGGEFFFFGGFGFGGGFGGGGGGGGGGGGGGGCFDCDEGGGGGGFGGGGGDEGGGGGFFGGGGGGGGG:E@FGFGGGCFCCFGFCFGGGGGFFGCFBCCG9F:F;FEFFCGGGGCFGGGG?FFEGGC@FGF@FEFGGGGG@@CGGGGG+;CC0AEGDGGDGGGGGGGDE>GGFFG7+;*?:CGGDC*8<EE:5:<<+82/**1<5@55>397FFG>CFFFF4?@E5:<DFGFFF48:))5>79>>41<>B>)4(<596,
@M04650:207:000000000-C238N:1:1101:14691:6658 1:N:0:19
ACTCCTACGGGAGGCAGCAGTGGGGAATATTGCACAATGGAGGAAACTCTGATGCAGCAACGCCGCGTGAGCGATGAAGGTCTTCGGATCGTAAAGCTCTGTCTTTAGGGATGATAATGACAGTACCTAAGGAGGAAGCCACGGCTAACTACGTGCCAGCAGCCGCGGTAATACGTAGGTGGCGAGCGTTATCCGGATTTATTGGGCGTAAAGGGAGCGTAGGCGGATACTTAAGTGGGATGTGAAATACTTGGGCTCAACCCGAGTACTGCCTTCCAAACTGAGTATCTAG
+
GGGGGGGGGGGGGGGGGGGGGGGGGGGGFGGGG<FFGFGGGFGGGGGGGGGGGGGGGGGGGGGGGGGGGGGGGGGGGGGGGGGGGGGEGEGGGGFGGGGGGGGGGGGGGGGGGGGFGGGCGGGGGCFGG,<F<E@DFGGGGGGGGGGEFGGGGGGGGGFGDGFFEGGGGEFGGFGGGFEGGGGGGCGGGCC@CFGGGGGGFGGGGGC=B55C9CECEGGGGGDFEG*:AF7:=7DG>4>*9DFFG=FDFGGG*0C@F:*6C>C5)9F<6@*1)9@F:9C477**97=45**)
@M04650:207:000000000-C238N:1:1101:7219:6768 1:N:0:19
ACTCCTACGGGAGGCAGCAGTAGGGAATCTTCGGCAATGGACGAAAGTCTGACCGAGCAACGCCGCGTGAGTGAAGAAGGTTTTCGGATCGTAAAGCTCTGTCTTTGGGGAAGATAATGACGGTACCCAAGGAGGAAGCCACGGCTAACTACGTGCCAGCAGCCGCGGTAATACGTAGGTGGCGAGCGTTATCCGGATTTACTGGGCGTAAAGGGAGCGTAGGCGGATGATTAAGTGGGATGTGAAATACCCGGGCTCAACTTGGGTGCTGCATTCCAAACTGGTTATCTAG
+
GGGGGGGGGGGGGGGGGGGGGGGGGGGGGGGGGCGGGGGGGGGGGGGGGGGGFGGGGGGGDGGGGGGGGGGGGGGGGGGGAFFGGGGFGGGGGGGGGFGGGGC9FGFGGGEGGGGGGGGGGGGGCE<<FCCFG8>+FFDDG?FFBFEE<FGFGEAECF:CF@><BG@GG*<;FGD:<FE,9*<EB8>888=8C9*:***0<9CFGG:5*:C=EG*A*7CDC7C6EG:EG*+39+0309<5:>F?FG:CF***9DG:>5?=79DF4C5?37B*)9@?25C153:4=*974=F<
@M04650:207:000000000-C238N:1:1101:20041:6789 1:N:0:19
ACTCCTACGGGAGGCAGCAGTAGGGAATCTTCGGCAATGGACGAAAGTCTGACCGAGCAACGCCGCGTGAGTGAAGAAGGTTTTCGGATCGTAAAACTCTGTTGTTAGAGAAGAACAAGGACGTTAGTAACTGAACGTCCCCTGACGGTATCTAACCAGAAAGCCACGGCTAACTACGTGCCAGCAGCCGCGGTAATACGTAGGTGGCAAGCGTTGTCCGGATTTATTGGGCGTAAAGCGAGCGCAGGCGGTTTCTTAAGTCTGATGTGAAAGCCCCCGGCTCAACCGGGGAGG
+
GGGGGGGGGGGGGGGGGGGGGGGGGGGGGGGGGGGGGGGGGGGGGGGGGGGGGGGGGGGGGGGGGGGGGGGGGGGFGGGGGGGGGGGGGGGGGGGGGGGGGGGGGGGGCDFGGGGGGGGDFGGEGGGGGGGGGFGGGGFGGGGGGGGGGGGGGGGGGGGGGGGGFGGGGGGGGGGGGGGGGGGGGGGGGGGGGEEGGGGGGGGEGCGGCFGFCEGGECFGGDEGGGGGGGGGFGGGFGFGFGFFG3C55DGGDGGFFF?*38D>=>FF?4=FFFF3:9C>B>GFFF>>>:D>6>
@M04650:207:000000000-C238N:1:1101:17162:6813 1:N:0:19
ACTCCTACGGGAGGCAGCAGTAGGGAATCTTCGGCAATGGACGAAAGTCTGACCGAGCAACGCCGCGTGAGTGAAGAAGGTTTTCGGATCGTAAAACTCTGTTGTTAGAGAAGAACAAGGACGTTAGTAACTGAACGTCCCCTGACGGTATCTAACCAGAAAGCCACGGCTAACTACGTGCCAGCAGCCGCGGTAATACGTAGGTGGCAAGCGTTGTCCGGATTTATTGGGCTTAAAGCGAGCGCAGGCGGTTTCTTAAGTCTGATGTGAAAGCCCCCGGCTCAACCGGGGTGG
+
GGGCFGGGDGGCFGGGGGGFGGFFEGGGGFGGGGGGGGFCFGGGEGEGGGGGGGGGFGGGGEFFDGGGGDGGGGGGGGGGGDEGGGGCEECFDFGGGGGFGGGGG8FFAEFG@FGFGGC8BCF>FGGFGFGGFE,<>FF@=DGG?<FFGFGFGGGGGGGGF8B@FGGEDGEGGGGGGGFGGGGGGFF@@*:8=CCEFGGGGGGGFFGGFDECGEEGGC*9CD=EFGGFFFF5)/7+0??D>)55DDDGFGGGGGGF?*1@2=>**:C>FF4@F?5739DFB29*95@>>FE(4>
@M04650:207:000000000-C238N:1:1101:14436:6920 1:N:0:19
ACTCCTACGGGAGGCAGCAGTAGGGAATCTTCGGCAATGGACGAAAGTCTGACCGAGCAACGTCGCGTGAGTGAAGAAGGTTTTCGGATCGTAAAACTCTGTTGTTAGAGAAGAACAAGGACGTTAGTAACTGAACGTCCCCTGACGGTATCTAACCAGAAAGCCACGGCTAACTACGTGCCAGCAGCCGCGGTAATACGTAGGTGGCAAGCGTTGTCCGGATTTATTGGGCGTAAAGCGAGCGCAGGCGGTTTCTTAAGTCTGATGTGAAAGCCCCCGGCTCAACCGGGGAGG
+
GGGGGGGGGGGGGGGGGGGGGGGGGGGGGGGGGGGGGGGGGGGGGGGGGGGGGGGGGGGGGGGGGGGGGEGGGGGGGGGGGGGGGGGGGGGGGGGGGGGGGGGGGGGGGGGGGGGGGGGFFFGFGGGGGGGGGGGGGGGGGGGGGGGGGGGGGGGGGGGGGGGG7FGGGGGGGGGGGGGGGGGGGGGGGGGGGGGGGGGGFGGGGGGGGGGGGGGGGGGGGG*:AFGGGGGF>GGEFGFGFGFFGGGGFGGDDDGFFFFFGFGGFGDAFFF=44;>?FGFFFGFFF@>BEF>BF
@M04650:207:000000000-C238N:1:1101:15799:7013 1:N:0:19
ACTCCTACGGGAGGCAGCAGTGGGGAATATTGCACAATGGGGGAAACCCTGATGCAGCAACGCCGCGTGAGTGATGAAGGTTTTCGGATCGTAAAGCTCTGTCTTTGGGGAAGATAATGACGGTACCCAAGGAGGAAGCCACGGCTAACTACGTGCCAGCAGCCGCGGTAATACGTAGGTGGCGAGCGTTATCCGGATTTACTGGGCGTAAAGGGAGCGTAGGCGGATGATTAAGTGGGATGTGAAATACCCGGGCTCAACTTGGGTGCTGCATTCCAAACTGGTTATCTAG
+
GGGGGGGGGGGGGGGGGGGGGGGGGGGGGGGGGGGGGGFGGGGGGGGGGGGGGGGGGGGGGGGGGGGGGGGGGGGCFGGGGGGGGGGGGGGGGGGGGGGGGGGGGGGGGGGEGGGGGGGGGGGGGGGGGGGGGGGGGGGGGGGGGGGGGGGGGGGGGGGGGGGGGGGGGGGGGGGGGGGCFGGGGGGGEGGGGGGGGGGG?FGGGGGGGGGGGGD=EGGGGGGGGD>:CCFFBF><>D@GFG@?FGGFFGG4CDDBFFFFFFCGFGGFDFFFFF=FFFGFFFGFFFFD<FF2
@M04650:207:000000000-C238N:1:1101:26766:7061 1:N:0:19
ACTCCTACGGGAGGCAGCAGTGGGGAATATTGCACAATGGAGGAAACTCTGATGCAGCAACGCCGCGTGAGCGATGAAGGTCTTCGGATCGTAAAGCTCTGTCTTTAGGGATGATAATGACAGTACCTAAGGAGGAAGCCACGGCTAACTACGTGCCAGCAGCCGCGGTAATACGTAGGTGGCGAGCGTTGTCCGGATTTACTGGGCGTAAAGGGAGCGTAGGCGGATTTTTAAGTGGGATGTGAAATACTCAGGCTCAACCTGGGGGCTGCATTCCAAACTGGAAGTCTAG
+
GGGGGGGGGGGGGGGGGGGGGGGGGGGGGGGGGGGGGGGGGGGGGGGGGGGGGGGGGGGGGGGGGGGGGGGFGGGGGGGGGGGGG7FGGFGGGGGGGGGGGGGGGGGGGGGGGGGGGGGFFGGGGGGFGGGGGGGGGGGGGGGGGGGGCGGGGGGGGGGGGGGGGGGGGGGGGGGGFFGGGGGGGGGGGGD@CCEGGEGGDFFGGG>CEEEGGGGGGDGDEGGFGGE7EF?07AF?FGFF6C?FCDCCBFFGGGD:546@*>>F@3D>DFFFFF?FAFGFFDGFF?@,668A
@M04650:207:000000000-C238N:1:1101:4971:7064 1:N:0:19
ACTCCTACGGGAGGCAGCAGTGGGGAATATTGCACAATGGGCGCAAGCCTGATGCAGCCATGCCGCGTGTATGAAGAAGGCCTTCGGGTTGTAAAGTACTTTCAGCGGGGAGGAAGGTGTTGTGGTTAATAACCGCAGCAATTGACGTTACCCGCAGAAGAAGCACCGGCTAACTCCGTGCCAGCAGCCGCGGTAATACGGAGGGTGCAAGCGTTAATCGGAATTACTGGGCGTAAAGCGCACGCAGGCGGTCTGTCAAGTCGGATGTGAAATCCCCGGGCTCAACCTGGGAAC
+
GGGGGGGGGGGGGGGGGGGGGGGGGGGGGGGGGGGGGGGGGGGGGDEGGGGGGGGGGGGGGGGGGGGGGGGGGGGGGGGGGGGGGGGGGGGGGFGGGGGGGGCFGFECGGGGGEFFGFGGGGGGGGGGGGGGGCGGDGGFGGGGGGGGGGGFDFGGGGGGGGGGGGGGGGGGGFFFFGGGG7CGFDGGGGGGGGGEGGGGGDDGGGGGGGGGC5CEGCFFEGDGGGGGGFGF@GDGFG=<@C@>GG:3>DDG<5FF6*=FGF*9:GGFFF=FF=6/:9D>>9CFFF>B:>F?F4
@M04650:207:000000000-C238N:1:1101:19904:7066 1:N:0:19
ACTCCTACGGGAGGCAGCAGTGGGGAATATTGCACAATGGGCGCAAGCCTGATGCAGCAACGCCGCGTGAGTGATGAAGGTTTTCGGATCGTAAAGCTCTGTCTTTGGGGAAGATAATGACGGTACCCAAGGAGGAAGCCACGGCTAACTACGTGCCAGCAGCCGCGGTAATACGTAGGTGGCGAGCGTTATCCGGATTTACTGGGCGTAAAGGGAGCGTAGGCGGATGATTAAGTGGGATGTGAAATACCCGGGCTCAACTTGGGTGCTGCATTCCAAACTGGTTATCTAG
+
GGGGGGGGGGGGGGGGGGGGGGGGGGGGGGGGGGGGGGGGGGGGGGGGGGGGGGGGGGGGGGGGGGGGGGGGGGGGGGGGGGGGGGGGGGGGGGGGGGGGGGGGGGGGGGGGGGGGGGGGGGGGGGGGGGGGGGGGGGGGGGGGGGGGGGGGGGGGGGGGGGGGGGGGGGGGGGFGFGGGFGGGGGGGGGGGGGGGGGGG9FGGGGGGGDGGGGEGGGGGGGDGGGEGGFGGFGGGGGFGFD?F=>FCFGGGGGGFDFFFGFGF?FGFFFFFFF@FFFDFFDGFFFFABFF9
@M04650:207:000000000-C238N:1:1101:27101:7131 1:N:0:19
ACTCCTACGGGAGGCAGCAGTAGGGAATCTTCCGCAATGGGCGAAAGCCTGACGGAGCAACGCCGCGTGAGTGATGAAGGTCTTAGGATCGTAAAACTCTGTTGTTAGGGAAGAACAAATTTGTTAGTAACTGAACAAGTCTTGACGGTACCTAACCAGAAAGCCACGGCTAACTACGTGCCAGCAGCCGCGGTAATACGTAGGTGGCAAGCGTTGTCCGGATTTATTGGGCGTAAAGCGAGCGCAGGCGGTTTCTTAAGTCTGATGTGAAAGCCCCCGGCTCAACCGGGGAGG
+
GGGGGGGGGGGGGGGGGGGGGGGGGGGGGGGGGGGGGGGGGGGGGGGGGFGGGGGGGGGGGGGGGGGGGGGGGGGGGGGGGGGGGGGGGGGGGGGGGGGGGGGGGGGGGGGGGGGGFGGGGGGGGGGGGGGGGGGGGGGGGGGGGGGGGGGGGGGGGGFFGCGGGGGGGGGGGGGGGGGGGGGGGGGGFEGGGGGGGGGG:ECEGGDGGF=FEGEECGGGGD*:9EGCFGGGFGGGGGFGDDEECG<DFGGDCDGF?F?F<7?F4?F:FF?=B?>F?BGFF>DFFF:993:(1;
@M04650:207:000000000-C238N:1:1101:11874:7153 1:N:0:19
ACTCCTACGGGAGGCAGCAGTAGGGAATCTTCGGCAATGGACGAAAGTCTGACCGAGCAACGCCGCGTGAGTGAAGAAGGTTTTCGGATCGTAAAACTCTGTTGTTAGAGAAGAACAAGGACGTTAGTAACTGAACGTCCCCTGACGGTATCTAACCAGAAAGCCACGGCTAACTACGTGCCAGCAGCCGCGGTAATACGTAGGTGGCAAGCGTTGTCCGGATTTATTGGGCGTAAAGCGAGCGCAGGCGGGTTCTTAAGTCTGATGTGAAAGCCCCCGGCTCAACCGGGGGGG
+
GGGGGGGGGGGFGGGGGGGGGGGGGGGGGGDGGGGEGGGGGGGGGGGGGGGGGGGGGGGGGGGGGGGGGGGAEFGCFEDGGGGGGGGGGGGGGGGGGGGGGGGBF8FFGGGGGFGGGFCDFGG>@FGGFGGGGGGGGGGGGGFGGGGGGGGGGGGFGGGGGGGGGGGGGC7EGGGGGGGGGGGGGGGFGGE:C>EEGGGGFGGGGGGFG9:ECEEGGFG>?D;E6CGFFGFGFED5FGFD3DBFD77DFDD3CGFFFFF4<BGG4?D<FF?FFF4><BGB@(>6*7@>BEF(-9
@M04650:207:000000000-C238N:1:1101:26133:7163 1:N:0:19
ACTCCTACGGGAGGCAGCAGTGGGGAATATTGCACAATGGGCGCAAGCCTGATGCAGCCATGCCGCGTGTATGAAGAAGGCCTTCGGGTTGTAAAGTACTTTCAGCGGGGAGGAAGGCGATAAGGTTAATAACCTTGTCGATTGACGTTACCCGCAGAAGAAGCACCGGCTAACTCCGTGCCAGCAGCCGCGGTAATACGGAGGGTGCAAGCGTTAATCGGAATTACTGGGCGTAAAGCGCACGCAGGCGGTCTGTCAAGTCGGATGTGAAATCCCCGGGCTCAACCTGGGAAC
+
GGGGGGGGGEGGGGGGGGGGGGGGGGGGGGGGGGGGGGGGGGGGGEEGGGG?FGGGGGGGGGGGGGGFGEGGGGGGGGGGGGGGGGGGGGGGGGGGGGGGGGGGGGGGGGGGGEFGGGEGFGGAFGGGGGGGGDFGGCE7FGGGGGGGGGGGGGGGGGGGGGGGGGGGGGGGGGGGGGGFGGGGGGGGFGGEGEGGGGGFD>8:EGGGGGGGEG>EDGGGGGDFGGFGCGGGB*>CGGFGFGFFG)9DBDCC5CG6*/690**9:GG:=F*@=6?:<9GFFFGF?5F0(<37:1
@M04650:207:000000000-C238N:1:1101:11892:7231 1:N:0:19
ACTCCTACGGGAGGCAGCAGTAGGGAATCTTCGGCAATGGACGAAAGTCTGACCGAGCAACGCCGCGTGAGTGAAGAAGGTTTTCGGATCGTAAAACTCTGTTGTTAGAGAAGAACAAGGACGTTAGTAACTGAACGTCCCCTGACGGTATCTAACCAGAAAGCCACGGCTAACTACGTGCCAGCAGCCGCGGTAATACGTAGGTGGCGAGCGTTATCCGGATTTACTGGGCGTAAAGGGAGCGTAGGCGGTTTCTTAAGTCTGATGTGAAAGCCCCCGGCTCAACCGGGGAGG
+
GGGGGFEGGGGGDGGGGGGGGGGGGGGGDEFGGGGGGGGGGGGGGGGGGGGGGGGGGGGGGGGGGGGFGGGGGGGGGGGGFGGGGGGGGGGFGFGGGGGGGGGGGGGGFGGGGGGGGGGGGGG@EGGGGGGFGGGGGGG:EGGFD<FGEFFFGGGGFGGGGGGFCGGGGGDGGGGGGGGFFGGFFGGGFGGGGGGGGGGGCCFGGGECGGGGGGGDGGG<CDEGFGF?FCGC>:CE77?D>C8>CCDC?DDC95:=B*993*:D=CFAF?7=FF).40C:71**6?)-4B@26>
@M04650:207:000000000-C238N:1:1101:14542:7282 1:N:0:19
ACTCCTACGGGAGGCAGCAGTGGGGAATATTGCACAATGGGGGAAACCCTGATGCAGCAACGCCGCGTGAGTGATGAAGGTTTTCGGATCGTAAAGCTCTGTCTTTGGGGAAGATAATGACGGTACCCAAGGAGGAAGCCACGGCTAACTACGTGCCAGCAGCCGCGGTAATACGTAGGTGGCGAGCGTTATCCGGATTTACTGGGCGTAAAGGGAGCGTAGGCGGATGATTAAGTGGGATGTGAAATACCCGGGCTCAACTTGGGTGCTGCATTCCAAACTGGTTATCTAG
+
GGGGGGGGGGGGGGGGGGGGGGGGGGGGGGGGGGGGGGGGGGGGGGGGGGGGGGGGGGGGGGGGGGGGGGGGGGGGGFGGGGGGGGGGGGGGGGGGGGGGGGGGGGFGGGGGGGGGGGGGGGGGGGGGGGGGGGGGGGGGFGGGGGGGGGDGGGGGGFFGGFCFCGGGEEFGGGGGGGGGGFFGGGDGGGGGGGGGGGGGGGGGGGGGGDEGGFGFGGGGGGGGGG5CEFG9@FGFGGFDFGFFGGGGFGDFGGGFFFFFGFGD?CD?FF46;4=FBBFFFFCFFF479F99
@M04650:207:000000000-C238N:1:1101:18424:7286 1:N:0:19
ACTCCTACGGGAGGCAGCAGTGGGGAATATTGCACAATGGGCGCAAGCCTGATGCAGCCATGCCGCGTGTATGAAGAAGGCCTTAGGGTTGTAAAGTACTTTCAGCGGGGAGGAAGGTGATAAGGTTAATACCCTTGTCAATTGACGTTACCCGCAGAAGAAGCACCGGCTAACTCCGTGCCAGCAGCCGCGGTAATACGGAGGGTGCAAGCGTTAATCGGAATTACTGGGCGTAAAGCGCACGCAGGCGGTCAATTAAGTCAGATGTGAAAGCCCCGAGCTTAACTTGGGAAT
+
GGGGGGGGGGGGGGGGGGGGGGGGGGGGGGGGGGGGGGFGGGGGGGGGGGGGGGGGGGGGGGGGGGGGGGGGGGGGGGGGGGGGGGGGGGGGGGGGGGGGGGGGGGGGGGGGGGGGGGGGGGGGGGGGGGGGGGGGGGGGGGGGGGGGGGGGGGGGGGGGGGGGGGGGGGGGGGGGGGGGGGGGGGGGGGGGGGGGGGGGGGGGGGGGGGGGGEGGGGFFGGGGGGGGGGGGFGGDGGFGEDFEGGGGFGGGGG=FFFFFG=C>?FGFF??FFFF>:>GFFFGFFF=AFFFF>0
@M04650:207:000000000-C238N:1:1101:9112:7325 1:N:0:19
ACTCCTACGGGAGGCAGCAGTGGGGAATATTGCACAATGGGCGCAAGCCTGATGCAGCCATGCCGCGTGTATGAAGAAGGCCTTCGGGTTGTAAAGTACTTTCAGCGGGGAGGAAGGTGTTGTGGTTAATAACCGCAGCAATTGACGTTACCCGCAGAAGAAGCACCGGCTAACTCCGTGCCAGCAGCCGCGGTAATACGGAGGGTGCAAGCGTTAATCAGAATTACTGGGCGTAAAGCGCACGCAGGCGGTCAATTAAGTCAGATGTGAAAGCCCCGAGCTTAACTTGGGAAT
+
GGGGGGGGGGGGGGGGGGGGGGGGGGGGGGGGGGGGGGGGGGGGGGGGGGGGGGGGGGGGGGGGGGGGGGGGGGGGGGGGGFGGGGGGGGGGGGGGGGGGGGGGGGGGGGGGCDGFGGGGGGGGGGGGGGGGGGGGGGGGGGGGGGGGGGGGGGGGGGGGGGGFGGGGGDGGGGGGGGGGGGGGGGGGGGGGGGGGGGCGGGGGGGGGGGGGGGGDCFGGGGFGGGGG7CEG>:>*>DFDBDD>:DGGFGGGGG*=BFF4<@GGFGGFFFFFFFF>:>D>E;<FFFFDBFFFFF
@M04650:207:000000000-C238N:1:1101:11964:7331 1:N:0:19
ACTCCTACGGGAGGCAGCAGTGGGGAATATTGCACAATGGGCGGAAGCCTGATGCAGCGACGCCGCGTGAGGGATGACGGCCTTCGGGTTGTAAACCTCTTTCAGCAGGGACGAAGCGCAAGTGACGGTACCTGCAGAAGAAGCACCGGCTAACTACGTGCCAGCAGCCGCGGTAATACGTAGGGTGCGAGCGTTGTCCGGAATTACTGGGCGTAAAGAGTTCGTAGGCGGTTTGTCGCGTCGTTTGTGAAATCCCGCAGCTTAACTGTGGGCGTGCAGGCGATACGGGCAGAC
+
GGGGGGGGGGGGGGGGGGGGGGGGGGGGGGGGGGGGGGGGGGGGGGGGGGGGGGGGGGGGGGGGGGGGGGGGGGGGGGGGGGGGGGGGGGGGGGGGGGGGGGGGGGGFGGGGGGGGGGGGGGFGGGGGGGGGGGGGGGGGGGGGGGGGGGGCGGGGGGGGGGGGGGGGGGGGGGGGGGGGGGGGGGGGGGGGGGG5CEFGGGGGGGCFGGGGGG5EFGFF@FGGGFGGGGGEFGDFGGFGEDF@GGGFFGCF=:7?DFFFGFFGFGCA?FF>FDEE?:FF>9)7)<@?FE>?0,
@M04650:207:000000000-C238N:1:1101:4619:7340 1:N:0:19
ACTCCTACGGGAGGCAGCAGTGGGGAATATTGCACAATGGGGGAAACCCTGATGCAGCCACGCCGCGTGAGTGATGAAGGTTTTCGGATCGTAAAGCTCTTTCTGCAGGGACGATAATGACGGTACCTGAGGAGGAAGCCACGGCTAACTACATGACAGCAGCCGCGGTACTACGTAGGTGGCGAGCGTTGTCCGGATTTTCTGGGCGTAAAGGGATCGTATGCGGATTTTTAGGTGGGATGTGGAATACTCAGGCTCAGCCTGGGGGCTGCCTTCCAAACTGGAAGTCTAGCT
+
GGGGGGGGGEGGGGGGGGGGGF8FGGGGGGGGE,CFGGGFDEG+CFEEGGGG,<FFEG,F,7FFFGGGG?,,:E,CE,C495C<BFG7FG+BAFGCEEC?,C,A,<,EDFDFEC+8C?EFFF@C<F,,586+:=BECF@=D>>@B+3,,7,8,:=,7@9C,@:F7C*<F7*,,,14<2*76CEG*88*:18=CCGE:CE++<C9FGFCCE52<:8**9*98*2:*>*C=4+07**<65)*9D??**2:47D=>D*.).9)<)**)*)(<).))/967>C*75F)))044*1.))
@M04650:207:000000000-C238N:1:1101:10623:7365 1:N:0:19
ACTCCTACGGGAGGCAGCAGTAGGGAATCTTCCGCAATGGGCGAAAGCCTGACGGAGCAACGCCGCGTGAGTGATGAAGGTCTTAGGATCGTAAAACTCTGTTGTTAGGGAAGAACAAATTTGTTAGTAACTGAACAAGTCTTAACGGTACCTAACCAGAAAGCCACGGCTAACTACGTGCCAGCAGCCGCGGTAATACGTAGGTGGCAAGCGTTATCCGGAATTATTGGGCGTAAAGCGCGCGCAGGCGGTCTTTTAAGTCTGATGTGAAAGCCCCCGGCTCAACCGGGGAGG
+
GGGGGGGGGGGGGGGGGGGGGGGGGGGGGGGGGGGGGGGGGGGGGGGGGGGGGGGGGGGGGGGGGGGGGGGGGGGGGGGGGGGGGGGGGGGGGGGGGGGGGGGGGGGGGGGGGGGGGGGGGGGGGGGGGGGGGGGGGGGGGGG,EFCGGGGGGGGGFGGGGGGGGGGGGGGGGGGGGGGGGCFGGGGGGGGEGEGGGEFGFGGGFFFGFEFFGGGGDFFDEGGGGFGGGGCFFGGEGGFGBDFF3CDGFGGCDDFFF?FFG?FGFCD<FFFFFF>FFFG>>>GFFFF>9FE>>F
@M04650:207:000000000-C238N:1:1101:27158:7374 1:N:0:19
ACTCCTACGGGAGGCAGCAGTGGGGAATATTGCACAATGGGGGAAACCCTGATGCAGCAACGCCGCGTGAGTGATGAAGGTTTTCGGATCGTAAAGCTCTGTCTTTGGGGAAGATAATGACGGTACCCAAGGAGGAAGCCACGGCTAACTACGTGCCAGCAGCCGCGGTAATACGTAGGTGGCGAGCGTTATCCGGATTTACTGGGCGTAAAGGGAGCGTAGGCGGATGATTAAGTGGGATGTGAAATACCCGGGCTCAACTTGGGTGCTGCATTCCAAACTGGTTATCTAG
+
GGGGGGGGGGGGGGGGGGGGGGGGGGGGGGGGGGGGGGGGGGGGGGGGGGGGGGGGGGGGGGGGGGGGGGGGGGGGGGGGGGGGGGGGGGGGGGGGGGGGGGGGGGGGGGGGGGGGGGGGGGGGGGGGGGGGGGGGGGGGGGGGDFGGGGGGGGGGGGGGGGGGGGGGGGGFGGGGGGGGGGGGG=EGGGEGGGGGGGGGGGGFGGGGGEGGGGGGGGGGGGG?EECCEGGGFF>FGGFGFCF?DGFGFGGFD<DFFFFFGFF:?FDBFFFFFFFFFFFFFBGFFFFF287<
@M04650:207:000000000-C238N:1:1101:21988:7380 1:N:0:19
ACTCCTACGGGAGGCAGCAGTGGGGAATATTGCACAATGGGCGCAAGCCTGATGCAGCCATGCCGCGTGTGTGAAGAAGGCCTTAGGGTTGTAAAGTACTTTCAGCGGGGAGGAAGGTGATAAGGTTAATACCCTTATCAATTGACGTTACCCGCAGAAGAAGCACCGGCTAACTCCGTGCCAGCAGCCGCGGTAATACGGAGGGTGCAAGCGTTAATCGGAATTACTGGGCGTAAAGCGCACGCAGGCGGTCAATTAAGTCAGATGTGAAATCCCCTGGCTTAACCTGGGAAC
+
GGGGGGGGGGGGGGGGGGGGGGGGGGGGGGGGGGGGFGFGGGGGGGGGGGGFGGGGGGGGGGGGGGGGDGGGFGGFA<EGGGGGGGGGGGGGGGGGGGGGGGGGGGEGGDFF=EGGGGGFFGGGG9DFFGGGGGGGGGGGGGGFGGFGGFFFGGGGGGGGGGFGGG>FEEGGGGGGGGGGGGGGGGGGGGGGGGDCGDGGGGGGGGGGG?CGGGG*CFDGGGDGGGGGGFGGE59EGGFGFGFFGGGDDGGDGD4@@FFFFFG=?CC<=FFF?F@F:(9>7:*9=BFFFFF?04
@M04650:207:000000000-C238N:1:1101:26311:7410 1:N:0:19
ACTCCTACGGGAGGCAGCAGTAGGGAATCTTCCGCAATGGACGAAAGTCTGACGGAGCAACGCCGCGAGTGTGATGAAGGATTTCGGTTCGTAAAGCACTGTTGTTAAGGAAGAACAGTCATAAGAGTCACTGCTTATTATGTGACGGTACTTAACCAGAAAGCCACGGCTAACTACGTGCCAGCAGCCGCGGTAATACGTAGGTGGCAAGCGTTGTCCGGATTTATTGGGCGTAAAGGAAGCGCAGGCGGTGACTTAAGTCTGATGTGAAAGCCAACGGCTTAACCGTGGAGG
+
<FDGGFFFC7FGGDGDF>AF@FEFEGG<F,,CCF;CFCDGGGGEBCEDCFDFFFEGDECC@FE:@::+4>FCEF9FEGGFC,EEFFFGG7>BAF=FGFCDFFG9B45@CCGGG?FGBEA,CFFFGGGGGGGFGGGGG,CFFGFECF@FGGGGGGGFGGGCFGGG@ACFCEEG:F>DFGG<8DFGE1DC7CEGGGGGGGGGGG=8FG5=BFFF8:8?EDC1/**:+:ECFC8=@CC=C*9*7*077)9DB3D9)*216=6FFFFFF:F)*9@7@)).46D3)4)<FB67453((-
@M04650:207:000000000-C238N:1:1101:18515:7414 1:N:0:19
ACTCCTACGGGAGGCAGCAGTGGGGAATATTGCACAATGGGCGCAAGCCTGATGCAGCCATGCCGCGTGTATGAAGAAGGCCTTAGGGTTGTAAAGTACTTTCAGCGGGGAGGAAGGTGATAAGGTTAATACCCTTATCAATTGACGTTACCCGCAGAAGAAGCACCGGCTAACTCCGTGCCAGCAGCCGCGGTAATACGGAGGGTGCAAGCGTTAATCGGAATTACTGGGCGTAAAGCGCACGCAGGCGGTCAATTAAGTCAGATGTGAAAGCCCCGAGCTTAACTTGGGAAT
+
GGGGGGGGGGGGGGGGGGGGGGGGGGGGGGGFGGGGGGGGGGGGGGGGGGGGGGGGGGGGGGGGGGGGGGGGGGGGGGGGGGGGGGGGGGGGGGGGGGGGGGGGGGGGGGGGGGGGGGGGGGGGGGGGGGGGGGGGGGGGGGGGGGGGGGGGGGGGGGFFGGGGGGGGGGGGGGGGGGGGGGFCGGGGDEGGGGGEGGGGGCEE>EGEFGGGGGGDGGGGC3=EGGGG<FGF5EDGGGFD>3>BDDDGFDGGGDCFFF?FGF>G?>CDFFFFFFFFB0)7@;*8BFFFFFFFB:
@M04650:207:000000000-C238N:1:1101:13326:7414 1:N:0:19
ACTCCTACGGGAGGCAGCAGTGGGGAATATTGCACAATGGGCGCAAGCCTGATGCAGCCATGCCGCGTGTATGAAGAAGGCCTTAGGGTTGTAAAGTACTTTCAGCGGGGAGGAAGGTGATAAGGTTAATACCCTTGTCAATTGACGTTACCCGCAGAAGAAGCACCGGCTAACTCCGTGCCAGCAGCCGCGGTAATACGGAGGGTGCAAGCGTTAATCGGAATTACTGGGCGTAAAGCGCACGCAGGCGGTCAATTAAGTCAGATGTGAAAGCCCCGAGCTTAACTTGGGAAT
+
GGGGGGGGGGFGGGGGGGGGGGGGGGGGGGGGGGGGGGGGGGGGGGGGGGGGGGGGGGGGGGGGGGGGGGGGGGGGGGGGGGGGGGGGGGGGGGGGGGGGGGGGGGGGGGGEGGGGGFGGGAFGGGGGGFGGGGGGGGGGGFFGGGGCGGGGGGGGEEFFGGGGGGGGGGGGGGGGGGGGGGGGGGGGGGGGGGGGGGGFGGGGGGCGFGGGGGGGGGGGG<EGGGGGGGFF>G<75DFDFDBDDDDDFG)9DCGFFF@FEBCC=*:AF?@=F?>F(437BF4BFF?DBF@F04
@M04650:207:000000000-C238N:1:1101:16500:7522 1:N:0:19
ACTCCTACGGGAGGCAGCAGTGGGGAATATTGCACAATGGGCGCAAGCCTGATGCAGCCATGCCGCGTGTATGAAGAAGGCCTTAGGGTTGTAAAGTACTTTCAGCGGGGAGGAAGGTGATAAGGTTAATACCCTTGTCAATTGACGTTACCCGCAGAAGAAGCACCGGCTAACTCCGTGCCAGCAGCCGCGGTAATACGGAGGGTGCAAGCGTTAATCGGAATTACTGGGCGTAAAGCGCACGCAGGCGGTCAATTAAGTCAGATGTGAAAGCCCCGAGCTTAACTTGGGAAT
+
GGGGGGGGGGGGGGGGGGGGGGGGGGGGGGGFGGGGGGFGGGGGGGGGGGGGGGGGGGGGGGGGGGGGGGGGGGGGGGGGGGGGGGGGGGGGFGGGFGGGGGGGGGGGGGFGGEGGGGGGGGGGGGGGFGGGGGGGGGGGGGGGGGGGGGGGGGGGGGGGGGFGGGGGGGEEGFFFGGGGGGFFGFFGGGGGGGGGGGCFGGGGGGG5FGDCCGGGGGGGGGEGGGGG7CC=>CDG:F67>GD755C<>GGCD3FFFFFFFFGFFGG29=?4675>B>G>DFFF?4@>AFFFF0
@M04650:207:000000000-C238N:1:1101:7899:7570 1:N:0:19
ACTCCTACGGGAGGCAGCAGTGGGGAATATTGCACAATGGGCGCAAGCCTGATGCAGCCATGCCGCGTGTGTGAAGAAGGCCTTAGGGTTGTAAAGTACTTTCAGCGGGGAGGAAGGCGATAAGGTTAATAACCTTGTCGATTGACGTTACCCGCAGAAGAAGCACCGGCTAACTCCGTGCCAGCAGCCGCGGTAATACGGAGGGTGCAAGCGTTAATCGGAATTACTGGGCGTAAAGCGCACGCAGGCGGGCTGTTAAGTCAGAGGTGAAATCCCCGGGCTTAACCTGGGAAC
+
GGGGGGGGGGG;FGGGGGGGFGGGGGGGGGGGGGGGAEGGGGGDGGGGGGGGGGGGGGFGGGGGGEGGGEGFGGGGGFGGGGGGGGGGGFGGDGGGGGGGCFGGGGGGGGFGEGFGGGGDEGGGFDFGGGFGEFFGDFFEGCEGGGG@FDGGGGGCF*DAFGFFGGGGDGC8FFFCE7CGG7B68EFGFGGGGGGG?FGGGDGGGCEG:EEFGG5=C**9;D5:+<+<FFGC@>D59?FDD<:BD3DD>D>)7)7.9B*92=FC=073>*?6??FF:(9<@0*09F4)8:535-
@M04650:207:000000000-C238N:1:1101:23137:7590 1:N:0:19
ACTCCTACGGGAGGCAGCAGTGGGGAATATTGCACAATGGGCGCAAGCCTGATGCAGCCATGCCGCGTGTATGAAGAAGGCCTTAGGGTTGTAAAGTACTTTCAGCGGGGAGGAAGGTGATAAGGTTAATACCCTTGTCAATTGACGTTACCCGCAGAAGAAGCACCGGCTAACTCCGTGCCAGCAGCCGCGGTAATACGGAGGGTGCAAGCGTTAATCGGAATTACTGGGCGTAAAGCGCACGCAGGCGGTCAATTAAGTCAGATGTGAAAGCCCCGCGCTTAACTTGGGAAT
+
GGFGGGGGEEGFEGGEGGCEFEECGCFGGGG9EEGCCEC-<EDFGGGGGGGFFCFGGGGGGGGGFGGGGDDFEEDFGGGGGGFGDGGGGFGGCFGGGGFGGGGGGGGGEDFCE7,BFFGGGGFGGGGGAFFGGGGGGGGG9FGEDGGGGGGFGEE@*:FFFGGGGGGDGGGGGGGFGE@CCEFGGGFGGCEGEGGGGGFFC5CCGEEGCGGGGG>EC7CD5*CFCCDF7CEC>EG5**9DB<DBC37<5CGDC<DF4=BFGFC>4>:<?=@?FFFFF9))8997@@=:4:5((.
@M04650:207:000000000-C238N:1:1101:12925:7616 1:N:0:19
ACTCCTACGGGAGGCAGCAGTAGGGAATCTTCCGCAATGGGCGAAAGCCTGACGGAGCAACGCCGCGTGAGTGATGAAGGTCTTAGGATCGTAAAACTCTGTTGTTAGGGAAGAACAAATTTGTTAGTAACTGAACAAGTCTTGACGGTACCTAACCAGAAAGCCACGGCTAACTACGTGCCAGCAGCCGCGGTAATACGTAGGTGGCAAGCGTTGTCCGGATTTATTGGGCGTAAAGCGAGCGCAGGCGGTTTCTTAAGTCTGATGTGAAAGCCCCCGGCTCAACCGGGGAGG
+
GGGGGGGGGGGEGGGGGGGGGGGGGGGGGGGGGGGGGGGGGGGGGGGGGGGGGGGGGGGGGGGGGGGGDEGGGGGFGGGGGGGGGGGGGGGGGGGGGGGGGGGGGGGGGFGGGGGGGFGGGGGFGGGGGGGGGGGGGGCFGGGGAFGGGGGGGGCFFGGGGGGGGGGGGGDEGGGGGGGFFGGGGGGGFGGGEEGGGGGGGGGEGFFGGGGGGGGGGGGGGG55CFGEFFFGFGDECF?C@GEFGGGGFGD5CDGFFF@FF?7>FDG5FFFFFFF:09D::0D?FFFFBFFF9B
@M04650:207:000000000-C238N:1:1101:4025:7655 1:N:0:19
ACTCCTACGGGAGGCAGCAGTGGGGAATATTGCACAATGGGCGCAAGCCTGATGCAGCCATGCCGCGTGTGTGAAGAAGGCCTTAGGGTTGTAAAGTACTTTCAGCGGGGAGGAAGGTGATAAGGTTAATACCCTTATCAATTGACGTTACCCGCCGAAGAAGCACCGGCTAACTCCGTGCCAGCAGCCGCGGTAATACGGAGGGTGCAAGCGTTAATCGGAATTACTGGGCGTAAAGCGCACGCAGGCGGTCAATTAAGTCAGATGTGAAAGCCCCGAGCTTAACTTGGGAAT
+
GGGGGFGGEGGGGGGGGGGGG@FGGGGGGGGFGGGGGGFGFGGGGGGGGGGGGGGGGG,FFGGGGGGGGGGGGGGGGGGGFGGGEGG8FFGGGGGGG<FGGGC?FCGGGGGGGGGGGGFGGGGGF,D:D,@,<FEC<DBFDCGGGGGGGFCDFGC*5FE:FGGCF7EFGGGGGGF,C@FGGGGGGGGGGGGGGGGGGGGGGGGDC;CEGGGGCCEECCCFGGGCGGFGGGGGFGGGGGFGB7>EGGGGFGGGDDF?FBFFGFCF?7?A6*97=FFF?()8B(986@@49FF?74
@M04650:207:000000000-C238N:1:1101:10000:7691 1:N:0:19
ACTCCTACGGGAGGCAGCAGTGGGGAATATTGCACAATGGGCGCAAGCCTGATGCAGCCATGCCGCGTGTATGAAGAAGGCCTTAGGGTTGTAAAGTACTTTCAGCGGGGAGGAAGGTGATAAGGTTAATACCCTTATCAATTGACGTTACCCGCAGAAGAAGCACCGGCTAACTCCGTGCCAGCAGCCGCGGTAATACGGAGGGTGCAAGCGTTAATCGGAATTACTGGGCGTAAAGCGCACGCAGGCGGTCAATTAAGTCAGATGTGAAAGCCCCGAGCTTAACTTGGGAAT
+
GGGGGGGGGGGGGGGGGGGGGGGGGGGGGGGFGGGGGGGGGGGGGGGGGGGGGGGGGGGGGGGGGGGGGGGGGGGGGGGGGGGGGGGGGGGGGGGGGGGGGGGGFGDFGGGGGGGGGGGGGGGGGGGGGGGGGGGGGGGGGGGFGGGGGGGAGGGGGGGGGGGGGGGGGGGGGGGGGDGGGGGGGGGGGGGGGGGGGGGGGGGGGGGGGGGGGGGGGGGGDGEGGGGGGDFG>57C<>=3>GFFGGGGFGGGGCGFFFF?FF7:BC>A4?6=?F4)-4C5>;FFFFBA>FF?B<
@M04650:207:000000000-C238N:1:1101:28089:7697 1:N:0:19
ACTCCTACGGGAGGCAGCAGTGGGGAATATTGCACAATGGGGGAAACCCTGATGCAGCAACGCCGCGTGAGTGATGAAGGTTTTCGGATCGTAAAGCTCTGTCTTTGGGGAAGATAATGACGGTACCCAAGGAGGAAGCCACGGCTAACTACGTGCCAGCAGCCGCGGTAATACGTAGGTGGCGAGCGTTATCCGGATTTACTGGGCGTAAAGGGAGCGTAGGCGGATGATTAAGTGGGATGTGAAATACCCGGGCTCAACTTGGGTGCTGCATTCCAAACTGGTTATCTAG
+
GGGGGGGGGGGFGGGGGGGGGGGGGGGGGGGGGGGGGGGGGGGGDGGGGGGGGGGGFGCGGGGGGGGFCEGGGGGGGGGGGGGGGGGGGGGGGGEGFFFFGGGGGGGGGGGGGGGGGGGFGDGGGGGDFFGGGGGGGFGGGGGGGGGGGGGGGGGGGGGGGGGGGGGGGGFGGGGGFCEGGGGGEEEGGGGGGGGGGGGGFFGGGGGGGGGCGGGCEGGGGGEGGGDEG:?FFGGGGFFDFGFFFCFFFCFGGGGF>F6?FFGGFFDFFFF?@?FFAAGFFFG?FFFAFFFB
@M04650:207:000000000-C238N:1:1101:19570:7737 1:N:0:19
ACTCCTACGGGAGGCAGCAGTGGGGAATATTGCACAATGGGCGCAAGCCTGATGCAGCCATGCCGCGTGTATGAAGAAGGCCTTAGGGTTGTAAAGCACTTTCAGCGGGGAGGAAGGTGGTGTGGTTAATAACCGCAGCAATTTACGTTACCCGCAGAAGAAGCACCGGCTCACTCCGTGCCAGCAGCCGCTGCAATACGGAGGGTGCAAGCGTTAATCGGAATTACTGGGCGGATAGCGCACGCAGCCGGTCTGTCAAGTCGGATGTGCAATCCCCGGGCCCAACCTGGGAAC
+
GGGGGGGGGGGGGGGGGGGGGGFGGGGGGGGGA@FGGGGGGGG@@FGGGGGG,,EFGGGG<F,FGGGGG69,CE,CE,EEGG8FGCFFCF7=,EF,,,49BF<?FG:CFE=4>+D<C,,+++:3B,+=>FCF<@::>>7F@=,,@F:,33*,@:*C7<,>,>FAE7>11***7,6?F@**41+3**=82*8***22322188*??88:++2*112*:F:38*/1+02<+*;*<*9**2*)73))))/))/5C57CFFFF60**1</5:B*/**))9,1).0(9))08(.<)(.(
@M04650:207:000000000-C238N:1:1101:20124:7760 1:N:0:19
ACTCCTACGGGAGGCAGCAGTAGGGAATCTTCCGCAATGGACGAAAGTCTGACGGAGCAACGCCGCGTGTGTGATGAAGGATTTCGGTTCGTAAAGCACTGTTGTTAAGGAAGAACAGTAATAAGAGTCACTGCTTATTATGTGACGGTACTTAACCAGAAAGCCACGGCTAACTACGTGCCAGCAGCCGCGGTAATACGTAGGTGGCAAGCGTTATCCGGAATTATTGGGCGTAAAGCGCGCGTAGGCGGCAAGATTAGTCTGATGTGAAAGCCCTCGGCTCAACCGAGGA
+
GGGGGGGGGGGGGGGGGGGGGGGGGGGGGGGGGGGGGGGGGGGGGGGGGGGGGGGGGGGGGGGGGGG=FEFGGGGEFGGGGGGGGGGGGGGGGGGGGGGGGGGGGGGFGGGGGGGGGGGGGGGGGGGGGGGGGGFGGGGGGGGGGGGGGGGGGGGGGGGGGGGGGGGGGGGGGGGGGGGGFGGGGGGGGGGGGGGGGGGGGGGDGGGGGGGGGGGGGGGGGGGGGGGGGGGGFGDGGGFGFGFFGGGDFDGGG<F4@6=FGFGGFGGFFFFFFF@F?BGFFBGFFFFFFFFF
@M04650:207:000000000-C238N:1:1101:26099:7763 1:N:0:19
ACTCCTACGGGAGGCAGCAGTGGGGAATATTGCACAATGGCCGCAAGCCTGATGCAGCCATGTCGCGTGTATGAAGAAGGCCTTCGGGTTGTAAAGTACTTTCAGCGGGGAGGAAGGCGATAAGGTTAATAACCTTGTGGATTGACGGTACCCGCAGAAGAAGCACTGGCTACCTCCGTGCCAGCAGCCGCGGTAATACGGAGGGTGCACGCGTTAATCGGAATTACTGGGCGTAGAGCGCAGGCAGGCGGTCTGTCAAGTCGGATGTGGAATCCCCGGGCCCACCCTGGGAAC
+
FGGGGGGGGGGGGGGGGGGGFGGGGDEF<FGGGDAFGGGF,EFF+FF7DECGGGGGG?<F,EEFGGGEGCC9CF6FF<=,=FFGGDGG,?FFFGFFA?FG9BE9@E:CGGGGEGGDCB=++3333:3FB33CFGGG<,,@<<,5,@C++@<@F3@*3*6>:,D:>F,5,>F@,FB,=7CCE7,B8::B7:?EG38*+<?3BEE8EE8C8+/*21***2?F5C;*<:7:+9FF@/)*1:FDB9)0>*9CE/3711777**13*7)0>G(8*6*67)9,,)070).)07028)(53
@M04650:207:000000000-C238N:1:1101:24021:7811 1:N:0:19
ACTCCTACGGGAGGCAGCAGTGGGAATATTGCACAATGGGCGCAAGCCTGATGCAGCCATGCCGCGTGTATGAAGAAGGCCTTAGGGTTGTAAAGTACTTTCAGCGGGGAGGAAGGTGATAAGGTTAATACCCTTGTCAATTGACGTTACCCGCAGAAGAAGCACCGGCTAACTCCGTGCCAGCAGCCGCGGTAATACGGAGGGTGCAAGCGTTAATCGGAATTACTGGGCGTAAAGCGCACGCAGGCGGTCAATTAAGTCAGATGTGAAAGCCCCGAGCTTAACTTGGGAATT
+
GGGGGGGGGGGGGGGGGGGGGGGGGGGGGGFFGGFGGGGGGGGGCFGGGGDGGGGGGGGGGGGGGGGGGGGGGGGFGGGGGGGGGFGGGGGGFGGGGGGGGGGGGGGGGGGGGGGGGGGGGGGGFGGGGGGGGGGGGGGGDGGGGGGFGGGGGGGGGGGGGGGGGGGGGGGFGGGGGGGGGGGGGGGFGGGGGGGGGGGGEGGGGGGGGGGGGEEFGGGDEGGGGGGGFFGGFGGGFCBGEGFFD9DCEGGGDGFFFBFFGFFFFGGBFFFFFFFE>FDFFFGFF?F<B:F:::
@M04650:207:000000000-C238N:1:1101:16031:7843 1:N:0:19
ACTCCTACGGGAGGCAGCAGTAGGGAATCTTCCGCAATGGACGAAAGTCTGACGGAGCAACGCCGCGTGTGTGATGAAGGATTTCGGTTCGTAAAGCACTGTTGTTAAGGAAGAACAGTAATAAGAGTCACTGCTTATTATGTGACGGTACTTAACCAGAAAGCCACGGCTAACTACGTGCCAGCAGCCGCGGTAATACGTAGGTGGCAAGCGTTATCCGGAATTATTGGGCGTAAAGCGCGCGTAGGCGGCAAGATTAGTCTGATGTGAAAGCCCTCGGCTCAACCGAGGA
+
GGGGGGGGGGGGGGGGGGGGGGGGGGFFGGGFGDFGGGGGGGGGGGGGGGGGGGGGGGGGGGGGGGGGGFGGGGGGGGGGGDGGGGECGGGGGGGAFEGGEFEEBFGGGGGFGGGGGFEGGGGGGGGGGGGGGGDFAFGFGGGGGGGDGGGGGFGGGGGGGCFFGGFGEGGGFFGGGGGFGDGGFCGFGEGGGE>EFCGGGFGGGGGGGGFGGGGGDGGGGCECCFGGFGGGB5DGGGFGFGF@7DGDFGGGC3<)**76C@7C6:CBFFFFFFFF08DFEFCF4FF>0530
@M04650:207:000000000-C238N:1:1101:15161:7878 1:N:0:19
ACTCCTACGGGAGGCAGCAGTGGGGAATATTGCACAATGGGCGCAAGCCTGATGCAGCCATGCCGCGTGTATGAAGAAGGCCTTAGGGTTGTAAAGTACTTTCAGCGGGGAGGAAGGTGATAAGGTTAATACCCTTGTCAATTGACGTTACCCGCAGAAGAAGCACCGGCTAACTCCGTGCCAGCAGCCGCGGTAATACGGAGGGTGCAAGCGTTAATCGGAATTACTGGGCGTAAAGCGCACGCAGGCGGTCAATTAAGTCAGATGTGAAAGCCCCGAGCTTAACTTGGGAAT
+
GGGGGGGGGGGGGGGGGGGGGGGGGGGGGGGGGGGGGGGGGGGGGGGGGGGGGGGGGGGGGGGGGGGGGGGGGGGGGGGGGGGGGGGGGGGGGGGGGGGGGGGGGGGGGGGGGGGGGGGGGGGGGGGGFGGGGGGGFFGGGGGGGGGGGGGGGGGGGGGGGGGGGGGGGGGGGGGGGGGGGGGGGGGGFGGGGGGGGGGCGGGGGGGGFGGGGGDGGGF:EGCGF?FGFGGGFEGGFGFGFGFFGGGGFGGGGD=?FFFFGFGGFG>)*9@F64>F:6CED69FFF@>AFF?B3
@M04650:207:000000000-C238N:1:1101:12347:7891 1:N:0:19
ACTCCTACGGGAGGCAGCAGTGGGGAATATTGCACAATGGGGGAAACCCTGATGCAGCAACGCCGCGTGAGTGATGAAGGTTTTCGGATCGTAAAGCTCTGTCTTTGGGGAAGATAATGACGGTACCCAAGGAGGAAGCCACGGCTAACTACGTGCCAGCAGCCGCGGTAATACGTAGGTGGCGAGCGTTATCCGGATTTACTGGGCGTAAAGGGAGCGTAGGCGGAGGATTAAGTGGGATGTGAAATACCCGGGCTCAACTTGGGTGCTGCATTCCAAACTGGTTATCTAG
+
GGGGGGGGGGGGEGGDGGGGGGGGGCGGGGGGGGGGFGGGGGGGGGDFGGGGGFGGGGGGGGDGGGGGGGGGGGGGGFGGGGGGGGGFGGGGGGGDGFGGGGFGGGGGEGGGD?FGGGCGGCGEFFEGGGGGGGGGGG,:DBCCGDG,,,@FEG?FBGGGFC::EGGGGDFGGGGGDGE;EFFG@E>EEECCFCCC=:8:BECGGFCE>EDCCCEFEDCD55A+:E2*270:=7:+0>57)7?FCFCGF*7*19C>:.*/2**:FG31>6?66*9=A>D=:2:?F=?2<**.
@M04650:207:000000000-C238N:1:1101:21426:7923 1:N:0:19
ACTCCTACGGGAGGCAGCAGTGGGGAATATTGCACAATGGGGGAAACCCTGATGCAGCAACGCCGCGTGAGTGATGAAGGTTTTCGGATCGTAAAGCTCTGTCTTTGGGGAAGATAATGACGGTACCCAAGGAGGAAGCCACGGCTAACTACGTGCCAGCAGCCGCGGTAATACGTAGGTGGCGAGCGTTATCCGGATTTACTGGGCGTAAAGGGAGCGTAGGCGGATGATTAAGTGGGATGTGAAATACCCGGGCTCAACTTGGGTGCTGCATTCCAAACTGGTTATCTAG
+
GGGGGGGGGGGGGGGGGGGGFGGGGGGGGGGFGGGGGGGGGGGGGGGGGGGGGGGGGGGGGGGGGGGGGGGGGGGGGGGGFGGGGGGGGGGGGGGGGGGGGGGGGGGGGGGGGGGGGGGGGGGGGGGGFGGGGGGGGGGGGGGGGGGGGGGGGGGGGGGGGGGGGGGGGGGGGGGGGGGGGGGGGGGGGGGGGGGGDGGFGGFGGGGGGGGGGGGGGGGGGG=9EG>EEGFGFGGGGGFGFGFFGGGGFGGGGGGF>FFFFFCF@FD:>F=4?F?FFFFFFFGFFFFBAF?>
@M04650:207:000000000-C238N:1:1101:9894:7953 1:N:0:19
ACTCCTACGGGAGGCAGCAGTGGGGAATATTGCACAATGGGGGAAACCCTGATGCAGCAACGCCGCGTGAGTGATGAAGGTTTTCGGATCGTAAAGCTCTGTCGTTGGGGAAGATAATGACGGTACCCACGGAGGAAGCCACGGCTAACTACGTGCCAGCAGCCGCGGTAATACGTAGGTGGCGAGCGTTATCCGGATTTACTGGGCGTAAAGGGAGCGTAGGCGGACGATTAAGTGGGAGGTGAAATACCCGGGCTCAACTTGGGTGCTGCATTCCAAACTGGTTATCTAG
+
C@CFFC9<@FCGGD;C6@,@6C,CF;FGD9EF9C9D,;CC,:7F:DEFF8F,6<EFC<<F<:+67=F88:F?9CFFFDEF=E?FFEGB@FFE=E<?BA<,BBA+:?=BECEDG?,5A<FGDE@:DB?FG+@:F@CF<>AFCGE++>C:ADFDC,<D:=BC<CFGC:CC1BC;FC8BCFEFF@+B*=8CEG=FCFGE5;;639<?F@8:/::C?9E*2C71;DCF8EG*:C*:>:C?**57)9<>FCGCFGDFCG5BD>?FGFF7:<*3BF=44@9@.6:=>A797=*)60*6
@M04650:207:000000000-C238N:1:1101:26824:7996 1:N:0:19
ACTCCTACGGGAGGCAGCAGTGGGGAATATTGCACAATGGGGGAAACCCTGATGCAGCAACGCCGCGTGAGTGATGAAGGTTTTCGGATCGTAAAGCTCTGTCTTTGGGGAAGATAATGACGGTACCCAAGGAGGAAGCCACGGCTAACTACGTGCCAGCAGCCGCGGTAATACGTAGGTGGCGAGCGTTATCCGGATTTACTGGGCGTAAAGGGAGCGTAGGCGGATGATTAAGTGGGATGTGAAATACCCGGGCTCAACTTGGGTGCTGCATTCCAAACTGGTTATCTAG
+
GGGGGGGGGGGGGGGGGGGGGGGGGGGGGGGGGGGGGGGGGGGGGGGGGGGGGGGGGGGGGGGGGGGEGGGGGGGGGGGGGGGGGGGGGGGGGGGGGGGGGGGGGGGGGGGGGGGGGGGGGGGGGGGGGGGGGGGGGGGGGGGGGGGGGGGGGFGGFGGGGGGGGGGGGGGGGGGGGGGGGGGGGGGGE>GFGGGGDG8FCCGGGGGCCGGFGGGGGGGGGGGGGGGEGGFD@FGGGGFG?C77CCCGFGFGDGGFFF=FGFGDFGC?D?FFFFBFFFGF3AGF=F78A6F<
@M04650:207:000000000-C238N:1:1101:9015:8020 1:N:0:19
ACTCCTACGGGAGGCAGCAGTGGGGAATATTGCACAATGGGGGAAACCCTGATGCAGCAACGCCGCGTGAGTGATGAAGGTTTTCGGATCGTAAAGCTCTGTCTTTGGGGAAGATAATGACGGTACCCAAGGAGGAAGCCACGGCTAACTACGTGCCAGCAGCCGCGGTAATACGTAGGTGGCGAGCGTTATCCGGATTTACTGGGCGTAAAGGGAGCGTAGGCGGATACTTAAGTGGGATGTGAAATACTTGGGCTCAACCCGAGTACTGCATTCCAAACTGAGTATCTAG
+
GGGGGGGGGGGGGGGGGGGGGGGGGGGGFGGGGGGGGGGGGGGGGGGGGGGGGGGGGGGGGGGGGGGGGGGGGGGGGGGGFFGGGGGGEGGGGGGGGGGGGGGGGGGGGGGGGGDGGGGGFGGEGEGGGGGGGGGGGGGGGGGGGDGFCCCGEGGGGGFFGGGGGGGGGGGGGGGF@F:FCFGGDEGECG5CBFGGGD5CFGGGGGFGGGGF7C5;ECDGGGGGGGEGGGGGFFGGGF>CFG)=C>7CFGFGFGGF>FF*6<CD3>F<4@FFFF??<AGFF<F*7@4):@F4
@M04650:207:000000000-C238N:1:1101:15501:8036 1:N:0:19
ACTCCTACGGGAGGCAGCAGTGGGGAATATTGCACAATGGGGGAAACCCTGATGCAGCAACGCCGCGTGAGTGATGAAGGTTTTCGGATCGTAAAGCTCTGTCTTTGGGGAAGATAATGACGGTACCCAAGGAGGAAGCCACGGCTAACTACGTGCCAGCAGCCGCGGTAATACGTAGGTGGCGAGCGTTATCCGGATTTACTGGGCGTAAAGGGAGCGTAGGCGGATGATTAAGTGGGATGGGAAATACCCGGGCTCAACTTGGGTGCTGCATTCCAAACTGGTTATCTAG
+
GGGGGGGGGGGGGGGGGGGGGGGGGGGGGGGGGGGGGGGGGGGGGGGGGGGGGGGGGGGGGGGGGGGFGGGGGGGGGGGGGGGGGGGGGGGGGGFGGFGGGGGFGGGGGGGGGGGGGGGGGGGGGGGGGGGGGGGGGGGGGGGGGGGGGGGGC3DFGGGGGGGGGGGG*CEGGGGGDFGGGFGGCEGGGGGGGGGGGGGGGGGGGGGGGGGGGGGGGGGGGGE+8C*:56+<@C7:7FF9?D))9>DCBG46CGGE33=FGFCDF4*(54@@FFFFBDGFFFFF?4/<9=FA
@M04650:207:000000000-C238N:1:1101:16981:8050 1:N:0:19
ACTCCTACGGGAGGCAGCAGTGGGGAATATTGCACAATGGGCGCAAGCCTGATGCAGCCATGCCGCGTGTATGAAGAAGGCCTTAGGGTTGTAAAGTACTTTCAGCGGGGAGGAAGGTGATAAGGTTAATACCCTTGTCAATTGACGTTACCCGCAGAAGAAGCACCGGCTAACTCCGTGCCAGCAGCCGCGGTAATACGGAGGGTGCAAGCGTTAATCGGAATTACTGGGCGTAAAGCGCACGCAGGCGGTTTCTTAAGTCTGATGTGAAAGCCCACGGCTCAACCGTGGAGG
+
GGGGGGGGGDGGGGGGGGGGGGGGGGGGFGGFGGGGGGGGFFGGGGGGGGGGGGGGGGGGGGGGGGGGGFFCFGGGGGGGGGGGFGGGGGGGGGGGGGGGGGFDGGGGGGDGGGGGGFFGGGEFCEFFGGGDDCGFGG9<FFGFGGGGGGGGF@7:>EFGFGGGGGGGGGGGGGGGGEGGGGGGGFGGGGGGGGGGGGGG5CEC*;EGGGGGECGGEGDGGGD=FG9CFGGGBGGGCG?9>>>E7CDGBGDGDGCFFFF6AFDC4CF<?FFFFFFF?B5>D;GF@4>B<:312?
@M04650:207:000000000-C238N:1:1101:20067:8051 1:N:0:19
ACTCCTACGGGAGGCAGCAGTAGGGAATCTTCCGCAATGGACGAAAGTCTGACGGAGCAACGCCGCGTGTGTGATGAAGGATTTCGGTTCGTAAAGCACTGTTGTTAAGGAAGAACAGTAATAAGAGTCACTGCTTATTATGTGACGGTACTTAACCAGAAAGCCACGGCTAACTACGTGCCAGCAGCCGCGGTAATACGTAGGTGGCAAGCGTTATCCGGAATTATTGGGCGTAAAGCGCACGCAGGCGGTCAATTAAGTCAGATGTGAAAGCCCCGAGCTTAACTTGGGAAT
+
GGGGGGGGGGGGGGGGGGGGGGGGGGGGGGGGGGGGGGGGGGGGGGGGGGGGGGGGGGGGGGGGGGGGGGGGGGGGGGGGGGGGGGGGGGGGGGGGGGGGGGGGGGGGGGGGGGGGGGGGGGGGGGGGGFGGGGGGGGGGGGGGGGGGGGGGGGGGGGGGGGGGGGGGGGGGGGGGGGGDGGGDGGEGGGGGGGGGGGGGGGGGGGGGGGGGGGGGFFGGGGEGGGGGGGGGFG3EFGFGDCBFGGGGEGC9CDGFFBFFGFGGFDGBFFFFFFFF<;GFEBGFFFF>)<F??<
@M04650:207:000000000-C238N:1:1101:20979:8118 1:N:0:19
ACTCCTACGGGAGGCAGCAGTGGGGAATATTGCACAATGGGCGCAAGCCTGATGCAGCCATGCCGCGTGTATGAAGAAGGCCTTAGGGTTGTAAAGTACTTTCAGCGGGGAGGAAGGTGATAAGGTTAATACCCTTATCAATTGACGTTACCCGCAGAAGAAGCACCGGCTAACTCCGTGCCAGCAGCCGCGGTAATACGGAGGGTGCAAGCGTTAATCGGAATTACTGGGCGTAAAGCGCACGCAGGCGGTCAATTAAGTCAGATGTGAAAGCCCCGAGCTTAACTTGGAAAT
+
GGGGGGGGGGGGGGGGGGGGGGGGGGGGGGGGGGGGGGGGGGGGGGGGGGGGGGGGGGGGGGGGGGGGGGGGGGGGFGGGGGGGGGGGGGGGGGGGGGGGGGGGGGGGGGGGGGGGGGGGGGGGGGGGGGGGGGGGGGGGGGGGGGGGGGGGGGGGGGGGGGGGGGGGGGGGGGGGGGGGGGGGGGGGGGGGGGGGGGGGGGGGGGGGGGGGGEGCFDGGGGGGGGGGGFGGDEGG<C=755))1)95)9)1/7C6*=**+0**/*:)**989?F3<2/))-*18@F266)6.)
@M04650:207:000000000-C238N:1:1101:21704:8190 1:N:0:19
ACTCCTACGGGAGGCAGCAGTGGGGAATATTGCACAATGGGGGAAACCCTGATGCAGCAACGCCGCGTGAGTGATGAAGGTTTTCGGATCGTAAAGCTCTGTCTTTGGGGAAGATAATGACGGTACCCAAGGAGGAAGCCACGGCTAACTACGTGCCAGCAGCCGCGGTAATACGTAGGTGGCGAGCGTTATCCGGATTTACTGGGCGTAAAGGGAGCGTAGGCGGATGATTAAGTGGGATGTGAAATACCCGGGCTCAACTTGGGTGCTGCATTCCAAACTGGTTATCTAG
+
GGGGGGGGGGGGGGGGGGGGGGGGGGGGGGGGGGGGGGGGGGGGGGGGGGGGGGGGGGFGGGGGGGGGGGGGGGGGGGGGGGGGGGGGGGGGGGGGGGGGGGGGGGGGGGFGGGGGGGGGGCFGFBFGG@EGGGDGGGGGGGGGGGGGGGGGGFGGGGGGGGGGGGGGFEFGGGGGGGGGGGGGGEGGGCGGEGGGGEDGGGGGGGGGGGGF7C5:CGGGGD=CGGE=EFFGF0:CGGFGFGFF:>CFFF4<53>7>>FFDFGGFFGF>BFFFF?@44CFF>D<9FFD<F*)
@M04650:207:000000000-C238N:1:1101:20958:8201 1:N:0:19
ACTCCTACGGGAGGCAGCAGTAGGGAATCTTCGGCAATGGACGAAAGTCTGACCGAGCAACGCCGCGTGAGTGAAGAAGGTTTTCGGATCGTAAAACTCTGTTGTTAGAGAAGAACAAGGACGTTAGTAACTGAACGTCCCCTGACGGTATCTAACCAGAAAGCCACGGCTAACTACGTGCCAGCAGCCGCGGTAATACGTAGGTGGCAAGCGTTGTCCGGATTTATTGGGCGTAAAGCGAGCGCAGGCGGTTTCTTAAGTCTGATGTGAAAGCCCCCGGCTCAACCGGGGAGG
+
GGGGGGGGGGGGGGGGGGGGGGGGGGGGGGGGGGGGGGGGGGGGGGGGGGGGGGGGGGGGGGGGGGGGGGGGGGGGGGGGFGGGGGGGGGGGGGGGGGGGGGGGGGGFGGGGGGGGGGGGGGGGGGGGGGGGGGGGGGGGGGGGGGGGGGGGGGGGGGGGGGGGGGGGGGGGGGGGGGGGGGGGGGGGGGGGGGGGGGGGGGGGGGGGGGGFGGGGGGGGGGEGGGGGGGGGFGGGGGFGFGFFGGGGFGGDGGGFFFFFGFFGFGFFFFFFFFFFF9CEF;GFFFFFFFFFBF
@M04650:207:000000000-C238N:1:1101:9583:8219 1:N:0:19
ACTCCTACGGGAGGCAGCAGTGGGGAATATTGCACAATGGGGGAAACCCTGATGCAGCAACGCCGCGTGAGTGATGAAGGTTTTCGGATCGTAAAGCTCTGTCTTCAGGGACGATAATGACGGTACCTGAGGAGGAAGCCACGGCTAACTACGTGCCAGCAGCCGCGGTAATACGTAGGTGGCGAGCGTTGTCCGGATTTACTGGGCGTAAAGGGAGCGTAGGCGGATTTTTAAGTGGGATGTGAAATACTCAGGCTCAACCTGGGGGCTGCATTCCAAACTGGAAGTCTAG
+
GGGGGGGGGGGGGGGGEGGGGGCGGGGGGGGGGGGGGGGGGGGGGGGGGGGGFGGGGGFEGGGGGGGFFGGGGGGGFGGGGGDFGFGDCGDFGGGGGGGGGGGFGGGGFGFGEFGGGGGGGGDGGDGCED<FCFG>FGF=FGGGGGGGGGGFGGDFGEFGGGGFGGGGCEGGEFGGGFGF?8CCC8EGGGDGGGG>EGEGCECEFGF=EGGGGFCFEDGGGGGGGGGGG=9?FGGFCCF5@DFFFFFGF>:2C<F4))6=6>7DFGD6:@D5??7F:ADFFA>F)9?26B99
@M04650:207:000000000-C238N:1:1101:20345:8249 1:N:0:19
ACTCCTACGGGAGGCAGCAGTGGGGAATATTGCACAATGGGCGCAAGCCTGATGCAGCCATGCCGCGTGAGTGATGAAGGTTTTCGGATCGTAAAGCTCTGTCTTTGGGGAAGATAATGACGGTACCCAAGGAGGAAGCCACGGCTAACTACGTGCCAGCAGCCGCGGTAATACGTAGGTGGCGAGCGTTATCCGGATTTATTGGGCATAAAGGGAGCGTAGGCGGATACTTAAGTGGGATGTGAAATACTTGGGCTCAACCCGAGTACTTCATTCCAAACTGAGTATCTAG
+
GGGGGGGGGGGGGGGGGGGGGGGGGGGGGGGGGGGGGGGGGGGGGGGGGGGGGGGGGGGGGFGGGGGFGGGGGGGGGGGGGGGGGGGGGGGGGGGGGGGGGGGGGFGGGGGGGGGGGGGGGGGGGGGGGGGGFGGGGGGGGGGGGGGGGGGGGGGGGGGGGGGGGGGGGGGGGGGGGGEGGGGGGGGGGGGGGGGGGGGGGGGEGGGFGGGFCF5/:CDGGGGGGGC=*9EFFGGCCGF<FG@4CFFG?7DFGFG>>FFFGFGGEGF1*9*9@FFFFFG?><FFF6@)<F?>
@M04650:207:000000000-C238N:1:1101:9110:8311 1:N:0:19
ACTCCTACGGGAGGCAGCAGTGGGGAATATTGCACAATGGGCGCAAGCCTGATGCAGCCATGCCGCGTGTATGAAGAAGGCCTTAGGGTTGTAAAGTACTTTCAGCGGGGAGGAAGGTGATAAGGTTAATACCCTTGTCAATTGACGTTACCCGCAGAAGAAGCACCGGCTAACTCCGTGCCAGCAGCCGCGGTAATACGGAGGGTGCAAGCGTTAATCGGAATTACTGGGCGTAAAGCGCACGCAGGCGGTCAATTAAGTCAGATGTGAAAGCCCCGAGCTTAACTTGGGAAT
+
GGGGGGGGGDGGGGGGGGGGGGGGGGGGGGGGGGGGGGGGGGGGGGGGGGGGGGGGGGGGGGGGGGGGGGGGGFGGGGGGGGGGGGGGGGGGGGGGGGGGGGGGGGGGGGGGGGGGGGFEGGGGC?DGGGGGGGGGGGGGGGGGGGGGGGDGGGGGGGGGGGGGGGGGGGGGGGGGGGGGGGGGGGFDGGGGGGGGGGGGGDGGGGGGGGGGGCEGFGGGGGGGGGGGGGGGFGDGGGFGFG@BCDDDEGD5DGFF4BFFFFGGFC:46?@FFFF>:9CDFF4=FFFFAFF?BB
@M04650:207:000000000-C238N:1:1101:28813:8361 1:N:0:19
ACTCCTACGGGAGGCAGCAGTAGGGAATCTTCGGCAATGGACGAAAGTCTGACCGAGCAACGCCGCGTGAGTGAAGAAGGTTTTCGGATCGTAAAACTCTGTTGTTAGAGAAGAACAAGGACGTTAGTAACTGAACGTCCCCTGACGGTATCTAACCAGAAAGCCACGGCTAACTACGTGCCAGCAGCCGCGGTAATACGTAGGTGGCAAGCGTTGTCCGGATTTATTGGGCGTAAAGCGAGCGCAGGCGGTTTCTTAAGTCTGATGTGAAAGCCCCCGGCTCAACCGGGGAGG
+
FGGGGGGGGGGGGGGGCGGGGGGGGGFGGGGG<FGGGGGGGGGGGGDFGFGGFGEDEGGGGGGGGGGGEG7FDFGGGGGGFFGGGGGGGGGGGGDFEGGGGGFGGGGG9FGGGGGGGG8EFGDFFDFGGG9FGGDDGGGDFFGFCFGEGGGGGGGCFGGGGGGG7<BCEGGGGGGGGGGGGGGGGFEFGGGGDGGGGGGGGGGGGFGGGGGGGGGGCFGGDG:EGGGGG=F=BGGECCFG>DF>CDDGBGC7DGGFFFF*+1CG4CGF4*778?>586D>>076=@531@D079
@M04650:207:000000000-C238N:1:1101:9943:8366 1:N:0:19
ACTCCTACGGGAGGCAGCAGTGGGGAATATTGCACAATGGGCGCAAGCCTGATGCAGCCATGCCGCGTGTATGAAGAAGGCCTTAGGGTTGTAAAGTACTTTCAGCGGGGAGGAAGGTGATAAGGTTAATACCCTTATCAATTGACGTTACCCGCAGAAGAAGCACCGGCTAACTCCGTGCCAGCAGCCGCGGTAATACGGAGGGTGCAAGCGTTAATCGGAATTACTGGGCGTAAAGCGCGCGTAGGCGGCAAGATTAGTCTGATGTGAAAGCCCTCGGCTCAACCGAGGA
+
GGGGGGGGGGGGGGGGGGGGGGGGGGGGGGGGGGGGGGGGGGGGGGGGGGGGGGGGGGGGGGGGGGGGGGGGGGGGGGGGGGGGGGGGGGGGGGGGGGGGGGGGGGGGGGGGGGDFGGGGGCFGGGGFGGGGFGGGGGGFGGGGDFGGGGGGGGGGGGGGGGGGGGGGCCGGGGGGGGGGGGGGGGFFFGGGGGGGGGFG>CEEEEEGGFGGGGC57>FFEGGFGGGGDGGGBGGGGGFGDDE>5CDGFGGGD3FFFF4?CFFF?FF<FFFFFF>>?FGE>?DFFFFF6BBB
@M04650:207:000000000-C238N:1:1101:11361:8392 1:N:0:19
ACTCCTACGGGAGGCAGCAGTAGGGAATCTTCGGCAATGGACGAAAGTCTGACCGAGCAACGCCGCGTGAGTGAAGAAGGTTTTCGGATCGTAAAACTCTGTTGTTAGAGAAGAACAAGGACGTTAGTAACTGAACGTCCCCTGACGGTATCTAACCAGAAAGCCACGGCTAACTACGTGCCAGCAGCCGCGGTAATACGTAGGTGGCAAGCGTTGTCCGGATTTATTGGGCGTAAAGCGCGCGTAGGCGGCAAGATTAGTCTGATGTGAAAGCCCTCGGCTCAACCGAGGA
+
GGGGGGGGGGGGGGGGGGGGGGGGGGGGGGGGGGGGGGGGGGGGGGGGGGGGGGGGGGGGGGGGGGGFGGGGGGGGGGGGGGGGGGGGGGGGGGGGGGGGGGGGGGGGGGGGGGGGGGFGGGGGGGGGGGGGGGGGGGFCGGGGGGGGCGGGGGGGGGGGGGGGGGGGGGGGGGGGGGGGGGGGGGGCGGGGGGGGGDGGGGGEGGGGGGGFGEGCCDGGGGCECFGGGGGGFGGGGGFGFGFFCDGGFGGGG<F@FFFFF?FGFDFAFF@FFFFF?<DFFB3?FF599>BF
@M04650:207:000000000-C238N:1:1101:16449:8392 1:N:0:19
ACTCCTACGGGAGGCAGCAGTGGGGAATATTGCACAATGGGGGAAACCCTGATGCAGCAACGCCGCGTGAGTGATGAAGGTTTTCGGATCGTAAAGCTCTGTCTTTGGGGAAGATAATGACGGTACCCAAGGAGGAAGCCACGGCTAACTACGTGCCAGCAGCCGCGGTAATACGTAGGTGGCGAGCGTTATCCGGATTTATTGGGCGTAAAGGGAGCGTAGGCGGATATTTAAGTGGGATGTGAAATACTTGGGCTCAACCCGAGTACTGCATTCCAAACTGAGTATCTAG
+
GGGGGGGGGGGGGGGGGGGFGGGGGGGGGGGGGGGGGGGGGGGGGGGGGGGGGGGGGGGGGEGGGGGGGGGGGGGGDGGGGGGGGGGGGGGGGGGGGGGGGGGGGGGGGDGGEFGFGGGGFGGGGGGGGGGGGGGGGGGGGGGGGGGGGGGGGGGGGGGGGGGGGGGGGGGGGGGGGGGFFGFGCEEGGGGGGGGGGGEFGFGCGGFEEGGGGGEGGGDG57?CGGCG*?EGFFGFDGFFFGF4:>:FFGGF7C5FFFFFGFGDFGGB??6==FF?B>F@FA*0697<<?F)
@M04650:207:000000000-C238N:1:1101:22811:8399 1:N:0:19
ACTCCTACGGGAGGCAGCAGTGGGGAATATTGCACAATGGGCGCAAGCCTGATGCAGCCATGCCGCGTGTATGAAGAAGGCCTTAGGGTTGTAAAGTACTTTCAGCGGGGAGGAAGGTGATAAGGTTAATACCCTTATCAATTGACGTTACCCGCAGAAGAAGCACCGGCTAACTCCGTGCCAGCAGCCGCGGTAATACGGAGGGTGCAAGCGTTAATCGGAATTACTGGGCGTAAAGCGCACGCAGGCGGTCAATTAAGTCAGATGTGAAAGCCCCGAGCTTAACTTGGGAAT
+
GGGGGGGGGGGGGGGGGGGGGGGGGGGGGGGGGGGGGGGGGGGGGGGGGGGGGGGGGGGGGGGGGGGFGGGGGGGGGGGGGGGGGGGGGGGGGGGGGGGGGGGGGGGGGGGGGGGGGGGGGGGGGGGGGGGGGGGGGGGGGGGGGGGGGGGGGGGGGDGGGGGGGGGGGGGGGGGGGGGGGGGGGGGGGGGGGGGGGGFFGGGGGGGDGGGGGEGGGGGGGGEGDFGGGGGGFECEGFFGEGFFGD7CFGD<DGF6FFFFGFGGFFGFF?BFF@FFF>GB>>6F489<<FFFFB
@M04650:207:000000000-C238N:1:1101:20975:8424 1:N:0:19
ACTCCTACGGGAGGCAGCAGTGGGGAATATTGCACAATGGGCGCAAGCCTGATGCAGCCATGCCGCGTGTATGAAGAAGGCCTTAGGGTTGTAAAGTACTTTCAGCGGGGAGGAAGGTGATAAGGTTAATACCCTTATCAATTGACGTTACCCGCAGAAGAAGCACCGGCTAACTCCGTGCCAGCAGCCGCGGTAATACGGAGGGTGCAAGCGTTAATCGGAATTACTGGGCGTAAAGCGCACGCAGGCGGTCAATTAAGTCAGATGTGAAAGCCCCGAGCTTAACTTGGGAAT
+
GGGGGGGGGGGGGGGGGGGGGGGGGGGGGGGGGGGGGGG<FGGGGGGGGGGGGGGGGGGGGGGGGGGGGGGGGGGGGGGGGGGGGGGGGGGGGGGGGGGGGGGGGGGGGGGGGGGCDGGGGGGGGAFGGGGGFGGGGGGGGDFGGGGGGGGFGGGGGGGGGGGGGGFEGGGGDCF9FGGGDGGGGGGGGGDGGGCEFGGGGEGEGEGGGGGGG=ECFGGGGGEGGGGGGFFCE/)ADDFGFGFFGGGGFD:DDDGFFF=FC?FGFDDAFFFFBFF)46D@F94867F4<@;:B1
@M04650:207:000000000-C238N:1:1101:28132:8426 1:N:0:19
ACTCCTACGGGAGGCAGCAGTGGGGAATATTGCACAATGGGCGCAAGCCTGATGCAGCCATGCCGCGTGTATGAAGAAGGCCTTAGGGTTGTAAAGTACTTTCAGCGGGGAGGAAGGTGATAAGGTTAATACCCTTATCAATTGACGTTACCCGCAGAAGAAGCACCGGCTAACTCCGTGCCAGCAGCCGCGGTAATACGGATGGTGCAAGCGTTAATCGGAATTACTGGGCGTAAAGCGCACGCAGGCGGTCAATTAAGTCAGATGTGAAAGCCCCGAGCGTAACTTGGGAAT
+
GGGGGGGGGGDGFGGGGGGGGGGGGGGGGGGGGGGGGGGFGGGGGGGGGGGGGGGGGGGGGGGGGGEGGGGGGGGGGFGFCGFGGGGGGGEGFGGGFGGGGGGGGFGGGGCFGGCFGGGEFGFGGGGGFFGCGGGGGGGGGGFFGGGGGGGGGGGGGDGGGGGGGGGDGGGGGGGGGGGGGGGGGGGGGGGGD>CEFFGGGG*8:<FFF79FGEGGCFFGEGGGGGGGF4;C>EG=DGFG@D::DGCCDG:C<***996FFFDF?GGFFFF?F::>(,5<B1>EFF4<AF>(8<
@M04650:207:000000000-C238N:1:1101:27188:8469 1:N:0:19
ACTCCTACGGGAGGCAGCAGTGGGGAATATTGCACAATGGGCGCAAGCCTGATGCAGCCATGCCGCGTGTATGAAGAAGGCCTTAGGGTTGTAAAGTACTTTCAGCGGGGAGGAAGGTGATAAGGTTAATACCCTTATCAATTGACGTTACCCGCAGAAGAAGCACCGGCTAACTCCGTGCCAGCAGCCGCGGTAATACGGAGGGTGCAAGCGTTAATCGGAATTACTGGGCGTAAAGCGCACGCAGGCGGTCAATTAAGTCAGATGTGAAAGCCCCGAGCTTAACTTGGGAAT
+
GGGGGGGGGGGGGGGGGGGGGGFFGGGGGGGGGGGGGGFGGGGGGGGGGGGGGGGGGGGGGGGGGGGGGGGGGGDGGGGGGGGGGGGGGGGGGGGGGGGGGGGGGGGGGGGGGGGFGGGFFGGGGGGGGGGGFGGGGGGGGGGGGGGGGGGGGGGGGGGGGGGGGGGGDGGGDGGGGGGGGGGGGFGGGGGEGGGGGGGGGDGGGGGDGGGGGGGGGGGG5>EGFGGGCGFFBEDGGDFDFGFFGGGDFGGGGCF?FFF*98:>=:7:FB?FFFF>B>DFFFGFFF?AA4@B01
@M04650:207:000000000-C238N:1:1101:25684:8614 1:N:0:19
ACTCCTACGGGAGGCAGCAGTAGGGAATCTTCGGCAATGGACGAAAGCCTGACCGAGCAACGCCGCGTGAGTGAAGAAGGTCTTCGGATCGTAAAACTCTTTTGTTAGAGAAGAACAAGGACGTTAGTAACTGAACGTCTCCTGACGGTATCTAACCAGAAAGCCACGGCTAACTACGTGCCAGCAGCCGCGGTAATACGTAGGTGGCAAGCGTTATCCGGACTTATTGGGCGTAAAGCGAGCGCAGGCGGTTTCTTAAGCCTGATGTGAAATCCCCCGGCTCAACCGGGGAGG
+
GGGGGGGGGGGGGGGGGGGGGFGGGGGGGGGG<,FFGGGGCGGGEGG,EFGG<6@FGGEGGGGGGGGGGGGGGGFGGEGG,,CFGGGDG+CGGGGCGGGGGG,:9,CF<FGGGGGCFGC,AAF+B=C:ACF,,3,,@DF,,,7,CFFDF<DFFCA<CC7<CFFGGCFE:CCED:?>,>FGFGDGGGGG8:C:CGGGG9FG9CFCFFF66<=FEGE**0:7:5*:<FCFFFGGEGDCFGFGE<>E3CDC>7>933C46B77+)>CFCCAF?/1*167:0DBB4DFFFF>F33966
@M04650:207:000000000-C238N:1:1101:22187:8630 1:N:0:19
ACTCCTACGGGAGGCAGCAGTGGGGAATATTGCACAATGGGCGCAAGCCTGATGCAGCCATGCCGCGTGTATGAAGAAGGCCTTCGGGTTGTAAAGTACTTTCAGCGGGGAGGAAGGTGTTGTGGTTAATAACCGCAGCAATTGACGTTACCCGCAGAAGAAGCACCGGCTAACTCCGTGCCAGCAGCCGCGGTAATACGGAGGGTGCAAGCGTTAATCGGAATTACTGGGCGTAAAGCGCACGCAGGCGGTCTGTCAAGTCGGATGTGAAATCCCCGGGCTCAACCTGGGAAC
+
GGGGGGGGGGGGGGGGGGGGGGGGGGGGGGGGGGGGGGFGGGGGGGGGGGGGGGGGGGGGGGGGGGGGGGGGGGGGGGGGGGFGGGGGGGGGGGGGGGGGFGGGGGGGGGGGGGGGGFGGGFGGGGGGGGGGGGGGGGGGGGGGGGGGFGGGGEDGGGGGGGGGGFGGGGGGFGGFGGGGGGCFGGGGGEEEGDED9?FFGGGDGGGEGFCCEGG=EGGGGGGGGGGGGFGGFGGGFGFDDDDFGDC7>DG3CGGBFFFFFFGGFGG7BFFF?4?F2>GDE6*4?:F?0F334-
@M04650:207:000000000-C238N:1:1101:18786:8632 1:N:0:19
ACTCCTACGGGAGGCAGCAGTGGGGAATATTGCACAATGGGGGAAACCCTGATGCAGCAACGCCGCGTGAGTGATGAAGGTTTTCGGATCGTAAAGCTCTGTCTTTGGGGAAGATAATGACGGTACCCAAGGAGGAAGCCACGGCTAACTACGTGCCAGCAGCCGCGGTAATACGTAGGTGGCGAGCGTTATCCGGATTTACTGGGCGTAAAGGGAGCGTAGGCGGATGATTAAGTGGGATGTGAAATACCCGGGCTCAACTTGGGTGCTGCATTCCAAACTGGTTATCTAG
+
GGGGGGGGGGGGGGGGGGGGGGGGGGGGGGGGFFGGGGGGGGGGGGGGGGGGACFFGGGGGGGGGGGGGGGGFGFGGGGGFFGGGGGGG=FGGGGF,EGGGG<,E,FFGGGGEGGFGGGGFGGCDC<>EFBDCFGGGCFCFFECG@CF7>FACFA:CEFGGGGGGG:EBEGFFC8?:FEFFFFGEECC8EEG;EE858C+2<@CFFFECGEGGGGCGGDDEDC+:E5:EC<+00:<:C)*9C66FFDFBC6CDGD@>5??:0**9D/4:=BFF418)4C=F2??FFFA27/5
@M04650:207:000000000-C238N:1:1101:4207:8646 1:N:0:19
ACTCCTACGGGAGGCAGCAGTAGGGAATCTTCGGCAATGGACGAAAGTCTGACCGAGCAACGCCGCGTGAGTGAAGAAGGTTTTCGGATCGTAAAACTCTGTTGTTAGAGAAGAACAAGGACGTTAGTAACTGAACGTCCCCTGACGGTATCTAACCAGAAAGCCACGGCTAACTACGTGCCAGCAGCCGCGGTAATACGTAGGTGGCACGCGTTGTCCGGATTTATTGGGCGTAAAGCGAGCGCAGGCGGTTTCTTAAGTCTGATGTGAAAGCCCCCGGCTCAACCGGGGAGG
+
GGGGGGGGGGGFGGGGGGGGGGGGGGGGGGGGGGGGGGGGGGGGGGGGGGGGGGGGGGGGGGGGGGGFFGGGGGGGGGGGGGGGGGGGGGGGGGGGGGGGGGGGGEGGGGGGGGGGGGCEGGGGGFGGGGGGGGGGGGGGGGGGGGCGGGGGGGGGGGGGGGGGFGGGGGGGGGGGGGG>FGGGGGGGGGGGGGGGGF9EBEGGGGGGG+:=EGGGE*:CEGDEE7:C?FGGE5DGFGFCBDFFG31<BGGGGDGFBF?FCFGF4>DDFFFFFFFF09GEFFGF?@FFFF369>
@M04650:207:000000000-C238N:1:1101:9449:8646 1:N:0:19
ACTCCTACGGGAGGCAGCAGTGGGGAATATTGCACAATGGGCGCAAGCCTGATGCAGCCATGCCGCGTGTATGAAGAAGGCCTTCGGGTTGTAAAGTACTTTCAGCGGGGAGGAAGGTGTTGTGGTTAATAACCGCAGCAATTGACGTTACCCGCAGAAGAAGCACCGGCTAACTCCGTGCCAGCAGCCGCGGTAATACGGAGGGTGCAAGCGTTAATCGGAATTACTGGGCGTAAAGCGCACGCAGGCGGTCTGTCAAGTCGGATGTGAAATCCCCGGGCTCAACCTGGGAAC
+
GGGGGGGGGGGGGGGGGGGGGGGGGGGGGGGGGGFGGGGGGGGGGGGGGGGGGGGGGGGGGGGGGGGGGGGGGGGGGGGGGGGGGGGDGGGGGGGGGGGGGGGGGGGDGGGGGGGGGGGGGGGGGDFGGGGGGGGGGGGGGGGGGGGGFGGGGGGGGGGGGGGGGGGGEGGGCFGCFEEFDFGGGGGFGGEEGGGGFCCGGEGGGGGGGGGGGGG5CFFGEGGGGGGGFFGGFGGGGGFGFGFFG:CGFGD)/9DFFFFFGFGDE375@=F@?BF?B>GF>9F???F77)>2:1
@M04650:207:000000000-C238N:1:1101:26476:8677 1:N:0:19
ACTCCTACGGGAGGCAGCAGTGGGGAATATTGCACAATGGGCGCAAGCCTGATGCAGCCATGCCGCGTGTATGAAGAAGGCCTTAGGGTTGTAAAGTACTTTCAGCGGGGAGGAAGGTGTTGTGGTTAATAACCGCAGCAATTGACGTTACCCGCAGAAGAAGCACCGGCTAACTCCGTGCCAGCAGCCGCGGTAATACGGAGGGTGCAAGCGTTAATCGGAATTACTGGGCGTAAAGCGCACGCAGGCGGTCTGTCAAGTCGGATGTGAAATCCCCGGGCTCAACCTGGGAAC
+
GGGGGGGGGGGGGGGGGGGGGGGGGGGGGGGGGGGGGGGGGGGGGGGGGGGGGGGGGGGGGGGGGGGFGGGGGGGGGGGGGGGGGGGGGGGGGGGGGGGGGGGGGFGGGGGGGGGGGFGFGGGGGGGGGGGGGFGGGGGGGGGGGGGGGGGGGGGGG@FGGGGGGGGGGGEGGGGGGEGGGGGGGFGGGGGGDCGGGGGGDGGEGGGCGGGGGGGGGGGGDGGGGGGGGGGGFGGGGGFGFGEFGGGGFGGCDGG7FFFFGFGGEGGBFFFFBF4)47<BE1C=?FF:?F>:?0
@M04650:207:000000000-C238N:1:1101:9285:8692 1:N:0:19
ACTCCTACGGGAGGCAGCAGTGGGGAATATTGCACAATGGGCGCAAGCCTGATGCAGCCATGCCGCGTGTATGAAGAAGGCCTTAGGGTTGTAAAGTACTTTCAGCGGGGAGGAAGGTGATAAGGTTAATACCCTTATCAATTGACGTTACCCGCAGAAGAAGCACCGGCTAACTCCGTGCCAGCAGCCGCGGTAATACGGAGGGTGCAAGCGTTAATCGGAATTACTGGGCGTAAAGCGCACGCAGGCGGTCAATTAAGTCAGATGTGAAAGCACCGAGCTTAACTTGGGAAT
+
GFGGGGGGGGGGGGGGGGGGGGGGG@CFGGGGGGGGGGFFFGDGGGGEGGGGGGGGGGGGGGGGGGGGGCFGEFDFGGGGGGDGGGGGGGGGGGGGGGGGGGGGAFGGDGGEEGGGGGFGDFGFGEGGFGGGDFGGDCGGGG9FEFGFGGGGFECCE>FGGGDFGGGGGGGGGGGCBEGGGFGGGGGGGGGEGGGGG9B>588CC8EGGE+58CEEEGFGCCCCCFF?AFCGF5>E3>FCDCBFGD3CBGGDD394@46BCFF=?GG<FFF=*7)..25)57D?F*9A:?:670
@M04650:207:000000000-C238N:1:1101:12164:8716 1:N:0:19
ACTCCTACGGGAGGCAGCAGTGGGGAATATTGCACAATGGGGGAAACCCTGATGCAGCAACGCCGCGTGAGTGATGAAGGTTTTCGGATCGTAAAGCTCTGTCTTTGGGGAAGATAATGACGGTACCCAAGGAGGAAGCCACGGCTAACTACGTGCCAGCAGCCGCGGTAATACGTAGGTGGCGAGCGTTATCCGGATTTACTGGGCGTAAAGGGAGCGTAGGCGGATGATTAAGCGGGATGTGAAATACCCGGGCTCAACTTGGGTGCTGCATTCCAAACTGGTTATCTAG
+
GGGGGGGGGGGGGGGGGGGGGGGGGGGGGGGGGGGGGGGGGGGGGGGGGGGGGGGGGGGGGGGGGGGGGGGGGGGGGGGGGGGGGGGGGGGGGG=FGGGGGGGGGGGFGGGGEGGGGGGGGGGGGGGFGGGGGGGGGGGFGGGGGGGGGFFGGGDGGGGGF@FGEGGDGD7CEGGGGGGGGCFEDEGGGGGGGGGGGGGGGGGGGGGEGGDGGGGGADGGGGGGGGGGG<F76?CCDGBD><:?>C77FGGGGCG>.76?F?FGFG38D67FFFFFFFGFF2CFFF*).*94
@M04650:207:000000000-C238N:1:1101:24878:8783 1:N:0:19
ACTCCTACGGGAGGCAGCAGTGGGGAATATTGCACAATGGGCGAAAGCCTGATGCAGCAACGCCGCGTGAGCGATGAAGGCCTTCGGGTCGTAAAGCTCTGTCCTCAAGGAAGATAATGACGGTACTTGAGGAGGAAGCCCCGGCTAACTACGTGCCAGCAGCCGCGGTAATACGTAGGGGGCTAGCGTTATCCGGAATTACTGGGCGTAAAGGGTGCGTAGGTGGTTTCTTAAGTCAGAAGTGAAAGGCTACGGCTCAACCGTAGTAAGCTTTTGAAACTGAGAAACTTGAGT
+
GGGGGGGGGGGGGGGGGGGGFGGGGGGGGGGGGGGGGGFDGGGGGGDGGGGGFGGGGGEFGGGGGGGGGGGGGGGGGGGGGGGGGGGGGGGGGGGGGGGGGGGGGGGGGGGGGGFFGGFGGGGGGGAFGGGGGGGGCGGCFGGGGECFGGGGGGGGGGGGGGGGDGGGGG>FGGFGGGGGGGGGGGFGE5:FGGGGGGGFCF@FGGFGECECFCEGGGGDGGCAF=757?FFFGGGGGFG?GFFFDGGFGF<FDGFFFF@F:CDFGG9*9==4B7@<4CF44>?@FF729=<?)
@M04650:207:000000000-C238N:1:1101:6701:8785 1:N:0:19
ACTCCTACGGGAGGCAGCAGTGGGGAATATTGCACAATGGGCGCAAGCCTGATGCAGCCATGCCGCGTGTATGAAGAAGGCCTTCGGGTTGTAAAGTACTTTCAGCGGGGAGGAAGGTGTTGTGGTTAATAACCGCAGCAATTGACGTTACCCGCAGAAGAAGCACCGGCTAACTCCGTGCCAGCAGCCGCGGTAATACGGAGGGTGCAAGCGTTAATCGGAATTACTGGGCGTAAAGCGCACGCAGGCGGTCTGTCAAGTCGGATGTGAAATCCCCGGGCTCAACCTGGGAAC
+
GGGGGGGGGGGGGGGFGGGGGGGGGGGGGGGGGGGGFGGGGGGGGGGGGGGGGGGGGGGGGGGGGGGGGGGGGGGGGGGGGGGGGGGGGGGGGGGGGGG9FGGGGGGGGGGGGGGGGGGGGGGGGGGFGGGGGCGGGGGGGGFGGGGGGGGGGGGGGGGGGGGGGGGGGGGGGGGGGGGCEFFGGGGGGGDEGGGGGGGGGGGGGCEDGGGGGEEGGGFGGGDGGGGFGGGGFGGGGFFGFGFF3CDGFGGCDDF9FFFFGFC<B7DBFFF?FFFF?FG@>2CF@FF?BFFB7,
@M04650:207:000000000-C238N:1:1101:19741:8788 1:N:0:19
ACTCCTACGGGAGGCAGCAGTGGGGAATATTGCACAATGGGCGCAAGCCTGATGCAGCCATGCCGCGTGTATGAAGAAGGCCTTCGGGTTGTAAAGTACTTTCAGCGGGGAGGAAGGCGATAAGGTTAATAACCTTGTCGATTGACGTTACCCGCAGAAGAAGCACCGGCTAACTCCGTGCCAGCAGCCGCGGTAATACGGAGGGTGCAAGCGTTAATCGGAATGACTTGGCGTAAAGCGCACGCAGGCGGTCTGTCAAGTCGGATGTGAAATCCCCGGGCGCAACCTGGGAAC
+
FGGGGGGGGGGGGGGGGGGGGGGGGGGGGGGGGFGGGGGGGGGGGGGGGGGGC6FFGGGGCGFGEGGGGEGGGGGGGGGGGGGGGGGGFGGGGGGFGGGGFGF<ECEGGGGDGGG<><@F=@=FFGGDGFFGGDEF9>DF<CF<>F<>@CFCF*@BG@>DF,5>2FF:BBC@G<9CEEFCCDCFGGFCGGGE>GCC+A@>E5=CE8;7E3<782C8::>5EGGG+0<++22<.29=F>?5593@D)5))9D)9C5@FB?*A*93>5D4B=?F4F?@1;C>>->>)7F(4553?0
@M04650:207:000000000-C238N:1:1101:26636:8793 1:N:0:19
ACTCCTACGGGAGGCAGCAGTGGGGAATATTGCACAATGGGCGCAAGCCTGATGCAGCCATGCCGCGTGTATGAAGAAGGCCTTAGGGTTGTAAAGTACTTTCAGCGGGGAGGAAGGTGATAAGGTTAATACCCTTATCAATTGACGTTACCCGCAGAAGAAGCACCGGCTAACTCCGTGCCAGCAGCCGCGGTAATACGGAGGGTGCAAGCGTTAATCGGAATTACTGGGCGTAAAGCGCACGCAGGCGGTCAATTAAGTCAGATGTGAAAGCCCCGAGCTTAACTTGGGAAT
+
GGGGGGGGGGGGGGGGGGGGGGGGGGGGGGGGGGGGGGGGGGGGGGGGGGEGGGGGGGGGGGGGGGGGGGGGGGGGGGGGGGGGGGGGGGGGF9EGGGGGGGGGFFGGGGE7FEGGGGGGFGC?FFGGGGGGFCGGGGGGGGGGGGGGGGGGGGGGGGFGGGGGGGGGGGGGGGGGGGGCGGGEGGGGGDGGDEGGGGGGGGGGGGGEGFGGGEGGGGGGGDEGGGGGFGGCEEGC5F?DEGDFGGGG@GGDDDC@49*7CFFGFCF<=B4@=F>F(4>DD;CFFFFA<4@6:(
@M04650:207:000000000-C238N:1:1101:9687:8805 1:N:0:19
ACTCCTACGGGAGGCAGCAGTGGGGAATATTGCACAATGGGCGCAAGCCTGATGCAGCCATGCCGCGTGTATGAAGAAGGCCTTCGGGTTGTAAAGTACTTTCAGCGGGGAGGAAGGTGTTGTGGTTAATAACCGCAGCAATGGACGTTACCCGCAGAAGAAGCACCGGCTAACGCCGTGACAGCAGCCGCGGTAAAACGGAGGGTGCAAGCGGTAATCGGAATGACTGGGCGTAAAGCGCGCGCAGGCGGGCTGTCAAGTCGGATGGGAAATCCCCGGGCTCAAACGGGGAA
+
FGGGGGGGGGGGGGGGGGGGGGGGGGGFCFGGGGGGGGGGGGGGGGGFGGGGFGGFGGGGGEGFGGGGG7CFGGFGGGGGFFFGCGGGGGGGGGGFFFGGFGFFGGGGGGGGGGCFGGGDFGEGC<<F,,ED>>C3CFGCF=,<FF@**6CFCFCECBEFGC@FCD7FE>*CFGCE7C*=*4BF7CF+4=*8:CE/+<+*/*:CE*;AE?C5E**1/:*>//22+329CD*5):)77:*9)))8)9<)))1))/956?86</9<5*9:).9FFFF6:1<8)19***0(())(4
@M04650:207:000000000-C238N:1:1101:22955:8822 1:N:0:19
ACTCCTACGGGAGGCAGCAGTGGGGAATATTGCACAATGGGCGCAAGCCTGATGCAGCCATGCCGCGTGTATGAAGAAGGCCTTAGGGTTGTAAAGTACTTTCAGCGGGGAGGAAGGTGTTGTGGTTAATAACCGCAGCAATTGACGTTACCCGCAGAAGAAGCACCGGCTAACTCCGTGCCAGCAGCCGCGGTAATACGGAGGGTGCAAGCGTTAATCGGAATTACTGGGCGTAAAGCGCACGCAGGCGGTCTGTCAAGTCGGATGTGAAATCCCCGGGCTCAACCTGGGAAC
+
GGGGGGGGGGGGGGGGGGGGGGGGGGGGGGGGGGGGGGGGGGGGGGGGGGGGGGGGGGGGGGGGGGGGGGGGGGGCGGGGGGGGGGGGGGGGGGGGGGGGGGGGGGGGGGGGGGGGGGGGGGGGGGGGGGGGGGGGGGGGGGGGGGGGGGGGGGGGGGGGGGGGGGGGGGGGGGGGGGGGGGGGGGGGGGGGGGGGGGCCEEGGGGGGGGGGGGGGGGGGEDGGGGGGGGFFEGGEGGFGFGFFGGGDBDDDGGGFFFFFGFGGFGGFFFFFFFFF?BGEB;FFFFFFFFFF:3
@M04650:207:000000000-C238N:1:1101:19246:8839 1:N:0:19
ACTCCTACGGGAGGCAGCAGTAGGGAATCTTCCACAATGGACGAAAGTCTGATGGAGCAATGCCGCGTGAGTGAAGAAGGTTTTCGGATCGTAAAGCTCTGTTGTGAGGGAAGAACAAGTACAGGAGTAACTGTCTGTACCTTGACGGTACCTCATTAGAAAGCCACGGCTAACTACGTGCCAGCAGCCGCGGTAATACGTAGGTGGCAAGCGTTGTCCGGATTTATTGGGCGTAAAGCGAGCGCAGGCGGCTTCTTAAGTCTGATGTGAAAGCCCCCGGCGCAACCGGGGAGG
+
GGFEFGGFFFCCGGD7FGGGGFAEFFGGGGGGGGGFCFGGGGG7FGCEAFFGC9EDEGGGGGGGDFEGFGG<EFGGGFGGGFFFGFEGDEDG8CFFCDFGGGGFGGGGCFGGGGGGGGGGFGGGFGEFGGGCCFGFGGGGGGGFFFGGGFGGGFFGEFGGFGFGDF@7FEGCFGGGGGGGFGCGGGEGDEEC5BECCCFCGGG=?FFEFECGGC8EGFFDCCCCEE7CCCFGFGGGFFFGFDEBD3D5@DD)1>FFF*8=EBFDF7C:6BFFF@>F:><>5(9@EBF>FD>6>F
@M04650:207:000000000-C238N:1:1101:12595:8842 1:N:0:19
ACTCCTACGGGAGGCAGCAGTAGGGAATCTTCGGCAATGGACGAAAGTCTGACCGAGCAACGCCGCGTGAGTGAAGAAGGTTTTCGGATCGTAAAACTCTGTTGTTAGAGAAGAACAAGGACGTTAGTAACTGAACGTCCCCTGACGGTATCTAACCAGAAAGCCACGGCTAACTACGTGCCAGCAGCCGCGGTAATACGTAGGTGGCAAGCGTTGTCCGGATTTATTGGGCGTAAAGCGAGCGCAGGCGGTTTCTTAAGTCTGATGTTAAAGCCCCCGGCTCAACCGGGGAGG
+
GGGGGGGGGGGGGGGGGGGGGGGGGGGGGGGGGGGGGGGGGGGGGGGGGGGGGGGGGGGGGGGGGGGGGGGGGGGGGGGGGGGGGGGGGGGGGGGGGGGGGGGGGGFGGGGGGGGGGGGFGGGFGGGGGGGGGGGGGGGGGFGGGGGGGGFGGGGGFGGGGGGGGGGGGDEE7FGGGGGGGGGGGGFGFECGDGGGGGGGEFGGGGGGGGCCGGDGEGGG87E=FGGGDG5C559ED>=CBDBB3CGCBDCCGCD?BFFFG=7C6C*)*/11/7>>BFG>@(1?*?>;BF>0;F
@M04650:207:000000000-C238N:1:1101:6991:8871 1:N:0:19
ACTCCTACGGGAGGCAGCAGTGGGGAATATTGCACAATGGGCGCAAGCCTGATGCAGCCATGCCGCGTGTATGAAGAAGGCCTTCGGGTTGTAAAGTACTTTCAGCGGGGAGGAAGGTGTTGTGGTTAATAACCGCAGCAATTGACGTTACCCGCAGAAGAAGCACCGGCTAACTCCGTGCCAGCAGCCGCGGTAATACGGAGGGTGCAAGCGTTAATCGGAATTACTGGGCGTAAAGCGCACGCAGGCGGTTGGGCAAGTCAGATGTGAAATCCCCGGGCTCCACCTGGGAAC
+
FGGGGGGGGGGGGGGGGGGGGGGGGGGGDGGGFFGGGGGGGGGEFFFDFEEFE<C<EDFGFGGGGGEFF?,??EFFGGGGDEFFECECFGGGGGGG,EEEEFBFFF7=FGDFFCGGG<8FF,:3+:+BFEEGD8>C+3@BGF,EFGGC73@F@***<:<,>DCFGFGDGG@8CF9;28<7CE96C86+=EEEGGGGC?+ACEEG>GED+<9:8/2;C777ED=CGF?FCFGG@2CEG:9C>C))777D3151))9))073<@*:4D>4=4*96B6)86DD339)65.4(<>:B6
@M04650:207:000000000-C238N:1:1101:4267:8874 1:N:0:19
ACTCCTACGGGAGGCAGCAGTGGGGAATATTGCACAATGGGCGCAAGCCTGATGCAGCCATGCCGCGTGTATGAAGAAGGCCTTCGGGTTGTAAAGTACTTTCAGCGGGGAGGAAGGTGATAAGGTTAATACCCTTGACAATTGACGTTACCCGAAGAAGAAGCACCGGCTAACTCCGTGCCAGCAGCCGCGGTAATACGGAGGGTGCAAGCGTTAATCGGAATTACTGGGCGTAAAGCGCACGCAGGCGGTCAATTAAGTCAGATGTGAAAGCCCCGAGCTTAACTTGGGAAT
+
GGGGGGGGGGGGGGGGGGGGFGFGGGEFDGGGGGGGGGGGGGGGGGGGGFCGGEGGGF@FGGGGGGGGGGGGGGFFGGGGGGGGGGGGFGGGGGGGFFGGGG9?,C:BFEFFGGGD:,BCFGG9DFGFGGGGG?3F,,>37@<BFFE+:FFDEG<CE*@,F:FDFGCGEEGGGCC9BGFFGGGGGGGGGGGGGE@EGGCFGGEGCEGGFFE*;=E*CC>FGGG*<ECFFGGD>EGE*?@C37>ECD35)7CD53==9@**<7CC?:*)**9=*.03:B<@D>C77=7<46)(,(
@M04650:207:000000000-C238N:1:1101:9166:8888 1:N:0:19
ACTCCTACGGGAGGCAGCAGTGGGGAATATTGCACAATGGGGGAAACCCTGATGCAGCAACGCCGCGTGAGTGATGAAGGTTTTCGGATCGTAAAGCTCTGTCTTTGGGGAAGATAATGACGGTACCCAAGGAGGAAGCCACGGCTAACTACGTGCCAGCAGCCGCGGTAATACGTAGGTGGCGAGCGTTATCCGGATTTACTGGGCGTAAAGGGAGCGTAGGCGGCTGATTACGTGGGAGGTGAAATACCCGGGCTCACCTTGGGTGCTGCATTCCAAACTGGTATCCTAG
+
GGGGGF<CFCCBE>CF:CDGGGG8FGGE,EFEGGFDGGGGFCFGCF,EFFGGGFFF,CCFFCFGFGGGGCFC<CDFFFGG=FGGGGC7+:FEGFGAEFGGGGC<,FF@FGGEG<EA?EF9EF7><B,,ED=>DFFE<>83>,=3<+@,@@@<@,@BFCCEGC7,*<EGGG7BEE@<CCFFCFGE4*:CC8/8<+1*=81<+21C?E:E*:**:CC5C5C78>89C***2*0<7+/A53>*)9>:FG7FB*9*97D3756*2**:)*915=*//9=?2:7*)5*)/*/).065
@M04650:207:000000000-C238N:1:1101:13070:8941 1:N:0:19
ACTCCTACGGGAGGCAGCAGTGGGGAATATTGCACAATGGGCGCAAGCCTGATGCAGCCATGCCGCGTGTATGAAGAAGGCCTTAGGGTTGTAAAGTACTTTCAGCGGGGAGGAAGGTGATAAGGTTAATACCCTTATCAATTGACGTTACCCGCAGAAGAAGCACCGGCTAACTCCGTGCCAGCAGCCGCGGTAATACGGAGGGTGCAAGCGTTAATCGGACTTACTGGGCGTAAAGCGCACGCAGCCGGTCTGTCAAGTCGGATGTGAAATCCCCGGGCTCAACCTGGGAAC
+
@FFDEFGGGGGEF7FFGGDFGCCF>@FFGGFGGFA<C<@FCDG7:CCFDGC8CFD<EDFEE,FDF7@>:F<F9<C6,:C84EF89,,4CCFGCCEFF,CFFGAAE<47CEGGGDB=F=F9FFAFF<FFFF<>FGGFFGFEGFCFFGGGGF@CFGGGGGCC@>BCDCFCCG*>FGGGG:FFEGGF:FFFFEGCEGD8B9C>B>ECEGCC++<FECE*AFGGGG*:CECFGFGGFGGEFGFDDGFF5>D)<CDCDGFFF=@FGF*/)978*=?BF*0?06DFF9F=?FF?:)8,44
@M04650:207:000000000-C238N:1:1101:25145:8958 1:N:0:19
ACTCCTACGGGAGGCAGCAGTGGGGAATATTGCACAATGGGCGCAAGCCTGATGCAGCCATGCCGCGTGTATGAAGAAGGCCTTCGGGTTGTAAAGTACTTTCAGCGGGGAGGAAGGTGTTGTGGTTAATAACCGCAGCAATTGACGTTACCCGCAGAAGAAGCACCGGCTAACTCCGTGCCAGCTGCCGCGGTAATACGGATGGTGCAAGCGTTAATCGGAATTACTGGGCGTAAAGCGCACGCAGGCGGTCTGTCAAGTCGGATGTGAAATCCCCGGGCTCAACATGGGAA
+
GFEGGGACF>GGE:FEGE<EGGGCCEE@FGGGGGGGGGA@FFFE@:+DCFD,FEF<C<FGFGFFDGG@FFCFFGGD<FGGCGGGCCC@FC+BF,CCGGFFEFFG<FE:7E:C7+,,8BFECFG7@FED<C<B>FGECEGGF<F<F=FGF>FC@F>CCCCF72>FD@@<@EGDGGC96CFGEG9C*+5+8B88*B8CCGG>EE*?8CF7C<ECECG;A7:FCDGFFD?EF4*:;55*/:4C)9BD)CCC>GGCCCGFFF4?FFGGE3CB?4@F**/)4,7>>>C@?F*4745::
@M04650:207:000000000-C238N:1:1101:17187:8986 1:N:0:19
ACTCCTACGGGAGGCAGCAGTAGGGAATCTTCGGCAATGGACGAAAGTCTGACCGAGCAACGCCGCGTGAGTGAAGAAGGTTTTCGGATCGTAAAACTCTGTTGTTAGAGAAGAACAAGGACGTTAGTAACTGAACGTCCCCTGACGGTATCTAACCAGAAAGCCACGGCTAACTACGTGCCAGCAGCCGCGGTAATACGTAGGTGGCAAGCGTTGTCCGGATTTATTGGGCGTAAAGCGAGCGCAGGCGGTTTCTTAAGTCTGATGTGAAAGCCCCCGGCTCAACCGGGGAGG
+
GGGGGGGGGGGGGGGGGGGGGGGGGGGGGGGGGGGGGGGGGGGGGGGGGGGGGGGGGGGGGGGGGGGGGGGGGGGGGGGGGGGGGGGGGGGGGGGGGGGGGGGGGGGGGGGGGGGGGGFFGGGGGGGFGGGGGGGGGGGGGGGGGGGGGGGGGGGGGGGGGG@EGGGGGGGGGGGGGGGGGGGGGGGGFGGGGGGGGGFGFGGGGGGGGGGGGGGGGGGGGGGGGFFGGGGGFEGDGGFDDCBEGGGGDDGDCGDFFFFFGFCCFGGFFFB=B4:7<BGFFFGFFFFF6>F0;F
@M04650:207:000000000-C238N:1:1101:9986:9004 1:N:0:19
ACTCCTACGGGAGGCAGCAGTGGGGAATATTGCACAATGGGCGCAAGCCTGATGCAGCCATGCCGCGTGTATGAAGAAGGCCTTAGGGTTGTAAAGTACTTTCAGCGGGGAGGAAGGTGATAAGGTTAATAACCTTGTCGATTGACGTTACCCGCAGAAGAAGCACCGGCTAACTCCGTGCCAGCAGCCGCGGTAATACGGAGGGTGCAAGCGTTAATCGGAATTACTGGGCGTAAAGCGCACGCAGGCGGTCTGTCAAGTCGGAGGTGAAATCCCCGGGCTCAACCTGGGAAC
+
GGGGGGGGGGGGGGGGGGGGGGGGGGGGGGGGGGGGGGGGGGGGGGGGGGGGGGGGGGGGGFGGGGGGGGGGFGGGGGGGGGGGCGGGFGCGGGGGGGGGGGGGGGGGGGGDGGGGGGGGGFGGGFGGGGGGFGGGFFGGGFEGGFEFEFEGGG7BFGGGGGGGGGGGGGDEFGGGFEFCGGGGGGGGGGGGGGGE99FGDCGGGGGEGGGGG5EGGGFGCD5CF7<CFGG55C3EDG4>DC>BCGD3>CGDGDGF?4@?<19D)))4>=F9697F?6DFF1C==;>FF@>0:4
@M04650:207:000000000-C238N:1:1101:21582:9029 1:N:0:19
ACTCCTACGGGAGGCAGCAGTGGGGAATATTGCACAATGGGCGCAAGCCTGATGCAGCCATACCGCGTGTATGAAGAAGGCCTTAGGGTTGTAAAGTACTTTCAGCGGGGAGGAAGGTGATAAGGTTAATACCCTTGTCAATTGACGTTACCCGCAGAAGAAGCACCGGCTAACTCCGTGCCAGCAGCCGCGGTAATACGGAGGGTGCAAGCGTTAATCGGAATTACTGGGCGTAAAGCGCACGCAGGCGGTCAATTAAGTCAGATGTGAAATCCCCGATCTTAACTTGGGAAT
+
GGGGGGGGGGGGGGGGGGGGGGGGGGGGGGGGGGGGGGGGGGGGGGEGGGGFGFGGFGGGG,FGGGGGGGCGGGGGGGGGGGGGGGGGGGGGGGGGFGGGGGGFDGGGDGGGGGGGCGFAFGGGGDFGGGGGFGGGGGGGGGGGA<FGGGGGG7F::FG7,>FGGFGDGGGGGGGCCGGGCBCCFFGGG5EEDGGGGGCFCGGGGG8E6FGFGGGGCFDC85CGGGFF9F5>BCDC5:BGEC@:5C5<>9DDCDFFF?F4<*:D?GGAF=66*0)/30)).,**9B*:)<8043
@M04650:207:000000000-C238N:1:1101:23667:9034 1:N:0:19
ACTCCTACGGGAGGCAGCAGTGGGGAATATTGCACAATGGGCGCAAGCCTGATGCAGCCATGCCGCGTGTATGAAGAAGGCCTTCGGGTTGTAAAGTACTTTCAGCGGGGAGGAAGGCGATAAGGTTAATAACCTTGTCGATTGACGTTACCCGCAGAAGAAGCACCGGCTAACTCCGTGCCAGCAGCCGCGGTAATACGGAGGGTGCAAGCGTTAATCGGAATTACTGGGCGTAAAGCGCACGCAGGCGGTCTGTCAAGTCGGATGTGAAATCCCCGGGCTCAACCTGGGAAC
+
GGGGGGGGGGGGGGGGGGGGGGGGGGGGGGGGGGGGGGGGGGGGGGGGGGGGGGGGGGGGGGGGGGGGGGGGGGGGGFGGGFFGGGGGGGGGGGGGGGGGGGGGGGGGGGECDFFGGGGFGGDGGGGGGGGGGGGGGGFGGGGGGGGBEGEGGGGGGDGGGGGGGGGGGGGGGCBFCCFGCFGGGGFGGGE@EGEGGG7EEGDGGGGGGGGGGGGEFFGFCDDGGFGGGGEGFGGGCC@CBGF:<DGCDDDGGGGFF47=F?>CE19294948=@FFFGFF07==)74:>@13(
@M04650:207:000000000-C238N:1:1101:13225:9036 1:N:0:19
ACTCCTACGGGAGGCAGCAGTGGGGAATATTGCACAATGGGGGAAACCCTGATGCAGCAACGCCGCGTGAGTGATGAAGGTTTTCGGATCGTAAAGCTCTGTCTTTGGGGAAGATAATGACGGTACCCAAGGAGGAAGCCACGGCTAACTACGTGCCAGCAGCCGCGGTAATACGTAGGTGGCGAGCGTTATCCGGATTTACTGGGCGTAAAGCGCACGCAGGCGGTCTGTCAAGTCGGATGTGAAATCCCCGGGCTCAACCTGGGAACTGCATTCGAAACTGGCAGGCTAG
+
GGGGGGGGGGGGGGGGGGGGGGGGDGGGGGGGGGGGGGGFGDGGGGGGGGGGGGGGGGGGGGGGGGGFEGEGGGGGGGGGGGGGGGGEGGGGGGGGGGGGFGGGGFFGDEGGGGGGGGGGGGGGGGGGGGGGGGGEGDGGCGEEGG>FGGCFFGGGGGFFFGGGCC>FFBFGFGGGFGGGGGGGGGGGGGGGGGGGEGGGGGGGFFGGEGGG?CEGCGDGGGGDGGGGGGGGFGGGGGEGEDFFGGGGFGGGDDDD:FF?FFF4>DF:>FFF4BFF<<DFFFGFF>B>FFFF
@M04650:207:000000000-C238N:1:1101:13455:9103 1:N:0:19
ACTCCTACGGGAGGCAGCAGTGGGGAATATTGCACAATGGAGGAAACTCTGATGCAGCAACGCCGCGTGAGCGATGAAGGTCTTCGGATCGTAAAGCTCTGTCTTTAGGGATGATAATGACAGTACCTAAGGAGGAAGCCACGGCTAACTACGTGCCAGCAGCCGCGGTAATACGTAGGTGGCGAGCGTTATCCGGATTTATTGGGCGTAAAGCGCACGCAGGCGGTCTGTCAAGTCGGATGTGAAATACCCGGGCTCAACCTGGGGACTGCATTCGAAACTGGCAGGCTAG
+
GGGGGGGGGGGGGGGGGGGGGGGGGGGGGGGGGGGGGGGGCFGGGGG<FGGGGGGGGGGGGGGGGGGGGGG8FGGGG,EFGGGGGGGGGEGGGGGGGGGGGGGGGAFGGGG8FGGGGGGGGFGGGGGGAFGGGGGGGFDFFGGGGGGGGGDGGGGGGGGGGGGGGGGGGGGGGGGGGGGFDGGDGGGGGGGCFGGGGGGGGGGFGGFCBEEFF:C5CGGGGGGGGG*/:5C+6AFG09>CBDFFGGGG*:C<DGGFEFFFGFFG:<)-0>FF=F?F6<FEFBGF4;)11:@2
@M04650:207:000000000-C238N:1:1101:25677:9121 1:N:0:19
ACTCCTACGGGAGGCAGCAGTAGGGAATCTTCCGCAATGGGCGAAAGCCTGACGGAGCAACGCCGCGTGAGTGATGAAGGTCTTCGGATCGTAAAACTCTGTTATTAGGGAAGAACAAATGTGTAAGTAACTGTGCACGTCTTGACGGTACCTAATCAGAAAGCCACGGCTAACTACGTGCCAGCAGCCGCGGTAATACGTAGGTGGCGAGCGTTATCCGGATTTACTGGGCGTAAAGGGAGCGTAGGCGGATGATTAAGTGGGATGTGAAATACCCGGGCTCAACTTGGGTGC
+
GGGGGGGGGGGGGGGGGGGGGGGGGGGGGGGGGGGGGGGGGGGGGGGGGGGGGGGGGGGGGGGGGGGFGGGGGGGGGGGGGFGGGGGGGGGGGGGGGGGGFFGDGGGGGGGGGGGGGCGGGGGGGGGFGGGGGGGGGGGGGGGGGGGGGGGGGGGGFGGGGGGGGGGGGGCEGGGGGGGCFFGGGGGGGGGGGEEGGGGGFGGCGGGGDGGGGGGGGGGGGDCCFFGFGGGGFGDEGG?<:<>EDGGGFGGG<CDFFFFFGFGGFGGBFF?BFFF4>FGED9FF4<B<66)(3(
@M04650:207:000000000-C238N:1:1101:8517:9126 1:N:0:19
ACTCCTACGGGAGGCAGCAGTGGGGAATATTGCACAATGGGCGCAAGCCTGATGCAGCCATGCCGCGTGTGTGAAGAAGGCCTTCGGGTTGTAAAGCACTTTCAGCGAGGAGGAAGGCGTTGTAGTTAATAACTGCAACGATTGACGTTACTCGCAGAAGAAGCACCGGCTAACTCCGTGCCAGCAGCCGCGGTAATACGGAGGGTGCAAGCGTTAATCGGAATTACTGGTCGTAAATCGCACGCAGTCGGTCTGTTAAGTCAGATGTGAAATCCCCGGGCTCAACCTGGTAAC
+
GGGGGGGGGGGDGDGGGGGGGGGGGGGGGGGGGDFGGGFDGGGGGGCGGGGGGGGGGFGGFGGGGGGGGG,EFEFFGG<FGGGGGGGDF>FGFGGGGFGGGGGAAAE7CCF7CFFGE8FFFFGGGGGGF9FDCFDGAG?FF@C@B<FF7<CGGDG>E7>,,6,:,@8EGDCCGG;D7EFE@BFFGG6CEEE7*1B8C9F8588**1;*<C77;7E5>DFGE*;*C+9:<73?3:F67*9*)/)5C5D*9DD5*9<B44/8CF*:BF*)0*9097/)((9))-*/95)(.8))).
@M04650:207:000000000-C238N:1:1101:18454:9141 1:N:0:19
ACTCCTACGGGAGGCAGCAGTGGGGAATATTGCACAATGGGGGAAACCCTGATGCAGCAACGCCGCGTGAGTGATGAAGGTTTTCGGATCGTAAAGCTCTGTCTTCAGGGACGATAATGACGGTACCTGTGGAGGAAGCCACGGCTAACTACGTGCCAGCAGCCGCGGTAATACGTAGGGTGCGAGCGTTGTCCGGAATTACTGTGCGTAAAGAGCTCGTAGGTGGTTTGTCGCGTCGTCTTTGAAATCCCTGGGCTTAACTTCGGGCGTGCAGGCGATACGGGCATAACTTGG
+
EFFDFFGGGGGEEDFGGGGGFGGGGGGG@FFCAFGCCFFFFEG@FFGA@FFCFCFEFGGFGGGGGGGGG7B<CEFGGGGFFGGCFGEDFCEFFGGGG<BEEGGGGDAFGFGDCFC@FFEFC:BF7>BFG,A3B<CEDGFFECF@CECGFDFCFFA>37@FFF77:B7:FCCFC;CCEGGGGDG57=5CCEG:FGDC8**BFGGG+<CEGC:*<FF@+9CCCFG+<5EGFD;?@D3EGCBG)*9BGGGC?F<*2<D@F)<4C=FDDDD037@:)=5B;9D3>?G:@57>2679A)
@M04650:207:000000000-C238N:1:1101:21946:9175 1:N:0:19
ACTCCTACGGGAGGCAGCAGTGGGGAATATTGCACAATGGGGGAAACTCTGATGCAGCAACGCCGCGTGAGCGATGAAGGTCTTAGGATCGTAAAGCTCTGTCTTTAGGGATGATAATGACAGTACCTAAGGAGGAAGCCACGGCTAACTACGTGCCAGCAGCCGCGGTAATACGTAGGTGGCGAGCGTTATCCGGATTTATTGGGCGTAAAGGGAGCGTAGGCGGATACTTAAGTGGGATGTGAAATACTTGGGCTCAACCCGAGTACTGCATTCCAAACTGAGTATCGAG
+
GGGGGFGGGGGBFEGGEGGFCFGGGGE<EGD@EEGGCFGGCG@FGGGEFGEFFGFFEDFG8@F@C@FCCBFGCF<FGGGGGGFADGFGAEFFFFDDFEGGGGGGGGEFCEGGGF9DAFFAFGGGFFFDF@FGEBCCFD@C>=FGG:>@<FEFEGFF7FF@DGCGGGGGECF;DCF;;8FE;1B:EGGEEEG79CC8E88CC9FDFFGG:CC5E+;8*)/9C<E6=5**CF+A@C73:DFGF5?FF7CCB7:CG<4F)8=FF>DDFGC04=B?*/99:A7FFA*6/1@<>3>:
@M04650:207:000000000-C238N:1:1101:18622:9178 1:N:0:19
ACTCCTACGGGAGGCAGCAGTGGGGAATATTGCACAATGGGGGAAACCCTGATGCAGCAACGCCGCGTGAGTGATGAAGGTTTTCGGATCGTAAAGCTCTGTCTTTGGGGAAGATAATGACGGTACCCAAGGAGGAAGCCACGGCTAACTACGTGCCAGCAGCCGCGGTAATACGTAGGTGGCGAGCGTTATCCGGATTTACTGGGCGTAAAGGGAGCGTAGGCGGATGATTAAGTGGGATGTGAAATACCCGGGCTCAACTTGGGTGCTGCATTCCAAACTGGTTATCTAG
+
GGGGGGGGGGGGGGGGGGGGFGGGGGGGGGGGGGGGGGGGGGGGGGGGGGGGGGGGGGGGGGGGGGGGGGGGGGGGGGGGGCGGGGGGGGGGGGGGGGGGGGGGEGGGGGGGGGGGGGGGGGGFGEFFGCDFFF7FGGGF8FGDGGGGGGGGGGGFFGGGGFGGGGGGFEGGGFFGCGGGG@FGGGDGGGDE?FGEGGEGGFGGGGGGGGEG7FD8EDDDCDGG=EECC9CEFFGGGGF46>F=CCFFFGCFGCGB@>F=A9:7?<C?)/8=?F4894:87>GF?4=4:48<
@M04650:207:000000000-C238N:1:1101:2461:9180 1:N:0:19
ACTCCTACGGGAGGCAGCAGTAGGGACTCTTCCGCAATGGGCGAAAGCCTGACGGAGCAACGCCGCGTGAGTGATGAAGGTCTTCGGATCGTAAAACTCTGTTATTAGGGAAGAAAAAATGTGTAAGTAACTGTGCACGTCTTGACGTTACCTAATCAGAAAACCACGGCTAACTACGTGCCAGCAGCCGCGGTAATACGTAGGTGGCAAGCGTTATCCGGAATTATTGGGCGTAAAGCGCGCGTAGGCGGTTTCTTAAGTCTGCTGTGAAAGCCCACGGCTCAACCGTGGAGG
+
GGGGGGFGGEGGGGGDFGGGGGGGGF,ECGFGG@CFGGDGGCECEGEFGGFFG7CF@F,CFCEGGGGCFCFFEEFCFGGGCDFGGGEDC::FFFGGGGGGFF,EFEF9FEFEGGF=EFGGCFFA55?DFFCFAFFFGGFACEFFFGG=CCG9FC@,@B9,@@,83DF:FEEGGGG9;*>CFFB,>DCGGGG8EGG>C9FF9<FEG?C=C9FG8:CECFFG85CF6CGG7FFG)2/5CCFDE)75)>35?CDDGD7/=FFB?B7***26?4@@6?:><?GB5(767750(85<(-
@M04650:207:000000000-C238N:1:1101:9718:9181 1:N:0:19
ACTCCTACGGGAGGCAGCAGTAGGGAATCTTCGGCAATGGACGAAAGTCTGACCGAGCAACGCCGCGTGAGTGAAGAAGGTTTTCGGATCGTAAAACTCTGTTGTTAGAGAAGAACAAGGACGTTAGTAACTGAACGTCCCCTGACGGTATCTAACCAGAAAGCCACGGCTAACTACGTGCCAGCAGCCGCGGTAATACGTAGGTGGCAAGCGTTGTCCGGATTTATTGGGCGTAAAGGGAGCGCAGGCGGTGACTTAAGTCTGATGTGAAAGCCCACGGCTTAACCGTGGAGG
+
GGGGGGGDGEGECGEEFGFGFGGFGFFGGGFGGGGGGFFGGGGG7FEFGEGGGGGCGGGGGCF@FBFFG=CEFGAFCFFGGGGGGGGFGGGGFFGGGGGGGGGGBFFGGFGGGGGGGGDGGGGCBFEFGFFGGGGGGGGDGGGGGGGGFGGFEGGGGDFFFFGGGGGGGGGGGGGGGGGGGGGGGCEFGGGGE88BCC9>FGGGGF8CFGGFGG5CGCGCEG559C<EEGGGF53:3??DFGFFGDGDBGGGGGG*9*/9<87CFGGFFFF4BFFF?(<B>0>?BFFB?FFF??
@M04650:207:000000000-C238N:1:1101:8301:9192 1:N:0:19
ACTCCTACGGGAGGCAGCAGTGGGGAATATTGCACAATGGGCGCAAGCCTGATGCAGCCATGCCGCGTGTATGAAGAAGGCCTTAGGGTTGTAAAGTACTTTCAGCGTGGAGGAAGGTGATAAGGTTAATACCCTTGTCAATTGACGTTACCCGCAGAAGAAGCACCGGCTAACTCCGTGCCAGCAGCCTCTGTAATACGGATGGTGCAAGCGTTAATCGGAATTACTTGGCGTACAGCGCACGCAGGCGGTCAATTACGTCAGATTTGAAAGCCCCTAGCTTAACCTGGTAAC
+
@FGGGGGG>@EFECGGGGGGGGG?FGBFGGGGFFGF8F,FFGDGDC7FFGG8F9E<9FFFGGFFEGGGGGFFGGFCAC@AFFFC<,C,EG@C,<EAF<FGGGG9FFC4=C@,?FG,BA<?EF9?,CFC9FABCFFG,C?FGGGFA<CFGFEFF+77>CA,<73D,@:C:>C*FFFGF8D7@C9:DF,>:,=28?BCGFB55C*=8?C?8=,78CECCD@<*5/AFCEE+++=.7>597;3;9@5)9))0)79C**9=?*8F:**=D*4**9**755:(*0)6C**9*434/6),
@M04650:207:000000000-C238N:1:1101:17180:9194 1:N:0:19
ACTCCTACGGGAGGCAGCAGTGGGGAATATTGCACAATGGGGGAAACCCTGATGCAGCAACGCCGCGTGAGTGATGAAGGTTTTCGGATCGTAAAGCTCTGTCTTTGGGGAAGATAATGACGGTACCCAAGGAGGAAGCCACGGCTAACTACGTGCCAGCAGCCGCGGTAATACGTAGGTGGCGAGCGTTATCCGGATTTACTGGGCGTAAAGCGAGCGCAGGCGGTTTCTTAAGTCTGATGTGAAAGCCCCCGGCTCAACCGGGGAGGGTCATTGGAAACTGGGAGACTTG
+
GGGGGGGGGGGFGGGGGGGGGGGGGGGGGGGGGGGGGGGGGGGGGGGGGGGGGGGGGGGGGGGGGGGGGGGGGGGGGGGGGGGGGGGGGGGGGGGGGGGGGGGGGGGGGGGGGFGGGGGGGGGGGGGGGGGGGGGGGGGGGGGDGGGEGGGGGGGGGGGGGFFGGGGGGGCGGGGGGGGGGGGGGEGGGGGGGGGGGGGFGGGGFFCGGGGGGGEGGGGGGGD=EEG=ECFGFFGGCFFF=CFF*>FGFGGGDDDE@>FFG49DFGDFE>07749B?F7FF>GFF<>2:=63
@M04650:207:000000000-C238N:1:1101:15639:9205 1:N:0:19
ACTCCTACGGGAGGCAGCAGTGGGGAATATTGCACAATGGGCGCAAGCCTGATGCAGCCATGCCGCGTGTATGAAGAAGGCCTTCGGGTTGTAAAGTACTTTCAGCGGGGAGGAAGGTGTTGTGGTTAATAACCGCAGCAATTGACGTTACCCGCAGAAGAAGCACCGGCTAACTCCGTGCCAGCAGCCGCGGTAATACGGAGGGTGCAAGCGTTAATCGGAATTACTGGGCGTAAAGCGCACGCAGGCGGTCTGTCAAGTCGGATGTGAAATCCCCGGGCTCAACCTGGGAAC
+
GGGGGGGGGGGGGGGGGGGGGGGGGGGGGGGGGGGGGGGGGGGGGGGGGGGGGGGGGGGGGGGGGGGGGGGGGGGGGGGGGGGGGGGGGGGGGGGGGGGGGGGGGGGGGGFGGGFFGGGFGGGGGGGGFGGGGGGGGGGGGGFGGGGGCDFGGGGGGGGFGGGGGGGGCEGGGGEGGGGGGGGGFCGGGGGGGGGGGGGGGGGGGGGGGGGGGGGGGGGGGGGGFGGEGGGGDEGECF4CDDFD3CD)5>DCDDG???6?GFDG>3>?FFFFFFFFFFGBFFGFFFF0<FF<24
@M04650:207:000000000-C238N:1:1101:5683:9215 1:N:0:19
ACTCCTACGGGAGGCAGCAGTGGGGAATATTGCACAATGGGCGCAAGCCTGATGCAGCCATGCCGCGTGTATGAAGAAGGCCTTCGGGTTGTAAAGTACTTTCAGCGGGGAGGAAGGTGATAAGGTTAATACCCTTATCAATTGACGTTACCCGCAGAAGAAGCACCGGCTAACTCCGTGCCAGCAGCCGCGGTAATACGGAGGGTGCAAGCGTTAATCGGAATTACTGGGCGTAAAGCGCACGCAGGCGGTCAATTAAGTCAGATGTGAAAGCCCCGAGCTTAACTTGGGAAT
+
GGGGGGGGGGGGGGGGGGGGGGGGGGGGGGGFFGGGGGCCFGGGGGGGGGGGGGGGGGGGGFGGGGGGGGGGGGFGFDGFFGGGGGGGGGGGGGGGGGGGGGFC?FGGGGDGGGEGG@FFFFF9F,EFGGGGGGGDFGFGGGGGFFGGGFCGGGGDGGF::EGFGGGGF@@*?CCCFEG:=CGGGGGGGC5EEGGCCFFFGGD8*;CEGFFDGEGGGGG3;CEGGGGGG45CB*9:>F47BDF:D<DDBDG5D*9BFF=9F4>7*;DAF49/9?F@B>35>>CFF?4>947?:2
@M04650:207:000000000-C238N:1:1101:7982:9225 1:N:0:19
ACTCCTACGGGAGGCAGCAGTGGGGAATATTGCACAATGGGCGCAAGCCTGATGCAGCCATGCCGCGTGTATGAAGAAGGCCTTCGGGTTGTAAAGTACTTTCAGCGGGGAGGAAGGCGATAAGGTTAATAACCTTGTCGATTGACGTTACCCGCAGAAGAAGCACCGGCTAACTCCGTGCCAGCAGCCGCGGTAATACGGAGGGTGCAAGCGTTAATCGGAATTACTGGGCGTAAAGCGCACGCAGTCGGTCTGTCAAGTCGGATGTGAAATCCCCTGGCTCAACCTGGGAAC
+
GGGGGGEFEFG7F7FGEGCFGGGGGGGGCGGCDFGFGGA-EEEGDCFGGGGEFFFFGGGFGFGGEEGGEGFGFGGFFFCFGFGGFGE7EGCFEEFCFEGGGGF<BF7=FCE7:FDFEF>CFEG9DDFDAFFFGGGF>DEE+CFFFAFFGCCFG>:5<:CD@8FFDFGC7C<@CC;;BEFFCF96C6B8C:E*8C78E7+/8C58*A>E6:9EEEE;*C:D5C5CEE9E+**55E3C57=3595>CDD*9<)79D<F?6@*C8*9)7<4?*1*9=46:(*).3C?4@50()0(4(
@M04650:207:000000000-C238N:1:1101:18056:9237 1:N:0:19
ACTCCTACGGGAGGCAGCAGTAGGGAATCTTCGGCAATGGACGAAAGTCTGACCGAGCAACGCCGCGTGAGTGAAGAAGGTTTTCGGATCGTAAAACTCTGTTGTTAGAGAAGAACAAGGACGTTAGTAACTGAACGTCCCCTGACGGTATCTAACCAGAAAGCCACGGCTAACTACGTGCCAGCAGCCGCGGTAATACGTAGGTGGCAAGCGTTGTCCGGATTTATTGGGCGTAAAGGGAGCGTAGGCGGATACTTAAGTGGGATGTGAAATACTTGGGCTCAACCCGAGTAC
+
GGGGGGGGGGGGGGGGGGGGGGGGGGGGGGGGGGGGGGGGGGGGGGGGGGGGGGGGGGGGGGGGGGGGGGGGGGGGGGGGGGGGGGGGGGGGGGGGGGGGGGGGGGGGGGGGGGGGGGGGGGGGGGGGGGGGGGGGGGGGGGGGGGGGGGGGGGGGGGGGGGFGGGGGGGGGGGGGGGGGGGGGGGGGGGGGGGGGGGGGGGGGFGGGGGGGGEGGGGGGGGCGFGGGGGFGFGGGGGFGFGFFGGGDFGGDGDGFFFFFCFFGF<DFFF?@FFFFF>GFF07?FFFF>FE?F6
@M04650:207:000000000-C238N:1:1101:25753:9279 1:N:0:19
ACTCCTACGGGAGGCAGCAGTGGGGAATATTGCACAATGGGGGAAACCCTGATGCAGCAACGCCGCGTGAGTGATGAAGGTTTTCGGATCGTAAAGCTCTGTCTTTGGGGAAGATAATGACGGTACCCAAGGAGGAAGCCACGGCTAACTACGTGCCAGCAGCCGCGGTAATACGTAGGTGGCGAGCGTTATCCGGATTTACTGGGCGTAAAGGGAGCGTAGGCGGATGATTAAGTGGGATGTGAAATACCCGGGCTCAACTTGGGTGCTGCATTCCAAACTGGTTATCTAG
+
GGGGGGGGGGGGGGGGGGGGGGGGGGGGGGGGGGGGGGGGGGGGGGGGGGGGGGGGGGFGGGGGGGGGGGGGGGGGGGGGEGFGGGGGGGGGGGGGGGGGFGGGGGGGGGGGGGGGGGGGGGGGGGGGGGGGGGGGGGGFGFGGGGGGGGGGDFG>FGGGFGGGGGGGGGGGGGGGGGGGGGGG@EGGGGGGGGGGGGGGGGGGGG5EEGGGG?EGEGG3ED5CGGCGGFDDFGGGGGF4FGFFFFGCFCG4DGGEDFFFFFGGFG7:EFFFFFFF2<GFFFFFFFFBB4=<
@M04650:207:000000000-C238N:1:1101:13898:9292 1:N:0:19
ACTCCTACGGGAGGCAGCAGTGGGGAATATTGCACAATGGGCGCAAGCCTGATGCAGCCATGCCGCGTGTATGAAGAAGGCCTTCGGGTTGTAAAGTACTTTCAGCGGGGAGGAAGGTGTTGTGGTTAATAACCGCAGCAATTGACGTTACCCGCAGAAGAAGCACCGGCTAACTCCGTGCCAGCAGCCGCGGTAATACGGAGGGTGCAAGCGTTAATCGGAATTACTGGGCGTAAAGCGCACGCAGGCGGTCTGTCAAGGCGGATGTGAAATCCCCGGGCTCAACCTGGGAAC
+
FGGGGGGGGGCFGGGGGGGGEEFFGGGGDFGGGGGGFCEFGGGGGGGGGGGFFFGFGFGGFFGGGGGCFGGGGGGGFGGGGFGGGGGGGGGGGGGGDFGGGGGGGFGGGGGGGGGGGGGGEFGGGGGCGGGGGGEGGGCFFFCGGGGGCGFFCGGGE@FFGGFGGG@EEECEG7C@BEFFG7CG>FF>FEGGGEEE99<EEEEGG58CF<CGC7;EFGDFCDE=CGGDE4@CB*>5D:4))>;<DC3<:C3/77DFFF**+09DECC7BFFF?FFF0>GB>9F475>(853:?0
@M04650:207:000000000-C238N:1:1101:7230:9403 1:N:0:19
ACTCCTACGGGAGGCAGCAGTAGGGAATCTTCCGCAATGGACGAAAGTCTGACGGAGCAACGCCGCGTGTGTGATGAAGGATTTCGGTTCGTAAAGCACTGTTGTTAAGGAAGAACAGTAATAAGAGTCACTGCTTATTATGTGACGGTACTTAACCAGAAAGCCACGGCTAACTACGTGCCAGCAGCCGCGGTAATACGTAGGTGGCAAGCGTTATCCGGAATTATTGGGCGTAAAGCGCGCGTAGGCGGCAAGATTAGTCTGATGTGAAAGCCCTCGGCTCAACCGAGGA
+
GGGGGGGGGGGGGGGGGGGGGGGGGGGGGGGGGGGGGGGGGGGGGGGGGGGGGGGGGGGGGGGGGGGGGGGGGGGGGGGGFGGFGGGGGGGGGGGGGGGGGGGGGGGGGGGGGFGGGGGGGGGGGGEFFGGGGGFGGGGGGGGGGGGGGGGGGGGGGGGGGGGGFGGGGGDCGGGFGGGGGGGGGGGGGEEGGGGCFFGGGGGC@FGGGGGGGGDGGGGGDGEGGGGGGGGGFGGGG>FGFGEEDGGC77CD)/7>*68FF=DGFG76BFFF4F:F<BG>:<GFFFFF>FB6
@M04650:207:000000000-C238N:1:1101:20262:9411 1:N:0:19
ACTCCTACGGGAGGCAGCAGTGGGGAATCTTGCACAATGGGCGGAAGCCTGATGCAGCGACGCCGCGTGGGGGATGACGGCCTTCGGGTTGTAAACTCCTTTCGCTAGGGAAGAAGCCATTTTGTGGTGACGGTACCTGGATAAGAAGCACCGGCTAACTACGTGCCAGCAGCCGCGGTAATACGTAGGGTGCAAGCGTTGTCCGGAATTACTGGGCGTAAAGCGCGCGCAGGCGGCCTTTTAAGTCTGATGTGAAAGCCCACGGCTTAACCGTGGAAGGTCATTGGAAACTGG
+
GGGGGGGGGGGGGGGGGGGGGGGGGGGGGGGGGGGGGGGGGGGGGGGGGGGGGGGGGGGGGGGGGGGGGGGGGGGGGGGGGGGGGGGGGGGGGGGGGGGGGGGGGGGGGGGGGGGGGGGGGGGGGGEGGGGGGGGGGGGGGGGFGGGGGGGGGGGGGGGGGGGGGGGGGGGGGGGGCGFDGGGGGGGGGGGEEGGGGGGGDGGGGGEGGGFGG7FFGGGGGFC?EGGGGGGGFEGGGGFGFGFFGGGF=7C77:DBFF:FFFDDED79FFFFBBFEFFF3)6F4BF6)5?5)9?
@M04650:207:000000000-C238N:1:1101:27577:9427 1:N:0:19
ACTCCTACGGGAGGCAGCAGTAGGGAATCTTCCGCAATGGACGAAAGTCTGACGGAGCAACGCCGCGTGTGTGATGAAGGATTTCGGTTCGTAAAGCACTGTTGTTAAGGAAGAACAGTAATAAGAGTCACTGCTTATTATATGACGGTACTTAACCAGAAAGCCACGGCTAACTACGTGCCAGCAGCCGCGGTAATACGTAGGTGGCAAGCGTTATCCGGAATTATTGGGCGTAAAGCGCGCGTAGGCGGCAAGATTAGTCTGATGTGAAAGCCCTCGGCTCAACCGAGGA
+
GGGGGGGGGGGGGGGGGGGGGGGGGGGGGGGG9FGGGGGGGGGGGGGGGGGGGGGGGGGGGGGGGGGGGGGGGGGGGGGGGGGGGGGGGGGGGGGGGGGGGGGGGGGGGGGGGGGGGGGFGGGGGGGGGGGGGGFGGGGGGGGGGGGGGGGGGGGGGGGGGGGGGGGGGGGGGGGGGGGGGGGGGGGGGDGGGGGGGGGGGGGGGGGGGGGGGGGDGGGGEDEGFGCFGGGGFGDGGGFGFGFFGGGGFGGGGGGFFFFFGFFGFGGFFFFF=F>FBFGFEFGFFFFF>:@B
@M04650:207:000000000-C238N:1:1101:5171:9439 1:N:0:19
ACTCCTACGGGAGGCAGCAGTGGGGAATATTGCACAATGGGCGCAAGCCTGATGCAGCCATGCCGCGTGTATGAAGAAGGCCTTCGGGTTGTAAAGTACTTTCAGCGGGGAGGAAGGCGATAAGGTTAATAACCTTGTCGATTGACGTTACCCGCAGAAGAAGCACCGGCTAACTCCGTGCCAGCAGCCGCGGTAATACGGAGGGTGCAAGCGTTAATCGGAATTACTGGGCGTAAAGCGCACGCAGGCGGTCTGTCAAGTCGGATGTGAAATCCACGGGCTCAACCTGGGAAC
+
GGGGGGGGEGGGGGEGGGGGGGGGGGGFGGGGGGGGGGGGGFGEGGGGGGGGGGGGGGGGGGFCE@F@CFGGGGGGGGFGFFGFGGGDFGGGGGGGGGGC<FEFGGGGGGEGGEGGGGGGGGGGGDCFGGGGFFGFGFGDFCFGFFGDCC@CGEGGEE@CGFFCFCF<FEGGGGF,CEFGGGGGGCCGGGGGGGGGGGFGGGGGG>CEFGGGGG5CCF>FGDCG6EFEFGG5>*>=DC@7)>>EG3CDEGGDD5<?FF@40/CGEGGFFFF@==6*4:GF@0C965F7?FF(4(
@M04650:207:000000000-C238N:1:1101:6720:9449 1:N:0:19
ACTCCTACGGGAGGCAGCAGTGGGGAATATTGCACAATGGGCGCAAGCCTGATGCAGCCATGCCGCGTGTATGAAGAAGGCCTTAGGGTTGTAAAGTACTTTCAGCGGGGAGGACGGTGATAAGGTTAATACCCTTATCAATTGACGTTACCCGCAGAAGAAGCACCGGCTAACTCCGTGCCAGCAGCCGCGGTAATACGGAGGGTGCAAGCGTTAATCGGAAGTACTGGGCGTAAAGCGCAAGCAGGCGGTCAATTAAGTCAGATGTGAAAGCCCCGAGCTTAACTTGGGAAT
+
GFGGGGGGGGGEFGGGGGGGGGCFGDGGGGGFFFGGGGGGGGGGGGFGGFFGGGGFGDEG<FGFGGGEGGGGGGFGGGGFGCGGGGGGGGGCGGGGGGGGGGGFGGEGGGGGGG+@:+FFFFAFFGGFFGFFB8D@DFGFGG<D;AFGD>EFDFFGGGGGGGGGGGFC7:7CFCFGFEFFDFGGGF6:*=?8E>:*+22;BCCECGGCFCF*;*8?*:7FED**<C?FCDC5@CCE5>?GD))85CF*7755CDC4*/=F+9:C**?4*/*9@@476355;>FFFFFB4?>(4:
@M04650:207:000000000-C238N:1:1101:21357:9463 1:N:0:19
ACTCCTACGGGAGGCAGCAGTAGGGAATCTTCGGCAATGGACGAAAGTCTGACCGAGCAACGCCGCGTGAGTGAAGAAGGTTTTCGGATCGTAAAACTCTGTTGTTAGAGAAGAACAAGGACGTTAGTAACTGAACGTCCCCTGACGGTATCTAACCAGAAAGCCACGGCTAACTACGTGCCAGCAGCCGCGGTAATACGTAGGTGGCGAGCGTTATCCGGATTTACTGGGCGTAAAGGGAGCGTAGGCGGATGATTAAGTGGGATGTGAAATACCCGGGCTCAACTTGGGTGG
+
GGGGGGGGGGGGGGGGGGGGGGGGGGGGGGGGGGGGGGGGGGGGGGGGGGGGGGGGGGGGGGGGGGGGGGGGGGGGGGGGGGGGGGGGGGGGGGGGGGGGGGGGGGGGGGGGGGGGGGFGGGGFGGGGGGGGGGGGGGGGGGGGGGGGGGGGGGGGGGGGGGGGGGGGGGGGGGGGGGFGGGGGGGGFFCEGGEGGGGGGFGGEGGGGCEGGGGGGGGGGGGGGGGGGGGGGFGGGGGFGFGFF<<DGFGGGGGFFFFFFGFGGFGG?FFFFFF@FFBDEE>GFFF4>>FFF?(
@M04650:207:000000000-C238N:1:1101:16766:9480 1:N:0:19
ACTCCTACGGGAGGCAGCAGTGGGGAATATTGCACAATGGGCGAAAGCCTGATGCAGCAACGCCGCGTGAGCGATGAAGGCCTTCGGGTCGTAAAGCTCTGTCCTCAAGGAAGATAATGACGGTACTTGAGGAGGAAGCCCCGGCTAACTACGTGCCAGCAGCCGCGGTAATACGTAGGGGGCTAGCGTTATCCGGAATTACTGGGCGTAAAGGGTGCGTAGGCGGTCTTTCAAGCCAGAAGTGAAAGGCTACGGCTCAACCGTAGTAAGCTTTTGGAACTGTAAGACTTGAGG
+
GGGGGGGGGGGGGGGGGGGGGGGGGGGGGGGGGGGGGGGGGGGGGGGGGGGGGGGGGGGGGGGFGGGGGGGGGGGGGGGGGGGGGGGGGGGGGGGGGGGGGGGGGGGGGGGGGGGGGGGGGGGGGGGGGGGGGGGGGGGGGGGGGGGGGGGGGGGGGGGGGGGGGGGGGGGGGGGGGGGGGGGGGGGGCGGGGGGGGGGGGGGGGGGGGGGGGGGGGGGGGGGGGGEGGGGGFGGGGCFG:C@FGGGGFGFGGDD:@>FF6@DCFGGFFFFF6=FFB?FFF<FFFFB2AF?))(
@M04650:207:000000000-C238N:1:1101:3298:9486 1:N:0:19
ACTCCTACGGGAGGCAGCAGTGGGGAATATTGCACAATGGGCGCAAGCCTGATGCAGCCATGCCGCGTGTATGAAGAAGGCCTTAGGGTTGTAAAGTACTTTCAGCGGGGAGGAAGGTGATAAGGTTAATACCCTTGTCAATTGACGTTACCCGCAGAAGAAGCACCGGCTAACTCCGTGCCAGCAGCCGCGGTAATACGGTGGGTGCAAGCGTTAATCGGAATTACTGGGCGTAAAGCGCACGCAGGCGGTCAATTAAGTCAGATGTGAAAGCCCCGAGCTTAACTTGGGAAT
+
GFGGGGGGEGGFGGGGGGGFEFGGGEGG@FGGGFGGGGG9FFGGGFDFGGGGGGG9EFFGCGFFFGDGGGGGGEE,,=<E,EFFGDFGEGGGFBFBFGGGEFE,,,@FC7@4=C,DCDFCFFDF<BFFAAFC8D>D,FBFFC,,9FE+@FCFCFDCF7CFFFFGFCCF@EGCD:2,?CF>E*6C@E>@8B*=EG7*?ECCC*:=5CD5+3:AEG;?*>FG*95EGGFGCF5*0CD*9*1)01)0C)1)577C)7098BF4+*2:*:7:6@FFFF)7((7556C****))9>((.
@M04650:207:000000000-C238N:1:1101:8710:9494 1:N:0:19
ACTCCTACGGGAGGCAGCAGTGGGGAATATTGCACAATGGGGGAAACCCTGATGCAGCAACGCCGCGTGAGTGATGAAGGTTTTCGGATCGTAAAGCTCTGTCTTTGGGGAAGATAATGACGGTACCCAAGGAGGAAGCCACGGCTAACTACGTGCCAGCAGCCGCGGTAATACGTAAGGTGCAAGCGTTAATCGGAATTACTGGGCGTAAAGCGCACGCAGTCGGTCAATTAAGTCAGATGTGAAAGCCCCGAGCTTAACTTGGGAATTGCATCTGAAACTGGTTGGCTAG
+
GGGGGGGGGGGGGGGGGGGGGGFGGGGGGGGGGGGGGGGGGDGGGGEFFGGGGDGGGG<FCFGGGDGGGEEFFGGGGGGGCF,FG@FECBFFBGGGGGDFEGF<@DGGGG7FFCEGGGGGF:=FFE<F<D=C<D7F>CFC@@FFC:FFFGF7+3:>*3@FFDC@E7EEGGGC;,=2?,@:,?FGCA*BEGG*+?FGDCCCFFF+<EGGG=C=<CGGGC)>EG*+;C75=F?F9ACCFGFGFG?=>0>7?DF*)1>57)6@C=CGF553>FFFFB6F<9DFFFFFFFF0(97<
@M04650:207:000000000-C238N:1:1101:5103:9507 1:N:0:19
ACTCCTACGGGAGGCAGCAGTGGGGAATATTGCACAATGGGCGCAAGCCTGATGCAGCCATGCCGCGTGTATGAAGAAGGCCTTCGGGTTGTAAAGTACTTTCAGCGGGGAGGAAGGTGTTGTGGTTAATAACCGCAGCAATTGACGTTACCCGCAGAAGAAGCACCGGCTAACTCCGTGCCAGCAGCCGCGGTAATACGGAGGGTGCAAGCGTTAATCGGAATTACTGGGCGTAAAGCGCACGAAGGCGGTCTGTCAAGTCGGAGGTGAAATCCCCGGGCTCAACCGGGGAAC
+
GGGGGGGGGGGGGGGDGGGGGGGGGGGGGGGGGGGGGGGGGGGGGGGGGGGGGGGGGGGGFGGGGGGGGGGAEGGGGFGGGGGGGGGGGGGGGGGGFGGGGGGGGGGGGGG=CFGGGGGEEGGDGDFGGGGGGDC+@CCGGCDFFGGCFFGGGGGGGCEFGGGGGGGG<CFCGGGCFGEGDFGGGGGGFGGGGGGGFFFGGDGGGGGGGGCFGGEEGGFF5CC569AEGFFFEEGGGGFC>DB5*9DDFCCC7*9*967@<@GD:)/1>FF7@=66(-9@39C4*7.(-7@>F3
@M04650:207:000000000-C238N:1:1101:6062:9638 1:N:0:19
ACTCCTACGGGAGGCAGCAGTGGGGAATATTGCACAATGGGCGCAAGCCTGATGCAGCCATGCCGCGTGTGTGAAGAAGGCCTTCGGGTTGTAAAGCACTTTCAGCGAGGAGGAAGGCGTTGTAGTTAATAACTGCAGCGATTGACGTTACTCGCAGAAGAAGCACCGGCTAACTCCGTGCCAGCAGCCGCGGTAATACGGAGGGTGCAAGAGTTAATCGGAATTACTGGGCGTAAAGCGCACGCAGGCGGTCTGTCAAGTCGGATGTGAAATCCCCGGGCTCAACCTGGGAA
+
GGGGGGGGGGGGGGGGGGGGGGGGGGGGGGGGGGGGGGFGGFG7FFGGGGGGGGGGGGFGGGGGGGGGGGGGGGGGGGGGDGGGGGGGCCEGGFGGGGGGEGGGGGGCG@77FGGD?EG+FCCDFAF9?FFDF9F9DGGGGFFFGGE+@D:F<@<@FG7@FDC78FCFFE*>D:E9,C<F8*?>*,2,6BEGG5::+<<FC*8EEEEGGGG6F?+AC>FCCDE5++30+9=C@5):3**))7;<3C5D5CG193C4=?B*+/977/9(98**9=?)(3)7>0/=FF4:15538
@M04650:207:000000000-C238N:1:1101:19891:9639 1:N:0:19
ACTCCTACGGGAGGCAGCAGTGGGGAATATTGCACAATGGGCGAAAGCCTGATGCAGCAACGCCGCGTGAGCGATGAAGGCCTTCGGGTCGTAAAGCTCTGTCCTCAAGGAAGATAATGACGGTACTTGAGGAGGAAGCCCCGGCTAACTACGTGCCAGCAGCCGCGGTAATACGTAGGGGGCTAGCGTTATCCGGAATTACTGGGCGTAAAGGGTGCGTAGGTGGTTTCTTAAGTCAGAAGTGAAAGGCTACGGCTCAACCGTAGTAAGCTTTTGAAACTGAGAAACTTGAGT
+
GGGGGGGGGGGGGGGGGGGGGGGGGGGGGGGGGGGGGGGGGGGGGGGGGGGGGGGGGGGGGGGGGGGGGGGGGGGGGGGGGGGGGGGGGGGGGGGGGGGGGGGGGGGGGGGGGGGGGGGGGGGGGGGGGGGGGGGGGGGGGGGDGGGGGGGGGGGGGGGGGGGGGGGGGGGGGGGGFGGGGGGGGGGGCGGGGGGGGGGGGGGGGGGGGDGCFGGGGGGGGDGGGGGGGGGGFFGGFG?FFGFFGGGGFGGGGGGFFFFFGFGDFDDB?FFFFFFF6ACFFAG:FF??DFBD:-
@M04650:207:000000000-C238N:1:1101:15928:9645 1:N:0:19
ACTCCTACGGGAGGCAGCAGCGGGGAATATTGCACAATGGGCGCAAGCCTGATGCAGCCATGCCGCGTGTATGAAGAAGGCCTTCGGGTTGTAAAGTACTTTCAGCGGGGAGGAAGGCGATAAGGTTAATAACCTTGTCGATTGACGTTACCCGCAGAAGAAGCACCGGCTAACTCCGTGCCAGCAGCCGCGGTAATACGGAGGGTGCAAGCGTTAATCGGAATTACTGGGCGTAAAGCGCACGCAGGCGGTCTGTCAAGTCGGATGTGAAATCCCCGGGCTCAACCTGGGAAC
+
GGGGGGGGGGGGGGGGGGGG9FGGGGGGGGGGGGFGGGGGGGGGGGGGGGGGGGGGGGGGGGGGGGGGGGGGGGGGGGGGGGGFGGGGGGGGGGGGGGGGGGGGGGGGGGEGGGGGGGGGGGDGGGGGGGGGGGGGFGGGGGGGDGGFFGGGGGGGGGGGGGGGGGGGGGGGGGGGGGGGGGF6EGGGGGGGDGGGGGGGGGGGGGGGGFGGGGGEFFGGEDGGGGGG7CCGF:DE3FFGFGFEDDGGDGGDG<FF?F9@GFGGBCDFFFFFFFFFFF)<>9FF4?F7<:@0:-
@M04650:207:000000000-C238N:1:1101:6983:9700 1:N:0:19
ACTCCTACGGGAGGCAGCAGTGGGGAATATTGCACAATGGGGGAAACCCTGATGCAGCAACGCCGCGTGAGTGATGAAGGTTTTCGGATCGTAAAGCTCTGTCTTTGGGGAAGATAATGACGGTACCCAAGGAGGAAGCCACGGCTAACTACGTGCCCTCAGCCGCGGTAATACGTAGGTGGCGAGCGTTATCCGGATTTACTGGGCGTAAAGGGAGCGTAGGCGGATGATTAAGTGGGATGTGAAATACCCGGGCTCAACTTGGGTGCTGCATTCCAAACTGGTTATCTAG
+
GGGGGGGGGGGFGGGGGGGGGGGGGGGGGGGGGGGGFGGGGDG@GGGGGGGGGDGCFGFGGGGGGGGGGFGGGGGGGGGGGGGGGGGGDGGGFGD9FFGGCGGGGGGGDGGGGGEFGGFGGGGGDFFGGGFGGGGDGFGGGGGDGC7FGGGGGGGGG,,6,@DFCGGEF7*@9CFGGFCF97C>CGGGGECCFGGGDE>F9CFC6@F5?7E50<EFGD3DGD*<8C/559EE*0>:*>FDF399*CFFFGGC3>37;3*=CFC*7*>:DF=F?FFB<A:FFAC:/9?2<@7)
@M04650:207:000000000-C238N:1:1101:24843:9703 1:N:0:19
ACTCCTACGGGAGGCAGCAGTGGGGAATATTGCACAATGGGGGGAACCCTGATGCAGCAACGCCGCGTGAGTGATGAAGGTTTTCGGATCGTAAAGCTCTGTCTTTGGGGAAGATAATGACGGTACCCAAGGAGGAAGCCACGGCTAACTACGTGCCAGCAGCCGCGGTAATACGTAGGTGGCGAGCGTTATCCGGATTTACTGGGCGTAAAGCGCACGCCGGCGGTCTGTCAAGTCGGATGTGAAATCCCCGGGCTCAACCTGGGCACTGAATTCGAAACTGGCAGGCTAG
+
GGGGGGGGGGGGGGGGDGCFGFGGGGGGDGG@<CFFGGFFGCC77CFGGFGGGGFGGGGGGGGGGGGGGGGGGG,=FGGFF>CFGCECGGGGGGFFFFGGGGFGGFGF@EEG1D@FGGGFGDG:CFF:FFFFGFD:+CFFGGGGDGGFGFGGGFF<C:FE0:@C*:5?1:A<::CGGGGG68FE>5**2/2*+<E5CCE6+<2CCFDGG57/2<>C=D))*/*:?=::EFEGBFGGFCF<BG?FCF7DFC49D357)8?FGF6<.**.57///9=F<27.<2;7@>)-(./8
@M04650:207:000000000-C238N:1:1101:26346:9711 1:N:0:19
ACTCCTACGGGAGGCAGCAGTGGGGAATATTGCACAATGGGCGCAAGCCTGATGCAGCCATGCCGCGTGTATGAAGAAGGCCTTCGGGTTGTAAAGTACTTTCAGCGGGGAGGAAGGTGTTGTGGTTAATAACCGCAGCAATTGACGTTACCCGCAGAAGAAGCACCGGCTAACTCCGTGCCAGCAGCCGCGGTAATACGGAGGGTGCAAGCGTTAATCGGAATTACTGGGCGTAAAGCGCACGCAGGCGGTCTGTCAAGTCGGATGTGAAATCCCCGGGCTCAACCTGGGAAC
+
GGGGGGGGGEGGGGGGGGGGGGGGGGGDDGGGGGGGGFGGGGEGGGGGGGFGGGDGGGGGGGFGGGGEGGGGGGGGGFFGGGGGGGGGGGGGGGGGGGGGGGGGGGGGGGGDGC>BEGGFEGGCFGDGDGGGFFFEGGGFGCGGCFGGFGEGGGGGEGGGGGGGGGGGGGEEGGGCEEGGGGGGFGFGGGGDGGDCFGGGGDECG>EGGFFFGEE85DFGGG5FEG?G77CC@GGGFF?DFD5:DGDG3<)95DG??*9?FFGD>3DFFF4@F6@FB>D@B976=:5:?@3(54
@M04650:207:000000000-C238N:1:1101:14301:9804 1:N:0:19
ACTCCTACGGGAGGCAGCAGTGGGGAATATTGCACAATGGGCGCAAGCCTGATGCAGCCATGCCGCGTGTGTGAAGAAGGCCTTCGGGTTGTAAAGCACTTTCAGCGAGGAGGAAGGCGTTGTAGTTAATAACTGCAACGATTGACGTTACTCGCAGAAGAAGCACCGGCTAACTCCGTGCCAGCAGCCGCGGTAATACGGAGGGTGCAAGCGTTAATCGGAATTACTGGGCGTAAAGCGCACGCAGGCGGTCTGTTAAGTCAGATGTGAAATCCCCGGGCTTAACCTGGGAAC
+
GGGGGGGGGGGGGGGGGGGGGGGGGGGGGGGGGGGGGGEGGGGGGGGGGGGGGGGGGGGGGGGGGGGGGGGGGGGGGGGGGGGGGGGGGGGGGGGGGGGGGGGGGGGGGGGGGGGGGGGGGGGGGGGGGGGGGGGGGGGGGGGGGGGGGGGGGGGGGGGGGGEGGGGGGGGGGGGGGGGGGGGGGGGGGGGGGGGGGGGGGGGGGGGGGGGCEGGD5FFGGGEGGGGGGGGGFEGGFGFGFGFFGGGDBGDDGGGFFFF6C=F>FGF<FFFFFFFF<9G@D>GFFFFFFFF:B6
@M04650:207:000000000-C238N:1:1101:6772:9814 1:N:0:19
ACTCCTATGGGAGGCAGCAGTGGGGAATATTGCACAATGGGCGCAAGCCTGATGCAGCCATGCCGCGTGTATGAAGAAGGCCTTCGGGTTGTAAAGTACTTTCAGCGGGGAGGAAGGCGATAAGGTTAATAACCTTGTCGATTGACGTTACCCGCAGAAGAAGCACCGGCTAACTCCGTGCCAGCAGCCGCGGTAATACGGAGGGTGCAAGCGTTAATCGGAATTACTGGGCGTAAAGCGCACGCAGGCGGTCTGTCAAGTCGGATGTGAAATCCCCGGGCTCAACCTGGTAAC
+
GGGGGGGGGGGGGGGGGGGGGGGGGGGGGGGGGGGGGGDFGGGGDGGGGGGGGGGGGGGGGGGGGGGGGGGGGGDGGGGGGGGGGGGGGGGGGGGGGGGGGGGFGFCFGGFGDEGGGGGGGGGGGGGGGGGGGGGGGGGGGFGGGGGGGGGGGGGGGEGGGGGGGGGGGGGGGGGGGBFFGGGGGGGGGGGGGGGGGGGGGGEEGGGGGGGGGGGGGDCGGGEFFGGGGGGGEGDDDGFGFGFFGGGG>CDGGDFFFFFFGFDGDGG>46@BFFFFFFGBD>FFF?F2:F/6A2
@M04650:207:000000000-C238N:1:1101:10642:9828 1:N:0:19
ACTCCTACGGGAGGCAGCAGTGGGGAATATTGCACAATGGGGGAAACCCTGATGCAGCAACGCCGCGTGAGTGATGAAGGTTTTCGGATCGTAAAGCTCTGTCTTTGGGGAAGATAATGACGGTACCCAAGGAGGAAGCCACGGCTAACTACGTGCCAGCAGCCGCGGTAATACGTAGGTGGCGAGCGTTATCCGGATTTACTGGGCGTAAAGGGAGCGTAGGCGGATGAGTAAGTGGGATGTGAAATACCCGGGCTCAACTTGGGTGCTGCATTCCAAACTGGTTATCAAG
+
GGGGGGGGGGGGGGGGGGGGGGGGGGGGGGGGGGGGGFGGGGGGGGGGGFFFGGGGGGGGGGGGGGGFEEGFGGGGFGGGGGGGGGGDEGGGGGGGGAFCFGGGGCADGGGGGGGGGGGGGGGGGGGGGGGGGGGGGGGGGGGGGDGGGFGGGCGGGGGFGFGGGGGGEGGGGGGGGGGGGGGGGGCEC88;EGGGGGGGGGGGGGGGGDEGGGECEDDGGGDFEGG*:*+3@7CFFGFFFGFF7:CGFF4>DGGF:FFFGFGF@GG?@*=F6BFFAFF=7-::97846*04
@M04650:207:000000000-C238N:1:1101:6958:9859 1:N:0:19
ACTCCTACGGGAGGCAGCAGTGGGGAATATTGCACAATGGGCGCAAGCCTGATGCAGCCATGCCGCGTGGGGGATGACGGTCTTCGGATTGTAAACCCCTTTCAGTAGGGACGAAGCGAAAGTGACGGTACCTGCAGAAGAAGCACCGGCCAACTACGTGCCAGCAGCCGCGGTAATACGTAGGGTGCGAGCGTTGTCCGGAATTACTGGGCGTAAAGAGCTCGTAGGCGGTTTGTCACGTCGTCTGTGAAATCCTCCAGCTTAACTGGGGGCGTGCAGGCGATACGGGCAGAC
+
GGGGGGGGGGGGGGGGGGGGGGFGGGGGGGGGGGGGGGGGGGGGGGGGGGGGGGGGGGGGGGGGGGGGGGGGGGGGGGGGGGGGGGGDGGFGGGGGGGGGGGGGGFFFGEGGGGGGGGEFCFGFGFGGGGGGGGGGGGCEGGGGGGGDGEFCEGGFGFEGFFGGGGGGGDGGEFCCFFGC:BE>CCEGG5CCDEG>GGGGD?EGG7C7C+CGGGG5:CFGFGD=EG7E9DEG>EDF*:@C55>>F45>F**::7<FF:7:F67*9>DBF>D)75<>?:FF:>955::?(07263
@M04650:207:000000000-C238N:1:1101:8242:9886 1:N:0:19
ACTCCTACGGGAGGCAGCAGTGGGGAATATTGCACAATGGGGGAAACCCTGATGCAGCAACGCCGCGTGAGTGATGAAGGTTTTCGGATCGTAAAGCTCTGTCTTCAGGGACGATAATGACGGTACCTGAGGAGGAAGCACCGGCTAACTACGTGCCAGCAGCCGCGGTAATACGTAGGGTGCGAGCGTTGTCCGGAATTACTGGGCGTAAAGAGCTCGTAGGTGGTTTGTCGCGTCGTCTGTGAAATCCCGGCGCTTAACTTCGGGCGTGCAGGCGATACGGGCATCACTTGG
+
GGGGGGGGGGGGGGGGGGGGGGGGGGGGGGGGGGGGGGGGGGGGGGGGGGGFFGGGGGGGGGGGGGGGGGGGGGGGGGGGFGGGGGGGG7=FGGGAFGGG,FFFFGGGGGGGGGGGGGGFEGGCFEFFF=AFFGFGGCDGGGGCFEEAEGGGGGFGFFCFGGGGGGGGGDEGGGDGFGGGGGDDC8EE@*/CCFGDEGGG9CFGF>CEGD=*3+8;?FDC=CC<EG=5*78<>5CCD3>C4C?B7C>74C6<D)757>)69B:*)1)357:>)9)76657>:93))7(56@)))
@M04650:207:000000000-C238N:1:1101:19784:9894 1:N:0:19
ACTCCTACGGGAGGCAGCAGTGGGGAATATTGCACAATGGGCGCAAGCCTGATGCAGCCATGCCGCGTGTATGAAGAAGGCCTTAGGGTTGTAAAGTACTTTCAGCGGGGAGGAAGGTGATAAGGTTAATACCCTTGTCAATTGACGTTACCCGCAGAAGAAGCACCGGCTAACTCCGTGCCAGCAGCCGCGGTAATACGGAGGGTGCAAGCGTTAATCGGAATTACTGGGCGTAAAGCGCACGCAGGCGGTCAATTAAGTCAGATGTGAAAGCCCCGAGCTTAACTTGGGAAT
+
GGGGGGGGGGGGGGGGGGGGGGGGGGGGGGGGGGGGGGGGGGGGGGGGGGGGGGGGGGGGGGGGGGGGGGGGGGGGGGGGGGGGGGGGGGGGGGGFFGGGGGGGGGGGGG:FGGFGGFFGGGGGGGGGGGGGGGGGGGCFFGGF9=FGGGGGGGGGFGGGGGGGGGFGDGGGCFFGGGGGGGGGFGGGGEEGGGGGGFFGGGGGGGGDGFGCEGGGGGGGCCGGGFCFGGGGFGGGGGFGBGBEGGGGFGGDGDFFFFFF?***9>FF?FFFFFFFB9)7517=*=FAB?FBB7
@M04650:207:000000000-C238N:1:1101:19860:9909 1:N:0:19
ACTCCTACGGGAGGCAGCAGTAGGGAATCTTCCGCAATGGGCGAAAGCCTGACGGAGCAACGCCGCGTGAGTGATGAAGGTCTTAGGATCGTAAAACTCTGTTGTTAGGGAAGAACAAATTTGTTAGTAACTGAACAAGTCTTGACGGTACCTAACCAGAAAGCCACGGCTAACTACGTGCCAGCAGCCGCGGTAATACGTAGGTGGCAAGCGTTATCCGGAATTATTGGGCGTAAAGCGCGCGTAGGCGGCAAGATTAGTCTGATGTGAAAGCCCTCGGCTCAACCGAGGA
+
GGGGGGGGGGGGGGGGGGGGGGGGGGGGGGGGGGGGGGGGGGGGGGGGGGGGGGGGGGGGGGGGGGGGGGGGGGGGGGGGGGGGGGGGGGGGGGGGGGGGGGGGGGGGGGGGGGGGGGGGGGGGGGDFGGGGGGGGGGGGGGGGGGGGGGGGGGGGGGGGGGGGGFGGGGGGGGGGGGGGGFGDGGGGGGGGGGGGGGGGGGGGGGGGGCEGGECGGGGGEGEFFGCGGGGGEGGGGGFGFGFFGDGDFGGGGGG>?F4@C?FGFGCAFFF=FFFFFFDD>8DFFF>>FFF>
@M04650:207:000000000-C238N:1:1101:28695:9944 1:N:0:19
ACTCCTACGGGAGGCAGCAGTGGGGAATATTGCACAATGGGCGAAAGCCTGATGCAGCAACGCCGCGTGAGCGATGAAGGCCTTCGGGTCGTAAAGCTCTGTCCTCAAGGAAGATAATGACGGTACTTGAGGAGGAAGCCCCGGCTAACTACGTGCCAGCAGCCGCGGTAATACGTAGGTGGCAAGCGTTGTCCGGATTTATTGGGCGTAAAGCGAGCGCAGGCGGATGATTAAGTGGGATGTGAAATACCCGGGCGCAACTTGGGTGCTGCATTCCAAACTGGTTATCTAG
+
GGGGGGGGGGGGGGFGGGGGGGGGGGGGGGGGGGGFFGGGGGGGGGGGGGGGGGGGGGGGGGGGGGGGGGGGGGGGGGGGGGGGGGGGGGGGGGGGGGGGGGGGGGGGGGGGGGGGGGGFG:FFGGGGDGGGFEGGGGGGFGGGGGGGGGGGGFFGGFGGGGCGGGGGGEF9CFGGGGEFGGFFG@FGG>=EGGGGEGCFGDGGGGFGGGGGGGGGGGGGGGGGGGEEE6+<FGGGGGFGFGFFCGFDFCDFD95>).5@5?CDFGG<@4=69==FFF>FFFG?*0974=FF
@M04650:207:000000000-C238N:1:1101:2296:9952 1:N:0:19
ACTCCTACGGGAGGCAGCAGTGGGGAATATTGCACAATGGGCGCAAGCCTGATGCAGCCATGCCGCGTGTGTGCAGAAGGCCTTCGGGTTGTAAAGCACTTTCAGCGAGGCGGAAGGCGTTGTAGTTACTAACTGCAGCGATTGACGTTACTCGCAGAAGAAGCACCGGCTAACTCCGTGCCAGCAGCCGCGCTAATACGGAGGGTGCAAGCGTTAATCGGAATTACTGGGCGTAAAGCGCACGCAGGCGGTCTGTTAAGTCAGATGTGCAATCCCCGGCCTTAACCTGGCAAC
+
GFFFGG@<B7CCD+6-B:,CCEF8CC7F6EC,,<CE,;C-,;+@+@FEFGD8C6C,,,<,C<E@+@@F6?CF<,<C<,9C8<FFGG7FFEEF9@9@<FDFCF9E9EF++++8+3+3><CFGCF,@DF,,:,CBD=CF7>++,@F,,@>*,6F>*7**12,<D,2BFC*=*C;,FGF,8<CE89?CG*241*8*3*?ECC*//**:CG5<EC551;C*:77/**1A:<<+2**0:C**:41)95)9377)9CCDDD@B9=FC=*****.9*1@F67)1,9).(7/==?A(.).)(
@M04650:207:000000000-C238N:1:1101:15905:9960 1:N:0:19
ACTCCTACGGGAGGCAGCAGTGGGGAATATTGCACAATGGGGGAAACCCTGATGCAGCAACGCCGCGTGAGTGATGAAGGTTTTCGGATCGTAAAGCTCTGTCTTTGGGGAAGATAATGACGGTACCCAAGGAGGAAGCCACGGCTAACTACGTGCCAGCAGCCGCGGTAATACGTAGGTGGCGAGCGTTATCCGGATTTACTGGGCGTAAAGGGAGCGTAGGCGGATGATTAAGTGGGATGTGAAATACCCGGGCTCAACTTGGGTGCTGCATTCCAAACTGGTTATCTAG
+
GGGGGGGGGGGGGGGGGGGGGGGGGGGGGGGGGGGGGGGGGGGGGGGGGGGGGGGGGGGGGGGGGGGGGGGGGGGGGGGGGGGGGGGGGGGGGGGGGGGGGGGFGGGGGGGGGGGGGGGGGGGGFGGGGGGGGGGGGGGGGGGGGGGGGGGGGGGGGGGGGGGGGGGGGGGGGGGFGGGGGGGGGGGGGGGFGGGGGGEFGGFGGGGGGGGFGGGGGGGGE98CGEGGGGDFFGGGFGFCFGFFGGFG=:DGGGGFFFF?FFGGFGDFEFFFFFFFFFGFF7FFBFFAA4@>
@M04650:207:000000000-C238N:1:1101:17975:9968 1:N:0:19
ACTCCTACGGGAGGCAGCAGTGGGGAATATTGCACAATGGGGGAAACCCTGATGCAGCAACGCCGCGTGAGTGATGAAGGTTTTCGGATCGTAAAGCTCTGTCTTTGGGGAAGATAATGACGGTACCCAAGGAGGAAGCCACGGCTAACTACGTGCCAGCAGCCGCGGTAATACGTAGGTGGCAAGCGTTGTCCGGATTTATTGGGCGTAAAGCGAGCGCAGGCGGTTTCTTAAGTCTGATGTGAAAGCCCCCGGCTCAACCGGGGAGGGTCATTGGAAACTGGGAGACTTG
+
GGGGGGGGGGGGGGGGGGGGGGGGGGGGGGGGGGGGGGGGGGGGGGGGGGGGGGGGGGGGGGGGGGGGGFGGGGGGGGGGGGGGGGGGGGGGGGGGGGGGGGGGGGGGGGGGGGGGGGGGGGGGGGGGGGGGGGGGGGGGGGGGGGGGGGGGGGGGGGGGGGGGGGGGGGGGGGGGGGGGGGGGGGGGCEGGGGGGG>EGGGGGGGGGGGGGGGGGGGGGGGGDGGGGGGGGFGGGGGFF4FFFGGGG@GGGGGGFEFFFGFGGFGGFFF>FFFF?:<CFFFGFFF@0<FF7
@M04650:207:000000000-C238N:1:1101:24006:10010 1:N:0:19
ACTCCTACGGGAGGCAGCAGTGGGGAATATTGCACAATGGGGGAAACCCTGATGCAGCAACGCCGCGTGAGTGATGAAGGTTTTCGGATCGTAAAGCTCTGTCTTTGGGGAAGATAATGACGGTACCCAAGGAGGAAGCCACGGCTAACTACGTGCCAGCAGCCGCGGTAATACGTAGGTGGCGAGCGTTATCCGGATTTACTGGGCGTAAAGGGAGCGTAGGCGGATGATTAAGTGGGATGTGAAATACCCGGGCTCAACTTGGGTGCTGCATTCCAAACTGGTGATCTAG
+
GGGGGGGGGGGGGGGGGGGGGGGGGGGGGGGGGGGGGGGGGGGGGGGGGGGGGGGGGGGGGGGGGGGGGGGGGGGGGGGGGGGGGGGGGGGGGGGGGGGGGGGGGGGGGGGGGGGGGGGGGDGGGGGGGGGGGGGGGGGGGFCGGGGGGGGGGF<EGGGGGGGGGGGGGG>FGGGGGGGGGFGGGEGGGGGGGGGEBEGGGGGGGGGGGGGGFGEGGGGGEDCGGD*:ECFGFGGGGFFGFGFFGG72=:FCGGGFF>@FGFGFFGGFFFFFFFFFABG4;):FF)/)67=4
@M04650:207:000000000-C238N:1:1101:5999:10039 1:N:0:19
ACTCCTACGGGAGGCAGCAGTGGGGAATATTGCACAATGGGCGCAAGCCTGATGCAGCCATGCCGCGTGTATGAAGAAGGCCTTAGGGTTGTAAAGTACTTTCAGCGGGGAGGAAGGTGATAAGGTTAATACCCTTGTCAATTGACGTTACCCGCAGAAGAAGCACCGGCTAACTCCGTGCCAGCAGCCGCGGTAATACGGAGGGTGCAAGCGTTAATCGGAATTACTGGGCGTAAAGCGCACGCAGGCGGTCAATTAAGTCAGATGTGAAAGCCCCGAGCTTAACTTGGGAAT
+
GGGGGGGGGGGGGGGGGGGGGGGGGGGGGGGGGGGGGGGGGGGGGGGGGGGGGGGGGGGGGGGGGGGGGGGGGGGGGGGGGGGGGGGGGGGGGGGGGGGGGGGGGGGGGGGGGGGFEFGGGCEFGDFGGFGGFGGGGGDFGGGGDEGFGGGGGGGGGGGGGGGGCFFGGGGEGGGGGGGGGGGGGGGGGGGGGGGGGGFGGGGGGGGGGGG*;CCGGGGGGGEFDFGGGGFCE*>EFGFGBGEF757D)CGDDGG??4@FEFGGFGGAFFF4@F>><;5@EFD@FFB<26><?0
@M04650:207:000000000-C238N:1:1101:19568:10049 1:N:0:19
ACTCCTACGGGAGGCAGCAGTGGGGAATATTGCACAATGGGCGCAAGCCTGATGCAGCCATGCCGCGTGTATGAAGAAGGCCTTCGGGTTGTAAAGTACTTTCAGCGGGGAGGAAGGTGTTGTGGTTAATAACCGCAGCAATTGACGTTACCCGCAGAAGAAGCACCGGCTAACTCCGTGCCAGCAGCCGCGGTAATACGTAGGGTGCGAGCGTTGTCCGGAATTACTGGGCGTAAAGAGCTCGTAGGCGGTTTGTCGCGTCGTCTGTGAAATCCCTCAGCTTAACTGGGGGCG
+
GGGGGGGGGGGGGGGGGGGGGGGGGGGGGGGGGGGGGGGGGGGGGGGGGGGGGGGGGGGGGGGGGGGGGGGGGGGGGGGGGGFGGGGGGGGGGGGGGGGGGGGGGGGGGGGGGGGGGGGGGGGGGGGGGGGGGGGGGGGGGGGGGGGGGGGGGGGGGGGGGGGGGGGGGGGGGGGGGGGGGGGGGGGGGGGGGGGGGGGGGGGEGGGGGGGGGGGGGGGGGGGGGGGGGGGGFGGGGGFGFGFFGGGD@GDC7DCFFFFFG>DDFGGBBFFFFFF:41C?FDGFF==4>FD996
@M04650:207:000000000-C238N:1:1101:15529:10104 1:N:0:19
ACTCCTACGGGAGGCAGCAGTAGGGAATCTTCGGCAATGGACGAAAGTCTGACCGAGCAACGCCGCGTGAGTGAAGAAGGTTTTCGGATCGTAAAACTCTGTTGTTAGAGAAGAACAAGGACGTTAGTAACTGAACGTCCCCTGACGGTATCTAACCAGAAAGCCACGGCTAACTACGTGCCAGCAGCCGCGGTAATACGTAGGTGGCAAGCGTTGTCCGGATTTATTGGGCGTAAAGCGAGCGCAGGCGGTTTCTTAAGTCTGATGTGAAAGCCCCCGGCTCAACCGGGGAGG
+
GGGGGGGGGGGGGGGGGGGGGGGGGGGGGGGGGGGGGGGGGGGGGGGGGGGGGGGGGGGGGGGGGGGFGGGGGGGGGGGGGGGGGGGGGGGGGGGGGGGGGGGGGGGGGGGGGGGGGGGGGGGGGGGGGGGGGGGGGGGFGGGGGGGGGGGGGGGGGGGGGGGGGGGGGGGGGGGGGGGGGGGGGGGGGGGGGGGGGGGGGGCEGGGGGGGGGGGGEGDGGGECGGGGGGGGBECEGGFGFGFFGDGGDGGDGDGFFFFFGFGG?CG>FFFFFFFF?>DEF>GFFFFFFEE>BF
@M04650:207:000000000-C238N:1:1101:10552:10113 1:N:0:19
ACTCCTACGGGAGGCAGCAGTGGGGAATATTGCACAATGGGGGAAACCCTGATGCAGCAACGCCGCGTGAGTGATGAAGGTTTTCGGATCGTAAAGCTCTGTCTTCAGGGACGATAATGACGGTACCTGAGGAGGAAGCCACGGCTAACTACGTGCCAGCAGCCGCGGTAATACGTAGGTGGCGAGCGTTGTCCGGATTTACTGGGCGTAAAGGGAGCGTAGGCGGATTTTTAAGTGGGATGTGAAATACTCAGGCGCAACCTGGGGGCTGCATTCCAAACTGGAAGTCGAG
+
GGGGGGGGGGGGGGGGGGGGGGGGGGGGGGGGGGGGGGGGGGGGGGGGGGGGGGGGGGGGGGGGGGGGGGGFGGFGGGGGFFGGGGGGGGGGGGGGGGGGGGGGGGGFGGGGGGEGGGGGGGGGGGGGGGGGGGGGGGGCFGGGGGGGGGGGGGGGGGGGGGGGGGGGGGCGGGGGGGGCFGGGGGGG@CCGCGGGGEGDGCCCFF5CCEGCCFGGGGG);DG+:CC5:79CFCGGGFF>@G:F>7DC@CC7>FGF)<>:>@*>FGGF:>D>?*=FB4C?>A:?4::))).-
@M04650:207:000000000-C238N:1:1101:26849:10139 1:N:0:19
ACTCCTACGGGAGGCAGCAGTGGGGAATATTGCACAATGGGCGCAAGCCTGATGCAGCCATGCCGCGTGTATGAAGAAGGCCTTAGGGTTGTAAAGTACTTTCAGCGGGGAGGAAGGTGATAAGGTTAATACCCTTATCAATTGACGTTACCCGCAGAAGAAGCACCGGCTAACTCCGTGCCAGCAGCCGCGGTAATACGGAGGGTGCAAGCGTTAATCGGAATTACTGGGCGTAAAGCGCACGCAGGCGGTCAATTAAGTCAGATGTGAAAGCCCCGAGCTTAACTTGGGAAT
+
GGGGGGGGGGGGGGGGGGGGGGGGGFEGGGGGGGGGGGGGGGGGGGGGGGGGGGGGGGGGGGGFGGGGGGGGGGGGGGGGGGGGGGGGGGGGGGGGGGGGGGGGGGGGGGDFGGGGGGGGGFGGGGGGGGGGGGGGGGGGGGGGGGGGGGGGGGGEGGGGGGGGGGGGGGGGGGGFGEGGGGGGFGGGGGGGGGGGGGGGGGGGGGGGGGGGGGGGGGGGCC8FGFGGGGGFBGDEGGFGFGDEGGGGDDDGGGGFFFFFGFGGFFGFFFF?F@>F?;75:>CFFFFDA?>:42
@M04650:207:000000000-C238N:1:1101:9922:10157 1:N:0:19
ACTCCTACGGGAGGCAGCAGTGGGGAATATTGCACAATGGGCGCAAGCCTGATGCAGCCATGCCGCGTGTATGAAGAAGGCCTTAGGGTTGTAAAGTACTTTCAGCGGGGAGGAAGGTGATAAGGTTAATACCCTTGTCAATTGACGTTACCCGCAGAAGAAGCACCGGCTAACTCCGTGCCAGCAGCCGCGGTAATACGGAGGGTGCAAGCGTTAATCGGAATTACTGGGCGTAAAGCGCACGCAGGCGGTCAATTAAGTCAGATGTGAAAGCCCCGACCTTAACTTGGGAAT
+
GGGGGGGGGGGGDGGDGGGGGGGGGGGGGGGGGGGGGGGFGGGGGGGGGGGGGGGGGGGGFGGGGGGEGFDFGGFEFFGGGFGGFGGGGGGGGGGGEEGGFGGGGCEFDEGCFDDFGFFGG9FGE?F9=DFGFFFGGFFFGF,EFGGFFG+<FGG:@*@FGGGGGGGGGGGGFC9FFC<BE@FCFGGGGEC7EE*;9<B>EGD8EGCEC7<=?G8=FGCC5D8*8<9<+9*:@C<EFGFGDDBE7DG)07<9DD*9==4@FBFG?>F<BFFFFF:8:>D)),:@FFF<A:)184
@M04650:207:000000000-C238N:1:1101:24788:10179 1:N:0:19
ACTCCTACGGGAGGCAGCAGTGGGGAATATTGCACAATGGGCGCAAGCCTGATGCAGCCATGTCGCGTGTATGAAGAAGGCCTTCGGGTTGTAAAGTACTTTCAGCGGGGAGGAAGGCGATAAGGTTAATAACCTTGTCGATTGACGTTACCCGCAGAAGAAGCACCGGCTAACTCCGTGCCAGCAGCCGCGGTAATACGGAGGGTGCAAGCGTTAATCGGAATTACTGGGCGTAAAGCGCACGCAGGCGGTCTGTCAAGTCGGATGTGAAATCCCCGGGCTCAACCTGGGAAC
+
GGGGGGGGGGGGGGGGGGGGGGGGGGGGGGGGGGGGGGGGGGGGGGGGGGGGGGGGGGGGGGGGGGGGGGGGGGGGGGGGGGGGGGGGGGGGGGGGGGGGGGGGGGGGGGGGGGGGGGGGGGGGGFGGGGGGGGGGGGGGGGGGGGGGFFGGGCCGGGGGGGGGGGFGGGGGGGGGGGGGGGGGCFGGEGDEGEGGGGGGGGGGGGGGGGGGGG>GGGGGEGGGGGFGGGGGECDGFGFGEGEEGGGGFDGDGGGFFFFFGFGGFCDF=7@FFFFFFBGFF>FF@FFFFF>?>8
@M04650:207:000000000-C238N:1:1101:25821:10206 1:N:0:19
ACTCCTACGGGAGGCAGCAGTGGGGAATATTGCACAATGGGCGCAAGCCTGATGCAGCCATGCCGCGTGTATGAAGAAGGCCTTAGGGTTGTAAAGTACTTTCAGCGGGGAGGAAGGTGATAAGGTTAATACCCTTGTCAATTGACGTTACCCGCAGAAGAAGCACCGGCTAACTCCGTGCCAGCAGCCGCGGTAATACGGAGGGTGCAAGCGTTAATCGGAATTACTGGGCGTAAAGCGCACGCAGGCGGTCTGTCAAGTCGGATGTGAAATCCCCGGGCTCAACCTGGGAAC
+
GGGGGGGGGGGGFGGGGGGGGFFGGGGGGGGGGGGGGGGFGGGGGGEGGGGGGGGGGGDGFGGGGGGGGGGGCFGGGGGGGGGGGFGGGFGGGFGG<FGGGGGGG9FFGG:CFGGFDDAFGGGC?DA<FFGG8DFGGGDDFGFFFC@FGGGGGDEGG7CGFGGGGGGGG@GGGGGGGGGGGGGGGDFGFDG>CGGGGGGFGGGGGGGGGGFFEGG?=:>FGGCGGGGGFGGGDGDG<>*CBCDDDGD35>59CCGFFFFFFFGGDGC(8=F64@?FFF)7B69==?40245384
@M04650:207:000000000-C238N:1:1101:5155:10209 1:N:0:19
ACTCCTACGGGAGGCAGCAGTGGGGAATATTGCACAATGGGCGCAAGCCTGATGCAGCCATGCCGCGTGTATGAAGAAGGCCTTCGGGTTGTAAAGTACTTTCAGCGGGGAGGAAGGTGTTGTGGTTAATAACCGCAGCAATTGACGTTACCCGCAGAAGAAGCACCGGCTAACTCCGTGCCAGCAGCCGCGGGAATACGGAGGGTGCAAGCGTTAATCGGAATTACTGGGCGTATAGCGCACGCAGGCGGTCTGTCAAGTCGGATGTGAAATCACCGGGCTCAACCTGGGAAC
+
?FFGDCFFGGGGGGGGGDGG<FFGGFCEFFGGGGGG8C@<F6FFFC:DFCFGGGGFFFEF9FFAFGGGG?CE9EEF9EEFF?8EFGGGFGGCEFGGGFGG9<<EFFGGGGFE@CFG7BD,CDDFF<CDFFFDGF+:F@EA,@FGA9<>7:<3@F>:>C:DE:::DFFFGE@EGFGG8CCFEGG+=@89B5CEG*:**<<FE58EGCE*<C:5EC*;C7CGGDC5??:F+*;E;29*2:*75C@D)9C3>DGDGCGFF*9=E473893:*7@F=@4?7-15>9F@*7:47FFFB0
@M04650:207:000000000-C238N:1:1101:11558:10212 1:N:0:19
ACTCCTACGGGAGGCAGCAGTAGGGAATCTTCGGCAATGGACGAAAGTCTGACCGAGCAACGCCGCGTGAGTGAAGAAGGTTTTCGGATCGTAAAACTCTGTTGTTAGAGAAGAACAAGGACGTTAGTAACTGAACGTCCCCTGACGGTATCTAACCAGAAAGCCACGGCTAACTACGTGCCAGCAGCCGCGGTAATACGTAGGTGGCAAGCGTTGTCCGGATTTATTGGGCGTAAAGCGAGCGCAGGCGGTTTCTTAAGTCTGATGTGAAAGCCCCCGGCTCAACCGGGGAGG
+
GGGGGGGGGGGGGGGGGGGGGGGGGGGGGGGGGGGGGGGGGGGGGGGGGGGGGGGGGGGGGGGGGGGGGGGGGGGGGGGGGGGGGGGGGGGGGGGGGGGGGGGGGGGGGGGGGGGGGGDFGFEGGFGGGGGGGGGGGGGGGGGGGGGGF7FGGCGGGGDGGGGGGFGGGGGGGGGGGGGEGGGGFGGGGGGGGGGDGCCGCFGEFGGGGGCCE5CCEGGGGDC:<:FFCGDC3=CCFGFG3D3BG3CDBDDG39DFF4F4A=:C9CG9=FFFFFFFFFG3;;<FF?FB>BD>>B
@M04650:207:000000000-C238N:1:1101:17086:10261 1:N:0:19
ACTCCTACGGGAGGCAGCAGTAGGGAATCTTCGGCAATGGACGAAAGTCTGACCGAGCAACGCCGCGTGAGTGAAGAAGGTTTTCGGATCGTAAAACTCTGTTGTTAGAGAAGAACAAGGACGTTAGTAACTGAACGTCCCCTGACGGTATCTAACCAGAAAGCCACGGCTAACTACGTGCCAGCAGCCGCGGTAATACGTAGGTGGCAAGCGTTGTCCGGATTTATTGGGCGTAAAGCGAGCGCAGGCGGTTTCTTAAGTCTGATGTGAAAGCCCCCGGCTCAACCGGGGAGG
+
GGGGGGGGGGGGGGGGGGGGGGGGGDFGGGGGGGGGGGGGGGGGGGGGGGGGGGGGGGGGGGGGGGGFGGGGGGGGGGGGGGGGGGGGGGGGGGGGGGGGGGGGFGGGGGGGGGGGGGGGGGGFFGGGGGGGGGGGGGGEGGGGGGGGGGGGGGGGGGGGGGGGCGGGGGGGGGFGGGGGGGGGGGGGGGGGGGGCFGGGFGGCBFFGGFGCE5CGEGGGEG87C?FFGGFGFEGGFCFGFGFFDGGGFGGGGGFFFF?*0*:CFGGAFFFFFFFF?>DFFFG464@96DE09B
@M04650:207:000000000-C238N:1:1101:22775:10303 1:N:0:19
ACTCCTACGGGAGGCAGCAGTGGGGAATATTGCACAATGGGGGAAACCCTGATGCAGCAACGCCGCGTGAGTGATGAAGGTTTTCGGATCGTAAAGCTCTGTCTTCAGGGACGATAATGACGGTACCTGAGGAGGAAGCCACGGCTAACTACGTGCCAGCAGCCGCGGTAATACGTAGGTGGCGAGCGTTGTCCGGATTTACTGGGCGTAAAGGGAGCGTAGGCGGATTTTTAAGTGGGATGTGAAATACTCAGGCTCAACCTGGGGGCTGCATTCCAAACTGGAAGTCTAG
+
GGGGGGGGGGGGGGGGGGGGGGGGGGGGGGGGGGGGGGGGGGGGGGGGGGGGGGGGGGGGGGGGGGGGGGGGGGGGGGGGGGGGGGGGGGGGGGGGGGGGGGGGGGGGGGGGGGGGGGGGGGGGGGGGGGGGGGGGGGGGGGGGGGGGGGGGGGGGGGGGGGGGGGGGFGGGGGGGGGGGGGGGDGGGEGGGGGGGGGGGGGFFGGGGGGGGGGE=CGGCCDGCGGCC=CCC>FGGGFFFFGFFDCGGFGFGGGGF>F??C59F>CGFBEFBFF4BABGFFFGFFFF)6764
@M04650:207:000000000-C238N:1:1101:9101:10358 1:N:0:19
ACTCCTACGGGAGGCAGCAGTAGGGAATCTTCGGCAATGGACGAAAGTCTGACCGAGCAACGCCGCGTGAGTGAAGAAGGTTTTCGGATCGTAAAACTCTGTTGTTAGAGAAGAACAAGGACGTTAGTAACTGAACGTCCCCTGACGGTATCTAACCAGAAAGCCACGGCTAACTACGTGCCAGCAGCCGCGGTAATACGTAGGTGGCAAGCGTTATCCGGAATTATTGGGCGTAAAGCGCGCGTAGGCGGCAAGATTAGTCTGATGTGAAAGCCCTCGGCTCAACCGAGGA
+
GGGGGGGGGGGGGGGGGGGGGGGGGFGGGGGGGGGGGGGGGGGGGGGGGGGGGGGGGGGGGGGGGGGGGGGGFGFFGGFGFGGGGGGGGGGGGGGGGGGGGGGGGGGGGGGGGGGGGGGGGGGFFGGFGGGFFGGGGGGGGFGGGGGGGGGFGGGGGGDFGGGGCFFFGGGGGCFGGGGGGGGGGFGGGGGGEGGEFGGGB9FEGGGGFFGGGEEGGGFGDDE58EFG9CGFB:DECGFG>5@3DGCG*9DGGGGF@4BF?FFG?F*-*60*97>)(43>>:DFFF43(7)2
@M04650:207:000000000-C238N:1:1101:9616:10366 1:N:0:19
ACTCCTACGGGAGGCAGCAGTGGGGAATATTGCACAATGGGCGCAAGCCTGATGCAGCCATGCCGCGTGTATGAAGAAGGCCTTCGGGTTGTAAAGTACTTTCAGCGGGGAGGAAGGTGTTGTGGTTAATAACCGCAGCAATTGACGTTACCCGCAGAAGAAGCACCGGCTAACTCCGTGCCAGCAGCCGCGGTAATACGGAGGGTGCAAGCGTTAATCGGAATTACTGGGCGTAAAGCGCACGCAGGCGGTCTGTCAAGTCGGATGTGAAATCCCCGGGCTCAACCTGGGAAC
+
GGGGGGGGGGGGGGGGGGGGGGGGGGGGGGGGGGGGGGGGGGGGGGGGGGGGGGGGGGGGGGGGGGGFGEGGGGGGGGGGGGGGGGGGGEGGGGGGGGGGFGGGGFGGGGCFGGFFGGGGDFGGGGFGGGGGGGGGGGGGGFDFGFGGGGGGGGDGGGGGGGFGGFGGGGGGGGGGGGGGGGGGGGGGGEGDGEGGGG7AEGGGGGGGGGG5EGDDEGFGEGGGGGGG?FGGEGGGGGFGED>7<<DDFGDDD*CFFFFFGFDGF<C:*6BF?*?6?BGD56CF4FF:?F@F?2
@M04650:207:000000000-C238N:1:1101:26739:10373 1:N:0:19
ACTCCTACGGGAGGCAGCAGTGGGGAATATTGCACAATGGGGGAAACCCTGATGCAGCAACGCCGCGTGAGTGATGAAGGTTTTCGGATCGTAAAGCTCTGTCTTTGGGGAAGATAATGACGGTACCCAAGGAGGAAGCCACGGCTAACTACGTGCCAGCAGCCGCGGTAATACGTAGGTGGCGAGCGTTATCCGGATTTACTGGGCGTAAAGGGAGCGTAGGCGGATGATTAAGTGGGATGTGAAATACCCGGGCTCAACTTGGGTGCTGCATTCCAAACTGGTTATCTAG
+
GGGGGGGGGGGGGGGGGGGGGGGGGGGGGGGGGGGGGGGGGGGGGGGGGGGGGGGGGGGGGGGGGGGGGGGGGGGGGGGGGGGGGGGGGGGGGGGGGFFGGGGGGGGGGGGGGGGGGGGGGGGGGGGGGGGGGGGGGGGGGGGGGGGGGGGGGGGGGGGGGFFFGGGGGGGGGGGGGGGGGGGGGGGGGGGGGGGGEEGGGGGGGGGGGGGGGGGGGGGGDGGGGGEGGGGGFFGGGGFGFGFFGGGF?>FFGGGFFFF@CFGD7FDFFFFFFBFFDFGFFBGFFFFFFFFA
@M04650:207:000000000-C238N:1:1101:8580:10378 1:N:0:19
ACTCCTACGGGAGGCAGCAGTGGGGAATATTGCACAATGGGCGCAAGCCTGATGCAGCGACGCCGCGTGGGGGATGAAGGCCTTCGGGTTGTAAACTCCTTTCGCTATCGACGAAGCCACTTTGTGGTGACGGTAGGTAGATAAGAAGCACCGGCTAACTACGTGCCAGCAGCCGCGGTAATACGTAGGGTGCGAGCGTTGTCCGGATTTACTGGGCGTAAAGGGAGCGTAGGCGGAGGATTAAGTGGGATGTGAAATACCCGGGCTCAACTTGGGTGCTGCATTCCAACCTGG
+
GGGGGGGGGGGGGGGEGGGGGGGGGGGGGGGGGGGGGFGGGGGGGDGGGGGGGGGGGGGGDGGGGGGGGG7FGGGGGGGGGGGGGGGGGGGGGFGGGFGGGGGFGEEGGGGGGGGGGGGFGGFCFCGGGGGGGGGGGGFGGGFFFFEGGGGGGGGDFGGGEFGFDGGFGFF>EFGGCEGGGGGGGCFC7EEGEGGD5?CGGGGGGD;EGGGGGGD=*)9C29<C*>*:5CEC3?CDG)85?C?7:CFF>*9CG7:=/79F6?DCDGD3?FFFF4@5?194*)*1@FF9-)78(3
@M04650:207:000000000-C238N:1:1101:22427:10380 1:N:0:19
ACTCCTACGGGAGGCAGCAGTGGGGAATATTGCACAATGGGCGCAAGCCTGATGCAGCCATGCCGCGTGTATGAAGAAGGCCTTAGGGTTGTAAAGTACTTTCAGCGGGGAGGAAGGTGATAAGGTTAATACCCTTGTCAATTGACGTTACCCGCAGAAGAAGCACCGGCTAACTCCGTGCCAGCAGCCGCGGTAATACGGAGGGTGCAAGCGTTAATCGGAATTACTGGGCGTAAAGCGCACGCAGGCGGTCAATTAAGTCAGATGTGAAAGCCCCGAGCTTAACTTGGGAAC
+
GGGGGGGGGGGGGGGGGGGGGGGGGGGGGGGGGGGGGGGGGGGGGGGGGGGGGGGGGGGGGGGGGGGGGGGGGGGGGGGGGGGGGGGGGGGGGGGGGGGGGGGGGGGGGGGGGGGGGGGGGGGGGGGGGGGGGGGGFGGGGGGGGGGGGGGGGGGGGGGGGGGGGGEEGGGGGGGGGGGGGGGGGGGGGGGGGGGGCCGGGGGGGGGGGGGGGGEGGGGGGGGFGGGGGGFGBECEFFFGFGFFGGGGFGCDGCC?FFFFGFGGFGGFFFFFFFFFFF:DDF6@BFFAFFFFB4
@M04650:207:000000000-C238N:1:1101:21529:10397 1:N:0:19
ACTCCTACGGGAGGCAGCAGTAGGGAATCTTCGGCAATGGACGAAAGTCTGACCGAGCAACGCCGCGTGAGTGAAGAAGGTTTTCGGATCGTAAAACTCTGTTGTTAGAGAAGAACAAGGACGTTAGTAACTGAACGTCCCCTGACGGTATCTAACCAGAAAGCCACGGCTAACTACGTGCCAGCAGCCGCGGTAATACGTAGGTGGCAAGCGTTGTCCGGATTTATTGGGCGTAAAGCGAGCGCAGGCGGTTTCTTAAGTCTGATGTGAAAGCCCCCGGCTCAACCGGGGAGG
+
GGGGGGGGGGGGGGGGGGGGGGGGGGGGGGGGGGGGGGGGGGGGGGGGGGGGGGGGGGGFGGGGGGGGGGGGGGGGGGGGGGGGGGGGGGGGGGGGGGGGGGGGGGGGGGGGGGGGGGGGGGGGGGGGGGGGGGGGGGGGGGGGGGGGGGGGGGGGGGGGGGGGGGGGGGGGGGGGGGGGGGFGGGGGGGEEGGGGGGGGGGGGGGGGGGGGGGGGGGGDGDCEFFFGEFFGFGGDFGFDFGB@DGGGFGGGCGCFFFFFFFGG?>*-8=FFFFFFBFGBEBGFFFF965<13>
@M04650:207:000000000-C238N:1:1101:3195:10400 1:N:0:19
ACTCCTACGGGAGGCAGCAGTGGGGAATATTGCACAATGGGCGCAAGCCTGATGCAGCCATGCCGCGTGTATGAAGAAGGCCTTCGGGTTGTAAAGTACTTTCAGCGGGGAGGAAGGTGTTGTGGTTAATAACCGCAGCAATTGACGTTACCCGCAGAAGAAGCACCGGCTAACTACGTGCCAGCAGCCGCGGTAATACGGAGGGTGCAAGCGTTAATCGGAATTACTGGGCGTAAAGCGCACGCAGGCGGTATGTCAAGTCAGATGTGAAATCCACGGGCGTAACCTGGGAAC
+
GGCGGGGGGFG-@CEBCFFFFGFGGGE8FFCD9FEFGFGGF,@@FFC6CFGFGFCFE,CC@FC,@@FCCGFFGGGGGFGG8EC,CF@:F@CFF?EFC9@EEA9EF9+>CFEGGD>@CGGGGFGGGGGGDAEFG<FFGGGGG<9FF,CFCF>ECFEEGGGGGGGCFCE<FEGGGGC,>CFFEGFGFFGF*BEEE8CE99FF5/:8:CECCCFFGEEECF73;7*:CFG7?FCC>7CC<F?93CB@)CGDDD3))19=4BB=9=CFBCG<4@FFFF)*52C>>(1<))9),.53:(
@M04650:207:000000000-C238N:1:1101:22702:10413 1:N:0:19
ACTCCTACGGGAGGCAGCAGTGGGGAATATTGCACAATGGGGGAAACCCTGATGCAGCAACGCCGCGTGAGTGATGAAGGTTTTCGGATCGTAAAGCTCTGTCTTTGGGGAAGATAATGACGGTACCCAAGGAGGAAGCCACGGCTAACTACGTGCCAGCAGCCGCGGTAATACGTAGGTGGCGAGCGTTATCCGGATTTACTGGGCGTAAAGGGAGCGTAGGCGGATGATTAAGTGGGATGTGAAATACCCGGGCTCAACTTGGGTGCTGCATTCCAAACTGGTTATCTAG
+
GFGGGGGGGGGGGGCFGGGGGGGGGGGGGGGGGGGGGGGGGGGGGGGGGGGGGGGGGGGGGGGGGGGGGGGGGGDGGGGGGGGGGGGGGGGGGGGGGGGGGGGGGGGGGGGGGGGGGGGGGGGGGEGGG<DFGGGGGGGGGGGGGGGGGGGGGGGGGFGGGGGGGGGGGGGGGGGGGGGGGGGEEGGGGGGGGGGGCEDFFCFGGFFGCGGGGGGGGCC7CCGFGGGGGGCFFGGGGGFDFGFFGGGGFCGGGGGEE>F?6?DGF4/4@F4=FFFF<<795>G@=FF<4*96
@M04650:207:000000000-C238N:1:1101:25323:10438 1:N:0:19
ACTCCTACGGGAGGCAGCAGTGGGGAATATTGCACAATGGGCGCAAGCCTGATGCAGCCATGCCGCGTGTATGAAGAAGGCCTTAGGGTTGTAAAGTACTTTCAGCGGGGAGGAAGGTGATAAGGTTAATACCCTTGTCAATTGACGTTACCCGCAGAAGAAGCACCGGCTAACTCCGTGCCAGCAGCCGCGGTAATACGGAGGGTGCAAGCGTTAATCGGAATTACTGGGCGTAAAGCGCACGCAGGCGGTCTGTCAAGTCGGATGTGAAATCCCCGGGCTCAACCTGGGAAC
+
GGGGGGGGGGGGGGGGGGFFGGGGGGDGGGGGGGGGGGFGGGGGGGGGGGGGGGGGGGGGGGGGGGGFGGGGGGGGGGGGGGFGGGGGGGGGGGGGGGGGGGGGGGGGGGEGGGGGGGGGGGGGGGGGGGGGGGGGGGGGGGGGGGGGGGGGGGGGGGGGGGGGGGGGGGGGGGGGGGGGGGFGGGGFGGGGGGGGGGGGDCGGGCGEGFFGGGGEFGFG=DGGGGGGGGGGFGGG3CFGFDEFD)9CDDGGGGGFFFFFGFCD55D?B=BFBFFF:6DBD>GF4FFF0FF<7:
@M04650:207:000000000-C238N:1:1101:16615:10449 1:N:0:19
ACTCCTACGGGAGGCAGCAGTGGGGAATATTGCACAATGGGCGCAAGCCTGATGCAGCCATGCCGCGTGTATGAAGAAGGCCTTCGGGTTGTAAAGTACTTTCAGCGGGGAGGAAGGTGTTGTGGTTAATAACCGCAGCAATTGACGTTACCCGCAGAAGAAGCACCGGCTAACTCCGTGCCAGCAGCCGCGGTAATACGGAGGGTGCAAGCGTTAATCGGAATTACTGGGCGTAAAGCGCACGCAGGCGGTCTGTCAAGTCGGATGTGAAATCCCCGGGCTCAACCTGGGAAC
+
GGGGGGGGGGGGGGGGGGGGGGGGGGGGGGGFGGGGGGGGGGGGGGGGGGGGGGGGGGGGGGGGGGGGGGGGGGG9FFGGGGGGGGGGGGGGGGGGGGGGGGGGGGGGGGGGGGFGCGGGDADEDGGGGGGGGGGGGGGGGGGGFGG@FGGGFCC@GDGGGGGGGGGGGGGGGGGGGGGFGGGGCGGGFGGGEGGG?@+@EGGGEGGGCGGGGGGGE*7C?DEGGGCGGFGGFGGGGGFGFGEFGGGDEDCDDGG@FFF4:BGG)*/.09@FFFFF:(55>0D?FF>0:5@B?4
@M04650:207:000000000-C238N:1:1101:19160:10508 1:N:0:19
ACTCCTACGGGAGGCAGCAGTAGGGAATCTTCCGCAATGGACGAAAGTCTGACGGAGCAACGCCGCGTGTGTGATGAAGGATTTCGGTTCGTAAAGCACTGTTGTTAAGGAAGAACAGTAATAAGAGCCACTGCTTATTATGTGACGGTACTTAACCAGAAAGCCACGGCTAACTACGTGCCAGCAGCCGCGGTAATACGTAGGTGGCAAGCGTTATCCGGAATTATTGGGCGTAAAGCGCGCGTAGGCGGCAAGATTAGTCTGATGTGAAAGCCCTCGGCTCAACCGAGGA
+
GGGGGGGGGGGGGGGGGGGGGGGGGGGGGGGGGGGGGGGGGGGGGGGGGGGGGGGGGGGGGGGGGGGGGGGGGGGGGGGGGGGGGGGGGGGGGGGGGGGGFGGEGGGDCGGGGGGGGGGGGGGGGGGGGGGGGGGGGGGGGGGGGGDGGFGGGGGGGGGGGGGGGGGGGGGGGGGGGEGGGGGGGGGGGGGEGGDGGGGGGGGDGGGGGGGGGGGGGGGGGGGGG7CGGDGGFGGGGGFGF5@EC)>3@GGGCD<)=F=?CFGGFGGFF=FFFFFFF0/<BFDFFFF>>E3;
@M04650:207:000000000-C238N:1:1101:26778:10547 1:N:0:19
ACTCCTACGGGAGGCAGCAGTGGGGAATCTTGCACAATGGGCGGAAGCCTGATGCAGCGACGCCGCGTGGGGGATGACGGCCTTCGGGTTGTAAACTCCTTTCGCTAGGGAAGAAGCCATTTTGTGGTGACGGTACCTGGATAAGAAGCACCGGCTAACTACGTGCCAGCAGCCGCGGTAATACGTAGGGTGCAAGCGTTGTCCGGAATTACTGGGCGTAAAGAGCTCGTAGGTGGTTTGTCGCGTCGTCTGTGAAATCCCGAGGCTTAACTTCGGGCGTGCAGGCGATACGGG
+
FGGGGGGGGGGGGGGGGGGGFGGGGGEEFGGGGFFGFGGGGGFGDEGFGCGGGFGAFFGGGGDGGGGGGDGEGGGEFGGGGEGGFDFD=CEFGGGGGGFGGAAFCGD@DFGGGGGGGCF==BFFGFEG@CFGGGGGG?FCEFFCFFGG:CFFGGCCGGFGBGGGG*=FFCGBFGGD:CCCGGGGGGGGGGGGGGFFGEEC>CF7EEGDGGGGGGGF*95CEGFGGGGFGDECB+CF3CFGFC>>DD5D.7*9C7*=?@4?687<>>72FF4@96@@>FG5)43=FFFF>@DFBB
@M04650:207:000000000-C238N:1:1101:7475:10651 1:N:0:19
ACTCCTACGGGAGGCAGCAGTAGGGAATCTTCCGCAATGGGCGAAAGCCTGACGGAGCAACGCCGCGTGAGTGATGAAGGTCTTAGGATCGTAAAACTCTGTTGTTAGGGAAGAACAAATTTGTTAGTAACTGAACAAGTCTTGACGGTACCTAACCAGAAAGCCACGGCTAACTACGTGCCAGCAGCCGCGGTAATACGTAGGTGGCAAGCGTTATCCGGAAGTATTGGGCGTAAAGCGCGCGTAGGCGGTTTCTTAAGTCTGATGGGAAAGCCCACGGCTCAACCGTGGAGG
+
GGGGGGGGGGGGGGGGGGGGGGGGGGGGGGGGGGGGGGGGGGGGGGGGGFGGGGGGGGGGGGGGGGGGGDGFGGFGGGGGGGGGGGGGFGGFGGGGGGGGGGGG?FGEFGGFGGGGGGGGG9FFEFGGGGFGGGGGGFDFDFFGGGGGGGGGGGFCFFGGGGGFGGGGGGGGGGGGGGGGGGGGGGFGGEGGG>CEFFGGFGGGGGGGGGGGGA>ECCFCE::*<FFGGFGGEGDGGGFGEGEF7<37?DG7)*29@BFF?F7CF*C)7;6)))<3(-18B09*9FFB(7331:
@M04650:207:000000000-C238N:1:1101:8962:10665 1:N:0:19
ACCCCTACGGGAGGCAGCAGTGGGGAATATTGCACAATGGGCGCAAGCCTGATGCAGCCATGCCGCGTGTATGAAGAAGGCCTTAGGGTTGTAAAGTACTTTCAGCGGGGAGGAAGGTGATAAGGTTAATACCCTTGTCAATTGACGTTACCCGCAGAAGAAGCACCGGCTAACTCCGTGCCAGCAGCCGCGGTAATACGGAGGGTGCAAGCGGTAATCGGAATTACTGGGCGTAAAGCGCACGCAGGCGGTCAATTAAGTCAGATGTGAAAGCCCCGAGCTTAACTTGGGAAT
+
GGGGGGGGBFFGGGGGGGGGGGGGGGGGFGGGDGGGGGGGGGGGGGGGGGGGGGGGGGGGGGGGGGGGGGGGGGFGGGGGGGGGGGGGGGGGGGGGGGGGGGGGGFGCGGGGGGGGGGGGGGGGGGGGGGGFGGGFGGGGGGGGGGGGFGGGGGGGGGGGGGGGGGGGGGGCEGGGGGGGGGGGGGGGGGGEGG7EFFGGGEGGGGGGGGGGC*;CGGGGEDDGGGGGGGFFFGGGFGFGFGEEGCGD@GGCDGFFBBFFGFGC?>FAFFFFFFF)49DEF66?=FFFBFF:?:
@M04650:207:000000000-C238N:1:1101:9918:10669 1:N:0:19
ACTCCTACGGGAGGCAGCAGTAGGGAATCTTCCGCAATGGACGAAAGTCTGACGGAGCAACGCCGCGTGTGTGATGAAGGATTTCGGTTCGTAAAGCACTGTTGTTAAGGAAGAACAGTAATAAGAGTCACTGCTTATTATGTGACGGTACTTAACCAGAAAGCCACGGCTAACTACGTGCCAGCAGCCGCGGTAATACGTAGGTGGCAAGCGTTATCCGGAATTATTGGGCGTAAAGCGCGCGTAGGCGGCAAGATTAGTCTGATGTGAAAGCCCTCGGCTCAACCGAGGA
+
GGGGGGGGGGGGGGGGGGGGGGGGGGGGGGGGGGGGGGGGGGGGGGGGGGGGGGGGGGGGGGGGGGGGGGGGGGGGGGGGGGGGGGGGGGGGGGGGGGGGGGGGGGGGGGGGGGGGGGGGGGGGGGGGGGGGGGGGGGGGGGGGGGGGGGGGGGGGGGGGGGGGGGGGGGGGGGGGGGGGGGGGGGGGGGGCGGGGGGGGGGGGGGGGGGGGGEGEGGGGGGC5FGGGGFGGEEDGGGFGB75BDDGGFDGGGGGFFFFFGFDGFGGF=FFFFFFFFFGFD(>@FFF60BB;
@M04650:207:000000000-C238N:1:1101:12639:10706 1:N:0:19
ACTCCTACGGGAGGCAGCAGTAGGGAATCTTCCACAATGGACGGAAGTCTGATGGAGCAATGCCGCGTGAGTGAAGAAGGTTTTCGGATCGTAAAACTCTGTTGTGAGGGAAGAACAAGTATCGGAGTAACTGCCGGTACCTTGACGGTACCTCATTAGAAAGCCACGGCTAACTACGTGCCAGCAGCCGCGGTAATACGTAGGTGGCAAGCGTTGTCCGGAATTATTGGGCGTAAAGCGCGCGCAGGCGGCCTTTTAAGTCTGATGTGAAAGCCCACGGCTCAACCGTGGA
+
GGGGGGGGGGGGGGGGGGGGGGGGGGGGGGGGGGGGGGGGGGGGGGGGGGGGGGGGGGGGGGGGGGGGGGGGGGGGGGGGGGGGGGGGGGGGGGGGGGGGGGFGGGGGGGGGGGGGGGGGGFGGGGGGGGGGGGGGGGGGGGGGGGGGGGGGGGGGGGGGGGGGGGGGGGGGGGGGGGGGGGGGGGGGGGGGGGGGGGGGGGGGGGGGGGGGGEGEGFFDC3EGGGGGDCCGFGGGGGFGFGFFGCGGEGGGGGGF=F???8:C?CCA4@=@FFF@?FGFB17@F?FFF@)1
@M04650:207:000000000-C238N:1:1101:11772:10717 1:N:0:19
ACTCCTACGGGAGGCAGCAGTGGGGAATATTGCACAATGGGGGAAACCCTGATGCAGCAACGCCGCGTGAGTGATGAAGGTTTTCGGATCGTAAAGCCCTGTCTTTGGGGAAGATAATGACGGTACCCAAGGAGGAAGCCACGGCTAACTACGTGCCAGCAGCCGCGGTAATACGTAGGTGGCGAGCGTTATCCGGCTTTACTGGGCGTAAAGGGAGCGTAGGCGGAGTATTAAGTGGGATGTGAAATACCCGGGCTCAACGTGGGCGTTGCTTTCCAAACTGGTTACCTAG
+
GGGGDGEFEGGEGGGGGGGGFDFGGGEFGGGGGGGGGGGGGG7FEGCCCA,@FAE9@EFGFFGD+>F@CFGGEDG9FCF8FFGFFGGF@CCFGGF9,,+:4B?FG9BECCEFCG,<<5BEACGEF7?,A<A7=D:@<8FF=FEC++3><,7,:DDF@,3>:8D:CFECFCC@C;C>CGCFGCB87*1:EGEC9BEC*3=<:++<@C*1CCG=C+8/:CC95>EFGE*::4<98<7+205/)>?FFG7**296CDD)))990)99:C*-).0)*9/9).:*)5:)176)-9*)
@M04650:207:000000000-C238N:1:1101:21883:10744 1:N:0:19
ACTCCTACGGGAGGCAGCAGTAGGGAATCTTCGGCAATGGACGAAAGTCTGACCGAGCAACGCCGCGTGAGTGAAGAAGGTTTTCGGATCGTAAAACTCTGTTGTTAGAGAAGAACAAGGACGTTAGTAACTGAACGTCCCCTGACGGTATCTAACCAGAAAGCCACGGCTAACTACGTGCCAGCAGCCGCGGTAATACGTAGGTGGCAAGCGTTGTCCGGATTTATTGGGCGTAAAGCGAGCGCAGGCGGTTTCTTAAGTCTGATGTGAAAGCCCCCGGCTCAACCGGGGAGG
+
GGGGGGGGGGGGGGGGGGGGGGGGDGGGGGGGGGGGGGGGGGGGGGGGGGGGGGGGGGGGGGGGGGGGGGGGGGGGGGGGBGGGGGGGGGGCFGGGGGGGGGGG8FGGGGGGGGGGGGFGFGGGGGGGGGGGGGGGGGGEGGGGGGGGGGGGFFFGGGGGGGGGGGGGGGGGGFFGGGGGGGGGGF6FGGGGGGGGGGGGGGGGGGGGGGGGGGGGGGGG=>8CG7EFGGGGFGGGGGFGFDFFGDGGFGGG3DDF=?FFF4CFFG>AFF?*/<FFFBGFE;GFFFFFFFFF>>
@M04650:207:000000000-C238N:1:1101:25034:10767 1:N:0:19
ACTCCTACGGGAGGCAGCAGTGGGGAATATTGCACAATGGGCGCAAGCCTGATGCAGCCATGCCGCGTGTATGAAGAAGGCCTTCGGGTTGTAAAGTACTTTCAGCGGGGAGGAAGGTGATAAGGTTAATACCCTTATCAATTGACGTTACCCGCAGAAGAAGCACCGGCTAACTCCGTGCCAGCAGCCGCGGTAATACGGAGGGTGCAAGCGTTAATCGGAATTACTGGGCGTAAAGCGCACGCAGGCGGTCAATTAAGTCAGATGTGAAAGCCCCGAGCTTAACTTGGGAAT
+
GDFGGGGGGGGEGGGGGGGGGGGGGDEGFGGGGFGGGFFFGGGGGGCGGGGGGGGGGGGGFGGGGGGFGFGGFGGGGGGFGFGDFGGGFEFFFGGFGGGGGGGGFGGGGGGGGGGGGGFGGGFGF<BFGFGGGGC8F9FGGFE<FGGFFGEGFCFDGEGDGGF<CFFGEGGGGGGGGGFCEFFCCFGG78CGEGGGCGGGGCGE>EGDEFGGEE8==*:CCDEFC7FFFDFGB:D5FG?DBDDFGGGGFGGDGGC*869@<@FG=D:<FF4@FF4><>GE>B4/78=<69>02.
@M04650:207:000000000-C238N:1:1101:15703:10795 1:N:0:19
ACTCCTACGGGAGGCAGCAGTGGGGAATATTGCACAATGGGCGCAAGCCTGACGCAGCGACGCCGCGTGGGGGATGAAGGCCTTCGGGTTGTAAACTCCTTTCGCTATCGACGAAGCCTTCGGGTGACGGTAGGTAGATAAGAAGCACCGGCTAACTACGTGCCAGCAGCCGCGGTAATACGTAGGGTGCGAGCGTTGTCCGGAATTACTGGGCGTAAAGAGCTCGTAGGTGGTTTGTCGCGTCGTCTGTGAAATCCCGGGGCTTAACTTCGGGCGTGCAGGCGATACGGGCAT
+
GGGGGGGGGGGGGGGGGGGGGGGGGGGGGGGGGGGGGGGGGGGGGGGGGGGGGGGGGGGGGGGGGGGGGGGGGGGGGGGGGGGGGGGGGGGGGGGGGFGGGGGGGGGGGGGGGGGGGGFGGGGGGGGGGGGGGGEGGGGGGGGGGGGGGGGG>FGGGGGGGGGGGGGGGGGGGGGGGGGGGGEGGGGCGGEGGGGD8CEFGEGEGGGGGGGFFGGGGGGGCFGCGGCGF7+<>E*CGGFGFG>>D<F45CCDGGGFFFDEGFG35DCBF**7@@BFF9DFF(17>BFF?BFFF,
@M04650:207:000000000-C238N:1:1101:20268:10796 1:N:0:19
ACTCCTACGGGAGGCAGCAGTGGGGAATATTGCACAATGGGGGAAACCCTGATGCAGCAACGCCGCGTGAGTGATGAAGGTTTTCGGATCGTAAAGCTCTGTCTTCAGGGACGATAATGACGGTACCTGAGGAGGAAGCCACGGCTAACTACGTGCCAGCAGCCGCGGTAATACGTAGGTGGCGAGCGTTGTCCGGATTTACTGGGCGTAAAGGGAGCGTAGGCGGATTTTTAAGTGGGATGTGAAATACTCAGGCTCAACCTGGGGGCTGCATTCCAAACTGGAAGTCTAG
+
GGGGGGGGGGGGGGGGGGGGGGGGGGGGGGGGGGGGGGGGGGGGGGGGGGGGGGGGGGGGGGGGGGGFGGGGGGGGGGGGGGGGGGGGGGGGGGGGGGGGGGGGGGGGGGGGGGGGGGGGGGGGGGGGGGGGGGGGGGGGGGGGGGGGGGGGGGGGGGGGGGGGGGGGGGGFGGGGGGGGGGGGGGGGGGGGGGGG>EGGGGGGGGGE?EGGGGGGGGGGGGGGGGCG54CGFGGGGGFGFGFFGGGGFGFGGGG?77=FEFGCFGD;FFFFFFF*<ADFF<FFFFF0)*/6
@M04650:207:000000000-C238N:1:1101:6602:10836 1:N:0:19
ACTCCTACGGGAGGCAGCAGTGGGGAATATTGCACAATGGGGGAAACCCTGATGCAGCAACGCCGCGTGAGTGATGAAGGTTTTCGGATCGTAAAGCTCTGTCTTTGGGGAAGATAATGACGGTACCCAAGGAGGAAGCCACGGCTAACTACGTGCCAGCAGCCGCGGTAATACGTAGGTGGCGAGCGTTATCCGGATTTACTGGGCGTAAAGGGAGCGTAGGCGGATGATTAAGTGGGATGTGAAATACCCGGGCTCAACGTGGGTGCTGCATTCCAAACTGGTTATCTAG
+
GGGGGGGGGGGGGGGGGGGGGGGGGGGFGGGGGGGGFGGGGGGGGGGGGGGGGGGGGGGGGGGGGGGGGGGFGGGGGGGGFGGGGGGGGGGGGGGG9FGGGGGGGGGGEGGGGGGGGGGGGGGGGDFGGGGGGGGGFDF8FFGGGDGGGGGGGGGGGGEFGGFFEGGGFDF9FFGGGGGGGGFECE5BCCGCFFEGG5B:F9EGCF8EGGGGGGGDED<787CCGG5>ECC:@FGGFG@<@D@FGGGG?C<47DGE3<F?F)/>;DDB:?FFFFFFBFG?FFGF*9B)676<
@M04650:207:000000000-C238N:1:1101:28045:10846 1:N:0:19
ACTCCTACGGGAGGCAGCAGTAGGGAATCTTCCACAATGGACGAAAGTCTGATGGAGCAACGCCGCGTGAGTGATGAAGGTTTTCGGATCGTAAAACTCTGTTGCGAGGGAAGAACAAGTATGAGAGTAACTGCTCATACCTTGACGGTACCTCGTTAGAAAGCCACGGCTAACTACGTGCCAGCAGCCGCGGTAATACGTAGGTGGCGAGCGTTGTCCGGATTTACTGGGCGTAAAGGGAGCGTAGGCGGATTTTTAAGTGGGATGTGAAATACTCAGGCTCAACCTGGGGGC
+
GGGGGGGGGGGGGGGGGGGGGGGGGGFGGGGGGGGGGGGGCFGGGGG<FFGGGGGGGGGGGGGGGGGGGGGCFEGGGGGGGFGGGGGGGGGGGGGGGGGGGGGGFGCEGGGGGGGGGFGFFGGGFGGFDFGGGDGGGGGGGAGFDGGGGGGGGGGB+DECGGGGGGGGEGGGGGGGGGGGFGGGGGGGGGGGGEGCGFGDGGGEFGFGGGGGGGE8E>>DCCEGFC:EGG5CE>G=F>FC79>>/*9567D<3C*9BFFF??=45CC?FF??7?FF2>FFFF<6?:)(3459B(
@M04650:207:000000000-C238N:1:1101:8125:10860 1:N:0:19
ACTCCTACGGGAGGCAGCAGTAGGGAATCTTCGGCAATGGACGAAAGTCTGACCGAGCAACGCCGCGTGAGTGAAGAAGGTTTTCGGATCGTAAAACTCTGTTGTTAGAGAAGAACAAGGACGTTAGTAACTGAACGTCCCCTGACGGTATCTAACCAGAAAGCCACGGCTAACTACGTGCCAGCAGCCGCGGTAATACGTAGGGTGCAAGCGTGGTCCGGAATTACTGGGCGTAAAGAGCTCGTAGGTGGTGTGTCGCGTCGTCGGGGAAAGCCCGAGGCTTAACTTCGGGCG
+
GGGGGGGGGGGGGGGGGGGGGGGGGGGGGGGGGGGGGGGGGGGGGGGGGGGGFGGGGGGGGGGGGGGGGGGGGGGGGGGFBEAFGGGGDGGGFGGGGGGGGGGGFGEFEGGGEGFAFGFEGAFFGGGGGGFFFFF,@DFGGGCFDFCEGCBFGGGGC<FCCFGGFG7FCGGGGG;ECGFFG8;C7CEF7BCGG*8C9;<C<CFGGCCCFGC*=A*:FGCD85CC8+<C9685<:/*/:4C@G4>/9F>*9DD5F<<?D3<*)918))(7:5>457.1,/8B(266/7<ABEF97
@M04650:207:000000000-C238N:1:1101:3225:10870 1:N:0:19
ACTCCTACGGGAGGCAGCAGTGGGGAATATTGCACAATGGGCGCAAGCCTGATGCAGCCATGCCGCGTGTATGAAGAAGGCCTTAGGGTTGTAAAGTACTTTCAGCGGGGAGGAAGGTGATAAGGTTAATACCCTTGTCAATTGACGTTACCCGCAGAAGAAGCACCGGCTAACTCCGTGCCAGCAGCCGCGGTAATACGGAGGGTGCAAGCGTTAATCGGAATTACTGGGCGTAATGCGCACGCAGGCGGTCAATTAAGTCAGATGTGAAAGCCCCGCGCTTAACTTGGGAAT
+
GF<EGGG9FB@CFGD7FGGE-6@ACFGGEGFGGGGDCC<FCGGGGGG7C<EFEFGGC<CFFGGE7CFG:B=CEGFGFFGGF8<E@CCCEFGG9EFFEFAFGGGGFGGGGE@F>EFFGFGGGGCFGGGGFFGGF,>FGGGGFG,CFGFCFCDGFGGC<>FGGGGGGGFCFCFCFFFFGEFFGCCGGGG>CEECEGDGFGGFEEEGGECEFG:7EE5=CGDGE3C7<F?+<7;*81>E*:6D>5BD35DDDDDCGGG=F=?FE@FFFC0696FFFFF)33).0,7747F)6<5:((
@M04650:207:000000000-C238N:1:1101:14171:10922 1:N:0:19
ACTCCTACGGGAGGCAGCAGTGGGGAATATTGCACAATGGGCGCAAGCCTGATGCAGCCATGCCGCGTGTGTGAAGAAGGCCTTCGGGTTGTAAAGCACTTTCAGCGAGGAGGAAGGCGTTGTAGTTAATAACTGCAGCGACTGACGTTACTCGAAGAAGAAGCACCGGCTAACTCCGTGCCAGCAGCCGCGGTAATACGGAGGGTGCAAGCGTTCATTGGAATTACTTGGCGTAAAGCGCACGCAGTCGGTCTGTTAAGTTTGATGTTAACGCCCCGGGCTTAACCTGGGCAC
+
EEFFDF@C@C:FGEG@FEEEGE<FCEGGFCFC<FGGGGFCGC:CEGEFGFFGAAFGGGG@G<8C@FD>CFGF<FG,9EE8=C,C<,?CFF++,5B?<,9,:9?EE?FE:++:=?AF7,@B+@=9@:,:A<,8<A9DF@,3C33+@7>8<@>,8+,5CF7,7@::>,4@>7*1D7E9ECFF7*,,B,=,,*=*:1:CFGGF*88*8EC*:7+*;*2*+:*0<*++0<+<+*+3<2C5C7BC3/7))97*)*/11>96@F**3*2:@F*6**1*.))0-(/)8(74*87:()811(
@M04650:207:000000000-C238N:1:1101:25386:10937 1:N:0:19
ACTCCTACGGGAGGCAGCAGTAGGGAATCTTCGGCAATGGACGAAAGTCTGACCGAGCAACGCCGCGTGAGTGAAGAAGGTTTTCGGATCGTAAAACTCTGTTGTTAGAGAAGAACAAGGACGTTAGTAACTGAACGTCCCCTGACGGTATCTAACCAGAAAGCCACGGCTAACTACGTGCCAGCAGCCGCGGTAATACGTAGGTGGCAAGCGTTGTCCGGATTTATTGGGCGTAAAGCGAGCGCAGGCGGTTTCTTAAGTCTGATGTGAAAGCCCCCGGCTCAACCGGGGAGG
+
GGGGGGGGGGGGGGGGGGGGGGGGGGGGGGGGGGGGGGGGGGGGGGGGGGGGGGGGGGGGGGGGGGGGGGGGGGGFGGGGGGGGGGGGGGGGGGGGGGGGGGGGGGGGGGGGGGGGGGFGGGGGGGGGGGGGGGGGGGGGGGGGGGGGGGGGGGGGGGGGGGGGGGGGGGGGGGGGGGGGGGGGGGGGGGGDGGGDGGGGFGGGGGGGGGGGGGGGGGGDGGGGGGGFGGGGFGDGGGFGFGFFGGGGFGGGGGGFFF=?CBGGFGGFFFFFFFFF<>DBD9D?FFF>FE3(,4
@M04650:207:000000000-C238N:1:1101:7088:10964 1:N:0:19
ACTCCTACGGGAGGCAGCAGTGGGGAATATTGCACAATGGGCGCAAGCCTGATGCAGCCATGCCGCGTGTATGAAGAAGGCCTTCGGGTTGTAAAGTACTTTCAGCGGGGAGGAAGGCGATAAGGTTAATAACCTTGTCGATTGACGTTACCCGCAGAAGAAGCACCGGCTAACTCCGTGCCAGCAGCCGCGGTAATACGGAGGGTGCAAGCGTTAATCGGAATGACTGGGCGTAAAGCGCACGCAGGCGGTCTGCCAAGTCGGATGTGAAATCCCCGGGCGCAACCTGGGAAC
+
FGAFFF@@C@:FC@7CFGGG-CFGDCF8FFD,CFFGGEFGFGGGGGGF7FFGGAFAFGFFFGGGGDEFFEEFFGF?FGF84CE<FGGEF:CBF9EFEFGGEGGGDGGGC++3@FFFGGGGGGE>A<FGGGGGGFCAFGGDFGDC9<7FDCFGD@@CGDFGFEGGFG7:CC:@FCGCFGE1BC9C@?:@2**13B*;CFC>EEEC8*;E<E7:5CCGGC:<1C*/+<<C958=:*97<D=<))))9D3)89D9C*7*9667<9CD>5D?/==6=7?4(-1>@(7)7>F(.0):::
@M04650:207:000000000-C238N:1:1101:13531:10976 1:N:0:19
ACTCCTACGGGAGGCAGCAGTGGGGAATATTGCACAATGGGCGCAAGCCTGATGCAGCCATGCCGCGTGTATGAAGAAGGCCTTCGGGTTGTAAAGTACTTTCAGCGGGGAGGAAGGTGTTGTGGTTAATAACCGCAGCAATTGACGTTACCCGCAGAAGAAGCACCGGCTAACTCCGTGCCAGCAGCCGCGGTAATACGGAGGGTGCAAGCGGTAATCGGAATTACTGGGCGTAAAGCGCACGCAGGCGGTCTGTCAAGTCGGATGTGAAATCCACGGGCTCAACCTGGGAAC
+
GGGGGGGGGGGGGGGGGGGGGGGGGGGGGGCFGGGGGGGGGGGGGGGGGGGGGGGGGGGGGGGGGGGGGGGGGGGGGGGGGGGGGGGGGGGGGGGGADGGGGGGGGGGGGGGCFGGGFFGGGGGGGGGGGGF9FGGGGGFGFGGGGGGGGDGGGGGGG7FGFFFGGGGGGGEGGGGFGGGGGGGGF:FGGGGGGGGFFCGGGEEDEEGGCFGE*;EEGGGEGGGGGGFGGGGFE3CCFFGFGFDGGG9BDGGG3487684A@GC3>7:?FBB6*?*58D@E9C@FF:(4>:(5,
@M04650:207:000000000-C238N:1:1101:18724:10995 1:N:0:19
ACTCCTACGGGAGGCAGCAGTGGGGAATATTGCACAATGGGCGCAAGCCTGATGCAGCCATGCCGCGTGTATGAAGAAGGCCTTAGGGTTGTAAAGTACTTTCAGCGGGGAGGAAGGTGATAAGGTTAATACCCTTGTCAATTGACGTTACCCGCAGAAGAAGCACCGGCTAACTCCGTGCCAGCAGCCGCGGTAATACGGAGGGTGCAAGCGTTAATCGGAATTACTGGGCGTAAAGCGCACGCAGGCGGTCAATTAAGTCAGATGTGAAAGCCCCGAGCTTAACTTGGGAAT
+
GGGGGGGGGGGGGGGGGGGGGGGGGGGGGGGGGGGGGGGGGGGGGGGGGGGGGGGGGGGGGGGGGGGGGGGGGGGGGGGGGGGGGGGGGGGGGGGGGGGGGGGGGGGGGGGGGGGGGGGGFGGGGGGGGGGGGGGGGGGGGGGGGGGGGGGGGGGGGGGGFGGGGGGGGEGGGGGGGGGGGGGGGGGGGGGGGGGGGGGGGGGGGGGGGGGGGGEEGGGGGGGGGFGGGGGGFGGGGGFG>DFFDC5CFGGDGGGFFFFFC4CGFFGFFFFFFFFFB;DBFFGFFFFFFF4337
@M04650:207:000000000-C238N:1:1101:7252:11017 1:N:0:19
ACTCCTACGGGAGGCAGCAGTGGGGAATATTGCACAATGGGCGCAAGCCTGATGCAGCCATGCCGCGTGTATGAAGAAGGCCTTAGGGTTGTAAAGTACTTTCAGCGGGGAGGAAGGTGATAAGGTTAATACCCTTATCAATTGACGTTACCCGCAGAAGAAGCACCGGCTAACTCCGTGCCAGCAGCCGCGGTAATACGGAGGGTGCAAGCGTTAATCGGACTTACTGGGCGTAAAGCGCACGCAGGCGGTCAATTAAGTCAGATGTGAAAGCCCCGAGCTTAACTTGGGAAT
+
GGGGGGGGGGGGGGGGGGGGGFGGGGGGGGGGGGGGGGGGGGGGGGGGGGGGGGGGGGGGGGGGEFGEGEGGGGGGGGGGGGGGGGGGGGGGGGGGGGGGGGGGGGGGGGGGGFGFGGGGGGGGGGGGGGGFGGGGGGGGGGGGGGGGGGGGGDGGGGGGGGGGGGGGGGGGGGGGGGGGGGGGGGGGGGGGGGGGGGGGGG5CE>GGGGGGGGGGGGGGED*7AFGGGGFGFCDGCCF<B<@EGGGGFCD>DGF=@?@F96DFFGGAF*@=*))7:0):B9*9B==4AFFFF7
@M04650:207:000000000-C238N:1:1101:20010:11035 1:N:0:19
ACTCCTACGGGAGGCAGCAGTAGGGAATCTTCCGCAATGGACGAAAGTCTGACGGAGCAACGCCGCGTGAGTGATGAAGGTTTTCGGATCGTAAAACTCTGTTGTTAGGGAAGAACAAGTACGATAGTAACTGATCGTACCTTGACGGTACCTAACCAGAAAGCCCCGGCTAACTACGTGCCAGCAGCCGCGGTAATACGTAGGGGGCAAGCGTTGTCCGGAATTATTGGGCGTAAAGCGCGCGCAGGCGGTCCTTTAAGTCTGATGTGAAAGCCCACGGCTTAACCGTGGAGG
+
GGGGGGGGGGGGGGGGGGGGGGGGGGGGGGGGGGGGGGGGGGGGGGGGGGGGGGGGGGGGGGGGGGGEGGGGGGFFGGGGGGGGGGGGGGGGGGGGGGGGGGGGGGGGGGGGGGGGGGGGGGGGGGGGGGGGFGGGGGGGGGGGGGGGGGGGGGGGGGGGGGGGGGGGGGGGGGGGGGGEFGGGGGGGGGGGGGGGGGGGFGGGGGGGGGGGGGGGGGGGG*:FEDGGGGGGFGGGGGFGEGFFGGGGFGGGCGGFFFFFGFGG?CGAFFF?BFF5?<DBFFGFFFFF?FD?BF
@M04650:207:000000000-C238N:1:1101:5745:11042 1:N:0:19
ACTCCTACGGGAGGCAGCAGTAGGGAATCTTCCGCAATGGACGAAAGTCTGACGGAGCAACGCCGCGTGTGTGATGAAGGATTTCGGTTCGTAAAGCACTGTTGTTAAGGAAGAACAGTAATAAGAGTCACTGCTTATTATGTGACGGTACTTAACCAGAAAGCCACGGCTAACTACGTGCCAGCAGCCGCGGTAATACGTAGGTGGCAAGCGTTATCCGGAATTATTGGGCGTAAAGCGCGCGTAGGCGGCAAGATTAGTCTGAGGTGAAAGCCCTCGGCTCAACCGAGGA
+
GGGGGGGGGGGGGGGGGGGGGGGGGGGGGGGGGGGGGGGGGGGGGGGGGGGGGGGGGGGGGGGGGGGGGGGGGGGGGGGGGGGGGGGGGGGGGGGGGGGGGGGGEFGFGGGGGGGGGGGGGGGGFGGGGGGGGGGGDGGFGGGGGGGGGGGFGGGGGGGGGG7FGFGD:CFDGG;CGEECFGCFFGGGGGEGGGGGGGGG+CFDEGFG6CFGGGGGGGGGG<876CCEGGGGFGDEGG*7:))<DGG5=<>3C3CFF?69E?C7F73>FFFFFFFF7:DED?DFFFFFFFFF
@M04650:207:000000000-C238N:1:1101:6454:11056 1:N:0:19
ACTCCTACGGGAGGCAGCAGTAGGGAATCTTCGGCAATGGACGAAAGTCTGACCGAGCAACGCCGCGTGAGTGAAGAAGGTTTTCGGATCGTAAAACTCTGTTGTTAGAGAAGAACAAGGACGTTAGTAACTGAACGTCCCCTGACGGTATCTAACCAGAAAGCCACGGCTAACTACGTGCCGGCAGCCGCGGTAATACGTAGGTGGCAAGCGTTGTCCGGATTTATTGGGCGTAAAGCGAGCGCAGGCGGTTTCTTAAGTCTGATGTGAAAGCCCCCGGCTCAACCGGGGAGG
+
FGGGGGGGGGGGGGGGGGGGGGGGGGDGGGGGGGGGGGGC@FEFGGGGGFAFGGGEGGD<EFGEGGGGGGGGGGFGGFGGBF,DAGGDGGGGGCFFGGGGGGFGGE9EFFGGGFGGFCFD<FGGGGGGGGGGGFGGGGGGGGGGGGGGGGGGGGGGGGGGGFCFDGGDEEEG?FDCEEGGGGCEDECGG5CBEGG*CCFCBF8E9BCCGGGC578?CDGGDD5*<CFGGG5=BGGGFGFGEDFEDG)9>D5CDGGF?4@FGFG76:>6*@F?*07@?6)7>;DF6?F>;)57(7
@M04650:207:000000000-C238N:1:1101:17622:11057 1:N:0:19
ACTCCTACGGGAGGCAGCAGTGGGGAATATTGCACAATGGGGGAAACCCTGATGCAGCAACGCCGCGTGAGTGATGAAGGTTTTCGGATCGTAAAGCTCTGTCTTCAGGGACGATAATGACGGTACCTGAGGAGGAAGCCACGGCTAACTACGTGCCAGCAGCCGCGGTAATACGTAGGTGGCGAGCGTTATCCGGATTTACTGGGCGTAAAGGGAGCGTAGGCGGATGATTAAGTGGGATGTGAAATACCCGGGCTCAACTTGGGTGCTGCATTCCAAACTGGTTATCTAG
+
FGGGGGFGGGGGGGGGGGGGGGGGGGGFGGGGGGGGEGGGGGGGGGGGGGGGGGGFGGGGFBEFGGGGGGGFGGGGGGGGGGGGGGGGGGGGGGGGGGGGGGGGGGGGGGGGFEGGGGGGGGGGGGGGGGGGGGGGGGGGGFGGGGGGGGGGGGGGGGGGGGGGGGGGGGGGGGGGGGGGGGGGGGGGGEDCGGGGGGGGGGGGGGGGCGGGGGGGG37CCDDGGGGGGC9?7EFGGGFFFDFFGFCFFGGFDGGFDFFFG?GFFF<:5FFFFFFF<AC?F<FF6B7AFFFA
@M04650:207:000000000-C238N:1:1101:10085:11071 1:N:0:19
ACTCCTACGGGAGGCAGCAGTGGGGAATATTGCACAATGGGCGCAAGCCTGATGCAGCCATGCCGCGTGGGGGATGACGGCCTTCGGGTTGTAAACTCCTTTCGCTAGGGAAGAAGCCATTTTGTGGTGACGGTACCTGGATAAGAAGCACCGGCTAACTACGTGCCAGCAGCCGCGGTAATACGTAGGGTGCAAGCGTTGTCCGGAATTACTGGGCGTAAAGAGCTCGTAGGTGGTTTGTCGCGTCGTCTGTGAAATCCCGAGGCTTAACTTCGGGCGTGCAGGCGATACGGG
+
GGGGGGGGGGGGGGGGGGGGGGGGGGGGGGGGGGGGGGGGGGGGGGGGGGGGGGGGGGGGGGGGGGGGGGGGGGGGGGGGGGGGGGGGFGGGGGGGGGGGGGGGGGGGGGGGDFGGGGGGGGGGGGGGGGGGGGGDFFGGGGGGGGGGGGGGGGGDGGGGGGGGGGGC@CFEFGGGGGC:EFGGGFCFEEGGGEEFGG8EGGGGGGEGF<EGGGGGGGCDEGGDC6CCEGGGEGGGDG57>CEFGGDCBGFGGGGFBFF@G39DDG:2:F?F=FEEF9DEBBFFF>:49>><B>
@M04650:207:000000000-C238N:1:1101:25614:11077 1:N:0:19
ACTCCTACGGGAGGCAGCAGTGGGGAATATTGCACAATGGGCGCAAGCCTGATGCAGCCATGCCGCGTGTGTGAAGAAGGCCTTCGGGTTGTAAAGCACTTTCAGCGAGGAGGAAGGCGTTGTAGTTAATAACTGCAGCGATTGACGTTACTCGCAGAAGAAGCACCGGCTAACTCCGTGCCAGCAGCCGCGGTAATACGGAGGGTGCAAGCGTTAATCGGAATTACTGGGCGTAAAGCGCACGCAGGCGGTCAATTAAGTCAGATGTGAAAGCCCCGAGCTTAACTTGGGAAT
+
GGFGGGGGGGGGGGGGGGGGGGGGGGGGGGGGGGGGGGGGGGGGGGGGGGGGGGGGGGGGGGGGGGGFGEGGGGGGGGGGGGGGGGGGGGGGGGGGGGGGGGGGGGGGGGGGGGGCGGGGGGGGGFGGGGGGGGGGGGGGGGGGGGGGGGGGGGGGGGGGGGGGGGGGGGGGFGGGFGGGGGGGGGGGGGGGGEDCGGGGGGGGGGGDGGGGECEGFGGGCDDFGFDF7>CGDC<CCDFDEDBEGDDGDGG97CFFF?F@CFFFFFF<FFFFF?FFF;GFFF4@FFF5<FF:>2
@M04650:207:000000000-C238N:1:1101:5696:11103 1:N:0:19
ACTCCTACGGGAGGCAGCAGTGGGGAATATTGCACAATGGGGGAAACCCTGATGCAGCAACGCCGCGTGAGTGATGAAGGTTTTCGGATCGTAAAGCTCTGTCTTTGGGGAAGATAATGACGGTACCCAAGGAGGAAGACACGGCTACCTACGTGCCAGCAGCCGCGGTAATACGTAGGTGGCGAGCGTTATCCGGATTTACTGGGCGTAAAGCGCACGCCGGCGGTCTGTCAAGTCGTATGTGAAATCCCCGGGCTCAACCGGGGAACCGCATTCGAAACTGGCAGGCTAG
+
GGGGGGGGGGGGGGGGGGGFFGGGGGGGGGGGGGGGGGGGGGGEFFFGGGGGGGGGGGGGGDDEFGGEGDFFGFCCC<FGGFGFGGGGG+FFGGGGGGGGGFG9EF,BFFGGGGAF<B5?FFE+B+CF9<DDFFB@FC,@<B:CF7C,,8@FC@>F:,>FCFFDEE>EF7C,7<:?EBF,2::*B888E8;79CGE*;8BGFFBC58CEECC@+/::97>*9?*1*:7C4999+*2:C.*87@F7>::**07)19)074?FF/)09),7)0<:5)9)4CD@A7?>)01()).
@M04650:207:000000000-C238N:1:1101:28207:11164 1:N:0:19
ACTCCTACGGGAGGCAGCAGTGGGGAATATTGCACAATGGGCGCAAGCCTGATGCAGCCATGCCGCGTGTATGAAGAAGGCCTTAGGGTTGTAAAGTACTTTCAGCGGGGAGGAAGGTGATAAGGTTAATACCCTTATCAATTGACGTTACCCGCAGAAGAAGCACCGGCTAACTCCGTGCCAGCAGCCGCGGTAATACGGAGGGTGCAAGCGTTAATCGGAATTACTGGGCGTAAAGCGCACGCAGGCGGTCAATTAAGTCAGATGTGAAATCCCCGGGCTTAACCTGGGAAC
+
GGGGGGGGGGGDGGGGGGGGGGGGGGGGCGGGGGGGGGGGGGGGGGGGGGGGGFGGGGGGGGGGGGGGGGGGGGDFGGFGDGGGGGGGGGGGGGGDGGGGGGGFGGGGGGGGGEFGGFGDFGGGGGGDDGGGCDGGGGGGGFAFGGE:FGECFGGFFGGGGGGGG@FEECFGGGGGFGGGGGGGGGGGGGGGGGCEFFGBCB8EEEGEFFCGGGCGGGGGGGGGCGGGC4C5>EGGFGFG:3>;<33CE7C>D3DF?FF?9@CC4::<B4==74?6:9C>B9FFFF4<14508-
@M04650:207:000000000-C238N:1:1101:14560:11171 1:N:0:19
ACTCCTACGGGAGGCAGCAGTGGGGAATATTGCACAATGGGCGCAAGCCTGATGCAGCCATGCCGCGTGTATGAAGAAGGCCTTAGGGTTGTAAAGTACTTTCAGCGGGGAGGAAGGTGATAAGGTTAATACCCTTATCAATTGACGTTACCCGCAGAAGAAGCACCGGCTAACTCCGTGCCAGCAGCCGCGGTAATACGGAGGGTGCAAGCGTTAATCGGAATTACTGGGCGTAAAGCGCACGCAGGCGGTCAATTAAGTCAGATGTGAAAGCCCCGAGCTTAACTTGGGAAT
+
GGGGGGGGGGGGGGGGGGGGGGGGGFGGGGGGGGGGGGGGGGGGGGGGGGGGGGGGGGGGGGGGGGGEGGGGGGGGGGGGGGGGFGGGGGGGGGGGGGGGGGGGGGGGGGGGGGGGGGGGGGGGGGGGGGGGGGGGGGGGGGGGGGGGGGGFFEGGGGGAFFGGGGGGGGGGGGGGG7BFCCGGGGGGGGGEDEEECCCGGGGGGGGGG7CGGGGGGGGGGDGGGGCF7FGG3:CEGGFDEDEDGGGGFGGGGG=BF?FBC6*:=FGF*=FF?@FFFFG3B>G4FFFFFFFFF<
@M04650:207:000000000-C238N:1:1101:20796:11192 1:N:0:19
ACTCCTACGGGAGGCAGCAGTGGGGAATATTGCACAATGGGCGCAAGCCTGATGCAGCCATGCCGCGTGTATGAAGAAGGCCTTCGGGTTGTAAAGTACTTTCAGCGGGGAGGAAGGTGTTGTGGTTAATAACCGCAGCAATTGACGTTACCCGCAGAAGAAGCACCGGCTAACTCCGTGCCAGCAGCCGCGGTAATACGGAGGGTGCAAGCGTTAATCGGAATTACTGGGCGTAAAGCGCACGCAGGCGGTCTGTCAAGTCGGATGTGAAATCCCCGGGCTCAACCTGGGAAC
+
GGGGGGGGGGGGGGGGGGGGGGGGGGGGGGGGFGGGGGGFGGGGGGGGGGGGGGGGGGGGGGGGGGGGGGGGGGGGGGGGGGGGGGGGGGGGGGGGGGGGGGGGGGGGGGGGGGGGGGGGGGGGGGGGGDGGGGGGGGGGFAFGGGGFF:CFFGGGGGGCFGFGGGGGGGGDGGGGGGGGDF9FGGGFGCEGGEGGGGGGGCEGGGEGGGGGG5EEF7FGGGGGGGGGFDGGFGD5CDFG@C:DGGDGEDG7DDGFF4=9CFCC5DC3?F4=FFF:?>DDFFGF4;FB?>F(5,
@M04650:207:000000000-C238N:1:1101:25079:11212 1:N:0:19
ACTCCTACGGGAGGCAGCAGTGGGGAATATTGCACAATGGGCGCAAGCCTGATGCAGCCATGCCGCGTGTATGAAGAAGGCCTTAGGGTTGTAAAGTACTTTCAGCGGGGAGGAAGGTGATAAGGTTAATACCCTTATCAATTGACGTTACCCGCAGAAGAAGCACCGGCTAACTCCGTGCCAGCAGCCGCGGTAATACGGAGGGTGCAAGCGTTAATCGGAATTACTGGGCGTAAAGCGCACGCAGGCGGTCAATTAAGTCAGATGTGAAAGCCCCGAGCTTAACTTGGGAAT
+
GGGGGGGGGGGGGGGGGGGGGGGGGGGGGGGGGGGGGGFFGGGGGGGGGGGGGGGGGGGGCFGGGGG7FCFGGGGGGGGGGGFGGGGGGGGGGGGFGGGGGGGGGGGGGGEGFGGGGGGFGGGGGGGGGGGGGGGGGGGGGFGGGGGGGGGGFEFGGGFGGGGGGGFEGDGDGGGGGGGGGGGGGGGGGGGGGGGGGGGGGGGDECGGGGGGGGGGGFGGGGGGGGGGGGGGF=DEGG=)7DFFGGGGFGGGDGGFFFFF9@CFFFGAFFFF4?FF69G;DBGFFFFAAFFFB:
@M04650:207:000000000-C238N:1:1101:10972:11226 1:N:0:19
ACTCCTACGGGAGGCAGCAGTAGGGAATCTTCCGCAATGGACGAAAGTCTGACGGAGCAACGCCGCGTGTGTGATGAAGGATTTCGGTTCGTAAAGCACTGTTGTTAAGGAAGAACAGTAATAAGAGTCACTGCTTATTATGTGACGGTACTTAACCAGAAAGCCACGGCTAACTACGTGCCAGCAGCCGCGGTAATACGTAGGTGGCAAGCGTTATCCGGAATTATTGGGCGTAAAGCGCGCGTAGGCGGCAAGATTAGGCTGATGTGAAAGCCCTCGGCTCAACCGAGGA
+
GGGGGGGGGGGGGGGGGGGGGGGGGGGGGGGFGGGGGGGGGGEGGGGGGFFGGGGGGFGGCFDGGDGFCBFEFFFGFGGGGG9FCFGFGDEFFEGGCFGDFGCFFGFFGGGGGGG?FFGAFFGGGGGD9FE9FFDAFDGCGGGGGGGE@FEGGGDEFGFFFGGF7FG@FEEGGCCFFGGFDFGGGGGGGG>GE:8EFGGG?9CCBFFGGFG5E>C?CF7DG:CC?9CCEGG=D5<EF7=D5C:B)7DD?GDG39C5*66?+/2977?)98F6@)>:2<CED1<FF::13770
@M04650:207:000000000-C238N:1:1101:24875:11256 1:N:0:19
ACTCCTACGGGAGGCAGCAGTGGGGAATATTGCACAATGGGGGAAACCCTGATGCAGCAACGCCGCGTGAGTGATGACGGTCTTCGGATTGTAAAGCTCTGTCTTTGGGGACGATAATGACGGTACCCAAGGAGGAAGCCACGGCTAACTACGTGCCAGCAGCCGCGGTAATACGTAGGTGGCGAGCGTTGTCCGGATTTACTGGGCGTAAAGGGAGCGTAGGCGGATTTTTAAGTGGGATGTGAAATACCCGGGCTCAACCTGGGTGCTGCATTCCAAACTTGGAATCTAG
+
GGGGGGGGGGGGGGGGGGGGGGGGGGGGGGGGGGGGGGGGGGGGGGGGGGGGGGGCGGFGGGGGGGGGGGGGGGGGGGGGEEGGGGGGGGGGGGGGG?FGFGGFGGGFGGGGGGFGGGGGFGDGFGADGFE<,>FCFFGFFFGGGDECFD;>@>:*FFGFGGGGGGGD<*<;FGGGGFGFFG>EE=EE1:8=FEEECEGG?EFGFFD7EEEGFG5C53<9:CEGGG5C*00<5<:C7C5*9D7@*:::6*96D3CBFFFFGF6*5CD:>?4=?F6@44>*)4*7))08)/66
@M04650:207:000000000-C238N:1:1101:23893:11296 1:N:0:19
ACTCCTACGGGAGGCAGCAGTGGGGAATATTGCACAATGGGGGAAACCCTGATGCAGCAACGCCGCGTGAGTGATGAAGGTTTTCGGATCGTAAAGCTCTGTCTTTGGGGAAGATAATGACGGTACCCAAGGAGGAAGCCACGGCTAACTACGTGCCAGCAGCCGCGGTAATACGTAGGTGGCGAGCGTTATCCGGATTTACTGGGCGTAAAGGGAGCGTAGGCGGATGATTAAGTGGGATGTGAAATACTTGGGCTCAACCCGAGTACTGCATTCCAAACTGAGTATCTAG
+
GGGGGGGGGGGGGGGGGGGGGGGGGGGGGGGGGGGGGGGGGGGGGGGGGGGGGGGGGGGGGGGGGGGGGGGGGGGGGGGGFGGGGGGGGGGGGGGGGGGGGGGGGGGGGGGGGGGGGGGGGGGGGG9DGGGGGGGGGGGGGGGGGGEGGGGGEGGGGGGGGGGGGGGGEGGGGGGGGGFFGGFGEEGGGGGDGGGGGBECCCECFFGGCEEFGGGGGGGGEGGGGG*5C4<CFCGGGGF4@DFFGGGGFGGGGGGFFFF=FFG<)9D?FFFFFFF*49>FFFGF67@><9/6
@M04650:207:000000000-C238N:1:1101:12867:11319 1:N:0:19
ACTCCTACGGGAGGCAGCAGTGGGGAATATTGCACAATGGGCGCAAGCCTGATGCAGCCATGCCGCGTGTATGAAGAAGGCCTTCGGGTTGTAAAGTACTTTCAGCGGGGAGGAAGGTGTTGTGGTTAATAACCGCAGCAATTGACGTTACCCGCAGAAGAAGCACCGGCTAACTCCGTGCCAGCAGCCGCGGTAATACGGAGGGTGCAAGCGTTAATCGGAATTACTGGGCGTAAAGCGCACGCAGGCGGTCTGTCAAGTCGGATGTGAAATCCCCGGGCTCAACCTGGGAAC
+
GGGGGGGGGGGGGGGGGGGGGGGGGGGGGGGGGGGGGGGGGGGGGGGGGGGGGGGGGGGGGGGGGGGGGGGGGGGGGGGGGGGGGGGGGGGGGGGGGGGGFGGGGGGGGG@EGFFGGGGGGGGGGGFGGGGGGGGGGGGGGGGGGGGGGGGGGGG7FGGGGGFGGGGGGGFGGGGGGGGGGGGGGGGGFEGGGGGCEGGGGGGGGGGGGGGGGGGGFCFGGDGFGCGGGGFG>:DE3CFGFGBDGGGDBGGDGDGFFB8?FFGGFDD:FF**/96??FDDB;GF4?FFF:>773
@M04650:207:000000000-C238N:1:1101:24397:11323 1:N:0:19
ACTCCTACGGGAGGCAGCAGTGGGGAATATTGCACAATGGGCGCAAGCCTGATGCAGCCATGCCGCGTGTATGAAGAAGGCCTTCGGGTTGTAAAGTACTTTCAGCGGGGAGGAAGGTGATAAGGTTAATACCCTTGTCAATTGACGTTACCCGCAGAAGAAGCACCGGCTAACTCCGTGCCAGCAGCCGCGGTAATACGGAGGGTGCAAGCGTTAATCGGAATTACTGGGCGTAAAGCGCACGCAGGCGGTCAATTAAGTCAGATGTGAAAGCCCCGAGCTTAACTTGGGAAT
+
GGGGGGGGGGGGGGGGGGGGGGGGGGGGGGGGGGGGGGGGGGGGGGGGGGGGGGGGGGGGGGGGGGGGGGGGGGGGGGGGGGGGGGGGGGGGGGGGGGGGGGGGGGGGGGGGGGGGGGGGGGGGGGGGGGGGGGGGGGGGGGGGGGGGGGGGGGGGGDEGGGGGGGGGGGGGGGGGGGGGGGGGGGGGGGGGGGGGGGGGGGGGGGGGGGGGGGGGGGGGGGGGGGGGGGGGFEGGGGFGFGFEGGGGFGGDDGGFFFFFGFGGFGGFFFFF=?>3?>DE>;6BF?FABFFFF?
@M04650:207:000000000-C238N:1:1101:20844:11332 1:N:0:19
ACTCCTACGGGAGGCAGCAGTGGGGAATATTGCACAATGGGGGAAACCCTGATGCAGCAACGCCGCGTGAGTGATGAAGGTTTTCGGATCGTAAAGCTCTGTCTTTGGGGAAGATAATGACGGTACCCAAGGAGGAAGCCACGGCTAACTACGTGCCAGCAACCGCGGTAAAACGTCGGTGGCGAACGTTATCTGGATTTACTGGGCGTAAAGGGAGCGTAGGCGGATGATTAAGTGGGATGTGAAATCCCCGGGCTCAACGTGGGTGCTGCATTCCAAACTGGTTATCTAG
+
GGGGGGGGGGGFGGGGGGGGGFGGGGGGGGGEGGGGGGGGGGF:FGCCFGGDFGGGGGGGGGGGGGGEGGGGGGGGGGGGGGGGGGGGGGGGGGGFGFFGGGGGGGGGCGGGGGFCBD,F<?CF<+CFAF<F<FB+3:,,,:@FCE7<@<F<+5@FFCFGG,3:***C>:<,@FE<*:****+=***112<C9+??+>CF+2>F7E*2:EC*A7C*/))1*956CC*:=0<<6<D<:C)1)996*:2*/097C)5553666)9CD)9:@?6?9*/=)-:/5.:)*1*).9*4
@M04650:207:000000000-C238N:1:1101:20608:11374 1:N:0:19
ACTCCTACGGGAGGCAGCAGTGGGGAATATTGCACAATGGGGGAAACCCTGATGCAGCAACGCCGCGTGAGTGATGAAGGTTTTCGGATCGTAAAGCTCTGTCTTTGGGGAAGATAATGACGGTACCCAAGGAGGAAGCCACGGCTAACTACGTGCCAGCAGCCGCGGTAATACGTAGGTGGCGAGCGTTATCCGGATTTACTGGGCGTAAAGGGAGCGTAGGCGGATGATTAAGTGGGATGTGAAATACCCGGGCTCAACTTGGGTGCTGCATTCCAAACTGGTTATCTAG
+
GGGGGGGGGGGGGGGGGGGGGGGGGGGGGGGGFGGGGGGGGGGGGGGGGGGGGGGGGGDGGGGGGGGGGGGGGGGFGGGGGGGGGGG>=FGG8FGFGFEDBGGGCGFGGGGGGGGGGGGGGGGGGGGGGGFFDCBCFCFFGGGGGE<BFGGACFGGGGCFFEDFEGGG<8BC@FGEFCGFGGGG7:>EGGGGGGGGBCEFCFDGGGGGGDGG7?EFCDCGGC8FEGEGGGGG?9*<>FF4<7697*0:9FFGDGDD@:**27CFF4CBEF6?)*9@A2DFF2:4=FF>9F*-
@M04650:207:000000000-C238N:1:1101:18254:11397 1:N:0:19
ACTCCTACGGGAGGCAGCAGTGGGGAATATTGCACAATGGGCGCAAGCCTGATGCAGCCATGCCGCGTGTATGAAGAAGGCCTTCGGGTTGTAAAGTACTTTCAGCGGGGAGGAAGGTGTTGTGGTTAATAACCGCAGCAATTGACGTTACCCGCAGAAGAAGCACCGGCTAACTCCGTGCCAGCAGCCGCGGTAATACGGAGGGTGCAAGCGTTAATCGGAATTACTGGGCGTAAAGCGCACGCAGGCGGTCTGTCAAGTCGGATGTGAAATCCCCGGGCTCAACCGGGGAGG
+
GGGGGGGGGGGGGGGGGGGGGGGGGGGGGGGGGGGGGGGGGGGGGGGGGGGGGGGGGGGGGGGGGGGGGGGGGGGGGGGGGGGGGGGGGGGGGGGGGGGGGGGGGGGGGGGGGGGGGGGGGGGGGGGGGGGGGGGGGGGGGGGGGGGGGGGGGGGEGGGGGGGGGGGGGGGGGGGGGGGGGGGGGGGGGGGGGBEGGGGGGGGGGGGGFFGGGGGGGGGGGGEFGGGGFCFGFECECGFGFGDFGGGGFGG9DGGFFFFFFFGGE33:FFBFFFFF?FGB3(9=FFFFFFF>>F
@M04650:207:000000000-C238N:1:1101:4843:11453 1:N:0:19
ACTCCTACGGGAGGCAGCAGTGGGGAATATTGCACAATGGGCGCAAGCCTGATGCAGCCATGCCGCGTGTATGAAGAAGGCCTTAGGGTTGTAAAGTACTTTCAGCGGGGAGGAAGGTGATAAGGTTAATACCCTTATCAATTGACGTTACCCGCAGAAGAAGCACCGGCTAACTCCGTGCCAGCAGCCGCGGTAATACGGAGGGTGCAAGCGTTAATCGGAATTACTGGGCGTAAAGCGCACGCAGGCGGTCAATTAAGTCAGATGTGAAAGCACCGAGCTTAACTTGGGAAT
+
GGGGGGGGGGGGGGGGGGGGGGGGGFGGGGGFFGGGGGGGGGGGGGGGGGGGGGFGDGGFFGGGGGGGFGFFFEGGGGGGGGGG9FGGGGGGGGFGGGGGFFGGGGFGGGG@FFFGGGFCAFFGGGGGCAFGCDGD>FFFFGGFG9FC7FB3>FCFGG:,3@CFGGFGDGDE@F<9BEFCE7;CGGFFGGEBECEEGGG>CC8CEEEEGCF5EECGGGFGGGEDFGGGGGGGFCDG5FFGFDB:C<DGEGGGDCF??FFFGFGG=FGA@4B?F:)819385(>FFFFA4;@B?7
@M04650:207:000000000-C238N:1:1101:2954:11502 1:N:0:19
ACTCATACGGGAGGCAGCAGTGGGGAATATTGCACAATGGGCGCAAGCCTGATGCAGCCATGCCGCGTGTATGAAGAAGGCCTTAGGGTTGTAAAGTACTTTCAGCGGGGAGGAAGGTGATAAGGTTAATAGACTTGTCAATGGACGTTACCCGCCGAAGAAGCACCGGCTAACTCCGTGCCAGCAGCCGCGGTAAAACGGAGGGTGGAAGCGTTAATCGGCATTACTGGGCGTAAAGCGCACGCAGGCGGTCAATTAAGTCAGATGTGAAAGCCCCGAGCGTAACATGGGAAT
+
C@E<,6C6666BFCB@@FGF;6FCFCDCF9CEFCGFF<<FFGGG:F:C,9FFFGAA@:CECC6,@B:6@8<FGGG,<F<E<@95=CE8FEFC<CFGGFFAD,F,<?@=4>B:CFFGE=FGA<AFGF,DAFA,,:,,,7,7,@,3>>><FF7,@>73CFGGCECDEG,>CC*=CFB;BC:=8BF6C624CCEEC318+398EAC*8:;*;C6*:*/;::7<C):*++0+0287@7929C/935>BDG/57/9)7979*9F7<4CFB7DDFFB4=?4F?()07(15>>*-57)4..
@M04650:207:000000000-C238N:1:1101:19128:11521 1:N:0:19
ACTCCTACGGGAGGCAGCAGTGGGGAATATTGCACAATGGGGGAAACCCTGATGCAGCAACGCCGCGTGAGTGATGAAGGTTTTCGGATCGTAAAGCTCTGTCTTTGGGGAAGATAATGACGGTACCCAAGGAGGAAGCCACGGCTAACTACGTGCCAGCAGCCGCGGTAATACGTAGGTGGCGAGCGTTATCCGGATTTACTGGGCGTAAAGGGAGCGTAGGCGGATGATTAAGTGGGATGTGAAATACCCGGGCTCAACTTGGGTGCTGCATTCCAAACTGGTTATCTAG
+
GGGGGGGGGGGGGGGGGGGGGGGGGGGGGGGGGGGGGGGGGGGGGGGGGGGGGGGGGGGGGGGGGGGFFEGGGGGGGGGGGGGGGGGGGGGGGGGGGGGGGGGGGGGGGGGGGGGGGGGGGGGGGGGGGGGGGGGGGGGGGGGGGDGGGGGGGGGGGGGGGGGGGGGGGEDGGGGGGGGGGFGGEGGGGGGGGGGGGGGGGGGGGGGGGGDFFFGFGGGGGGGGGGCEGGDGBFGGGGFGF3?@FFFGFGGGGGGFD>?FGFGGFGGFFFFFFFFB<<GFFAGF?FF<A=FA
@M04650:207:000000000-C238N:1:1101:20821:11535 1:N:0:19
ACTCCTACGGGAGGCAGCAGTGGGGAATATTGCACAATGAGCGCAAGCCTGATGCAGCCATGTCGCGTGTATGAAGAAGGCCTTCGGGTTGTAAAGCACTTTTGTCCGGAAAGAAATTGCTCTGGCTAATACCTGGGGTAGATGACGGTACCGGAAGAATAAGCACCGGCTAACTACGTGCCAGCAGCCGCGGTAATACGTAGGGTGCGAGCGTTAATCGGAATTACTGGGCGTAAAGCGTGCGCAGGCGGTTTTGTAAGACAGGCGTGAAATCCCCGGGCTCAACCTGGGAAT
+
GGGGGGGGGGGGGGGGGGGGGGGGGGGGGGGGGGGGGGGGGGGGGGGGGGGGGGGGGGGGGGGGGGGGGGGGGGGGGGGGGGGGGGGGGGGGGGGGGGGGGGGGGGGGGGGGGGGGGGGGGGGFDGGGGGGGGGGGGGGGGFGGGGGGGGEGGGGGGGFGGGGGGGGGGGDGGGGGGGGGGGGGGGGGFGGGGGGGGGGGFGGGGGGGG=EGGGGGGGGGGGCFGGGGGGGGFGDEGFFGFGFBGGGGFGGDGGFFFFFFEFGGFGG65>FFFFFFFFGFF1C47@@:0>::?4
@M04650:207:000000000-C238N:1:1101:25694:11546 1:N:0:19
ACTCCTACGGGAGGCAGCAGTGGGGAATATTGCACAATGGGCGCAAGCCTGATGCAGCCATGCCGCGTGTATGAAGAAGGCCTTCGGGTTGTAAAGTACTTTCAGCGGGGAGGAAGGTGTCGTGGTTAATAACCGCAGCAACTGACGTTACCCGCAGAAGAAGCACCGGCTAACTCCGTGCCAGCAGCCGCGGCAATACGGAGGGTGCAAGCGTTAATCGGAACTACTGGGCGAAAAGCGCACGCAGGCGGTTTGTCAAGTCGGATGTGAAATCCCCGGGCTCAACCTGCGAAC
+
GGGGGGFGGGGGGGGGGGGGGGGGGGGGGGGFGFGGGGGGGFGGGGCGGGGGGGGGGGGGFGGGGGGGGCFCFGGGGGFFGGCFGFECF?7FGGGG<9EGCGGGGGFGGGGEFGC@:DFF,=F:@:>,C9FD3DF7FGDDB,@D,>:@D,>C7<B71FF:FGEFDGGGDEFC,,42CGDFEFDFCGGG@EEC8*/*:9</*:=EGG8:+<2*;:C*A7:7=>2*++2<F9:=.*115>:779).)>5)7)1>)*9)79@60=D/.597/*/9FFF?39)))(5@45;?:)07((
@M04650:207:000000000-C238N:1:1101:8357:11546 1:N:0:19
ACTCCTACGGGAGGCAGCAGTGGGGAATATTGCACAATGGGGGAAACCCTGATGCAGCAACGCCGCGTGAGTGATGAAGGTTTTCGGATCGTAAAGCTCTGTCTTTGGGGAAGATAATGACGGTACCCAAGGAGGAAGCCACGGCTAACTACGTGCCAGCAGCCGCGGTAATACGTAGGTGGCGAGCGTTATCCGGATTTACTGGGCGTAAAGCGCACGCAGGCGGTCTGTTAAGTCAGATGTGAAATCCCCGGGCTTAACCTGGGAACTGCATTTGAAAATGGCGGGCTAG
+
GGGGGGGFGGGGGGGGGGGGGGGGGGGGGGGGGGGGGGGEGGGGGGGGGGGGGGGGGGGGGGGGGGGGG>FGGGGGGGGGFGGGGGGDGCGGGGGGGGGGGGGGGGGGGGGGGGGGCGC?FFFFGGCEFFGFFCGGGEGFFGG7EEDG?FFGE<FFGDECF:FFGGGEFC*BFGGFFFEGGGGGDGGEGCCGGFECEEE?BFGGFGGGGGGGGGGEECGGGG=:EEEEEFC?FCFFGGFFBG?FGFGG*2>CD3>7@FFFGF*C>77?F4?4?FFFBFGF*6>F:)77>F4(
@M04650:207:000000000-C238N:1:1101:2475:11547 1:N:0:19
ACTCCTACGGGAGGCAGCAGTAGGGAATCTTCGGCAATGGACGAAAGTCTGACCGAGCAACGCCGCGTGAGTGAAGAAGGTTTTCGGATCGTAAAACTCTGTTGTTAGAGAAGAACAAGGACGATAGTAACTGAACGTCCCCTGACGGTATCTAACCAGAAAGCCACGGCTAACTACGTGCCAGCAGCCGCGGGAATACGTAGGTGGCGAGCGTTATCCGGATTTATTGGGCGTAAAGGGAGCGTAGGCGGATACTTAAGTGGGATGTGAAATACTTGGGCTGAACCCGACTAC
+
GGF,;,E,BFGCFGGGC@FDFDEEGAEGEA9FFGGG7C<F9,@+@6:<,,6CEFGGGGGGF:C:+>>FC,BEC?FGF8EAFE,BFG+B+@FD,A+CFFEFGFFF=FF9?FAF<FEFGF?<DGD+3BF?9DF9F<FFFF<>FFDGGGGGCCG,EF,@,>FG@C@FGGFDEGFC,6?F7CFCF@FG*:<BB5*:8*:83:9:<CC@:+*C**:=E7:C5:0>C3;:0+3A9*8AB:3*929C47B:99D:@D539*9@*8@9<***079:?6@4B=7=:29<F?*)96)(47)(((
@M04650:207:000000000-C238N:1:1101:18080:11568 1:N:0:19
ACTCCTACGGGAGGCAGCAGTGGGGAATATTGCACAATGGGCGCAAGCCTGATGCAGCCATGCCGCGTGTATGAAGAAGGCCTTCGGGTTGTAAAGTACTTTCAGCGAGGAGGAAGGCGTTGTGGTTAATAACCGCAACGATTGACGTTACTCGCAGAAGAAGCACCGGCTAACTCCGTGCCAGCAGCCGCGGTAATACGGAGGGTGCAAGCGTTAATCGGAATTACTGGGCGTAAAGCGCACGCAGGCGGTCTGTCAAGTCGGATGTGAAATCCTCCAGCTTAACTGGGGGCG
+
GGGGGGGGGGGGGGGGGGGGGGGGGGGGGGGGGGGGGGGGGGGGGGGGGGGGGGGGGGGGGGGGGGGGGGGGGGGGGGGGGGGGGGGGGGGGGGGGGGGGGGGGGGGGGGGGGGGGGGGGGGGGGFGGGGGGGGGGGGGGGGGGGGGGGGGGGGGGGGGGGGGGGGGGGGGGGGGFGGGGGGGGGGGGGGGGGGGGGGGGGGGGG>EEGGGGGGDGGFFGGGGGCGGGGGGGFGGEGGFGFGFFGGGGFGGGGGGFFFFFGFDDEGGFFFFFFFFBDFGFF?:FFFFFFFFFFF
@M04650:207:000000000-C238N:1:1101:10127:11586 1:N:0:19
ACTCCTACGGGAGGCAGCAGTAGGGAATCTTCGGCAATGGACGAAAGTCTGACCGAGCAACGCCGCGTGAGTGAAGAAGGTTTTCGGATCGTAAAACTCTGTTGTTAGAGAAGAACAAGGACGTTAGTAACTGAACGTCCCCTGACGGTATCTAACCAGAAAGCCACGGCTAACTACGTGCCAGCAGCCGCGGTAATACGTAGGTGGCAAGCGTTGTCCGGATTTATTGGGCGTAAAGCGAGCGCAGGCGGTTTCTTAAGTCTGATGTGAAAGCCCCCGGCTCAACCGGGGAGG
+
GGGGGGGGGGGGGGGGGGGGG<FGGGGGEGG<FGGGGGGGDFG7FGGCFFGGGG@GGGGGGGGGGGGGGGGFFGGGGGGG:FFGGGGEB:FGGGGGGGGGEFGFG=FGCGGGGGG<FF<EFDEC=<7CFC<D??<ADF@C7FFGFFFECF<EGFCFEFE@FGFGCCFGGGDCFGGFCGFF*1?C7@C7=B=85:1C+BCGGGGGG9C69<C==C*?:>DDG:8*+0+0<9CF:C3CCFFC>G)))1>739<9C<**11=F:7706*0)/*7765>32,DDB9*6=)036>@939
@M04650:207:000000000-C238N:1:1101:14183:11609 1:N:0:19
ACTCCTACGGGAGGCAGCAGTGGGGAATATTGCACAATGGGGGAAACCCTGATGCAGCAACGCCGCGTGAGTGATGAAGGTTTTCGGATCGTAAAGCTCTGTCTTTGGGGAAGATAATGACGGTACCCAAGGAGGAAGCCACGGCTAACTACGTGCCAGCAGCCGCGGTAATACGTAGGTGGCGAGCGTTATCCGGATTTACTGGGCGTAAAGGGAGCGTAGGCGGATGAGTAAGTGGGATGTGAAATACCCGGGCTCAACTTGGGTGCTGCATTCCAAACTGGGTATCTAG
+
FEGGGGGGGGGEGGGGGGGG-C<CEFGG@FGGGGGGGGGGGGGEGFGGGGGFEFFGGFFGGGGGGGGGGGGCFGGGGEGGGFGGGGGG>FGGGGGGGDGFCGFFGFGGGGGCGGFFE9?EGEGGGGGGGCCFF=CCGCGCFGEGG7EFGD,FFGFCF=BFFGGGEC@FFCE@FECFF8C>EGFGC=EGGCEGECCCCC*BFGFGCFFGG5EGG<:8EDDG5)?</>55E4+<=:7<C*7*<D67>D>*0:CC7CC:)7?F***0<GD?)=F=;?F@29FBFFGF)80.6BFA
@M04650:207:000000000-C238N:1:1101:13191:11620 1:N:0:19
ACTCCTACGGGAGGCAGCAGTAGGGAATCTTCCGCAATGGACGAAAGTCTGACGGAGCAACGCCGCGTGAGTGATGAAGGTCTTAGGATCGTAAAACTCTGTTGTTAGGGAAGAACAAATTTGTTAGTAACTGAACAAGTCTTGACGGTACCTAACCAGAAAGCCACGGCTAACTACGTGCCAGCAGCCGCGGTAATACGTAGGTGGCGAGCGTTATCCGGATTTACTGGGCGTAAAGGGAGCGTAGGCGGATGATTAAGTGGGATGTGAAATACCCGGGCTCAACTTGGGTGC
+
GGGGGGGGGGGGGGGGGGGGGGGGGGGGGGGGGGGGGGGGGGGGGGGGGGGGGGGGGGGGGGGGGGGGGGGGGGGGGGGGGGGGGGGGGGGGGGGGGGGGGGGGGGGGGFFGGGGGGGGGGGGGGGGGGGGGGGGGGGGGGGGGGGGGGGGGGGGGGGGGGGGGGGGGGGGGGGGGGGGGGGGGGGGGGGGGGGGGFGGGGGGGGGGDGGGGGGGGGGGGGGGGGFGGGF=FEEDGGGFC>GFFC3><FGGDDD9FFFFFFFGGFDGFFFFFFFFFFBGFF>GFFFF>AFFF?(
@M04650:207:000000000-C238N:1:1101:16692:11645 1:N:0:19
ACTCCTACGGGAGGCAGCAGTAGGGAATCTTCGGCAATGGACGAAAGTCTGACCGAGCAACGCCGCGTGAGTGAAGAAGGTTTTCGGATCGTAAAACTCTGTTGTTAGAGAAGAACAAGGACGTTAGTAACTGAACGTCCCCTGACGGTATCTAACCAGAAAGCCACGGCTAACTACGTGCCAGCAGCCGCGGTAATACGTAGGGGGCTAGCGTTATCCGGAATTACTGGGCGTAAAGGGTGCGTAGGTGGTTTCTTAAGTCAGAAGTGAAAGGCTACGGCTCAACCGTAGTA
+
GGGGGGGGGGGGGGGGGGGGGGGGGGGGGGGGGGGGGGGGGGGGGGGGGGGGGGGGGGGGGGGGGGGGGGGGGGGGGGGGGGGGGGGGGGGGGGGGGGGGGGGGGGGGGGGGGGGGGGGGGGGGGGGGGGGGGGGGFGGGGGGGGGGGGGGGGGGGGGGGGGGGGGGGGGGGGGGGGGGGGGGGFGGGGGGGGGGGGGGGGGGGGGGGGGGGGGGGGGFGGGGGGGF7?GFGFCDGGGFGFGDBCCDDFGGG:FGFFFFFFFF7@:CBFFFF?FFFFFG:39DFFF>BFFFFF
@M04650:207:000000000-C238N:1:1101:19210:11657 1:N:0:19
ACTCCTACGGGAGGCAGCAGTGGGGAATATTGCACAATGGAGGAAACTCTGATGCAGCAACGCCGCGTGAGCGATGAAGGTCTTCGGATCGTAAAGCTCTGTCTTTAGGGATGATAATGACAGTACCTAAGGAGGAAGCCACGGCTAACTACGTGCCAGCAGCCGCGGTAATACGTAGGTGGCGAGCGTTATCCGGATTTATTGGGCGTAAAGGGAGCGTAGGCGGATACTTAAGTGGGATGTGAAATACTTGGGCTCAACCCGAGTACTGCATTCCAAACTGAGTATCTAG
+
FGGGGGGGGGGGGGGGGGGGGGFGGGGGGGGGGGGGGGGGGGGGGGGFGGGGGGGGGGGGFGGGGGGEGGGFGGGGGGGGGGFFFGGDG@FGGGGGGGGGGGGFGFGGCGGGFFGGGGGGGGGFGGGGCEFDGGGGGGGGGGGEDGD@FGDGGGGGGGFGGGGGGGGGGGGGGGGFGGGGG7@EGGGGGEEGFGGGE58+?9EGGGGGGG*:+=*CEGGGGGGDGG=E=6++99CFDGFDFGF?C7>F?FFF:744>FFFF)937C<1@49=*9==4<CFFA**)*99<=*)
@M04650:207:000000000-C238N:1:1101:23228:11659 1:N:0:19
ACTCCTACGGGAGGCAGCAGTGGGGAATATTGCACAATGGGCGAAAGCCTGATGCAGCAACGCCGCGTGAGCGATGAAGGCCTTCGGGTCGTAAAGCTCTGTCCTCAAGGAAGATAATGACGGTACTTGAGGAGGAAGCCCCGGCTAACTACGTGCCAGCAGCCGCGGTAATACGTAGGGGGCTAGCGTTATCCGGAATTACTGGGCGTAAAGGGTGCGTAGGCGGTCTTTCAAGCCAGAAGTGAAAGGCTACGGCTCAACCGTAGTAAGCTTTTGGAACTGTAGGACGTGAGG
+
GGGGGGGGGGGGGGGGGGGGGGGGGGGGGGGGGGGGGGGGGGGGGGGGGGGGGGGGGGGGGGGGGGGGGGGGGGGGGGGGGGGGGGDGGGGGGGGGGGGGGGGGGGGGGGGGFGGGGGGGGGGGGGGGGGGGGGGGGGGGGGGEGGGGGGGGGGFGGGGGGGGGGGGGEGCCGGGFC7FEEGGGGGGGGGGGGGGGGGGGGGGGGGGGGEGGGGGGCCDDGGGGGGEEGGGFBGFEFDFC?GFFGGGGFC>CC<DEBEF@C@C>>C52=6=*7@?FF>F:F?DF4965(8@0((
@M04650:207:000000000-C238N:1:1101:2545:11667 1:N:0:19
ACTCCTACGGGAGGCAGCAGTGGGGAATATTGCACAATGGGCGCAAGCCTGATGCAGCCATGCCGCGTGTATGAAGAAGGCCTTCGGGTTGTAAAGTACTTTCAGCGGGGAGGAAGGCGATAAGGTTAATAACCTTGTCGATTGACGTTACCCGCAGAAGAAGCACCGGCTAACTCCGTGCCAGCAGCCGCGGTAATACGGAGGGTGCAAGCGTTAATCGGAATTACTGGGCGTAAAGCGCACGCAGGCGGTCTGTCACGTCGGATGTGAAATCCCCGGCGTCAACCTGGGAAC
+
GGAF?FEEGEGGGG7C@FFGC<CEEGEGGGGFGGCE,6EEFDCFGB:FFGGGEFGEFFE,FGGCEC7CFGF9<DFGGGGGD@<CFGG@FGC+9E<EGFDB9C,BFDECGCCGGGGGGGGGGGGGGFFGGGAFF8CCGGGECC9FF>F@>FEFCGCCFGGFF8:FGFG7CEDGCGG9CGE*:CGGGGF>*=EGGGG>:EGGG>=E>CE5CFFGD5*;1CCFEDGFDFGGF4;=;CGG*:@CEGE><DCCDG3><3CB=?*8:FCC@DD>FF466F)904D))-95:7)3::>:B8
@M04650:207:000000000-C238N:1:1101:13973:11680 1:N:0:19
ACTCCTACGGGAGGCAGCAGTGGGGAATATTGCACAATGGGGGAAACCCTGATGCAGCAACGCCGCGTGAGTGATGAAGGTTTTCGGATCGTAAAGCTCTGTCTTTGGGGAAGATAATGACGGTACCCAAGGAGGAAGCCACGGCTAACTACGTGCCAGCAGCCGCGGTAATACGTAGGTGGCGAGCGTTATCCGGATTTACTGGGCGTAAAGGGAGCGTAGGCGGATGATTAAGTGGGATGTGAAATACCCGGGCTCAACTTGGGTGCTGCATTCCAAACTGGTTATCTAG
+
GGGGGGGGGGGGGGGGGGGGGGGGGGGFGGGGGGGGGGGGGGGGGGGGGGGGGGGGGGGGGGGGGGGGGGGFGGGGGGGGGGGGGGGGGEGGGGGGGGGFGGGGGGGGGGGGGGGGGGGGGGGGGGGGGGGGGGGGGGGGGGGGDGGGGGGGGGGGGGGGGGGGGGGGGGGGGGGGGGGGGGGGEGGGGGGGGGGGGGDGGGFGGGGGGEGGGGGGGGGDEDGGEEGGGDCGFACFGG><FGFFFGFGFGGDGGGF>FFFCFGGFCC?>=?6:?@FAFGFFFGFF4@AFF=6
@M04650:207:000000000-C238N:1:1101:10615:11688 1:N:0:19
ACTCCTACGGGAGGCAGCAGTGGGGAATATTGCACAATGGGCGAAAGCCTGATGCAGCAACGCCGCGTGAGCGATGAAGGCCTTCGGGTCGTAAAGCTCTGTCCTCAAGGAAGATAATGACGGTACTTGAGGAGGAAGCCCCGGCTAACTACGTGCCAGCAGCCGCGGTAATACGTAGGTGGCGAGCGTTATCCGGATTTACTGGGCGTAAAGGGAGCGTAGGCGGATGATTAAGTGGGATGTGAAATACCCGGGCTCAACTTGGGTGCTGCATTCCAAACTGGTTATCTAG
+
GGGGGGGGGGGGGGGGGGGGGGGGGGGGGGGGGGGGGGGGGGGGGGGGGGGGGGGGFGGGGGGGGGGGGGGGGGGGGGGGGGGGGGGGFGGGGGGGGFGGGEGGGGGGGGGGFGGGGGGGGGGGDEDAFGGGGGGGGGGGGGGGGEGCFGGGGGGGGFGGGGGGGGGGG@FGGGGGGGGGGGGGGGEGEGGGGGGGGECFGGGGGFDGGGGGGGGGGGGDCDGGGGGGEGDFF9>FGGF57DFFGGFGFGGGGGGF5>FFCF7>?GD<FFFFFF@B4):4@2F:@=FF>BBF
@M04650:207:000000000-C238N:1:1101:12390:11713 1:N:0:19
ACTCCTACGGGAGGCAGCAGTGGGGAATATTGCACAATGGGCGCAAGCCTGATGCAGCCATGCCGCGTGTATGAAGAAGGCCTTAGGGTTGTAAAGTACTTTCAGCGGGGAGGAAGGTGATAAGGTTAATACCCTTATCAATTGACGTTACCCGCAGAAGAAGCACCGGCTAACTCCGTGCCAGCAGCCGCGGTAATACGGAGGGTGCAAGCGTTAATCGGAATTACTGGGCGTAAAGCGCACGCAGGCGGTCAATTAAGTCAGATGTGAAAGCCCCGAGCTTAACTTGGGAAT
+
GGGGGGGGGGGGGGGGGGGGGGGGGGGGGGGGGGGGGGGGGGGGGGGGGGGGGGGGGGGGGGGDFGGFFGFCGGGGGGGGGGGGGGGGGGGGGGGGGGGGGGGGGGGGGGEEGGGGGGGGGGGGGFGGGGGGGGGGGGGGGFEGGGGGGGGGGGGGDGFFGGGGGGGGGGGEGGGGGGGGGEGFGGGGGGGGGGGGGGGGGGGGGEGGGGGGGEGGGGGF:CEGFFGFFGFD@GC:CFFGEGFFGGDDEGGGDDF6FFFF9BFF=*:A?4@@6?>>?FGFF6FFFF?9<FF?F0
@M04650:207:000000000-C238N:1:1101:20123:11758 1:N:0:19
ACTCCTACGGGAGGCAGCAGTGGGGAATATTGCACAATGGGGGAAACCCTGATGCAGCAACGCCGCGTGAGTGATGAAGGTTTTCGGATCGTAAAGCTCTGTCTTTGGGGAAGATAATGACGGTACCCAAGGAGGAAGCCACGGCTAACTACGTGCCAGCAGCCGCGGTAATACGTAGGTGGCAAGCGTTATCCGGAATTATTGGGCGTAAAGGGAGCGTAGGCGGGTGATTAAGTGGGATGTGAAATACCCGGGCTCAACTTGGGTGCTGCATTCCAAACTGGTTATCTAG
+
GGGGGGGGGGGGGGGGGGGGGGGGGGGGGGGGGGGGGGGGGGGGGGGGGGGGGGGGGGGGGGGGGGGGGGGGGGGGGGGGGGGGGGGGGGGGGGGGGGGGGGGFGGGGGGGGGGGGFGGGGGGGGGFGGEGFCFGGGGGGGGGGCCFFGGGGGGGGGGGGGGGGGGGGGEDGGGGGGGGGGGGGFGGGEGGGGGGGC8FFGFFCGGGGEGGGFGGG=CGGGGGGGD*:C7<EFG7E:DFC?GFFDCCF=7>FDDG>)76*:9CCFGG:EF46)7@=6<F?FFGF=?F>AFF2
@M04650:207:000000000-C238N:1:1101:23084:11811 1:N:0:19
ACTCCTACGGGAGGCAGCAGTGGGGAATATTGCACAATGGGCGCAAGCCTGATGCAGCCATGCCGCGTGTATGAAGAAGGCCTTAGGGTTGTAAAGTACTTTCAGCGGGGAGGAAGGTGATAAGGTTAATACCCTTGTCAATTGACGTTACCCGCAGAAGAAGCACCGGCTAACTCCGTGCCAGCAGCCGCGGTAATACGGAGGGTGCAAGCGTTAATCGGAATTACTGGGCGTAAAGCGCACGCAGGCGGTCAATTAAGTCAGATGTGAAAGCCCCGAGCTTAACTTGGGAAT
+
GGGGGGGGGGGGGGGGGGGGGGGGGGGGGGGGGGGGGGGGGGGGGGGGGGGGGGGGGGGGGGGGGGGGGGGGGGGGGGGGGGDGGGGGGGGGGGGGGGGGGGGGGGGGGGGGGGGGGGGGGGGGGGGGGGGGGGGGGGGGGGGGGGGGGGGGGGGGGGGGGGGGGGGGGGDGGGGGGGGGGGGGGGGGGGGGGGGGFFGGGGEGGGGGFGGGGGGDGCGGEGGCGGGGGFGGFGGGFG=DEGFFGGDGFGGGGGG?FFFFFFGGFGGFFFFBF?7>?BGF39GFFFFFFFFFF0
@M04650:207:000000000-C238N:1:1101:13044:11824 1:N:0:19
ACTCCTACGGGAGGCAGCAGTGGGGAATATTGCACAATGGGCGCAAGCCTGATGCAGCGACGCCGCGTGGGGGATGAAGGCCTTCGGGTTGTAAACTCCTTTCGCTATCGACGAAGCCACTTTGTGGTGACGGTAGGTAGATAAGAAGCACCGGCTAACTACGTGCCAGCAGCCGCGGTAATACGTAGGGTGCGAGCGTTGTCCGGAATTACTGGGCGTAAAGAGCTCGTAGGTGGTTTGTCGCGTCGTCTGTGAAATCCCGGGGCTTAACTTCGGTCGTGCAGGCGATACGGG
+
GGGGGGGGGGGGGGGGGGGGGGGGGGGGGGGGGGGGGFGGGGGGGGGGGGGGGGGGGGGGGGGGGGGCGGGGGGGGGGGGGGGGGGGGGGGGGGGGGGGGGGGGGGGGGGGGGGEEGGGGGGGGGGGGGGGGGCFGGGGGGGGGFFGGGGGGGGGGGGGGFGGGGFFFGGGGGGGGGGGGGGCGGGGGGGGGGGEEGGGGDECFGGGGGGGGGGGGGGGDEGGGGFF6C7EGFGGGDG4CFGFFGGGGFGGGGGGFFFFFFBCDD:5<?BF4@BFF,:50765@FFB1>)7:B9
@M04650:207:000000000-C238N:1:1101:3708:11847 1:N:0:19
ACTCCTACGGGAGGCAGCAGTGGGGAATATTGCACAATGGGGGAAACCCTGATGCAGCAACGCCGCGTGAGTGATGAAGGTTTTCGGATCGTAAAGCTCTGTCTTCAGGGACGATAATGACGGTACCTGAGGAGGAAGCCACGGCTAACTACGTGCCAGCAGCCGCGGTAATACGTAGGTGGCGAGCGTTGTCCGGATTTACTGGGCGTAAAGGGAGCGTAGGCGGATTTTTAAGTGGGATGTGCAATACCCGGGCTCCACTTGGGTGCTGCATTCCAAACTGGTTATCTAG
+
-E<,EFFGGC@CFDGCFGFE<E8<FC,CFFFCD@F9<CF-6FC+BEEGGGGGGFF<FC,CFCGFGGGGECF?C<FGE9FCF9EFGFECFGEF8<FFF9DFGGGGGGFEFG7BC4??FFFBE:@CFGGFD,AFFFBB@EFG<FEDFE:<FD,DFGGGE,@F7DGFEGEGG7:;B;FEG7FFFGGGGEDGGCECGGGG>EC6+<A<FF87*/A5@?EDDG37C<CG=E2*:0:07?FGG445657@*0*:7<6<<5C;5))/7@FCF<7:EFFF)0=B<<77F<FFFB4>>**)
@M04650:207:000000000-C238N:1:1101:16252:11893 1:N:0:19
ACTCCTACGGGAGGCAGCAGTGGGGAATATTGCACAATGGGGGAAACCCTGATGCAGCAACGCCGCGTGAGTGATGAAGGTCTTCGGATCGTAAAGCTCTGTCTTCAGGGACGATAATGACGGTACCTGAGGAGGAAGCCACGGCTAACTACGTGCCACCAGCCGCGGTAATACGTAGGTGGCGAGCGTTGTCCGGATTTACTGGTCGTAAAGGGGGCGTAGGCGGATGATTAAGTGGGATGTGAAATACCCGGGCTCAACTTGGGTGCTTCGTTCCAAACTGGTTATCTAG
+
GGGGGGGGGGGGGGGGGGGGFGGGGGGGGGGGFEFGGGGGG@FGGGCGGGGGA,FGGGGGGGGGGGGGG=FFGGGGGGG84,EFGGGEF7CFGGGFGE<EGG,9F<9EFGGGGGGG7E<<5FCB<:?@?,A+DBFG<F8FFGECCC:7D>FG:@7337,@FGGFGGCGC*=CFCC@@@7=FGFG:*:CC8CG?EE**;89C+C+8+3:E*7/0<**:7C7*589?C*2C0+C?7*<*9)19DF7:**:BF77)/C5)5=4:*7*0**35=*0.<F>(-**05*)994-671)
@M04650:207:000000000-C238N:1:1101:28233:11904 1:N:0:19
ACTCCTACGGGAGGCAGCAGTGGGGAATATTGCACAATGGGCGCAAGCCTGATGCAGCCATGCCGCGTGTATGAAGAAGGCCTTAGGGTTGTAAAGTACTTTCAGCGGGGAGGAAGGTGATAAGGTTAATACCCTTATCAATTGACGTTACCCGCAGAAGAAGCACCGGCTAACTCCGTGCCAGCAGCCGCGGTAATACGGAGGGTGCAAGCGTTAATCGGAATTACTGGGCGTAAAGCGCACGCAGGCGGTCAATTAAGTCAGATGTGAAAGCCCCCGGCTCAACCGGGGAGG
+
GGGGGGGGGGGGGGGGGGGGGGGGGGGGGGGGGGGGGGGGGGGGGGGGGGGGGGGGGGGGGGGGGGGGGGGGGGGGGGGGGGGGGGGGGGGGGGGGGGGGGGFGGGGGGGGGGGGGGGGGGGGGGGGGGGGGGGGGGGGGGGGGGGGGGGGGGGGGGGGGGGGGGGGGGGGGGGGGGGGGGGGFGGGGGGEEGGGGGGGGGGDGGGGGGGGGGGGGGGGGGGGGGGGGGFGGFCDEFGFGFGFDGGGGFGGCDGGFFFFFFFGGFF74=FFF??F>:1CDE;DFFFFFFFF9>F
@M04650:207:000000000-C238N:1:1101:23385:11912 1:N:0:19
ACTCCTACGGGAGGCAGCAGTGGGGAATATTGCACAATGGGCGCAAGCCTGATGCAGCCATGCCGCGTGTATGAAGAAGGCCTTAGGGTTGTAAAGTACTTTCAGCGGGGAGGAAGGTGATAAGGTTAATACCCTTGTCAATTGACGTTACCCGCAGAAGAAGCACCGGCTAACTCCGTGCCAGCAGCCGCGGTAATACGGAGGGTGCAAGCGTTAATCGGAATTACTGGGCGTAAAGCGCACGCAGGCGGTCAATTAAGTCAGATGTGAAAGCCCCGAGCTTAACTTGGGAAT
+
GGGGGGGGGGGGGGGGGGGGGGGG:CC<CF,@E<6FCAFGGC:@:BC?CCFEGAFCFGD8FDC87BF=C6CCCEFAAFCCCC8=EAFGCFFBFCFFFF<FA<99EC==FF@FC:DCFDCEFFFFCF5CFFFC>FDFFDCFG9DC9D<:>FCGFEGGF7FFFG?FEA7>FDBEF:,9<:<1:CFFFC6F,8C8EEEG92?*8*CCEGGGGFGGEE*8**295CE780<?FG5EBEGGGDBD@GFFGDGG3>D<D<6@B@FFC?GGFFGFFFFFFF:>:;<7;BFFFF*-:9@B?<
@M04650:207:000000000-C238N:1:1101:28469:11912 1:N:0:19
ACTCCTACGGGAGGCAGCAGTGGGGAATATTGCACAATGGGCGCAAGCCTGATGCAGCCATGCCGCGTGTATGAAGAAGGCCTTAGGGTTGTAAAGTACTTTCAGCGGGGAGGAAGGTGATAAGGTTAATACCCTTGTCAATTGACGTTACCCGCAGAAGAAGCACCGGCTAACTCCGTGCCAGCAGCCGCGGTAATACGGAGGGTGCAAGCGTTAATCGGAATTACTGGGCGTAAAGCGCACGCAGGCGGTCCATTAAGTCAGATGTGAAAGCCCCGAGCTTAACTTGGGAAT
+
GGGGGGGGGGGGGGGGGGGGGGGGGGGGGGGCAFFGFGGGGGGGGGGGGGGGGFFGGGGGGGGGGGGGGGGFGGGGGCGGGFGG9FGGGFGGGGGGEFGGGGF<EEFGDGC:CFGGGEFDFGGGGCFDFGGD8=FG8FGGGGGGGGGC<CGGGGGDCFG:FFFFFGGCEEEGFGGFFGGGGGFFCGF:EEGCDCEEFCGC5888C;ECCCFGDCE8C7*>CG5F+CC7CFGGECDEC:9C<735C75))1CD3)9@*0=FFF:CFC7:6@FFFFF@?;G>:0*7@B*))98:23
@M04650:207:000000000-C238N:1:1101:25888:11933 1:N:0:19
ACTCCTACGGGAGGCAGCAGTGGGGAATATTGCACAATGGGCGAAAGCCTGATGCAGCAACGCCGCGTGAGCGATGAAGGCCTTCGGGTCGTAAAGCTCTGTCCTCAAGGAAGATAATGACGGTACTTGAGGAGGAAGCCCCGGCTAACTACGTGCCAGCAGCCGCGGTAATACGTAGGGGGCTAGCGTTATCCGGAATTACTGGGCGTAAAGGGTGCGTAGGTGGTTTCTTAAGTCAGAAGTGAAAGGCTACGGCTCAACCGTAGTAAGCTTTTGAAACTGAGAAACTTGAGT
+
FGGGGGGGGGGEGGGGGGGGGGGGGGGGGGGGGGGGGGGGGGGGGGGGGGGGGGGGGGGGGGGGGGGGGGGGGGGGGGGGGGGGGGGGGGGGGGGGGFGGGGGGGGGGGFGGGGGGGGGGGGGGGGGGGFFG,FGGFGGGFGGGGGGGGGGGGGGGGGGGGGGGGGGGGGGGGGGFDCFDGGGGGGGGGGGGGGGEGEGGGGGGG>FEEEDGGGGGGGGGGGGGGG=FGFGGF?DFFGFGFGFFGGGGFGFFGGDF3>F?CFGGFGDA==FFF?FFFFFBFFGF4@:(6@?BF5
@M04650:207:000000000-C238N:1:1101:8979:11992 1:N:0:19
ACTCCTACGGGAGGCAGCAGTGGGGAATATTGCACAATGGGCGCAAGCCTGATGCAGCCATGCCGCGTGTATGAAGAAGGCCTTAGGGTTGTAAAGTACTTTCAGCGGGGAGGAAGGTGATAAGGTTAATACCCTTGTCAATTGACGTTACCCGCAGAAGAAGCACCGGCTAACTCCGTGCCAGCAGCCGCGGTAATACGGAGGGTGCAAGCGTTAATCGGAATTACTGGGCGTAAAGCGCACGCAGGCGGTCAATTAAGTCAGATGTGAAAGCCCCGAGCTTAACTTGGGAAT
+
FGGGGGGGGGGGGGGGGGGGGGGGGGGGGGGGGGGFFGFFGGGGGGDGGGGGGGGGGGGGGGGGGGGGGGGGF?FFGGGGGGGGGGGGGGGGEGGGGGGGGGGGGGGGGGCFG>CFGGGGFGGGGGGGGGGGGGGGEFFGGGGGGGGGGGGGGGGGGGGGGGDGGGGGDGGGFGGGGGGGGGGGGGGGGGGGGGCEFGGGGGGGGEGGGGFCCCEGGGGFGD5CGGGGGCFFBEGCCFBGF)7:C7D3>CGDDC=@FF=4CBFF@GGF7=FFFFFF<9<@EBGFFFFFFFFF02
@M04650:207:000000000-C238N:1:1101:15820:12005 1:N:0:19
ACTCCTACGGGAGGCAGCAGTAGGGAATCTTCGGCAATGGACGAAAGTCTGACCGAGCAACGCCGCGTGAGTGAAGAAGGTTTTCGGATCGTAAAACTCTGTTGTTAGAGAAGAACAAGGACGTTAGTAACTGAACGTCCCCTGACGGTATCTAACCAGAAAGCCACGGCTAACTACGTGCCAGCAGCCGCGGTAATACGTAGGTGGCAAGCGTTGTCCGGATTTATTGGGCGTAAAGCGAGCGCAGGCGGTTTCTTAAGTCTTATGTGAAAGCCCCCGGCTCAACCGGGGAGG
+
GGGGGGGGGGGGGGGGGGGGEGGGGGGGGGGGGGGGGGGGGGGFGGGGGGGGGGGGGGGGGGGGGGGGGGGGGGGGGGGGGGGGGDGGGGGGGGGGGGGGFGGGGGGGGGGGGGGGGGFGGGGGGGGGGGGGFGGGGGGDGGGGGGGGGGGGGGGGGGFGGGGGGGGGGGGGGGGCGGGGGGGDGGGGGGGGGGGGGGGGGGGGGGGFFGGFGCG=ECFGD5?:F?FF7=FGFGGD:FFD3>DFD5DGEDD<7CGFFF=FFFG**>FB6=F6FF5>?FG>D1<?FFF9>EF;9F
@M04650:207:000000000-C238N:1:1101:28394:12011 1:N:0:19
ACTCCTACGGGAGGCAGCAGTGGGGAATATTGCACAATGGGCGCAAGCCTGATGCAGCCATGCCGCGTGTATGAAGAAGGCCTTAGGGTTGTAAAGTACTTTCAGCGGGGAGGAAGGTGATAAGGTTAATACCCTTATCAATTGACGTTACCCGCAGAAGAAGCACCGGCTAACTCCGTGCCAGCAGCCGCGGTAATACGGAGGGTGCAAGCGTTAATCGGAATTACTGGGCGTAAAGCGCACGCAGGCGGTCAATTAAGTCAGATGTGAAAGCCCCGAGCTTAACTTGGGAAT
+
GGGGGGGGGGGGGGGGGGGGGGGGGFGGGGGCDGFGFGGGGGGGGGGGGGGGGGGGGGGFEGFGGGG@FGGGGCCGGGFGGGGFGGGGGGGGGFGGGGGFGGFFGFCEGGC@CEFCGGGGGGGGGGGGGEFGGGGFCGFFFGFGGGG:DFFGGGGGGGGGGGGFFGGGGGGG7<FEGEGCGGGGGC,B:EGGGGGGGG?FGGGEE:EDFGGFDEGGGGFG=DDGGGG7CFEFDGDEDG?DEDEFGGCD@<DDCC6F4BFFGBFG@>F9*9B6F@F33>DEE9CFF47)-)7:B1
@M04650:207:000000000-C238N:1:1101:20410:12018 1:N:0:19
ACTCCTACGGGAGGCAGCAGTGGGGAATATTGCACAATGGGGGAAACCCTGATGCAGCAACGCCGCGTGAGTGATGAAGGTTTTCGGATCGTAAAGCTCTGTCTTTGGGGAAGATAATGACGGTACCCAAGGAGGAAGCCACGGCTAACTACGTGCCAGCAGCCGCGGTAATACGTAGGTGGCGAGCGTTATCCGGATTTACTGGGCGTAAAGGGAGCGTAGGCGGATGATTAAGTGGGATGTGAAATACCCGGGCTCAACTTGGGTGCTGCATTCCAAACTGGAAGTCTAG
+
GGGGGGGGGGGGGGGGGGGGGGGGGGGGGGGGGGGGGGGGGGGGGGGGGGGGGGGGGGGGGGGGGGGGGGGGGGGGGGGGGGGGGGGGGGGGGFGGGGGGGGGGDGGGGGGGGGGGGGGGGGGGFGGGFGGGDGGGGGGGGGGGGGGGGGGGGGFGGGGGGGGGGGGGGGGGGGGGGGGGFGGGGGGGGGGGGGGGGGGGGGGGGGGGGGGGGGGGGGGGGGGGGGGGGGGGFFGGGGFFFGF?FGGGFGGGGGGFFF@=FFGD)7DBFFFF?@?FFFGFF2FFFFF4<=6A
@M04650:207:000000000-C238N:1:1101:18877:12019 1:N:0:19
ACTCCTACGGGAGGCAGCAGTGGGGAATATTGCACAATGGGCGCAAGCCTGATGCAGCCATGCCGCGTGTATGAAGAAGGCCTTCGGGTTGTAAAGTACTTTCAGCGGGGAGGAAGGCGATAAGGTTAATAACCTTGTCGATTGACGTTACCCGCAGAAGAAGCACCGGCTAACTCCGTGCCAGCAGCCGCGGTAATACGGAGGGTGCAAGCGTTAATCGGAATTACTGGGCGTAAAGCGCACGCAGGCGGTCTGTCAAGTCGGATGCGAAATCCCCTGGCTCAACCTGGGAAC
+
GGGGGGGGGGGGGGGGGGGGGGGGGGGGGGGGGFGGGGGGFGGCGGG7FGGGFGGGGGFGFGGGGGGGGGFFGGGGG,FGGGGGGGGGGGGGGGGFFGGGGGGGFGGGGGGGDGGG>D=6@CCFF>=FA=DB3>>3BC9FF:AFFGGGF7FFB>@FCFFE:>AC,2>1<@BEGGCE8C=*18BFE8BF*:C@EG7EG+CCGEEC*2;5CGGFEGC=F*:F8CC=89CAE6@CBCDCCCF<57@@DD3D>G5/1>FFFFFFFFC<B5/(05>5>74?0(/74366=FFF()),4,
@M04650:207:000000000-C238N:1:1101:23954:12021 1:N:0:19
ACTCCTACGGGAGGCAGCAGTGGGGAATATTGCACAATGGGCGCAAGCCTGATGCAGCCATGCCGCGTGTATGAAGAAGGCCTTCGGGTTGTAAAGTACTTTCAGCGGGGAGGAAGGCGATAAGGTTAATAACCTTGTCGATTGACGTTACCCGCAGAAGAAGCACCGGCTAACTCCGTGCCAGCAGCCGCGGTAATACGGAGGGTGCAAGCGTTAATCGGAATTACTGGGCGTAAAGCGCACGCAGGCGGTCTGTCAAGTCGGATGTGAAATCCCCGGGCTCAACCTGGGAAC
+
GGGGGGGGGGEGGGGGGGGGGGGGGGGGGGGGGGGGGGGGGGGGGGGGGGGGGGGGGGGGGGGGDGGGGGGGGGGGGGGGGGFGGGGGGGGGAFAFGGGGGGGGGGGGFGGGGGGGGGGGGGGGGGGGCCGGCFGFGGGGGGFGGGGGGGGGGGGEEFGGGGGGGGGGGGGGGGGGGGGGGGGGGGGGGGGGGGDGFGGGDEEGGGGGGFG=CEEC**:CEGCF6CFCFGGGFGDD776CEC)05CGGEGDCDDFFFFFFGFDDB3>3?=?9@FFF?F)<509?*7>?:>3:>(
@M04650:207:000000000-C238N:1:1101:10131:12038 1:N:0:19
ACTCCTACGGGAGGCAGCAGTGGGGAATATTGCACAATGGGCGCAAGCCTGATGCAGCCATGCCGCGTGTATGAAGAAGGCCTTCGGGTTGTAAAGTACTTTCAGCGGGGAGGAAGGTGTTGTGGTTAATAACCGCAGCAATTGACGTTACCCGCAGAAGAAGCACCGGCTAACTCCGTGCCAGCAGCCGCGGTAATACGGAGGGTGCAAGCGTTAATCGGAATTACTGGGCGTAAAGCGCACGCAGGCGGTCAATTAAGTCAGATGTGAAAGCCCCGAGCTTAACTTGGGAAT
+
GGGGGGGGGGGGGGGGGGGGGGGGGGGGGGGGGGGGGGGGGGGGGGEGGGGGGGGGGGGGGGGGGGGGGGGGGGGGGGGGGGGGGGGGGGGGGGGGGGGGGGGGGGGGGGGGGDFGGGGDFGGGGGGGGGGGGGGGDEGGFGGFFGGCGGGGGGGGGGGGGGFFGGGDGGGGGGGGGGGGGGGGGG6CGGGGGGDCFFFGGECEGGGGGGGGGGGDFFFDCDEGGGFGGFDCDECG<CFGEGFFGGGGFGGGGGCBF*=F?@CFFGGF?46@BFF><BGFF>G?BFFFFFF:::
@M04650:207:000000000-C238N:1:1101:14220:12046 1:N:0:19
ACTCCTACGGGAGGCAGCAGTGGGGAATATTGCACAATGGGCGCAAGCCTGATGCAGCCATGTCGCGTGTATGAAGAAGGCCTTAGGGTTGTAAAGTACTTTCAGCGGGGAGGAAGGTGATAAGGTTAATACCCTTATCAATTGACGTTACCCGCAGAAGAAGCACCGGCTAACTCCGTGCCAGCAGCCGCGGTAATACGGAGGGTGCAAGCGTTAATCGGAATTACTGGGCGTAAAGCGCACGCAGGCGGTCAATTAAGTCAGATGTGAAAGCCCCGAGCTTAACTTGGGCAT
+
GGGGGGGGGGGGGGGGGGGGCFGGGGGGGGGGGGGGGGGGGGGGGGGGGGGGGGGGGGGGGGGGGGGGGGGGGGGGGGGGGGGGGGGGGGGGGGGGGGGGGGGGGGGGGGGGGGGGGGGGGGGGGGGGGGGGGGGGGGGGGGGGGGGGGGGGGGGGGGGGGGGGGGGGGGGGGGGGGGGFEGGGGGFFGGGEGE>EGGGGGCGDGGGGDGGGGGGCFGGGGDGGGGGGGGGGEGDG<DB7>DDFGGGGFGGGD7FF=7BFGF7*=CCABFFFFFF>?>G>3;F=FF7<DFF(42
@M04650:207:000000000-C238N:1:1101:5181:12070 1:N:0:19
ACTCCTACGGGAGGCAGCAGTGGGGAATATTGCACAATGGGGGAAACCCTGATGCAGCAACGCCGCGTGAGTGATGAAGGTTTTCGGATCGTAAAGCTCTGTCTTTGGGGAAGATAATGACGGTACCCAAGGAGGAAGCCACGGCTAACTACGTGCCAGCAGCCGCGGTAATACGTATGTTGCGAGCGTTATCCTGATTTACTGGTCGTAAAGGTAGCGTAGGCTGATGATTAAGTGGGATGTTAAATACCCGGGCTCAACTTGGGTGCTGCATTCCAAACTGGTTATCTAG
+
GGGGGGFGGGG;FGGCGFCGGGGGGGGGGGGGGGGGFGGGFGGGGGGEGGG?FGGGCGGGGGGGGGGGGGGGGGGGFEFGGFGGGGGEG:FGFFFGGGGGGGGGFGGFGGGGGGG?FFG9<+CFFBD@FD8F,ACCFGGEGGDGGG>FGFF@>FC*@,,338FGCEC@*>*@7,=CF,<F,@C5:5C*1B?8?F+2+BFF;;C?C++*=*2:++03+0)9*)89+/*<E7CG4<*<CG47<C?*2:>FFF4CD)9))0*9AB**)/>?@B?FFF=6<:7955>)07*5<6*)
@M04650:207:000000000-C238N:1:1101:9243:12082 1:N:0:19
ACTCCTACGGGAGGCAGCAGTAGGGAATTTTCCGCAATGAGCGAAAGCTTGACGGAGCGACACAGCGTGCAGGATGAAGGTCTTCGGATTGTAAACTGCTGTTGTAAGGGAAGAAAAAATTTAGTAGGAAATGACTAGATCTTGACGGTACCTTATTAGAAAGTGACGGCTAACTATGTGCCAGCAGCCGCGGTAATACATAGGTCACAAGCATTATCCGGAATTATTGGGCGTAAAGCGTTCGTAGGCGGTTTATCAAGTCTAGAGTTAAAGCCTGGGGCTTAACCCCAGCCC
+
GGGGGGGGGGGFGGGGGGGGGGGGGGGGGGGGGGGGGGGGGGGGGGCFGGGGGGGGFGGGGGGGGGGGEGGGGGGGGGGGGGGGGGGGGGGGGGGGGGGFGGGGGGGEGGGGGFFGGGGGGGGFGFDGFFFFGGGGGDFGGGGGGGGGGGGFFFGGGGGGGGGGGGGGGGGGGGGGGGGFFGG6EGGGGGGGGGGEFGGGGGGFEGFGGGGGGGGFG>FGGGEFGFFFFGEGEGGDFC4DBGFEDF*CFDGGDDFFFFFFGFGGFGGAFFFFF4:6??CDFFG??F?(3@>:BB
@M04650:207:000000000-C238N:1:1101:24720:12096 1:N:0:19
ACTCCTACGGGAGGCAGCAGTAGGGAATCTTCGGCAATGGACGAAAGTCTGACCGAGCAACGCCGCGTGAGTGAAGAAGGTTTTCGGATCGTAAAACTCTGTTGTTAGAGAAGAACAAGGACGTTAGTAACTGAACGTCCCCTGACGGTATCTAACCAGAAAGCCACGGCTAACTACGTGCCAGCAGCCGCGGTAATACGTAGGTGGCAAGCGTTGTCCGGATTTATTGGGCGTAAAGCGAGCGCAGGCGGTTTCTTAAGTCTGATGTGAAAGCCCCCGGCTCAACCGGGGAGG
+
GGGGGGGGGGGGGGGGGGGGGGGGGGGGGGGGGGGGGGGGGGGGGGGGGGGGGGGGGGGGGGGGGGGGGGGGGGGAFGGGGGGGGGGGGGGGGGFGGGGGGGGGGGGGFGGGGGGGGGFGGGGGGGGGGGGGGGGGGGGGGGGFGGGGGGGGGGGDGGGGGGGGGGGGGGGGGGGGGGGGGGGGGGGGGGGGGGDEFGGGFGGGGFFGGGGC=C*C7CC3?DEGGGGGCGFCEEGGGGFGFGEEDC<DFGGGGDGFFFFF?=FG?CF>?=BFFFF5(4CEF9D=6?F>FE>>>>
@M04650:207:000000000-C238N:1:1101:16500:12105 1:N:0:19
ACTCCTACGGGAGGCAGCAGTGGGGAATATTGCACAATGGGCGCAAGCCTGATGCAGCCATGCCGCGTGTATGAAGAAGGCCTTAGGGTTGTAAAGTACTTTTAGCGGGGAGGAAGGTGATAAGGTTAATACCCTTGTCAATTGACGTTACCCGCAGAAGAAGCACCGGCTAACTCCGTGCCAGCAGCCGCGGTAATACGTAGGGTGCAAGCGTTAATCGGAATTACTGGGCGTAAAGCGCACGCAGGCGGTCAATTAAGTCAGATGTGAAAGACCCGAGCTTAACTTGGTAAT
+
FGGFCEEGGGGCGGDGEEGGGFGCFGEG9CFCCCGGFGEECFFGDC@<CFFGGGDFFCFFGGCFCGEGGGGGGGGCDF<F?EEG@FFCFG+FFCFGG,CFCF,C=9:FGGCFEGGD@B@FFEFF,:?<FGGCECFF,CFFGGGF9FGFFCEGG@77>CC:AE:DCGFDEGEG7DBC,BFCDFGGG6,=EEECEG*BF?FGFFG@ECG=+<CF5:E8**:9CD5CFF:<FC*:>GG5>7@3)/)<3<CC>>D9D30=B6@FGFG:*:C<7===F))0((9:)2777FFDF:*-:<
@M04650:207:000000000-C238N:1:1101:14578:12107 1:N:0:19
ACTCCTACGGGAGGCAGCAGTGGGGAATATTGCACAATGGGCGCAAGCCTGATGCAGCCATGCCGCGTGTATGAAGAAGGCCTTAGGGTTGTAAAGTACTTTCAGCGGGGAGGAAGGTGATAAGGTTAATACCCTTGTCAATTGACGTTACCCGCAGAAGAAGCACCGGCTAACTCCGTGCCAGCAGCCGCGGTAATACGGAGGGTGCAAGCGTTAATCGGAATTACTGGGCGTAAAGCGCACGCAGGCGGTCAATTAAGTCAGATGTGAAAGCCCCGCGCTTAACTTGGTAAC
+
FGGGGGGGGGGGGGGGGGGGGGGGGGGGGGGGGGGGGGGGGGGGGEGGGGGGFEGFGGGGGGGGGGDGGGGGGGGGGGGGGGGGGGGFGGGGGGGCFFGGGGGGGGGGGD@FGGGGGGGEFFGGGGGGGGFGGGGGGFGFGGGGGGGGGGGGGGGCF7FCF7:FFGGGGGGGGGGGGGG:EGGGCFFGGEGGGGD5CFGDGGEGGGGGFGGGGGG5>GGGGGDGGDGGCD*:BGGD<7=DFD@EGDGG7>DGGDDFFFFFFB7*9CCBB?BBB@@FFF)0.97>=68ABF*<B7
@M04650:207:000000000-C238N:1:1101:20852:12126 1:N:0:19
ACTCCTACGGGAGGCTGCAGTGGGGAATATTGCACAATGGGCGCAAGCCTGATGCAGCCATGCCGCGTGTATGAAGAAGGCCTTAGGGTTGTAAAGTACTTTCAGCGGGGAGGAAGGTGATAAGGTTAATACCCTTGTCAATTGACGTTACCCGCAGAAGAAGCACCGGCTAACTCCGTGCCAGCAGCCGCGGTAATACGGAGGGTGCAAGCGTTAATCGGAATTACTGGGCGTAAAGCGCACGCAGGCGGTCAATTAAGTCAGCTGTGAAAGCCCCGAGCTTAACTTGGGAAT
+
GGGGGGGGGGGGGGGGGGGGGGGGGGGGGGGGGGGGGGGGGGGGGGGGGGGGGGGGGGGGGGGGGGGGGGGGGGGGGFGGGGGGGGGGGGGGGFGGGGGGGGGGGGGGGGGG>CDFGGGGGFGGGGGGGGGGGGGGDFGGGGGFEGGGGFFGGGGGGGGGGGGGGGGG7CGGCFEGGGGGGG98EGGGGGGGGGGCCC9FEDEGGGGGFFGGDCEEEGGGGGGGGCFGGGGGFGDGGGFGEGFB<DDCDGGDDDFFFFFFEFGG)*06?FF**?>FFF9>DFCF?FFFF?>BF?
@M04650:207:000000000-C238N:1:1101:18440:12140 1:N:0:19
ACTCCTACGGGAGGCAGCAGTGGGGAATATTGCACAATGGGCGCAAGCCTGATGCAGCCATGCCGCGTGTATGAAGAAGGCCTTAGGGTTGTAAAGTACTTTCAGCGGGGAGGAAGGTGATAAGGTTAATACCCTTGTCAATTGACGTTACCCGCAGAAGAAGCACCGGCTAACTCCGTGCCAGCAGCCGCGGTAATACGGAGGGTGCAAGCGTTAATCGGAATTACTGGGCGTAAAGCGCACGCAGGCGGTCAATTAAGTCAGATGTGAAAGCCCCGAGCTTAACTTGGGAAT
+
GGGGGGGGGGGGGGGGGGGGGGGGGGGGGGGGGGGGGGGGGGGGGGGGGGGGGGGGGGGGGGGGGGGGGGGGGGGGGGGGGGGGGGGGGGGGGGGGGGGGGGGGGGGGGGGGGGGGGGGGGGGGGGGGGGGGGGGGGGGGGGGFGGGGGGGGGGGGGGGGGGGGGFGGGGDGGGGGGGGGGGGGGGGGGGGG>EGGGGGGGDGGDEGGCCFFGGGGGGG<EGDGGFGGGGGGECDG<GFD>CDEGDGGEGGC<*976@?FGFFFFFGFFFF47@4@BFGFF6F=FF?<>F>:B?
@M04650:207:000000000-C238N:1:1101:7272:12143 1:N:0:19
ACTCCTACGGGAGGCAGCAGTAGGGAATCTTCCGCAATGGGCGAAAGCCTGACGGAGCAACGCCGCGTGAGTGATGAAGGTCTTAGGATCGTAAAACTCTGTTGTTAGGGAAGAACAAATTTGTTAGTAACTGAACAAGTCTTGACGGTACCTAACCAGAAAGCCACGGCTAACTACGTGCCAGCAGCCGCGGTAATACGTAGGTGGCAAGCGTTATCCGGAATTATTGGGCGTAAAGCGCGCGTAGGCGGTTTCTTAAGTCTGATGTGAAAGCCCACGGCTCAACCGTGGAGG
+
GGGGGGGGGGGGGGGGGGGGGFGFGGGGGGGGGEGGGGGGGGGDGDGGGGGG8FGGEDGGGGGGGGGFFGGGGGGGGGGGGGGGDGGGFGGGGGGGGGDGEFGGGGGGGGGGGGG8FEFCFGGGGGGGGGGGGGGGGGGGAC,F,>F=>DGC=FEGGGG7FGFGFGFDC7FGGGFCFGFGFGGGGFCFFG::CE*=BFFD<CFGFG>CFGEGD=EG=F7*:/:FC?<<<C87>E<ECG=CEGFF<DGCFGDD3<:==@@FEFGGFFGBFFFFFFF)41CE:6C?FF)4?FE0:<
@M04650:207:000000000-C238N:1:1101:19574:12170 1:N:0:19
ACTCCTACGGGAGGCAGCAGTGGGGAATATTGCACAATGGGCGCAAGCCTGATGCAGCCATGCCGCGTGTATGAAGAAGGCCTTAGGGTTGTAAAGTACTTTCAGCGGGGAGGAAGGTGATAAGGTTAATACCCTTATCAATTGACGTTACCCGCAGAAGAAGCACCGGCTAACTCCGTGCCAGCAGCCGCGGTAATACGGAGGGTGCAAGCGTTAATCGGAATTACTGGGCGTAAAGCGCACGCAGGCGGTCAATTAAGTCAGATGTGAAAGCCCCGAGCTTAACTTGGGAAT
+
GGGGGGGGGGGGGGGGGGGGGGGGGGGGGGGGGGGGGGGGGGGGGGGGGGGGGGGGGGGGGGGGGGGGGGGGGGGGGGGGGGGGGGGGGGGGGGGGGGGGGGGGGGGGGGGGGGGGGGGGFFGGGFGGGGGGGGGGGGGGGGGGGGGGGGGGGGGGGGGGGGGGGGGGGGGGGGGGGGGGGGGFFGFGGGGGDEGGGFGGGGGGGGGGGGGGGGGGGGGGGGGGGGGGGFFFF=DEGGFGE3BFGGGG37DDGGDBFF=FGFGGFDFFF7BFFFFF?B)77>CFFFFA)9FFF:
@M04650:207:000000000-C238N:1:1101:17246:12178 1:N:0:19
ACTCCTACGGGAGGCAGCAGTGGGGAATATTGCACAATGGGCGCAAGCCTGATGCAGCCATGCCGCGTGTATGAAGAAGGCCTTAGGGTTGTAAAGTACTTTCAGCGGGGAGGAAGGTGATAAGGTTAATACCCTTGTCAATTGACGTTACCCGCAGAAGAAGCACCGGCTAACTCCGTGCCAGCAGCCGCGGTAATACGGAGGGTGCAAGCGTTAATCGGAATTACTGGGCGTAAAGCGCACGCAGGCGGTCAATTAAGTCAGATGTGAAAGCCCCGAGCTTAACTTGGCAAT
+
GCFEDFFGGCGC:B@EFEGFFF8FGGGGGGGGGFGFGGG@8EFDFEGGFECFGGG9EGFAFFFFEGEGEFG<<EF9FGGGCFEEGFCECF@FA<BFG<FGGGDFFG@FGD:=>FDFGGGFFF<D<CFFFFDGFFFGCGGGDCF3;,@3>CFFCGE7F7>C:E7FGGFBFCFGGFFFG><<*4B:*:CFGG8:8113CDG85EEEGGG5E+<*C/?85C>7*C;C<:<C:6EC>ED5CFF)5CDEGC7)77D55*9@*9=B:900=>>A6*9@4)0<(2)7:>284@B<)/)...
@M04650:207:000000000-C238N:1:1101:12281:12189 1:N:0:19
ACTCCTACGGGAGGCAGCAGTAGGGAATCTTCCGCAATGGACGAAAGTCTGACGGAGCAACGCCGCGTGTGTGATGAAGGATTTCGGTTCGTAAAGCACTGTTGTTAAGGAAGAACAGTAATAAGAGTCACTGCTTATTATGTGACGGTACTTAACCAGAAAGCCACGGCTAACTACGTGCCAGCAGCCGCGGTAATACGTAGGTGGCAAGCGTTATCCGGAATTATTGGGCGTAAAGCGCGCGTAGGCGGCAAGATTAGTCTGATGTGAAAGCCCTCGGCTCAACCGAGGA
+
GGGGGGGGGGGGGGGGGGGGGGGGGGGGGGGGGGGGGGGDGGGGGGGGGGGFGGGGGGGGGGGGGGGGGGGGGGGFGGGGGGGGGGGGGGGGGGGGGGGGGGGGGGGGGGGGGGGGGGGGGGGGGGFGGGGGGGFGGGFGGGGGGGGGGGGGGGGGGGGGGGGGGGGGGGGGGGGGGDGGGGGGGGGGGGGGGGGDFGGGGGGGGGGGGGGGEGGGGGGGG3EGGGGGGGGGFGGGGGFDEGFEGDGGFGCC9DGFFFFFGFGGFGGFFFFFFF@FFFGF@?GFFFF;BDFB
@M04650:207:000000000-C238N:1:1101:9215:12204 1:N:0:19
ACTCCTACGGGAGGCAGCAGTGGGGAATATTGCACAATGGGCGCAAGCCTGATGCAGCCATGCCGCGTGTGTGAAGAAGGCCTTCGGGTTGTAAAGCACTTTCAGCGAGGAGGAAGGCGTTGTAGTTAATAACTGCAACGATTGACGTTACTCGCAGAAGAAGCACCGGCTAACTCCGTGCCAGCAGCCGCGGTAATACGGAGGGTGCAAGCGTTAATCGGAATTACTGGGCGTAAATCGCACGCAGGCGGTCTGTTAAGTCAGATGTGAAATCCCCGGGCTTAACCTGGGAAC
+
GGGGGGGGGGGGGGGGGGGGGGGGGGGGGGGGFGGGGGGGGGGGGGGGGGFFGEGGGGGGGGGGGGGGEGFGGGGGGGGGFGGGGGGGGGGGGGGFGGGGFGGGGGG:FGGDGGCFDGGEGGGFGEFGGGGGGGFGGGGGGGG7FFGGGGGFGGGGGGGFGFFGGGF:*BFCFGFGFGGGGGGGFFGGGGGGEG7EGFGGE**=EGGGGFGGGGGGGGGCEDGG?FGGGDGGFCC75**9FG>@DGCDBG3CC5D?=?FFGF7:*CCA?BFFFF6?1-9)<><FFFF<?F@02-
@M04650:207:000000000-C238N:1:1101:28599:12216 1:N:0:19
ACTCCTACGGGAGGCAGCAGTAGGGAATCTTCGGCAATGGACGAAAGTCTGACCGAGCAACGCCGCGTGAGTGAAGAAGGTTTTCGGATCGTAAAACTCTGTTGTTAGAGAAGAACAAGGACGTTAGTAACTGAACGTCCCCTGACGGTATCTAACCAGAAAGCCACGGCTAACTACGTGCCAGCAGCCGCGGTAATACGTAGGTGGCAAGCGTTGTCCGGATTTATTGGGCGTAAAGCGAGCGCAGGCGGTTTCTTAAGTCTGATGTGAAAGCCCCCGGCTCAACCGGGGAGG
+
GGGGGGGGGGGDGGGGEGGGGGGGGGGGGGGGGGGGGGGGGGGGGGGGGGGGGGGGGGGGGGGGGGGGEGGGGGGFGGGGGGGGGGGGGGGGGGGGGGGGGGGGGGGEGCFGGGGGGGFGGGGGGGGGGGGGGGGGGGGGGGGGGGGGGFGGGGGGG?FGCDFGGGGGGGFGGGGFGGFFGGGGGGGGGGGGGGGGGGGGGGFEGGGGGGGGGGGGGGGGGGGGGGGGGCFF3=DE37BGFGFFGGGDFGGGGDGFFFF4<6CFFFGAF@F?F4>FFBGFE9GFFFFFB:39(7
@M04650:207:000000000-C238N:1:1101:3077:12289 1:N:0:19
ACTCCTACGGGAGGCAGCAGTGGGGAATATTGCACAATGGGGGAAACCCTGATGCAGCAACGCCGCGTGAGTGATGAAGGTTTTCGGATCGTAAAGCTCTGTCTTTGGGGAAGATAATGACGGTACCCAAGGAGGAAGCCACGGCTAACTACGTGCCAGCAGCCGCGGTAATACGTAGGTGGCGAGCGTTATCCGGATTTACTGGGCGTAAAGGGAGCGTAGGCGGATGATTAAGTGGGATGTGAAATACCCGGGCTCAACTTGGGTGCTGCATTCCAAACTGGTTATCTAG
+
GGGGGGGGGGGFGGGGGGGGF@FGGGGGGGGGGGGGGGGGGGGCFFGGGGGGGGGGGGGGGGGCFGGGGGGFFGGGGGGGGDGGGGGEFGGGGGGGGGGGGGGGGGGGGGGGGGAEFGGGGGG@FGFFGGGGGGGGGGGGGCGEFGGG7CCFGG7CGADGGGG<CGGCFECFFFGFGGGGGFGG7:EEGG=CG9E>ECBECCFGCFGGECE5EGG=5CGDEGGFEEG5EC9:8?FFCCFGFGFFGGF*9F<DDDGFB5?FCF7>FGGF<FF4@=FFDFCB>AGFB?82-7*:
@M04650:207:000000000-C238N:1:1101:10842:12342 1:N:0:19
ACTCCTACGGGAGGCAGCAGTGGGGAATATTGCACAATGGGCGCAAGCCTGATGCAGCCATGCCGCGTGTATGAAGAAGGCCTTAGGGTTGTAAAGTACTTTCAGCGGGGAGGAAGGTGATAAGGTTAATACCCTTATCAATTGACGTTACCCGCAGAAGAAGCACCGGCTAACTCCGTGCCAGCAGCCGCGGTAATACGGAGGGTGCAAGCGTTAATCGGAATTACTGGGCGTAAAGCGCACGCAGGCGGTCAAGTAAGTCAGATGTGAAAGCCCCGAGCTTAACTTGGGAAT
+
GGGGGGGGGGGGGGGGGGGGGGGGGGGGGGGGGGGGGGGGGGGGGGGGGGGGGGGGGGGGGGGGGGGEGGGGGGGGGGGGGGGGGGGGGGGGGGGGGGGFGGGGGGGGGGGCGFGGGGGGGGGGGFGGGGGGGGGGGGGGGGGGGGGGGGGGGGGGGGGGGGGGGGGGGEGEGGGGGGGGGGGGGGGGGGGGGGGGGGGGGGGCEGGEGGGGGGGGGGGG8<EDGGGFFGFGF:DDC>FGFGFFGGGDEGGC)*>*9FFFGFGFFGGAFFFF?FFFFB<<D9FFFBFFFF418(
@M04650:207:000000000-C238N:1:1101:16967:12386 1:N:0:19
ACTCCTACGGGAGGCAGCAGTGGGGAATATTGCACAATGGGCGCAAGCCTGATGCAGCCATGCCGCGTGTATGAAGAAGGCCTTCGGGTTGTAAAGTACTTTCAGCGGGGAGGAAGGTGTTGTGGTTAATAACCGCAGCAATTGACGTTACCCGCAGAAGAAGCACCGGCTAACTCCGTGCCAGCAGCCGCGGTAATACGGAGGGTGCAAGCGTTAATCGGAATTACTGGGCGTAAAGCGCACGCAGGCGGTCTGTCAAGTCGGATGTGAAATCCCCGAGCTTAACTTGGGAAT
+
GGGGGGGGGGGFFGGGGGGFFFGGGGGGGGGGGGGGGGGGGGGGGGGGFGGGGGGGGGGGGGGFFGGGGGGGGFGGGGGGGGGGGGGGGGGGGGGGGGGGGGGGGGGGEGFFGBDEGFFGGGFGGGGGGGGGFGGGGGGGGGGGGGDGGGGGGGGGGGFGGGGGGGGGGGGGGGGGGGGGGCFCFFDFGGGGDGEEGGGGGDEGGGDGDG75EG88FFFGGGEFC++ACFCCBED=CF?DFGD:CDGC3DC)><FFFFBFF45D)//4FF67?77:2;D5:6CFFFF<4?4:::
@M04650:207:000000000-C238N:1:1101:20349:12390 1:N:0:19
ACTCCTACGGGAGGCAGCAGTGGGGAATATTGCACAATGGGGGAAACCCTGATGCAGCAACGCCGCGTGAGTGATGAAGGTTTTCGGATCGTAAAGCTCTGTCTTTGGGGAAGATAATGACGGTACCCAAGGAGGAAGCCACGGCTAACTACGTGCCAGCAGCCGCGGTAATACGTAGGTGGCGAGCGTTATCCGGATTTACTGGGCGTAAAGGGAGCGTAGGCGGATGATTAAGTGGGATGTGAAATACCCGGGCTCAACTTGGGTGCTGCATTCCAAACTGGTTATCTAG
+
GGGGGGGGGGGGGGGGGGGGGGGGGFGGGGGGGGGGGGGGGGGGGGGGGGGGGGGGGGGGGGGGGGGGGGGGGGGGGGGGGGGGGGGGGGGGGGGGGGGGGGGGGGGGGGGGGGGGGGGGGGE:FGGGGGGGFGGGGFCFGGGGGGGGGGGGGGGGGGGGGGGGGGGGGGGGGFG9BFGGGGGGEEGGGEGGGGGGG>EGGGFFGGGEGGGGGGGGGGGCEGCGGG=*:7:CFE>FGGF9?GFB7:*:BDCCGGG:>@?6?4CFFGGFFFF@:FF=<AGFFBFF6?68AFFB
@M04650:207:000000000-C238N:1:1101:27178:12412 1:N:0:19
ACTCCTACGGGAGGCAGCAGTGGGGAATATTGCACAATGGGGGAAACCCTGATGCAGCAACGCCGCGTGAGTGATGAAGGTTTTCGGATCGTAAAGCTCTGTCTTCAGGGACGATAATGACGGTACCTGAGGAGGAAGCCACGGCTAACTACGTGCCAGCAGCCGCGGTAATACGTAGGTGGCGAGCGTTGTCCGGATTTACTGGGCGTAAAGGGAGCGTAGGCGGATTTTTAAGTGGGATGTGAAATACTCAGGCTCAACCTGGGGGCTGCATTCCAAACTGGAAGTCTAG
+
GGGGGGGGGGGGGGGGGGGGGGGGGGGGGGGGGGGGGGGGGGGGGGGGGGGGGGGGGGGGGGGGGGGGG=FGGGGGGGGGGGGGGGGGGGGGGFGGGGGGGGGGGGCFFGGGGGGGDGGGGGGGGGGGGGGGGGGGGGGFGGCDGGGGGGGGGFGGGGGGGGGGGGGGCGGGGGDGGGGGGGGGDGGGGGGGGGGGGGCFGGGGGGGGGEGGFEGFCDGGEDGGGGG=CF9<:CCAFGF*6C7@FFCF=:C4CF9:07@??FC9;FD>>)>>)9=866?=52DFF?@7AFF9
@M04650:207:000000000-C238N:1:1101:26378:12422 1:N:0:19
ACTCCTACGGGAGGCAGCAGTGGGGAATATTGCACAATGGGCGCAAGCCTGATGCAGCCATGCCGCGTGTATGAAGAAGGCCTTAGGGTTGTAAAGTACTTTCAGCGGGGAGGAAGGTGATAAGGTTAATACCCTTATCAATTGACGTTACCCGCAGAAGAAGCACCGGCTAACTCCGTGCCAGCAGCCGCGGTAATACGGAGGGTGCAAGCGTTAATCGGAATTACTGGGCGTAAAGCGCACGCAGGCGGTCAATTAAGTCAGATGTGAAAGCCCCGAGCTTAACTTGGGAAT
+
GGGGGGGGGGGGGGGGGGGGGGGGGGGGGGGGGGGGGGGGGGGGGGGGGGGGGGGGGGGGGGGGGGGGGGGGGGGCFGGGGGGGGGGGGGGGGGGGGGGGGGGGGGGGGGGGGGGGGGGGGGGGGGGGGGGGGGGGGGGGGGGGGGGGFGGGGGGGGGGGGGGGGGGGGGGGGGGGGGGGGGGGGGGGFGGEGGGGGGGGGGGGGEGGGGGFGEGGGCFGGGGFGFGGGGGGFEGGGGFGFGFFGGGDFGGDGGGFFFFFGFGGFGGFFFFFFFF>?>:DB9C4@FBFDFFFF0
@M04650:207:000000000-C238N:1:1101:4624:12435 1:N:0:19
ACTCCTACGGGAGGCAGCAGTAGGGAATCTTCGGCAATGGACGAAAGTCTGACCGAGCAACGCCGCGTGAGTGAAGAAGGTTTTCGGATCGTAAAACTCTGTTGTTAGAGAAGAACAAGGACGTTAGTAACTGAACGTCCCCTGACGGTATCTAACCAGAAAGCCACGGCTAACTACGTGCCAGCAGCCGCGGTAATACGTAGGTGGCAAGCGTTGTCCGGATTTATTTGGCGTAAAGCGAGCGCAGGCGGTTTCTTCAGTCTGATGTGAAAGCCCCCGGCTCAACCGGGGAGG
+
EFEFGGGGGGGGGGC@@F8FFFAEGCFFGGGGGFFEEGFGGGG@CG7EEFGFGAC@CFE@EFGG7FFGGEEECFDFGGGGGGGGF7+BFBCFGDGFFGD<EGGGGGGGGFDFGGGGGGFFDGEBF<:BFFGCADF?FCDBFGGGCF:>@F<FGG9,@<,6>8FFC<D@C7FEGGGGGGGC@FGF>@6CC5:**:8*?<C>C9*4B98CGFGG*:CE=>C5:3=EF3?C+:97@*):**0)))))1))1.5)1CCCF?*/1290*1*0:*8FF*.856())),C/*)0(35)-(-
@M04650:207:000000000-C238N:1:1101:9694:12436 1:N:0:19
ACTCCTACGGGAGGCAGCAGTGGGGAATATTGCACAATGGGCGCAAGCCTGATGCAGCCATGCCGCGTGTATGAAGAAGGCCTTAGGGTTGTAAAGTACTTTCAGCGGGGAGGAAGGTGATAAGGTTAATACCCTTGTCAATTGACGTTACCCGCAGAAGAAGCACCGGCTAACTCCGTGCCAGCAGCCGCGGTAATACGGAGGGTGCAAGCGTTAATCGGAATTACTGGGCGTAAAGCGCACGCAGGCGGTCAATTAAGTCAGATGTGAAAGCCCCGAGCGTAACTTGGGAAT
+
GGGGGGGGGGGGGGGGGGGGGGGGGGGDFGGGFGGGGGGGGGGGGGGGGGGGGGGGGGGGGGGGGGFFGFGGGGGGGGGGGGGGGGGGFGGGGGGGGGGGGGGGGGGGGGEGGGGGGGGGGGGGGGGGGGGGGGGGGGGGGGGGGGG7CGGGGGGGGGGDGGGGGFFGGGEGGFFGGGFGGGFEFGGGGGGGGGGGGGGGGGGGGGGGGGFFGGGGGGGFGGGGGGGGGGCFE:9EFGFGDGFEGCDD3DD5<DCFFFBFGFGGFGGBFF=76FFFF>DDD(9;3@F2<?FFFB
@M04650:207:000000000-C238N:1:1101:26940:12471 1:N:0:19
ACTCCTACGGGAGGCAGCAGTGGGGAATATTGCACAATGGGCGCAAGCCTGATGCAGCCATGCCGCGTGTATGAAGAAGGCCTTCGGGTTGTAAAGTACTTTCAGCGGGGAGGAAGGTGATAAGGTTAATACCCTTGTCAATTGACGTTACCCGCAGAAGAAGCACAGGCTAACTCCGTGCCAGCAGCCGCGGTAATACGGAGGGTGCAAGCGTTAATCGGAATTACTGGGCGTAAAGCGCACGCAGGCGGTCAATTAAGTCAGATGTGAAAGACCCGAGCTTAACTTGGGAAT
+
FEGG<FFGGGGGGG7BEGEGEC@C:FFFGFDEGGGGFFFGFGGGGGEGGGDCAEFFDCEGGE,C@+CFDGGGGGG?CFC=<8CEEDCGFEGFFGGFGGFF9D9FF<F:BB=FGCEEC==CFCFGCFFDGAF<DFFFGGGF9F@FGFEFFDFB<FCFGGGEGGC7EG7F@F,DF:;FGDFC;8EC8:FGGEC*:*=:EF9>5CC@7*;=CE:5;*2857:CC12*<9CC9<FE7*7/9:@D>DEEGDGG>5CDD376@7@63*:CF7C)*9@FB))040/7@0*9=8=)64<??(
@M04650:207:000000000-C238N:1:1101:10858:12475 1:N:0:19
ACTCCTACGGGAGGCAGCAGTGGGGAATATTGCACAATGGGCGCAAGCCTGATGCAGCCATGCCGCGTGTATGAAGAAGGCCTTAGGGTTGTAAAGTACTTTCAGCGGGGAGGAAGGTGATAAGGTTAATACCCTTGTCAATTGACGTTACCCGCAGAAGAAGCACCGGCTAACTCCGTGCCAGCAGCCGCGGTAATACGGAGGGTGCAAGCGTTAATCGGAATTACTGGGCGTAAAGCGCACGCAGGCGGTCTGTTAAGTCAGATGTGAAATCCCCGGGCTTAACCTGGGAAC
+
GGGGGGGGGGGGGGGGGGGGGGGGGGGGGGGGGGGGGGGGGGGGGGGGGGGGGGGGGGGGGGGGGGGFGGGGGGGGGGGGGGGGGGGGGGGGGGGGGGGGGGGGGGGGGGGGGGGGGCGGGGGGGDGGGFGGGGGGGGGGGGGGFGGGGGGGGGGGGGGGGGGGGGGGGGGGGGGGGGGGGGGGDGGGGGGGGGGGFGGEGGGGGGGGGGGGGGGGGF7FGGGGGGGGG7CFEEGGGGFGDDBBGGGD:DGD37CBFFFFGFGFF7:AFFFFFBFFF2DFFBGFFFBFFF@?F8
@M04650:207:000000000-C238N:1:1101:11828:12479 1:N:0:19
ACTCCTACGGGAGGCAGCAGTGGGGAATATTGCACAATGGGCGCAAGCCTGATGCAGCCATGCCGCGTGTATGAAGAAGGCCTTCGGGTTGTAAAGTACTTTCAGCGGGGAGGAAGGTGTTGTGGTTAATAACCGCAGCAATTGACGTTACCCGCAGAAGAAGCACCGGCTAACTCCGTGCCAGCAGCCGCGGTAATACGGAGGGTGCAAGCGTTAATCGGAATTACTGGGCGTAAAGCGCACGCAGGCGGTCTGTCAAGTCGGATGTGAAATCCCCGGGCTCAACCTGGTAAC
+
GGGGGGGGGGGGGGGGGGGGGGGGGGGGGGGGGGGCGGEFGGGGGGDFGGGGGGGFGGGGGFGGGGGGGGGGGGGFFGGGGGGGGFFGGGGGGFGGGGGGGGGGGGGGGGGGGFGGGGGGGGGGGGGGGGGGGGGGGGGGFGGGCGGGGFGFGGGEGGDGGGCFFGGGGGGGGGGGGGGCGGGGGGGGGGGE>EGEEGGGGGDGDCGEGFCEGGGGFFGGGGGGGF?F:F=F@G:CFD@DBDFFGG5DBGD<7>49?@6@FFGD3D37???FFFFFF07BEBG@FFFF<F)45,
@M04650:207:000000000-C238N:1:1101:10533:12483 1:N:0:19
ACTCCTACGGGAGGCAGCAGTGGGGAATATTGCACAATGGGGGAAACCCTGATGCAGCAACGCCGCGTGAGTGATGAAGGTTTTCGGATCGTAAAGCTCTGTCTTTGGGGAAGATAATGACGGTACCCAAGGAGGAAGCCACGGCTAACTACGTGCCAGCAGCCGCGGTAATACGTAGGTGGCGAGCGTTATCCGGATTTATTGGGCGTAAAGGGAGCGTAGGCGGATACTTAAGTGGGATGTGAAATACTTGGGCTCAACTTGGGTGCTGCATTCCAAACTGGTGATCTAG
+
GGGGGGGGGGGGGGGGGGGGGGGGGEGGGGGGGGGGGGGGGGGGGGCFGGGGGGGGGGGGGGGGGGGGGGGGGGGGGGGGGGGGGGGGGGGGGGGGGGGGGGGGFDFGEGGGGGGGGGGGFGGGGGGGGGGGGGDGGGGGGFEGGGGGFGGGGGGGGGGGGGFGGGECFCEGFGGGGGGCGGGGG=5CCGDC;9EGGC*5CECFGGGGEEGGGCGGGDDGGGGGGG=EEF?CFCGFCG>>9D9BF>DFFFC7CFFFFFFFGBDFFFG?37FF46=?<A*9>27:F4@A>?FD
@M04650:207:000000000-C238N:1:1101:4845:12514 1:N:0:19
ACTCCTACGGGAGGCAGCAGTGGGGAATATTGCACAATGGGCGCAAGCCTGATGCAGCCATGCCGCGTGTATGAAGAAGGCCTTCGGGTTGTAAAGTACTTTCAGCGGGGAGGAAGGTGTTGTGGTTAATAACCGCAGCAATTGACGTTACCCGCAGAAGAAGCACCGGCTAACTCCGTGCCAGCAGCCGCGCGAAAACAGCGGGTGCAAGCGTTACTCGGAATTACTGGGCGTAAAGCGCACGCAGGCGTTCTGTCAAGTCGGCTGTGCACTCTCCGGGCTCAACCTGGGAAC
+
FFFGGGG9@CGF@CFGDGGGGFGG7CFGAFGDDFCGGGEGGG@CEECDDFFGGFCCCFFGCGFGGGEGGDGGFGGGGGG8FGGGGFGGGGGGGGAEF@FGGGDF9<+FCGGEFG?,>BFGCFF++>D9D=38C<F7<F7B@FDFFD*@D<CFEC:*>F:FA:FGDG>F>B**?FGGDE@**:+>BAC88**=**1**2;*2*:?E**:?FGFD:8**2?55>5AF:9E+*;55:35CF47;))0))9)77*1*9:796*0011))19:?/**/)*)4(/8>(>F?5)53<)274
@M04650:207:000000000-C238N:1:1101:22057:12542 1:N:0:19
ACTCCTACGGGAGGCAGCAGTGGGGAATATTGCACAATGGGGGAAACCCTGATGCAGCAACGCCGCGTGAGTGATGAAGGTTTTCGGATCGTAAAGCTCTGTCTTCAGGGACGATAATGACGGTACCTGAGGAGGAAGCCACGGCTAACTACGTGCCAGCAGCCGCGGTAATACGTAGGTGGCGAGCGTTGTCCGGATTTACTGGGCGTAAAGGGAGCGTAGGCGGATTTTTAAGTGGGATGTGAAATACTCAGGCTCAACCTGGGGGCTGCATTCCAAACTGGAAGTCTAG
+
GGGGGGGGGGGEGGGGGGGGGGGGGGGGGGGGGFGGGGGGGGGDEGGGGGGGGGGGGGGGGGGGGGEGGGGFFGGGGGGGGGGGGGGGGGGGGGGGGGGGGGGGGGGGGGGGGGGGGGGCFGGGGGFFG,FFFGGGGGGGGGGGGGGGGGGGGGGGGGGGGGGGGGGGFGGGGGGGGGGCCFFGGGGGGGGC9CGG8C>C@FFGGGGGCEGGGGGFGGGGGGGGGGC556CCFGG?CFFGFGFBG7CGFDDFGGGF:F6?F@FG>CG9BDFF4*@894:FFFG9?4@>)=6A
@M04650:207:000000000-C238N:1:1101:15368:12551 1:N:0:19
ACTCCTACGGGAGGCAGCAGTAGGGAATCTTCCACAATGGACGAAAGTCTGATGGAGCAACGCCGCGTGAGCGAAGAAGGTTTTCGGATCGTAAAGCTCTGTTGTGAGGGAAGAACAAGTACAGGAGTAACTGTCTGTACCTTGACGGTACCTCATTAGAAAGCCACGGCTAACTCCGTGCCAGCAGCCGCGGTAATACGGAGGGTGCAAGCGTTAATCGGAATTACTGGGCGTAAAGCGCACGCAGGCGGTCTGTCAAGTCGGATGTGAAATCCCCGGGCTCAACCTGGGAAC
+
GGGGGGGGGGGGGGGGGGGGGGGGGGGGGGGGGGGGGGGGGGGGGGGGGGGGGGGGGGGGGGGGGGGGGGGGGGGGGGGGGGGGGGGGGGGGGGGGGGGGGGGGGGGGGGGGGGGGGGGGGGGGGFGGGGGGGGGGGGGGGGGGFGGGGGGGGGGGGGFGGGFGGGGGGGGGGGGGGGGGEGGGGGGGFECEEGGDGFGGGCGGGGGGGGGGGGGDGGGGGGGGGGGGGGGGF:CEGCFGFGEFGG<GDGDDGGGFFFFFGFGCBGD?6??FFFFFFFGFBBGFFFFB?5FF??
@M04650:207:000000000-C238N:1:1101:9496:12584 1:N:0:19
ACTCCTACGGGAGGCAGCAGTGGGGAATATTGCACAATGGGCGCAAGCCTGATGCAGCCATGCCGCGTGTATGAAGAAGGCCTTAGGGTTGTAAAGTACTTTCTGCGGGGAGGAAGGTGATAAGGTTAATACCCTTGTCAATTGACGTTACCCGCAGAAGAAGCACCGGCTAACTCCGTGCCAGCAGCCGCGGTAATACGGAGGGTGCAAGCGTTAATCGGAATTACTGGGCGTAAAGCGCACGCAGGCGGTCTGTTAAGTCAGATGTGAAATCCCCGGGCTTAACCTGGGAAC
+
GGGGGGGGGGGGGGGGGGGGGGGGGGGGGGGGGGGGGGGGGGGGGGGGGGGGGGGGGGGGGGGGGGGGGGGGGGGGFGGGGGGGGGGGGGGGGGGGGGGGGGGGGGGGGGGGGEGGGGGGGGGFGFGGGGGGGGGGGGGGGGGGGGGGGGGGGGGGGGGGGGGGGGGGGGGGGGGGGGGGGGGGGGGGGGGGGCEGGGGGGGGGGGGGGGGFGGG8EFGGGGGGGGGGGGFGDGGGFFFGFGFFGGGGFGGGGGGFFFFFGFGGFFGAFFFFFFF?:;DDF>GFFFFA84@FF:
@M04650:207:000000000-C238N:1:1101:27671:12637 1:N:0:19
ACTCCTACGGGAGGCAGCAGTAGGGAATCTTCGGCAATGGACGAAAGTCTGACCGAGCAACGCCGCGTGAGTGAAGAAGGTTTTCGGATCGTAAAACTCTGTTGTTAGAGAAGAACAAGGACGTTAGTAACTGAACGTCCCCTGACGGTATCTAACCAGAAAGCCACGGCTAACTACGTGCCAGCAGCCGCGGTAATACGTAGGTGGCAAGCGTTGTCCGGATTTATTGGGCGTAAAGCGAGCGCAGGCGGTTTCTTAAGTCTGATGTGAAAGCCCCCGGCTCAACCGGGGAGG
+
GGGGGGGGGGGGGGGGGGGGGGGGEGGGGGGGGGGGGGGGGGGGGGGGGGGGGGGGGGGGGGGGGGGGGGGGGGGGGGGGGGGGGGGGGGGGGFGGGGGGGGGGGGGGGGGGGGGGGFFGFGGGGGGGGGGGGGGGGGGGGGGGGGGGGGGGGGGGGGGGGGGGGGGGGGGGFGGGGGGCFGGGGGGGGEGGGGEGGGGGGGGGGGGGFGGFGGEGGGGG5CGCFFGGGCFFEGCECCFGFGFFGGDGFGGGDDFFFFFFGFG7BGGFFFB4FFFFFFGFFFGFFFFF;F>>FF
@M04650:207:000000000-C238N:1:1101:18632:12664 1:N:0:19
ACTCCTACGGGAGGCAGCAGTAGGGAATCTTCGGCAATGGACGAAAGTCTGACCGAGCAACGCCGCGTGAGTGAAGAAGGTTTTCGGATCGTAAAACTCTGTTGTTAGAGAAGAACAAGTGATAGAGTAACTGCTATCACCTTGACGGTATCTAACCAGAAAGCCACGGCTAACTACGTGCCAGCAGCCGCGGTAATACGTAGGTGGCAAGCGATGTCCGGATTTATTGGGCGTAAAGCGAGCGCAGGCGGTCTTTTAAGTCGGATGTGAAAGCCCTCGGCTCAACCGAGGA
+
GGGGGGGGGGGGGGGGGGGGFGGGGGGGGGGGGGGGGGGGGGGEGGGFFGGGGGGGGGGGGGGGGGGGGGGGGGGGGGGGGGGGGGGGGGGGGGGGGGGGGGGGGGGGGGGGGGGGGGGGGGGGGGGGGGGGGGGGGGGGGGGGGGGGGGGGGGGGGGGGGGGGGGGGGGGGGGGGGGGGGDGGGGGGGGGGGGGGGGGGGGGGGGGGGGGGG*3AEFGGGG8CFFCFGGGGFGGGGGFGFGFBGGGGFGG)>CCFFF@FF657>3DBFFFFFFFFFFGFE?GFFFF>>B:6
@M04650:207:000000000-C238N:1:1101:17605:12668 1:N:0:19
ACTCCTACGGGAGGCAGCAGTAGGGAATCTTCCACAATGGACGAAAGTCTGATGGAGCAATGCCGCGTGAGTGAAGAAGGTTTTCGGATCGTAAAGCTCTGTTGTGAGGGAAGAACAAGTATAGGAGTAACTGCCTGTACCTTGACGGTACCTCATTAGAAAGCCACGGCTAACTACGTGCCAGCAGCCGCGGTAATACGTAGGTGGCAAGCGTTGTCCGGAATTATTGGGCGTAAAGCGCGCGCAGGCGGCCTTTTAAGTCTGCTGTGAAAGCCCCCGGCTTAACCGTGGA
+
FGGGGGGGGGEGGGGGGGGGGGGGGGGGGGGGGGGGGGGFGGGG@@FGGGGGGGGGGGGGGGGGGGGGGGGGGGGGFGGGGGGGGGGGGGGGGGGGGGGGGGGGGGFFGGGGGGGGGGGGGGGGGGGGGGGGGGGGGGGGCADEGGGGFFGG9FDFCEFEGGGGGGGGGGGGGGGGGGGCFGGGGGGDGEGGCBE>EGGFGGFCFGFGFGGGCEGDGGFDGGCFGCFGGGCC)><CCCBGEGF>DGGD>GCD<DCFF*<4C9CF4DC)74/9BFF@(3973(96*=41-57:
@M04650:207:000000000-C238N:1:1101:18365:12678 1:N:0:19
ACTCCTACGGGAGGCAGCAGTGGGGAATATTGCACAATGGGCGCAAGCCTGATGCAGCCATGTCGCGTGTATGAAGAAGGCCTTCGGGTTGTAAAGTACTTTCAGCGGGGAGGAAGGCGATAAGGTTAATAACCTTGTCGATTGACGTTACCCGCAGAAGAAGCACCGGCTAACTCCGTGCCAGCAGCCGCGGTAATACGGAGGGTGCAAGCGTTAATCGGAATTACTGGGCGTAAAGCGCACGCAGGCGGTCTGTCAAGTCGGATGTGAAATCCCCGGGCCCAACCTGGGAAC
+
GGGGGGGGGGGGGGGGGGGGGGGGGGGGGGGGGGGGGGGGGGGGGGGGGGGGGGGGGGGGGGGGGGGGGGGGGGGFGGGGGGGGGGGGGGGGGGGGGGGGGGGGGGGGDGFFGGGGGGGEGGGGGGGGGGGGGGGGGGGGFGGGGGGGGGGGGGGGGGGGGGGGGDGGGGGGGGGGGGGGGGGGGGFGGGGGGGECFGGGGEGGGGGGGGGGGGGGFFFGGGEGG7?FFGGGFGGGGGFG:CBFGGGGFGGGGCDFFFFFGFGGFGC?FFBFFFFFFFGB>(555@D02>F?04
@M04650:207:000000000-C238N:1:1101:13644:12685 1:N:0:19
ACTCCTACGGGAGGCAGCAGTAGGGAATCTTCGGCAATGGACGAAAGTCTGACCGAGCAACGCCGCGTGAGTGAAGAAGGTTTTCGGATCGTAAAACTCTGTTGTTAGAGAAGAACAAGGACGGTAGTAACTGAACGTCCCCTGACGGTATCTAACCCGAAAGCCACGGCTAACTACGTGCCAGCAGCCGCGGTAATACGTAGGTGGCAAGCGTTGTCCGGATTTATTGGGCGTAAAGCGAGCGCAGGCGGTTTCTGAAGTCTGATGTGAAAGCCCCCGGCTCAACCGGGGAGG
+
FGGGGGGGGGGGGGGGGGGGGGGGGGGGDGGEFDGGGGGGC<FGGGC@EFGGD@@FGGEFGGGGGGGGGGGGGG99FFGG8FGGGGG74@FGGGGFGGGGCGAEF=FGFGGGGGGG8E<FGGG7FGDDFDBBBEGEF==FEG@CCFDEC7FF<CC,F,35*BCGGCFGGDGG7,2;:8CF8FFFEGGGCGGCEEEGFGGFCF8@+?EC86A58:8CCC>DC3;2<C+<?CF57EGG5FFGBDD@3DDDB7D9C*0@*1*9+/02**:-9*89=?F@49D@)4>4=?F997)-49
@M04650:207:000000000-C238N:1:1101:13538:12734 1:N:0:19
ACTCCTACGGGAGGCAGCAGTGGGGAATATTGCACAATGGGGGAAACCCTGATGCAGCAACGCCGCGTGAGTGATGAAGGTTTTCGGATCGTAAAGCTCTGTCTTTGGGGAAGATAATGACAGTACCTAAGGAGGAAGCCACGGCTAACTACGTGCCAGCAGCCGCGGTAATACGTAGGTGGCGAGCGTTATACGGATTTATTGGGCGTAAAGGGAGCGTAGGCGGATACTTAAGTGGGATGTGAAATACTTGGGCTCAACCCGAGTACTGCATTCCAAACTGAGTATCTAG
+
GGGGGGGGGGGGGGGGGGGGGGGGGGGGGGGGFGGGGGGGGGGGGGGGGGGGGGGGGGGGGGGGGGGCGGGGGGGGGGGGEFGGGGGGGGGGGGGGGGGGGGGGGGFGGGGGGGGGGGGGGGGGGGGGGGGGGGGGGGGGGGGGGGGGGGGGGFGGGGGGGGGGGGGGGGGGGGGGGFGFGGGGGECGBEEFFFGGEGGGGGGGGGGG?CEFGGDEEGG<8CCFGGGD*7:A4CFGGGF49CFFFGGGFCG776FFFFFFGF<D397:FF=??FFFBFGFFFGF:*94<=FD
@M04650:207:000000000-C238N:1:1101:16124:12750 1:N:0:19
ACTCCTACGGGAGGCAGCAGTGGGGAATATTGCACAATGGAGGAAACTCTGATGCAGCAACGCCGCGTGAGCGATGAAGGTCTTCGGATCGTAAAGCTCTGTCTTTAGGGATGATAATGACAGTACCTAAGGAGGAAGCCACGGCTAACTACGTGCCAGCAGCCGCGGTAATACGTAGGTGGCGAGCGTTATCCGGATTTATTGGGCGTAAAGGGAGCGTAGGCGGATACTTAAGTGGGATGTGAAATACTTGGGCTCAACCCGAGTACTGCATTCCAAACTGAGTATCTAG
+
GGGGGGGGGGGGGGGGGGGGGGGGGGGGGGGGGGGGGGGGGGGGGGGGGGGGGFGGGGGGGGGGGGGGGGGGGGGGGGGGGGGGGFGGGGGGGGGGGGGGGGGGGGGGGGGGGGGGGGGGGGGGGGGGGGGGFGGGGGGGGGGGGGGGGGGGGGFGGGGGGGGGGGGGGGGGGGGGGGDFGFGGGGGGGGGGGGGGGG5EFGGGGGGGEGGGGGGFGGGGGGGGGGGGGGGGFFFGGGFGFGFFFGGGFFGGGGG@FFFFGFGGBGGFFF=FFFFFFFGFFFG*)9@B>9=<
@M04650:207:000000000-C238N:1:1101:5101:12756 1:N:0:19
ACTCCTACGGGAGGCAGCAGTGGGGAATATTGCACAATGGGCGAAAGCCTGATGCAGCAACGCCGCGTGAGCGATGAAGGCCTTCGGGTCGTAAAGCTCTGTCCTCAAGGAAGATAATGACGGTACTTGAGGAGGAAGCCCCGGCTAACTACGTGCCAGCAGCCGCGGTAATACGTAGGGGGCTAGCGTTATCCGGAATTACTGGGCGTAAAGGGTGCGTAGGCGGTCTTTCAAGCCAGAAGTGAAAGGCTACGGCTCAACCGTAGTAAGGTTTTGGAACTTTAGGACTTGAGG
+
GGGGGGGGGGGGGGGGGGGGGGGGGGGGGGGAFGGGGGGGGGFGGGGGGGGGGGGGGGGGGGGGEGDGGGGGGGGDGGGGGGGGCGGGGGGGGGGGGGGGGGG8<FFGGGFGGGGGGGCFFFGGGGGGGG8AFGGGGGFGGF:FGCGGGGFFGFFFFFGGGGGGEGEG:CGCFGG@EFEGGGGCE@:EEEGDEECGGCCCC?97<A@E8CE5@E8:E7D>EDGCEGE:EGGGFGFGCGF:)76?FF>*54*>FGD:856**.710>7:FF)19FF:>0C?));6=?F0:*7<F(
@M04650:207:000000000-C238N:1:1101:13586:12811 1:N:0:19
ACTCCTACGGGAGGCAGCAGTGGGGAATATTGCACAATGGGCGCAAGCCTGATGCAGCCATGCCGCGTGTATGAAGAAGGCCTTAGGGTTGTAAAGTACTTTCAGCGGGGAGGAAGGTGATAAGGTTAATACCCTTGTCAATTGACGTTACCCGCAGAAGAAGCACCGGCTAACTCCGTGCCAGCAGCCGCGGTAATACGGAGGGTGCAAGCGTTGTCCGGAATTATTGGGCGTAAAGCGCGCGCAGGCGGTCTCTTAAGTCTGATGTGAAAGCCCACGGCTTAACCGTGGAGG
+
GGGGGGGGGGGGGGGGGGGGGGGGGGGGGGGGGGGGGGGGGGGGGGGGGGGGGGGGGGGGGGGGGGGGGGGGGGGEFGGGGGGGFGGGGGGGGGGGGGGGGGGGGGGGGGCFGGGGGGGGGGGGGAFGGGGGGGGGGGGGGGGGGGGGGGGGGGGCFGGGGGGGGGGGGGEGGGGGGGGGGGGGGGGGGGGGGGGGGGGGGGGGGEGGGGGGGGGGGC>DCGEGGGFFFGGGFGGGGGFGEGFFGGGGFDGGDDC4@6=F<=CC@GGAFFFF?FFF?FGFFFGFFFFB3FE:??
@M04650:207:000000000-C238N:1:1101:9878:12818 1:N:0:19
ACTCCTACGGGAGGCAGCAGTGGGGAATATTGCACAATGGGGGAAACCCTGATGCAGCAACGCCGCGTGAGTGATGAAGGTTTTCGGATCGTAAAGCTCTGTCTTCAGGGACGATAATGACGGTACCTGAGGAGGAAGCCACGGCTAACTACGTGCCAGCAGCCGCGGTAATACGTAGGTGGCGAGCGTTATCCGGATTTATTGGGCATAAAGGGAGCGTAGGCGGATACTTAAGTGGGATGTGAAATACTTGGGCTCAACCCGAGTACTGCATTCCAAACTGAGTATCTAG
+
GGGGGGGGGGGGGGGGGGGGGGGGGGGGGGGGGGGGGGGGGGGGGGGGGGGGGGGFFGFGGGGGGGGFGGGGGGGGGGGGGGGGGGGGGGGGGGGGGGGGGGGGGGGGFFGGG7FG7AGGGGGGGGGGGGGGGGGGGGGGGGGDGDEGGGGGGGDGGFGGGCFGGGGGGGGCFCF9EGDGGFFGGGGGGGGGGGGGGDGFGGGFCFG=6<FFCGCEE3)>CG=FDEECGFGGFGC9CC>FF3?F=:CFFG7F7CGFF5F?FFGCEGG16@FFFFFFFFGF@2*7670-)1*.
@M04650:207:000000000-C238N:1:1101:18295:12835 1:N:0:19
ACTCCTACGGGAGGCAGCAGTAGGGAATCTTCGGCAATGGACGAAAGTCTGACCGAGCAACGCCGCGTGAGTGAAGAAGGTTTTCGGATCGTAAAACTCTGTTGTTAGAGAAGAACAAGGACGTTAGTAACTGAACGTCCCCTGACGGTATCTAACCAGAAAGCCACGGCTAACTACGTGCCAGCAGCCGCGGTAATACGTAGGTGGCAAGCGTTATCCGGAATTATTGGGCGTAAAGCGCGCGTAGGCGGCGAGATTAGTCTGATGTGAAAGCCCCCGGCTCAACCGGGGAGG
+
GGGGGGGGEGGGGGGGGGGFGG<CFFGGGGGGFFGGGGGFFGGGGGGGGGGGGFEEGGGGGGGGGGGFFGGGGGGFGGGGGGGGGGFDGGGGGGGGGGGGGGGGGGGGGGGGGGGGGGFGGGG>FFEGGGGGFGGGFGCFG@FGGGGGGGGGGA<FGCEGCFGGGGGGGG7EECFFFEGGGFGGGGGGGEGGGGGD999CCGGEGGGGFCCFGGGEGFDD=D578:CGFGGGEGDGDDFGEG:;DDDC@DGGG)95)9=?<6FGFDC>FFF4@F)8(3DB:;<=?F4195B00>
@M04650:207:000000000-C238N:1:1101:15259:12836 1:N:0:19
ACTCCTACGGGAGGCAGCAGTGGGGAATATTGCACAATAGGCGCAAGCCTGATGCAGCCATGCCGCGTGTATGAAGAAGGCCTTCGGGTTGTAAAGTACTTTCAGCGGGGAGGAAGGCGATAAGGTTAATAACCTTGTCGATTGACGTTACCCGCAGAAGAAGCACCGGCTAACTCCGTGCCAGCAGCCGCGGTAATACGGAGGGTGCAAGCGTTAATCGGAATTACTGGGCGTAAAGCGCACGCAGGCGGTCTGTCAAGTCGGATGTGAAATCCCCGGGCTCAACCTGGGAAC
+
GGGGGGGGGGGGGGGGGGGGGGGGGGGGGGGGGGGGGGGGGGGGGGGGGGGGGGGGGGGGGGGGGGGGGGGGGGGFGGGGGGGGGGGGGGGGGGGGGGGGGGGGGGGGGGDGGGFGGGGDGGEFFGGGGGGGGGGGGGGGGGFFGGGGGGGGGGGDGDGGGGGGGGFGGGGGGGGGGGGGGGFGGGGFGGGG>CECEGGFGCCEEGGGGGGGG=EGFFGGGGGGGGGGGCGEEGGGGGFGFGFFGDGGFGGDDDG?FFFFGFGGBDGF?*@6BFFFFFDFE(96?FF>?@;1?:
@M04650:207:000000000-C238N:1:1101:24932:12908 1:N:0:19
ACTCCTACGGGAGGCAGCAGTGGGGAATATTGCACAATGGGGGAAACCCTGATGCAGCAACGCCGCGTGAGTGATGAAGGTTTTCGGATCGTCAAGCTCTGTCTTTGGGGAAGATAATGACGGTACCCAAGGAGGAAGCCACGGCTAACTACGTGCCAGCAGCCGCGGTAATACGTAGGTGGCGAGCGTTATCCGGATTTACTGGGCGTAAAGGGAGCGTAGGCGGATGATTAAGTGGGATGTGAAATACCCGGGCTCAACTTGGGTGCTGCATTCCAAACTGGTTATCTAG
+
GGGGGGGGGGEFGGGGGGGGGGGGGGGGCGFEFGGGGGFDG@@FGGGGGGFGGFGGGGGGGGGGDG>F@FGFGFFEGGGFFGGGFEGGFEGF,B:FGFGGFGGGGGGF7:FFGGDFFGGGFE=FDFG@<<FFADCCD><=>DEGEGGGGGGF7FFGGFCFFGGGEGEEBC*C9FFFFFGCCGGGE88EEECCFGCE8E5EFF@+385EEG5C?C5=CCDDDCE?E57C=*<C6:C<77>*<DF?CFF797C<CGC37>66*9*;?4/63*7?6*9@2:7=>7FF6BFA<FF4
@M04650:207:000000000-C238N:1:1101:25920:13013 1:N:0:19
ACTCCTACGGGAGGCAGCAGTGGGGAATATTGCACAATGGGCGCAAGCCTGATGCAGCGACGCCGCGTGGGGGATGACGGTCTTCGGATTGTAAACCCCTTTCAGTAGGGACGAAGCGCAAGTGACGGTACCTGCAGAAGAAGCACCGGCCAACTACGTGCCAGCAGCCGCGGTAATACGTAGGGTGCGAGCGTTAATCGGAATTACTTGGCGTAAAGCGCACGCAGGCGGTCAATTAAGTCAGATGTGAAAGCCCCGAGCTTAACTTGGGAATTGCATCTGAAACTGGTTGGG
+
GGGGGGFGGGGGGGGGGGGGGCFGGGGGGGGFGGGGGGGGGGGGGGGGGGGGGGGGGGFGGGGGGGGGGCEDGGGGGGGGFGGGGGG+4B<FCGFGGDEF,CFGGFFGGGGGEGG7C>CF7<<DEFE+@FFFC=BFEF@>7>B7C<BFG@BFFGGFFEF7<C;EFAFGGDEBF@CEG9CFGF5EDFEDE**?C2:CFC9*85*;FGFF+:C?GEGGFC79CDE55=E5EDEG@GFG*08CBC*97>CCF7*:7*>5>>7:EEF7@FG4/)8567FFA<28*6:*9749(=FF>0
@M04650:207:000000000-C238N:1:1101:22475:13033 1:N:0:19
ACTCCTACGGGAGGCAGCAGTGGGGAATATTGCACAATGGGGGAAACCCTGATGCAGCAACGCCGCGTGAGTGATGAAGGTTTTCGGATCGTAAAGCTCTGTCTTTGGGGAAGATAATGACGGTACCCAAGGAGGAAGCCACGGCTAACTACGTGCCAGCAGCCGCGGTAATACGTAGGTGGCGAGCGTTATCCGGATTTACTGGGCGTAAAGGGAGCGTAGGCGGATGATTAAGTGGGATGTGAAATACCCGGGCTCAACTTGGGTGCTGCATTCCAAACTGGTTATCTAG
+
GGGGGGGGGGGGGGGGGGGGFGGGGGGGGGGFGGGGGGGGGGGGGGGGGGGGGGGGGGGGGGGGGGGGGGGGGGGGGFFFAFGGGGGGGGGGGGGGFGGGGGGGGGGFGGGGGGGGGGGGGGGGGG9FDFGGGGGGGGGGGGGGGGGGGGGGGGGGGGGGGGGGGGGGGGGGGFGFGGGFFGGGGGGGEGGGGGGGGGGGGGGGGGGGGGGFGDGGGGCDEGGGGGDGGGGEFGGGGGFG@GFFFGGGFGGGGGGFFFFFGFFFFGG?3?FFFF=49<FFFFGFFFFFFFFA
@M04650:207:000000000-C238N:1:1101:4111:13043 1:N:0:19
ACTCCTACGGGAGGCAGCAGTGGGGAATATTGCACAATGGGCGCAAGCCTGATGCAGCCATGCCGCGTGTATGAAGAAGGCCTTAGGGTTGTAAAGTACTTTCAGCGGGGAGGAAGGTGATAAGGTTAATACCCTTGTCAATTGACGTTACCCGCAGAAGAAGCACCGGCTAACTCCGTGCCAGCAGCCGCGGTAATACGGAGGGTGCAAGCGTTAATCGGAATTACTGGGCGTAAAGCGCACGCAGGCGGTCAATTAAGTCAGATGTGAAAGCCCCGAGCTTAACTTGGGAAT
+
GGGGGGGGGEGGGGGGGGGGGGGGGGGGGGGAFFGGGGGGGGGGGGGGGGGGGGGGGGCG9FGGGDGGGGGFFGFFGGGGFFGGGGGGEFGGGGGGGGGGGGGGBEGGGGGEBCFFFFBDDDFFC<,DDAFGDDDFDGGGGFFFFFGGGGGGGGCBEEGFDCEGFCGFDE@EFFGFCEGGDCFGCFGG8CEECECEFFFGDEEEG*CEGGG5C5?E5:FC5C=C<CCFFG5=BGD57>FC<5B>5DDD)<<7)9>=@F??<B*?/*:.9BFFFF45(-)059<=B?66<F:::0
@M04650:207:000000000-C238N:1:1101:14667:13061 1:N:0:19
ACTCCTACGGGAGGCAGCAGTGGGGAATATTGCACAATGGGGGAAACCCTGATGCAGCAACGCCGCGTGAGTGATGAAGGTTTTCGGATCGTAAAGCTCTGTCTTCAGGGACGATAATGACAGTACCTAAGGAGGAAGCCACGGCTAACTACGTGCCAGCAGCCGCGGTAATACGTAGGTGGCGAGCGTTATCCGGATTTATTGGGCGTAAAGGGAGCGTAGGCGGATACTTAAGTGGGATGTGAAATACTTGGGCTCAACCCGAGTACTGCATTCCAAACTGAGTATCTAG
+
GGGGGGGGGGGGGGGGGGGGCFGGGGGGFGGGGGGGGGGGGFGGGGGGGGGGGGGGGGGGGGGEFGGGGGGGFGGGGGGGGGGGGGGGGGGGGGGGGGGGGGGGGGGGFFGGGGDGGFGGGGGGGGGGFCFGGGGGFGGGGGGGGDFGGGGGGGGGGGGGGGGGGGGGFE@;FFGGGGGGGGGGGEGGGGEGGG8C8**BFDFCFCFD:CEDG?E5CDDGGG*CEGGE=6FGFGGGGGFC:CFFGGGGFGGD7>F)5)9?GFGGFGC?FFFFFF47>BCFFBF66@FB<?F)
@M04650:207:000000000-C238N:1:1101:12314:13066 1:N:0:19
ACTCCTACGGGAGGCAGCAGTGGGGAATATTGCACAATGGGGGAAACCCTGATGCAGCAACGCCGCGTGAGTGATGAAGGTTTTCGGATCGTAAAGCTCTGTCTTTGGGGAAGATAATGACGGTACCCAAGGAGGAAGCCACGGCTAACTACGTGCCAGCAGCCGCGGTAATACGTAGGTGGCGAGCGTTGTCCGGATTTACTGGGCGTACAGGGAGCGTAGGCGGATTTTTAAGTGGGATGTGAAATACTCAGGCTCAACCTGGTGGCTGCATTCCAAACTGGAAGTCTAGCG
+
GGGGGGGGGGGGGGGGGGGGGGGGGGGGEGGGGGGGGGGGGCCFGGGGGGGGFGGGGGGGGGGGGGGGG=FFFGGGGFFG89FGGGEGGGFFFFGAFGGG,EFGGGGGGGG>FEFGGGFFFEGEGGFGFC<D=B=FCFGGGFGDGGGCEAFFCEFFFFGC7FGGDGGGCC7B;3*?,BC?9CC*B=EEBCE8+?BC*BCFCGGGGDFGEE*:9CC@5<DDCG5<EG5>C4C9.+02:C>16*7=77C76>C=7CFF)87F67FG>*93>:B:4@?FAAD6>B7??))44@FA2(
@M04650:207:000000000-C238N:1:1101:21672:13096 1:N:0:19
ACTCCTACGGGAGGCAGCAGTGGGGAATATTGCACAATGGGCGCAAGCCTGATGCAGCCATGCCGCGTGTATGAAGAAGGCCTTAGGGTTGTAAAGTACTTTCAGCGGGGAGGAAGGTGATAAGGTTAATACCCTTGTCAATTGACGTTACCCGCAGAAGAAGCACCGGCTAACTCCGTGCCAGCAGCCGCGGTAATACGGAGGGTGCAAGCGTTAATCGGAATTACTGTGCGTAAAGCGCACGCAGGCGGTCTGTCAAGTCGGATGTGAAATCCCCGGGCTCAACCTGGGAAC
+
GGGGGGGGGGGGGGGGGGGGGGGGGGGGGGGGGGGGGGGGGGGGGGGGGGGGGGGGGGGGFGGGGGGGGGGGGGGGGF@GGGGGGGGGGGGGEFGFGGF9FGFGGGGGGGGGGCFGGGEFGGGGG<FGGGGGGGGG@FGFGFGFCFGF@EGGACDBFEFGGGGGGGFFCDG7ECFGFEGGGFGFFG8<CECCEEGEGG9FGGEGGGGGDG+:EA8?CGDGGDGGGGGGG7:CBEGECGFGFGF@GGGGFC<CCDDFFFFFFFGGFGG(8??48@FFB;CDF(96*).825F(84
@M04650:207:000000000-C238N:1:1101:2705:13105 1:N:0:19
ACTCCTACGGGAGGCAGCAGTGGGGAATATTGCACAATGGGCGCAAGCCTGATGCAGCCATGCCGCGTGTATGAAGAAGGCCTTCGGGTTGTAAAGCACTTTCAGCGAGGAGGAAGGCGTTGTAGTTAATAACTGCAACGATTGACGTTACTCGCAGAAGAAGCACCGGCTAACTCCGTGCCAGCAGCCGCGGTAATACGGAGGGTGCAAGCGTTAATCGGAATTAGTGGGCGTAAAGCGCACGCAGGCGGTCTGTTAAGTCAGAGGTGAAATCCCCGGGCTTAACCTGGGAA
+
GG,F@C@EFGGGGGDGGEGF-CFFEBFCGA@EDFCF@@F<ECEFGGGFGGGGFGGGG8@FGG8FG@@+@BFFGGFGGGGG?F88FFEG4?FFFFGGEEECFECFFFFCFGEFGFGFGDE=+@F@???9CEDAFFEFGGGFCDCFFCFF7<@A,CFCFGGGGFGFFGFEG>FEFFF9D>*@8CCFFGGF78:EECG5+CCFGGGGE8B=CFE=E:;8C?>DGGDCF?+<<FFGE7C7CF?DFC>ECD<CEGG5)5C*96=B?FGGF672>94=6*))335>59*/96*44>3(3
@M04650:207:000000000-C238N:1:1101:13770:13119 1:N:0:19
ACTCCTACGGGAGGCAGCAGTGGGGAATATTGCACAATGGGCGCAAGCCTGATGCAGCCATGCCGCGTGTGTGAAGAAGGCCTTCGGGTTGTAAAGCACTTTCAGCGAGGAGGAAGGGTGGTGTCTTAATACGGCATCACATTGACGTTACTCGCAGAAGAAGCACCGGCTAACTCCGTGCCAGCAGCCGCGGTAATACGGAGGGTGCAAGCGTTAATCGGAATTACTGGGCGTAAAGCGCACGCAGGCGGTCTGTTAAGTCAGATGTGAAATCCCCGGGCTTAACCTGGGAAC
+
GGGGGGGGGGGGGGGGGGGGEFGGGGGGGGGGGGGGGGGGGGGGGGGGGFGGGGGGGGGGGGGGGGGGGGGFGGGGGGGGFGGGGGGGGGGGGGGGGGGGGGGGGGGGGGGGGCFGGGEFGCGFGFGGGGGGGGGGGGGGGFDGGGGGFGGGFGGGGGGGGGFGGGGGGGGGGGDGFEFGGGGGGGGGDEGGGGGEGGGGGGGGGGGGGGGGGGGE5FDGGGEGGGGGGG;777DCGGFGFGFFGGGGFGGDCCCFBFFF?FGGFCF<FFFFF?FFFFGFD0<@??9>?FF04,
@M04650:207:000000000-C238N:1:1101:11492:13144 1:N:0:19
ACTCCTACGGGAGGCAGCAGTGGGGAATATTGCACAATGGGCGCAAGCCTGATGCAGCCATGCCGCGTGTATGAAGAAGGCCTTAGGGTTGTAAAGTACTTTCAGCGGGGAGGAAGGTGATAAGGTTAATACCCTTGTCAATTGACGTTACCCGCAGAAGAAGCACCGGCTAACTCCGTGCCAGCAGCCGCGGTAATACGGAGGGTGCAAGCGTTAATCGGAATTACTGGGCGTAAAGCGCACGCAGGCGGTCAATTAAGTCAGATGTGAAAGCCCCGAGCTTAACTTGGGAAT
+
GGGGGGGGGGGGGDGGGGGGGGGGGGGGGGGGGGGGGGGGGGGGGGGGGGGGGGGGGGGGGGGGGGGGGGFGGGGGGGGGGGGGGGGGGGGGGGGGGGGGGGGGGGGGGGGGGGGGGGGGGGGGFGGGGGGGGGGGDGGGGGGGFGGDGGGGGGGGGGG?BFGGGGGGGGGGGGGGGGGGGGFGGGGGGGGGGGDGGGGGGEEGGGGGGGGGGGGGGGGGGGGGFDGGF4;FBECCGGFGFGEFCCDGBGDDGGGFFFFFFFGGFDCAFFFFB@FF?0)<>9DFFFFFFFF2::
@M04650:207:000000000-C238N:1:1101:22200:13177 1:N:0:19
ACTCCTACGGGAGGCAGCAGTAGGGAATCTTCCGCAATGGACGAAAGTCTGACGGAGCGACGCCGCGTGAGTGATGAAGGTCTTAGGATCGTAAAACTCTGTTGTTAGGGAAGAACAAGTGCTAGTCTAATACGCTGGCACCTTGACGGTACCTAACCAGAAAGCCACGGCTAACTACGTGCCAGCAGCCGCGGTAATACGTAGGTGGCAAGCGTTGTCCGGAATTATTGGGCGTAAAGGGCTCGCAGGCGGTTTTTTAAGTCTGATGTGAAATCTTGTGGCTTAACCACAAGC
+
GGGGGGGGGGGGGGGGGGGGGGGGGGGGGGGGGGGGGGGGGGGGGGGGGGGGGGGGGGGGGGGGGGGGGGGGGGGGGGGGGGGGGGGGGGGGGGGGGGGGGGGGGGGGGGGGGGGGGGGGGGGGGGGGGGGGGGGGGGGGGGGGGGGGGGGGGGGFGGGGGGGGGGGGGGGGGGGGGGGGGGGGGGGGGGGGGGGGGGGGGGFGGGGGGGGGGGGGGGGGGG5CFCFGGGGGFGGEDGFGFGFFGGGGFGGGG3D>@FFFGFGGF>CAFB?FFFFFFFGFFFGFFFFB7FFBB:
@M04650:207:000000000-C238N:1:1101:26455:13219 1:N:0:19
ACTCCTACGGGAGGCAGCAGTAGGGAATCTTCGGCAATGGACGAAAGTCTGACCGAGCAACGCCGCGTGAGTGAAGAAGGTTTTCGGATCGTAAAACTCTGTTGTTAGAGAAGAACAAGGACGTTAGTAACTGAACGTCCCCTGACGGTATCTAACCAGAAAGCCACGGCTAACTACGTGCCAGCAGCCGCGGTAATACGTAGGTGGCAAGCGTTGTCCGGATTTATTGGGCGTAAAGCGAGCGCAGGCGGTTTCTTAAGTCTGATGTGAAAGCCCACGGCTCAACCGGGGAGG
+
GGGGGGGGGGGGGGGGGGGGGGGGGGGGGGGGGGGGGGGGGGGGGGGGGGGGGGGGGGGGGGGGGGGFGGGGGGGGGGGGGGGGGGGGGGGGGGGGGGGGGGGG=8FGAFGGGGGGGGGFGGGEGGEGGGGGA9FGGG=FFGGGGGGGGGGGGG9C<FGGCFGGEGGGGGGGGGGGGGGGGGGGGGGGGGGGGGGGGGGGGGGGGGGGFFGGGGGGG7FGGD*C?F7FGFGGFGGGGGFGFGFFDGGGFGGDG5D6@F?BA?>FFGGDF?F??FFF(4D:@6DFFFFBFFBF9>
@M04650:207:000000000-C238N:1:1101:16286:13279 1:N:0:19
ACTCCTACGGGAGGCAGCAGTAGGGAATCTTCCGCAATGGGCGAAAGCCTGACGGAGCAACGCCGCGTGAGTGATGAAGGTCTTAGGATCGTAAAACTCTGTTGTTAGGGAAGAACAAATTTGTTAGTAACTGAACAAGTCTTGACGGTACCTAACCAGAAAGCCACGGCTAACTACGTGCCAGCAGCCGCGGTAATACGTAGGTGGCAAGCGTTGTCCGGATTTATTGGGCGTAAAGCGAGCGCAGGCGGTTTCTTATGTCTGATGTGAAAGCCCCCGGCTCAACCGGGGAGG
+
GGGGGGGGGGGGGGGGGGGGGGGGGGGGGGGGGGGGGGGGFGGGGGGGGGGGGGGEGGGGGGGGGGGGGGGGGGGGFGGGGGGGGGGGGGGGGGFFGGFGGGGGFFFGGGGGGGGGGCCCFGFGGGGGGGGGGGFGGGGGGGGGGGGGGGGGGGGGGGGGGGGGFGGGGGGGGGGGGDGFGFGFGFGGFGGGGGGGGGGGFFCCFGGGGGGFGGEGGFGCED?*9CGCGGGGEGGEFGFGFGF>GGGG)>>DGGGB=F/=:=FGFGDDF46BF))886<BB;7F??5;6@BB9B
@M04650:207:000000000-C238N:1:1101:16844:13293 1:N:0:19
ACTCCTACGGGAGGCAGCAGTGGGGAATATTGCACAATGGGGGAAACCCTGATGCAGCAACGCCGCGTGAGTGATGAAGGTTTTCGGATCGTAAAGCTCTGTCTTCAGGGACGATAATGACGGTACCTGAGGAGGAAGCCACGGCTAACTACGTGCCAGCAGCCGCGGTAATACGTAGGTGGCGAGCGTTATCCGGATTTACTGGGCGTAAAGGGAGCGTAGGCGGATGATTAAGTGGGATGTGAAATACCCGGGCTCAACTTGGGTGCTGCATTCCAAACTGGTTATCTAG
+
GGGGGGGGGGGGGGGGGGGGGGGGGGGGGGGGGGGGGGGGGGGGGGGGGGGGGGGGGGGGGGGGGGGGGGGGGGGGGGGGGGGGGGGGGGGGGGGGGGGGGGGGGGGGGGGGGGGGGGGGGGGGGGGGGFGGGGGGGGGGGGDFGEGGGGGGGGGGGGGGGGGGGGGGGDGGFFGFGGGGGGGGDGGGCGGGGGGGGGGGGGGFFGGGGECGGGGGGDGDGGGGGGEEG*CFFFFGGGFGFGFFGGGGFCFFDGGE5F?FFFGGFFGFEFFFF@4=ADCFFFGF9FF<<F?B
@M04650:207:000000000-C238N:1:1101:13477:13307 1:N:0:19
ACTCCTACGGGAGGCAGCAGTGGGGAATATTGCACAATGGGCGCAAGCCTGATGCAGCCATGCCGCGTGTATGAAGAAGGCCTTAGGGTTGTAAAGTACTTTCAGCGGGGAGGAAGGTGATAAGGTTAATACCCTTGTCAATTGACGTTACCCGCAGAAGAAGCACCGGCTAACTCCGTGCCAGCAGCCGCGGTAATACGGAGGGTGCAAGCGTTAATCGGAATTACTGGGCGTAAAGCGCACGCAGGCGGTCAATTAAGTCAGATGTGAAAGCCCCGAGCTTAACTTGGGAAT
+
GGGGGGGGEGGFGGGGGGGGGGGGGEGFEGGGGGGGGGGGGFGGGGGGGGGGEEFGFGGGGGGGGDFGGGGGGGGGFFGGF8FGFGGFGEFGGFGGFGGG,EFGD<CG@CEEGGGGGFGGGGGFGGGGFAA>FGFDFGGFGFFFFGEGGGFGFCCFDGGGGGGDFGGGGGGGGGFDGDFG7EGGCGGGFGGEGGGGFDGFGGGGGCG5ECF5CEGGGGGGGGGGGGFGFGGFBEG5>CFG@CDEGGGGFDDD75*7@FFFFF>FFFFBFFF?@?F5:(9:5129==8AAFF0:4
@M04650:207:000000000-C238N:1:1101:2879:13328 1:N:0:19
ACTCCTACGGGAGGCAGCAGGAGGGAATCTTCGGCAATGGACGAAAGTATGACCGAGCAACGCCGCGTGAGTGAAGAAGGTTTTCGGATCGTAAAACTCTGTTGTTAGAGAAGAACAAGGACGTTAGTAACTGAACGTCCCCTGACGGTATCTAACCAGAAAGCCACGGCTAACTACGTGCCAGCAGCCGCGGTAAGACGTAGGTGGCAAGCGTTGTCCGGATTTATTGGGAGTAAAGCGAGCGCAGGCGGTGTCGTAAGTCGGATGTGAAAGCCCCCGGCTCAACCGGGGGGG
+
<A,6E<C,@B@CFGCBEDCE-CCCCFGGFG99<FE7+,;-C,FFG,@,,<6C<FGGG7FF8:@==@C7C4=,9C,BFGGCG,5+CFDE7@8BFFFGFG?CGCF?:=EFFCFGFG,3DBD<AC@+8338DAFDFFFD<@DFGDF>:FFC@++,8BF@CFFFGECBCBD:BCBB,@,52:6,:CFFCC:8:C5*31=82C+CC*;CC+;=E9:CEC*:**:987C*<++309C*7**0*09<B5)7))9/77C))19)8))8+**)0*9,**11=?4)46<>>(>F*).,())(4;
@M04650:207:000000000-C238N:1:1101:14785:13350 1:N:0:19
ACTCCTACGGGAGGCAGCAGTGGGGAATATTGCACAATGGGCGCAAGCCTGATGCAGCCATGCCGCGTGTATGAAGAAGGCCTTAGGGTTGTAAAGTACTTTCAGCGGGGAGGAAGGTGATAAGGTTAATACCCTTATCAATTGACGTTACCCGCAGAAGAAGCACCGGCTAACTCCGTGCCAGCAGCCGCGGTAATACGGAGGGTGCAAGCGTTAATCGGAATTACTGGGCGTAAAGCGCACGCAGGCGGTCAATTAAGTCAGATGTGAAAGCCCCGAGCTTAACTTGGGAAT
+
GGGGGGGGGGGGGGGGGGGG@FGGGGGGGGGGGGGGGGGGGGGGGGGGGGGGGGGGGGGGFF<EFGGGGGGGGGGGGGGGGGGGGGGGGGGGGGGGGGGGGGGFGGGGGGGGE7FFGGFFGGGFGGGGFGFDDBFGFGCFGGGGGGGGFGGGGEFGGEFGGGGGGGGEGEGDGGGGGBFCCFFGGGGGFGGGGCEGGFGGGGGGGGGDGFGGGEGGGGGGGGGFGGGGGFGFF5>:/:?GFGFBDGGGFGDCDG=F669*+9::97CAFFFFF?FFF97.797FFF?667>:?3
@M04650:207:000000000-C238N:1:1101:22456:13354 1:N:0:19
ACTCCTACGGGAGGCAGCAGTAGGGAATCTTCCGCAATGGACGAAAGTCTGACGGAGCAACGCCGCGTGTGTGATGAAGGATTTCGGTTCGTAAAGCACTGTTGTTAAGGAAGAACAGTAATAAGAGTCACTGCTTATTATGTGACGGTACTTAACCAGAAAGCCACGGCTAACTACGTGCCAGCAGCCGCGGTAATACGTAGGTGGCAAGCGTTATCCGGAATTATTGGGCGTAAAGCGCGCGTAGGCGGCAAGATTAGTCTGATGTGAAAGCCCTCGGCTCAACCGAGGA
+
GGGGGGGGGGGGGGGGGGGGGGGGGGGGGGGGGGGGGGGGGGGGGGGGGGGGGGGGGGGGGGGGGGGGGGGGGGGGGGGGGGGGGGGGGGGGGGGGGGGGGGGGGGGGGGGGGGGGGGGGGGGGGGGGGGGGGGGGGGGGGGGGGGGGGGGGFGGGGGGGGGGGGGGGGGGGFGGGGGGGGGGGGGGGGGGGGGGGGGGGGGGGGGGGGGGGGGGGGGGGCC=5CGGGGGGGFGGGGGFC5DFFGGGGFGGGDGGFFFFFFFGGFGGA??FFFF>>?FGFFFGFFFFFFFFF
@M04650:207:000000000-C238N:1:1101:10913:13360 1:N:0:19
ACTCCTACGGGAGGCAGCAGTGGGGAATATTGCACAATGGGCGCAAGCCTGATGCAGCCATGCCGCGTGTATGAAGAAGGCCTTAGGGTTGTAAAGTACTTTCAGCGGGGAGGAAGGTGATAAGGTTAATACCCTTGTCAATTGACGTTACCCGCAGAAGAAGCACCGGCTAACTCCGTGCCAGCAGCCGCGGTAATACGGAGGGTGCAAGCGTTAATCGGAATTACTGGGCGTAAAGCGCACGCAGGCGGTCTGTCAAGTCGGATGTGAAATCCCCGGGCTCAACCTGGGAAC
+
GFGGGGGGGGGGGGGGGGGGGGGGGGGGGGGGGGGGGGGGFGGGGGGGGGGGGGGGGGGGGG@EGGGGGGGGGGGGGGGGFCFGGGGGFGGGGGGGGGGGGGGGGGGGGGECGEFEGGGGGGGGGGGGGGG9FFGGEGGGGGGGFFGGDFFGGGGGGGGGGGGCFGGGGGGDFGGGGEFGGGGGFFGGGGGEGGGGF9FGEGGGGCGGEGG=CCEEEFGGGGGGC?GGGGGCE=CCGGFGBDFE:CDDFDDCD3<F?BF6C4>5)/C:FF==F*9F?>CDE>GFFF>?BFFF>-
@M04650:207:000000000-C238N:1:1101:15494:13386 1:N:0:19
ACTCCTACGGGAGGCAGCAGTGGGGAATATTGCACAATGGGCGCAAGCCTGATGCAGCCATGTCGCGTGTATGAAGAAGGCCTTCGGGTTGTAAAGTACTTTCAGCGGGGAGGAAGGCGATAAGGTTAATAACCTTGTCGATTGACGTTACCCGCAGAAGAAGCACCGGCTAACTCCGTGCCAGCAGCCGCGGTAATACGGAGGGTGCAAGCGTTAATCGGAATTACTGGGCGTAAAGCGCACGCAGGCGGTCTGTTAAGTCAGATGTGAAATCCCCGGGCTTAACCTGGGAAC
+
GGGGGGGGGGGGGGGGGGGG<FGGGGGGGGGGGGGGGGGGGGGGGGGGGGGGGGGGGGGGGGGGGGGGGGGGGGGFCGGGGGGGGGGGGGGGGGGGGGGGGGGGGGGGGGGGGGGGGGGGGGGGGGGGGGGGGGGGGGGGGGGGGGGGGGGGGGGGGGGGGGGGGGGGGGGGGGGFGGGGGGFFGGGGGGEEGGGCGGDGGGGGGGDEFGGGGGGEGGGFGG5CGFGECGGGFED5FDFDFDFFGGGDFGGGCDGFFF=@GFFF=:D2=FFFFF?6<;:>37FF@FFF?FF7?4
@M04650:207:000000000-C238N:1:1101:11586:13396 1:N:0:19
ACTCCTACGGGAGGCAGCAGTAGGGAATCTTCGGCAATGGGCGAAAGTCTGACCGAGCAACGCCGCGTGAGTGAAGAAGGTTTTCGGATCGTAAAACTCTGTTGTTAGAGAAGAACAAGGACGTTAGTAACTGAACGTCCCCTGACGGTATCTAACCAGAAAGCCACGGCTAACTACGTGCCAGCAGCCGCGGTAATACGTAGGTGGCAAGCGTTGTCCGGAATTCTTGTGCGTAAAGCGCGCGTAGGCGGTTTCTTACGTCTGATGTGAACGCCCACGGCTCAACCGTGGAGG
+
DGGGFGGGGG>FGGGGDFEGGGGGCFFGGFFGFGGFEGGFGGGGGDGGDFEFGG>+CGGGGFGCEC4+4BCEEADCF8FCFFGGGGFGEGGGCFGGGF9E<FE9BEEAAFEF8E@FGGGGFGGGGFGFCFGGGFCFFCFGGGG7,<<7F@FGGGFGGGGGG@ACFFG7@EEE,CF?F7F7=EGDFGCCFEEG5EE8C9C;C9C8C98C69CGCCEDGGGGG*1:<+<?9*<A5=D577=<BGEB>5<*/)119*?FF=*)27*5=>C<@=F*)<>B?F<DF9D4*741<F)21:
@M04650:207:000000000-C238N:1:1101:22742:13452 1:N:0:19
ACTCCTACGGGAGGCAGCAGTGGGGAATATTGCACAATGGGCGCAAGCCTGATGCAGCCATGCCGCGTGTATGAAGAAGGCCTTCGGGTTGTAAAGTACTTTCAGCGGGGAGGAAGGTGTTGTGGTTAATAACCGCAGCAATTGACGTTACCCGCAGAAGAAGCACCGGCTAACTCCGTGCCAGCAGCCGCGGTAATACGGAGGGTGCAAGCGTTAATCGGAATTACTGGGCGTAAAGCGCACGCAGGCGGTCTGTCAAGTCGGATGTGAAATCCCCGGGCTCAACCTGGGAAC
+
GGGGGGGGGGGGGGGGGGGGGGGGGGGGGGGGGGGGGGGGFGGGGGGGGGGGGGGGGGGGGGGGGGGGGGGCGGGGGGGGGGGGGGGGGGGGGGGGGGGGGGGGGGGGGGCGGGGGGFGGGGGGGGGGGGGGGGGGGGGGG,@FGGGGGGGGGGGGGGFGGGGGGGGGGGGGGFFGGGGGGGFGGGGGGGGGGGGGGGGGDE=CGGGGGEGGGGGGGGGGGGGGGGGGFGGGFCG7CFFGFGBBDCDD>DCDGDGFFFFFGFG5559(*9*@FBFF<BGD@9FFFF)41@><:1
@M04650:207:000000000-C238N:1:1101:9350:13483 1:N:0:19
ACTCCTACGGGAGGCAGCAGTGGGGAATATTGCACAATGGGCGCAAGCCTGATGCAGCCATGCCGCGTGTATGAAGAAGGCCTTCGGGTTGTAAAGCACTTTCAGCGAGGAGGAAGGCGTTGTAGTTAATAACTGCAACGATTGACGTTACTCGCAGAAGAAGCACCGGCTAACTCCGTGCCAGCAGCCGCGGTAATACGGAGGGTGCAAGCGTTAATCGGAATTACTGGGCGTAAAGCGCACGCAGGCGGTCTGTTAAGTCAGATGTGAAATCCCCGGGCTTAACCTGGGAAC
+
GGGGGGGGGGGGGGGGGGGGGGGGGGGGGGGGGGGGGGGGGGGGGGGGGGGGGGGGGGGGGGGGGGGFGGGFGGGGGGGGGGGGGGGGGGGGGGGGGGGGGGGGGGGEGGGGGGGGGGGGEGGGGGGGGGGGGGGGGGC@FFGCFDEGGGGGGGGGGGGGGCC?FGFGGGCEGGGGGGGCGFFGGGGGGGGGGGGGGGGGGGDEGEGGCFG=ECEDGGGGGGGGGGGGGFGGFGDCCFFGBD@EGGCDFGGDGDGF=**9CFCGF*>4@FF=?=6<?9<>B(76FFF>1@)(44
@M04650:207:000000000-C238N:1:1101:25835:13488 1:N:0:19
ACTCCTACGGGAGGCAGCAGTGGGGAATATTGCACAATGGGCGCAAGCCTGATGCAGCCATGCCGCGTGTATGAAGAAGGCCTTAGGGTTGTAAAGTACTTTCAGCGGGGAGGAAGGTGATAAGGTTAATACCCTTGTCAATTGACGTTACCCGCAGAAGAAGCACCGGCTAACTCCGTGCCAGCAGCCGCGGTAATACGGAGGGTGCAAGCGTTAATCGGAATTACTGGGCTTAAAGCGCACGCAGGCGGTCAATTAAGTCAGATGTGAAAGCCCCGAGCTTAACTTGGGAAT
+
CFGGGGGGGGGGGGGGGGFE<CCCGGGGGGGGGFGGGGGGGFEGGGGGGG@FGCGGFGGGGGDF7FGGEGFGCDGF96<FFGGFCFFFFGGGFFDFGFFGFFFGGGGGCGGGGGGGGGGGGGEFGGGCGGGCFGGGFGGGCGGGGGGEGGGGGGD7FEFGGFGGFFGGGDGGFFGGGGCFCBFGFGF88CCE5E>EFFFFDGDGEGGGFGGFEEGGGGFG5CCEFFGGEFFF):CGGGFDBDDDDCC<59DDG54*9*/=<@77*?GBFFF?F?F3:;)0<0*0*9@)4074>:
@M04650:207:000000000-C238N:1:1101:28919:13524 1:N:0:19
ACTCCTACGGGAGGCAGCAGTGGGGAATATTGCACAATGGGCGCAAGCCTGATGCAGCCATGCCGCGTGTATGAAGAAGGCCTTAGGGTTGTAAAGTACTTTCAGCGGGGAGGAAGGTGATAAGGTTAATACCCTTGTCAATTGACGTTACCCGCAGAAGAAGCACCGGCTAACTCCGTGCCAGCAGCCGCGGTAATACGGAGGGTGCAAGCGTTAATCGGAATTACTGGGCGTAAAGCGCACGCAGGCGGTCAATTAAGTCAGATGTGAAAGCCCCGAGCTTAACTTGGGAAT
+
GGGGGGFGGGGGGGEGGGGGGGGGGGGGGGGGGGGGFGGFFGFGGGGGGGGGGGGGGGFCFGGGEEGFGGGGGGGGGCF@FFCFGGGGGGGGGGGGGGGGGGFGGGGGGG:BCEFCGCGFGGFGFFFFFEEGGGGGEFGFAGG?EFCGGGGF7FEGGFGGGGFFFC7FEGFGGFDEGGGGGGGFEFFFFGGGGGEEGGGFCEGGGEGG?<FFGEDGFFFG5CGGGGGGGGC*7:DEC7=<)777<7)CBDGGGDF4?FFFC9C>FFGAF?F6FFF3:93732C@FFFFA472(3
@M04650:207:000000000-C238N:1:1101:26080:13530 1:N:0:19
ACTCCTACGGGAGGCAGCAGTGGGGAATATTGCACAATGGGCGCAAGCCTGATGCAGCCATGCCGCGTGTATGAAGAAGGCCTTAGGGTTGTAAAGTACTTTCAGCGGGGAGGAAGGTGATAAGGTTAATACCCTTATCAATTGACGTTACCCGCAGAAGAAGCACCGGCTAACTCCGTGCCAGCAGCCGCGGTAATACGGAGGGTGCAAGCGTTAATCGGAATTACTGGGCGTAAAGCGCACGCAGGCGGTCAATTAAGTCAGATGTGAAAGCCCCGAGCTTAACTTGGGAAT
+
GGGGGGGGGGGGGGGGGGGGGGGGGGGGGGGGGGGGGGGGGGGGGGGGGGGGGGGGGGGGGGGGGGGGGGGGGGGGGGGGGGGGGGGGGGGGGGGGGGGGGGGGGGGGGGFGGGGGGGGGGGGGGGGGGGGGGGGGGGGGGGGGGGGGGGGGGGGGGGGGGGGGGGGGGGGGGGGGGGGGGGGGGGGGFGGGGGGGGGGGEGGGGGGGGGGGGGGGGGGGEGGGGGGGFGGGEGGGGGFGFGFFGGGGFGGGGGGFFFFFGFCGFGGFFFFFFFFF?07@EBGFFFFFFFF??2
@M04650:207:000000000-C238N:1:1101:26711:13554 1:N:0:19
ACTCCTACGGGAGGCAGCAGTAGGGAATCTTCGGCAATGGACGAAAGTCTGACCGAGCAACGCCGCGTGAGTGAAGAAGGTTTTCGGATCGTAAAACTCTGTTGTTAGAGAAGAACAAGGACGTTAGTAACTGAACGTCCCCTGACGGTATCTAACCAGAAAGCCACGGCTAACTACGTGCCAGCAGCCGCGGTAATACGTAGGTGGCAAGCGTTGTCCGGATTTATTGGGCGTAAAGCGAGCGCAGGCGGTTTCTTAAGTCTGATGTGAAAGCCCCCGGCTCAACCGGGGAGG
+
GGGGGGGGGGGGGGGGGGGGGGGGGGGGGGGGGGGGGGGGGGGGGGGGGGGGGGGGGGGGGGGGGGGGGGGGGGGGGGGGFGGGGGGGGGGGGGGGGGGGGGGGGGGGFGGGGGGGGGFAFGGFGGGGGGGGGGGGGGGGGGGGGGGGGGGGGGGGGGGGGGGGGGGGGGGCGGFDGGGGGGGGGGGGGGGGGGEGGGGGGGGGGCFFEFGGGG>EEGFGGD=EGCGGGGGGFEGGDFFCEG>EGGGGFGGGGGGFFFFFGFGGFGG>FFFFF4:>:BDEF9GFFFFFB3B96B
@M04650:207:000000000-C238N:1:1101:26531:13563 1:N:0:19
ACTCCTACGGGAGGCAGCAGTGGGGAATATTGCACAATGGGCGCAAGCCTGATGCAGCCATGCCGCGTGTATGAAGAAGGCCTTAGGGTTGTAAAGTACTTTCAGCGGGGAGGAAGGTGATAAGGTTAATACCCTTATCAATTGACGTTACCCGCAGAAGAAGCACCGGCTAACTCCGTGCCAGCAGCCGCGGTAATACGGAGGGTGCAAGCGTTAATCGGAATTACTGGGCGTAAAGCGCACGCAGGCGGTCAATTAAGTCAGATGTGAAAGCCCCGCGCTTAACTTGGGAAT
+
GGGGGGGGGGGGFDGGGGGGGGGGGGGGGGGGGGGGFGGGGGGGGGGGGGGGGGGGGGGGGGGGGGGGGGGGGGFGGGGGGGGGGGGGGGGGGCGGGGGGGGGGGGGGGGDGGGGGGGGGGGGGGGGGGGGGGGGGGGGGGGGGGGGGGGGGGGECFGGGGGGGGGGGGDECFGGGGGGGGGGGGGGGFGGGGGCEGGGGGGGGGGGGGGGGGGGGGGGGGG=FGGGGCGGGFGGGFGFGFGFF:>DD:D59DDGFFF6@E?FGFGGF46FFFFF>?>)8B9DDFFF)5?F??7
@M04650:207:000000000-C238N:1:1101:2417:13575 1:N:0:19
ACTCCTACGGGAGGCAGCAGTGGGGAATATTGCACAATGGGCGAAAGCCTGATGCAGCAACGCCGCGTGAGCGATGAAGGCCTTCGGGTCGTAAAGCTCTGTCCTCAAGGAAGATAATGACGGTACTTGAGGAGGAAGCCCCGGCTAACTACGTGCCAGCAGCCGCGGTAATACGTAGGGGGCTAGCGTTATCCGGAATTACTGGGCGTAAAGGGTGCGTAGGTGGTGTCTTAAGTCAGAAGTGAAAGGCTACGGCTCAACCGTAGTAAGCTTTTGAAACTGAGAAAATGGAGG
+
GGGGGGGGGGGGGGGGGGGGFFGGGGGFGGGDGGGGGEGGGGEGGG7EFFGGGGGGGGGGGGGGGGGGGGGGGGGGGGGG8BFDFGGG<FGGEEFGGGGGGEGFFGGGGGGGGGDFGGGGGGGGGGEFGGGGGGGGGFGAFFGGGGGGGGGGGGGGGGGGGG7FGGGG*C@FGFGGGCFGGGG5F86C:8CCGGGGGGGGGGGGGG5C/CEFCGG*CDG<EDC++7E*:FCEFGGGGDFF?GFFFFGG:F4<4933>5??FFD559D4@?*8=*=FF47?BB>F6*0(.*041(
@M04650:207:000000000-C238N:1:1101:23130:13598 1:N:0:19
ACTCCTACGGGAGGCAGCAGTAGGGAATCTTCCACAATGGACGAAAGTCTGATGGAGCAATGCCGCGTGAGTGAAGAAGGTTTTCGGATCGTAAAGCTCTGTTGTGAGGGAAGAACAAGTATAGGAGTAACTGCCTGTACCTTGACGGTACCTCATTAGAAAGCCACGGCTAACTACGTGCCAGCAGCCGCGGTAATACGTAGGTGGCAAGCGTTGTCCGGAATTATTGGGCGTAAAGCGCGCGCAGGCGGCCTTTTAAGTCTGATGTGAAAGCCCACGGCTTAACCGTGGA
+
GGGGGGGGGGGGGGGGGGGGGGGGGGGGGGGGGGDGGGGGGGGGGGGGGGGGGGGGGGGGGGGGGGGGGGGGGGGGGGGGGGGFGGEGGGGGGGGGGGGGGGGGGGGGGGGGGGGGGGGGGGGGGGGGGGGGGGGGGGGGGGGGGGGGGGGGGGGGGGGGGGGGGGGGGGG8>FGFGGGGGGGGGGGGECEGGGGGGGGGGGGGGGCEGGGGGGGGGGGGGGEGGGGFFG5CAGG=DFFGE3>DGGGDBGGGGGGFF?FFGFGG47CBFFFFFFFFF?GDE>GFFFFFFFE(
@M04650:207:000000000-C238N:1:1101:19736:13636 1:N:0:19
ACTCCTACGGGAGGCAGCAGTGGGGAATATTGCACAATGGGCGCAAGCCTGATGCAGCCATGCCGCGTGTATGAAGAAGGCCTTAGGGTTGTAAAGTACTTTCAGCGGGGAGGAAGGTGATAAGTTTAATACCCTTATCAATTGACGTTACCCGCAGAAGAAGCACCGGCTAACTCCGTGCCAGCAGCCGCGGTAATACGGAGGGTGCAAGCGTTAATCGGACTTACTGGGCGTAAAGCGCACGCAGGCGGTCTGTCAAGTCGGCTGTGAAATCCCCGGGCTCAACCCGGGAAC
+
GGGGGGGGGGGGGDGG@EFFGGGGGGGGGGGGGAGGC<FGDFGEGGDFDFGGDEGFEGFDF<FECFEFGG8EFG<E,6F<FCGG<FGGGCCFGG95F9EFFGGFBFCFGGDGGG8<F3><C8?F,C<<9,,,=>BD=C,,CF9@@,5@>CCAFGC*5*,6,,@F,>CBGC7*,?;>:EC:CF;,BC8C:**CEGE8<;F5CE*=?;EDC+ACEC>**2:C;5*79CF+?6EG::D5*?*)3)7></1)59CC39D7*0/0993C)3C?F***1@F?<>GE@(*/9))(45513(
@M04650:207:000000000-C238N:1:1101:8777:13654 1:N:0:19
ACTCCTACGGGAGGCAGCAGTAGGGAATCTTCGGCAATGGGGGCAACCCTGACCGAGCAACGCCGCGTGAGTGAAGAAGGTTTTCGGATCGTAAAACTCTGTTGTTAGAGAAGAACGTTAAGTAGAGTGGAAAATTACTTAAGTGACGGTATCTAACCAGAAAGGGACGGCTAACTACGTGCCAGCAGCCGCGGTAATACGTAGGTCCCAAGCGTTGTCCGGATTTATTGGGCGTAAAGCGAGCGCAGGTGGTTTCTTAAGTCTGATGTAAAAGGCAGTGGCTCAACCATTGTG
+
GGGGGGGGGGGGGGGGGGGGGGGGGGGGGGGGGGGGGGGGGGGGGGGGGGGGGFGGGGGGGGGGGGGFGGGGGGGGGGGGBFGGGGFGGGGGGGGGGGGGGGGGGGGGFFGGGGGGGGGGGGGGGGGGGGGGGGGGGGGGGGGGGGGGGGGGGGGGGGGGGFGGGGFFEGGGGGFGGGGGGGGGGGGGGGGGGGGGGGGFGFCCEGGGGGGGGGGDGGCGGGCCEGFGEGGGFCGCDFBD@CB<</9DFFFGGDFFF=F?7@>FF7CBFFFFFF>F3(96?B*7??FFFFFAF9
@M04650:207:000000000-C238N:1:1101:17987:13656 1:N:0:19
ACTCCTACGGGAGGCAGCAGTGGGGAATATTGCACAATGGAGGAAACTCTGATGCAGCAACGCCGCGTGAGCGATGAAGGTCTTAGGATCGTAAAGCTCTGTCTTTAGGGATGATAATGACAGTACCTAAGGAGGAAGCCACGGCTAACTACGTGCCAGCAGCCGCGGTAATACGTAGGTGGCGAGCGTTATCCGGATTTATTGGGCGTAAAGGGAGCGTAGGCGGATACTTAAGTGGGATGTGGAATACTTGGGCTCAACCCGACGACTGCATTCCAAACTGAGTATCTACAT
+
GGGGGGGGGGGGGGGGEGGGGGGGGG@FGGGGGGGGGGGGFFGGGGGFGGGGDFGGGGGGGGGGGGGGGDGGGGGGGGGGGFGGDGGGGCFGGFGFGGGGCGGB??,EFGFFEGCEF9FFGG@F5?FEFGF?9FG>FG8FFGGEC:+DFFGG=DFEGDA+,@CFD:3@FE7@,;D>CCF?BCG588:EGBCFCFGGE8*<?+1<9EGGC*/:<0B*139DGD59CG*55*<970?<*28*9CF?*:>C6FFFFFGF)0/=647D>1)3:55?766F).;?>4FFFFB9<??2))
@M04650:207:000000000-C238N:1:1101:10402:13669 1:N:0:19
ACTCCTACGGGAGGCAGCAGTAGGGAATCTTCCGCAATGGACGAAAGTCTGACGGAGCAACGCCGCGTGTGTGATGAAGGATTTCGGTTCGTAAAGCACTGTTGTTAAGGAAGAACAGTAATAAGAGTCACTGCTTATTATGTGACGGTACTTAACCAGAAAGCCACGGCTAACTACGTGCCAGCAGCCGCGGTAATACGTAGGGGGCAAGCGTTGTCCGGAATTATTGGGCGTAAAGCGCGCGCAGGCGGTTCTTTAAGTCTGGTGTTTAAACCATGGGCTCAACCTATGGTC
+
GGGGGGGGGGGGGGGGGGGGGGFGGGGGGGGGGGGGGGGGGGGGGGGGGGGGGGGDGGGGGGGGGGGGGGFGGFGGGGGGFGGGGGGGGGGGGGGGGGGGGGGFGGGGGGGGGGGGGGGGGGGFGGGGCEGGGGGGGGGGGGGGGGGEFDGGGGGGGGGGGGGGGGGGFGGGGGGGGGGGGCFFGFGGGGGGGGGGFGGGGFFGGGGGGGGGGEGGGFC5ED=*<7+AFGCFDEGGGGFGFC::D7)55CDDCDG=F6*1<FF=FGG(7?FF*0?44)77535?FFF:?FF?9)
@M04650:207:000000000-C238N:1:1101:15506:13739 1:N:0:19
ACTCCTACGGGAGGCAGCAGTGGGGAATATTGCACAATGGGCGCAAGCCTGATGCAGCCATGCCGCGTGTATGAAGAAGGCCTTAGGGTTGTAAAGTACTTTCAGCGGGGAGGAAGGTGATAAGGTTAATACCCTTGTCAATTGACGTTACCCGCAGAAGAAGCACCGGCTAACTCCGTGCCAGCAGCCGCGGTAATACGGAGGGTGCAAGCGTTAATCGGAATTACTGGGCGTAAAGCGCACGCAGGCGGTCAATTAAGTCAGGTGTGAAAGCCCCCAGCTTAACTCGGGAAT
+
GGGGGGGGGGGGGGGGGGGGGFGGGGGGCFGCADFGGGGGGFFCGGEGGGGGC6<EFGFGGFGGGGGGG?EFGGGGGDGGDGGG9FGFGFGGGGGGGDFGGG9AC<:FEGG7FGG<EDF9CCE9FG<A=AD>F,CFF<<9CFD,@9C3FFFFGE+<<@B:FGE7FDDBFGGGGDGFGGG:CGFGGFGFGGGDDC@E?CFC5;CGG8*/+<C=8:EGGGG3EGGGGCC?FFD=>GDDCD*93)7>7<DD:5C//*08=9=?EF7C)*94)7==?);>0()0.426@46)(.)(-(
@M04650:207:000000000-C238N:1:1101:21853:13769 1:N:0:19
ACTCCTACGGGAGGCAGCAGTGGGGAATATTGCACAATGGGCGCAAGCCTGATGCAGCCATGCCGCGTGTATGAAGAAGGCCTTCGGGTTGTAAAGTACTTTCAGCGGGGAGGAAGGTGTTGTGGTTAATAACCGCAGCAATTGACGTTACCCGCAGAAGAAGCACCGGCTAACTCCGTGCCAGCAGCCGCGGTAATACGGAGGGTGCAAGCGTTAATCGGAATTATTGGGCGTAAAGCGCGCGTAGGCGGTTTCTTAAGTCTGATGTGAAAGCCCACGGCTCAACCGTGGAGG
+
GGGGGGGGGGGGGGGGGGGGGGGGGGGGGGGGGGGGGGGGGGGGGGGGGGGGGGGGGGGGGGGGGGGGGGGGGGGGGGGGGGGGGGGGGGGGGGGGGGGGGGGGGGGGGGGGGGGGGGGGGGGGGGGGFGGGGGGGGGGGGGFGGGGGGGGGGGGGGGGGGGGGGGGGGGGGGGGGGGGGGGGGGGGGGGGGGGGGGGFGCEEG5:EEGGGFGGGGGFFGEGGGCGGGGGGFBEDGGGFGFG@BCDGGFGDCGGGFFFFFFF7DF:CAFFFFFF:5:<GB>6CF=F46<FE14?
@M04650:207:000000000-C238N:1:1101:18179:13781 1:N:0:19
ACTCCTACGGGAGGCAGCAGTGGGGAATATTGCACAATGGGCGCAAGCCTGATGCAGCCATGCCGCGTGTATGAAGAAGGCCTTCGGGTTGTAAAGTACTTTCAGCGGGGAGGAAGGTGTTGTGGTTAATAACCGCAGCAATTGACGTTACCCGCAGAAGAAGCACCGGCTAACTCCGTGCCAGCAGCCGCGGTAATACGGAGGGTGCAAGCGTTAATCGGAATTACTGGGCGTAAAGCGCACGCAGGCGGTCTGTCAAGTCGGATGTGAAATCCCCGGGCTCAACCTGGGAAC
+
GGGGGGGGGGGGGGGGGGGGGGGGGGGGGGGGGGGGGGGGGGGGGGGGGGGGGGGGGGGGGGGGGGGGGGGGGGGGGGGGGGGGGGGGGGGGGGGGGGGGGGGGGGGGGGFFEGGGGGGGGFGGGGGGGGGGGGGGGGGGGGGGGGGGCGGGGGGGGGGGGGGGGGFGGGGGGGGGGGGGGGGGGGGGGGGGGGGGGFGGGDCGGGGGGGGGGGGGGGGGGGGGFFFFGGGGBCGGGFFGFGFDCCGGFGGGDCC??F?6CBGGFGGFFFFFFF@F?FG@B0DFFFFFFFFFB4
@M04650:207:000000000-C238N:1:1101:18040:13808 1:N:0:19
ACTCCTACGGGAGGCAGCAGTGGGGAATATTGCACAATGGGCGCAAGCCTGATGCAGCCATGCCGCGTGTGTGAAGAAGGCCTTCGGGTTGTAAAGCACTTTCAGCGAGGAGGAAGGCGTTGTAGTTAATAACTGCAACGATTGACGTTACTCGCTGAAGAAGCACCGGCTAACTCCGTGCCAGCAGCCGCGGTAATACGGAGGGTGCAAGCGTTAATCGGAATTACTGGGCGTAAAGCGCCCGCAGGCGGTCAGTTAAGTCAGATGTGAAATCCTCGGACTTAACCTGGGAAC
+
FEFDFGGGGCCCGGEEEGEE<CEEEE@F<FE<EFGGCFEEFGGGGGGGGGGGGGAFF<EFGFGFFGGGGC@EFFFGGGGGCFFGGGGGF7FGAGGFEEFGGG9?<FE>FD:?FEE8FEFGC@+5@@DF,BAF<<<F<DFC++@<DF@FGGGGGCF+5+@@F@:F7FGCFCF8D>FGCGCFCCCFFGC7CED*8CCECFGG*8*=EEEE8ACG57:57CG3ECCC?97++98557573*8))))7>53/7)9/9**07*/@?*2*1?C9**0*7FF*387)7(20@FFD0:;033
@M04650:207:000000000-C238N:1:1101:25798:13823 1:N:0:19
ACTCCTACGGGAGGCAGCAGTGGGGAATATTGCACAATGGGCGAAAGCCTGATGCAGCAACGCCGCGTGAGCGATGAAGGCCTTCGGGTCGTAAAGCTCTGTCTTCAAGGAAGATAATGACGGTACTTGAGGAGGAAGCCCCGGCTAACTACGTGCCAGCAGCCGCGGTAATACGTAGGGGGCTAGCGTTATCCGGAATTACTGGGCGTAAAGGGTGCGTAGGTGGTTTCTTAAGTCAGAAGTGAAAGGCTACGGCTCAACCGTGGAGGGTCATTGGAAACTGGGGAACTTG
+
GGGGGGGGGGG;FGGGGGGGGGGGGGGGGGGGGGGGGGGGGGGGGGGGGGGGGGGGGGGGGGGGGGGGGGGGGGGGGGCGGGGGGGGGGGGGGFGGGFGGGGGGGGGGGGGGGGGGGGGDGGGCGGGGCFGGFFGGGGGGGGGGGDCD@GGGGGGGGGGGGGGGGGGGGGGGGGD99FGDEEGGGGFGCGEGGGGGGGGGFGGGGG5=C57EGFGGGGGGGGGGGGGGGGGGFGGGGGFGFGF=>>FDFGGD7C<>BEFFGFGGFCDBBEFF:@FFF?GFFBGFFF)3:?FA
@M04650:207:000000000-C238N:1:1101:5382:13834 1:N:0:19
ACTCCTACGGGAGGCAGCAGTGGGGAATATTGCACAATGGGGGAAACCCTGATGCAGCAACGCCGCGTGAGTGATGAAGGTTTTCGGATCGTAAAGCTCTGTCTTTGGGGAAGATAATGACGGTACCCAAGGAGGAAGCCACGGCTAACTACGTGCCAGCAGCCGCGGTAATACGTAGGTGGCGAGCGTTATCCGGATTTACTGGGCGTAAAGGGAGCGTAGGCGGATGATTAAGTGGGATGTGAAATACCCGGGCGCAACTTGGGGGCTGCATTCCAAACTGGGTGTCTAG
+
GGGGGGGGGGGGGGGGGGGGGGGGGGGGGGGGGGGGGGGGGGGGGGGGGGGFGEGGGGFGGGGGGGGGGGGGGGGGGGGGFFGGFGGCGGGGGGGGGGGG9FGE9BFGGGGGGFGGGGGGGGGGGCFGFCEGF>CFGGGFGGGEGGDGGGFGGGGGGGGGGDGGEGGGGGGGGGG9CFG9CFG**:CEGGGF9FGGGGGFCG?CCGGGGG=EC?CF5CCDECGGGGE*200A6CFG77<//>@F7::7@DGGGCD33<@@D?:C@C)3))7>4F*/-6*0<<D4)0)40*/6
@M04650:207:000000000-C238N:1:1101:28300:13872 1:N:0:19
ACTCCTACGGGAGGCAGCAGTGGGGAATATTGCACAATGGGCGCAAGCCTGATGCAGCCATGCCGCGTGTATGAAGAAGGCCTTAGGGTTGTAAAGTACTTTCAGCGGGGAGGAAGGTGATAAGGTTAATACCCTTGTCAATTGACGTTACCCGCAGAAGAAGCACCGGCTAACTCCGTGCCAGCAGCCGCGGTAATACGGAGGGTGCAAGCGTTAATCGGAATTACTGGGCGTAAAGCGCACGCAGGCGGTCAATTAAGTCAGATGTGAAAGCCCCGAGCTTAACGTGGGAAT
+
GGGGGGGGGGGGGGGGGGGGGGGGGGGGGGGGGGGGGGGGGGGGGGGGGGGGGGGGGGGGGGGGGGGGGGGGGGFGGGGGGGGGGGGGGGGGAFGGGGGGGGGGGGGGFGFEGGGGGGGGGGDDFGGGGGGGGGGGGGGGFFGGGGGGGGGGGGGGGGGGGGGGDGGEGGGDGFGGGGEGGGFFGGGGGGGGGGG>CCGGG5:EGGGGGGFGDE>EFGFGDDGFGGGGGGGGBEGCFGFG55BE5C<CB3DDDDG=@FFFGBCF@CF>FFFF?4>@BBC>>29BF6)41<B:24
@M04650:207:000000000-C238N:1:1101:19424:13881 1:N:0:19
ACTCCTACGGGAGGCAGCAGTGGGGAATATTGCACAATGGGCGCAAGCCTGATGCAGCCATGCCGCGTGTATGAAGAAGGCCTTAGGGTTGTAAAGTACTTTCAGCGGGGAGGAAGGTGATAAGGTTAATACCCTTGTCGATTGACGTTACCCGCAGAAGAAGCACCGGCTAACTCCGTGCCAGCAGCCGCGGTAATACGGAGGGTGCAAGCGTTAATCGGAATTACTGGGCGTAAAGCGCACGCAGGCGGTCTGTCAAGTCGGATGTGAAATCCCCGGGCTCAACCTGGGAAC
+
GGGGGGGGGGGGGGGGGGGGGGGGGGGGGGGGGGGGGGGGGGGGGGGGGGGGGGGGGGGGFGGGGGGGGGGGGGGGGGGGGGGGGGGGGGGGGGGGGGGGGGGGGGGGGGGGGGGGGGGGGGGGGFGGGGGGGGGGGGGGGFGGGGGGGGGGGGGDGGFGGGGGGGGGGGGGGGGGGGGGDFGGGGGGGGGGGGGGGGGF>EGGGGGDGGGGGGGGGGGGGDEGGFGGCGGGFEDGGGFGFGFFGGGGDGGDGGF@F=BFGFGG33)5@F=FFFFFFFD>@9CFFFF08FFFF(
@M04650:207:000000000-C238N:1:1101:13368:13897 1:N:0:19
ACTCCTACGGGAGGCAGCAGTGGGGAATATTGCACAATGGGCGCAAGCCTGATGCAGCCATGCCGCGTGTATGAAGAAGGCCTTAGGGTTGTAAAGTACTTTCAGCGGGGAGGAAGGTGATAAGGTTAATACCCTTATCAATTGACGTTACCCGCAGAAGAAGCACCGGCTAACTCCGTGCCAGCAGCCGCGGTAATACGGAGGGTGCAAGCGTTAATCGGAATTACTGGGCGTAAAGCGCACGCAGGCGGTCAATTAAGTCAGATGTGAAAGCCCCGAGCTTAACTTGGTAAT
+
EGGGGGFGGCEGFGGGGGGGGGGGCEGGDGGFGGGGGG<<<FCFGDEGGGGGFCGFGGGGGFGGGGGGGGFFGGGCCDFDG?FG9DECFGGFFCCCEEFGGGFA5<FE@C>B=FFGEGG,CEEGG?F<FFFFF=DF,<9,=FDFCFGGGFGCF7F7:CFFFFGFGGGECGGGGEGFFGGFEFGFGGGGCEE8CEDCGGF*8*?*88CE8ECFGGEGGGG385=EG?EFGD5=>C7C*:=5DDB)>3>)79DG)*29F??*<?7:FC:<666*675>119)),7*1**626*6).
@M04650:207:000000000-C238N:1:1101:13330:13957 1:N:0:19
ACTCCTACGGGAGGCAGCAGTGGGGAATATTGCACAATGGGCGCAAGCCTGATGCAGCCATGCCGCGTGTATGAAGAAGGCCTTAGGGTTGTAAAGTACTTTCAGCGGGGAGGAAGGTGATAAGGTTAATACCCTTATCAATTGACGTTACCCGCAGAAGAAGCACCGGCTAACTCCGTGCCAGCAGCCGCGGTAATACGGAGGGTGCAAGCGTTAATCGGAATTACTGGGCGTAAAGCGCACGCAGGCGGTCAATTAAGTCAGATGTGAAAGCCCCGAGCTTAACTTGGGAAT
+
GGGGGGGGGGGGGGGGGGGGGGGGGGGGGGGGGGGGGGFGFGGGGGGGGG@FFGGGGGGGGGGGGGGGGGGGGGGFGGGGGGGGGFGFGGGGGEFGGGGGGGGGGGGGGGGGGGGGGGFGFGGFGGGGGGGGGGGGGGGFGGGGGGGGGFGGGGGGGGGFGGGGFGGGGGGGGFCCCEGGGGGGGCGGFGGCGGDGGGFGGEGGDG5EGGGGGGGGGGGGCDEGGDGGGGGFBEG5CFFDFDFFGGGGFCDG<DGFFFFFCF>CFGGFFFF@@FFFF6DFEFGFFFFFF4>087
@M04650:207:000000000-C238N:1:1101:8600:13983 1:N:0:19
ACTCCTACGGGAGGCAGCAGTGGGGAATATTGCACAATGGGCGCAAGCCTGATGCAGCCATGCCGCGTGTATGAAGAAGGCCTTCGGGTTGTAAAGTACTTTCAGCGGGGAGGAAGGTGTTGTGGTTAATAACCGCAGCAATTGACGTTACCCGCAGAAGAAGCACCGGCTAACTCCGTGCCAGCAGCCGCGGTAATACGGAGGGTGCAAGCGTTAATCGGAATTACTGGGCGTAAAGCGCACGCAGGCGGTCTGTCAAGTCGGATGTGAAATCCCCGGGCTCAACCTGGGAAC
+
GGGGGGGGGGGGGGGGGGGGGGGGGGGGGGGGGGGGGGGGGCFEGGFGGGGGGGGGGGDGGGGGGGGFGGFGGGCGGGGG@FGGGGGGGGGGGGGGGFGGFFGGGGGGGGGGFGB>CFGACFFFEFFGGGGGGFFBED:DG@<FFGG:ECGGEC7FEFFFFFEFFDGG7C@CFGGG7CFGCCGGGGGGGEEGCECCFGGFECGGGEG5<CGEGGCE=7:FE3*A8CFGGF8C3C<A<F47)/8@DG5DFDC)>3CB???FC=D37972==BFFFF?3755>1CF=?)(.>F::(
@M04650:207:000000000-C238N:1:1101:12792:14001 1:N:0:19
ACTCCTACGGGAGGCAGCAGTGGGGAATATTGCACAATGGGCGCAAGCCTGATGCAGCCATGCCGCGTGTATGAAGAAGGCCTTCGGGTTGTAAAGTACTTTCAGCGGGGAGGAAGGTGTTGTGGTTAATAACCGCAGCAATTGACGTTACCCGCAGAAGAAGCACCGGCTAACTCCGTGCCAGCAGCCGCGGTAATACGGAGGGTGCAAGCGTTAATCGGAATTACTGGGCGTAAAGCGCACGCAGGCGGTCTGTCAAGTCGGATGTGAAATCCCCGGGCTCAACCTGGGAAC
+
GGGGGGGGGGGGGGGGGGGGFGGGGGGGGGGGGGCGGGFGGGFGGGGGGGGGGGGGGFFGGGGGGGGFFCFGGGGFFGGGGGGGFFCFGGGGGGFGGGGGGGGGGGGGGGGGGFGFGGGDGGCFFGGGGGGFFFGGEGGGGGCFCFGGCFCFGGGGGGGGGGGGGGGGGGDEGGFGFECFGFEGGGGGGGGGGGEGGGGGE8CGGGGEFFGGD7EGFGGGGG5FFGGGGGG5>5>EFGBGFGFF3)9CDGGGCDD?@B?FGFGGB*>:FFF7@49::;CE:(166@72:FF<:-
@M04650:207:000000000-C238N:1:1101:16260:14011 1:N:0:19
ACTCCTACGGGAGGCAGCAGTGGGGAATATTGCACAATGGGCGCAAGCCTGATGCAGCCATGTCGCGTGTATGAAGAAGGCCTTCGGGTTGTAAAGTACTTTCAGCGGGGAGGAAGGCGATAAGGTTAATAACCTTGTCGATTGACGTTACCCGCAGAAGAAGCACCGGCTAACTCCGTGCCAGCAGCCGCGGTAATACGGAGGGTGCAAGCGTTAATCGGAATTACTGGGCGTAAAGCGCACGCAGGCGGTCTGTCAAGTCGGATGTGAAATCCCCGGGCTCAACCTGGGAAC
+
GGGGGGGGEEGGGGGGGGGG<FGGGGGGGGGGGGEFFGGGGFGGGGGGGGGGGGGGGGGGGG9FGGGFFFGGGGGGGGGGGGEGGGGGGGGGGFFGGGGGGGFEGGGGGGGGGGGGGGDGGGGGGGGGFGGGGGGGCFEEGGGEGFGGGGGGFFECEGGGGGC7DGFFFGGGGGGGGGGGGC@F7@EGGGGGDGDGGGGGGGG5?>GGFFCFEGGDGCGGGGCGDFGGGGGGECDEGF?GFGD:G5)73DDCG*9@4@FFGFCGDDD?44F@FF4:(-9>:9FFFF>28F)233
@M04650:207:000000000-C238N:1:1101:29257:14040 1:N:0:19
ACTCCTACGGGAGGCAGCAGTGGGGAATATTGCACAATGGGGGAAACCCTGATGCAGCAACGCCGCGTGAGTGATGAAGGTTTTCGGATCGTAAAGCTCTGTCTTTGGGGAAGATAATGACGGTACCCAAGGAGGAAGCCACGGCTAACTACGTGCCAGCAGCCGCGGTAATACGTAGGTGGCGAGCGTTATCCGGATTTACTGGGCGTAAAGGGAGCGTAGGCGGATGATTAAGTGGGATGTGAAATACCCGGGCTCAACTTGGGTGCTGCATTCCAAACTGGTTATCTAG
+
GGGGGGGGGGGGGGGGGGGGGGGGGGGGGGGGGGGGGGGGGGGGGGGGGGGGGGGGGGGGGGGGGGGGGGGGGGGGFFGGGGGGGGGGGGGGGGGGGGGGGGGGGGGGGGGGGGGGGGGGGGGGGGGGGGGGGGGGGGGGGGGGGGGGGGGGGGFGGGGGGGGGGGDGFGGGGGGGGGGGFGFGGGGGGGGGGGGGGCEGGFFGGGGGGDGGFGGGGGGGGGGGGGCEGCEFFGGGGFFGFGFFGGGF?>FGGGGEFFF?GFFC?FGBF?F??FFFFACFFFGFFFFFDFFF
@M04650:207:000000000-C238N:1:1101:11640:14042 1:N:0:19
ACTCCTACGGGAGGCAGCAGTAGGGAATCTTCCGCAATGGACGAAAGTCTGACGGAGCAACGCCGCGTGAGTGAAGAAGGTTTTCGGATCGTAAAGCTCTGTTGTTAGGGAAGAATAGTGATAAGAGTAACTGATTATCATGTGACGGTACCTAACCAGAAAGCCACGGCTAACTACGTGCCAGCAGCCGCGGTAATACGTAGGTGGCAAGCGTTGTCCGGATTTATTGGGCGTAAAGCGAGCGCAGGCGGTTTCTTAAGTCGGATGTGAAAGCCCCCGGCTCAACCGGGGAGG
+
GGGGGGFGGGFFEGGGG>FFFGEGGF8EGGGGGGGGEEGGEEFEEGGGGGGFFEG7FEGGGGGGGGGFGGGGGGGGF@CF=FFGGGC=EEFGGGGGGGFCFFGGGGGCFFAFE@FAECEFFFFGGGEGGGGFGGGCFGGGGGGGG,FBEGG<FG<BDFDGCF?FGGFGDEGGGFGF78@>CGGG@,2DCCGC:C@CC,?C?CCB+?C=FGGE5/8EEG+::**:++3+<FFFEGGDDF=D>DB39<>D>DDG557@FB6@<7*9@GD>F49*/07<(-7.7,1=*?FB6@527>
@M04650:207:000000000-C238N:1:1101:23190:14045 1:N:0:19
ACTCCTACGGGAGGCAGCAGTGGGGAATATTGCACAATGGGCGCAAGCCTGATGCAGCCATGCCGCGTGTATGAAGAAGGCCTTAGGGTTGTAAAGTACTTTCAGCGGGGAGGAAGGTGATAAGGTTAATACCCTTGTCAATTGACGTTACCCGCAGAAGAAGCACCGGCTAACTCCGTGCCAGCAGCCGCGGTAATACGTAGGTGGCAAGCGTTATCCGGAATTATTGGGCGTAAAGCGCGCGTAGGCGGCAAGATTAGTCTGATGTGAAAGCCCTCGGCCCAACCGAGGA
+
GGGGGGGGGGGGGGGGGGGGGGGGGGGGGGGGGGFGGFGGGGGGGGGGGGGGGGGGGGGGGGGGGGGEGGGGGGGGFGGGGGGGGGGGGGGGGGGFFFFCFFGGGGGGGGEGGGGGGGGGGGFGGFGGGGGGGGGGGGCFGGGGGGGGGGGGGGGGGGGGGGGGGGFGCEGGGFCGFGGGGGGGGG8FGDGGGGGG9?GGFDGDFGGGGGFCEEGGGGGDGGGG++AECFGGDGGEFF=DFGEFGGG<?D<37DGF*974<=DG?**<FFB@FFF3,4CDB(1<>E@1().(
@M04650:207:000000000-C238N:1:1101:19694:14106 1:N:0:19
ACTCCTACGGGAGGCAGCAGTGGGGAATATTGCACAATGGGCGCAACCCTGATGCAGCCATGCCGCGTGTATGAAGAAGGCCTTAGGCGTGTAAAGTACTTTCAGCGGGGAGGAAGGAGATAAGGTTAATACCCTTATCAATTGCCGTTACCCGCAGAAGAAGCACCGGCGAACCCCGTGCCAGCAGCCGCGGTAATAGGGAGGGGGCAAGCGGTAATCGGAGTTGCTGGGCGTGAGTCGAGGGCAGGCGATTTCTTGAGTGAGAGGTGGAAGCCCCCGGCCCAACCGGGGTGG
+
GGGGGGGGGGGGGGGGGGGGG,CEFGGGGG,CEFGGGGGGG8F:FG+FGGGGGGGGGG@G9FGGGGGGG?<FGGGGGGG?,,CF,EF,+4@FGGGG@@FG,FGGGGGGGGGDGGG<+,3,,,,5C:,C,,,CF<3,3,C33F,3,:F:3++,33**35,,,,22?,>**>*1*=**111=CG9+1**+****:CE8+0+<*;*C***/:**:C*2/2*2****1;+3+2*;/</)/*0/9B))7C*/C))))*9CF**9?F**09**)0))*85FF((/)8())))8(7)7(39
@M04650:207:000000000-C238N:1:1101:24990:14115 1:N:0:19
ACTCCTACGGGAGGCAGCAGTAGGGAATCTTCCGCAATGGACGAAAGTCTGACGGAGCAACGCCGCGTGTGTGATGAAGGATTTCGGTTCGTAAAGCACTGTTGTTAAGGAAGAACAGTAATAAGAGTCACTGCTTATTATGTGACGGTACTTAACCAGAAAGCCACGGCTAACTACGTGCCAGCAGCCGCGGTAATACGTAGGTGGCAAGCGTTATCCGGAATTATTGGGCGTAAAGCGCGCGTAGGCGGCAAGATTAGTCTGATGTGAAAGCCCTCGGCTCAACCGAGGA
+
GGGGGGGGGGGGGGGGGGGGGGGGGGGGGGGGGGGGGGGGGGGGGGGGGGGGGGGGGGGGGGGGGGGGGFFGGGGGGGGGGGGGGGGEGGGGGGGGGGFGGGGGGGGGGGGGGGGGGGGGGGGGFGGGGGGGGGGGGGGGGGGFGGGGGGGGGGFGFGFGGGGGGGGGGGGGGGGGGGGGGGGGGGGGFGEGCEGGGGGGGGGGGGGGGGGGGGGGGGGGGGGGDGEFGGGGDGGGGFFGFGFFGGGGFGGGG3>>=@?FCFGFFFGFFFFBFF>>?<DEB1<FFFFFFFF>
@M04650:207:000000000-C238N:1:1101:25704:14126 1:N:0:19
ACTCCTACGGGAGGCAGCAGTGGGGAATATTGCACAATGGGCGCAAGCCTGATGCAGCCATGCCGCGTGTATGAAGAAGGCCTTCGGGTTGTAAAGTACTTTCAGCGGGGAGGAAGGTGTTGTGGTTAATAACCGCAGCAATTGACGTTACCCGCAGAAGAAGCACCGGCTAACTCCGTGCCAGCAGCCGCGGTAATACGGAGGGTGCAAGCGTTAATCGGAATTACTGGGCGTAAAGCGCACGCAGGCGGTCTGTCAAGTCGGATGTGAAATCCCCGGGCTCAACCTGGGAAC
+
GGGGGGGGGGGGGGGGGGGGGGGGGGGGGGGGGGGGGGGGGGGGGEGGGGGGGGGGGGGGGGGGEGGGGEGGGGGGGGGGFGGGGFGGGGGGGGGGGGFGGGFFFGGGGGFGGGGGGDFFGGGGGFGFFFGDFCFGGGGGGFGGFGGFGFCFGGGGGDGGGGGGGGGGGGGGFGGGGC:FGGGGGGGFFGEDGEEGGGGGGCEDGCEGFGGGG=EEGCCGGGCGGGGCCGGGFGG=FGFGEGFBGGGG3DD397D@FFFFGFG3>5CBFFFFFF@?6(7>D;G=FFFF:>::>4
@M04650:207:000000000-C238N:1:1101:14497:14127 1:N:0:19
ACTCCTACGGGAGGCAGCAGTGGGGAATATTGCACAATGGGGGAAACCCTGATGCAGCAACGCCGCGTGAGTGATGAAGGTTTTCGGATCGTAAAGCTCTGTCTTTGGGGAAGATAATGACGGTACCCAAGGAGGAAGCCACGGCTAACTACGTGCCAGCAGCCGCGGTAATACGTAGGTGGCGAGCGTTATCCGGATTTACTGGGCGTAAAGGGAGCGTAGGCGGATGATTAAGTGGGATGTGAAATACCCGGGCTCAACTTGGGTGCTGCATTCTAAACTGGTTATCTAG
+
GGGGGGGGGGGGGGGGGGGGGGGGGGGGGGGGGGGGGGGGGGGGGGGGGGGGGGGGGGGGGGGGGGGGGGGFGGGGGGGGGGGGGGGGGGGGGGGGGGGGGGGGGGGGGGGGGFGGGGGGGGGGGGGGGGGGGGGGGGGGGGGGGFGGDGFFGGGGGGGGFGGGGGGGGGGGGGGFGGGGGGGGGGGGGGGGCGGGE5EGFGFGGGGGGEGGGGGEGGGGGGGGGD*:C4EFFEFGCGF4@<FFFFFFFCG43CDBFF?@EFF794/8@FFFFFFF).:649FF?4=A9*96
@M04650:207:000000000-C238N:1:1101:4303:14132 1:N:0:19
ACTCCTACGGGAGGCAGCTGTGGGGAATATCGCACAATGGGCGCAAGACTGATGCAGTCATGTCGCGTGTATGAAGAAGGCCTTCGGGTTGTAAAGTAATTTCAGCGGGGAGGAAGGCGATAAGGTGAATAACCTTGACGATTGACGTTACCGGCAGAAGAAGCACCGGCTAACTCAGTGCCAGCAGCCGCGGTAATACGGAGGGTGCAAGCGTTAATCGGAATCACTGGACATAAAGCGCACGAAGGCGGGCTGTCAAGTCGGAGGTGAAATCCCCGGGCTCAACACGGGAC
+
D@6CFGGG7,@6F@FEGG,,E6C;7C;FGG9CGGEF@C,@@,8@C::,C,CCFGGGG,:,<C,<E<FF+?CD,C,,66EE<FCEGCE>4::FFF<,C?,BEECFFGGEGDFDE7=FD,=CFFB<93,:C<FF,,C,>,7<C<F<F,<>7DC:*@FEG>B,:,::>,,=<=C=F7,>9CFB?+9<*=:<*****34*+3:*2A8*82/7:?9E=*2/:*:557?E+<+20>*0)0:C*08337353C9)753)))/019*6<77)7)/-)*197=:6,().8(*9*7*--))((
@M04650:207:000000000-C238N:1:1101:22569:14150 1:N:0:19
ACTCCTACGGGAGGCAGCAGTGGGGAATATTGCACAATGGGCGCAAGCCTGATGCAGCCATGCCGCGTGTATGAAGAAGGCCTTAGGGTTGTAAAGTACTTTCAGCGGGGAGGAAGGTGATAAGGTTAATACCCTTATCAATTGACGTTACCCGCAGAAGAAGCACCGGCTAACTCCGTGCCAGCAGCCGCGGTAATACGGAGGGTGCAAGCGTTAATCGGAATTACTGGGCGTAAAGCGCACGCAGGCGGTCAATTAAGTCAGATGTGAAAGCCCCGAGCTTAACTTGGGAAT
+
GGGGGGGGGGGGGGGGGGGGGGGGGGGGGGGGGGGGGGGGGGGGGGGGGGGGGGGGGGGGGGGGGGGGGGGGGGGGGGGGGGGGGGGGGGGGGGGGGGGGGGGGGGGGGGGGGGGGGGGGGGGGGGGGGGGGGGGGGGGGGGGGGGGGGGGGGGGGGGGGGGGGGGGGGGGGGGGGGGGGGGGGGGGGGEGGGGGGGGGGGGGGGGGGGGGGGGGGGGGGGGGGGGGGGGGGFGGGGCFGFGFFGGGGFGGGGGGFFFFFGFGGF=GF?@?FFFFF<>GFFFGFFF@2<FFFF7
@M04650:207:000000000-C238N:1:1101:4534:14152 1:N:0:19
ACTCCTACGGGAGGCAGCAGTGGGGAATATTGCACAATGGGGGAAACCCTGATGCAGCAACGCCGCGTGAGTGATGAAGGTTTTCGGATCGTAAAGCTCTGTCTTTGGGGAAGATAATGACGGTACCCAAGGAGGAAGCCACGGCTAACTACGTGCCAGCAGCCGCGGTAATACGTAGGTGGCGAGCGTTATCCGGATTTACTGGGCGTAAAGGGAGCGGAGGCGGATGATTAAGTGGGATGTGAAATACCCGGGCTCAACTTGGGTGCTGCATTCCAAACTGGTTATCTAG
+
GGGGGGGGGGGGGGGGGGGGGGGGGGGGGGGGGGGGGGGGGGGGGGFFFGGGGGGFGGGGGGGGGGGGGCFFFGGGGGGGGGGGGGGGGGGGGGGGGFFGGGGGGGGGGGGGGGGFGGGGGGGGGEGFGGFCA>EGGGGFFGGEGGGGGGFGFGGFGGFGGGGGGGGGGCGFGGF9BFEFGFG>EEGGEGGGGFCGG:CCF9ECCCGGGGGGGGGGDDC)/CECEE7=ECFG?CCG7CFF?77F7CFF=D47DGG@:04=C4:F)976)=F46BFFF<7@F4F@*9BAB4=A
@M04650:207:000000000-C238N:1:1101:15193:14155 1:N:0:19
ACTCCTACGGGAGGCAGCAGTGGGGAATATTGCACAATGGGCGCAAGCCTGATGCAGCCATGCCGCGTGTGTGAAGAAGGCCTTCGGGTTGTAAAGCACTTTCAGCGAGGAGGAAGGCGTTGTAGTTAATAACTGCAACGATTGACGTTACTCGCAGAAGAAGCACCGGCTAACTCCGTGCCAGCAGCCGCGGTAATACGGAGGGTGCAAGCGTTAATCGGAATTACTGGGCGTAAAGCGCACGCAGGCGGTCTGTTAAGTCAGATGTGAAATCCCCGGGCTTAACCTGGGAAC
+
GGGGGGGGGGGGGGGGGGGGGGGGGGGGGGGGGGGGGGGGGGGGGGGGGGGGGGGGGGGGGFFGGGGGGGGGGGGGGGGGGGGGGGGGGGGGGGGGGGGGGGGGGGGGGGGGGGGGGGGFGGGGGGGGGGGGGGGGGGGGGGGGGGGGGGGGGGGGGGGGGGGGGGGGGGGGGGGGGGGGGGGGGGGGFGGGGGGGGGGGGGGGGGGGGDGFC:ECCCFGGGGGGFGGGGGGDGGGGGFGFGF>GGGGFGC9D7F?FFFFFFG>=*;AFFFFF?F?:BDBF>FFFFFF?F>?:4
@M04650:207:000000000-C238N:1:1101:29237:14157 1:N:0:19
ACTCCTACGGGAGGCAGCAGTAGGGAATCTTCGGCAATGGACGAAAGTCTGACCGAGCAACGCCGCGTGAGTGAAGAAGGTTTTCGGATCGTAAAACTCTGTTGTTAGAGAAGAACAAGGACGTTAGTAACTGAACGTCCCCTGACGGTATCTAACCAGAAAGCCACGGCTAACTACGTGCCAGCAGCCGCGGTAATACGTAGGTGGCAAGCGTTGTCCGGATTTATTGGGCGTAAAGCGAGCGCAGGCGGTTTCTTAAGTCTGATGTGAAAGCCCTCGGCTCAACCGGGGAGG
+
GGGGGGGGGGGFGGGGGGGGGGGGGGGGGGGGGGGGGGGGGGGGGGGGGGGGGGGGGGGGGGGGGGGFFFGGGGFEGGFGGGGGGGGGGGGGGGFGGGGGGGGGGGGGGGGGGGGGGGGGGGGEGGGGGGGGGGGGGGGGGGGGGFGGGGGGGGGGGGGGGGGGGGGEGDD8AFGGGGGCFGGFGFGGGGGGEGGGGG?FC9FEGGGGGFDGEGGGGGGGGCEEFC<?CFGGEGGGCFFC)7@DGCGG@CGGDDDFF7@FGFFG?FFDFF*==5FFFFGE3(9@=?:99>@;>F
@M04650:207:000000000-C238N:1:1101:14802:14161 1:N:0:19
ACTCCTACGGGAGGCAGCAGTGGGGAATATTGCACAATGGGCGCAAGCCTGATGCAGCCATGCCGCGTGTATGAAGAAGGCCTTAGGGTTGTAAAGTACTTTCAGCGGGGAGGAAGGTGATAAGGTTAATACCCTTATCAATTGACGTTACCCGCAGAAGAAGCACCGGCTAACTCCGTGCCAGCAGCCGCGGTAATACGGAGGGTGCAAGCGTTAATCGGAATTACTGGGCGTAAAGCGCACGCAGGCGGTCAATTAAGTCAGATGTGAAAGCCCCGAGCTTAACTTGGGAAT
+
GGGGGGGGGGGGGGGGGGGGEFGGGGGGGGGGGGFGGGGGGGGGGGGGGGGGGGGGGGGGGGGGGGGGGGGGGGGGGGGGGGGGGGGGGGGGGGGGGGGGGGGGGGGGGGFGGGGGGGGGFGGGGGGGGGGGGGGGGGGGGGGGGGGGGGGGGGGGGGGGGGGGGGGGGGGGGGGGFGGGGGGGGGGGGGGGGGGGGGGGGGGGGGGGGFGGGDGGGGGGGGDGGGGGGGGF<CDGFGFDFGFFGGGD>DGGGGGFFFFF?BGGFC7.@FFFFFFFF>9>39FFFF?>>?F?F:
@M04650:207:000000000-C238N:1:1101:8583:14165 1:N:0:19
ACTCCTACGGGAGGCAGCAGTGGGGAATATTGCACAATGGGGGAAACCCTGATGCAGCAACGCCGCGTGAGTGATGAAGGTTTTCGGATCGTAAAGCTCTGTCTTTGGGGAAGATAATGACGGTACCCAAGGAGGAAGCCACGGCTAACTACGTGCCAGCAGCCGCGGTAATACGTAGGTGGCGAGCGTTATCCGGATTTACTGGGCGTAAAGGGAGCGTAGGCGGATGATTAAGTGGGATGTGAAATACCCGGGCTCAACTTGGGTGCTGCATTCCAAACTGGTTATCAAG
+
GGGGGGGGGGGGGGGGGGFFGFGGGGGGGGGFGGGGGGGGGGGGGGF?FFGGGGGGGGGGGGGGGGGFFFGGGGGGGGGGGGGGGGGGGGDGGGGEFFFGGGGGGCGGGGGGGGGGGGFFCFDGGGGGGGGGGGGGGGGGGGGGGG:CFFGGGF7DGGGGGGGGG>EGGGEGFGGFGGGGGGGGCEEEGGDFGFGCCEGCFGFGGGGGGGGGGGGGGGGG5DEFEE5=EFFFBEFFGCFFFGFF7C>FF>97DDG)))*6:*:*<4>B@B4*/=7FA2C*)):?6682)*/)
@M04650:207:000000000-C238N:1:1101:7010:14258 1:N:0:19
ACTCCTACGGGAGGCAGCAGTGGGGAATCTTGCACAATGGGCGGAAGCCTGATGCAGCGACGCCGCGTGGGGGATGACGGCCTTCGGGTTGTAAACTCCTTTCGCTAGGGAAGAAGCCATTTTGTGGTGACGGTACCTGGATAAGAAGCACCGGCTAACTACGTGCCAGCAGCCGCGGTAATACGTAGGTGGCAAGCGTTGTCCGGATTTATTGGGCGTAAAGCGAGCGCAGGCGGTTTCTTAAGTCTGATGTGAAAGCCCACGGCTCAACCGGGGAGGGTCATTGGAAACTGG
+
GGGGGGGGGGGGGGGGGGGGGGGGGGGGGGGGGGGGGGGGGGGGGGGGGGGGGGGGGFGGGGGGGGGGGGGGGGGGGFGGGGGGGGGGGEGGGGGFGFGGGGGGGGGGGGGGGGGGGG8FCFFGGGGGGDGGCFGGGFGGFDCCE,>FFGFFGGCGGFEFFGGGGGGFGGGGGGGC7EFF5CFFGCC@C9CGFG6CCG8CE8??EG>CEDGFGGG**)9CG3?FGGGE=C=EFGGGC>)09D*9>C7DF*7:*:0=4=4<55>CDGD?F6<>B353(-CB>2C4874).*.4<?
@M04650:207:000000000-C238N:1:1101:16042:14305 1:N:0:19
ACTCCTACGGGAGGCAGCAGTAGGGAATCTTCCACAATGGACGAAAGTCTGATGGAGCAACGCCGCGTGAGTGATGAAGGTTTTCGGATCGTAAAACTCTGTTGCGAGGGAAGAACAAGTATGAGAGTAACTGCTCATACCTTGACGGTACCTCGTTAGAAAGCCACGGCTAACTACGTGCCAGCAGCCGCGGTAATACGTAGGTGGCAAGCGTTGTCCGGAATTATTGGGCGTAAAGCGCGCGCAGGCGGCCTTCTAAGTCTGATGTGAAAGCCCCCGGCTCAACCGGGGAGG
+
GGGGGGGGGGGGGGGGGGGGGGGGGGGGGGGGGGGGGGGGGGGGGGGGGGGGGGGGGGGGGGGGGGGFE>FGGGGGGGGGGGGGGGGGGGGGGGGGGGGGGGGGGGGGGGGGGGGGGGGGGGGGGGGGGGGGGGGGGGGGGGGGGGGGGGGGGGGGGGGGGGGGGGGGGGGGGGGGGGGGGGGGGGGGGGGGGGGGGGGFGGGGGGGGGGGGGGE8EGGGCCEGFFGGGCGGDGDCGGFGFGFFGDCDECDGDGGFF4BFCB7:@F79=FFFF@FFFFG>>2CF?FFFFFF>>F
@M04650:207:000000000-C238N:1:1101:27685:14345 1:N:0:19
ACTCCTACGGGAGGCAGCAGTGGGGAATATTGCACAATGGGCGCAAGCCTGATGCAGCCATGCCGCGTGTATGAAGAAGGCCTTAGGGTTGTAAAGTACTTTCAGCGGGGAGGAAGGTGATAAGGTTAATACCCTTGTCAATTGACGTTACCCGCAGAAGAAGCACCGGCTAACTCCGTGCCAGCAGCCGCGGTAATACGGAGGGTGCAAGCGTTAATCGGAATTACTGGGCGTAAAGGGAGCGTAGGCGGATGATTAAGTGGGATGTGAAATACCCGGGCTCAACTTGGGTGC
+
GGGGGGGGGGGGGGGGGGGGGGGGGGGGGGGGGGGGGGGGGGGGGGGGGGGGGGGGGGGGGGGGGGGGGGGGGGGGGGGGGGGGGGGGGGGGGGGGGGGGFGGGGGGGGGGGGGGGGGGGGGGGGGGGGGGGGGGGGGGGGGGGGGEGGGGGGGGGGDGGGGFGGGGGGGGGGGGGGGGGGGGGGGGGGGGGGGEGGGGGGGGGGGGGGGGGGEGGGGGGGGGGGGGGGGFEBGDGGGFGFGFFDGGGFGGDGGGFFFFFGFGGFGGFFFFFFF@FB9DDF>FFFFFFFFFFF(
@M04650:207:000000000-C238N:1:1101:6226:14357 1:N:0:19
ACTCCTACGGGAGGCAGCAGTGGGGAATATTGCACAATGGGGGAAACCCTGATGCAGCAACGCCGCGTGAGTGATGAAGGTTTTCGGATCGTAAAGCTCTGTCTTTGGGGAAGATAATGACGGTACCCAAGGAGGAAGCCACGGCTAACTACGTGCCAGCAGCCGCGGTAATACGTAGGTGGCGAGCGTTATCCGGATTTACTGGGCGTAAAGGGAGCGTAGGCGGATGATTAAGTGGGATGTGAAATACCCGGGCTCAACTTGGGAGCTGCATTCCAAACTGGTTATCTAG
+
FGGGGGGGGGGEGGFGGGGGGGGGGGGGGGGGGGGGGGGGGGGGGGGGGGGGGGGGGGGGFGGGGGGFGGGGGGGGGGGGGGGGGGGGGGGGDFGGGEFGG<FGFGGGGGGGGGGF<DGGGGGGGGGGGG8F@F7FCC=DE8+CC@FDFCFGEBFFGG7FGECFGGGGD@CFG?C:FGC,:E7>DCBEEGGGFCEG**;+CFECFGGGEEGFC9EFG3DGECE??C5=C79+*<FCGFFFFDFB70**/:FF5DC@)<F?G4*09**,)7?F?F*75)CF><7F76@>BFB4
@M04650:207:000000000-C238N:1:1101:17108:14362 1:N:0:19
ACTCCTACGGGAGGCAGCAGTGGGGAATATTGCACAATGGGGGAAACCCTGATGCAGCAACGCCGCGTGAGTGATGAAGGTTTTCGGATCGTAAAGCTCTGTCTTTGGGGAAGATAATGACGGTACCCAAGGAGGAAGCCACGGCTAACTACGTGCCAGCAGCCGCGGTAATACGTAGGGGGCGAGCGTTGTCCGGAATTATTGGGCGTAAAGCGCACGCAGGCGGTCCTTTAAGTCTGATGTGAAATCCCACGGCTTAACCGTGGTAGGTCATTGGAAACTGGGGGACTTG
+
GGGGGGGGGGGGGGGGGGGGGGGGGGGGGGGGGGGGGGGGGGGGGGGGGGGGGGGGGGGGGGGGGGGGGGGGGGGGGGGGGGGGGEGGGGGGGGGGGGGGGFFGGGGGGGGGGGGGGGFGFGGGGGGGGGGGFGGGGGGGGGGGDGGGGGGGGGGGGFGGGGGGGGGGGGGGGGGB9CCGGGGCEEGGGGCCEGGGDGGGGGGGGGGG>EGGGGGGG37D=CEGGGGGGGGGFGGFGGF77FFFGGG=F6>0>CDEDDFFFFDGFGG495==??BFF2CFFBGFFFF>F4=A
@M04650:207:000000000-C238N:1:1101:27903:14363 1:N:0:19
ACTCCTACGGGAGGCAGCAGTGGGGAATATTGCACAATGGGCGCAAGCCTGATGCAGCGACGCCGCGTGGGGGATGAAGGCCTTCGGGTTGTAAACTCCTTTCGCTATCGACGAAGCCACTTTGTGGTGACGGTAGGTAGATAAGAAGCACCGGCTAACTACGTGCCAGCAGCCGCGGTAATACGTAGGGTGCGAGCGTTGTCCGGAATTACTGGGCGTAAAGAGCTCGTAGGTGGTTTGTCGCGTCGTCTGTGAAATCCCGGGGCTTAACTTCGGGCGTGCAGGCGATACGGG
+
GGGGGGGGGGGGGGGGGGGGGGGGGGGGGGGGGGGGGGGGGGGGGGGGGGGGGGGGGGGGGGGGGGGGGGGGGGGGGGGGGGGGGGGGGGGGGGGGGGGGGGGGGGGGGGGGGGGGDGFGGGGGGGGGGGGGGGGGFGGGGGGGGGGGGGGGGGGGGGGGGGGGGGGGGGGGGGGGGGGGGGGGGFGGEGGGG>EGDGGGGGGGGGC5CGFGGGGGFGGG;FGCGFFFECEGFGGGDFFGFGFFGGGGFGGFGGGFF?F6FBGGFDG??FFFFFFF>FGFF<3@FFF>>)7:B>
@M04650:207:000000000-C238N:1:1101:22180:14363 1:N:0:19
ACTCCTACGGGAGGCAGCAGTGGGGAATATTGCACAATGGGGGAAACCCTGATGCAGCAACGCCGCGTGAGTGATGAAGGTTTTCGGATCGTAAAGCTCTGTCTTTGGGGAAGATAATGACGGTACCCAAGGAGGAAGCCACGGCTAACTACGTGCCAGCAGCCGCGGTAATACGTAGGTGGCGAGCGTTATCCGGATTTACTGGGCGTAAAGGGAGCGTAGGCGGATGATTAAGTGGGATGTGAAATACCCGGGCTCAACTTGGGTGCTGCATTCCAAACTGGTTATCTGG
+
GGGGGGGGGGGEGGGGGGGGGGGGGGGGGGGGGGGGGGGGGGGGGGGGGGGGGGGGGGGGGGGGGGGGGGDGGGGGGGGGGGGGGGGGGGGGGEGGGGGGGGGGGGFGGGGGDGGGGGGGGGDGGGGGGGGGGGGGGGGGGGGGGGGGGGGGGGGGGGGGGGGGGGGGGGGGGGGGGGDFFDGGGGGGGGGGGGGGGGGGGGGGGGGGGGGGGGGDEDGGGGGGGGEGGFFGFGGFGDFFFGFFGGGGFGGGGGG>DF=FCFGGFGGFFFFF:FF642:65<7?=F=<AF*)
@M04650:207:000000000-C238N:1:1101:19098:14369 1:N:0:19
ACTCCTACGGGAGGCAGCAGTAGGGAATCTTCCGCAATGGGCGAAAGCCTGACGGAGCAACGCCGCGTGAGTGATGAAGGTCTTAGGATCGTAAAACTCTGTTGTTAGGGAAGAACAAATTTGTTAGTAACTGAACAAGTCTTGACGGTACCTAACCAGAAAGCCACGGCTAACTACGTGCCAGCAGCCGCGGTAATACGTAGGTGGCAAGCGTTATCCGGAATTATTGGGCGTAAAGCGCGCGTAGGCGGTTTCTTAAGTCTGATGTGAAAGCCCACGGCTCAACCGTGGAGG
+
GGGGGGGGGGGFGGGGGGGGGGGGGGGGGGGGGGGGGGGGGGGGGGGGGGGGGGGGGGGGGGGGGGGFGDGGGGGGGGGGGGGGGGGGGGGGGGGGGGGGFFGGGGGGGGGGGGGGGGGGGGGGGGGGGGGGGGGGGGGGGGGGGGGGGGGGGGGGGGGGGGGGGGGGGGGGGGGGGGGCGGGGGGGGGGGGDEGCFGGGGGGGGFGGGGGGGGGGGGGG=<CFGGGGGGGGFGGGCF?DEGFFGDGGFGGGGCFFFFFFGFFF4FFBFFFF45@>B?DDE;G4??F;?>EFFF
@M04650:207:000000000-C238N:1:1101:24695:14399 1:N:0:19
ACTCCTACGGGAGGCAGCAGTGGGGAATATTGCACAATGGGCGCAAGCCTGATGCAGCCATGCCGCGTGTATGAAGAAGGCCTTAGGGTTGTAAAGTACTTTCAGCGGGGAGGAAGGTGATAAGGTTAATACCCTTGTCAATTGACGTTACCCGCAGAAGAAGCACCGGCTAACTCCCTGCCAGCAGCCGCGGTAATACGGAGGGTGCAAGCGTTAATCGGAATTACTGGGCGTAAAGCGCACGCAGGCGGTCAATTAAGTCAGATGTGAAAGCCCCGAGCTTAACTTGGGAAT
+
EGGGGGGGGGGGGGGGGGGGGGGGGGGGFGGFGFGGGGGGFGGGGGGGGGGGCFFFEFFGGGGGGGGFFBEFGGAFEFFE<FFF=FFGFFGGGGGFGDFGGGGAFFCEGGD@CFGCGGGCF<?D@CFGGGG,DDG@FDDEFDD,EFGGGG@FE7>C:FF,>DFF@:FCGD>CF@BF@,27:E7BFFCF7B:@CC8EEG9BEEGGGCED+C9:*:E8FCG3CCECC<9ECGFG)77:DFFGDG>.>C<DDGGGG*946669+*:D9>>4=*1==5F3,(9>>9G**1/4245,,.
@M04650:207:000000000-C238N:1:1101:8745:14452 1:N:0:19
ACTCCTACGGGAGGCAGCAGTAGGGAATCTTCGGCAATGGACGAAAGTCTGACCGAGCAACGCCGCGTGAGTGAAGAAGGTTTTCGGATCGTAAAACTCTGTTGTTAGAGAAGAACAAGGACGTTAGTAACTGAACGTCCCCTGACGGTATCTAACCAGAAAGCCACGGCTAACTACGTGCCAGCAGCCGCGGTAATACGTAGGTGGCAAGCGTTGTCCGGATTTATTGGGCGTAAAGCGAGCGCAGGCGGTTTCTTAAGTCTGATGTGAAAGCCCCCGGCTCAACCGGGGAGG
+
GGGGGGGGGGGGGGGGGGGGGFGGGGGGGGGGGGGGGGGGGGGGGGGGGGGGGGGGGGGGGGGGGGGGGGGGGGGGGGGGFGGGGGGGGGGGGGGGGGGGGGGGGGGGGGGGGGGGGGGFGGG+DFECFGFGGGGGGGGGGGGGGGGGGGGGGGC>FFGGGGGGGGGGDEGGGGGGGGFGGGGGGFCGFGGGGEEEFGFGFFGGGGGGFGGCEEEGGGG>ED5*AFCFGGGFEGGGGGFGFGEFGGGGFGGCCGGFFFFFF?*CB77<B7BFFFF@BFG>EFGFFFFBFFF;3>
@M04650:207:000000000-C238N:1:1101:3736:14455 1:N:0:19
ACTCCTACGGGAGGCAGCAGTGGGGAATATTGCACAATGGGCGCAAGCCTGATGCAGCCATGCCGCGTGTATGAAGAAGGCCTTAGGGTTGTAAAGTACTTTCAGCGGGGAGGAAGGTGATAAGGTTAATACCCTTGTCAATTGACGTTACCCGCAGAAGAAGCACCGGCTAACTCCGTGCCAGCAGCCGCGGTAATACGGAGGGTGCAAGCGTTACTCGGAATTACTGGGCGTAAAGCGCACGCAGGCGGTCAATTAAGTCAGATGTGAAAGCCCCCAGCTTAACTTGGGAAT
+
@FFGGGFGGGGDGGGGGGGGGGGGGGGGGGGGGGGGGGGGGGGGG7FGFGGGGGGGGGGFFGGGGGGGGGGGGAFGFGGGGGGGFFGGGGGGGGGGFGGGGGGGFGEFDGGFGGDCGFGGGGCG9BF,DFGGGFFGCEFG9FFFGGGGFFGFGGGCEF7EGFG?>EGCEGG7FFGGGDGGGGFGGGDCFGGGGGGG9+BFCGDG88CEG7CCG5CC*:?DG::EFGGF?CGGFGD=CC=5:DFFGG<D>CDGG54@BF*907::?GFA?7FFFF4@?()7:?7*=?6:>F>:?:
@M04650:207:000000000-C238N:1:1101:29098:14513 1:N:0:19
ACTCCTACGGGAGGCAGCAGTGGGGAATATTGCACAATGGGGGAAACCCTGATGCAGCAACGCCGCGTGAGTGATGAAGGTTTTCGGATCGTAAAGCTCTGTCTTCAGGGACGATAATGACGGTACCTGAGGAGGAAGCCACGGCTAACTACGTGCCAGCAGCCGCGGTAATACGTAGGTGGCGAGCGTTATCCGGATTTATTGGGCGTAAAGGGAGCGTAGGCGGATACTTAAGTGGGATGTGAAATACTTGGGCTCAACCCGAGTACTGCATTCCAAACTGAGTAACTAG
+
GGGGGGGGGGGGGGGGGGGGGFGGGGEFGGGGGGGGGGGGGGGDGGGGGGGGGGGGGGGGGGGGGGG@CFEGGGFGGF9DFGGGGGGDGGGGGGGGGGGGGGGGGGFGGGGGGGDGGF<EEGG=BCFGGGGFGGCCGCFGGGGGGGCGGGGGDGGGGGG7DCGFEGGEEB<CGGGFGFGFFCGGEGEGEGGGGGGE*=8FCGEGGGGG:=CFCCEGGGGGGGGGGG5==FFGFFFFGGFD4D@FDFF7F>*?79C>F@FF6FCC5CF:FFFB4B@=54>65274@FF)4*63
@M04650:207:000000000-C238N:1:1101:9341:14522 1:N:0:19
ACTCCTACGGGAGGCAGCAGTGGGGAATATTGCACAATGGAGGAAACTCTGATGCAGCAACGCCGCGTGAGCGATGAAGGTCTTCGGATCGTAAAGCTCTGTCTTTAGGGATGATAATGACAGTACCTAAGGAGGAAGCCACGGCTAACTACGTGCCAGCAGCCGCGGTAATACGTAGGTGGCGAGCGTTATCCGGATTTATTGGGCGTAAAGGGAGCGTAGGCGGATACTTAAGTGGGATGTGAAATACTTGGGCTCAACCCGAGTACTGCATTCCAAACTGAGTATCTAG
+
GGGGGGGGGGGGGGGGGGGGGGGGGGGGGGGGGGGGGGGGGGGGGGGGGGGGGGGGGGGGGGGGGGGFGGGGGGGGGGGGGGGGGGGGGGGGGGGGGGGGGGGGGGGGGGGGGGGGGGGGGGGGGGGGGGGGGGGGGGGGGGGGGGGGGGGGGGGGGGGGGGGGGGGGGGGGGGGGGGGGGGGDDEGGGGGGGGGGGEGFGGGGGGGGGDGGGGGGGGGGGDEGGG=EGFGGFGGFGGFG:DFFGGGGFGGGGGF@FFFFGFGGFGGFFFBFFFFFFFGFFFFBFFFFF?F<
@M04650:207:000000000-C238N:1:1101:14520:14544 1:N:0:19
ACTCCTACGGGAGGCAGCAGTGGGGAATCTTGCACAATGGGCGGAAGCCTGATGCAGCGACGCCGCGTGGGGGATGACGGCCTTCGGGTTGTAAACTCCTTTCGCTAGGGAAGAAGCCATTTTGTGGTGACGGTACCTGGATAAGAAGCACCGGCTAACTACGTGCCAGCAGCCGCGGTAATACGTAGGGTGCAAGCGTTGTCCGGAATTACTGGGCGTAAAGAGCTCGTAGGTGGTTTGTCGCGTCGTCTGTGAAATCCCGAGGCTTAACTTCGGGCGTGCAGGCGATACGGG
+
GGGGGGGGGGGEGGGGGGGGFGGGGGGGGGGGGGGGGGGGGGGGGGGGGGGGGGGGGGGGGGGGGGGGGGGGGGGGGGGDGGGFGFGGGGGGGGGGGGGGGGGGGGGGGGGGDGFGGGGFGGGGGGGGGGGGGCFGGGGGGGFFGDDCAFGGGGGCCFGGGGGGCFGGGGGGGGGGGGCCGGFGGGGGGDCEDG?FGGCEG>FEEEGGGGGGGGGGGGGGGG9<FGGGGGGGDFFGGGFGFFEFGCDD>FCGFFGFFFFF?BDGFC*4@BFB*9@3>BGFB<5@FBB00@D?B6
@M04650:207:000000000-C238N:1:1101:5228:14561 1:N:0:19
ACTCCTACGGGAGGCAGCAGTGGGGAATATTGCACAATGGGGGAAACCCTGATGCAGCAACGCCGCGTGAGTGATGAAGGTTTTCGGATCGTAAAGCTCTGTCTTTGGGGAAGATAATGACGGTACCCAAGGAGGAAGCCACGGCTAACTACGTGCCAGCAGCCGCGGTAATACGTAGGTGGCGAGCGTTATCCGGATTTACTGGGCGTAAAGGGAGCGTAGGCGGATGATTAAGTGGGATGTGAAATACCCGGGCTCAACTTGGGTGCTGCATTCCAAACTGGTTATCTAG
+
<FGEGGFGGGGGGGGEBFGGFGGGGGGGGGGFGGGGGGFFFGCFGGGEEGGGGCFGGGGGGGGGGGGGEDEEFGGGGGGGGGGGGGGGGGEFFFDFD9FGGGGGGGGGGGGGGGGGGGFGGGGGGGFGGGGGGGGEFGGFGFDCGGGFFGGGCGGGGGCGGGGGGEGGEEGG9FEFGGGGGGGGGGCECGEGFFDGCGGDECEGGFGEEEGGCFGC5<DGGG89EGGDE6ECFFGGGF57?GFFGGGGF>FF77D>DF?F*/:C<CG?3=@7:=FFAAGFFAFF@BBFFFFA
@M04650:207:000000000-C238N:1:1101:15343:14594 1:N:0:19
ACTCCTACGGGAGGCAGCAGTGGGGAATATTGCACAATGGAGGAAACTCTGATGCAGCAACGCCGCGTGAGCGATGAAGGTCTTCGGATCGTAAAGCTCTGTCTTTGGGGAAGATAATGACGGTACCCAAGGAGGAAGCCACGGCTAACTACGTGCCAGCAGCCGCGGTAATACGTAGGTGGCGAGCGTTATCCGGATTTACTGGGCGTAAAGGGAGCGTAGGCGGATGATTAAGTGGGATGTGAAATACCCGGGCTCAACTTGGGTGCTGCATTCCAAACTGGTTATCTAG
+
GGGGGGGGGGGGGGGGGGGGFGGGGGGGGGGGGGGGGGGGGGGGGGGGGGGGGGGGGGGGGGGGGGGGGGGGGGGGGGGGGGGGGGGGGGGGGGGGGGGGGGGGGGGGGGGGGGGGGGGGGGGGGGGGGGGGGGGGGGGGGGGGGGGGGGGGGGFGGGGGGGGGGGGGGGGGGGGGGGGFGGGGGGGGGGGGGFGGGEGGFFGGGGGGDGGGGGGGGCGGGGGGGGECE4<CFDFG7FFG@GFFFFGGFGGGGGGFFFFFCFGGFGGFFFFFFF=F<<FFFFGF?FFFAFF<
@M04650:207:000000000-C238N:1:1101:27783:14611 1:N:0:19
ACTCCTACGGGAGGCAGCAGTGGGGAATATTGCACAATGGGCGCAAGCCTGATGCAGCCATGCCGCGTGTATGAAGAAGGCCTTAGGGTTGTAAAGTACTTTCAGCGGGGAGGAAGGTGATAAGGTTAATACCCTTATCAATTGACGTTACCCGCAGAAGAAGCACCGGCTAACTCCGTGCCAGCAGCCGCGGTAATACGGAGGGTGCAAGCGTTAATCGGAATTACTGGGCGTAAAGCGCACGCAGGCGGTCTGTCAAGTCGGATGTGAAATCCCCGGGCTCAACCTGGGAAC
+
GGGGGGGGGGGGGGGGGGGGGGGGGGGGGGGGGGGGGGGGGGGGGGGGGGGGGGGGGGGGGGGGGGGGGGGGGGGGGGGGGGGGGGGGGGGGGGGGGGGGGGGGGGGGGDEFEGGGGGGGFFGFGGGGGGGGGGGGGGGGGGGGGGGGGGGGGGGGGGGGGGGGGGGGGGGGGGGGGGGGDGGGGGGGGGGGGGGGGGGGGGGGGGGGGGGGGGGGDGGGEGEGG7+CFGGGFGG5CFFGFGFFGGDGFGGGGGGFFFFFGFGGBDG?=6B6@FFFBBGDF9GFFF@::)8:?3
@M04650:207:000000000-C238N:1:1101:26854:14617 1:N:0:19
ACTCCTACGGGAGGCAGCAGTGGGGAATATTGCACAATGGGCGCAAGCCTGATGCAGCCATGCCGCGTGTATGAAGAAGGCCTTAGGGTTGTAAAGTACTTTCAGCGGGGAGGAAGGTGATAAGGTTAATACCCTTATCAATTGACGTTACCCGCAGAAGAAGCACCGGCTAACTCCGTGCCAGCAGCCGCGGTAATACGGAGGGTGCAAGCGTTAATCGGAATTACTGGGCGTAAAGCGCACGCAGGCGGTCAATTAAGTCAGATGTGAAAGCCCCGAGCTTAACTTGGGAAT
+
GGGGGGGGGGGGGGGGGGGGDFGGGGGGGGGGGGGGGGGGGGGGGGGGGGGCGGGGGGGGGGGGGGG>EFGGGGGGGGGGGGGGGGGGFGGGGGGGGGFGGGGGGGGGGGGGGGGGGGGGGGGGFAFGGGGGGGCFGGGGGCFFGGGGGGGAFFGGEGGGGGGGGGGGGGGGGGGGGG@GEGFGGGGGFGGGGGGGEFGGGGGGGEGGFGGCECEEGG7FGDGGGCCG?CEFDE35FGFGFGFFGGGGFGG<DGGFBFFFGFGGFDFFBFFFFFFF(,)>:>4BFFF4>FF:?4
@M04650:207:000000000-C238N:1:1101:25164:14617 1:N:0:19
ACTCCTACGGGAGGCAGCAGTGGGGAATATTGCACAATGGGCGCAAGCCTGATGCAGCCATGCCGCGTGTATGAAGAAGGCCTTCGGGTTGTAAAGTACTTTCAGCGGGGAGGAAGGTGTTGTGGTTAATAACCGCAGCAATTGACGTTACCCGCAGAAGAAGCACCGGCTAACTCCGTGCCAGCAGCCGCGGTAATACGGAGGGTGCAAGCGTTAATCGGAATTACTGGGCGTAAAGCGCACGCAGGCGGTCTGTCAAGTCGGATGTGAAATCCCCGGGCTCAACCTGGGAAC
+
GGGGGGGGGGGGGGGGGGGGGGGGGGGGGGGGGGGGGGGGGGGGGGGGGGGGGGGGGGGGGGGGGGGGGGGGGGGGGGFGGFFGGGGGGGDGEGGGGFGFGGGGGGEEGGGGGCFGGGGGGCFFGGGGGGGGG@FGGGGG@ECFGGGFGGGGGGGGGGAFFCFFGGFGEEEGGC@@FGGGGFFGGGGDFEEGGE?EGCGCGCECCC;EGGGFGDCEGGG3EGE=F?+09<C=DGG=CFFG:35>DGGGEGG53*7=?/6?CBGC)/7:=FFFF?F)-1)054FFFFF2?FFBB(
@M04650:207:000000000-C238N:1:1101:7374:14631 1:N:0:19
ACTCCTACGGGAGGCAGCAGTGGGGAATATTGCACAATGGGCGCAAGCCTGATGCAGCCATGCCGCGTGTGTGAAGAAGGCCTTCGGGTTGTAAAGCACTTTCAGCGAGGAGGAAGGCGTTGTAGTTAATAACTGCAGCGATTGACGTTACTCGCAGAAGAAGCACCGGCTAACTCCGTGCCAGCAGCCGCGGTAATACGGAGGGTGCAAGCGTTAATCGGAATTACTGGGCGTAAAGCGCACGCAGGCGGTCTGTTAAGTCAGATGTGAAATCCCCGGGCTTAACCTGGGAAC
+
GGGGGGGGGGGGGGGGGGGGGGGGGGGGGGGGGGGGGGGGGGGGGGGGGGGGGGGGGGGGGGGGGGGFGEGGGGGGGGGGGGGGGGGGGGGGGGGGGGGGGGGGFGGGGGGGGGGGGGGGGGGGGGGGGGGGGGGGGGGGGGGGGGGGFGGGGGGGGGFGGGGGGFGGGGGGGGGFFGGGGGGGGGGGFGGGGEGGGGGGGGGGGGGGGGGGGGGE*>FGGG=EGGGGGGGGFGGDGG=D>37>GDGDFGD9D7FFFFFFFFD>6*:-@F*9*6:?:>CBFFCFFFF4:FF?0,
@M04650:207:000000000-C238N:1:1101:24228:14640 1:N:0:19
ACTCCTACGGGAGGCAGCAGTGGGGAATATTGCACAATGGGGGAAACCCTGATGCAGCAACGCCGCGTGAGTGATGAAGGTTTTCGGATCGTAAAGCTCTGTCTTTGGGGAAGATAATGACGGTACCCAAGGAGGAAGCCACGGCTAACTACGTGCCAGCAGCCGCGGTAATACGTAGGTGGCGAGCGTTATCCGGATTTACTGGGCGTAAAGGGAGCGTAGGCGGATGATTAAGTGGGATGTGAAATACCCGGGCTCAACTTGGGTGCTGCATTCCAAACTGGTTATCTAG
+
GGGGGGGGGGGGGGGGGGGGGGGGGGGGGGGGGGGGGGGGGGGGGG<EFGGGGGGGGGGGGEGGEGGBCEGGGGGGGCGG<FGGGGGGGGGGGGGGGEGFCGEEEGFGGGGGGGGGGFGGGGGEGGFGGGGFFGGDGGGGF@GGGGGFGGGGGGFCGGGGFGDFEGCEGE@CGFFEGCFFFGCEEGDGGGGGGGGEECEGGGGDGGGGCEGDFGGFEDDGCD=+1>G=EGCEFFCECC>>6C6=C>>7=7CCGGGB))9?:BFG?F<:E4FF)8B@<ACBFAGF77@A<=FA
@M04650:207:000000000-C238N:1:1101:28516:14648 1:N:0:19
ACTCCTACGGGAGGCAGCAGTGGGGAATATTGCACAATGGGGGAAACCCTGATGCAGCAACGCCGCGTGAGTGATGAAGGTTTTCGGATCGTAAAGCTCTGTCTTTGGGGAAGATAATGACGGTACCCAAGGAGGAAGCCACGGCTAACTACGTGCCAGCAGCCGCGGTAATACGTAGGTGGCAAGCGTTGTCCGGATTTACTGGGCGTAAAGGGAGCGTAGGCGGATGATTAAGTGGGATGTGAAATACCCGGGCTCAACTTGGGTGCTGCATTCCAAACGGGTTATCTAG
+
GGGGGGGGGGGFGGGGGGGGGGGGGGGGGGGGGGGGGGGGGGGGGGGGGGGGGGGGGGGGGGGGGGGGGGGGGGGGGGGGGGGGGGGGGGGGGGGFGDGGGGGGGGGGGGFFGGGGGGGGFGGGGGGGGGCGGGGGGGFFFGGGGGGGGGGGGGGGEGGDGGFGGGDF5CFFFGGGDGGGFFGGGGFEEGGGGGGGGGGGGGGGGGGGEGGGGGGGEDDGEDGFEE=7/*<9FGG7>CFGFCFFGG=DFFGGGDGF3>@?*9D>649<FF??FF*7<<76)(97)>>ABFF5
@M04650:207:000000000-C238N:1:1101:19727:14656 1:N:0:19
ACTCCTACGGGAGGCAGCAGTGGGGAATATTGCACAATGGGCGAAAGTCTGATGCAGCAACGCCGCGTGAGCGATGAAGGCCTTCGGGTCGTAAAGCTCTGTCCTCAAGGAAGATAATGACGGTACTTGAGGAGGAAGCCCCGGCTAACTACGTGCCAGCAGCCGCGGTAATACGTAGGGGGCTAGCGTTATCCGGAATTACTGGGCGTAAAGGGTGCGTAGGTGGTTTCTTAAGTCAGAAGTGAAAGGCTACGGCTCAACCGTAGTAAGCTTTTGAAACTGAGAAACTTGAGT
+
GGGGGGGGGGGGGGGGGGGGGGGGGGGGGGGGGGGGGGGGGGGGGGGGGGGGGGGGGGGGGGGGGGGGGGGCGGGGGGGGGGGGGGGGGGGGGGGGGGGGGGGGGGGGGGGGGGGGGGGFGGGGGDGGGGGGGGGGGGGGGGGGGGGGGGGGGGGGGGGGGGGGGGGGGGGGGGGGGGGGGGGGGGGGGGGGGGGGGGGGGGGGGGGGGGGGGFGGGDDGCCEGGGGGGGGGFGGGGGFGFGFFFGGG>FCGGGGFDFFF?>G<>CDDFF?FF=@BBBGFFA7??FF(49FAF6
@M04650:207:000000000-C238N:1:1101:28143:14692 1:N:0:19
GTGTCAGCAGCCGCGGTAATACGTAGGTCCCGAGCGTTGTCCGGATTTATTGGGCGTAAAGCGAGCGCAGGTGGTTTGATAAGTCTGAAGTTAAAGGCTGTGGCTCAACCATAGTATGCTTTGGAAACTGTCGAACTTGAGTGCAGAAGGGGAGAGTGGAATTCCATGTGTAGCGGTGAAATGCGTAGATATATGGAGGAACACCGGTGGCGAAAGCGGCTCTCTGGTCTGTAACTGACACTGAGGCTCGAAAGCGTGGGTAGCGAACAGGATTAGAAACCCCTGTAGTCC
+
GGGGEGGGGGGGGGGGGGGG9FGGFGGGGGGGGGGGGGGGGGGGEGGFGGGGGGGGGGGGGGGGGGGGDFGCFGCFGCEEFGGGGGGGGGGGGGGGGGGGGGGGGGGGGGGGGGGGGGGGGGGGGGGFGGGGGGGGGGGGGGGGFGGFGGGGGGGGGGGGGGGGGGGGGGGGGGGGGGGGGGGGGGGGGGGGGGGG9FGEGGFGGGGGGGGDGGEGCGGDEGGGGGGGGGGGFGGFCFFGFGFFF3CGFGGGGGGF57>EGFGGE9CBFFF>:?=F<:75F?C>FFFAAFF
@M04650:207:000000000-C238N:1:1101:22329:14706 1:N:0:19
ACTCCTACGGGAGGCAGCAGTGGGGAATATTGCACAATGGGCGCAAGCCTGATGCAGCCATGCCGCGTGTATGAAGAAGGCCTTCGGGTTGTAAAGTACTTTCAGCGGGGAGGAAGGCGATAAGGTTAATAACCTTGTCGATTGACGTTACCCGCAGAAGAAGCACCGGCTAACTCCGTGCCAGCAGCCGCGGTAATACGGAGGGTGCAAGCGTTAATCGGAATTACTGGGCGTAAAGCGCACGCAGGCGGTCTGTCAAGTCGGATGTGAAATCCCCGGGCTCAACCTGGGAAC
+
GGGGGGGGGGGGGGGGGGGGGGGGGGGGGGGGGGGGGGGGGGGGGGGGGGGGGGGGGGGGGGGGGGGGGGGGGGGGGGGGGGGGGGGGGGGGGGGGGGGGGGGGGGGGGGGGGGGGGGGGGGGGGGGGGGGGGGGGGGGGGEGGGGGGGGGGGGGGGGGGGGGGGGGGGGGGGGGGGGGGGGGGGGGGGGGGGEGGGGGGGGGGGGGGGGGGGGCGGGGGGGGGGGGGFGGGEEGGGGFGFGDEGGGDBGG5D*9@FFFFGFGGEGGBFFFFF?FFB>GFB>GFFFFBFFF?74
@M04650:207:000000000-C238N:1:1101:3942:14725 1:N:0:19
ACTCCTACGGGAGGCAGCAGTGGGGAATATTGCACAATGGGCGCAAGCCTGATGCAGCCATGCCGCGTGTATGAAGAAGGCCTTCGGGTTGTAAAGTACTTTCAGCGGGGAGGAAGGCGATAAGGTTAATAACCTTGTCGATTGACGTTACCCGCAGAAGAAGCACCGGCTAACTCCGTGCCAGCAGCCGCGGTAATACGGAGGGTGCAAGCGTTAATCGGAATTACTGGGCGTAAAGCGCACGCAGGCGGTCTGTCAAGTCGGCTGTGAAATCCCCGGGCTCAACCTGGGAAC
+
GGGGGGGGGGGGGGGGGGGGGGGGGGGGGGGGGFGGGGGGGGGGGGGGGGGGFEFGGGC8EFGGGGGGGGGGGGFGFGFGGGGGGGGGGGGGF<?EEEGGGGGGCGEGGGGGGGGFED7:FCCG9FF<BF@FGFD>,DFGFGGGGCGGGGGGGGGGG:FGGGGGCFFGFCGGFGGGFGG@EGGGFGCFF>ECEGDDGDG@E*85EGGGFGFGGEEGCFGG=DCGGGGGGF5>:>C57DBGFCEFG<D35>373CFBF66??=<C3*7<FF=F*66)4;D:>>F*9;44?F3:46
@M04650:207:000000000-C238N:1:1101:19154:14756 1:N:0:19
ACTCCTACGGGAGGCAGCAGCAAGGAATTTTCCGCAATGGGCGAAAGCCTGACGGAGCAACGCCGCGTGTGGGATGACGCTTTTCGGAGTGTAAACCACTGTTCATGGGGACGAAGCACTGACGGTACCCATGGAGGAAGGCCCGGCTAACTACGTGCCAGCAGCCGCGGTAATACGTAGGGGTCGAGCGTTGTCCGGAGTTACTGGGCGTAAAGCGCATGCAGGCGGCTCATTACGCATGGCGTGAAAGCCCCCGGCTCAACCGGGGAGGGTCGTCGTGAACGGGTGAGCTTG
+
GGGGGGGGGGGGEGGGGGGGGGGGGGGGGGGGGGGGGGGGGGGGGGGGGGGGGGGGGGGGGGGGGGGGGGGGGGGGGGGGGGGGGGGGGGGGGGGGGGGGGGFGGFEEGGGGDEGGGGGGGGGGGGGGGGFFCGFGGGGGGGGGGGGGGGGGGGGGGGGGFGFGGGGEGEFGGGGFFECGGGGGGDEEEGGEEGCFGGCE8CFGGCFGDEEEDGGGGGGGEFG?EGDCEGG6=GGGGGFGFG@:CGCFFG49FDGF>@<<A?GFDGD0>DF3B5B7?>53)2>>@DF>2FFFB1
@M04650:207:000000000-C238N:1:1101:23785:14855 1:N:0:19
ACTCCTACGGGAGGCAGCAGTGGGGAATATTGCACAATGGGGGAAACCCTGATGCAGCAACGCCGCGTGAGTGATGAAGGTTTTCGGATCGTAAAGCTCTGTCTTTGGGGAAGATAATGACGGTACCCAAGGAGGAAGCCACGGCTAACTACGTGCCAGCAGCCGCGGTAATACGTAGGTGGCGAGCGTTATCCGGATTTACTGGGCGTAAAGGGAGCGTAGGCGGATGATTAAGTGGGTTGTGAAATACCCGGGCTCAACTTGGGTGCTGCATTCCAAACTGGTTATCTAT
+
GGGGGGGGGGGGGGGGGGGGGGGGGGGGGGGGGGGGEGGGGGGGGGGGGGGGGGGGGGGGFGGGEGGGGGGGGGGGFGFGFGGGGGGGGGGGGGGGGGGGGGGGGGFGDGGGDGGGFGFGEGDFFGGFGGGG,AB@DDEFFFEGGGGGGGGGGGFFFFB@7>BFCFDEGCFFFGFCFGDFGGGGEEG*:CGGGGG5EECFCFGGGCCCEG=F9CGG5719*7EGGGGGEG+<6?CEGF4).95:C7CFF>CCGC95<5?=C?FGFGG?FFFF?=@656FFFFGFBF?)6F4.
@M04650:207:000000000-C238N:1:1101:28349:14861 1:N:0:19
ACTCCTACGGGAGGCAGCAGTGGGGAATATTGCACAATGGGCGCAAGCCTGATGCAGCCATGCCGCGTGTGTGAAGAAGGCCTTCGGGTTGTAAAGCACTTTCAGCGAGGAGGAAGGCGTTGTAGTTAATAACTGCAACGATTGACGTTACTCGCAGAAGAAGCACCGGCTAACTCCGTGCCAGCAGCCGCGGTAATACGGAGGGTGCAAGCGTTAATCGGAATTACTGGGCGTAAAGCGCACGCAGGCGGTCTGTTAAGTCAGATGTGAAATCCCCGGGCTTAACCTGGGAAC
+
GGGGGGGGGGGGGGGGGGGGGGGGGGGGGGGGGGGGGGGGGGGGGGGGGGGGGGGGGGGGGGGGGGGGGGGGGGGGGGGGGGGGGGGGGGGGGGGGGGGGGGGGGGGGGGGGGGGGGGGEGGGGGGGGGGGGGGGGFFGGEFGGGGGGGGGGGGGGGGGGGGGGGGGGGGGGGGGGGGGGGGGGGGGGGGGGGGGGGGGGGGGGGGGGGGGGGEGGGGGGGGGGGGGGEGGGFGGGGGFGFGFFGGGGFGGGGGGFFFFFGFGG4*:AFFFF?FFFFFGFF>GFFFFFB:FF72
@M04650:207:000000000-C238N:1:1101:4510:14890 1:N:0:19
ACTCCTACGGGAGGCAGCAGTGGGGAATATTGCACAATGGGGGAAACCCTGATGCAGCAACGCCGCGTGAGTGATGAAGGTTTTCGGATCGTAAAGCTCTGTCTTTGGGGAAGATAATGACGGTACCCAAGGCGGAAGCCACGGCTAACTACGTGCCAGAAGCCGCGGTAATACGTAGGTGGCGAGCGTTATCCGGATTTATTGGGCGTAAAGGGAGCGGAGGAGGATAAGTAAGTGGGATGTGAAATACTTGGGCCCAAGCCGAGTACTGCATTCCAAACTGAGTATCTCG
+
GGGGGGGGGGGCFGGGGGGGGGGGGDGGGGGGGGGGGGFGGGGGGGFGDGGGGGGGGGFGGFEEGGGGGGGFFGGGGG<<C<CFFGGGFEGGGFGFG9FFGFGG,CFFGG>FGGFFGFE9DCEFFCGCFGD@++>C7+5>FGGGGG>C:>CF@F,*@C@,6?,,>BEGFGDFCGC?C8CFGDGC85:C*1/BEGD8;;CFG7FGGGGGE:CCFC;55)93878*1:5CC*+<8<:+*9>*0996>>>C6*;*0*C)))77*.19;/946FB?4*96)):=@AFFF?F:4/*.
@M04650:207:000000000-C238N:1:1101:24486:14902 1:N:0:19
ACTCCTACGGGAGGCAGCAGTAGGGAATCTTCGGCAATGGACGAAAGTCTGACCGAGCAACGCCGCGTGAGTGAAGAAGGTTTTCGGATCGTAAAACTCTGTTGTTAGAGAAGAACAAGGACGTTAGTAACTGAACGTCCCCTGACGGTATCTAACCAGAAAGCCACGGCTAACTACGTGCCAGCAGCCGCGGTAATACGTAGGTGGCCAGCGTTGTCCGGGTTTATTGGGCGTAACGCGAGCGCAGGCGGCTTCTTAAGTCTGATGTGAAAGCCCTCGGCCCAACCGAGGA
+
GGGGGGGGGGGGGGGGGGGGG9FGGGGGGGGC<FGGGGGG,CFFGFGEFFGGGC@CFGGGGGGGGGGGGFG<FGEGGFGFB,BFFGG7FCFGGGGGGGGGGGGG<=AF<FGCGGGF<FFCEEFG@83EFFFDFG<=>>FFFGFGFFEG:D@FGC=FC@:,@;:F,,@FGGG@CGGFGD>,>;,?::6:BBCEEEC59+<*3?E@?CDF*=5*81**::CCC)***2<?+98*.:5EC*)959)09DD)773)/7C*9*6@:B>C4C74=7@F47>3(.).8().)784(.5,
@M04650:207:000000000-C238N:1:1101:13387:14907 1:N:0:19
ACTCCTACGGGAGGCAGCAGTGGGGAATATTGCACAATGGGCGCAAGCCTGATGCAGCGACGCCGCGTGGGGGATGAAGGCCTTCGGGTTGTAAACTCCTTTCGCTATCGACGAAGCCACTTGTGGTGACGGTAGGTAGATAAGAAGCACCGGCTAACTACGTGCCAGCAGCCGCGGTAATACGTAGGGTGCGAGCGTTGTCCGGAATTACTGGGCGTAAAGAGCTCGTAGGTGGTTTGTCGCGTCGTCTGTGAAATCCCGGGGCTTAACTTCGGGCGTGCAGGCGATACGGGG
+
GGGGGGGGGGGGGGGGGGGGGGGGGGGGGGGGGGGGGGGGGGGGGGGGGGGGGGGGGGGGGGGGGDGGGGGGGGGFGGGFE8FGGGGGGGGGGGGGGGGGGGGGGDGGGGGGGGEEGFGGGGGGGGG7CFGDFCFFGGGGGGFGGFGGGGDCGG7ECGGGGGGGFGGCGFGGGGGGGGGGFGGGGDGGEGGGGGGGGGGDGGCEDE87FGFGGGGGED9CFGFFF7CEGDGG4<CEG:>D63;D7/)1<C3:CFD74=6)*)915)*4*0@4/8).1(/7<0C))7)2()814(
@M04650:207:000000000-C238N:1:1101:20560:14923 1:N:0:19
ACTCCTACGGGAGGCAGCAGTGGGGAATATTGCACAATGGGCGCAAGCCTGATGCAGCCATGCCGCGTGTATGAAGAAGGCCTTAGGGTTGTAAAGTACTTTCAGCGGGGAGGAAGGTGATAAGGTTAATACCCTTGTCAATTGACGTTACCCGCAGAAGAAGCACCGGCTAACTCCGTGCCAGCAGCCGCGGTAATACGGAGGGTGCAAGCGTTAATCGGAATTACTGGGCGTAAAGCGCACGCAGGCGGTCAATTAAGTCAGATGTGAAAGCCCCGAGCTTAACTTGGGAAT
+
GGGGGGGGGGGGGGGGGGGGGGGGGGGGGGGGGGGGGGGGGGGGGGGGGGGGGGGGGGGGGGGGGGGGGGGGGGGGGGGGGGGGGGGGGGGGGGGGGGGGGGGGGGGGGGGGGGGGGGGGFGGGGGGGGGGGGGGGGGGGGGGGDGGGGGGGGGGGGGGGGGGGGGGGGGGGGGGGGGGGGGGCFGGGGGGGGCGGGGGGDEGGGGGGGGGGGGGGGGGGGGGFGFCGGGGGFGGEGGFGFGFFGGGGFGGCC<CF?FFFGFFDFGF94==FBF@F?;GEB>F?FFFA<FFFF<
@M04650:207:000000000-C238N:1:1101:4837:14935 1:N:0:19
ACTCCTACGGGAGGCAGCAGTAGGGAATCTTCGGCAATGGACGAAAGTCTGACCGAGCAACGCCGCGTGAGTGAAGAAGGTTTTCGGAACGTAAAACTCTGTTGTTAGAGAAGAACAAGGACGTTAGTAACTGAACGTCCCCTGACGGTATCTAACCAGAAAGCCACGGCTAACTACGTGCCAGCAGCCGCGGTAATACGTAGGGGGCAAGCGTTGTCCGGATTTATTGGGCGTAAAGCGAGCGCAGGCGGTTTCTTAAGTCTGATGTGAAAGCCCCCGGCGCAACCGGGGAGG
+
GGGGGGGGGEGFGGGGGGGGGGGGGGGGDGFECEGGGGGGGGGGGGGGGGGGCFGGGFCGGGGGGGGGGEFFGGGGFGGGGGDFGGG7+4=FDGGGGGGGFGG9EEEG9FFFGGGFFGCFDGEFDFGGFGGGCGDECFGGGGFGGGGGGFCEGGGGGGGGGGFGGEFGG7CGGGDF@EGC@FGGC8:EBC*4=EEEFFFF>C5@*85E8EFFD>E8*:CDE3CEDF79CGF=@*CE:FFD)9@F37CC>3DDC3C?BFFF9BF7@FGFF?F@?:)),(9>>,7BBBFFFDF((7
@M04650:207:000000000-C238N:1:1101:28919:14993 1:N:0:19
ACTCCTACGGGAGGCAGCAGTAGGGAATATTCGGCAATGGACGAAAGTCTGACCGAGCAACGCCGCGTGAGTGAAGAAGGTTTTCGGATCGTAAAACTCTGTTGTTAGAGAAGAACAAGGACGTTAGTAACTGAACGTCCCCTGACGGTATCTAACCAGAAAGCCACGGCTAACTACGTGCCAGCAGCCGCGGTAATACGTAGGTGGCAAGCGTTGTCCGGATTTATTGGGCGAAAAGGGTGCGTAGGCGGTGTCTTAAGTCTGATGTGAAAGCCCCCGGCTCAACCGGGGGGG
+
GGGGGGGGGGGGGGGGGGGGGGGGGGGG9FGE<,@FGGGGD@FGGGCCFGGG,<@FGGCGFGGGGGGGGGGGGGGGGGG8,E?FGGGGCFGGGGG<FGGGCFE?A?FF9CFGGGF,BAC??8CF7,BF5FFF<EF,6DEGE8<F=@+8@++@CEEGGGG<FC,7833F78CEGGCC7E>FF8;CC0,4:1/*3=@=BC?>C:*BBFGFCF55C*=8:F>5**8*9<++37FGF*9:)*<C57>:*/9**9)1)9*9B*89<=77?*7./*/76550((9)8>/7/77>6DD((4
@M04650:207:000000000-C238N:1:1101:15211:15009 1:N:0:19
ACTCCTACGGGAGGCAGCAGTGGGGAATATTGCACAATGGGCGCAAGCCTGATGCAGCCATGCCGCGTGTATGAAGAAGGCCTTCGGGTTGTAAAGTACTTTCAGCGGGGAGGAAGGTGTTGTGGTTAATAACCGCAGCAATTGACGTTACCCGCAGAAGAAGCACCGGCTAACTCCGTGCCAGCAGCCGCGGTAATACGTAGGTGGCAAGCGTTGTCCGGATTTATTGGGCGTAAAGCGAGCGCAGGCGGTGTCTTAAGTCTGATGTGAAAGCCCCCGGCTCAACCGGGGAGG
+
GGGGGGGGGGGGGGGGGGGGCFGGGGGGGGGGGGGGGGGGGGGGGGGGGGGGGGGGGGGGGGGGGDGGGGFGGGGGGGGGGFGGGGFGGGGGGGFEGEFGGGGGGGGGGGGGGGGGGFGGGGGGGGGDFGGGG8>F@FEGGGGG9FFFFBFCF*@FGGFFFGFFC78FGEFGGF@C@CG:1CGGGGFFGGGEGEGDCFFFGGGGFGGGGGGFEE5//*:9E5**CGD70>FC7/1:FF?C5/57>CDGBDD<)1*7@=?=<6:CF>F467?FFFFF(4CB3(/97?@>0>D>>F
@M04650:207:000000000-C238N:1:1101:10821:15044 1:N:0:19
ACTCCTACGGGAGGCAGCAGTGGGGAATATTGCACAATGGGCGCAAGCCTGATGCAGCCATGCCGCGTGTATGAAGAAGGCCTTAGGGTTGTAAAGTACTTTCAGCGGGGAGGAAGGTGATAAGGTTAATACCCTTGTCAATTGACGTTACCCGCAGAAGAAGCACCGGCTAACTCCGTGCCAGCAGCCGCGGTAATACGGAGGGTGCAAGCGTTAATCGGAATTACTGGGCGTAAAGCGCACGCAGGCGGTCAATTAAGTCAGATGTGAAAGCCCCGAGCTTAACTTGGGAAT
+
GGGGGGGGGGGGGGGGGGGGGGGGGGGGGGGGGGGGGGGGGGGGGGGGGGGGGGGGGGGGGGDGGGGGGGGGGGGGGGGGFFGGGGGGGGGGGGGGGGGDGGGGGGGGGGGGGGGGGGGGDGGGGFGGGGGGGGGGFGGGGGGGGGGGGGGGGGGGGGGGGGGGGGCGGGGDGGGGGCGGGGGGGGGGGGGGDEGGFGGGCDGGCGGGFFGGGGGGGGGGGGGGGGGGGFFGBEG5CDFG3)5@GDGGDGGCGGCFBFFFG?7D67D>*674*)83<>3>BF7FFFFD>FF:7:
@M04650:207:000000000-C238N:1:1101:12394:15091 1:N:0:19
ACTCCTACGGGAGGCAGCAGTGGGGAATATTGCACAATGGGGGAAACCCTGATGCAGCAACGCCGCGTGTATGAAGAAGGCCTTCGGGTTGTAAAGTACTTTCAGCGGGGAGGAAGGCGATAAGGTTAATAACCTTGTCGATTGACGTTACCCGCAGAAGAAGCACCGGCTAACTCCGTGCCAGCAGCCGCGGTAATACGGAGGGTGCAAGCGTTAATCGGAATTACTGGGCGTAAAGCGCACGCAGGCGGTCTGTCAAGTCGGATGTGAAATCCCCGGGCTCAACCTGGGAAC
+
DDGGGGGGGGGGGGGG>FGGGGFGDGGGGGGGFGGGGGGGGDECEGEGGGGGGFFAFGCCFEDEGGD@:FGFGGGFGG?@ECEC?<BCFGEGGGGGGGGGGFGFEGGGGGGGEEE=EF>EFGGF9FGGGFFF9DFFEFFGGBFFGGGGGFCEDEFEEF:>@FGGFEGCCEF7<FCEFEG7CEGCGGE@ECEG>EGDFFGGG8:CE>CCC9+:8:88F*:CCGE=<+<CFFGFFCDG3:?CDGEB<7<9>7>DDDGFFFF43/995D34=?FF?F@@69CB;(9FFF>775>::3
@M04650:207:000000000-C238N:1:1101:17008:15135 1:N:0:19
ACTCCTACGGGAGGCAGCAGTGGGGAATATTGCACAATGGGCGCAAGCCTGATGCAGCCATGCCGCGTGTATGAAGAAGGCCTTCGGGTTGTAAAGTACTTTCAGCGGGGAGGAAGGCGATAAGGTTAATAACCTTGTCGATTGACGTTACCCGCAGAAGAAGCACCGGCTAACTCCGTGCCAGCAGCCGCGGTAATACGGAGGGTGCAAGCGTTAATCGGAATTACTGGGCGTAAAGCGCACGCAGGCGGTCTGTCAAGTCGGATGTGAAATCCCCGGGCTCAACCTGGGAAC
+
GGGGGG9FGGGGGGGGGGGGGGGGGGGGGGGGGGGGGGGGGGGGGGEEGGGGGGGGGGGGGGGGGGGGGGGGGGGGGGGGGGGGGGGGGGGGGGGGGGGGEGGGGGGGGGGGGGGGGGD@FGGGGGGGGGGGGGGGGFGGFGGGGGGGGGGGGGGGGGGGGGGGGDGDFGGGGGGGGGGGGGGCGGGGGGGGGGCGGGGFGGGGDGGGGC?FCEEDFFCFEDEGGGGGFGGGEEGCCC6CEDFFGCCC:DG<3CFFF=FFFFGG:CD8F?FFFF?F?9DEFBG=?F>?BF@?>1
@M04650:207:000000000-C238N:1:1101:18435:15164 1:N:0:19
ACTCCTACGGGAGGCAGCAGTAGGGAATCTTCGGCAATGGACGAAAGTCTGACCGAGCAACGCCGCGTGAGTGAAGAAGGTTTTCGGATCGTAAAACTCTGTTGTTAGAGAAGAACAAGGACGATAGTAACTGAACGTCCCCTGACGGTATCTAACCAGAAAGACACGGCTAACTACGTGCCAGCAGCCGCGGTAATACGTAGGTGGCAAGCGTTGTCCGGATTTATTGGGCGTAAAGCGAGCGCAGGCGGTTTCTTAAGTCTGTTGTGAAAGCCCCCGGCTCAACCTGGGAGG
+
AFGGGGA@@F@@FFD@FEEEFGGG@FCDFEE9CBFFFFGFD,FFGE76EEDGDF@@+@E@F:BCFC>@=F7?EE<CEFGGCE,DF4>FG7+:B==,:FBB<E,EBFGG,BE?FF8,EF8,:F>+8BF?FGC9BD=FG33>:DF+,DF+@@<DB9DD<F,,53,,6,@5:7*8AC@C;66<8F9,*,4=88*:>E7*5;+*+?CEC9*>8A7****::*:/*1:*+<+A7**:5C5C*0*7>C))/C7<>CD))**8@F*99*;707*.7=4@FF>5?>)5)49@=F.(47)((4
@M04650:207:000000000-C238N:1:1101:14059:15166 1:N:0:19
ACTCCTACGGGAGGCAGCAGTGGGGAATATTGCACAATGGGCGCAAGCCTGATGCAGCCATGCCGCGTGTATGAAGAAGGCCTTAGGGTTGTAAAGTACTTTCAGCGGGGAGGAAGGTGATAAGGTTAATACCCTTGTCAATTGACGTTACCCGCAGAAGAAGCACCGGCTAACTCCGTGCCAGCAGCCGCGGTAATACGGAGGGTGCAAGCGTTAATCGGAATTGCTGGGCGTAAAGCGCACGCAGGCGGTCAATTAAGTCAGATGTGAAAGCCCCGAGCTTAACTTGGGAAT
+
GGGGGGGGGGGGGGGGGGGGFGGGGGGGGGGGGGGGGGGFGGGGGGGGGGGGGGGGGGGGGGGGGGGGGGGGGGCECFGGGGGGGGGGGGGGGGGGGGGGGGGFGGGGGGDEDGGGGGGGGGGGGGGGGGDFFGGGGGGGGGGFGGGGGGGGGGGGGGGGFGFGDGGFGGGGGGGGFGGDGCFDGGGGGDEEGGGGGGGGGGGGGGEECFGG5EG5ADGFDG=FGFGGFGCFDEGGGGF5>3>3DDDDBGCGDDCFFFFFGFDGFGCAFFFFB?FF69)>B>FFFBFFF4@04?
@M04650:207:000000000-C238N:1:1101:19009:15169 1:N:0:19
ACTCCTACGGGAGGCAGCAGTGGGGAATATTGCACAATGGGGGAAACCCTGATGCAGCAACGCCGCGTGAGTGATGAAGTTTTTCGGATCGTAAAGCTCTGTCTTTGGGGAAGATAATGACGGTACCCAAGGAGGAAGCCACGGCTAACTACGTGCCAGCAGCCGCGGTAATACGTAGGTGGCGAGCGTTATCCGGTTTTACTGGGCGTAAAGGGAGCGTGGGCGGATGATTAAGTGGGATGTGAAATACCCGGGCTCAACCGGGGAGGGTCTTTGGAAACTGGGATACTTG
+
FGGGGGGGGGGCFFGG@CA@<@FGGGGGEGGC9CCFCFGGFGCGGCCFEEF@FGD<F,EE8@F::>F>=FF?F<F<FFF5,<FGECFGEGGGGGGG9EFG,F5?FEEFGEEGGGGGG9<EFEEG7:B,5F=7<<7F=>8FFG7FC:>DE<<F>C<<FFC:B:,>::EECCEFFG*2,=*?:7:C:/:7CC5*+;BC11*=B+>CF>C5/:5*3+*:*>55*/*:8C*2>7<+9::?775*9C?B*:7*9:0*)97BE3?6*79D>D<333..)**/54:*7<76.))4)9*)
@M04650:207:000000000-C238N:1:1101:26863:15189 1:N:0:19
ACTCCTACGGGAGGCAGCAGTGGGGAATATTGCACAATGGGGGAAACCCTGATGCAGCAACGCCGCGTGAGTGATGAAGGTTTTCGGATCGTAAAGCTCTGTCTTTGGGGAAGATAATGACGGTACCCAAGGAGGAAGCCACGGCTAACTACGTGCCAGCAGCCGCGGTAATACGTAGGTGGCGAGCGTTATCCGGATTTACTGGGCGTAAAGGGAGCGTAGGCGGATGATTAAGTGGGATGTGAAATACTCAGGCTCAACCTGGGTGATGCATTCCAAACTGGAAGTCAAA
+
EEFCFGGFEFEGGGGFG>EGFFGFGGEGGGGFGEEFGGFFGGGDGCCFCGGDGGGGF<EEFG@FF7FFCEED9FCDEGG8EACFE@FGEGGGGGG<F<??FEF9FGGGGGGCFFFFF,,@<BFGDEGDDGGGC@@EDGGEGCCF>F@FFEFGDGFFG>FCG>DFGEE7*BF9FCECCC7<CF,4==5B*=A=9+1=EGGFF+7968:C:*/::+:8CDD):5C68C55:*+:=:C<*2)9)9?=CFF***:*09C)..?6*79077*3)099**9*.47*8<7)56<)4**)
@M04650:207:000000000-C238N:1:1101:11963:15192 1:N:0:19
ACTCCTACGGGAGGCAGCAGTGGGGAATATTGCACAATGGGCGCAAGCCTGATGCAGCCATGCCGCGTGTATGAAGAAGGCCTTAGGGTTGTAAAGTACTTTCAGCGGGGAGGAAGGTGATAAGGTTAATACCCTTGTCAATTGACGTTACCCGCAGAAGAAGCACCGGCTAACTCCGTGCCAGCAGCCGCGGTAATACGGAGGGTGCAAGCGTTAATCGGAATTACTGGGCGTAAAGCGCACGCAGGCGGTCTGTCAAGTCGGATGTGAAATCCCCGGGCTCAACCTGGGAAC
+
GGGGGGGGGGGGGGGGGGGGGGGGGGGGGGGGGGGGGGGGGGGGGGGGGGGGGGGGGGGGGGGGGGGEGGGGGGGGGGGGGGGGGGGGGGGGGGGGGGGGGGGGGGGGGGGGGGGGGGGGGFGGGDGGGGGGGGGGGGGGGGGGFGGGGGGGGGGGDGGGGGGGFGGGDGGGGGGGGGGGGGGGGGGGGGGGEGGGGGGGGGGGGGEGGGGGG=EGGGGFEGCEGFGGGGGGFGGGGGFGFGFFGGGGEGG9C5<B@F*7CFGG@*9:FFFF=F4F?FDF>95@45F?7F>?0,
@M04650:207:000000000-C238N:1:1101:9338:15202 1:N:0:19
ACTCCTACGGGAGGCAGCAGTGGGGAATATTGCACAATGGGCGCAAGCCTGATGCAGCCATGCCGCGTGTATGAAGAAGGCCTTAGGGTTGTAAAGTACTTTCAGCGGGGAGGAAGGTGATAAGGTTAATACCCTTATCAATTGACGTTACCCGCAGAAGAAGCACCGGCTAACTCCGTGCCAGCAGCCGCGGTAATACGGAGGGTGCAAGCGTTAATCGGAATTACTGGGCGTAAAGCGCACGCAGGCGGTCAATTAAGTCAGATGTGAAAGCCCCGAGCTTAACTTGGGAAT
+
GGGGGGGGGGGGGGGGGGGGGGGGGGGGGGGGGGGGGGGGGGGGGGGGGGGGGGGGGGGGGGGGGGGGGGGGGGGGGGGGGGGGGGGGGGGGGGGGGGGGGGGGGGGGGGGGGGGGGGGGGFDFGGGGGGGGGGE=FGGGGGGGGGGGGGGGGGGGGGGGGGGGGGGGGGEGGGGGGGGGGGGGFFGGGGGGGGGGGGGGEGDGGGGGGFF=EGGGGGGGGGGGGGGGFFGGFGGGGGFGFGFF3)CDBDDGD<C?FFFFGFFGFGC:?FFFF?FFFFGFF9FF?*@BF?F<24
@M04650:207:000000000-C238N:1:1101:17725:15204 1:N:0:19
ACTCCTACGGGAGGCAGCAGTGGGGAATATTGCACAATGGGCGCAAGCCTGATGCAGCCATGCCGCGTGTATGAAGAAGGCCTTAGGGTTGTAAAGTACTTTCAGCGGGGAGGAAGGTGATAAGGTTAATACCCTTGTCAATTGACGTTACCCGCAGAAGAAGCACCGGCTAACTCCGTGCCAGCAGCCGCGGTAATACGGAGGGTGCAAGCGTTAATCGGAATTACTGGGCGTAAAGCGCACGCAGGCGGTCAATTAAGTCAGATGTGAAAGCCCCGAGCTTAACTTGGGAAT
+
GGGGGGGFGGGGGGEGGGFGGGGGEGGFFGFGGGGGGGGFGGGGGGGGGGGGGGGGGGGGGGGFGECFFGGGGGGGGGECDFGGGGGCGGGGGFGGGGGGGGGGGGGDGGEGGFGGGDFGFFFGGDDFFGGGBFFEFGGGDEBFCCGFFFGGGGGGGG@FGGF<8FFG:CECFGGBEEFFEFGGF6CGGGGDGGGE;?FGG5?EEGE5CCF=EECGGFGGGD87EFGFFGGGEEDEFGFD@CD>DDGGFGG>)1096BF=FF>7@FGA=68=8FFFFFGBFF*9?44<<F>?01
@M04650:207:000000000-C238N:1:1101:16598:15221 1:N:0:19
ACTCCTACGGGAGGCAGCAGTGGGGAATATTGCACAATGGGGGAAACCCTGATGCAGCAACGCCGCGTGAGTGATGAAGGTTTTCGGATCGTAAAGCTCTGTCTTTGGGGAAGATAATGACGGTACCCAAGGAGGAAGCCACGGCTAACTACGTGCCAGCAGCCGCGGTAATACGTAGGTGGCGAGCGTTATCCGGATTTACTGGGCGTAAAGGGAGCGTAGGCGGATGATTAAGTGGGATGTGAAATACCCGGGCTCAACCCGAGTACTGCATTCCAAACTGAGTATCTAG
+
GGGGGGGGGGGEGGGGGGGGGGGGGGGGGGGGGGGGGGGGGGGDGGGGGGGGGGGGGGGGGGGGGGGGGGGGGGGGFGGGGGGGGGGGGGGGGGGGGGGGGGGGGGGGGGGGGGGGGGFGFDGGGGGGGGGGGGGGGGGGGGGGGGGGGGGGGGGFGGGGGGGGGGGGGGFGGGGGGGGGGGGGGDGGGGGGGGGGGDGGFGGFFGGGGGGGGGGGGC5CEDGGGGCEEF9EFGGFFGFCFGFF7C*:BFGGGGGB3@@46>GGFGG:?46?BFFFAFC4>):?;9?>)*9<
@M04650:207:000000000-C238N:1:1101:24400:15230 1:N:0:19
ACTCCTACGGGAGGCAGCAGTGGGGAATATTGCACAATGGGCGAAAGCCTGATGCAGCAACGCCGCGTGAGCGATGAAGGTCTTCGGATCGTAAAGCTCTGTCTTTAGGGATGATAATGACAGTACCTAAGGAGGAAGCCACGGCTAACTACGTGCCAGCAGCCGCGGTAATACGTAGGTGGCGAGCGTTATCCGGATTTATTGGGCGTAAAGGGAGCGTAGGCGGATACTTAAGTGGGATGTGAAATACTTGGGCTCAACCCGAGTACTGCATTCCAAACTGAGTATCTAG
+
GGGGGGGGGGGGGGGGGGGGGGGGGGGGGGGGGGGGGGGGGGGGGGGGGGGGGGGGGGGGGGGGGGGGGGGGGGGGGGGGGGGGGGGGGGGGGGGGGGGGGGGGGGGGGGGGGGGGGGGGDFGGGGGGGGGGGGGGGGGGGGGGGGGGGGGGGGGGGGGGGGGGGGGGEEEGGGGGGGGGGGFGGGGGGGGGGGGGGGGFGGGGGGGGGGGGGGGGGGGGGGGGGGDEGGGGFFGGGGFG:DFFGCGFFGFGGGGFFFFFFFGGFGG?FF?FFFFFBFCFFFGFFFF<>FF<
@M04650:207:000000000-C238N:1:1101:15891:15244 1:N:0:19
ACTCCTACGGGAGGCAGCAGTGGGGAATATTGCACAATGGGCGCAAGCCTGATGCAGCCATGTCGCGTGTATGAAGAAGGCCTTCGGGTTGTAAAGTACTTTCAGCGGGGAGGAAGGTGTTGTGGTTAATAACCGCAGCAATTGACGTTACCCGCAGAAGAAGCACCGGCTAACTCCGTGCCAGCAGCCGCGGTAATACGGAGGGTGCAAGCGTTAATCGGAATTACTGGGCGTAAAGCGCACGCAGGCGGTCTGTCAAGTCGGATGTGAAATCCCCGGGCTCAACCTGGGAAC
+
GGGGGGGFGGGGGGGGGGGG6EGFGGEGGGGGGGFGGGGGDGEEGGGGGGGGGGGGFGGGGGGGFGGGGGGGGGGGGGGGFGGCFGGGGGGGGGGGGGGGGGGGGGGGGGGGGGGGGGGGGGGGGGGGGGGGGFGGGGGGGGGGGGGFGGGGGGGGGGGGGGGGGGGGGGGGGGGG7BFGGGGGGGGGGGGGGGGGGGGGG>EEGGGGGGGGGGGGGGGGGCEGGG?FGGG=>EG5FFFGFGFFDDGGDCDD)9D@FF?@FFDDBGD(8@F?6*)9:1C)8(1??FFB?FFB>-
@M04650:207:000000000-C238N:1:1101:13894:15255 1:N:0:19
ACTCCTACGGGAGGCAGCAGTAGGGAATCTTCGGCAATGGACGAAAGTCTGACCGAGCAACGCCGCGTGAGTGAAGAAGGTTTTCGGATCGTAAAACTCTGTTGTTAGAGAAGAACAAGGACGTTAGTAACTGAACGTCCCCTGACGGTATCTAACCAGAAAGCCACGGCTAACTACGTGCCAGCAGCCGCGGTAATACGTAGGTGGCAAGCGTTGTCCGGATTTATTGGGCGTAAAGCGAGCGCAGGCGGTTTCTTAAGTCTGATGTGAAAGCCCCCGGCTCAACCGGGGAGG
+
GGGGGGGGGGGGGDGGGGGGGGGGGGGGGGGGGGGGDFCFGGGCFGGGGGGGGGGDGGDCFGGGGGEGGDGGGGGAFGGGGGGGGG>FFGFGCFFADGGGGGGGGGGGGGGGGFGGGGGGGGGGFGEGGGFGGFGGGGGFEGGCDFC7FGGGGGGGGGFGFGCFCGG>BCGG:FGGGGG7EFG?FC>FFEGDGGEBG9FCEGGCFG5CCFFGCGGCGCFDG*AEGFGFFFFG5EDDFFFD>C>BGD3DDD3DGGFFFFFFF?CF*2*6@F48*.7@:1C:>9D@F?F;>3:011
@M04650:207:000000000-C238N:1:1101:4801:15283 1:N:0:19
ACTCCTACGGGAGGCAGCAGTAGGGAATCTTCGGCAATGGACGAAAGTCTGACCGAGCAACGCCGCGTGAGTGAAGAAGGTTTTCGGATCGTAAAACTCTGTTGTTAGAGAAGAACAAGGACGTTAGTAACTGAACGTCCCCTGACGGTATCTAACCAGAAAGCCACGGCTAACTACGTGCCAGCAGCCGCGGTAATACGTAGGTGGCAAGCGTTGTCCGGATTTATTGGGCGTAAAGCGAGCGCAGGCGGTTTCTTAAGTCTGATGTGAAAGCCCCCGGCTCAACCGGGGAGG
+
GGFGGCEFGGFGGGDGGGGGGGGGGDFG9FEGGE>FE@FGGGFC7@F<FGFFFGGGE@CFGGGGGGGGGCCFFGGC<FGGGFCFG7EGGGEGFF<EFFGGGGGGDGEFFFGGGGGGGGFGCDFGDDCGGFCG9DDDAFGFGGGGGGGGGD<FFFFGGGFGFGGGGGGGGGFGGGFFCEGDGGGGGGDFFGDG*::E9BFEBFFGCF57E=EGD7>CE7DGDCCGFGG7C6CFFCGGGGFG@DDFCC<CEG3/757@FFFF<7*C9:FD4@FFBF)5<15D@>DFFFFFFFF69>
@M04650:207:000000000-C238N:1:1101:25232:15284 1:N:0:19
ACTCCTACGGGAGGCAGCAGTAGGGAATCTTCGGCAATGGACGAAAGTCTGACCGAGCAACGCCGCGTGTGTGATGAAGGATTTCGGTTCGTAAAGCACTGTTGTTAAGGAAGAACAGTAATAAGAGTCACTGCTTATTATGTGACGGTACTTAACCAGAAAGCCACGGCTAACTACGTGCCAGCAGCCGCGGTAATACGTAGGTGGCGAGCGTTATCCGGATTTACTGGGCGTAAAGGGAGCGTAGGCGGATGATTAAGTGGGATGTGAAATACCCGGGCTCAACTTGGGTGC
+
GGGGGGGGGGGGGGGGGGGGGGGGGGGGGGGGGGGGGGGGGGGGGGGGGGGGGGGGGGGGGGGGGGGGGGGGGGGGGGGGGGGGGGEFFGGGGGGGGGGGGGGGGGFGGGGGGGGGGGGGGGGGGGGGGGGGGGGGGGGGGGGGGGGGGGGGGGGFGGFGGGGGGGGGGGGGGGGGGGGGFGGFFCCFGGGGGGGGGEFGGGGDFGGGGGEDGGGCCFFGG3C59?FGGGFCDGCCGGFGFGFFDDGGFGGGDGF=F?6FGFFC5FG?F=FFF=F<?>DEFBD?F@BAA@F?B(
@M04650:207:000000000-C238N:1:1101:23778:15294 1:N:0:19
ACTCCTACGGGAGGCAGCAGTAGGGAATCTTCCGCAATGGGCGAAAGCCTGACGGAGCAACGCCGCGTGAGTGATGAAGGTCTTAGGATCGTAAAACTCTGTTGTTAGGGAAGAACAAATTTGTTAGTAACTGAACGTCCCCTGACGGTATCTAACCAGAAAGCCACGGCTAACTACGTGCCAGCAGCCGCGGTAATACGGAGGGTGCAAGCGTTAATCGGAATTACTGGGCGTAAAGCGCACGCAGGCGGTCAATTAAGTCAGATGTGAAAGCCCCGAGCTTAACTTGGGAAT
+
GGGGGGGGGGGGGGGGGGGGGGGGGGGGGGGGGGGGGGGGGGGGGGGGGGGGGGGGGGGGGGGGGGGGGGGGGGGGFGGGFGGGGGGGGGGGGGGGGGGGGGGGGGGGGGGGEGGGGGFGGGGGGGGGGGGGGGGGGGGGGGGGGGGGGGGGGGGGGGGGGGGGGFGGGGGGGGGGGGGGGGGGGFCFGGGGGGGGGGGGEGGGGGGGGGGGGGGGDGGCEG5FGGGGGGGGFGGGGGFGFGFFGGGGFGGGGDGFFFFFFFDC?DGD4FFFBF:F?BGFE0766B@BFFFBB:
@M04650:207:000000000-C238N:1:1101:15623:15301 1:N:0:19
ACTCCTACGGGAGGCAGCAGTGGGGAATATTGCACAATGGGGGAAACCCTGATGCAGCAACGCCGCGTGAGTGATGAAGGTTTTCGGATCGTAAAGCTCTGTCTTTGGGGAAGATAATGACGGTACCCAAGGAGGAAGCCACGGCTAACTACGTGCCAGCAGCCGCGGTAATACGTAGGTGGCGAGCGTTATCCGGATTTACTGGGCGTAAAGGGAGCGTAGGCGGATGATTAAGTGGGCTGTGAAATACCCGGGCTCAACTTGGGGGCTGCATTCCAAACTGGTTATCTAG
+
GGGGGGGGGGGGGGGGGGGGDGGGGGGGGGGGGGGGGGGGGGGGGGGGGGGGGGGGGGGGGGGGGGGGGGGGGGGGGGGGGGGGGGGGGGGGGGGGGGGGGGGGFGGGGGGGGGGGGGGGGGGGGGGGGGGGGGGGGGGGGGGGGGGGGGGGGGGGGGGGGGGGGGGGGGGGGGGCGGGGGGGGEEGGGGGFGGGGGGGGGGGGGGCGCGGGGGGGEGGDGDGFDGC7EG7?FGCFGG:*)/.97CCFFGGGGGGBDF?F6@FGFG)4>BF@F??FAFGFF<CF=FF))**)
@M04650:207:000000000-C238N:1:1101:23308:15314 1:N:0:19
ACTCCTACGGGAGGCAGCAGTGGGGAATATTGCACAATGGGCGCAAGCCTGATGCAGCCATGCCGCGTGTATGAAGAAGGCCTTAGGGTTGTAAAGTACTTTCAGCGGGGAGGAAGGTGATAAGGTTAATACCCTTGTCAATTGACGTTACCCGCAGAAGAAGCACCGGCTAACTCCGTGCCAGCAGCCGCGGTAATACGGAGGGTGCAAGCGTTAATCGGAATTACTGGGCGGAAAGCGCACGCAGGCGGTCCATTAAGTCAGATGTGAAAGCCCCGAGCTTAACTTGGGAAT
+
GGGGGGGGGGGGGGGGGGGGGGGGGGGGGGGDGGGGGGGGGGGGGGGGGGGGGGGGGGGGGGGGGGGGGGGGGGGGGGGGGGGGGGGGGGGGGGGGGGGGGGGGGGCGGGGGGGGGGGGGGGGGGBF,EFFFFFF@<FFGFDFGFFGGFFEGFEEGGGGGFFFCFGGGGGDEFG?CF8FFGGF8BCECFEG*BE:CFGGGGD:EECCGCFFD8CEEGFGDCGGGGGGGGGGGE*9EDDFDDCB>3)9<BGGG55>*@FFFGBDGFC*6**197@<FF1>BB(>*969<<?)(5(
@M04650:207:000000000-C238N:1:1101:6393:15333 1:N:0:19
ACTCCTACGGGAGGCAGCAGTAGGGAATCTTCGGCAATGGACGAAAGTCTGACCGAGCAACGCCGCGTGAGTGAAGAAGGTTTTCGGATCGTAAAACTCTGTTGTTAGAGAAGAACAAGGACGTTAGTAACTGAACGTCCCCTGACGGTATCTAACCAGAAAGCCACGGCTAACTACGTGCCAGCAGCCGCGGTAATACGTAGGTGGCAAGCGTTGTCCGGATTTATTGGGCGTAAAGCGAGCGCAGGCGGATGATTAAGTGGGATGTGAAATACCCGGGCTCAACTTGGGTGG
+
GGGGGGGGGGGGGGGGGGFGGFFGGGFGGGGGG7FGGGGGGGGGGGGGGGGGGGGGGGGGGGGGGGDGGGGFGFGGGGGGGGGGGGGGGGGGGGGGGGGGEFFGFGC9?EFFGGGGG@F8DGECFFEGGGGGGFGEGGGGGGGGGGGCFFGGGGGGGGG7CEFGGBFECEGCFFGGGGGGGGCGGGGGFEEEC885<FGCFFGGGGGGGFGGGEE5CCDGGGDCCGDFG48F@CDE3:FG>GFFGCDGFGGDDD*0@?4?GFG4>DC:**08@@?/51DBEFGFFF4>DFF:?(
@M04650:207:000000000-C238N:1:1101:4433:15335 1:N:0:19
ACTCCTACGGGAGGCAGCAGTGGGGAATATTGCACAATGGGCGCAAGCCTGATGCAGCAATGCCGCGTGTATGAAGAAGGCCTTCGGGTTGTAAAGTACTTTCAGCGGGGAGGAAGGTGATAAGGATAATACCATTGTCAAGTGACGACACCCGAAGAAGAAGCACCGGCTAACTCCGTGCCAGCAGCCGCGGTAATATGGAGGGTGCAAGCGTTAACCGGAATTACTGGGCGTAAAGCGCAAGAAGGCGGGCAATTAAATCAGATGTGAAAGCACCGAGCTTAACTTGGTAAT
+
FGFGCFGDGGGGGGGGGGGCF,FFGGGGDFG,CFGGGGFGGGG7FGEGGFGFGG9FFG,EDFGGGGGGF6C<FFFGGGGGGGGG,DFEFFEFGGGFFAEFGF,,CE++>CGCEG<,:FGGAFFCF,,:@<@,,,:3>CF==,CD,,8++88<@F*5*@5<:8>FCF7FCC*BCGG9:EGG7:,2*9*+2::C:*=12++++;*;CG**+3<*;C>CC*:7=DGE+<C7+92A727**:7D:5)8*22*5C))1<C;*99*017D*::AF=FB6))7,(15>B*7@**4)9*6>4
@M04650:207:000000000-C238N:1:1101:18784:15339 1:N:0:19
ACTCCTACGGGAGGCAGCAGTGGGGAATATTGCACAATGGGGGAAACCCTGATGCAGCAACGCCGCGTGAGTGATGAAGGTTCTCGGATCGTAAAGCTCTGTCTTTGGGGAAGATAATGACGGTACCCAAGGAGGAAGCCACGGCTAACTACGTGCCAGCAGCCGCGGTAATACGTAGGTGGCGAGCGTTATCCGGATTTATTGGGCGTAAAGCGCGCGCAGGCGGTCTTTTAAGGCTGATGTGAAAGCCCACGGCTCAACCGTGGAGTGTCGTGGGAAACTGACGGCCTTG
+
FGGGGGGEGGGGGGGGGGGGFFGGGGGGGEFGFGGGGGFGGGGGGGEFGGGGC6EGGGFFGG+FFGGGGGDCFGGFF<FG,9,CE:F@B:7?EFFFGG?,,<,F9E<AFECFF8?E,BFG<++3BC<,C+FGD8C:FGG8FEEE7+><,,@7F,,@:,@F:DG>CF7C5*6;,;;B9,:=,*,11?EGEGE*+5*1311+++>?C8**275EFGD=CDCC:5E58::55:<C?6:+**)*9:=F7:007*C5D3<:@)96FFG57D72/09@)7)7((*044:*)8)((00,
@M04650:207:000000000-C238N:1:1101:12351:15341 1:N:0:19
ACTCCTACGGGAGGCAGCAGTGGGGAATATTGCACAATGGGCGAAAGTCTGATGCAGCAACGCCGCGTGAGCGATGAAGGCCTTCGGGTCGTAAAGCTCTGTCCTCAAGGAAGATAATGACGGTACTTGAGGAGGAAGCCCCGGCTAACTACGTGCCAGCAGCCGCGGTAATACGTAGGGGGCTAGCGTTATCCGGAATTACTGGGCGTAAAGGGTGCGTAGGTGGTTTCTTAAGTCAGAAGTGAAAGGCTACGGCTCAACCGTAGTAAGCTTTTGAAACTGAGAAACTTGAGG
+
GGGGGGGGGGGGGGGGGGGGGGGGGGGGGGGGGGGGGGGGGGGGGGGGGGGGGGGGGGGGGGGGGGGGGGGGGGGGGGGGGGGGGGGGGGGGGGGGGGGGGGGGGGGGGGGGGGGGGGGGGGGGGGGGGGGGGGGGGGGGGGGGGGGGGGGGGGGGGGGGGGGGGGGGGGGGGGGGGGGGGGGGGGGGGEEGGGGGGGGGGFGGGGGGEGGGGGGGGDGDGDEFGGEGGGGGFFGGFFF7@GFFGDGGFFFDGGGF;BFF67DDFGG<FB?6=FF?BACF46:FFFFFBFFFF(
@M04650:207:000000000-C238N:1:1101:21536:15364 1:N:0:19
ACTCCTACGGGAGGCAGCAGTGGGGAATATTGCACAATGGGCGAAAGCCTGATGCAGCAACGCCGCGTGAGCGATGAAGGCCTTCGGGTCGTAAAGCTCTGTCCTCAAGGAAGATAATGACGGTACTTGAGGAGGAAGCCCCGGCTAACTACGTGCCAGCAGCCGCGGTAATACGTAGGGGGCTAGCGTTATCCGGAATTACTGGGCGTAAAGGGTGCGTAGGTGGTTTCTTAAGTCAGAAGTGAAAGGCTACGGCTCAACCGTAGTAAGCTTTTGAAACTGAGAAACTTGAGT
+
GGGGGGGGGGGGGGGGGGGGGGGGGGGGGGGGGGGGGGGGGGGGGGGGGGGGGGGGGGGGGGGGGGGGGGGGGGGGGGGGGGGGGGGGGGGGGGGGGGGGFGGGGGGCFGGGGGGGGGFGGDGGGGGGGGGGGGGEGGGGGGGGGGGGGGGGGF@FGFGGGGGGGGGGGGGCFGGGGGGGGGGGGGGGGGGGGGGGGGGGGGGGGGGGGE=FFFGGGGGG*9EGGGGGGGGGFF7::79DFCFFGGGGFGGGGGGFFFFFGFGGFGGFFFF?FFF41AGFF>:6FFF?F?7<:-
@M04650:207:000000000-C238N:1:1101:5837:15367 1:N:0:19
ACTCCTACGGGAGGCAGCAGTAGGGAATCTTCGGCAATGGACGAAAGTCTGACCGAGCAACGCCGCGTGAGTGAAGAAGGTTTTCGGATCGTAAAACTCTGTTGTTAGAGAAGAACAAGGACGTTAGTAACTGAACGTCCCCTGACGGTATCTAACCAGAAAGCCACGGCTAACTACGTGCCAGCAGCCGCGGTAATACGTAGGTGGCAAGCGTTGTCCGGATTTATTGGGCGTAAAGCGAGCGCAGGCGGTTTCTTAAGGCGGATGTGAAAGCCCACGGCTTAACCGTGGA
+
GGGGGGGGGGGGGGGGGGGGFFGGGGGGGGGGGGGGGGGGGGGGGGGFGGGGGGGEFFGGGGGGGGGEGGGGGGGGGGGGGGGGGGGFFGGGGGGGGGGGGGGGGGGF?FFFGGGDGGFDFFF33FFGGGDGGGCDGGGGDGFGGGGGGGFGEGGGGGGCFGDE@CFGGGGGGGGGGGGFFFGGGGGFCEGGGGGGGFFFCGEEEFFGGGGGG*8?ACGD=D579CFFGGGGD=DGGGFC)>@BGGGDBGG))>C?6@B?+))))9<???B=B4<)3:C533C;FF?11FF?
@M04650:207:000000000-C238N:1:1101:21407:15376 1:N:0:19
ACTCCTACGGGAGGCAGCAGTAGGGAATCTTCCGCAATGGACGAAAGTCTGACCGAGCAACGCCGCGTGAGTGAAGAAGGTTTTCGGATCGTAAAACTCTGTTGTTAGAGAAGAACAAGGACGTTAGTAACTGAACGTCCCCTGACGGTATCTAACCAGAAAGCCACGGCTAACTACGTGCCAGCAGCCGCGGTAATACGTAGGTGGCAAGCGTTGTCCGGATTTATTGGGCGTAAAGCGAGCGCAGGCGGTTTCTTAAGTCTGATGTGAAAGCCCCCGGCTCAACCGGGGAGG
+
GGGGGGGGGGGGGGGGGGGGGGGGGGGGGGGGGGGGGGGGGGGGGGGGGGGGGGGGGGGGGGGGGGGFGGGGGGGGGGGGGGGGGGGGGGGGGGGGGGGGGGFGGGGGGGGGGGGGGGFEFGGFFGGGGGGGGGGGGGGGGGGGGGGGGGGGGGGGGGGGGGGGFGGGGGGGGGGGGGGGGGGGGGGGGGGGGGGGGGGFCFGGGGGGGF=FGGGGEGGGGGGGG7EF:FGGDGGGFFFG@DEFGGDGEGGGGGGFF@FFF?>C**26@6?FF@FFB>GFFFGF?FF;FF@99>
@M04650:207:000000000-C238N:1:1101:12947:15415 1:N:0:19
ACTCCTACGGGAGGCAGCAGTGGGGAATATTGCACAATGGGCGCAAGCCTGATGCAGCCATGCCGCGTGTGTGAAGAAGGCCTTCGGGTTGTAAAGCACTTTCAGCGAGGAGGAAGGCGTTGTAGTTAATAACTGCAACGATTGACGTTACTCGCAGAAGAAGCACCGGCTAACTCCGTGCCAGCAGCCGCGGTAATACGGAGGGTGCAAGCGTTAATCGGAATTACTGGGCGTAAAGCGCACGCAGGCGGTCTGTTAAGTCAGCTGTGAAATCCCCGGGCTTAACCTGGGAAC
+
GGGGGGGGGGGGGGGGGGGGGGGGGGGGGGGGGGGGGGGGGGGGGGGGGGGGGGGGGGGGGGGGGGGGGGGGGGGGGGGGGGGGGGGGGGGGGGGGGGGGGGGGGGGGGGGGDGGGGGGFGGGGGGGGGGFGGGGGGGGGGGGGGGGGGGGGGGGGGGGGGGGGGGGGGGGGFGGGGGGGGGGGGGGGGGGGGGGCFGGGGGGGGGGG?FGGGGEGGGGCEGGGFGGG7CGFFGGGGGFGED>@GDDGFGGGDC9=FBFFD4CC)0CA:*9BFFFFBFGEB>DFFFFBFFF0:4
@M04650:207:000000000-C238N:1:1101:5264:15435 1:N:0:19
ACTCCTACGGGAGGCAGCAGTGGGGAATATTGCACAATGGGGGAAACCCTGATGCAGCAACGCCGCGTGAGTGATGAAGGTTTTCGGATCGTAAAGCTCTGTCTTTGGGGAAGATAATGACGGTACCCAAGGAGGAAGCCACGGCTAACTACGTGCCAGCAGCCGCGGTAATACGTAGGTGGCGAGCGTTATCCGGATTTACTGGGCGTAAAGGGAGCGTAGGCGGATGATTAAGTGGGATGTGAAATACCCGGGCTCAACTTGGGTGCTGCATTCCAAACTGTGTATCTTG
+
GGGGGGGCFGGGGGGGGGGGFGGDGEGGGGGGGGGGGGGGGGGGGGGGGGFGGGGGGGGGGGGGGGGGGGGFGGGGGGGFFFGGGGGGDDFFGGFGGGGGGGGFDGG8EGFGCCGGGGGGGGGGGDGCFGGGGFGGGGGFGGGGGGGFGGGGGGGFGGFFGCEDEGDEGGGGFFGGGGGCGGGGCGGG8EGGGGGGDCGGFFGGGGGGGGGGGGGFGGDGGGECCG:5=6<<@?>?CFFF47/1CDGGFGGGGD5>)86@6@CF?G56@FF47==9>>GF)<F**9/:<**)
@M04650:207:000000000-C238N:1:1101:7092:15490 1:N:0:19
ACTCCTACGGGAGGCAGCAGTGGGGAATATTGCACAATGGGCGCAAGCCTGATGCAGCCATGCCGCGTGTATGAAGAAGGCCTTAGGGTTGTAAAGTACTTTCAGCGGGGAGGAAGGTGATAAGGTTAATACCCTTGTCAATTGACGTTACCCGCAGAAGAAGCACCGGCTAACTCCGTGCCAGCAGCCGCGGTAATACGGAGGGTGCAAGCGTTAATCGGAATTACTGGGCGTAAAGCGCACGCAGGCGGTCAATTAAGTCAGATGTGAAAGCCCCGAGCTTAACTTGGGAAT
+
GGGGGGGGGGGGGGGGGGGGGGGGGGGGGGGGGGGGGGGGGGGGGGGGGGGGGGGGGGGGGGGGGGGGGGGGGGGGGGGGGGGGGGGGGGGGGGGGGGGGGGGGGGGGGGGGGGGGGFGGGGGGGEFGGGGGGGGGGGFGGGFGGGGGGGGGGGGGGGGGGGGGGGGGGGGGGGGGGGGGCGGFGGGGEGGGGGGGGGGGGGGGGGDDGFGGGGGGGGGGGGGGGFGFGGGGBCGG<F=CBCDFGGGD;DGGGGGFFF4FGFGGF>7:FBFFFFFFFFGFE><*9BFBFF>?>:
@M04650:207:000000000-C238N:1:1101:11969:15497 1:N:0:19
ACTCCTACGGGAGGCAGCAGTGGGGAATATTGCACAATGGGCGCAAGCCTGATGCAGCCATGCCGCGTGTATGAAGAAGGCCTTAGGGTTGTAAAGTACTTTCAGCGGGGAGGAAGGTGATAAGGTTAATACCCTTGTCAATTGACGTTACCCGCAGAAGAAGCACCGGCTAACTCCGTGCCAGCAGCCGCGGGAATACGGAGGGGGCAAGCGTTAATCGGAATTACTGGGCGTAAAGCGCACGCAGGCGGTCTGTCAAGTCGGATGTGAAATCCCCGGGCTCAACCTGGGAAC
+
GGGGGGGGGGGGGGGGGGGGGGGGGGGGGGGGFGGGGGGFGGEFGGGGGGGGGGGGGGGGCFCEFGGGGEC9FFGGGGGGFFGGGGGGGGGGFCFEFGEFFFGGFBFEGG:CGGGGGBFFGGGGG95?DCF9FFGGFB<FF<=FAAF>FA@DCC:FFGDFGGGFFG8F@7@GG7EGGG<B@ECGGGGGEGGGC5:EFFFFDEC:C2:CEGGDG:?EE0?FGGEF+:<+<FGG@CCEFDFG@<5;DDGG3DGD)9D6*7/=C*9<5*C3=?F8@F09175@3,**07)(4>F?F1
@M04650:207:000000000-C238N:1:1101:10762:15509 1:N:0:19
ACTCCTACGGGAGGCAGCAGTGGGGAATATTGCACAATGGGCGCAAGCCTGATGCAGCCATGCCGCGTGTATGAAGAAGGCCTTCGGGTTGTAAAGTACTTTCAGCGGGGAGGAAGGCGATAAGGTTAATAACCTTGTCGATTGACGTTACCCGCAGAAGAAGCACCGGCTAACTCCGTGCCAGCAGCCGCGGTAATACGGAGGGTGCAAGCGTTAATCGGAATTACTGGGCGTAAAGCGCACGCAGGCGGTCTGTCAAGTCAGATGTGAAAGCCCCGAGCTTAACTTGGGAAT
+
GGFGGGGGEGGECFGGGGEGFGGGGGGGGGGGGGGGGGGGGGGGGGGGGGGGGGGGGGGGFGGGGGGGGGGGGGGGGGGGGGGGGGGGGGGGGGGGGGGGFGGGGGGGGGGGGGGGGGGGGGGGGGGGGGGGGGGGGGGGGGGGGGGGGGGGGGGGGGGGGGGGGGGCEGGGGGGGGGGGGGGGGGGGGGGEGGGGGGGGGGGGC>EGGGGGGGGGGGGGGGGGG?FGGGGGFGGDGGFGFGFFGDCDFGGGDGGFFF??EFFGFDFFFFFF4?FFFFGFFFGFFFFFFFF:?1
@M04650:207:000000000-C238N:1:1101:26458:15510 1:N:0:19
ACTCCTACGGGAGGCAGCAGTGGGGAATATTGCACAATGGGCGCAAGCCTGATGCAGCCATGCCGCGTGTATGAAGAAGGCCTTAGGGTTGTAAAGTACTTTCAGCGGGGAGGAAGGTGATAAGGTTAATACCCTTGTCAATTGACGTTACCCGCAGAAGAAGCACCGGCTAACTCCGTGCCAGCAGCCGCGGTAATACGGAGGGTGCAAGCGTTAATCGGAATTACTGGGCGTAAAGCGCACGCAGGCGGTCAATTAAGTCAGATGTGAAAGCCCCGAGCTTAACTTGGGAAT
+
GGGGGGGGGGGGGGGGGGGGGGGGGGGGGGGGGGGGGGGGGGGGGGGFGGGGGFGGGGGGGGDGGGGGGGGGGGFGGCGGGGGGGGGGGGGGFGGFGGGGGGA@EFGGGGGGECGFGFGGGGGGGGGGGGGGGGGG<FFFFGGGGCGFGFCFGGGGGGGGGGGGGGGGGGGEFFGCFGGGGFGGGGGGGGGGGGGDGGGGGDCCE?EGFFCCEG5?CGGGGDGGGGGGDFCFBGGEFGFGFCEFGDDDEGGD<DGF=FFFFFDF4CFFFFFFFFFF:0C>:>C??FFABF:174
@M04650:207:000000000-C238N:1:1101:14832:15524 1:N:0:19
ACTCCTACGGGAGGCAGCAGTGGGGAATATTGCACAATGGGCGCAAGCCTGATGCAGCCATGCCGCGTGTATGAAGAAGGCCTTAGGGTTGTAAAGTACTTTCAGCGGGGAGGAAGGTGATAAGGTTAATACCCTTGTCAATTGACGTTACCCGCAGAAGAAGCACCGGCTAACTCCGTGCCAGCAGCCGCGGTAATACGGAGGGTGCAAGCGTTAATCGGAATTACTGGGCGTAAAGCGCACGCAGGCGGTCAATTAAGTCAGATGTGAAAGCCCCGAGCTTAACTTGGGAAT
+
GGGGGGGGGGGGGGGGGGGGGGGGGGGGGGGGGGGGGGEGGGGGGGGGGGGGGGGGGGGGGGGGGGGGGGGGGGGGGGGGGGGGGGGGGGGGGGGGGGGGGGGGGGGGGGGGGGGGGFGGGGGGGGGGGGGFFGGGGGGGGGGGGGGGGGGGGGGGGGGGGGGGGGGGGGGGGGGGGGGGGGGGGGGGGGGGGGGGFGGGDGGGGEGGGGGGGEEEGGGGGGGGGGFGGGFGFGGDFFFGFGFFGGGG@GCDDCCBBFFFGFGGFGGFFFFFFF5;693<>B7FBFF4>F>?F?
@M04650:207:000000000-C238N:1:1101:15725:15535 1:N:0:19
ACTCCTACGGGAGGCAGCAGTGGGGAATATTGCACAATGGGGGAAACCCTGATGCAGCAACGCCGCGTGAGTGATGAAGGTTTTCGGATCGTAAAGCTCTGTCTTTGGGGAAGATAATGACGGTACCCAAGGAGGAAGCCACGGCTAACTACGTGCCAGCAGCCGCGGTAATACGTAGGTGGCGAGCGTTATCCGGATTTACTGGGCGTAAAGGGAGCGTAGGCGGATGATTAAGTGGGATGTGAAATACCCGGGCTCAACTTGGGTGCTGCATTCCAAACTGGTTATCTAG
+
GGGGGGGGGGGGGGGGGGGG@FGGGGGGGGGGGGGGGGGGGGGGGGGGGGGGGGGGGGGGGGGGGGGGGGGGGGGGGGGGGGGGGGGGGGGGGGGGGGGGGGGGGGGGGGGGGGGGGGGGGGGGGGGGGGGGGGGGGGGGGGGGGGGGGGGGGGGGGGGGGGGGGGGGGGGGGGGGGGGGGGGGGGGGGGGGGGGGGGGGGGGGGGGGGGGGGGGGGGGGGGEGGGE5EGCFFGFGGGFGFGFFGGFGFFFGGGGFFFFFGFFGFGGFFFFFFF?FFFG?FBGFFFFABFFB
@M04650:207:000000000-C238N:1:1101:20490:15548 1:N:0:19
ACTCCTACGGGAGGCAGCAGTGGGGAATATTGCACAATGGGCGCAAGCCTGATGCAGCCATGCCGCGTGTATGAAGAAGGCCTTAGGGTTGTAAAGTACTTTCAGCGAGGAGGAAGGCGTTGTAGTTAATAACTGCAACGATTGACGTTACTCGCAGAAGAAGCACCGGCTAACTACGTGCCAGCAGCCGCGGTAATACGTAGGTGGCGAGCGTTGTCCGGAATTACTGGGCGTAAAGAGCTCGTAGGTGGTTTGTCGCGTCGTCTGTGAAATCCCGAGGCTTAACTTCGGGCG
+
GGGGGGGFGGDFEGEGGGGGGGGGGGGGGGGGGGGGGGGFGCFCEGGGGGFFGGGGGGGGGGGGGDE>FCFGGGGGGGGGGGGCFGGGFGFEGGGGGGGGGGGGGGGFGGGDGGGGGGGGECGGGGGGGGGGGGGGGFFEFGFFGGGGFF@EGGGGGGFG7DGGGFFGGGGGGGGGGGGGGGGFDFGGFCEEG:EEFGGFGFGGGGGGGGGCCCDECF77?DEGFCGGGGG5@7DEGFBF@*9>DDFDFGFCG4<>FFFF77D9@FFF?F@4=66)33D3>?FFF8FFF@3031
@M04650:207:000000000-C238N:1:1101:2406:15598 1:N:0:19
ACTCCTACGGGAGGCAGCAGTGGGGAATATTGCACAATGGGCGCACGCCTGATGCAGCCATGCCGCGTGTATGAAGAAGGCCTTAGGGTTGTAAAGTACTTTCAGCGGGTAGGAAGGTGATAAGGTTAATTCCCTTGTCAATTGACGTTACCCTCAGGAGAAGCACCCGCTAACTCCTTGCCAGCAACCCCGTGAATACGGAGGGTGCCAGCGTTAATCGGAATTCCTTGGCGTCAAGCGCACCCAGGCGGTCAATTAAGTCAGATGTGGAGACCCCGACCTTAACTTGGTAAT
+
FGGGGGGGCFGGF7CEEGGGG8F,+BFFGFG<F,F9FGE<@CFEG+:CCFCDF,6C@FEFFDFDC@CGCFGGEGDFGGGGGGGGGEA@FGBF?ECFFFFGFFFF?FF7FCEG?FC8:?<F9EE<,:EFGG,5DFDG8AC<,,C5AA+FFF>BE9F8,,,+,@@78<D++5:@:7,,3@,,7@;?C@,:E******646,4*****317*==:**33=1+****:+++4+00<5A):<7F5>).)***/79)/9*96@4*1<=7*07*6***)))8542))03*****)-/1)6-
@M04650:207:000000000-C238N:1:1101:8022:15601 1:N:0:19
ACTCCTACGGGAGGCAGCAGTAGGGAATCTTCGGCAATGGACGAAAGTCTGACCGAGCAACGCCGCGTGAGTGAAGAAGGTTTTCGGATCGTAAAACTCTGTTGTTAGAGAAGAACAAGGACGTTAGTAACTGAACGTCCCCTGACGGTATCTAACCAGAAAGCCACGGCTAACTACGTGCCAGCAGCCGCGGTAATACGTAGGTGGCAAGCGTTTTCCGGATTTATTGGGCGTAAATCGAGCGCAGGCGGTTTCTTAAGTCTGATTTTAAATCCCCCGGCTCAACCGGGGCGG
+
FFGGGGDGGGGGGGGGGGGGGG9DEFFFGGGGGCEGGGGGGGGGGDEGGGGCFGGGCGGCGDEGGGGGEEEGDG9DEEFGGGGGGFE>F=?FCFCFGGGGFFGGGGG9AE,F8EGGFG?<=DFGGCEGFDFGG9DFGGFGEGGF8F7@FFGGGFFGGFFCFC77DFF::BF@FCGGGEG7CC@6B6:FF*=EDE*;C9F>G9*4BB*=*3*:*A8=52:*25CEG7FG+**:)>7=5*9955:)7C<37<)C)77@66*/<9>79F746@)/*1)627))0(76*0)(15),,(
@M04650:207:000000000-C238N:1:1101:5600:15603 1:N:0:19
ACTCCTACGGGAGGCAGCAGTGGGGAATATTGCACAATGGGCGCAAGCCTGATGCAGCCATGCCGCGTGTATGAAGAAGGCCTTCGGGTTGTAAAGTACTTTCAGCGGGGAGGAAGGTGTTGTGGTTAATAACCGCAGCAATTGACGTTACCCGCAGAAGAAGCACCGGCTAAATCAGTGCCAGCAGCCGCGGTAATACGGAGGGTGCAAGCGTTAATCGGAATTACGGGGCGTAAAGCGCACGCAGGCGGTCTGTCAAGTCGGATGTGCAATCCGCGGGCTCAACCTGGTAA
+
FGGGGGGGGGGGGGGGGGGGGGGGGGGGGGGGGGGGGGFGGGGGCF:FG8,EFGGGFFGGGGFGGFG7F:8CEFFGGGGGGGGGGGGGGGGGGGGGFDFFFGGGGFGGGGGEGGGGGBFFFGGGGG+>EFEG,>CCGEFGFC,FGGG76F*,@F@BFECC,?FGG<FGGGCC<,2@<9@C@<9B78B77EGGECE8CCGFEE5CE**:@<9CC*/C=77<CGGG8++*:C5*5:/797*9>D3))/9>)7515729@6*9<BG:>3>21*18=)7),3>B)(*19.).8)).-
@M04650:207:000000000-C238N:1:1101:9630:15607 1:N:0:19
ACTCCTACGGGAGGCAGCAGTGGGGAATATTGCACAATGGGCGCAAGCCTGATGCAGCCATGCCGCGTGTATGAAGAAGGCCCTAGGGTTGTAAAGCACTTTCAGCGGGGAGGAAGGTGATAAGGTTAATACCCTTGTCAATTGACGTTACCCGCAGAAGAAGCACCGGCTAACTCCGTGCCAGCAGCCGCGGTAATACGGTGGGTGCAAGCGTTAATCGGAATTACTGGGCGTAAAGTGTGCGCAGGCGGTTTCTTAAGTCTGATGTGAAAGCCTCCGGCTCAACCGGGGAGG
+
FGGFGGGGGFGGGGGGEGGGFG8<FGDFFGGF,EFGGGG9F8F7@:+DDFFGG<FE<EFF<EEFEGGFG,:EEEFFF<C,4<,9==ECFGGGFGCG9BBF,EFGGG7FCFE7CCF?F,8?A9FDFDFFA9,,8DFGEG9D@D=<,,@CFG@F,+@**<,::DF77<DG**51>CC@FEGGGG9C*0<=888:5E:C??F582*/*:EC6+AECE>85**9;**/<?EFC*;*0CCGGG*2*2*.1>C)<5>//9***947:@*2*2:)9*1**.8)(.)85(94?4.(())(-7
@M04650:207:000000000-C238N:1:1101:27074:15613 1:N:0:19
ACTCCTACGGGAGGCAGCAGTGGGGAATATTGCACAATGGGCGCAAGCCTGATGCAGCCATGCCGCGTGTGTGAAGAAGGCCTTCGGGTTGTAAAGCACTTTCAGCGAGGAGGAATGCGTTGTAGTTAATAACTGCAGCGATTGACGTTACTCGCAGAAGAAGCACCGGCTAACTCCGTGCCAGCAGCCGCGGTAATACGGAGGGTGCAAGCGTTAATCGGAATTACTGGGCGTAAAGCGCACGCAGGCGGCCTGTTAAGTCAGATGTGAAATCACCGGGCTTAACCTGGGAAC
+
FE<,6CCFEGGGCECFCFGGGG?CBGGGDCFEFGEEGGGGFDDEGGGGGGGGGAFCEE8ECFGGCCFFGCC<FFFG<EDFCC8,EFE7FFBFGFFBAA=FE<FF,FEDEE>FGGF,BFFGDC:,AFDF,<<DFECBDCBCF<68=FE>F3@CDCCD<FFG,@FGGFFGDEEGGDD,2B*:>;C?8CFGEE=*8B*8CFDFEDGG7BEEFDGC8*8?E:CC*>;*<09??CCF)*/:3:?D>D5>CDGC>GG))*199=4@E7CDF*:6@?49@B*7(2DDB;*7FBF>0)).((
@M04650:207:000000000-C238N:1:1101:27501:15650 1:N:0:19
ACTCCTACGGGAGGCAGCAGTAGGGAATCTTCGGCAATGGACGAAAGTCTGACCGAGCAACGCCGCGTGAGTGAAGAAGGTTTTCGGATCGTAAAACTCTGTTGTTAGAGAAGAACAAGGACGTTAGTAACTGAACGTCCCCTGACGGTATCTAACCAGAAAGCCACGGCTAACTACGTGCCAGCAGCCGCGGTAATACGTAGGTGGCAAGCGTTGTCCGGATTTATTGGGCGTAAAGCGAGCGCAGGCGGTTTCTTAAGTCTGATGTGAAAGCCCCCGGCTCAACCGGGGAGG
+
GGGGGE<EEGGECEEGEGGGGGGFE8EGGFDGG>EGGGGCCGGGGGGEFDEGGGGCFGGGGGGGGEGGGGGGFEFEFG,EFFGGGECCCFGFFGGGGGGGCFGGFGGGGGGDFDDGFFB,AFG@F8CFGGGGFGFGGGGEGGGGFGDEGGGGGGGGGFGG@DCFDGFGGGEEGGGGFEFFFGGGCG>@E>EGDECCBFGG+:88BCCEGGFGGGGCE*:<EDGGGCGGCD=5:EGGGGFGDG3;CGGCD55)99:=FF69<*CF4FG<FFFFF:.)39DBE15?F?FF;E7909
@M04650:207:000000000-C238N:1:1101:9106:15672 1:N:0:19
ACTCCTACGGGAGGCAGCAGTGGGGAATATTGCACAATGGGCGCAAGCCTGATGCAGCCATGCCGCGTGTATGAAGAAGGCCTTCGGGTTGTAAAGTACTTTCAGCGGGGAGGAAGGTGTTGTAGTTAATAACTGCAGCGATTGACGTTACTCGCAGAAGAAGCACCGGCTAACTCCGTGCCAGCAGCCGCGGTAATACGGAGGGTGCAAGCGTTAATCGGAATTACTGGGCGTAAAGCGCACGCAGGCGGTCTGTTAAGTCAGATGTGAAATCCCCGGGCTTAACCTGGGAAC
+
GGGGGGGGGGGGGGGGGGGGGGGGGGGGGGGGGGGGGGGGGGGGGGGGGGGGGGGGGGGGGGGGGGGGGGGGGGGGGFGGGGGGGGGGGGGFGGGGGDGFCGFFGGGGGGGGGGGGGGGGGGGGGFGGFGGGGGFGGGGGGGFFGGGGGFGF9FGEGEGCEFGGGGFGGG@CGGGGCEGGGGGGGGGGGGGGGGGGGGGGGGGGEGGGGGGGG7C8EFFGGGGFGGGGGGGGF5C55C?D>DFFGCGGFGGCC3DFFFFFGFCFFGGFFFF?FF)<02DEEBF@FFF<<>::B(
@M04650:207:000000000-C238N:1:1101:24595:15684 1:N:0:19
ACTCCTACGGGAGGCAGCAGTAGGGAATCTTCGGCAATGGACGAAAGCCTGACCGAGCAACGCCGCGTGAGTGAAGAAGGTTTTCGGAGCGTAAAACTCTGTTGTTAGAGAAGAACAAGGACGTAAGTAACTGAACGCCCCCTGACGGTATCTAACCAGAAAGCCACGGCTAACTACGTGCCAGCACCCGCGGTAATACGTAGGGGGCAAGAGTTGTCCGGATTGATTGGGCGTAAAGCGAGCGCAGGCGGATGAGTAAGTGGGATGTGAAATACGCGGGCTCAACTTGGGTGG
+
GGGGGGGGGGGGGGGGGGGGG9@FGGGG@FGDG,FGGGGG<FGBGGG8FGGGGG:FGGCGFG7FGGGGGEG<EFG9FGGG,C,D?:FB+4>>CFGGG8=,5FG<A4,E9FDGGGGFFGG,,,@3+3BF<@F=<@CFFD>CC7@F7B@:3*6;,@FA<FG,@,5@:,,>7CC*7CE9C@,@@C<,6,,2**3***13+?;C++=:*:CE:7:023+<+77/*/C=*03?<<5=0/77*:@G5C3<D<DGFCD)979)1/9@+9F<@*1(0***=F4)20))),*9*)8)-?7-3(
@M04650:207:000000000-C238N:1:1101:10227:15700 1:N:0:19
ACTCCTACGGGAGGCAGCAGTGGGGAATATTGCACAATGGGCGAAAGCCTGATGCAGCAACGCCGCGTGAGCGATGAAGGCCTTCGGGTCGTAAAGCTCTGTCCTCAAGGAAGATAATGACGGGACTTGAGGAGGAAGCCCCGGCTAACTACGTGCCAGCAGCCGCGGTAATACGTAGGGGGCTAGCGTTATCCGGAATTACTGGGCGTAAAGGGGGCGTAGGTGGTTTCTTAAGTCAGAAGTGAAAGGCTACGGCTCAACCGTAGTAAGCTTTTTAAACTGAGAAAATTCAGT
+
GGGGGGGGGGGGGGGGGGGGGGGGGGGGCFGGGGGGGGFGGFEGGGEGGGGGGGGGGGGGGGGGGGGGGGGGGEGGGGGGGGGGGGGGGGGGGGGGGFGGGGGGGGGFGGG8FGGGGGF?A@F+BFCFF=DGFFEGGGGGGGGDD77FGGGDCFF7CCCG@FGG7CG>*1<4@;EGGGGGGGGG7=+:=ECFGGCEC:CFCE7:FGDE2/:FGF5*:DDDEDGGGGEG=CGGFGCC7*9CF4*1*:D>)/0995C>539@F@DD)>D286@F=B4*.4:/1):??=)(64*)))
@M04650:207:000000000-C238N:1:1101:10018:15715 1:N:0:19
ACTCCTACGGGAGGCAGCAGTGGGGAATATTGCACAATGGGCGAAAGCCTGATGCAGCCATGCCGCGTGTATGAAGAAGGCCTTAGGGTTGTAAAGTACTTTCAGCGGGGAGGAAGGTGATAAGGTTAATACCCTTATCAATTGACGTTACCCGCAGAAGAAGCACCGGCTAACTCCGTGCCAGCAGCCGCGGTAATACGGAGGGTGCAAGCGTTAATCGGAATTACTGGGCGTAAAGCGCACGCAGGCGGTCAATTAAGTCAGATGTGAAAGCCCCGAGCTTAACTTGGGATT
+
GGGGGGGGGGGGGGGGGGGGGGGGGGGGGGGGGCFGGGGGGGGGGGGGGGGGGGGGGFGGEEGGGGGFGGGGGFGGGGGGGGGGFGGGGGGGGGFCGGGGGGFFCEGGGGGGGGGGGGGGFFGGGG99DFGFGGGGGGGFGGGFGFGFFGGGFCCBFGF7FFDGGGEGGGDEGFGFGG:7CCGGGGGGGGGGGGGGGGFG:BEGGCCGG7CC8EEGFF7CC7CGC7+3<D@EEGGGFGFD57BEGDGCDGGD35*=*9FFGF>F=*:>@6=?=?F530)>EB*9?F*4<48(54
@M04650:207:000000000-C238N:1:1101:20692:15768 1:N:0:19
ACTCCTACGGGAGGCAGCAGTAGGGAATCTTCGGCAATGGACGAAAGTCTGACCGAGCAACGCCGCGTGAGTGAAGAAGGTTTTCGGATCGTAAAACTCTGTTGTTAGAGAAGAACAAGGACGTTAGTAACTGAACGTCCCCTGACGGTATCTAACCAGAAAGCCACGGCTAACTACGTGCCAGCAGCCGCGGTAATACGTAGGTGGCGAGCGTTGTCCGGATTTACTGGGCGTAAAGGGAGCGTAGGCGGATTTTTAAGTGGGATGTGAAATACTCAGGCTCAACCTGGGGGC
+
GGGGGGGGGGDFEFGGGGGGGGGGGGGGGGGGFFGGGGGGEGGDGGGGGGGGGGGGGGGGGGEGGGGGGGGGGGGGFGGGGGGGGGGGGGGGGGGGGGGGGGGGGGCGGGGGFGGGGFD@EGGGFGGGGGGGEFFAGGGGGGGGGGGGGGGGGGGGGGFGGGGGGFGGGGGGGGGGGGGGGGGGGGGGGGGEDGGGGGGGGGFEEFGGGGGGGGGDEDDCGDCEGFGGGGGGE535DCFD>3>E>DGDFGG9DG=FFFF?FFGFFF737FFBBFFB2.6@FBGFFFFFFFF9B(
@M04650:207:000000000-C238N:1:1101:21711:15839 1:N:0:19
ACTCCTACGGGAGGCAGCAGTAGGGAATCTTCGGCAATGGACGAAAGTCTGACCGAGCAACGCCGCGTGAGTGAAGAAGGTTTTCGGATCGTAAAACTCTGTTGTTAGAGAAGAACAAGGACGTTAGTAACTGAACGTCCCCTGACGGTATCTAACCAGAAAGCCACGGCTAACTACGTGCCAGCAGCCGCGGTAATACGTAGGTGGCGAGCGTTGTCCGGATTTACTGGGCGTAAAGCGCGCGTAGGCGGCAAGATTAGTCTGATGTGAAAGCCCTCGGCTCAACCGAGGA
+
GGGGGGCGGEGGGE@FGEGGGGGGGGGGGGGGGGGEGGGGGGCGGGGGGGGGGGGGGGGGGGGGGGGEGGGGGEFGGGGGDGGEFGGGGGGGGGGGGGGGFFGGGCFGGGGGGGGGGGFGGGGFGCFGGGFGFFGGGGGGGFGFGDGGGGGGGGGGGGGDFGGGGGGGGGGGFGGGGGFGGFGGGGDGGGGEGGGGGGGGFGFEGGGCEGGGGCCGEGGGGGGG?FFGGGGGFCGGGGFD3CD>DDGDFDDDGC<57?4?C@7CFFFAFF?BFFFF?BDEFBGFFF4;FBE1
@M04650:207:000000000-C238N:1:1101:23185:15848 1:N:0:19
ACTCCTACGGGAGGCAGCAGTAGGGAATCTTCCGCAATGGGCGAAAGCCTGACGGAGCAACGCCGCGTGAGTGATGAAGGTCTTCGGATCGTAAAACTCTGTTATTAGGGAAGAACAAATGTGTAAGTAACTGTGCACGTCTTGACGGTACCTAATCAGAAAGCCACGGCTAACTACGTGCCAGCAGCCGCGGTAATACGTAGGTGGCAAGCGTTATCCGGAATTATTGGGCGTAAAGCGCACGCAGGCGGTCAATTAAGTCAGATGTGAAAGCCCCGAGCTTAACTTGGGAAT
+
GGGGGGGGGGGGGGGGGGGGGGGGGGGGGGGGGGGGGGGGGGGGGGGGGGGGGGGGGGGGGGGGGGGGGGGGGGGGGGGGGGGGGGGGGGGGGGGGGGGGGGGGGGGGGGGGGGGGGGGGGGGGGGGGGGGGGGGGGGGGGGGGGGGGGGGGGGGGGGGGGGGGGGGGGGGGGGGGGGGGGGGGGGGGGGGGGGGGGGGGGGGGGGGGGDG5EGGGGGGGGDEGGGGGGGCGEGGEGGFGBDFDDCDGFGGGGGGFFFFFFFGGFGGFFFFFFF>>:BGEFFGF=4B>FFF:B<
@M04650:207:000000000-C238N:1:1101:23045:15893 1:N:0:19
ACTCCTACGGGAGGCAGCAGTGGGGAATATTGCACAATGGGGGAAACCCTGATGCAGCAACGCCGCGTGAGTGATGAAGGTTTTCGGATCGTAAAGCTCTGTCTTTGGGGAAGATAATGACGGTACCCAAGGAGGAAGCCACGGCTAACTACGTGCCAGCAGCCGCGGTAATACGGAAGGTGCAAGCGTTAATCGGAATTACTGGGCGTAAAGCGCACGCAGGCGGTCAATTAAGTCAGATGTGAAAGCCCCGAGCTTAACTTGGGAATTGCATCTGAAACTGGTTGGCTAG
+
GGGGGGGGGGGGGGGGGGGGGGGGGGGGGGGGGGGGGGGGGGGGGGGGGGGGGGGGGGGGGGGGGGGGFGGGGGGGGGGGGGGGGGGGGGEGGFGGGFGGGGGGGGGGGGGGGGGGGGGGGGGGGGGGGGGGGGGGGGGGGGFGGGGGGGGGGGGGGGGGGGGGGGGGGGGGGGGGG7FGGGGGGGGGGGGCGGCCEGGGGGGGFGGGGGGGGGGGGGGDDGGGGG=EGGGG?GGGGGFGFG=FGGGGFGGGG5D@:)9FGFGGFGF>FFFFFFFFFBF=?<FFFFFFBFB6
@M04650:207:000000000-C238N:1:1101:23464:15905 1:N:0:19
ACTCCTACGGGAGGCAGCAGTAGGGAATCTTCCGCAATGGACGAAAGTCTGACGGAGCAACGCCGCGTGAGTGAAGAAGGTTTTCGGATCGTAAAGCTCTGTTGTTAGGGAAGAATAGTGATAAGAGTAACTGATTATCATGTGACGGTATCTAACCAGAAAGCCACGGCTAACTACGTGCCAGCAGCCGCGGTAATACGTAGGTGGCAAGCGTTGTCCGGATTTATTGGGCGTAAAGCGAGCGCAGGCGGTTTCTTAAGTCTGATGTGAAAGCCCCCGGCTCAACCGGGGAGG
+
GGGGGGGGGGGGGGGGGGGGGGGGGGGGGGGGGGGGGGGGGGGGEGGFFGGGGGGGGGGGGGGGGGGGGGGGGGGGGGGGGGGGGGGGGGGGGGGGGGGGGGGGGGGGGGGGGGGGGGGGGGGGGGGGGGGGGGGGGGGGGGGGGGGGGGGGGGGGGGGGGGGGGGGGGGGGGGGGGGGGGGGGGGGGGGGGGGGGGGGGGCFEGGGGGGGGGGGGGGGGGGEGGFGGGGGGFEDGGGFDEGFEGGGGFGGGGGFFFFFFFFGGFGGFFFFFFFFFFFGDFFGF?FFFBFD>19
@M04650:207:000000000-C238N:1:1101:26063:15914 1:N:0:19
ACTCCTACGGGAGGCAGCAGTAGGGAATCTTCGGCAATGGACGAAAGTCTGACCGAGCAACGCCGCGTGAGTGAAGAAGGTTTTCGGATCGTAAAACTCTGTTGTTAGAGAAGAACAAGGACGTTAGTAACTGAACGTCCCCTGACGGTATCTAACCAGAAAGCCACGGCTAACTACGTGCCAGCAGCCGCGGTAATACGTAGGTGGCGAGCGTTGTCCGGATTTACTGGGCGTAAAGGGAGCGTAGGCGTATTTTTAAGTGGGATGTGAAATACTTAGGCTCAACCTTGGGGC
+
GGGGGGGGGGGDGCEGGGGGGFGGGGGGGGGGGGGGGGGGFGGD+@FGGGGGGGGEGGGGFEGGGGDFDGDGGAGGGGGGGGGGGGGGGGGGFGDGGGGGGGGGGGFDC,<?FGGGGGE?EGGGGGDFDEGGCFGDFGFG7FD7CF@CFFFGGEECFFFCF7:BEEG*:CF:FCGGGBFFGFCFF6>FFECB*B7*CD?8FF5CB98E857:EGG=E7>5*7CCF+<?<6555ECED7=*7*7:DC3C@D*7CGFFF4;6FB*7<C<??6=49==@)40*747=6F54)9)(4(
@M04650:207:000000000-C238N:1:1101:8904:15923 1:N:0:19
ACTCCTACGGGAGGCAGCAGTGGGGAATATTGCACAATGGGCGCAAGCCTGATGCAGCCATGCCGCGTGTATGAAGAAGGCCTTAGGGTTGTAAAGTACTTTCAGCGGGGAGGAAGGTGATAAGGTTAATACCCTTGTCAATTGACGTTACCCGCAGAAGAAGCACCGGCTAACTCCGTGCCAGCAGCCGCGGTAATACGGAGGGTGCAAGCGTTAATCGGAATTACTGGGCGTAAAGCGCACGCAGGCGGTCAATTAAGTCAGATGTGAAAGCCCCGAGCTTAACTTGGGCAT
+
GGGGGGGGGGGGGGGGGGGGGGGGGGGGGGGGCGGGGGGGGGGGGGGGGGGGGFGGGGGGGGGGGGGDG:,CFGGGGGGGGGGGCGGGGGGGGGGGEEGGGGG9FGDGGGGGGGG<:=FAADFFEAFFGCGF8DCF,3,:@@DFGGG:FGGGGF>*55DFG?FCFGGGGGGEGGGFGGGG>EFFFGGGGGGGGGGGGFGGBCGGGGGD:AFFGDCGCGGG5CCCFGFGGGFF@GGGGGFG375>D3DDBGGDD***0/=B<6FG4FFAFFB=7?@F:9)739C=FF742@>(2,
@M04650:207:000000000-C238N:1:1101:5889:15962 1:N:0:19
ACTCCTACGGGAGGCAGCAGTGGGGAATATTGCACAATGGGCGCAAGCCTGATGCAGCCATGCCGCGTGTATGAAGAAGGCCTTAGGGTTGTAAAGTACTTTCAGCGGGGAGGAAGGTGATAAGGTTAATACCCTTGTCAATTGACGTTACCCGCAGAAGAAGCACCGGCTAACTCCGTGCCAGCAGCCGCGGTAATACGGAGGGTGCAAGCGTTAATCGGAATTACTGGGCGTAAAGCGCACGCAGGCGGTCAATTAAGTCAGATGTGAAAGCCCCGAGCTTAACTTGGGAAT
+
FGGGGGGGGGGGGG7FGGGGFGGGGGGGGGGGGGFFGFGGGGGGGGGFGGGGGGGGGGGFGGGFGGGCGGGGGGGFGGGGGG?EFGGGGGEGGGGGGGGGGGGGGGGGGGGGEEGGGGGDF9?FGFFGGGG9DE,>,3CEECDGGGFFGGGGGGGGGGGGGGGGGGFGGDGGGGGGGEGGGGGGGGGGGGGGGCEGGGGGEEGGDGG5CFFDC:CEGGGGGG5=EGGGGGGGFGGCGGFDBC5:7DDCEGGGGC=@*9=FCF*?B7FBFFFF47F;?B3BFB*9BF=ADFFF:,
@M04650:207:000000000-C238N:1:1101:18324:16069 1:N:0:19
ACTCCTACGGGAGGCAGCAGTAGGGAATCTTCGGCAATGGACGAAAGTCTGACGGAGCAACGCCGCGTGTGTGATGAAGGATTTCGGTTCGTAAAGCACTGTTGTTAAGGAAGAACAGTAATAAGAGTCACTGCTTATTATATGACGGTACTTAACCAGAAAGCCACGGCTAACTACGTGCCAGCAGCCGCGGTAATACGTAGGTGGCAAGCGTTATCCGGAATTATTGGGCGTAAAGCGCGCGTAGGCGGCGAGATTGGTCTGATGTGAAAGCCCCCGGCTCAACCGGGGAGG
+
GGGGGGGGGGGGGGGGGGGGGGGGGGGGGGGGGGGGGGGGGGGGGGGGGGGGGGGGGGGGGGGGGGGGGGGGGGGGGGGGGGGGGGGGGGGGGGGGGGGGGGGGGGGGGGGGGGGGGGGGGGGGGGGGGGGGGGGGGGGGGGGGGGGGGGGGGGGGGGGGGGGGGGGGGGGGGGGGGGGGGGGGGGGGGGGGGGGGGGGGGGGGGGGGGGGGGGGGGGGGGGGGGDGGGFGGFGGGFGFGFGFFGGGGFGGGGGGFFFF>EFGGFGGFFFFFFFFFFFGFE>G?@FFFFFE9>F
@M04650:207:000000000-C238N:1:1101:8383:16122 1:N:0:19
ACTCCTACGGGAGGCAGCAGTGGGGAATATTGCACAATGGGGGAAACCCTGATGCAGCAACGCCGCGTGAGTGATGAAGGTTTTCGGATCGTAAAGCTCTTTCTTTGGGGAAGATAATGACGGTACCCAAGGAGGAAGCCACGGCTAACTACGTGCCAGCAGCCGCGGTAATACGTAGGTGGCGAGAGTTATCCGGATTTACTTGGCGTAAATGTAGCGTGGTCGGGTGATTAATTCTGATGTTAAATACCCGCGCTCCACTTGGGTGCTGCATTCTCAACTTGTTATCTAG
+
FFFEFGGFCB7@@:B;FGFFEA8@CCCFFGDGGGG9<AFGEC77FFC,BE@FFFFGGGGGF@FEGG7FCCFCC?EGG9F,CDFGFC7FCCFF@,BFFFGG9E<C<?D,+>CC+=EFFG9<,+8>FDF,5+6<,6:BD,>FBG+CCGGD,@,8>F@CGG7:DFG,::C@C71@CGCFD,<C,*68:?*1?9?;9<*1;BEG+2>+?:?=EE**+2+3<*/1*)22*:*2:7AC*<::***:@>?**:**677C5))57>)0*1C*6*1()9F?)1*1-)09?<**19*6.0*)
@M04650:207:000000000-C238N:1:1101:6142:16150 1:N:0:19
ACTCCTACGGGAGGCAGCAGTAGGGAATCTTCGGCAATGGACGAAAGTCTGACCGAGCAACGCCGCGTGAGTGAAGAAGGTTTTCGGATCGTAAAACTCTGTTGTTAGAGAAGAACAAGGACGTTAGTAACTGAACGTCCCCTGACGGTATCTAACCAGAAAGCCACGGCTAACTACGTGCCAGCAGCCGCGGTAATACGTAGGTGGCGAGCGTTATCCGGATTTACTGGGCGTAAAGGGAGCGTAGGCGGATGATTAAGTGGGATGTGAAATACCCGGGCTCAACTGGGGTGC
+
GGGGGGGGDGGBFGDGGGGGGGGGGGGGGGGGGEGGDGGGGGGGGGGGGGGGGFGGGGGGGGGGGGGFFGGGGGGGGGGGFGCFGGGEGDGGGGCFGGGGGGGGGGGGGGGGGGGGGGFGGGGGGGGGGGG,<FGGGBFGG8CFFGGE:+D<DFAFFFDE7EGGCFFFGD7B>,DCFEGE@FGF7EFF@GEGGEGGGGFFFGCEGGGGGG==?E8*ACDDGGEC+<EGGG5=DCDGCDFGFGDF5C57*CD755*==@B8CFCF)>D2=F4*97=?71DE3(**9?@02))32(
@M04650:207:000000000-C238N:1:1101:24196:16167 1:N:0:19
ACTCCTACGGGAGGCAGCAGTAGGGAATCTTCCGCAATGGACGAAAGTCTGACGGAGCAACGCCGCGTGTGTGATGAAGGATTTCGGTTCGTAAAGCACTGTTGTTAAGGAAGAACAGTAATAAGAGTCACTGCTTATTATGTGACGGTACTTAACCAGAAAGCCACGGCTAACTACGTGCCAGCAGCCGCGGTAATACGTAGGTGGCAAGCGTTATCCGGAATTATTGGGCGTAAAGCGCGCGTAGGCGGCAAGATTAGTCTGATGTGAAAGCCCTCGGCTCAACCGAGGA
+
GGGGGGGGGGGGGGGGGGGGGGGGGGGGGGGGGGGGGGGGGGGGGGGGGGGGGGGGGGGGGGGGGGGGGGGGGGGGGGGFGGGGGGGGGGGGGGGGGGGGGGGGGGGGGGGGGGGGGGGGGGGGGGGADDGGGGGDGGGGFCFGGFEGGGGGGGGGGEEFDEGGGGGGGGGGGGFGGGGGGGGGGGGGGGGGGGGGGGGGGGGGFGGGGGGGGGGGFFGGDGGFGGFGGGGGF=CEGGFGFGFEGGGGFGGGGGGF=FFFGFFGFCG9@FFFFFFFFFGFFBGFFF5>9ED9
@M04650:207:000000000-C238N:1:1101:22844:16173 1:N:0:19
ACTCCTACGGGAGGCAGCAGTAGGGAATCTTCCGCAATGGACGAAAGTCTGACGGAGCAACGCCGCGTGTGTGATGAAGGATTTCGGTTCGTAAAGCACTGTTGTTAAGGAAGAACAGTAATAAGAGTCACTGCTTATTATATGACGGTACTTAACCAGAAAGCCACGGCTAACTACGTGCCAGCAGCCGCGGTAATACGTAGGTGGCAAGCGTTATCCGGAATTATTGGGCGTAAAGCGCGCGTAGGCGGCAAGATTAGTCTGATGTGAAAGCCCTCGGCTCAACCGAGGA
+
GGGGGGGGGGGGGGGGGGGGGGGGGGGGGGGGGGGGGGGGGGGGGGGGGGGGGGGGGGGGGGGGGGGFGGGGGGGGGGGGGGGGGGGGGGGGFGGGGGGGGGGGGGGGGGGGGGGGGGGGGGGGGGGGGGGGGGGFGGGGGGGGGGGGGGGGGGGGGGGGGGGGGGGGGGGGGGGGGGGGGGGGGGGGGGGGGGGGGGGGFGGGGGGGGGGGGGEGGGGGGGGFGGGGGGGGEEGGGGFGFGFFGDGGFGGGGGGF4=FFGFGGFGGFFF=FFF@FFFGEFFGFFFFFFFF0
@M04650:207:000000000-C238N:1:1101:19274:16181 1:N:0:19
ACTCCTACGGGAGGCAGCAGTGGGGAATATTGCACAATGGGCGGAAGCCTGATGCAGCGACGCCGCGTGGGGGATGACGGTCTTCGGATTGTAAACCCCTTTCAGCAGGGACGAAGCGCAAGTGACGGTACCTGCAGAAGAAGCACCGGCTAACTACGTGCCAGCAGCCGCGGTAATACGTAGGGTGCGAGCGTTGTCCGGAATTACTGGGCGTAAAGCGCTCGCAGGCGGTCTTTTAAGTCTGATGTGAAAGCCCACGGCTTAACCGTGGAGTGTCATTGGAAACTCGAGGAC
+
GGGGGGGGGGGGGGGGGGGGGGGGGGGGGGGGGGGGGGGGGGGGGGGGGGGGGGGGGGGGGGGGGGGGGGGGGGGGGGGGGGGGGGGGGGGGGGGGGGGGGGGGGGGGGGGGGGGGGGGGGGGGGGGGGGGGGGGGGGGGFGGGGGGGGGGGGGGGGGGGGGGGGGGGGGGGGGGGGGGGGGGGDFGGGGGGGGGCGFGGGGCGGGGG@EGGGGEGGGGGGGGGGGGGGGEEFGD?FF?F?GFFGGGFBFFGGGGFFFFFG>D<BCG>DFB:>FFFFFGFFFDFFFFBFF@61-
@M04650:207:000000000-C238N:1:1101:14935:16215 1:N:0:19
ACTCCTACGGGAGGCAGCAGTGGGGAATATTGCACAATGGAGGAAACTCTGATGCAGCAACGCCGCGTGAGCGATGAAGGTCTTCGGATCGTAAAGCTCTGTTGTTAGAGAAGAACAAGGACGTTAGTAACTGAACGTCCCCTGACGGTATCTAACCAGAAAGCCACGGCTAACTACGTGCCAGCAGCCGCGGTAATACGTAGGTGGCAAGCGTTGTCCGGATTTATTTGGCGTAAAGCGAGCGCAGGCGGTTTCTTAAGTCTGATGTGAAAGCCCCCGGCTCAACCGGGGAGG
+
GGGGFEGGGGCFEEGGGGGGGGGGGGGGGGGFGGGGFGGGDGGDGGFFGGGGGFGGGGGGGGDCFGGGGGGFGGGGGGGGFCEFGDGGGGGGGGGGGGGGGGGEE@FDCEFG<FFFGFEEEGG?@FGGEGFGFFGFCD+CGGGGGGGGGFFGGGGG7FFFGGGGGGGGGGEGEGGGG@FFGGGGDF6EFGGCECGEGGFG9FFEGG>E>FGFG7EGGDFDG<8EAEFF9CFFBC<=3CFG3/5>CDCDFD319CFF6B97<6009CD>BFFFF4>F(7D@D95*957>93@99>
@M04650:207:000000000-C238N:1:1101:8198:16222 1:N:0:19
ACTCCTACGGGAGGCAGCAGTGGGGAATATTGCACAATGGGCGCAAGCCTGATGCAGCCATGCCGCGTGTGTGAAGAAGGCCTTCGGGTTGTAAAGCACTTTCAGCGAGGAGGAAGGCGTTGTAGTTAATAACTGCAACGATTGACGTTACTCGCAGAAGAAGCACCGGCTAACTCCGTGCCAGCAGCCGCGGTAATACGGAGGGTGCAAGCGTTAATCGGAATTACTGGGCGTAAAGCGCACGCAGGCGGTCTGTCAAGTCGGATGTGAAATCCCCGGGCTCAACCTGGGAAC
+
GGGGGGGGGGGGGGGGGGGGGGGGGGGGGGGGGGGGGGGGGGGGGGGGGGGGGGGGGGGGGGGGGGGGGGGFGGGGGGGGGGGGGGGGGGGGGGGGGGGGGGGGGGGEGGDGGGGGGGGGGGGGGGGGGGGGGGGGFGGGFGGFFGGGGGGGGGGGGGGGGGGGGGGGGGGGGGGGGDGGGGGGFGGGGEEGDGGGGCGGGGGGGGGGGG7ECEEGGGGGGGGGGFGGGFFGEGGGFFFGEGFFGGGGEGGDGGGFFFFFGFGCEGDBB?=?FFFF?F)>DF36?FFBFFF(.-
@M04650:207:000000000-C238N:1:1101:4933:16276 1:N:0:19
ACTCCTACGGGAGGCAGCAGTGGGGAATATTGCACAATGGGCGCAAGCCTGATGCAGCCATGCCGCGTGTATGAAGAAGGCCTTCGGGTTGTAAAGTACTTTCAGCGGGGAGGAAGGTGTTGTGGTTAATAACCGCAGCAATTGACGTTACCCGCAGAAGAAGCACCGGCTAACTCCGTGCCAGCAGCCGCGGTAATACGGAGGGTGCAAGCGTTAATCGGAATTACTGGGCGTAAAGCGCACGCAGGCGGTCTGTCAAGTCGGATGTGAAATCCCCGGGCTCAACCTGGGAC
+
GGDFGGGGGEFGG7C7FGGGGFGGGGGGGGGGGGGGGGGGGFEGGGGGGGGGGGGGGGGGGGGGGGGGGGGG9FFGAGGGGGGGGG:@FGGGGFFGGGGGFGGGGGGG7CCEGGGGGFGFGFGGGAFEG,3@FGEFGDDGGFGGGCE>CFGGGGDEEGFGGGGGGGGD@E>CGGGCGGGGGGGGGGGGGEGGGCGGGGGDE*:8EGGGGGFEC=C8C***;*1A8CEFGG85@EDDC769@GE>DGGCDGG7CCC69*7FGFGG5DG??=F?FFF:6;3>E7DF6?5?7)841
@M04650:207:000000000-C238N:1:1101:7611:16282 1:N:0:19
ACTCCTACGGGAGGCAGCAGTGGGGAATATTGCACAATGGGCGCAAGCCTGATGCAGCCATGCCGCGTGTGTGAAGAAGGCCTTCGGGTTGTAAAGCACTTTCAGCGAGGAGGAAGGCGTTGTAGTTAATAACTGCAGCGATTGACGTTACTCGCAGAAGAAGCACCGGCTAACTCCGTGCCAGCAGCCGCGGTAATACGGAGGGTGCAAGCGTTAATCGGAATTACTGGGCGTAAAGCGCACGCAGGCGGTCTGTTAAGTCAGATGTGAAATCCCCGGGCTTAACCTGGGAAC
+
GGGGGGGGGGGGGGGGGGGGGGGGGGGGGGGGGGGGGGGGGGGGGGGGGGGGGGGGGGGGGGGGGGGEGFFGGGGGGGGGGGEFFGGGFGGGGGGGGGGFGGGGGGGGGG@@CCGGGGGGGGGFGGGGGGFGGGGGGGGGGDFGGGGGGGGGGGGGGGGGGGFGGGGEEGGGFGFFGGGFGGDFGGFBFEDDG1:EFFGE>*3BE8CG@EGGGGD85FFGGGEFCEGGGGG*7*)5<FFGFGFEGDDGDGD7<DDFBFFFGFGFFCD>8=FF4@@@?>GBF><FFF?)15>18(
@M04650:207:000000000-C238N:1:1101:20022:16312 1:N:0:19
ACTCCTACGGGAGGCAGCAGTGGGGAATATTGCACAATGGGCGCAAGCCTGATGCAGCCATGCCGCGTGTATGAAGAAGGCCTTAGGGTTGTAAAGTACTTTCAGCGGGGAGGAAGGTGATAAGGTTAATACCCTTGTCAATTGACGTTACCCGCAGAAGAAGCACCGGCTAACTCCGTGCCAGCAGCCGCGGTAATACGGAGGGTGCAAGCGTTAATCGGAATTACTGGGCGTAAAGCGCACGCAGGCGGTCAATTAAGTCAGATGTGAAAGCCCCGAGCTTAACTTGGGAAT
+
GGGGGGGGGGGGGGGGGGGGGGGGGGGGGGGGGGGGGGGFGGGGGGGGGGGGGGGGGGGGGGGGGGGGGGGGGGGGGGGGGGGGGGGGGGGGGGGGGGGGGGGGGGGGGGGGGGGGGGGGGGFGGFGGGGGGGGGG@FFGFGGGGGGGGGGGGGGGDGGGGGGGGGGGGGGGGGGGGGGGGGGGGGGGGGGGGGGGGGGGDGGGG8EEGGFGGGGDGGGFEGGGGGGFFGGGFGGGGGFDBDB@GD5CECGGGGGFBFFFGFFG?GGBFFBFFFFF?65;39F4FF?AFFFFF2
@M04650:207:000000000-C238N:1:1101:4837:16322 1:N:0:19
ACTCCTACGGGAGGAAGCAGTGGGGAATATTGCACAATGGGCGCAAGCCTGATGCAGCCATGCCGCGTGTATGAAGAAGGCCTTAGGGTTGTAAAGTACTTTCAGCGGGGAGGAAGGTGATAAGGTTAATACCCTTGTCAATTGACGTTACCCGCAGAAGAAGCACCGGCTAACTCCGTGCCAGCAGCCGCGGTAATACGGAGGGTGCAAGCGTTAATCGGAATTACTGGGCGTAAAGCGCACGCAGGCGGTCAATAAAGACAGATGTGAAAGCCCCGAGCTCAACTTGGGAAT
+
EFGG<FFGGGGGGG-EEGGFGGFDC;FFFGFCFGGGGGGDDFGGGGGGGGGGGGGGGGF<<E<FFCEGGGGFGGC<?AFGFGGG<F9F,CFGGGGGGFGGEEFFG9F7CFF=CC,F8B<DDAFGC5,:E?,,33DCF=,,EF9FGGCCDFGGFGEEFGGGGGCGCDCC>C1>:,5DFEGGC:4,1AFF6=CEDB7=BECD*8:EE5C7EFGG5:ECGGCF=DCF@F7<CCF57:5:9C6/75)))/9/7CD/)9FF*9*9+87*)*::FFB=6)7)40>B@2*1/5B49@F?24
@M04650:207:000000000-C238N:1:1101:14387:16335 1:N:0:19
ACTCCTACGGGAGGCAGCAGTGGGGAATATTGCACAATGGGCGCAAGCCTGATGCAGCCATGCCGCGTGTATGAAGAAGGCCTTAGGGTTGTAAAGTACTTTCAGCGGGGAGGAAGGTGATAAGGTTAATACCCTTGTCAATTGACGTTACCCGCAGAAGAAGCACCGGCTAACTCCGTGCCAGCAGCCGCGGTAATACGGAGGGTGCAAGCGTTAATCGGAATTACTGGGCGTAAAGCGCACGCAGGCGGTCAATTAAGTCAGATGTGAAAGCCCCGAGCTTAACTTGGGAAT
+
GGGGGGGGGGGGGGGGGGGGGEEGEFEGFGGFGGGGGGGGGGGGGGGGGGGGGFGGGGGGGGGGGGGGGEGGFGGGGGGGGGGGGGGGGGGEGGGGGFGFFGGGGGFDGGGGGGGGDFGGGGGGG<CFGGGGGGGGGGGGGGAFGGGCGGGGGGGGEFGFFGGGGGGGEG7ECFGGGGGFGGFFGGGGGDEEECGGGGGGGG8CEGCEGGGGG5CCCGFFGGEFGFGGGC5C>*>EFDF:>GF5C7C5BDGCGDCF*9FB?@GFFCFD@4FBF:4>:3<5;(2=7F?9.<F?F8
@M04650:207:000000000-C238N:1:1101:21594:16373 1:N:0:19
ACTCCTACGGGAGGCAGCAGTGGGGAATATTGCACAATGGGCGCAAGCCTGATGCAGCCATGCCGCGTGTATGAAGAAGGCCTTCGGGTTGTAAAGTACTTTCAGCGGGGAGGAAGGCGATAAGGTTAATAACCTTGTCGATTGACGTTACCCGCAGAAGAAGCACCGGCTAACTCCGTGCCAGCAGCCGCGGTAATACGGAGGGTGCAAGCGTTAATCGGAATTACTGGGCGTAAAGCGCACGCAGGCGGTCAATTAAGTCAGATGTGAAAGCCCCGAGCTTAACTTGGGAAT
+
GGGGGGGGGGGGGGGGGGGGGGGGGGGGGGGGGGGGGGGGGGGGGGGGGGGGGGGGGGGGGGGGGGGGGGGGGGGGGGGGGGGGGGGGGGGGGGGGGGGGGGGGGGGGGGGGGGGGGGGGGGGGGGGGGGGGGGGGGGGGGGCFGGGGGGGGGGFGGGGGGCFGGGFGGDEGGGGGGGGGGGGGGGGGGGGGGGGGGGGGGGEGGGGGGGGGGECEFGGGGGGGGGGGFFFGFCDGFGFGEGEFDD5CDGG5DD=F9=FFE@FDF7FFBBFFFF>FFFC@F9DFFBFFFFF?:1
@M04650:207:000000000-C238N:1:1101:10334:16388 1:N:0:19
ACTCCTACGGGAGGCAGCAGTGGGGAATATTGCACAATGGGCGCAAGCCTGATGCAGCCATGCCGCGTGTGTGAAGAAGGCCTTCGGGTTGTAAAGCACTTTCAGCGAGGAGGAAGGCGTTGTAGTTAATAACTGCAGCGATTGACGTTACTCGCAGAAGAAGCACCGGCTAACTCCGTGCCAGCAGCCGCGGTAATACGGAGGGTGCAAGCGTTAATCGGAATTACTGGGCGGAAAGCGCACGCAGGCGGGCAATGAAGTCAGATGTGAAAGCCCCGAGCTTAACTTGGGAAT
+
GGGGGGGGGGGGGGGGGGGG<FEGGGGGGGGGGGGGGGGGGGGGGGGGGGGGGGGGGGGGFGFGGGGGGGFFFGGGGGGGGGGGGGGGCBFCFGGEFGGGGGFFGFGGFGFCFGGGCBF46FFFGD<ECFFGGAF9CF@FG<<DEFF+@CBF9FE>ECFCGGG:FC@CECGGGCEFGG:FG>FGCEFE7B5EG8CB2C+:CCEGG8>5C<<:E7E857CDCDE=C9A7EFG*7*7C<C5>5D<B37<3.9C73D<F4=8B012:@7:)9@889)55(2>752*9B4@<6<FB((
@M04650:207:000000000-C238N:1:1101:13873:16401 1:N:0:19
ACTCCTACGGGAGGCAGCAGTGGGGAATATTGCACAATGGGCGCAAGCCTGATGCAGCCATGCCGCGTGTATGAAGAAGGCCTTCGGGTTGTAAAGCACTTTCAGCGAGGAGGAAGGCGTTGTAGTTAATAACTGCAGCGATTGACGTTACTCGCAGAAGAAGCACCGGCTAACTCCGTGCCAGCAGCCGCGGTAATACGGAGGGTGCAAGCGTTAATCGGAATTACTGGGCGGAAAGCGCACGCAGGCGGTCTGTTAAGTCAGATGGGAAATCCCCGGGCTTAACCTGGGAAC
+
GGGGGGGGGGGGGGGGGGGGGGGGGGGGGGGGGGGGGGGGGGGGGGGGGGGGGGGGGGGGGGGGGGGFGCFCGGGGGGGGCFCGCFGGEFECDGGGGGFDGFGEF9C=FGEGGGGCC8>::CCFG,@@FDFEGAF<FGGFF8DFFGGFFGGCFG:FGFGGFCGFFFGGDGECFB9@FCCF@:EGGGGGCE=EE:BE9ECBECECECEEGGGGG58E7DGGGGG7C+2CFD5C@*121>4C@<7@D)9DBDGG)7C9?FFF9@7DFFG).<:5F?FF(,95>1*<F@49?FFF((
@M04650:207:000000000-C238N:1:1101:9771:16458 1:N:0:19
ACTCCTACGGGAGGCAGCAGTGGGGAATATTGCACAATGGGCGCAAGCCTGATGCAGCCATGCCGCGTGTATGAAGAAGGCCTTAGGGTTGTAAAGTACTTTCAGCGGGGAGGAAGGTGATAAGGTTAATACCCTTGTCAATTGACGTTACCCGCAGAAGAAGCACCGGCTAACTCCGTGCCAGCAGCCGCGGTAATACGCAGGGTGCAAGCGTTAATCGGAATTACTGGGCGTAAAGCGCACGCAGGCGGTCTGTCAAGTCGGATGTGAAATCCCCGGGCTCAACCTGGGAAC
+
GGGGGGGGGGGGGGGGGGGGDFGGGGGGGGGGGECFGGGGGGF7CGGGGGGGGGGGGGGFFFGGGCFFG:FFGGFGGGGGGGCFGGGGG8FGGGGGGGGGFGGGGFGGGGGGGGGGGGGGGFGGGGGGFGGFCGGGGDFFFFDFGDFG@FFGGFBFGGGGGGGGGG7FD@FGGGGGGCGGGGGGGGGFEEGGGEGGGGCFGGGGCGGCEGGC8CGCFGGFGGGGGGGCCGFGFCGEFGFG>CDBDGGDFDD7<CFF47@?CFDG@7D:FFFFF*0<B>DED>FF4?47?FF?:(
@M04650:207:000000000-C238N:1:1101:17324:16461 1:N:0:19
ACTCCTACGGGAGGCAGCAGTGGGGAATATTGCACAATGGGGGAAACCCTGATGCAGCAACGCCGCGTGAGTGATGAAGGTTTTCGGATCGTAAAGCTCTGTCTTTGGGGAAGATAATGACGGTACCCAAGGAGGAAGCCACGGCTAACTACGTGCCAGCAGCCGCGGTAATACGTAGGTGGCGAGCGTTATCCGGATTTACTGGGCGTAAAGGGAGCGTAGGCGGATGATTAAGTGGGATGTGAAATACCCGGGCTCAACTTGGGTGCTGCATTCCAAACTGGTTATCTAG
+
GGGGGGGGGGGGGGGGGGGGEFGGGGGGGGGGGGGGGGGGGGGGGGGGGGGGGGGGGGGGGGGGGGGFGGGGGGGGGGGGFEGGGGGGGGGGGGGGGEGGGGGGGGGGGGGGGGGGGGGGGGGGGGGGGGGGGGGGGGGGGGGGGGGGGGGGGGGGGGGGGGGGECEGFGGGGGFFGGFAFGGGEGGGEGGGFEEGGGDFGGGGGGGGEGGGGGGGGDDDEGGGGG51>CFCFGG:CFFDFGFFGFGCFFFGGGDB@>?=ABFFFGC?EFFFFFBFBBGFFFGF66?A<7FA
@M04650:207:000000000-C238N:1:1101:23739:16485 1:N:0:19
ACTCCTACGGGAGGCAGCAGTGGGGAATATTGCACAATGGGCGCAAGCCTGATGCAGCCATGCCGCGTGTATGAAGAAGGCCTTAGGGTTGTAAAGTACTTTCAGCGGGGAGGAAGGTGATAAGGTTAATACCCTTGTCAATTGACGTTACCCGCAGAAGAAGCACCGGCTAACTCCGTGCCAGCAGCCGCGGTAATACGGAGGGTGCAAGCGTTAATCGGAATTACTGGGCGTAAAGCGCACGCAGGCGGTCAATTAAGTCAGATGTGAAAGCCCCGAGCTTAACTTGGGAAT
+
GGGGGGGGGGGGGGGGGGGGGGGGGGGGGGGGGGGGGGGGGGGGGGGGGGGGGGGGGGGGGGGFGGGFGFGGGGFGGFGGGGGGGGGGGGGGGGGGGGGGGGGGGGGGGGGGGGGGGDGGGGGGGGCEGFGGGGGGFGGGGGGGGGGGGGGGGGGGGGGGGGGGGGGGGGGGGGGGGGGGGGGGGGGGGGCGGGGDGFGGEEGGGGGGGGGGGGEG5>CDEGCGGGGGGGGGFGDGCF4C>C:BGGGGFGG5DC46@?BFC*2:B:*)*17=BF@FFF37>2CBFF4<B@FF33
@M04650:207:000000000-C238N:1:1101:5308:16518 1:N:0:19
ACTCCTACGGGAGGCAGCAGTGGGGAATATTGCACAATGGGCGCAAGCCTGATGCAGCCATGCCGCGTGTATGAAGAAGGCCTTAGGGTTGTAAAGTACTTTCAGCGGGGAGGAAGGTGATAAGGTTAATACCCTTATCAATTGACGTTACCCGCAGAAGAAGCACCGGCTAACTCCGTGCCAGCAGCCGCGGTAATACGGAGGGTGCAAGCGTTAATCGGAATTACTGGGCGTAAAGCGCACGCAGGCGGTCAATTAAGTCAGATGTGAAAGCCCCGAGCTTAACTTGGGAAT
+
FGGGGGGGGGGGGGGGGGGFGGGGGGGGGGGGGGGGGGGGGGGGGGGGGGGGGGGGGGGGGGFCFGGGGGGGGGGGGGFGGGGGFGGGGGGGGGGFFGGGGFFGGDFGC@FFGGGGGGGGGGGGGGFGGGGCFGGGGGGGGAFGGGGGGGGFGGGGDGGGGGGGFFGGGGGGGGF@CBFGGGGFFF>BFEGGGEGGFGGGGGGG>8CEGDGGDC>CFGGGGGDGGGGGGGFFEGDGGGFGDDF>DDGDEGGGGD=?4@BFG?GGFGGFFFFFFFFFFFGF31*8@F=AA:>?B:
@M04650:207:000000000-C238N:1:1101:10709:16542 1:N:0:19
ACTCCTACGGGAGGCAGCAGTGGGGAATATTGCACAATGGGGGAAACCCTGATGCAGCAACGCCGCGTGAGTGATGAAGGTTTTCGGATCGTAAAGCTCTGTCTTTGGGGAAGATAATGACGGTACCCAAGGAGGAAGCCACGGCTAACTACGTGCCAGCAGCCGCGGTAATACGTAGGTGGCGAGCGTTATCCGGATTTACTGGGCGTAAAGGGAGCGTAGGCGGATGATTAAGTGGGATGTGAAATACCCGGGCTCAACTGGGGTGCTGCATTCCAAACTGGTTATCTAG
+
GGGGGGGGGGGGGGGGGGGGFF@GGGGGGGGGGGGGGGGGGFGCGGFGGGGGGGGGGGGGGGGGGGGGGGEEFFECGGGGFEFGGGGF+FEFGGGGGGGGGGCECFEFG7F:@FA9FFFFGDFFGC9BBFFGFCEE@E@@C8CGGGGGFC9FFF,*>9FFGFCGEEEG@BC;9BF?,:FFFFGE8?EGGGECCCGEC51?EFG9EFGG8EE5++8*27C<ED=9CC5>ECCCF97<7=FC7<6@>7:FF7>C3<35>36?*0*9<57>BF466*679)29<<FF/997<47A
@M04650:207:000000000-C238N:1:1101:18912:16543 1:N:0:19
ACTCCTACGGGAGGCAGCAGTGGGGAATATTGCACAATGGAGGAAACTCTGATGCAGCAACGCCGCGTGAGCGATGAAGGTCTTCGGATCGTAAAGCTCTGTCTTTAGGGATGATAATGACAGTACCTAAGGAGGAAGCCACGGCTAACTACGTGCCAGCAGCCGCGGTAATACGTAGGTGGCGAGCGTTATCCGGATTTACTGGGCGTAAAGGGAGCGTAGGCGGATGATTAAGTGGGATGTGAAATACCCGGGCTCAACTTGGGTGCTGCATTCCAAACTGGTTATCTAG
+
GGGGGGGGGGGGGGGGGGGGGGGGGGGGGGGGGGGGGGGGGGGGGGGGGGGGGGGGGGGGGGGGGGGGGGGGGGGGGGGGGGGGGGGGGGGGGGGGGGGGGGGFEGGGGGGGGGGGEGGGGGGGGFGFGGFGFGGGGGGGGGGGGGGGGGGGGGGGGGGGGGGGGGGGGGGGGGG,?EGFGGGGGGGGG>ECCFGGC8EGFGGGGGGGGG5FGGGGGGGGGGGGGG5EGG7CFDFGCCFGFGFFGGGGFGCGGGGFFFFFGFFDFGD?BFFF4FFFB>GFF>GF9*94<FFA
@M04650:207:000000000-C238N:1:1101:7107:16578 1:N:0:19
ACTCCTACGGGAGGCAGCAGTGGGGAATATTGCACAATGGGGGAAACCCTGATGCAGCAACGCCGCGTGAGCGATGAAGGCCTTCGGGTCGTAAAGCTCTGTCCTAAAGGAAGATAATGACGGTACTTGAGGAGGAAGCCCCGGCTAACTACGTGCCAGCAGCCGCGGTAATACGTAGGGGGCTAGCGTTATCCGGAATTACTGGGCGTAAAGGGTGCGTAGGCGGTCTTTCAAGCCAGAAGTGAAAGGCTACGGCGCAACCGTAGTAAGCTGTGGGAACTGTAGGACTTGAGG
+
EFFGGGGGGGGGGGGGGGGGGGGGGGGGGGGGGGGGGFGGGDGGGGFGGGGGFGGGGGGGFGGGGGGGGGC?FB<4EGGGGGGGFCGGFGG7FFGGGEDFGGGAF,?EGFGGGGFGGGAFGGC=<>?FFDGGGGGCCDGCD:CG7<><FFFGGGFF*,@<,@FEBFGECCGGCFGFCC@CE:8C**2BE*=BCFEEECCFGD?CFFCC*/A=+9;227C*;3?CGGCCCFF+=:F?**05<F@6*:>C)76CDCC3)7DE=7CC<7C<???F48)503C>@2*/9?F)4*9472
@M04650:207:000000000-C238N:1:1101:10887:16593 1:N:0:19
ACTCCTACGGGAGGCAGCAGTGGGGAATATTGCACAATGGGCGCAAGCCTGATGCAGCCATGCCGCGTGTATGAAGAAGGCCTTCGGGTTGTAAAGTACTTTCAGCGGGGAGGAAGGTGTTGTGGTTAATAACCGCAGCAATTGACGTTACCCGCAGAAGAAGCACCGGCTAACTCCGTGCCAGCAGCCGCGGTAATACGGAGGGTGCAAGCGTTAATCGGAATTACTGGGCGTAAAGCGCACGCAGGCGGTCTGTCAAGTCGGATGTGAAATCCCCGGGCTCAACCTGGGAAC
+
GGGGGGGGGGGGGGDGGGGGGGGGGGGGGGGGDGFGFGFGGGGGGGGGGGGGGGGFFGGGGGGGGEFFGGGGDGGGFGFDGGFGGGGGGGDEGGGGGGGGFFGGFFGGGGDEGGGGGFFEEFGGGGGCFGGGGGGGGEGGG9>FFGGFGGGGFGGE@EFGGGGGGGGGGGGGGGFCFGCFCFGGGFFFFEGGGGGGGG?@CEEDGEECGGF5C:EGG7FFDDC=CCFGGFCE@E5577@D>DFDGGGCBGGGGCF??=?@F4CDBGGBFFFFBF)<<BGFE659=F<::5:::4
@M04650:207:000000000-C238N:1:1101:3315:16605 1:N:0:19
ACTCCTACGGGAGGCAGCAGTGGGGAATATTGCACAATGGGCGCAAGCCCGATGCAACCATGCCGCGTGTATGAAGAAGGCCTTAGGGTTGTAAAGTACTTTCAGCGGGGAGGAAGGTGATAAGGTTAATAACCTTATCAATCGACGGCACCAGCAGAAGAAGCAGCGGCTAACTTCGTGCCAGCAGACGCGGTAACCCGGAGGGTGCAAGAGTAAATCGGAATTACTGGGAGTAAAGCGCACGCAGTCGGACAATTAACTCAGCTGTGAAAGCCCAGAGAATATCTTGTGAAT
+
GGGGGCFAFGGGGGGEF>FGCFGGGGGGGGGG6CFGGFFGGG7+6@69C,86@:F,,9:F<C,C@+8+6?,,,<E99F8F,,,C,,:FBFD7,CFFFF,,CA,9<<CFGGCCD+AAF,,C9=<<9,3,C,C,,@,8D=,@F9,@FFG7****,6,,>,@3?DFFG,>7FE::,?;,,*6<*44:EF>+<EEEGGE*++*2*8?>5>E1+3+2;09:E775E38722++3C8*5*77CC4>B<5:)19*6*/)))***1/*3*C*)0*.97@4?).)((*7)(****/660)))-
@M04650:207:000000000-C238N:1:1101:13557:16627 1:N:0:19
ACTCCTACGGGAGGCAGCAGTGGGGAATATTGCACAATGGGGGAAACCCTGATGCAGCAACGCCGCGTGAGTGATGAAGGTTTTCGGATCGTAAAGCTCTGTCTTCAGGGACGATAATGACGGTACCTGAGGAGGAAGCCACGGCTAACTACGTGCCAGCAGCCGCGGTAATACGTAGGTGGCGAGCGTTGTCCGGATGTACTGGGCGTAAAGGGAGCGTAGGCGGATGTTTAAGTGGGGTGTGAAATACTGAGGCTCAAGCTGGGGGCTGGATTCCAAACTGGAAGGCTAG
+
CFFGGFGGGEGFGGGGGGGGGGGGGGGGFC@FFFGGFFGGFDG:E@FCFGGGCFGGGGEGGGCGGFGGGCCCFFFGGAFF:CEFGGGDE:FGGGGGGFGGGFDFFGGGGGGGGGCEFGGGCGGGGCFA<AAD8CFEGGG,F8F@+35FF<9F@CF:CCFECC@:5>EE*8CF;;:BC7B7:CFG8E5BCEGC+<BEC>*<<7<@FDFE?CCFF7;5=9CD8>EFECE5*2:+9?7AD4@))1.8**::8*0**99.).*1+9**7773))7)0*764A*8F2?6)95((/)(
@M04650:207:000000000-C238N:1:1101:21413:16629 1:N:0:19
ACTCCTACGGGAGGCAGCAGTAGGGAATCTTCGGCAATGGACGAAAGTCTGACCGAGCAACGCCGCGTGAGTGAAGAAGGTTTTCGGATCGTAAAACTCTGTTGTTAGAGAAGAACAAGGACGTTAGTAACTGAACGTCCCCTGACGGTATCTAACCAGAAAGCCACGGCTAACTACGTGCCAGCAGCCGCGGTAATACGTAGGTGGCAAGCGTTGTCCGGATTTATTGGGCGTAAAGCGAGCGCAGGCGGTTTCTTAAGTCTGATGTGAAAGCCCCCGGCTCAACCGGGGAGG
+
GGGGGGFGDE@CGDBFGGGGGGGGGGGGGFFGFDGGGGC@EFFGFGFF9EFGECEGGEFGGGCG@FGFGGGGGGFGFG@FGCFGGGGDG:CFFFCCFFGGGGGGGCFF<FG8FGGGGGF,,=FFEFCFGGCFCEFC<DC++@F7DGGCFE@<FA=FGFC@ACG@CGC@EECCFEFG?8FFGGF,=EFGFEGEG:EGEG?FBF5BGGEGCG==EE>*:>7DGCC=C9F?+CFC5=CEGFF5.>)7<DDGFCD59DFB*966A?FGF*7AF6=?BF576(97:0<6F)>9()7;;F
@M04650:207:000000000-C238N:1:1101:12750:16647 1:N:0:19
ACTCCTACGGGAGGCAGCAGTGGGGAATATTGCACAATGGGCGCAAGCCTGATGCAGCCATGCCGCGTGTATGAAGAAGGCCTTAGGGTTGTAAAGTACTTTCAGCGGGGAGGAAGGTGATAAGGTTAATACCCTTATCAATTGACGTTACCCGCAGAAGAAGCACCGGCTAACTCCGTGCCAGCAGCCGCGGTAATACGGAGGGTGCAAGCGTTAATCGGAATTACTGGGCGTAAAGCGCACGCAGGCGGTCAATTAAGTCAGATGTGAAAGCCCCGAGCTTAACTTGGGAAT
+
GGGGGGGGGGGGGGGGGGGGEFGGGGGGGGGGGGGGGFGGGGGGGGGGGGGGGGGGGGGGGGGGGGGFFGFGGGGGGGGGGGGGGGGGFGGGFGGGGGGGGGGGGGGGGGFGGGGGGGGGGFGGGGGGGGGGGGGGGGGGGGGGGGGGGGEFGGGGGGGGGGGGGGGGGDGGGGFGGGFGGGGGGGGGGGGGGGGGGGGGGGGGGGGGGGGGGGEGGCFGGGCFGGGGGFGGFGGGGGFGEDFECDGGEDG7D<D4FFFFFFGGFCC5@FFFFFFF?FDFFB4@FB49<@4??1
@M04650:207:000000000-C238N:1:1101:8853:16651 1:N:0:19
ACTCCTACGGGAGGCAGCAGTGGGGAATATTGCACAATGGGCGAAAGCCTGATGCAGCAACGCCGCGTGAGCGATGAAGGCCTTCGGGTCGTAAAGCTCTGTCCTCAAGGAAGATAATGACGGTACTTGAGGAGGAAGCCCCGGCTAACTACGTGCCAGCAGCCGCGGTAATACGTAGGGGGCTAGCGTTATCCGGAATTACTGGGCGTAAAGGGTGCGTAGGTGGTTTCTTAAGTCAGAAGTGAAAGGCTACGGCTCAACCGTAGTAAGCTTTTGAAACTGAGAAACTTGAGT
+
GGGGGGGGGGGGGGGGGGGGGGGGGGGGGGGGGGGGGGGGGGGGGGGGGGGGGGGGGGGGGGGGGGGGGGGGGGGGGGGGGGGGGGGDGEGGGGGGGGGGGGGGGGGGGGFGGGGGGGGGGGGGGGGGGGFDDFGGGGGGGGGGGGGGGGGGGGGGFGGGGGGGGGGGGGGGGGGGGFGEGGGGGGGGGGDGGFGCEGGGGGGGGGFE8CGFCFGGGDG*CDEGGGGGGGGGFCFE7DFFFGFFGGGG:CFGFDDFEEFFGFGDFGGF=66@*96@:AC=BA>;@FF(4?F<?-
@M04650:207:000000000-C238N:1:1101:4669:16749 1:N:0:19
ACTCCTACGGGAGGCAGCAGTGGGGAATATTGCACAATGGAGGAAACTCTGATGCAGCAACGCCGCGTGAGCGATGAAGGTCTTCGGATCGTAAAGCTCTGTCTTTAGGGATGATAATGACAGTACCTACGGAGGAAGCCACGGCTAACTACGTGCCAGCAGCCGCGGTAATACGTAGGGTGCAAGCGTTGTCCGGAATTACTGGGCGTCAAGAGCTCGTAGGTGGTTTGTCGCGTCGTCTGTGAAATCACGAGGCTTAACTTCGGGCGTGCAGGCGATACGGGCAGGCTGG
+
FDFCFA<<:CFFE7FEG7@F@FCF7CFFCFGDFFFAE@EEEE:,;,CFFEFGGCGGGGG,EFGGBFG@+C:@E:FEFGGGGFFFC,8B:C:F@@FGF,B9F?EFGGFEFFFFD,FC?DFCFEAEF<AFE,8+::+@DGCF8>:@EGE3D<D<7>CCFFGG7DFGGGC7C>F9FGG,,21:ECEG,>8:41:B,;8E*8B?EGCF8CFDB*//+<*=:><)298FD5**0*;:5*)21909F<89:7*0/*219CDB<5679@:C)*)(.07>:67@,())0(/<@773>))(
@M04650:207:000000000-C238N:1:1101:12805:16817 1:N:0:19
ACTCCTACGGGAGGCAGCAGTAGGGAATCTTCCGCAATGGGCGAAAGCCTGACGGAGCAACGCCGCGTGAGTGATGAAGGTCTTAGGATCGTAAAACTCTGTTGTTAGGGAAGAACAAATTTGTTAGTAACTGAACAAGTCTTGACGGTACCTAACCAGAAAGCCACGGCTAACTACGTGCCAGCAGCCGCGGTAATACGTAGGTGGCAAGCGTTATCCGGAATTATTGGGCGTAAAGCGCGCGTAGGCGGTTTCTTAAGTCTGATGTGAAAGCCCACGGCTCAACCGTGGAGG
+
GGGGGGGGGGGGGGEGGGGGGGGGGGGGGGGGGGGGGGGGGGGGGGGGGGGDFGGGDGGGGGGGGFGGGGFFFGGGGGGGGGGGGGGGGGGGGGGGGGGGGGGGGFGGGGGGGGGGGCEGGGFFGGGGGFGGGGGGGFGFFFFFGGGGGGEGGFCFGFGGGF,>DGGBCEGGCCFAFEGGGGFGGFGGGGGEGGGGGGGFCGCGGGGG6CGGGGGCFFCDDDCGGGGGCFGGEGGCFFFG>D>BDCGGFGGGGGFF4BF4C@CGFGF9FF?FF?FF<?GBF>GF@F@66FF01:
@M04650:207:000000000-C238N:1:1101:13443:16829 1:N:0:19
ACTCCTACGGGAGGCAGCAGTGGGGAATATTGCACAATGGGGGAAACCCTGATGCAGCAACGCCGCGTGAGTGATGAAGGTTTTCGGATCGTAAAGCTCTGTCTTTGGGGAAGATAATGACGGTACCCAAGGAGGAAGCCACGGCTAACTACGTGCCAGCAGCCGCGGTAATACGTAGGTGGCAAGCGTTGTCCGGATTTATTGGGCGTAAAGCGAGCGCAGGCGGTTTCTTAAGTCTGATGTGAAAGCCCCCGGCTCAACCGGGGAGGGTCATTGGAAACTGGGAGACTTG
+
GGGGGGGGGGGGGGGGGGGGGGGGGGGGGGGGGGGGGGGGGGGGGGGGGGGGGGGGGGGGGGGGGGGGGGGGGGGGGGGGGGGGGGGGGGGGGGGGGGGGGGGFGGGGGGGGGGGGGGGGGGGGGGGGGGGGGGGGGGGGGGGGGGGGGGGGGGGGGGGGGGGGECEGGGGGGGGFFGGGGGGGFFGGGGGGGGGDCCGEGGGGGGGGGGGGFFEGECGGEGGGGGECEDGGFGC+:C@DFGFFFCFG?FFC3CD>)0*77>CD>597DFEFF4@?:)>B;4CFF4)((96>
@M04650:207:000000000-C238N:1:1101:16347:16885 1:N:0:19
ACTCCTACGGGAGGCAGCAGTGGGGAATATTGCACAATGGGCGAAAGCCTGATGCAGCAACGCCGCGTGAGCGATGAAGGCCTTCGGGTCGTAAAGCTCTGTCCTCAAGGAAGATAATGACGGTACTTGAGGAGGAAGCCCCGGCTAACTACGTGCCAGCAGCCGCGGTAATACGTAGGGGGCTAGCGTTATCCGGAATTACTGGGCGTAAAGGGTGCGTAGGTGGTTTCTTAAGTCAGAAGTGAAAGGCTACGGCTCAACCGTAGTAAGCTTTTGAAACTGAGAAACTTGAGT
+
GGGGGGGGGGGGGGGGGGGGGGGGGGGGGGGGGGGGGGGGGGGGGGGGGGGGGGGGGGGGGGGGGGGGGGGGGGGGGGGGFGGGGGGGGGGGGGGGGGGGGGGGGGGGGGGGGGGGGGGGGGGEGGGGGFGGGGGGGGGGGGGGGGGGGGGGGGGGGGGGGGGGGGGGGGGGGGGFGGGGGGGGGFGGGGGGGGGGGGGGFGCFGG5=:>CGGGGGGCDDGGGFFECCCFFGFGGGGGFG?C=FD>FGFGGCCGGE@EFFGFGC3*CB4BF4666??FGFFF>FF?FB<FFA>)
@M04650:207:000000000-C238N:1:1101:6676:16887 1:N:0:19
ACTCCTACGGGAGGCAGCAGTAGGGAATCTTCCGCAATGGACGAAAGTCTGACGGAGCAACGCCGCGTGTGTGATGAAGGATTTCGGTTCGTAAAGCACTGTTTTTAAGGAAGAAAAGTAATAAGAGCCACTGCGTATGATGTGACGGTACTTAACCAGAAAGCCACGGCTAACTACGTGCCCGCAGCTGCTGCGGTACGTATGTGGCAAGCGCTACCCGAAAGTATTGGGCGTAAAGGGCGCGTAGGCGGCAAGATTAGTCTGCTGTGACAGCCCTCGGCCCCACCGAGGA
+
GGGGGGGGGGGGGGGGGGGGGGFGGGGGGGGG<@FGGGGGCFG@GGG6EGGG<@:FGG7FFGGGGGGGG4C4CFGFGGGG?,5CE<F+=B:FEGG9F<?5?FF,BFG,CB=8E<F8=?EEFGA,,5C,,>D,5F++@C,CB@@3F==7FFC>,<,,>D<F,;FFG7BFF**3<<3;C722>*,**4::,,,,6,**1**=35+55B+/*+/****3***2*)**30<<+987B*/*1***.9);9D)71))/9CF76**/+177***.)**16))04:9)0()))80(()8(
@M04650:207:000000000-C238N:1:1101:5708:16917 1:N:0:19
ACTCCTACGGGAGGCAGCAGTAGGGAATCTTCCGCAATGGACGAAAGTCTGACGGAGCAACGCCGCGTGTGTGAAGAAGGATTTCGGTTCGTAAAGCACTGTTGTTAAGGAAGAACAGTAATAAGAGTAACTGCTTATTATGTGACGGTACTTAACCAGAAAGCCACGGCTAACTACGTGCCAGCAGCCGCGGTAATACGGAGGTGGCAAGCGTTATCCGGAATTATTGGGCGTAAAGCGCGCGTAGGCGGCAAGATTAGTCTGATGTGAAAGCCCTCGGCCCAACCGGGTA
+
GGGGGGGGGGGGGGGGGGGGGFGGGGGGGGGGGGGGGGGG9FGGGGGFFGGGGGCFGGGGFGGGGGGFGGCFGG,CFGGGGCEFGGG=F+FGGGGG9FGG8EEEEFFEEFGEGGG,??5@F?FCEF@@,8,,,:9EGFGFF?FGGGD7FFGGACBFFF,D>CB7,<EGGDFGGEC9>8FGGGGG@CDGG>EGDEGGGGFG*=EE8CGFGGGGGGDEEF7DEG*=CFFGGGGGF=GGFFF:D)5D)CC:6DG3))1)**99?4*:9:><?F8@*<:>((97)()8:>F3(8.(
@M04650:207:000000000-C238N:1:1101:3175:16945 1:N:0:19
ACTCCTACGGGAGGCAGCAGTAGGGAATCTTCCGCAATGGACGAAAGTCTGACGGAGCAACGCCGCGTGTGTGATGAAGGATTTCGGTTCGTAAAGCACTGTTGTTAAGGAAGAATAGTAATAAGAGTCACTGCTTATTATGTGACGGTACTTAACCAGAAAGCCACGGCTAACTACGTGCCAGCAGCCGCGGTAATACGTAGGTGGCAAGCGTTATCCGGAATTATTGGGCGTAAAGCGCGCGAAGGCGGCAGGATCAGCCTGATGTGAAAGCCTTCGGCTCAACCGAGGA
+
FGGGGDEGGGGGGGGGGGGGGGGGGGGGFFGCEBGGGGGGGGEFFGDFGGGGDGDGEGFGGGGGGGGGG?FFFGFFGGGGGGGDFGGGGGGGGGGGGFGGDG9EFDFDEGGGGGF9FFGGDABEGGC<FFCEFF<AF9C<,A,A=,=:+8=DDEDFCGGGGGCFDF@FGCCEFGAF7CFGGFGFGFE7,**4B1:C,624,28CFG>*2=C*==*;=F+9C<8*5@CFFFGFD:9E5:*93<@E)>C3>DC)7)9)9)7/+8*9)026?FFF?F7)5)*.88*9@F)463.,
@M04650:207:000000000-C238N:1:1101:27454:16976 1:N:0:19
ACTCCTACGGGAGGCAGCAGTAGGGAATCTTCGGCAATGGACGAAAGTCTGACCGAGCAACGCCGCGTGAGTGAAGAAGGTTTTCGGATCGTAAAACTCTGTTGTTAGAGAAGAACAAGGACGTTAGTAACTGAACGTCCCCTGACGGTATCTAACCAGAAAGCCACGGCTAACTACGTGCCAGCAGCCGCGGTAATACGTAGGTGGCAAGCGTTAATCGGAATTACTGGGCGTAAAGCGCACGCAGGCGGTCAATTAAGTCAGATGTGAAAGCCCCGAGCTTAACTTGGGAAT
+
GGGGGGGGGGGGGGGGGGGGFGGGGGGGGGGGGGGGGGGGGGGGGGC@FGFGFFGGGGGGGGGGGGGEECFGGGGGGGGGGGGGFGGGGGGGGGGGGGGGGGGGGGGGGGCGGGGGGGGGGGGGGGGGGFGGGGGGCFGGDGGFGGGGEGGGGGFFGGGGGGGDFGGGGGGGGGGG@EGGGGGGGGGFGGGGGGCEGGEGGGGGGGGC>+CFGE5EGGGF*CECGGGG<CGGEGGEGG4DFGDFGGGDDDDGGGGFF4@FGFGFFGGFFFFFFF:@?;DEFFGFF*7<2:41:?
@M04650:207:000000000-C238N:1:1101:5623:16994 1:N:0:19
ACTCCTACGGGAGGCAGCAGTGGGGAATATTGCACAATGGGCGCAAGCCTGATGCAGCCATGCCGCGTGTATGAAGAAGGCCTTCGGGTTGTAAAGTACTTTCAGCGGGGAGGAAGGCGATAAGGTTAATAACCTTGTCGATTGACGTTACCCGCAGAAGAAGCACCGGCTAACTCCGTGCCAGCAGCCGCGGTAATACGGAGGGTGCAAGCGTTGTACGGAATTATTGGGCGTAAAGCGCGCGCAGGCGGTTTCTTAAGTCTGATGTGAAAGCCCCCGGCTCAACCGGGTAGG
+
GGCFGFGEGGGGGGGGGDGGCFDFGGGGGGGGGGGGGGFGGGGGGGGGGGGGGGFGGGFGGGGCFEEGCFGGFGGGGFFGFFFGGGDG=FDCGGGGGG@F9?ECEECEGGFFEEGFGGGEGGGGDBD>@DFFG8=FFFGGF:9<:FFFC3@C@FFGDGFFGFGGGGGG>EGGGFGG8CFGGFFDFGGGGG5EEGDGGGGGGD/?C8CEGG?FEC5CE*29EC=:+A7<ECGGE=DEF0@CEC>:7)19<C77)/:7*/9@CB7C6:FB4=?4@507:6D).,>7?F543@.,48
@M04650:207:000000000-C238N:1:1101:25223:17018 1:N:0:19
ACTCCTACGGGAGGCAGCAGTGGGGAATATTGCACAATGGGCGCAAGCCTGATGCAGCCATGCCGCGTGTATGAAGAAGGCCTTAGGGTTGTAAAGTACTTTCAGCGGGGAGGAAGGTGATAAGGTTAATACCCTTGTCAATTGACGTTACCCGCAGAAGAAGCACCGGCTAACTCCGTGCCAGCAGCCGCGGTAATACGGAGGGTGCAAGCGTTAATCGGAATTACTGGGCGTAAAGCGCACGCAGGCGGTCAATTAAGTCAGATGTGAAAGCCCCGAGCTTAACTTGGGAAT
+
GGGGGGGGGGGGGGGGGGGGGGGGGGGGGGGGGGGGGGGGGGGGGGGGGGGGGGGGGGGGGGGGDGGGGGGGGGGGGGCGGGGGGGGGGGGGGGGGGGGGGGGGGGEGGGGGGEDFGGFGFGGGGGGGGGGGGGGGGGGGGGGGGGGGGGGGGGGGGGGGGGGGGGGGEGGGGGGGGGFGGGGGGGGGGGGGGGGGGGGGGGGEGGGGGGGGGGGGGGGF8DGGGGGGGG=FDGGDGGFGFGFFGGGGDDGGGGGBFFFFFFG>4FG>F=@FFF4FBFG>E>G4FFFFAFFB(4
@M04650:207:000000000-C238N:1:1101:9379:17024 1:N:0:19
ACTCCTACGGGAGGCAGCAGTGGGGAATATTGCACAATGGGCGCAAGCCTGATGCAGCGACGCCGCGTGGGGGATGAAGGCCTTCGGGTTGTAAACTCCTTTCGCTATCGACGAAGCCTTCGGGTGACGGTAGGTAGATAAGAAGCACCGGCTAACTACGTGCCAGCAGCCGCGGTAATACGTAGGGTGCGAGCGTTGTCCGGAATTACTGGGCGTAAAGAGCTCGTAGGTGGTTTGTCGCGTCGTCTGTGAAATCCCGGGGCTTAACTTCGGGCGTGCAGGCGATACGGGCAT
+
FGGGGGGGGGGGGGGGGGGGGGGGGGGGGGGGGGGGGGGGGGGGGGGGGGGGGGGGGGGGGGGGGGGGGGGGGGGGGGGGGGGGGGGGGGGGGGGGGGGGGGGGGGGGGGGGGGDEGCFGGGGGGGFGGGFGGGGFGGGGGGGGDGFFGGGGGGGGGGGGGGGGGGGGGGGDG@CEEGCGFGCCC=*;EEGC5>GEEEGCCEGGGGGGGGGGGG>EE*9:FF6CFE>=FDGC>GGGGF6<>GFBDDCFFCCG*:>?49>5E5D3F6724@7573:>BB<F=?CB>))(()),,.
@M04650:207:000000000-C238N:1:1101:26445:17055 1:N:0:19
ACTCCTACGGGAGGCAGCAGTGGGGAATATTGCACAATGGGCGCAAGCCTGATGCAGCCATGCCGCGTGTATGAAGAAGGCCTTAGGGTTGTAAAGTACTTTCAGCGGGGAGGAAGGTGATAAGGTTAATACCCTTATCAATTGACGTTACCCGCAGAAGAAGCACCGGCTAACTCCGTGCCAGCAGCCGCGGTAATACGGAGGGTGCAAGCGTTAATCGGAATTACTGGGCGTAAAGCGCACGCAGGCGGTCAATTAAGTCAGATGTGAAAGCCCCGAGCTTAACTTGGGAAT
+
GGGGGGGGGGGGGGGGGGGGGGGGGEGGGGGGFGGGGFGGGGGGGGGGGGGGGGGGGGGGGGGGGGGGGGGGGGGGGGGGGGGGGGGGGGGGGGGGGGGGFGGGGGGGGDGGGGGGGGGFGGFGGGGGGGGGGGGGGGGGGGGGGGGGGGGGGGGGGGGGGGGGGGGGGGGGFGGGDGGGGGGGGGGGGGGEEEGGGGGGGGGGEGGGGGGGGGGGGGGGGGGGCFDFGGGGFGGEGGFGFGEFGGGGEGDGGG=?FFFFGFGGF774?FFFFF5)47DBE0CFBFF>AFFF:7
@M04650:207:000000000-C238N:1:1101:17010:17245 1:N:0:19
ACTCCTACGGGAGGCAGCAGTAGGGAATCTTCCGCAATGGACGAAAGTCTGACGGAGCAACGCCGCGTGAGTGATGAAGGCTTTCGGGTCGTAAAACTCTGTTGTTAGGGAAGAACAAGTGCTAGTTGAATAAGCTGGCACCTTGACGGTACCTAACCAGAAAGCCACGGCTAACTACGTGCCAGCAGCCGCGGTAATACGTAGGTGGCAAGCGTTATCCGGAATTATTGGGCGTAAAGCGCGCGCAGGTGGTTTCTTAAGTCTGATGTGAAAGCCCACGGCTCAACCGTGG
+
GGGGGGGGGGGGGGGGGGGGFGGGGGGGGGGGGGGGGGGGGGGGGGGGGGGGGGGGGGGGGGGGGGGFFGGGGGGGGGGGGGGGGGGGGGGGGGGGGGGGGGGGFGGGGGGGGGGGGGGGGGGGGGGGGGGGGGGGGGGGGGGGGGGGGGGGGGGGGGGGGGGGGGGGGGGGDGGGGGGGGGGGGGGGGGGGGGGGEGGGGFFGGGGGGGGGGGDGGGGGGGGCEGFGGGFGFGGDDFFGFGFFGDGGFGGGDG4F@FFFGFGG?:DA=FFF4@F>BF<B>;55FF4:>553
@M04650:207:000000000-C238N:1:1101:28714:17251 1:N:0:19
ACTCCTACGGGAGGCAGCAGTAGGGAATCTTCGGCAATGGACGAAAGTCTGACCGAGCAACGCCGCGTGAGTGAAGAAGGTTTTCGGATCGTAAAACTCTGTTGTTAGAGAAGAACAAGGACGTTAGTAACTGAACGTCCCCTGACGGTATCTAACCAGAAAGCCACGGCTAACTACGTGCCAGCAGCCGCGGTAATACGTAGGTGGCAAGCGTTGTCCGGATTTATTGGGCGTAAAGCGAGCGCAGGCGGTTTCTTAAGTCTGATGTGAAAGCCCCCGGCTCAACCGGGGAGG
+
GGGGGGGGGGGGGGGGGGGGFCFGCFFGGFGAFEGGGGGGGGGGC@C6C<FGFGG7FFGFGGGGDGGGGGGGGGGGGD8FBFGGGGGDE>FCFGGGGGGGGGGGGGGGGGGGFGFGGDDFGGGGGGDFGGGFGGGGGEGGGCF@FGGGGGGGGGGFFGGFGGGFGGGGGGGDGGGGGDGGFFGCGGGGCG*CEEC8CFFCFGF7CFGGFCFGGD*?7CCGG*:*+<9<C4CEDGGGGGFG@DBBCGGG@7CDGGGBFFFF0=;C4>C<@6@BFF@),7D537D?FFFF6>591>
@M04650:207:000000000-C238N:1:1101:5239:17255 1:N:0:19
ACTCCTACGGGAGGCAGCAGTAGGGAATCTTCCGCAATGGACGAAAGTCTGACGGAGCAACGCCGCGTGTGTGATGAAGGATTTCGGTTCGTAAAGCACTGTTGTTAAGGAAGAACAGTAATAAGAGTCACTGCTTATTATATGACGGTACTTAACCAGAAAGCCACGGCTAACTACGTGCCAGCAGCCGCGGTAATACGTAGGTGGAAAGCGTTATCCGGATTTACTGGGCGTAAAGGGAGCGTAGGCGGATGATTAAGTGGGATGTGAAATACCCGGGCTCAACTTGGGTGC
+
GGGGGGFGGGGGGGGGGGGGGGGGGGGGGGGGGGGGGGGGGG@GE7@FFGGGGGGEGGGGGGGGGEGFFGGFGGGGGGGGGGFGFGGGGGGGGCFFGGEEFGGGGGGGGG?FGGGGGGGGGGGGGGGCDGGGGGGAFGGGGGGAEFGGGGGDF<EFFGFGFGG@@FFGEEGEFFGFGGGGGFGGGGGGGGGEEECEGGGGGGGGGGF*:AEFCCECGFGGCDGEGGGGGGCG@GDGFGFD4<D;D3CGFCC5)727FFFFGFGF@<C>FFFFFF4?713>)(9765@AAF)-4(
@M04650:207:000000000-C238N:1:1101:15953:17282 1:N:0:19
[truncated: 21,224,667 more chars]
