# Supplementary material for: Captivity causes taxonomic and functional convergence of gut microbial communities in bats
Source: PeerJ. 2019 Apr 30;7:e6844. doi: 10.7717/peerj.6844 (PMC6499062; doi:10.7717/peerj.6844)
Supplement: Data 107 — Raw data of WFVs10. [file peerj-07-6844-s112.gz › ZTPSN18AB897-WFVs10_R2.fq]

@M04650:207:000000000-C238N:1:1101:16927:2191 2:N:0:19
CGACTACTAGGGTTTCTAATCCTGTTTGCTCCCCACTCTTTCGAGCCTCATCGTCAGTTACAGTCCAGATAGCCTCCTTCTCCACTTGTTTTCCTCCATATATCTACGCATTTCACCGCTACACTTGTAATTCCACTCTCCTCTTCTTCACTCAAGTCTCCCAGTTTCCATTGACCCTCCCCGGTTGAGCCGTGTGCTTTCACATCATACTTACTTAACCGCCTCCCCTCTCTTTCCTCCCAATAACTCCGGTCCACGCTTCCCCCCTACGTATTACCGCTGCTTCTTGCACGTAGTTCTC
+
---8B7EF9CC8CEFCF,,EFFG<FFF,CFDEDC,@,BFFFG,,,6@ED,,;,CE,,<E,C,,,;C,,,,,,;5,:6EFG,@@,CE,,C,CFEAFB@,C,C,@;D=6,8,BBFF9C?,>C7@9C,C,,,,:CEE,,94=F=DFD=@>,9,>?D,,,C@;D,A,,AEDD;,,8+,76@=?8=:++8@+,,,86++,6+?FFF+7+?=++*5=C7+++1*7+078A);)30;)0>CF*;*6>*4)0***1;))(())*26(63(2,*3.4(/(/)>;)30(((-(5)49))0.+-3((-<)..
@M04650:207:000000000-C238N:1:1101:12842:2241 2:N:0:19
CGACTACTAGGGTATCTAATCCTGTTTGCTCCCCACGCTTTCGTGCCTCAGTGTCAGTTACAGTCCAGAGAGCCGCCTTCGCCACTGGTATTCCTCCTACTATCTACGCATTTCACCGCTACACTAGTAATTCCACTCTCCTCTCCTGCACTCTAGCTAACCATTTTGGAATGCAGCACCCAAGTTGAGCCCGGTTATTTCACATCCCACTTAATCATCCGCCTACGCTCCCTTTCCGCCCAGTTACTCCGGTTAACGCTCGCCACCTACGTATTCCCCCTGCTGTTGGCACTTATTTCGC
+
---8A+CFGG@FGFGEFE9FGGGCFGGFGGEFFE,@CCGGGGDG,@CFE@CE,CF,,CF@CC<CEF9<,;,F<@+8+@FE,@,,6A,,E9EEE9FECD,,C,9?D9?9=@CEGE@EF:CC+>4EB,55,,AEFE;EF8=?E8=DF@>D888<FF9D,7,@4A=,CE=,6,,8638,=8=D+3+,:=,,66@+++++3=CFF+;+CC96);;?7+;++;7?)38>)3)//744=EF4?28BC2(0+1*1:A56(:*)1,,(((1,*;6.,,4<2<>>+>(4(6?:2)))(2)3.))).<)41
@M04650:207:000000000-C238N:1:1101:18173:2298 2:N:0:19
GGACTACTGGGGTATCTAATCCTGTTTGCTCCCCACGCTTTCGAGCCTCAGCGTCAGTTACAGTCCAGAGAGTCGCCTTCGCCACTGGTGTTCTTCCTAATCTCTACGCATTTCACCGCTACACATGGAATTCCACTCTCCTCTTCTGCACTCAAGTCTCCCAGTTTCCAATGACCCTCCCCGGTTGAGCCGGGGGCTTTCACATCAGACTTAAGAAACCGCCTGCGCTCGCTTTACGCCCAATAAATCCGGACAACGCTTGCCACCTACGTATTACCGCGGCTGCTGGCACGTAGTTAGC
+
-AACCGGGGGGGGGGGGGGGGGGCGGGGGGGGGG8CFGGGGGGFGGGGGEFFFGGE@GGGGGGGGGGGGGFEGG7FGGGGFGGFGGGGGGGGGGGGGGFFGFGGGGGGGDGGGGGGFGCGCEGG9EFFFGGGGDGFFFGGGGGFGGGGGCEFGC8EGG,6@DCGGGGGGFGFGCFGFGGECFC7FGGCEEGDGGG7DGCGGFGFFGDF*;FG:FFC=:?FFD@@FFFF;D>>@GFFFBGGGBBB*:9AG4@B(8C?G;>FFBF:C6?<,40:<F?2@D:B01(49?FBFD:E:?7:<F9)6
@M04650:207:000000000-C238N:1:1101:15812:2318 2:N:0:19
TGACTACTGGGGTATCTAATCCTGTTTGATCCCCACGCTTTCGCACATCAGCGTCAGTTGCAGACCAGAGAGCCTCCTTCGCCACTGGTGTTCCTCCATATCTCTGCGCATTTCACCGCTACACATGGAATTCCACTCTCCTCTTCTGCACTCAAGCAAGACAGTTTCCAATGACCTTCCTCGGTTGAGCCGGGGGCTTTCACATCAGACTTCAGTAACCGCCTGCGCTCGCTTTACGCCCACTAAATCCGGTCAACGCTTGCCACCTACGTATTACCGCGGCTGCTGGCCCGTAGTTAGC
+
-86@<@DF<FECFB@6EF@CE<@<;CCFE@@EGGGGFGGGGAF7@@CEF<,CB:FCGGEFGFGCD7FFGG8F@D,C,FCFGGGC@FCCGFC?FGFFCGA<AFFGFFCCDGGGGFGGGED=BCEFEB,?F@DDFFGCFFAFGGGFGGFFAEGFG8ECAFFGGGG?53EDFEFF@DF?ECFGDG6CGGE8F7E+@C*;9DDC+1?BEFG4BFCB*=>++*48>D;DDF6:>DB;(1))2/1<*((.6D)6*9)4(0/4:26341*4>9:(((-.3<2<F7,((,2,414)(/(:(4(--+)6-
@M04650:207:000000000-C238N:1:1101:19671:2352 2:N:0:19
GGACTACAGGGGTATCTAATCCTGTTTGCTCCCCACGCTTTCGAGCCTCAGCGTCAGTTACAGACCAGAGAGCCGCCTTCGCCACTGGTGTTCCTCCATATATCTACGCATTTCACCGCTACACATGGAATTCCACTCTCCTCTTCTGCACTCAAGTCTCCCAGTTTCCAATGACCCTCCCCGGTTGAGCCGGGGGCTTTCACATCAGACTTAAGAAACCGCCTGCGCTCGCTTTACGCCCAATAAATCCGGACAACGCTTGCCACCTACGTATTACCGCGGCTGCTGGCACGTAGTTAGC
+
9CCCCGGGGGGGGGGGGGGGGGGGGGGGGGGGGGGGGGGGGGGGGGGGGGGGGGGGGGGGGGGGGGGGGGGGGGGGGGGGGGGGGGGGGGGGGGGGGGGGGGGGGGGGGGGGGGGGGGGGGGGGGGGGGGGGGGGGGGGGGGGFGGGGGFGFGGFGGGGGGGGGGGGGGGGGGACFGFGGGGGGGGGGGGGGGGGGGGGGGFGFFGGFFGGFFGG7F@GG>D9?@FBFFGFFFGFAF:CGGF?<GG22CFFFFED0591<?BFFGGFF?>0<?::AGF443>F>>F?::E(9:8<FFGB2-
@M04650:207:000000000-C238N:1:1101:17006:2373 2:N:0:19
GGACTACTCGGGTTTCTAATCCTGTTTGCTCCCCACGCTTTCGCACCTGAGCGTCAGTCTTTGTCCAGGGGGCCGCCTTCGCCACCGGTATTCCTCCAGATCTCTACGCATTTCACCGCTACACCTGGAATTCTACCCCCCTCTACAAGACTCTAGCCTGCCAGTTTCGAATGCAGTTCCCAGGTTGAGCCCGGGGCTTTCACATCTGACTTAATTGACCGCCTGCGTGCGCGTTACGCCCAGTAATTCCGATTAACGCTTGCACCCTCCGTATTACCGCGGCTGCTGGCCCGGAGTTAGC
+
?CCCCGGFFGGGGGGGGGGGGGGGFGGGGGGGGGGGGGGGGGGGGGGGGGGGGGGGGGGGGGGGGGGGGGGGGGGGGGGGGGGGGGGGGFGGGGGGGGGGFGGGGGGGGGGGGGGGGGGGEFGGFGGGFGGGGGGGGGFFGGGFGGGGFEEAGGGGGGGGGGGGFFFEGFGFDCFFADGGGGCFAFGGFFGGGGGEGDGGGFGFFGFFEFGFFGF@+;FGFGBFFFFE?DF>(CD?FFGEGFFFGG9<CFFFFFGAF09?FFC2>G6<?01<BF?AG>87>99;1<DFBC:F;>1(8EDAA
@M04650:207:000000000-C238N:1:1101:18166:2423 2:N:0:19
GGACTACCGGGGTTTCTAATCCTGTTTGCTCCCCACGCTTTCGCACCTGAGCGTCAGTCTTTGTCCAGGGGGCCGCCTTCGCCACCGGTATTCCTCCAGATCTCTACGCATTTCACCGCTACACCTGGAATTCTACCCCCCTCTACAAGACTCTAGCCTGCCAGTTTCGAATGCAGTTCCCAGGTTGAGCCCGGGGATTTCACATCCGACTTGACAGACCGCCTGCGTGCGCTTTACGCCCAGTAATTCCGATTAACGCTTGCACCCTCCGTATTACCGCGGCTGCTGGCACGGTGTTAGC
+
CCCCCGGGGGGGGGGGGGGGGGGGGGGGGGGGGGGGGGGGGGGGGGGGGFGGEGGGGGGGGGGGGGGGGGGGGGGGGGGGGGGGGGGGGEGGGGGGGGGCGGDFGGGGGGDGFGGGGEEGGGGFFGGGGGGGGGGGGGGGGGGFGGGFFGGFGFGGGGGCCGGGGGGGGGGGGGGGF+BFGGGFFFGFGGFFGGEDGGGFFFFFFGGFDG:3<FFFFDGGFGB<BFFDFGF>>EFAFFGGG0<?*:9<FFF?(09AC:6::<<8FC?0<?B?BEB<GF<9BBFF9BFF:A0?:3(41A)..
@M04650:207:000000000-C238N:1:1101:24348:2434 2:N:0:19
GGACTACCGGGGTATCTAATCCTGTTTGCTCCCCACGCTTTCGAGCCTCAGCGTCAGTTACAGTCCAGAGAGTCGCCTTCGCCACTGGTGTTCCTCCATATCTCTGCGCATTTCACCGCTACACATGGAATTCCACTCTCCTCTTCTGCACTCAAGTTCCCCAGTTTCCAATGACCCTCCACGGTTGAGCCGTGGGCTTTCACATCAGACTTAAGAAACCGCCTACGCGCGCTTTACGCCCAATAATTCCGGATAACGCTTGCCACCTACGTATTACCGCGGCTTCTGGCACGTAGTTAGC
+
CCCCCGGGGGGGGGGGGGGGGGGGGGGGGGGGGGGGGGGGGGGGGGGGGGGGGGGGGFGGGGGGGGGGGGGGGGGGGGGGGGGGGGGGGGGGG9DFGFDFGFGGGGGFGGGGGGGGGGGGGGGGE8FAFGGGGGGGGGGGGGGFFGFGGGGFGFGG,3@7EFGGDFGDDGGDDF9,@=DEGGGGG@GGGGGGEGEC9CGGGFFFFG+9>DDCEF7CF4CG=79@=A@F9D@9;E>7@;CFGB?(>F:4FFFFFEC>=?9B8<C:GC?<F0:1>E?AFF:;B>6,(.4:26:F0(4:(A<A)
@M04650:207:000000000-C238N:1:1101:6977:2527 2:N:0:19
GGACTACTGGGGTTTCTAATCCTGTTTGATCCCCACGCTTTCGCACATCAGCGTCAGTTGCAGACCAGAGAGCCGCCTTCGCCACTGGTGTTCCTCCATATCTCTGCGCATTTCACCGCTACACATGGAATTCCACTCTCCTCTTCTGCACTCAAGCAAGACAGTTTCCAATGACCTTCCTCGGTTGATCCGAGGGCTTTCACATCAGACTAATCTTGCCGCCTACGCGCGCTTTACGCCCCATAATTCCGGATAACGCTCGCCACCTACGTATTACCGCGGCTGCTGGCCCTGAGTTAGC
+
CCCCCGGGG8FGGGGGGGGAEFGGGGGGGGGGGGGEG@FGGGGECFGGGGDFGGGGGGGGCFFFFCGGGGGDFGGGGGGGGGGGGGFFGGGGFGGFGFFGG<DF,EEF7FE7FFGEGGGD>F=FFGCFGGGGGGGGD8DFGGFDFFGGGCGFFG8E9,@DGGDEGGFGGECF?CGGGGGGGGDEGDGG:,@7>EGGGFFCGFCEFG8*:9CC6CFG+7EF(:>@>F@EBG>@0:=<FDDGC(4:FGBBGF@B:DG97(4-43C;7/3.342(,<>)<F:;0(79,4)),/3*(.,4AC44.
@M04650:207:000000000-C238N:1:1101:12113:2565 2:N:0:19
GGACTACTCGGGTATCTAATCCTGTTTGCTCCCCACGCTTTCGAGCCTCAGCGTCAGTTACAGTCCAGAGAGTCGCCTTCGCCACTGGTGTTCTTCCTAATCTCTACGCATTTCACCGCTACACCTGGAATTCTACCCCCCTCTACGAGACTCTAGCCTGCCAGTTTCAAATGCAGTTCCCAGGTTAAGCCCGGGGATTTCACATCTGACTTAACAGACCGCCTGCGTGCGCTTTACGCCCAGTAATTCCGATTAACGCTTGCACCCTCCGTATTACCGCGGCTGCTGGCCCGGAGTTAGC
+
CCCCCGGGGGGGGGGGGGGGGGGGGGFGGGGGGGGGGGGGGGGGGGGGGFGGGGGGGG9FGGGGGGGGGGGGGGEGEGGGGGGGGGGGGGGEGGGGGGFEGFGGGAFGGGGGGGGGGGGGGC9FGGGGGGGGGGDFFFDGGDEFFGGGEDEFGFGGGGGGGGGGGGDFG,@FGGFGGGGGF9DDCFCGGGCFCEGGGDFGGFG9BFFFFGFGFDFCA3CC@GB0(0:>;GB@BC>CFDCEGFF7CCDAGF??05<AGFFF<?FBGC:?0<>B?GF4AC<9BF6((,5>0*(273((-*64-
@M04650:207:000000000-C238N:1:1101:19885:2566 2:N:0:19
GGACTACTGGGGTATCTAATCCTGTTTGCTCCCCACGCTTTCGAGCCTCAGCGTCAGTTACAGACCAGAGAGCCGCCTTCGCCACTGGTGTTCCTCCATATATCTACGCATTTCACCGCTACACATGGAATTCCACTCTCCTCTTCTGCACTCAAGTCTCCCAGTTTCCAATGACTCTCCCCGGTTGAGCCGGGGGCTTTCACATCAGACTTAAGACACCCCCGGCGCTCGCTTTCCGCCCCATAAATCCGGACAACGCTTGCCACCTACGTATCACCGCGTCTGCTGGCACGTAGTTAGC
+
C@9@@E@FF8@EC@@EECFFFGGGGFEECEFFFBCGG>FFGCGGGGGFE8,C:FC@FGFGAD<<C7<CEE<FE@FDCGGGDGCFGGFF9BFFEG;FEFGFG9EFG;EF:CCGGGGGGGGG7FDGGDFEFFC@;FAFFGFFGC89D>F=D,@<ED,@FDFBFG8FD@=CCD>;+C=,@=EDCG@@C:+3,,,1@78E4?EFG6CB88+8780+9+28*.:5(:(((22<1*--:GF)81CC8(-4**)-2/)6<5)(79B00(9?*0(4(:::?9(-+76>99,,())).1(<(.36:F4>2
@M04650:207:000000000-C238N:1:1101:15496:2588 2:N:0:19
GGACTACTAGGGTTTCTAATCCTGTTTGCTCCCCACGCTTTCGTGCCTCAATGTCAGTTACAGTCCAGAGAGCCGCCTTCGCAACTGGTATTCCTCCTAATATCTACGCATTTCACCGCTACACTAGGAATTCTACTCTCCTCTCCTGCACTCAAGTTTCTCAGTTTCAAAAGCTTACTACGGTTGAGCCGTAGCCTTTCACTTCTGACTTAAGAAACCACCTACGAACCCTTTACGCCCAGTAATTCCGGATAACGCTAGCCCCCTACGTATTACCGCGCCTGCTGCTCCGTAGTTACCC
+
CCCCCGGGGGGGGGGGGGGGGGGGGGGGFGGGGGGGGGGGGGGGGGGGGGGGGGGGGGGFGGGGGGGGGGGGGGGGGGGGGGGGFGGGGGGGGGGGGGFGGGGGGGGFGEFGFCFDFGGGGGGGFFGF8FGGGGGGGGGGGGCCFGGGGGGFFGGGGGGGFGGFGGGGGG9=?FGGGGGGGGGGGGGGGC8ECCFGF7C9CFEFACGFCG+::CD=6CFFC>CEF*)3:DDFF<>AD?:<F9EF7FEE8AB@FEG87>0<6473DC;3?@F8<>?93147(4:,(23))+)*-,-,5+)),
@M04650:207:000000000-C238N:1:1101:11983:2596 2:N:0:19
GGACTACCCGGGTATCTAATCCTGTTTGCTCCCCACGCTTTCGAGCCTCAGCGTCAGTTACAGACCAGAGAGCCGCCTTCGCCACTGGTGTTCCTCCATATATCTACGCATTTCACCGCTACACATGGAATTCCACTCTCCTCTTCTGCACTCAAGTCTCCCCGTTTCCAATGACCCTCCCCGGTTGAGCCGGGGGCTTTCCCATCAGACTTAAGAAACCGCCTGCGCTCGCTTTACGCCCAATAAATCCGGACAACGCTTGCCACCTACGTATTACCGCGGCTGCTGGCACGTAGTTAGC
+
CC@CCGFGGEFEGCFDFFCGFGGEGFGEF<FFGGGGGGGGDFGGGC:=FFFGGGGGGG9FFFGFGGFFGEFFF<:C:CFGGDFGGFEGFGGGGGGFFGGGCFGGGGGGGGGGGGGFDGGGGFF,,AFEF?EFADGG8DDGGGGCFFDD,=BFFCEFFG;EAD+@F@FGFADAFGFGFDFGC@CCFCGCGGEGEEEGDDFG7448@FDFFFFG<>CCC@CFBGFD;43),*49?FFF=:>E520,9><)>:D>?FD1*((3-4<>FG:(5>B057:AFGB>9>6(7:),(/.344(.:+4).
@M04650:207:000000000-C238N:1:1101:15814:2672 2:N:0:19
GGACTACTCGGGTTTCTAATCCTGTTTGCACCCCACGCTTTCGAGCCTCAGCGTCAGTTACAGACCAGAGAGCCGCCTTCGCCACTGGTGTTCCTCCATATATCTACGCATTTCACCGCTACACATGGAATTCCACTCTCCTCTTCTGCACTCAAGTCTCCCAGTTTCCAATGACCCTCCCCGGTTGAGCCGGGGGCTTTCACATCAGACTTAAGAAACCGCCTGCGCTCGCTTTACGCCCAATAATTCCGGATAACGCTTGCCACCTACGTATTACCGCGGCTGCTGGCCCGTAGTTAGC
+
CCCCCGGGFFGGFGGGGGGGGGGGGGGGGCFGEGGGGGGGGGGGGGGG:FFGG:FGGGGFFGGFGGDFFA8FFECEG>@FB7BFGFGGGGGCCFFGGGGFGGGGGG9DFEFCFG<FGFGGGEGFGGGGGGFFGGGGGD,A=FEFGGFFGGGFGGGFEFECDFGGGGGGGGG9DFFGGGGGEECGGFC8FFGGCEG7C)F6?FGAF6FFEFGD<DGCF;GF3/6?(04B3C070:)6?:8E82:077A<F469,;D2=<>B1(57*<<8:B?,)03:FC(1969>>??B0*(*(3(-8EBF9
@M04650:207:000000000-C238N:1:1101:12224:2685 2:N:0:19
GGACTACCAGGGTTTCTAATCCTGTTTGCTCCCCACGCTTTCGCACCTGAGCGTCAGTCTTTGTCCAGGGGGCCGCCTTCGCCACCGGTATTCCTCCAGATCTCTACGCATTTCACCGCTACACCTGGAATTCTACCCCCCTCTACAAGACTCTAGCCTGCCAGTTTCGAATGCAGTTCCCAGGTTGAGCCCGGGGATTTCACATCCGACTTGAAAGACCGCCTGCGTGCGCTTTACGCCCAGTAATTCCGATTAACGCTTGCACCCTCCGTATTACCGCGGCTGCTGGCACGGAGTTAGC
+
CCCCCGGGGGGGGGGGGGGGGGGGGGGGGGGGGGGGGGGGGGGGGGGGGGGGDGGGGGGGGGGGGGGGGGGGGGGGGEFGCEGGDCFECFGGGGGGGGGFGGFGGAFGGGGGGGGGGGG>CFFGGFGGGGGGGGGGG8EGGDGFGGGGE?FFG9@EFFGGFGCFGGGBEGGDFGFCGGGC?,DEGCE6CGGGGGGGGGGFFFGFFFCE(>DG3**2;@FGBGF02F>B?DBFFGFFF?CG*,2477A2CFFFFBD):12:F?C7FF:08:041F?AGG1-97>6(878?EFF6((-(;<AB
@M04650:207:000000000-C238N:1:1101:22200:2714 2:N:0:19
GGACTACTCGGGTATCTAATCCTGTTTGCTCCCCACGCTTTCGAGCCTCAGCGTCAGTTACAGACCAGAGAGCCGCCTTCGCCACTGGTGTTCCTCCATATATCTACGCATTTCACCGCTACACATGGAATTCCACTCTCCTCTTCTGCACTCAAGTCTCCCAGTTTCCAATGACCCTCCCCGGTTGAGCCGGGGGCTTTCACATCAGACTTAAGAAACCGCCTGCGCTCGCTTTACGCCCAATAAATCCCGACAAAGCTTGCCACCTACGTATTACCGCGGCTGCTGGCCCGTAGTTCGC
+
CCCCCGGFGGGGGGGGGGGGGGGGGGGGGGGGGGGGGGGGGGGGDFGGFFGGGGGGGGGGGGFDGGGGGGFFGGGGGGFGGGGEGFGGGGGGGGGGGGGGGGGGGGGGGEGGGGGGGGGGGGGGGGGGFCEGGGGGGGF<EGGFGGDFCFDFG,EFFFFGGGDCFEFCFCFC?F=8EGC>EGGEGG>EEGGG*@EEGGGGG6CF><CAEGGDFGCFA3F*,C7@<ABB(1(((2<44:EGG??(9>5AF:)44571*.0-.49:CFB(.8:1)<>4C7<2(9>>6?33:C(A0(213C)--
@M04650:207:000000000-C238N:1:1101:7481:2723 2:N:0:19
GGACTACAAGGGTTTCTAATCCTGTTTGCTCCCCACGCTTTCGAGCCTCAGCGTCAGTTACAGACCAAAAAGCCGCCTTCGCCACTGGTGTTCCTCCACATCTCTACGCATTTCACCGCTACACGTGGAATTCCGCTTTTCTCTTCTGTCCTCAAGCCTTCCAGTTTCCAATGACCTTCCACGGTTAAGCCGTGGGCTTTCACATCAGACTTAAAAGGCCGCCTGCGCGCGCTTTACGCCCAATAATTCCGGACAACGCTTGCCACCTACGTATTACCGCGGCTGCTGGCACGTAGTTAGC
+
CCCCCGGGGGGGGGGGGGGGGGGGGGGFGGGGGGGGGGCFFGGGFGGDGGGGGDEBFEFGGFGGGGGCFGGGGGGGGDGGGGGGGGGGGGGDGFFGG,EE,EFGGGFGGECCEEGFFGGGDFFGGGGGGGGFGFFEGCCDGGGFDGFGGGGBFFCF@@FFGGGGFADFGGGFGFEFGFGGGFEGGDGFCFGGGGGGGGGGG6EFFGGFFGGG4DGGFA8DFGF@BFFFFGFF>EF3A;EGC:?BDFDBG=FB?DGFFF(11038CG?B:??:2E79CF8(3>0(3<FB(::F?<0<?:A94
@M04650:207:000000000-C238N:1:1101:12239:2776 2:N:0:19
GGACTACAGGGGTATCTAATCCTGTTTGCTCCCCACGCTTTCGCACCTGAGCGTCAGTCTTTGTCCAGGGGGCCGCCTTCGCCACCGGTATTCCTCCACATCTCTACGCATTTCACCGCTACACATGGAATTCTACCCCCCTCTACAAGACTCTAGCCAACCAGTTTCAGATGCAATTCCCAAGTTAAGCCCGGGGCTTTCACATCTGACTTAATTGACCGCCTGCGTGCGCGTTACGCCCAGTAATTCCGATTAACGCTTGCACCCCCCGTATTACCGCGGCTGCTGGCCCGGGGTTAGC
+
--8AB,C,6<BFG@DC9CEFGGGGCFCFD,;6CF@FGDC@C<F7:@FEFE<FGC7FGFACF<CFED,ECGDGGGGGCD:=CBBF,AFCFFGAEEAEFGGFC@FGFAFFCF+BAFG<9?>DEGGG@8E,>FGFGGFFGGCCECCDAFGG,=DAC9=C9,3@EC@FFFFFDCEAF9E9,ACGFG68F;DGGG,;C*=CDD:CF6E63*+;9C+1/:@76;EC9C96;FF>;C9B(7)1<6C8???>**.):7)43>350,211?3>GG<((32((2.)30(((--(71)575(24((4(86?2
@M04650:207:000000000-C238N:1:1101:17989:2789 2:N:0:19
GGACTACAAGGGTTTCTAATCCTGTTTGCTCCCCACGCTTTCGAGCCTCAGCGTCAGTTACAGTCCAGAGAGTCGCCTTCGCCACTGGTGTTCTTCCTAATCTCTACGCATTTCACCGCTACACTAGGAATTCCACTCTCCTCTCCTGCACTCTAGATAACCAGTTTGGCATGCAGCACCCAAGTTGAGCCCGGGTATTTCACCTCCCACTTAATCATCCGCCTACGCTCCCTTTACGCCCAGTAAATCCGGATAACGCTCGCCACCTACGTATTACCGCGGCTGCTGGCACGTAGTTAGC
+
CCCCCGG<<FFGGGGGGGGGGGGGGGGGGGGGGGGGGGGGGGG@FGGGGGGGGGGGGC@FGGGDFGGGGGGGCGGGGGGGGGGGGGGGGFFGGDDFGA,EF,@FGCFGGGGGGGGGGGCGDFGG;AFEFGGGG9@FFGFGGGGFGGGGG8EFGAEED,DC=FGGGFFGC8B,+,@AF?FGDF6EGGGGGGGG>EECDGGGG6@**39>CG>C7=+2B6DGFGFFFFD)(:6>BGFEF>EGGFF;FF5<FFF>D3*4F@;;;BGB<E?::B(8?FBAGC?F;>666???7G:G:??B?+4:4
@M04650:207:000000000-C238N:1:1101:19853:2859 2:N:0:19
GGACTACAGGGGTTTCTAATCCTGTTTGCTCCCCACGCTTTCGCACCTGAGCGTCAGTCTTTGTCCAGGGGGCCGCCTTCGCCACCGGTATTCCTCCAGATCTCTACGCATTTCACCGCTACACCTGGAATTCTACCCCCCTCTACAAGACTCTAGCCTGCCAGTTTCGAATGCAGTTCCCAGGTTGAGCCCGGGGATTTCACATCCGACTTGACAGACCGCCTGCGTGCGCTTTACGCCCAGTAATTCCGATTAACGCTTGCACCCTCCGTATTACCGCGGCTGCTTGCACGGAGTTAGC
+
CCCCCGGGGGGGGGGGGFGGGGGFGGGGGGGGGGGGGGGGGGGGGGGGGFGGGGGGGGGGGFGGGGGGGDGGGGGGGGGGGGGGGGGGGDGGGGGGGGGGGGGGFGGGGGGGGGGGGGGGGGFFGGGGEGGGGGGGFFFGGGGBGGFGFGGFGGGGGGGGGGGGGGGGGGCCFGGGGGGGGFFGGGGGFFGFGGGGDGGGGFG=FFGFFDGGFGGGF;FF1C93142>(9390EFFF?GGE083*:AAFFF6(87<F?F6?:C?FFF?1?BB:F?BGGFF900(48))45)3(,-3:C)46
@M04650:207:000000000-C238N:1:1101:23854:2869 2:N:0:19
GGACTACAGGGGTTTCTAATCCTGTTTGCTCCCCACGCTTTCGAGCCTCAGCGTCAGTTACAGTCCAGAGAGTCGCCTTCGCCACTGGTGTTCTTCCTAATCTCTACGCATTTCACCGCTACACTAGGAATTCCACTCTCCTCTTCTGCACTCAAGCAAGACAGTTTCCAATGACCTTCCTCGGTTGAGCCGAGGGCTTTCACATCAGACTAATCTTGCCGCCTACGCGCGCTTTACGCCCAATAATTCCGGATAACGCTTGCCACCTACGTATTACCGCGGCTGCTGGCACGTAGTTAGC
+
CCCCCGGGGGGGGGGGGGGGGGGGGGGGGGGGGGGGGGGGGGGGGGGGGDGGGGGEGGGGGGGGGGGGGGGGGGGGGGGGGGGGGGGGGGGGGGGGGGFGGGGGGGGGGGGGGGGGGGGGDGGGGGGGFGEGGGGGGGGGGGGFGGGGGGGFGGGGGFFGGGGGGGFGGGGGGCFGGGGG8DECGGGGGGGGDDGGGFEGGFGFFGGFFGFC@CFGFFGG>GFFDF@F@D>@@GA78;GDF6(6>CAFGFF;?ECAGF>?63FFFG?72:BBFGB<CG?;>>99>??::E2C1(48:C)-.
@M04650:207:000000000-C238N:1:1101:7455:2917 2:N:0:19
GGACTACTGGGGGTTCTAATACTGTTTTCTCCCCACGCTTTCGTGCCTCAGCGTCAGTTACAGGCCAGAAAGTCGCCTTCTCCACTGGTGTTCCTCCATCTCTCTACGCAGTTCACCGCTACACCAGGAATTCCCCACCCCTCTCCTGCCCTCCAGATACACAGTTTGGAGTGCCGAACCCCGTTGAGCCCCGGGTATATACACAGCACCTTAATCACCCGCCTCCACCCCCATTTTCCCACGAAGAACCGCGAAACCCTCCCCCCCACGTATTTTCCACCGGCGCTGCGCGGACTGAGCC
+
CC9A<CA<@DGG+@@,C@F,,;<EFFD,6,6CFGC:+@,,95,,:CF,=,C,@@,,,,9,<C6,C6CC,,6:6@@6C::,56C9F9,ECFDF,,@5=,,,:,4A@;C9+=+8F<EFF:ECEEG8,4,894AE,54A,66:C88*,@,2A,@?88@@,,,,3:9,:6:,3,3@6,,++3C8+***,**@,34=411;*;9>+:,)***0(2*0*?8:86*1(1,(,5(.(/62.2+)+)27+(((1*((*))-()141(-(,4*-)89(((,()3))0*)-(,-(--29(*(*-((-,+,(.
@M04650:207:000000000-C238N:1:1101:20834:2929 2:N:0:19
GGACTACCGGGGTTTCTAATCCTGTTTGCTCCCCACGCTTTCGAGCCTCAGCGTCAGTTACAGTCCAGAGAGTCGCCTTCGCCACTGGTATTCCTCCACATCTCTACGCATTTCACCGCTACACATGGAATTCTACCCCCCTCTACAAGACTCTAGCCAACCAGTTTCAGATGCAATTCCCAAGTTAAGCCCGGGGCTTTCACATCTGACTTAATTGACCGCCTACGCTCCCTTTACGCCCAGTAAATCCGGATAACGCTCGCCACCTACGTATTACCCCGGCGTCTGGCCCGTAGTTAGC
+
CCCCCGGGFGGGGDGGGGGGGGGGGGGGGGGGGGGGGGGGGGG@EGGGDGGGGGGGGGGFCFFGGGGGDG,CCFGGGGGGGGGGGGGGGGGGGGGGGGGGGGGGGGGGGGGGGGGGGGGGGGGG@FGGGGGGGGGFGGGGGGGFGG9DFGFFGFGFGG9DFEGGG9FFFGGGGACCFGFFFGGGFFGGGG8EGCGGDGGGGFGFFGGFFFGGECCFACGGBGF;(5;32D67@GFFFDGGG<<(:0.6C6;((.*.0(-4((14*?:1(3(()34)AC(-4(4(3-:2:F(/(,40,@A25
@M04650:207:000000000-C238N:1:1101:23493:2947 2:N:0:19
GGACTACTAGGGTATCTAATCCTGTTTGCTCCCCACGCTTTCGAGCCTCAGCGTCAGTTACAGTCCAGAGAGTCGCCTTCGCCACTGGTGTTCTTCCTAATCTCTACGCATTTCACCGCTACACTAGGAATTCCACTCTCCTCTCCTGCACTCTAGATAACCAGTTTGGAATGCAGCACCCAAGTTGAGCCCGGGTATTTCACATCCCACTTAATCATCCGCCTACGCTCCCTTTACGCCCAGTAAATCCGGATAACGCTCGCCACCTACGTATTACCGCGGCTGCTGGCACGTAGTTAGC
+
CCCCCFGGG<EGGGGGGGGGGGGGGGGGGGGGGFFGGGGGGGGCFGEGGFFFEFGGGGGGGGGGGGGGGGGGGGGGGGEGGGGGGFGGGGGGGGGFGGFGGGFGFEFGGGGGGGGGGGGDCCGGGGGGGCGGF,EFGGGFGDGFGGGGG8FFFG9EFFF,DFGFEFGGGBFGFGGFCFDDC@BDFFFDFFGFDGD9CF;DFFEFFFD5@CFFEGGGF;EFAGAAAAA>7D@2>CF*+2EEG(,5C>?<FA>@2B5@=?BFFFGFDE??:04<7<:AFC629009>?033=1C?62:?@)6<
@M04650:207:000000000-C238N:1:1101:21797:2965 2:N:0:19
GGACTACCAGGGTATCTAATCCTGTTTGCTCCCCACGCTTTCGAGCCTCAGCGTCAGTTACAGACCAGAGAGCCGCCTTCGCCACTGGTGTTCCTCCATATATCTACGCATTTCACCGCTACACATGGAATTCCACTCTCCTCTTCTGCACTCAAGTCTCCCAGTTTCCAATGACCCTCCCCGGTTGAGCCGGGGGCTTTCACATCAGACTTAAGAAACCGCCTGCGCTCGCTTTACGCCCAATAAATCCGGACAACGCTTGCCACCTACGTATTACCGCGGCTGCTGGCACGTAGTTAGC
+
CCCCCGGGGGGGGGGGGGGGGGGGGGGGGGGGGGGGGDGFGGGGGGGGGGGGGGGGGFGGGGGGGFGGGGGGGGGGGGGGGGGGGGGGGGGGGGGGGGGGGGGGGGGGGGGGGGGGGGGGGGGGGGGGGGGGGGGGGGGGGGGFGGGGGGGFGGGGGGFGFGFFEFGGGGGGGGGCGGGEGGGGGGGGGGGGGGGGCDGGGFGFFGGFFCFGFFGGFFGGBG@DD46A0C2;6C@FFFGDGB0:C*<<F@F0<>DBGB0:10C8DD1(:7:?)<:BFF?FF>BF>?:?FD7984??<FFF:
@M04650:207:000000000-C238N:1:1101:19218:2979 2:N:0:19
GGACTACTGGGGTTTCTAATCCTGTTTGCTCCCCACGCTTTCGAGCCTCAGCGTCAGTTACAGTCCAGAGAGTCGCCTTCGCCACTGGTGTTCTTCCTAATCTCTACGCATTTCACCGCTACACTAGGAATTCCACTCTCCTCTCCTGCACTCTAGACTTCCAGTTTGGAATGCAGCCCCCAGGTTGAGCCTGAGTATTTCACATCCCACTTAAAAATCCGCCTACGCTCCCTTTACGCCCAGTAAATCCGGATAACGCTCGCCACCTACGTATTACCGCGGCTGCTGGCACGTAGTTAGC
+
CCCCCDFGGGGGGGGGGGGGGGGGGGGGGGGGGGGGGGGGGGGGGGGGGGGGGGGGGGGGGGGGGGFGGFGGGGGGGGGGGGGGGGGGGGGGGGFGGGFGGGGGGGGGGGEGGGGGGGGGGGGGGGGGGGGGGGGGGGGGGGGFGGGGGGGFGGGGGGGGGGGGGGGGG@EGGGGFFG>EGGGGGGGGGGGFGGGG7DGGG?C++2CFEGGGECF7?@FFFGFDA4AEFGF2@FFEFFEGGFD@:CEFGFAB;BGEG@9<;>CBCG?::B:()<?FCD16(69;00?:BG0<1?<B?G4<2
@M04650:207:000000000-C238N:1:1101:14736:2980 2:N:0:19
GGACTACAGGGGTTTCTAATCCTGTTTGCTCCCCACGCTTTCGAGCCTCAGCGTCAGTTACAGACCAGAGAGCCGCCTTCGCCACTGGTGTTCCTCCATATATCTACGCATTTCACCGCTACACATGGAATTCCACTCTCCTCTTCTGCACTCAAGTCTCCCAGTTTCCAATGACCCTCCCCGGTTGAGCCGGGGGCTTTCACATCAGACTTAAGAAACCGCCTGCGCTCGCTTTACGCCCAATAAATCCGGACAACGCTTGCCACCTACGTATTACCGCGGCTGCTGGCACGTAGTTAGC
+
CCCCCGGGGGGGGGGGGGGGGGGGGGGGGGGGGGGGGGGGGGGGGGGGGGGGGGGGGFGGGGGGGGGFCGGGGGGGGGGGGGGGGGGGGGGGGGGGGGGGGGGGFGGGGGGGGGGGGGGGGGGGGGGGGGGGGGGGGGGGGGGFGGGGGGGFGGDGGGDFGGGGFGGGGGGGC9EGFGGGGFG7FEC8?FGGGGGGGGGGGCFFFGG==CFFCDG@C@GGFDFF@F>F1G@>FGFFFBGGGF08<CA<FFFBFFGFG>FFF:GFGGF??>0:?F?DGF0;BF0((,:B3C?GB?F1:E<66
@M04650:207:000000000-C238N:1:1101:25101:3021 2:N:0:19
GGACTACTAGGGTTTCTAATCCTGTTTGCTCCCCACGCTTTCGAGCCTCAGCGTCAGTTACAGTCCAGAGAGTCGCCTTCGCCACTGGTGTTCTTCCTAATCTCTACGCATTTCACCGCTACCCTAGGAATTCCACTCTCCTCTCCTGCACTCTAGACTTCCAGTTTGGAATTCAGCCCCCAGGTTGAGCCTGAGTATTTCACATCCCACTTAAAAATCCGCCTACGCTCCCTTTACGCCCAGTAAATCCGGACAACGCTCGCCACCTACTTCTTACCGCGGCTTCTGGCAACTAGTTAGC
+
CCCCCGGGGCDGGGGGGAEGGGGGGGGGGGGGGGGGG@FGGGGGGEGFGGFFEFGEGGGGGGGGGFFGGGGEFFFGFGDFFGGGGGGFFCFEGGGGFGDGGGGGGGGGGGGGGFFEF@EGGG,?EFGFGGGGGGGGGGGFF88@FGF,4AEFF9>=,,@DFGGDFGGGC8E@+=E:DFGGGDEFFGGGGGFF9,,2=2EFG7CFFGCAEGGC5DFGACGGAF@D9*7?=4>23CFCF=E<F@=E87).:6>01)>@F07;;1C6DC1(.()-)0.6CD?004>3(.-)56(2((.))3).)
@M04650:207:000000000-C238N:1:1101:19527:3029 2:N:0:19
GGACTACCCGGGTATCTAATCCTGTTTGCTCCCCACGCTTTCGAGCCTCAGCGTCAGTTACAGTCCAGAGAGTCGCCTTCGCCACTGGTGTTCTTCCTAATCTCTACGCATTTCACCGCTACACTAGGAATTCCACTCTCCTCTCCTGCACTCTAGATAACCAGTTTGGAATGCAGCACCCAAGTTGAGCCCGGGTATTTCACATCCCACTTAATCATCCGCCTACGCTCCCTTTACGCCCAGTAAATCCGGATAACGCTCGCCACCTACGTATTACCGCGGCTGCTGGCACGTAGTTAGC
+
CCCCCGGGGGGGGGGGGGGGGGGGGGGGGGGGGGGGGGGGGGGGGGGGGGGGGGGGGGGGGGGFGGGGGGGGGGGGGGGGGGGGGGGGGGGGGGGGGGGGGGGGGGGGGGGGGGGGGGDGGGCGGGFGGGGGGGGGDGGGGGGFGGFGF=EFGGGGCGGGGGGGGFGGG=FFGGGGFGGGGGFGFGGGFFGGGGG5CFGGGFG6+;FF@GDGFGGF6*DCAF=FFFFF=CBFFGFEFFGGG0((2;))CFEF0)*/C;9(;6D>DGF<?FFF7C>A9F?F>6914450(*,<<,(.-<:5:
@M04650:207:000000000-C238N:1:1101:18298:3059 2:N:0:19
GGACTACTGGGGTATCTAATCCTGTTTGCTCCCCACGCTTTCGAGCCTCAGCGTCAGTTACAGTCCAGAGAGTCGCCTTCGCCACTGGTGTTCTTCCTAATCTCTACGCATTTCACCGCTACACGAGGAATTCCACTCTCCTCTCCTGCACTCTAGATAACCAGTTTGGAATGCAGCACCCAAGTTGAGCCCGGGTATTTCACATCCCACTTAATCATCCGCCTACGCTCCCTTTACGCCCAGTAAATCCGGCTAACGATCACCACCTACGTATTACCGCGGCTGCTGGCACGTCGTTAGC
+
CCCCCGGGGGGGGGGGGGGGGGGGFGGGGGGGGGGGGGGGGGGGGGGGGGGGGGGGGGGGGGGGGGGGGGGGGGEGGFGGGGGGGGGGGGGGGGGGGGGGGGGGCFGGGCGGGGGGGGG6EGGG+CFEGGGGGGGGFGFFGGGFEGFGGGG5EFDGDFGGFDFGEGGGGG,9+CEFFCFGGGGDGFCGEGDGEEGE7DF;C>FF9DF554CCEF:9A6DGADDA=F2)(*065CFEF@GGG0?;G7?3:;>9()>;*(,(,(2.*;?0(,43)<54@C1;B906>FF0:*(<:0-(-;4<<
@M04650:207:000000000-C238N:1:1101:12166:3103 2:N:0:19
GGACTACTAGGGTTTCTAATCCTGTTTGCTCCCCACGCTTTCGAGCCTCAGCGTCAGTTACAGACCAGAGAGCCGCCTTCGCCACTGGTGTTCCTCCATATATCTACGCATTTCACCGCTACACATGGAATTCCACTCTCCTCTTCTGCACTCAAGTCTCCCAGTTTCCAATGACCCTCCCCGGTTGAGCCGGGGGCTTTCACATCAGACTTAAGAAACCGCCTGCGCTCGCTTTACGCCCAATAAATCCGGACAACGCTTGCCACCTACGTATTACCGCGGCTGCTGGCACGTAGTTAGC
+
CCCCCGGGGGGGFGGGGFGGGGGGGGGGGGGGGGGGGEGGGGGFGGGGF8EGCFFGGEGGGGGGGGGGGGGGGGGGGGGGGGGGGGGGGGGG9FGGGGGCFGGGAFFGGGGGGGGGGCCCEGGGGFGGEGAFFGGGF,ECFGGFGFFGFGGFGGEGGGFCFGDE:>CDFGGGGFGGGGGGDGG7FG6@FGCEEGGGGDFCCFF6FGG45C*CCG77@@6C;D9?DFFD;59;1F:9F1C8E<(1C*<AC?>BFBGB4((4((9>FF:BF?08<FB>@C094;>9B6>?>D:9(,(.-A<:.
@M04650:207:000000000-C238N:1:1101:18274:3112 2:N:0:19
GGACTACAGGGGTATCTAATCCTGTTTGCTCCCCACGCTTTCGAGCCTCAGCGTCAGTTACAGTCCAGAGAGTCGCCTTCGCCACTGGTGTTCTTCCTAATCTCTACGCATTTCACCGCTACACTAGGAATTCCACTCTCCTCTCCTGCACTCTAGATAACCAGTTTGGAATGCAGCACCCAAGTTGAGCCCGGGTATTTCACATCCCACTTAATCATCCGCCTACGCTCCCTTTACGCCCAGTAAATCCGGATAACGCTCGCCACCTACGTATTACCGCGGCTGCTGGCACGTAGTTAGC
+
CCCCCGGGGGGGGGGGGGGGGGGGGGGGGGGGGGGGGGGGGGGGGGGGGGGGGGGGGGGGGGGGGGGF9EFFFGGGGGGGGEFGGGGGGGGGGGGGGGGGGGGGGEGGGGGDFGGGGGGGGGGFEGGGGGGGFFGGGC8<EGG??8DECFGFGGGGGGGFGGGGGGGFGEGGGFGGGGGFGGGGGFDGGGGGGCEE>*D7?EGCAA7FECCGFGGDF<FGDC=@FFF48DBFFGF=FDGGG(6;7C<)CF>1?3*;489(/6>1CCBBFB148<:AFGB>>FF>>?DF2*,C8:((-<<6)
@M04650:207:000000000-C238N:1:1101:23311:3135 2:N:0:19
GGACTACCAGGGTTTCTAATCCTGTGTGCTCCCCACGCTTTCGCACCTGAGCGTCAGTCTTTGTCCAGGGGGCCGCCTTCGCCACCGGTATTCCTCCACATCTCTACGCATTTCACCGCTACACATGGAATTCTACCCCCCTCTACAAGACTCTAGCCCACCAGTTTCAGATGCAATTCCCAAGTTAAGCTCGGGGCTTTCACATCTGACTTAATTGACCGCCTGCGTGCGCTTTACGCCCAGTAATTCCGATTAACGCTTGCACCCTCCGTATTACCGCGGCTGCTGGCACGGAGTTGAC
+
CCCCCFFECFGGDFGFFFEFFFAFF<CE9FFFGFEGCFFGGGFEEF7FCFDFFCEEFECEGFFGEFGFGGGG7FFGGGDFCCC?FF:CCFF9FFGGFEF=EFGGGGGFCEC?,9AFAFGGCEFD:=E=FEFFF,6<,>=+@CEBGGGD,=85<FFGFF68:FFGGGGFGFGGDAC9<8EGGCG>DGGFF9;<EGGGDGFGGFFFFC78*:F76+;:ACC=17971405(:36(2>AF:GG>:6(*06<C??(-8C2C6218:7<6@,(((4:?F:2<:89;696(1:>(::G(,(,(2)),
@M04650:207:000000000-C238N:1:1101:13403:3219 2:N:0:19
GGACTACTAGTGTTTCTCATCCTGTTTGCTCCCCACGCTTTCGCACCTGAGCGTCAGTCTTTGTCCAGGGGGCCGCCTTCGCCACCTGTATTCCTCCAGGTCTCTACGCCTTTCACCGCTCCACCTGGAATTCCACCCCCCTCTACAAGACTCTAGCCTGCCAGTTTCGAATGCAGTTCCCCGGTTGAGCCCTGGGATTTCACATCCGACTTGACAGACCGCCTGCGTTCGCTTTACGCCCCGTAATTCCGCTTAACGCTTGCACCCTCCGTCTTACCGCGGCTGCTTGCACGGAGTTAGC
+
-8BC<,E<,;,C<CE@,,CEFF@@<CFCE@E<D@@CCFC@FE@C@C:;,CFCCFFGEG<6E6E<EFFF,8+@++@F@:CEFC:7:8,9C,CBBFGFF<,,:BDE;,9F:+?F,,,E?=E8+C,F,FFFF,ABE,,8,++>C6CF=EF,C8DD=,,,8D96DF?@@=7538DECCA<EGCF?,@*>FE,,>E1,4=546<EGFGFFD*)(2:DE*276(=F0C;?6A9.(:16(A>:F(;C*4(4)*4>FB413.7:C0;?:4<)9E::13;6(;4AC7?>>;B9(,3)):7+((((-8).6
@M04650:207:000000000-C238N:1:1101:5864:3257 2:N:0:19
GGACTACTCGGGTATCTAATCCTGTTTGCTCCCCACGCTTTCGCACCTGAGCGTCAGTTACAGACCAGAGAGCCGCCTTCGCCACTGGTGTTCCTCCTTATATCTACGCATTTCACCGCTACACATGGAATTCCACTCTCCTCTTCTGCACTCAAGTCTCCCAGTTTCCAATGACCCCCCCCGGTTGAGCCGGGGGCTTTCACATCAGCCTTAAGAAACCGCCTACGCTCGCTTTCCTCCCAATAAATCCGACCAACGCTTGCCACCTACGTATTCCCGCGTCTGCTGGCCAGTAGTTCGC
+
CCCCCFGGGGGGGGGAFGGGGGGGGGGGCFGGG:FG@C7FGGG>CF7F8F@CFCGDGG@DC<A,,CFG8EFC@GGGGGGGGGEEC=AF<EFFGGGGG8FFGCEGF=<FGD+8FFGGGGGDGGGGC:<BF9F:EGFFFG8A>+=D=EEFEFFFF83=;DD>8A8DD>=D,83=+36@A+@C+5@8FCC<EGB*14:EGGEFF6CF+8+;)2*;;CG7+6CF>G13(88@:D9((17)*.<FC:0:6DAAF).(-)18<1(42:D>*<3(8B:?<<>)<7(,,(-(324)4*,+(,..-:)(-
@M04650:207:000000000-C238N:1:1101:19759:3324 2:N:0:19
GGACTACCCGGGTATCTAATCCTGTTTGCTCCCCACGCTTTCGCACCTGAGCGTCAGTCTTTGTCCAGGGGGCCGCCTTCGCCACCGGTATTCCTCCAGATCTCTACGCATTTCACCGCTACACCTGGAATTCTACCCCCCTCTACAAGACTCTAGCCTGCCAGTTTCGAATGCAGTTCCCAGGTTGAGCCCGGGGATTTCACATCCGACTTGACAGACCGCCTGCGTGCGCTTTACGCCCAGTAAATCCGGATAACGCTCGCCACCTACGTATTACCGCGGCTGCTGGCACGTAGTTAGC
+
CCCCCGGGGGGGGGGGGGGGGGGGGGGGGGGGGGGGGGGGGGGGGGGGFGGGGGGGGGGGGGGGGGGGGGGGGGGGGGGGGGGGGGGGGGGGGGGGGGGGGGGGGGGGGGGGGGGGGGGGGGGGFGGGGGGGGGGGGGGGGGGFGGGGGGFFGGCCFGGG?FGGGGGGGGGGGGGGGGGGGGGGGGGFFGGGGGGEGGGGGFGFFGGFFGGG<FGGF@GG@GFFFFF@?GFFFGFFFFGGGFBFG7>9GFFFFEGFG<BF?;G0*C?BFFB?<G2<GF0>F99>F?0):E<???FB6C)66
@M04650:207:000000000-C238N:1:1101:14513:3325 2:N:0:19
GGACTACTCGGGTTTCTAATCCTGTTTGCTCCCCACGCTTTCGAGCCTCAGCGTCAGTTACAGTCCAGAGAGTCGCCTTCGCCACTGGTGTTCTTCCTAATCTCTACGCATTTCACCGCTACACATGGAATTCCACTCTCCTCTTCTGCACTCAAGTCTCCCAGTTTCCAATGACCCTCCCCGGTTGAGCCGGGGGCTTTCACATCAGACTTAAGAAACCGCCTGCGCTCGCTTTACGCCCAATAAATCCGGACAACGCTTGCCACCTACGTATTACCGCGGCTGCTGGCACGTAGTTAGC
+
CCCCCGGGGGGGGGGGGGGGGGGGGGGGGGGGGGGGGGDGGGGGGGGGGCGGGGG@FGGGGGGGGGGGFGGFGGGGGGGGGGGGGGGGGGGEGGGFGFGGGFGGGGGG7FEEFF<EFDEDGGGGDGGGGGGGGG9CGGGFGGGFFDGFCFGFG8FGGGGFGGGFFFFGGGGG?BF88=EEGDGDEEGGGF@CEGCEDCGFGFGFFGCFFGGFCF7+=(*;2C;(,;6D>D>B?F5)*(2CEB6:CFBFGFF><FC6F6>?((*.7A:?BF???7:4C7-322,,(87?:E?F<:?B1E66>
@M04650:207:000000000-C238N:1:1101:9783:3382 2:N:0:19
GGACTACCCGGGTTTCTAATCCTGTTTGCTCCCCACGCTTTCGCACCTGAGCGTCAGTCTTTGTCCAGGGGGCCGCCTTCGCCACCGGTATTCCTCCACATCTCTACGCATTTCACCGCTACACATGGAATTCTACCCCCCTCTACAAGACTCTAGCCAACCAGTTTCAGATGCAATTCCCAAGTTAAGCTCGGGGCTTTCACATCTGACTTAATTGACCGCCTGCGTGCGCTTTACGCCCAGTAATTCCGATTAACGCTTGCACCCTCCGTATTACCGCGTCTGCTGGCACGTAGTTAGC
+
CCCCCFGGGGGGGGGGGGGGGGGGGGGGGGG8FGGGEGGGGGGGGGGFG@FGGGGGGFDFGFFGGGGGGGGGGGGGGGGGFGGGGGGGGGGGGGGGFGG8FGGGGGGGGGDDGGGFGGGGGGGGGGGGGFGGCGFFCF8@CGGFGGGGGGGFGGGGGGGG?EEFCFGGGGGGGFCEFGGGGFGFFFGGGG;EEGCEG4<?FFGFAGGFEGGGE++@FFGGFG0??FFFFD>FFDFAF?EGGB:?F><<GFFBFEGFF<;B?BF<>E6?(41:<E>)<F((4-4::A9):E7CB130(0)6)
@M04650:207:000000000-C238N:1:1101:21153:3391 2:N:0:19
GGACTACCCGGGTTTCTAATCCTGTTTGCTCCCCACGCTTTCGAGCCTCAGCGTCAGTTACAGACCAGAGAGCCGCCTTCGCCACTGGTGTTCCTCCATATATCTACGCATTTCACCGCTACACATGGAATTCCACTCTCCTCTTCTGCACTCAAGTCTCCCAGTTTCCAATGACCCTCCCCGGTTGAGCCGGGGGCTTTCACATCAGACTTAAGAAACCGCCTGCGCTCGCTTTACGCCCAATAAATCCGGACCACGCTTGCCACCTACGGTTTACCGCGGCTGCTGGCCCGTAGTTAGC
+
CCCCCGGG8FFGGFGGGGGGGGGGGGFEFFGGGGGGGGGGGGGFGEGGGGGGGGGGGGGGGGFFGGGGGGGGGGEGGGGGGCFGGGGGGGGGGGGGGGGGGFCFGGGGGGGGFDFGGGGGCFFEGGGFFEGFGFGGGGFGGGGFGG,=?DGFFC,AFG;D=FGFBGGG9=DFGGFFD=FGGG>@FGG,CGGDEECGC7CEF+?BB<:A896C;:@CF5EF9D>DFFFFFDB>6CF9F:EEC(1(07:<CF:>()),9:F26?C(*<?<2((((2,(CC((,((((-5:>E(:(-3(4E>).
@M04650:207:000000000-C238N:1:1101:16870:3417 2:N:0:19
GGACTACTCGGGTTTCTAATCCTGTTTGCTCCCCACGCTTTCGCACCTGAGCGTCAGTCTTTGTCCAGGGGGCCGCCTTCGCCACCGGTATTCCTCCACATCTCTACGCATTTCACCGCTACACATGGAATTCTACCCCCCTCTACAAGACTCTAGCCAACCAGTTTCAGATGCAATTCCCAAGTTAAGCTCGGGGCTTTCACATCTGACTTAATTGACCGCCTGCGTGCGCTTTACGCCCCGTAATTCCGATTAACGCTTGCACCCTCCGTATTACCGCGGCTGCTGGCACGGAGTTCGC
+
CCCCCGGGGGGGGGGGGGGGGGGGGGGGGGGGGGGGGGGGGGGGGGGGDGGGGGGGGGGGGGFGGGGGGGGGGGGGGGGGGGGGGGGGGGGGFGFGGGGGGGDGGGGGGGDGGFGGGGGGGGGGGGGGGFEFGGGGGGGGGGGFGGGCFGGBGGGGGGGFGGEFFGGGGGFGGGGDFDFGGGCDGGGGGGDCGEDGDDFCCF9@CGGFFGGFCGGG=CFG;D@DFF9B0<@F0CFBFFDEG91:)C<AGFFF?DGAF((38:C?F8?<?BFBBC?<CFBFFB;611:?>50C<;0(,046(
@M04650:207:000000000-C238N:1:1101:20325:3438 2:N:0:19
TGGACTACTGGGGTATCTAATCCTGTTTGCTCCCCACGCTTTCGAGCCTCAGCGTCAGTTACAGACCAGAGAGCCGCCTTCGCCACTGGTGTTCCTCCATATATCTACGCATTTCACCGCTACACATGGAATTCCACTCTCCTCTTCTGCACTCAAGTCTCCCAGTTTCCAATGACCCTCCCCGGTTGAGCCGGGGGCTTTCACATCAGACTTAAAAGACCGCCTGCGCGCGCTTTACGCCCAATAATTCCGGACCACGCTTGCCACCTACGTATTACCGCGGCTGCTGGCACGTAGTT
+
CCCCCFFGGCFGECEFGGGGGGGGGGGGGGGGFGGGGGGE:<FEGGGGFFDAFE@EEGEFG@FGGGFEFFFGGFDGEGDCEGGGGGDCFAEFGGGGGGGGGGG9DFGGGGDCCFGGACEGGFGGGGFGGGG,=<DFEFFF@FGFFG;EGDC6FGFGGF,,@,@FED8,>E;EFBFGGF8DC7E8@>6@FGG6CE*:?DFFFA9C88FF=D<CEGGGFEGC889>(:35;GFFBE7?4<5?C41->6--:FF>BB32C?69:2<<FF?:(.8?:9>7CG269(4204?)4?<:)(402*-
@M04650:207:000000000-C238N:1:1101:15464:3450 2:N:0:19
GGACTACAAGGGTATCTAATCCTGTTTGCTCCCCACGCTTTCGCACCTGAGCGTCAGTCTTTGTCCAGGGGGCCGCCTTCGCCACCAGTATTCCTCCAGATCTCTACGCATTTCACCGCTACACTAGGAATTCTACTCTCCTCTCCTGCACTCAAGTTTCTCAGTTTCAAAAGCTTACTACGGTTGAGCCGTAGCCTTTCACTTCTGACTTAAGAAACCACCTACGCACCCTTTACGCCCAGTAATTCCGGATAACGCTAGCCCCCTACGTATTACCGCGGCTGCTGGCACGTAGTTAGCC
+
CCCCCGGGGGGGGGGGGGGGGGGGGGGGGGGGGGGGGGGGGGGGGGGGGGGGGGGGGGCGGGGGGGGGGGGGGDGGGGGGGGGGGGGGGGGGGGGGGGGGGGGGGGGGGGGGGGGFGGGGCFGGGGGGFGGGGGGGGGGGGGGFGGGGGGGFGFFFGGGGGGGGGGGGGFGGFGGGDGGGGEEGCGGGGCGGEGGFGCGFDFGFFGGFEF+:AFGGFFGGFGFFFFFDFGFF;CFC:?CB*(=.;DEEGFA1?F7@D9::(4DBDG><:??<A<><7*44219>?722:*8=<::BBC9<7
@M04650:207:000000000-C238N:1:1101:16700:3495 2:N:0:19
GGACTACAGGGGTATCTAATCCTGTTTGCTCCCCACGCTTTCGAGCCTCAGCGTCAGTTACAGTCCAGAGAGTCGCCTTCGCCACTGGTGTTCTTCCTAATCTCTACGCATTTCACCGCTACACTAGGAATTCCACTCTCCTCTCCTGCACTCTAGATAACCAGTTTGGAATGCAGCACCCAAGTTGAGCCCGGGTATTTCACATCCCACTTAATCATCCGCCTACGCTCCCTTTACGCCCAGTAAATCCGGATCACGCTCGCCCCCTACGTATTACCGCGGCTTCTGGCACGTATTTCGC
+
C@CCCDGGG@FDFGGGGGGGGAEFGGGGGGG@FEGGGGEGGGGGGDGGGGFGGGGGDFGGGGGGGGFFGGFGGF:E@FGGGEGGGGGGGG=FEFFFGGGCGGGGGGGGGGGGGGGGFCDDEDGGGGGGG9EFF<DGGGGFFGGFDFGGFCFFFFFCAEDDG@,@FGCA6@;B+CDG86?DEG?=<FDFEFGGGDGECGG7+4;FAFDA@59C=FCGFCFG2CDA)*)/9C@BBFFF+(CBF0?;FCCED6)13:)6C;0(61C9*/9>0(4:)<(.<C:9>9FF,19>7+(<:<(.(<41(
@M04650:207:000000000-C238N:1:1101:10889:3558 2:N:0:19
GGACTACAGGGGTATCTAATCCTGTTTGCTCCCCACGCTTTCGCACCTGAGCGTCAGTCTTTGTCCAGGGGGCCGCCTTCGCCACCGGTATTCCTCCAGATCTCTACGCATTTCACCGCTACACATGGAATTCTACCCCCCTCTACAAGACTCTAGCCAACCAGTTTCAGATGCAATTCCCAAGTTAAGCCCGGGGCTTTCACATCTGACTTAACAGACCGCCTGCGTGCGCTTTACGCCCAGTAATTCCGATTAACGCTTGCACCCTCCGTATTACCGCGGCTGCTGGCCCGGCGTTAGC
+
CCCCCFGGGGGGGGFGGGFGGGGGGGGGGGDGGGGGGGGGGGGGGGGGGDEGGBGGGGGGFGGGGGGGGGGGGGGGGGGEFGGGGGGGGGGGGGFGGFFGGGGGGGFGGCGGFGGGDGGGECGGGGGGGGGGGGGGGGGGGGGFFGG8C8DFGGFFFGG6EBCFGGGGFFF;+,<CGFGGFG,>FGFGFD,=C;*:<C:FFFGFFGGF?7CFE+CFF@GGF39<;A@8(999>CF<B0CGGB<27?)-C=F?F)79C:>:31D)98::??6<?GFBFC:B>017900)5:2*(3(29?01.
@M04650:207:000000000-C238N:1:1101:13004:3647 2:N:0:19
GGACTACTCGGGTTTCTAATCCTGTTTGATCCCCACGCTTTCGCACATCAGCGTCAGTTACAGACCAGAGAGCCGCCTTCGCCACTGGTGTTCCTCCATATCTCTGCGCATTTCACCGCTACACATGGAATTCCACTCTCCTCTTCTGCACTCAAGTTCCCCAGTTTCCAATGACCCTCCACGGTTGAGCCGTGGGCTTTCACATCAGACTTAAGAAACCGCCTACGCGCGCTTTACGCCCAATAATTCCGGATAACGCTTGCCACCTACGTATTACCGCGGCTGCTGGCACGGAGTTATC
+
CCCCCGGGGGGGGGGGGGGGGGGGGGGGGGGGGGFGGGGGGGGGGGGGGDFFGGGGGGGGGGGGGGGGFFGGGGGGGGGGGGGGGGGGDFGGGGGGGFGGGGGGDFFGGGGDGGGGGGGGGGGGFGGGGGGGGGGGGGGGGCGFGGGGGCF?FG,EFDGGGGGEFFDFGG9DDFGDCGGGGGGGGGGGGGGGG>EGG5CFGFFF6CFF=FGGFGGFFBGC=DB=(6>BFGF9:E:9ADGGGF<?GGBFGFFFFFGF42>B01727C::22,..:>AFF<9>F0((-)8(*494((-3;))-
@M04650:207:000000000-C238N:1:1101:14399:3683 2:N:0:19
GGACTACCGGGGTTTCTAATCCTGTTTGCTCCCCACGCTTTCGAGCCTCAGCGTCAGTTACAGTCCAGAGAGTCGCCTTCGCCACTGGTGTTCTTCCTAATCTCTACGCATTTCACCGCTACACTAGGAATTCCACTCTCCTCTCCTGCACTCAAGTCTCCCAGTTTCCAATGACCCTCCCCGGTTGAGCCGGGGGCTTTCACCTCAGCCTTAAGAACCCGCCTGCTCTCGCTTTACGCCCACTAAATCCGGCCAACGCTTGCACCCTACGTATTCCCGCGACTGCTGTCCCGTAGTTAGC
+
BCCCCEDCFGEFCCGGGGGGGGGGGGCGGGGGGEGECCGGGGEDEGGFGD<FEFF>@FCAFFGGGDA@FGGDE<FCGEGFFDGCGGGGG8EBE,,CFEFFFGGGG,E:F7:FECCFGCCCGGFGGFFFEEFFFED,=BDFCDGB88DDFF@8DD8EGG7EFF,,:>:CBF9EFE9AFCCE68BCFGCGCGF*:5?75DGCF@F*8CD6);9:@GCFC(=D0<12(;(9<F01-=)-/-/888,4F*8->?>B(.9(>11:03D)0;((.21:<7()20((-(-((4<F-<)<1(((-3--6
@M04650:207:000000000-C238N:1:1101:7584:3695 2:N:0:19
GGACTACTGGGGTTTCTAATCCTGTTTGCTCCCCACGCTTTCGAGCCTCAGCGTCAGTGACAGTCCAGAGAGTCGCCTTCGCCACTGGTGTTCTTCCATATATCTACGCATTTCACCGCTACACATGGAATTCCACTCACCTCTTCTGCACTCAAGTCTCCCCGTTTCCAATGACCCTCCCCGTTTGAGCCTGGGGCTTTCACAGCAGACATAAGAACCCGCCTGCGCTCGCTTTACGCCCCATAAATCCGGACAACGCTAGCCACCTCCGTCTTACCGCGTATGCTGTCCACGAGTTGAC
+
CCCCC8FCEFAGB:C<FGFE<FFGGFGGCEFCF@FCFEDCC5C,C:BFGCEEEFGFG<,CFEF,F<FEFGGGGGGGC74CDCE7@BCA?6C7FFF,BF<BBF;F9E<FC,,89<FFGGGD+>9FF@CFGGGGGEFC;D,9@FFD,EEDF;EDF8EDB,7@A<16@=D8@,;,+CED@=@E8FC+,@+@6>>,@+8+CDGC8+,+0*9909*588::8),34?292/5)(:(3(*.;+68C:(,(*27?>F>(8BC6*(((((24**4(((-(48?<FC(((((-()-6-+.3)((4,*)))
@M04650:207:000000000-C238N:1:1101:16978:3708 2:N:0:19
GGACTACTGGGGTTTCTAATCCTGTTTGCTCCCCACGCTTTCGCACCTGAGCGTCAGTCTTTGTCCAGGGGGCCGCCTTCGCCACCGGTATTCCTCCACATCTCTACGCATTTCACCGCTACACATGGAATTCTACCCCCCTCTACAAGACTCTAGCCAACCAGTTTCAGATGCAATTCCCAAGTTAAGCTCGGGGCTTTCACATCTGACTTAATTGACCGCCTGCGTGCGCTTTACGCCCAGTAATTCCGATTAACGCTTGCACCCTCCGTATTACCGCTGCTGCTGGCACGGAGTTAGC
+
CC<CCGGGGGGGGGGGGGGGGGGGGGGGGGGGGGGGGGGGGGGGGGGGGGGGGGGGGGFGGGGGGGFGGGGGGGGGGGGGFGGGGGGGGDGFGDGGE8FGGGGGGGGGGGGGGGFGGFGDGGGGGGGGGGGGGGGGGGFGDDE?FGGGGGGFGGG9FGGGFFGDF>CGDFFGGGGGGGFFGFGFGGFFCFEGGDECC)<,:BB>FGGFFGGG<FGGF<GGBG>FDF9D@G6>,CF2BBEGG?8>CDA2CF@3?FD2:0;::?GFFG<28?FBBGFFGC?9(46:)2:>7C(323,-,;496
@M04650:207:000000000-C238N:1:1101:10280:3714 2:N:0:19
GGACTACCGGGGTTTCTAATCCTGTTTGCTCCCCACGCTTTCGCACCTGAGCGTCAGTCTTTGTCCAGGGGGCCGCCTTCGCCACCGGTATTCCTCCACATCTCTACGCATTTCACCGCTACACATGGAATTCTACCACCCTCTACAAGACTCTAGCCAACCAGTTTCAGATGCAATTCCCAAGTTAAGCTCGGGGCTTTCACATCTGACTTAATTGACCGCCTGCGTGCGCTTTACGCCCAGTAATTCCGATTAACGCTTGCCCCCTCCGTATTACCGCGGCTGCTGGCACGTAGTTAGC
+
CCCCCFGGGGGGGGGGGGFGGGGGGGGGGGGGGGGEGGGGGGG7BGGGGGGGGGGGGGGGGAEGGGGGFGGEEEGGGGGGGGGGCFEG@FGFGGGGGGGGGGGGGGGGGDEGGGGGGGGGGGGGFGGGGGGGGGGGG,=CGDGFFG9E@FEFGGGFGG,3D@ECFGGFGC,EFFC7EGGG6:8>FGGFFG;CEGGEC4FFCAEFCFG69DGD):@DF3FGFGF@=F9>?D0;0C3698EGE?387>>BF=F:1.55*49:<BD(2@6(4<>:6F7<CC:;>;946??FFG(+(..(4CA<4
@M04650:207:000000000-C238N:1:1101:21112:3726 2:N:0:19
GGACTACAGGGGTTTCTAATCCTGTTTGCTCCCCACGCTTTCGAGCCTCAGCGTCAGTTACAGTCCAGAGAGTCGCCTTCGCCACTGGTGTTCTTCCTAATCTCTACGCATTTCACCGCTACACTAGGAATTCCACTCTCCTCTCCTGCACTCTAGATAACCAGTTTGGAATGCAGCACCCAAGTTGAGCCCGGGTATTTCACATCCCACTTAATCATCCGCCTACGCTCCCTTTACGCCCAGTAAATCCGGATAACGCTCGCCACCTACGTATTACCGCGGCTGCTGGCACGTAGTTAGC
+
CCCCCGGGGGGGGGGGGGGGGGGGGGGGGGGGGGGGGGGGGGGGGGGGGGGGGGGGGGGGGGGGGGGGGGGGGGGGGGGGGGGGGGGGFFGGGGGGGGGGGGGGGGGGGGGGGGGGGGGGGGGGGGGGGGGGGGGGGGGGGGGFGGGGGGGFGG9DEGFGGGGGFGGGGGGGGGGGGGGGGCEFFGGGGGGGGGGGGGGGGFGFFGGFFGGGFGFGFFGGFGFFFFDFFGFFFGFFFDGGGFFFGGE?FFFB?BDEGD;1<BGFGGF?:?BFFG?AGGBFFFFFBFBBFGFGF:3??FAA>
@M04650:207:000000000-C238N:1:1101:25578:3745 2:N:0:19
GGACTACTAGGGTTTCTAATCCTGTTTGCTCCCCACGCTTTCGAGCCTCAGCGTCAGTTACAGTCCAGAGAGTCGCCTTCGCCACTGGTGTTCTTCCTAATCTCTACGCATTTCACCGCTACACATGGAATTCCACTCTCCTCTTCTGCACTCAAGTCTCCCAGTTTCCAATGACCCTCCCCGGTTGAGCCGGGGGCTTTCACATCAGACTTAAGAAACCGCCTGCGCTCGCTTTACGCCCAATAAATCCGGACAACGCTTGCCACCTACGTATTACCGCGGCTGCGGGCACGTAGTTAGC
+
CCCCCGGFGGFGGGGGCGGFGFDGGGGGGGGGGGGGGGGGGGGGGGGGGGGGGGGGGGGGGGGGGGFGGGGFGGGCGGGGGGGGGGGGGGGD<FGGFFFGDFFFFGGGGGDGGFGFGGGDCFFDCFFGFAEFGDFGGGAFF?FFGG9B<AFFGFEFEADFG<=DABFGGGGGGGGFGGGGE7CGGEEFGGGGGG*=4?CE8@;8>CFF*8F>ECF>CDGC@GFFDF>B95;(3*56:3/:?:((C:<2?6;>?@<?F69<(:<(*+48?FF<?F06C?30169FF:(((53/,4:?,<6).
@M04650:207:000000000-C238N:1:1101:24442:3746 2:N:0:19
GGACTACCGGGGTTTCTAATCCTGTTTGCTCCCCACGCTTTCGCACCTGAGCGTCAGTCTTTGTCCAGGGGGCCGCCTTCGCCACCGGTATTCCTCCACATCTCTACGCATTTCACCGCTACACTAGGAATTCCACTCTCCTCTCCTGCACTCTAGATAACCAGTTTGGAATGCAGCACCCAAGTTGAGCCCGGGTATTTCACATCCCACTTAATCATCCGCCTACGCTCCCTTTACGCCCAGTAAATCCGGATAACGCTCGCAACCTACGTATTACCGCGGCTGCGGGCACGTAGATAGC
+
CCCCCGGGGGGGGGGGGGGGGGGGGGGGGGGGGGGGGGGGGGGGGGGG?FFGGGGEGGFFGGGFGFGGGGGGGGGGGGGFGGGGDFGGFCGGGGGFGGCFGDFGGGDGGGGEGGGFGGGDEFG<FF9FGGGGCDGGG?CDFGGF8>EFGGGFEFGFGGCDFFGGGGGGBFGGDCFFFFGGGGCDF<DCFGFFGDEGGGCFGFCA@F*;:C6;6;:++1>C@GF;0;?D?G9?DG;;C@CEG2(4F746>)82?BG29:;16;G()?080(48?G09F::>6199;((2451:?4::(9<46
@M04650:207:000000000-C238N:1:1101:8012:3794 2:N:0:19
GGACTACAGGGGTATCTAATCCTGTTTGCTCCCCACGCTTTCGCACCTGAGCGTCAGTCTTTGTCCAGGGGGCCGCCTTCGCCACCGGTATTCCTCCACATCTCTAGGCATTCAACCGCTACACATGGACTCCTACCCCCCTCTACAAGACTCTAGCCACCCAGTTTCAGATTCAATTCCCAAGTAAACCTCGGGGCTTTCCCACCTGACTTAATTGACCGCCTGCGTGCGCTTTCCCCCCAGTACGTCCGAGTCACGCTAGCCCCCGCCGTATTACCTCGACTTCTGGCCCGAAGTTAGC
+
A@6@<FFC<FEDGCCFGAFFCFFFEFCCDE,CDEGGDEECEGE7F:FEE;EFGGGE@C9C<,<FFFGGGDFCGGE>FG7F,=:BFC7EGCF9DFFGGC=,9B9E>=,,:AAF,,,C<+60@>FGEFF,,,7,85,C=,=F7++*,CD,,,@+@,37>,@,@++:D=;EAAF9+@:,2+<,2@C8,,2>,,,114;57C<4++68)8CF(*0+177719EC,C9;1=4)/9(3(1<)1)2:?02:7*(.95@((00):4((((2(7E9(((426*.)02))3(-((..68+(2,,,(-+).4
@M04650:207:000000000-C238N:1:1101:17386:3856 2:N:0:19
GGACTACCAGGGTTTCTAATCCTGTTTGATCCCCACGCTTTCGCACATCAGCGTCAGTTACAGACCAGAGAGCCGCCTTCGCCACTGGTGTTCCTCCATATCTCTGCGCATTTCACCGCTAAAAATGGAATTCCACTCTCCTCGTCTGCACCCAAGTCTCCCAGTTTCCAATGACCCTCCCCGGTTGAGCCGGGGGCTTTCACATCATACTTAAGAAATCGCCTGAGATCGCGTTACGCCTACTAAATCCGGTCAAAGCTTGCAACCTATGTATTACCGCGTGTTCTGTCACGTAGTTAGC
+
<C<A,CFG8<,BF@@FFGEGFDDFGGFFFGGCD8FEGG,@F<F@:+6,;;@<CC,BFEF@FAFFGD86FC@:CE+@:@B?F,@FGG@8C,64,9@<BEF9,9@@AE<F:FFEG9<??F60++4,49C<FEFFEFGG,@DG@D,*@>FFGGE*+68@=F93D3=FGC8>FA;=+78,@8++@C++8>>F7,>*7@EECDG60+,+1*++)+3C5F:+8(+1(1(62)(+/227(104>?C8*,();74):)),()9<*)().(*)2<12())6)+.)3*491(((,).5-0.<038(4AA2)
@M04650:207:000000000-C238N:1:1101:10540:3864 2:N:0:19
GGACTACTCGGGTTTCTAATCCTGTTTGCTCCCCACGCTTTCGAGCCTCAGCGTCAGTTACAGACCAGAGAGCCGCCTTCGCCACTGGTGTTCCTCCATATATCTACGCATTTCACCGCTACACATGGAATTCCACTCTCCTCTTCTGCACTCAAGTCTCCCAGTTTCCAATGACCCTCCCCGGTTGAGCCGGGGGCTTTCACATCAGACTTAAGAAACCGCCTGCGCTCGCTTTACGCCCAGTAAATCCGGACAACGCTTGCCACCTACGTATTACCGCGGCTGCGGACACGGAGTTAGC
+
CCCCCFGGGGGGGGEG9FGFGGGGGDFF<FGFFGGGGGGGGGGGGGDGGGGGGGGGG<EF9FFFGGFEF@EGG8FGGGGGGGGGGGGGEGGGGGGGGGGGGGGGGFFDCEFDDFFCGGGGGGFGG8EGGFECFGCFGGG,EFD@94,,?DGFGGGFFG9;DEDG=B8DGGDFGGGFGGGGCGGGFGGGGGGGE5>CC5@CFAEF6CFF=C*BC7CCF@GG>3(665>B;726:FF>*(8CC:?FGFAAGFF9?FGBG990-8D.*<1(5:(,4+4<FF049>>>B?(-(24C<F>>??<<6
@M04650:207:000000000-C238N:1:1101:25963:3897 2:N:0:19
GGACTACCGGGGTATCTAATCCTGTTTGCTCCCCACGCTTTCGCACATCAGCGTCAGTTACAGACCAGAGAGCCGCCTTCGCCACTGGTGTTCCTCCATATCTCTGCGCATTTCACCGCTACACATGGAATTCCACTCTCCTCTTCTGCACTCAAGTTCCCCAGTTTCCAATGACCCTCCACGGTTGAGCCGTGGGCTTTCACATCAGACTTAAGAAACCGCCTGCGCTCGCTTTACGCCCAATAAATCCGGACAACGCTTGCCACCTACGTATTACCGCGGCTGCTGGCACGTAGTTAGC
+
CCCCCGGGGGGGGGFGGGGGGGGGGGGGGGGGGGGGGGGGGGGGGGGGGGGGGGGGGGGFGGGGGGGGGGGGGGGGGGGGGGGGGGGGGGGDFFGGGGGGGGGGGGGGGGGEGGGFGGGGGGGGE8ECFGGGGGGGGGGGGFGFFGGGFFGFGGFFDDGGGGGGGGFAAEDGGFFGGFGGFGGEGGGGG@CECEGG>FGGGAFFFG7A=GFDEGGGFFGGFGFFDF@E>D@;/AF9@7EEGF?(9C9<F:B>B@5(*1(21:D?GG?<04?:<E?FGGFF;99>96?7:C(3:<FF?FA<4
@M04650:207:000000000-C238N:1:1101:19052:3900 2:N:0:19
GGACTACCCGGGTATCTAATCCTGTTTGCTCCCCACGCTTTCGCACCTGAGCGTCAGTCTTTGTCCAGGTGGCCGCCTTCGCCACTGGTATTCCTCCAGATCTCTACGCATTTCACCGCTACACCTGGAATTCTACCCACCTCTACAAGACTCTAGCCTGCCAGTTTCGAATGCAGTTCCCAGGTTGAGCCCGGGGATTTCACATCCGACTTGACAGACCGCCTGCGTGCGCTTTACGCCCAGTAATTCCGATTAACGCTTGCACCCGCCGTATTACCGCGGCTGCTGGCACGGAGTTAGC
+
CC6@CFF@,@CGG@8,6CEAF<FFCE<FF,,,C@<:@CFGFGD@:@CE8,CCB+@F@CFGFF<FF99FF,CBC@FCBF@FGC7,?,C,E<FBFC4?<,4AFAD;DG<D+?7FF9E<B:6CEFF<?:EFGEEF,CDA,,@=C=,;,89,8@,03EFAA83,8<AEG;FFG8DBD;==A+7@CC6::@EF?FDC59EGD*,,+=?A6C49@CD5;*?FFBDF=81?=50=;C;(.*24161?>??,:D)6>6?:0.72*4(-8:D)*0(((-4,3C(6<*-99>7>9?023*(0499>6C55)
@M04650:207:000000000-C238N:1:1101:25016:3920 2:N:0:19
GACCTGCACAGCTTTGTGCTGGGGTCTAGTCTCCCTCCTGGTGGCCGCCGTCTCCATTTACGGATCCTCGACCCCCCCGCTCTCCTGGTTTCCTGCCCTTTCTCAACGGGGTCCACCCCTGCCCATCTGCTTCCCCCCTCCACTCCCGCTCTCCCACCCCACAGTCTCTGCTACATCTCCATGCTCAACCCTCGCCCACCAAACTCATCCTTCGTTTTCCGCCCAATCTCCCTGCTCTACCCGTGCACGCTCTCTCCCCTGACCCCTCGCTTGTCAGCCCTCCCTGTCGCCCTGACTCATC
+
A--A@<8,,;,6CC,,<6,,6,,+8,,,;B,;@C<C;,6EFF,,,,++8+6+;6,,C;C96,,,,+:<@:,4++,7++++8@,:AEF,95,,:,9,?,,,5,,,9,,++++++,5,,++6+3,<,,,5,,,,3,,8+3+++;6+,3,+++3*34,,3*C**>*,3,,6,,62+@:,,+:7,,,4,7>C6,=6***//**3/)2);7;+77*+/*00)(+*(*(((...62)(.+)(0)+2<4((**-.*.)--**,*(-,((*,*/(((((((*))+*(-((((()).(*(*,((()+)))
@M04650:207:000000000-C238N:1:1101:10366:3945 2:N:0:19
GGACTACTGGGGTTTCTAATCCTGTTTGCTCCCCACGCTTTCGCACCTGAGCGTCAGTCTTTGTCCAGGGGGCCGCCTTCGCCACCGGTATTCCTCCACATCTCTACGCATTTCACCGCTACACATGGAATTCTACCCCCCTCTACAAGACTCTAGCCAACCAGTTTCAGATGCAATTCCCAAGTTAAGCTCGGGGCTTTCACATCTGACTTAATTGACCGCCTGCGTGCGCTTTACGCCCAGTAATTCCGATTAACGCTTGCACCCTCCGTATTACCGCGGCTGCTGGCACGGAGTTAGC
+
CCCCCGGGGGGGGGGGGGGGGGGGGGGGGGGGGGGGGGGGGGGGGGGGGEGGGGGGG<FGGGGGGGGGGGGGGGGGGGGFGGGGGGGG@CDFFGEFGEGGGGGGGGGGGGGGGCFFGGGGGGGGGGGGGGGGGGGGFFGGGGGBGGGGGGGFGGCFFCFGGGGGGGCGGGGFGGGF:DFFFFFGFGGGGG;7EGGGGGGGGFGF6FFC?FGGCFF+:9EGFGF<DFB>;<>B9D:AF:C*::??GGD2CFF:8:D>*4>BFFC29C:::BF?FDFFCG3>00(70:DF:=1<<B034845)
@M04650:207:000000000-C238N:1:1101:8682:3983 2:N:0:19
GGACTACTGGGGTATCTAATCCTGTTTGCTCCCCACGCTTTCGCACCTGAGCGTCAGTCTTTGTCCAGGGGGCCGCCTTCGCCACCGGTATTCCTCCAGATCTCTACGCATTTCACCGCTACACCTGGAATTCTACCCCCCTCTACAAGACTCTAGCCAACCAGTTTCAGATGCAATTCCCAAGTTAAGCTCGGGGCTTTCACATCTGACTTAATTGACCGCCTGCGTGCGATTTACGCCCAGTAATTCCGATTAACGCTTGCACCCTCCGTATTACCGCGGCTGCTGGCACGGAGTTATC
+
CCCCCGGGGGGFGGGGGGGGGGFGGGGFGGGGGGDGGDFGGGGGGGGGGGGGGGGGGFFGGFGGGGFGG,FGGGGGFGGGGGGGGEGGGCFGGGGGG8EFG8CFGFGGGGGGGGGGGGGGGG9F:FFGGGGGGGGGCD6=EGGFGGGEC,D?CDFFFGGGG7EGGFGGG9;BFFGGGFA7ECEEGC9<9EC7*9EECDGG7@C86?GFFGG+)+:C+7CG@D138F>A0C6((2<491*:*4:3DFBFGFFB?3*673;B:13)2;:2139:(;>4CC:99>B9>?34:EF9(4(44:4).
@M04650:207:000000000-C238N:1:1101:17758:4023 2:N:0:19
GGACTACTGGGGTTTCTAATCCTGTTTGCTCCCCACGCTTTCGAGCCTCAGCGTCAGTTACAGACCAGAGAGCCGCCTTCGCCACTGGTGTTCCTCCATATATCTACGCATTTCGCCGCTACACATGGAATTCCACTCTCCTCTTCTGCACTCAAGTCTCCCAGTTTCCAATGACCCTCCCCGGTTGAGCCGGGGGCTTTCACATCAGACTTAAGAAACCGCCTGCGCTCGCTTTACGCCCAGTAAATCCGGATAACGCTCGCCACCTACGTATTACCGCGGCTGCTGGCACGTAGTTAGC
+
CCCCCGGGGGGGGGGGGGGGGGGGGGGGGGGGGGGGGGGGGGGGGGGGGEGGGGGGGGGGGGGGGGGGGGGGGGGGGGGGGGGGGGGGGGGGGGGGGGGGGGGGGGGGGGGGDG,BFFGGGGGGEFGGGGFGGGGGGFGGDGGFGGGGFGGFCFDGFGGGGGGGFGFGGGGGGGGDFFGGGGGGFGGGFFGGGGGGG4FGG+>8FGG4)9FC<GGGA@GG@GFFFF6:(9348=@)82CEE66(?755DF>>BEDAF1((-256*A?02211<FF20:-(49B>6?:?7*,+(,(.40)..
@M04650:207:000000000-C238N:1:1101:6776:4061 2:N:0:19
GGACTACTAGGGTTTCTAATCCTGTTTGCTCCCCACGCTTTCGCACCTGAGCGTCAGTCTTTGTCCCGGGGGCCGCCTTCGCCACCGGTATTCCTCCACATCTCTACGCATTTCACCGCTACACATGGAATTCTACCCCCCTCTACAAGACTCTAGCCAACCAGTTTCAGATGCAATTCCCAAGTTAAGCTCGGGGCTTTCACATCTGACTTAATTGACCGCCTGCGTGCGCTTTACGCCCAGTAATTCCGATTAACGCTTGCACCCTCCGTATTACCGCGGCTGCTGGCACGGAGTTAGC
+
CCCCCEGFCCFGGGGFCFGGGFCACFFGGFFAFFDGGGGFGGGGGGGFB,CFCGGD@FE<ECEFFG,@BEGGGE@FEGCFFFGEGGGGDGDFGGGGGGGGGGGGGGGGGECC,AFFF@BDGGGGFCFD@CFBFFCFF?=FGDGFGGGG,73<@F,;;DFE>ECFFF7FCCFEFGGEC>CCGF::<;BCEG,=C5E*7>FGGFG6@FGFFGCGE>7:ACGGFGFBFF>>:C99>G5)*-*:?8142?>>G?)38>GBG?9??FFBF840:<(8:6:<CFF190>F6634(:(C<44>FGA4.
@M04650:207:000000000-C238N:1:1101:25862:4144 2:N:0:19
GGACTACTAGGGTATCTAATCCTGTTTGCTCCCCACGCTTTCGCACCTGAGCGTCAGTCTTTGTCCAGGGGGCCGCCTTCGCCACCGGTATTCCTCCACATCTCTACGCATTTCACCGCTACACATGGAATTCTACCCCCCTCTACAAGACTCTAGCCAACCAGTTTCAGATGCAATTCCCAACTTAAGCCCGGGGCTTTCACATCTGACTTAATTGACCGCCTACGTGCGCTTTACGCCCAGTAATTCCGCTTAACGCTTGCACCCTACGTATTACCGCGGCTTCTGGCACGGAGTTAGC
+
9CCCCFFGFGGGGGFGGFEGFG<-FFDFGF<FFGGGEGGGGFGG@CFE:6CFFGGGG<@E<FFGGFGGDD7@EBFFFGGGGDE,BAFGG>=DGGGGGF@?EFGFGFGGCFGGGFFGGGG+@F9F,45BD=CFF<=F,D8FC=EFDFAGA888E,@C;DGGGEGCFFGGG9,@<:,:ECF9EC,*,@BEF9,=;EG5<8C6CAC8FGGAEGF7377C:CCC6D>?(;1;1D@FFE):=:GDGB<:77>AGBF(4>D<F:9:F?159C?<(.3:2<45C789>022((-.76(<1(46,*4:6
@M04650:207:000000000-C238N:1:1101:24440:4156 2:N:0:19
GGACTACCGGGGTATCTAATCCTGTTTGATCCCCACGCTTTCGCACATCAGCGTCAGTTACAGACCAGAGAGCCGCCTTCGCCACTGGTGTTCTTCCATATCTCTGCGCATTTCACCGCTACACATGGAATTCCACTCCCCTCTTCTGCACTCAAGCGAAACAGTTTCCAATGACCCTCCCCGGTTGAGCCGGGGGCTTTCACATCAGACTAATCTCGCCGCCTACGCGCGCTTTACGCCCAATAATTCCGGACAACGCTTGCACCCTACGTATTACCGCGGCTGCTGGCACGTATTTAGC
+
CC?CCGGGGGGGGG8F9EFFFGFFFGGGGGGGGFFGGEG7DBFGGGDGG@FFDGGGGGGE,CFFGGGFGGGGFAFFGFCGFGEEGFF@FGFGGFGFGEGGGDGGGG?F=:CCFGGGGEC=ECG?CFGGG<<FFFEDGGFEGFGFFEAE?CFDGGD8DEE>ECGG<DFGGGGF6FGGG+?CEGGCCEGDC8EEEGDGGGCCFACA7*;4<FGGE7*1@8EG6<;??F0@BG;6>584=:CCE?002>A):?@015C?49B?61C<FGB:<??<?744C*4,344(((4:::3324<).:<<)
@M04650:207:000000000-C238N:1:1101:25417:4159 2:N:0:19
GGACTACTGGGGTTTCTAATCCTGTTTGCTCCCCACGCTTTCGCACCTGAGCGTCAGTCTTTGTCCAGGGGGCCGCCTTCGCCACCGGTATTCCTCCAGATCTCTACGCATTTCACCGCTACACCTGGAATTCTACCCCCCTCTACAAGACTCTAGCCTGCCAGTTTCGAAGGCAGTTCCCAGGTTGAGCCCGGGGATTTCACATCCGACTTGACAGACCGCCTGCGTGCGCTTTACGCCCAGTAATTCCGATTAACGCTTGCACCCTCCGGATTACCGCGGCTGCCGCAACGGACTTCGC
+
CCCCCGGGGGGGGGGGGGGGGGGGFGGGGGGGGGGGGGGGGGGCEGGFCGGGGGGGGGGFGGGGGGFG?C7FGCFGGGGGGGCE=FGGGGGFGGFGGGFGC8EG9EFGGGGGGGGGGGGGDGGGGGGGEGGFGGGFDC+3CCCD,CE=8@CFGEFGF?FGCFFFFF:FEGG*;FDEGGF@CCFFG,D@CGDGEDGGDGGF7=C78C8A0>D<AF4@A@CFBGF:?4>3,1((4=8A4:CCC:?(:*:2>@F(4>DFC11:0292*;((-43(1E<<F:((-47931(((*(*-41(,+.44
@M04650:207:000000000-C238N:1:1101:23804:4261 2:N:0:19
GGACTACTCGGGTATCTAATCCTGTTTGCTCCCCACGCTTTCGAGCCTCAGCGTCAGTTACAGACCAGAGAGCCGCCTTCGCCACTGGTGTTCCTCCATATATCTACGCATTTCACCGCTACACATGGAATTCCACTCTCCTCTTCTGCACTCAAGTCTCCCAGTTTCCAATGACCCTCCCCGGTTGAGCCGGGGGCTTTCACATCAGACTTAAGAAACCGCCTGCGCTCGCTTTACGCCCAATAAATCCGGACAACGCTTGCCACCTACGTATTCCCGCGGCTGCTGGCACGGAGTTAGC
+
CCCCCFGGGEGGGGGGGGGGGGGGGGGGGGGGGGGGGGGGGGGGGGGGGFGGGGGGGGGGGGGGGGGGGGGGGGGGGGGGGGGGGGGGGGGGGGFGGDGGGGGGGGGGG:FFGGGGGGGGGGGGGFFFGDGGGGGGGGGGGGGFGGGGFFGFGF8=FFFGGFGG=DGGGGGGGFGGGFGCECE7FGGGFGGGGGGGG4FFGFGFFGGFFGCFFGCFFF?F9G>@@49:67>FFGF<FBGCE?BFCCA2DF<>05>:FBFB?:F?FGF??B?4)<:)<96>B0969<>>?5,<?041?G<).
@M04650:207:000000000-C238N:1:1101:22431:4273 2:N:0:19
GGACTACAAGGGTATCTAATCCTGTTTGCTCCCCACGCTTTCGCACCTGAGCGTCAGTCTTTGTCCAGGGGGCCGCCTTCGCCACCGGTATTCCTCCACATCTCTACGCATTTCACCGCTACACATGGAATTCTACCCCCCTCTACAAGACTCTAGCCTGCCAGTTTCGAATGCAATTCCCAAGTTAAGCTCGGGGCTTTCACATCTGACTTAATTGACCGCCTGCGTGCGCTTTACGCCCAGTACTTCCGATTAACGCTTGCACCCTCCGGATTACCGCGGCTGCTGGCACGGAGTTAGC
+
CC@CCAFGGGGGGGGGGGGGGGGGGGGGGGGGGGGGGGGGGGGGGGGGGFFGGGGGGGGGGGGGGGGGFDGGGGGGGGGGGGGGGGGEEGGGGGGGGGGGGGGGGGGGGGGGGGGGGGEGGGFGGGGGGGGGFGGGGFGGGGGFGGGGGGFFGGFFGGGGFGGDFGGG8DFGGFGGG8FCGFG:FGGGGGDFCGDGGGGGGFGFFGGF<FGGECFFFFGGFG@;6F>DDGFFFGFFFBGGGBFFG754>B3:6>G)C(4:((98CC???B6((237F>:;>6>F1(4?:E?GF;09?FD)6
@M04650:207:000000000-C238N:1:1101:10412:4311 2:N:0:19
GGACTACAAGGGTTTCTAATCCTGTTTGCTCCCCACGCTTTCGAGCCTCAGCGTCAGTTACAGTCCAGAGAGTCGCCTTCGCCACTGGTGTTCTTCCTAATCTCTACGCATTTCACCGCTACACATGGAATTCAACTCTCCTCTTCTGCACTCAAGTCTCCCAGTTTCCAATGACCCTCCCCGGTTGAGCCGGGGGCTTTCACATCAGACTTAAGAAACCGCCTGCGCTCGCTTTACGCCCAAGAAAACCGGTCAACGCTTGCCACCTGCGTATTACCCCGGCAGCTGGCAGGTAGGTACG
+
CCCC8EEFGGGECEFGFF<FCE9FGGGGGGFFGCGEGGGGCDCFGE7:,@FCFGGGGFFDEFEFEE<FCFFG8B7:FFFE<:B,@,CFCF9:5?8F?BC?,:D;EEDFCFG7FA?CEFD8>4,?=E=FFFAFA,@EFGAD8DCDG9EGE;80=,@F==,4646@63,6EF;F6D=DF6+++8B+6@C8FCCGGGDDG*>:8:;8+;FA5CGF4CB@F(,62<;3?4(0.*663*070,8:C03(2771*7>>-)1)*,4((-*4>?:(((-(.*()+2((-3((,4(,(:(*(,),(3)-(
@M04650:207:000000000-C238N:1:1101:20218:4311 2:N:0:19
GGACTACACGGGTATCTAATCCTGTTTGCTCCCCATGCTTTCGCGCCTCAGCGTCAGTTATAGACCAGAAAGTCGCCTTCGCCACTGGTGTTCCTCCACATCTCTACGCATTTCACCGCTACACGTGGAATTCCACTTTCCTCTTCTATCCTCAAGCCTTCCAGTTTCCAATGACCCTCCCCGGTTGAGCCGGGGGCTTTCACATCAGACTTAAGAAACCGCCTGCGCTCGCTTTACGCCCAATAAATCCGGACAACGCTTGCCACCTACGTATTACCGCGGCTGCTGGCACGTAGTTAGC
+
CCCCCGGGGGGGGGGGGGGGGGGGGGGGGGGGGGGGGGGGGGGGGGGGGGGGGGGGGGGGGGGGGGGGGGGGGGGGGGGGGGGGGGGGGGGGGGGGGGGGFGGGGGGGGGGGGGGGGGGGGGGGFFFGGGGGGGGGGGGGGFGFGFGFECFFGFGCDFGGGGGGGGGGFFFCDCGGGDGGGGGGGDEGGGGGGGDGGGGGGFGFA4;FFC8FCFCDA@G4632;@F>E9D23,C:<*3CG512(*:<4C@BB6))49>6??25(*08:0:::?GFAGGBFFFFB2:03,*,A?.,(4:64-
@M04650:207:000000000-C238N:1:1101:5629:4323 2:N:0:19
GGACTACCCGGGTTTCTAATACTGTTTGCTCCCCACGCTTTCGCACCTGAGCGTCAGTCTTTGTCCAGGGGGCCGCCTTCGCCACCGGTATTCCTCCCCATCTCTACGCATTTCACCGCTACACATGGAATTCTACCCCCCTCTACAAGACTCTAGCCAACCAGTTTCAGATGCAATTCCCAAGTTAAGCACGGGGCTTTCACATCTGACTTAATTGACCGCCTGCGTGCCCTTTACGCCCAGTAATTCCGCATCACGCTTGCACCCTCCGTATTACCGCGTCTGCTGGCACGGAGGTATC
+
@<BC,,C,CBFEFEEGFFFC9EGFEFCE9FGGFGCFGGGGGFEGG@B=F,CEFCFECFEAF<FFFFG8E:FGCCGGGGGFGCEGG<FGG7FFFF,FF7@EFFDED@?D+84?FGFGG7CDGDFD9>FDDDD,FBFCF?FG7CCF7FF,7CD9@>DC,@?8D>C;=@75;@;E+,@CF8BFFG:>DFC@FF5;1*=C)8FC:AC6+011.CCGFF+:+)379:>?6:1.8C(((2<464C8C?FFD744*99((.))=<2(3(5)98:1(344:24)+2(-((4(()6:?GBFF3(-(25).
@M04650:207:000000000-C238N:1:1101:21054:4342 2:N:0:19
GGACTACCGGGGTTTCTAATCCTGTTTGCTCCCCACGCTTTCGAGCCTCAGCGTCAGTTACAGTCCAGAGAGTCGCCTTCGCCACTGGTGTTCTTCCTAATCTCTACGCATTTCACCGCTACACTAGGAATTCCACTCTCCTCTCCTGCACTCTAGATAACCAGTTTGGAATGCAGCACCCAAGTTGAGCCCGGGTATTTCCCATCCCACTTAATCATCCGCCTACGCTCCCTTTACGCCCAGTAAATCCGGATAACGCTTGCAACCTACGTATTACCGCGGCTGCTGGCACGTAGTTAGC
+
CCCCCGGGGGGGGGGGGGGGGGGGGGGGGGGGGGGGGGGGGGGGGGGGGGGGGGGGGFGGGGGGGGGGGGGGGGGGGGGGGGGGGGGGGGGGGGGGGGGGGGGGGFGGGGGGGGGGGGGGGGGGGGGGGFGGGGGGFB,AFGFFGGFGGFGFGDFGCFDEGGGGGG:DGFC9?GGGG6FGEGFGGGGGGGGFCEGEDGG:;+69FGFFEGGGEG@9F47=5FD@FA240C=B1FFFFFGGG(64:FE3CFE;8)8)*,466<F)0<<(4860)086?D04(467(4))5/4?(.,43C))-
@M04650:207:000000000-C238N:1:1101:15070:4411 2:N:0:19
GGACTACTGGGGTATCTAATCCTGTTTGCTCCCCACGCTTTCGAGCCTCAGCGTCAGTTACAGTCCAGAGAGTCGCCTTCGCCACCGGTATTCCTCCACATCTCTACGCATTTCACCGCTACACATGGAATTCTACCCCCCTCTACAAGACTCTAGCCAACCAGTTTCAGATGCAATTCCCAAGTTAAGCTCGGGGCTTTCACATCTGACTTAATTGACCGCCTGCGTGCGCTTTACGCCCAGTAATTCCGATTAACGCTTGCACCCTCCGTATTACCGCGGCTGCTGGCACGGAGTTAGC
+
CCCCCGGGGGGGGGGGGGGGGGGGGGGGGGGGGGGGGGGGGGGGGGGGGGGGGGGGGFFGGGGGGGGGGGGGGGGGGGGGGGGGGGCGGGFGGGGGGGFGGGGGGGGGGGGEGGGGGGGDGGGGGGGGFGGGGGGGGGDGGGGFGGGEF?FFGFGFFGFGGGGGGGGGGGGFCCFGGGGGGGGGGFGGGF;CEEGGDDGGDFGFFF@C<@FCCC:C84FG=GFDB;6A<D0>0C:4A;EFG@0/3C>BGBFB0><>C:B?FBC<CGFFFFFB?FBAGF:>;>9>>?F:BC(929(-:GBA.
@M04650:207:000000000-C238N:1:1101:6559:4418 2:N:0:19
GGACTACCAGGGTATCTAATCCTGTTTGCTCCCCACGCTTTCGCACCTGAGCGTCAGTCTTTGTCCAGGGGGCCGCCTTCGCCACTGGTGTTCCTCCATATCTCTGCGCATTTCACCGCTACACATGGAATTCCACTCTCCTCTTCTGCACTCAAGTTCCCCAGTTTCCAATGACCCTCCACGGTTGAGCCGTGGGCTTTCACATCAGACTTAAGAAACCGCCTACGCGCGCTTTACGCCCAATAAATCCGGACACCGCTTGCCACCTCCTTATTCCCGCGGCTGCTGGCCCGTAGTTAGC
+
C9CCCGGGGGDGGGGGGGGGGGGGGGGGGGGGGGGGGGGGGGGGGGGGGFGGGGGGGGGGGGGGGGGGGGGGGGGGGGGGGGGGGGGDGEGGGGGGGGGGGGGGGGGGGGGGGGFGGGGGGGGGGGGGGFGGGGGGGGGGGGGFGGGGGGGFGG89FFFGGGGDFGGGGFGGGGFGFGGGGGGCFGEF,DF5CEGGFGFGGFGFFGGFBFFFCGGC+(<C()2;7A;:9C9;BGF2?:GGGF(76C<9FFD;1BD(*(-766C?=FF:((())<4)+24190404:>0(/(:99>?BEAA6
@M04650:207:000000000-C238N:1:1101:8388:4419 2:N:0:19
GGACTACAGGGGTTTCTAATCCTGTTTGCTACCCACGCTTTCGCACCTGAGCGTCAGTCGTTGTCCAGGGGGCCGCCTTCGCCACCGGTGTTCCTCCACATCTCTACGCATTTCACCGCTACACATGGAATTCCACTCTCCTCTCCTGCACTCTAGATAACCAGTTTGGAATGCAGCACCCAAGTTGAGCCGAGGTATTTCACATCACACTTAATCATCCGCCTACGCTCCCTTTACGCCCATTAAATCCGGATAACGCTCGCCACCTACGTATTACCTCGGCTGCTGGCACGTCGTTAAC
+
CCCCCGG,,CFGFGEGGGGGGGGGGG9FGG9FGGG@EGGGGGG;BFGF:CFGGGGGGGC,C,C,CFFGEF+@FGEGGGGGGGGGGGGGG+BFGCAFDG,EFFGGGGFGGGGGCFGGGGGGGGGGGGGG>,F@GGGFGGGGGDEFFGGGGGGFG,=9F7;9:FFGGGGA@,@>?GFFGDFGE:>CFF;DCGF**=;*8C;EFFGFFGC=>GGCE+CFACF>;GFF0=?FDD;63CFEFFGEC?(4C7:)*?:927DAF17<69D05C??BFB72C>)37.44(1:302)2EFG1((-4::(5
@M04650:207:000000000-C238N:1:1101:8010:4430 2:N:0:19
GGACTACAAGGGTTTCTAATCCTGTTTGCTCCCCACGCTTTCGCGCCTCAGCGTCAGTTACAGACCAAAAAGCCGCCTTCGCCACTGGTGTTCCTCCACATCTCTACGCATTTCACCGCTACACGTGGAATTCCGCTTTTCTCTTCTGTCCTCAAGCCTTCCAGTTTCCAATGACCTTCCACGGTTAAGCCGTGGGCTTTCACATCAGACTTAAACGGCCGCCTGCGCGCGCTTTACGCCCAATAATTCCGGACAACGCTTGCCACCTACGTATTACCGCGGCTGCTGGCACGTAGTTAGC
+
CCCCCGGGGGGGGGCGGGGGEDEGGGGGGFGFGGGGGGGGGGGGGGGGGGGGEFFDGGGGGGGGGGGFGGGDGGGGGEGGGGGGGGGGGFFEGGFFGGFG@,@FGGFGGDGGGGGGGGGGGEGG+AEFGGGDAGGGGGFEFGGFGGGGFGGFGGDDGGGC8FFGGAFGGGGGGCF8EGGFGGGDGGGFFGGGGGGGFGCCGFGCEFGF@FC:C7C*:@GG>G>FFFBF(>96>E><B1?8?:1:F766DF@9?:D?F0><?B5.2<:7:BFFFFFAGF?6;9;32(.:(>7?<?(,-<<46
@M04650:207:000000000-C238N:1:1101:5810:4523 2:N:0:19
GGACTACAGGGGTTTCTAATCCTGTTTGCTCCCCACGCTTTCGAGCCTCAGCGTCAGTTACAGACCAGAGAGCCGCCTTCGCCACTGGTGTTCCTCCAGATATCTACGCATTTCACCGCTACACCTGGAATTCCACTATCCTCTTCTGCACTCAAGTCTCCCAGTTTCCAATGACCCTCCCCGGTTGAGCCGGGGGCTTTCACATCAGACTTAAGAAACCGCCTGCGCTCGCTTTACGCCCAATAAATCCGGACAACGCTTGCCCCCTACGTATTACCGCGGCTGCTGGCACGTAGTTAGC
+
CCCCCGGGFGDGGGGGGGGGGGGGGFGFFGGGGGGGGGGGDGGFDCCGGGGGGGGGGGFGDE,EFFGGGFGEEFGGGGGFGGGGGGFGGGGGGGGGG,,CF9EDGAEEGGGGGGFGGGGGEBEF=EGCFFGGGGFG;,@CEFGFDG;DE,6?FF,E7,8@FFGGF;ADCFFFD,,,661@=FGGGDE648FCC5CECD:<?8E++2CFFGFD97@@A@FC@33?1A93(:>F?CFAF:8?C?::4:>>GFFF::D?F>>??:F(08;9:6::<E?A7C((((466?DB(73<(.(8?<.6.
@M04650:207:000000000-C238N:1:1101:8320:4529 2:N:0:19
GGACTACCGGGGTATCTAATCCTGTTTGCTCCCCACGCTTTCGCACCTGAGCGTCAGTCTTTGTCCAGGGGGCCGCCTTCGCCACCGGTATTCCTCCAGATCTCTACGCATTTCACCGCTACACCTGGAATTCTACCCCCCTCTACAAGACTCTAGCCTGCCAGTTTCGAATGCAGTTCCCAGGTTGAGCCCGGGGATTTCACATCCGACTTGACAGACCGCCTGCGTGCGCTTTACGCCCAGTAATTCCGATTAACGCTTGAACCCTCCGTATTACCGCGGCTGCTGGCACGGAGTTAGC
+
CCCCCGGGGGGGGGGGGGGGAFFGGGGGGGGFGGGGEGGGGGGGGE@FGGGGGGGGGGGGEGGGGGGGGGGGEGGEFGDGGGGGGGDGGGGGGGGGFFGCEFGGGGGGGGDGGGGGGCGDGGGGGGGGGGEGGDFFCFFE@CG5EGCECFGFFCFG9@FG5DFGGFFFG>CFFGFGFFGDFGDGEFF@EDEFEGGGG3CGDF9C7<5A<D3*3C<FFF5D9G;:8>0.(991(A:<FFC8>:6>CFA<F?6117DAD?9:6(0)*;:?<<B02E?AGC3((((,(,.,457C?(411;44)
@M04650:207:000000000-C238N:1:1101:20584:4545 2:N:0:19
GGACTACAGGGGTATCTAATCCTGTTTGCTCCCCACGCTTTCGCACCTGAGCGTCAGTCTTTGTCCAGGGGGCCGCCTTCGCCACCGGTATTCCTCCACATCTCTACGCATTTCACCGCTACACATGGAATTCTACCCCCCTCTACAAGACTCTAGCCAACCAGTTTCAGATGCAATTCCCAAGTTAAGCTCGGGGCTTTCACATCTGACTTAATTGACCGCCTGCGTGCGCTTTACGCCCAGTAATTCCGATTAACGCTTGCACCCTCCGTATTACCGCGGCTGCTGGCACGGAGTTAGC
+
CCCCCGGGGGGGGGGGGGGGGGGGGGGGGGGGGGGGGGGGGGGGGGGGGGGGGGGGGGGGGGGGGGGGFEGGGGGGGGGGGGGGGGGGGGGGGGGGGGGGGGGGGGGGGGGGDGGGGGGGGGGGGGGGGGGGGGGGGGGGGGGFGGGGGGGFGFG7FGGGGGGGGGGFCGGGGGGGGGGGGGGGGGGGGG;CGGGGDCFGGFGFFGGFFGGGFGGF=EGFBGF;@FFF?D9BFCFFFFGEGFF?G>A4>FF0(7CAGBF?FBC26CF???FFFGBDGGFFFFFFB?::?GFFF991:F)..
@M04650:207:000000000-C238N:1:1101:10659:4590 2:N:0:19
GGACTACCGGGGTATCTAATCCTGTTTGATCCCCACGCTTTCGCACATCAGCGTCAGTTGCAGACCAGAGAGCCGCCTTCGCCACTGGTGTTCCTCCATATCTCTGCGCATTTCACCGCTACACATGGAATTCCACTCTCCTCTTCTGCACTCAAGCAAGACAGTTTCCAATGACCTTCCTCGGTTGAGCCGAGGGCTTTCACATCAGACTAATCTTGCCGCCTACGCGCGCTTTCCGCCCAATAATTCCGGATAACGCTTGCCACCTACTCATTACCGCGGCTGCTGGCACGTAGTTAGC
+
CCCCCCFGGGGGGGGGGGGGGGGGGGGGGGGGGGGGGGGGGGGGGGGGGFGGGGGGGGGGGGGGGGGGFFGGGGGGGGGGGGGGGGGGGGGGGGGGGGGGFGGGGFECFGGGGGGGGGGGGGGGGGGGGGGGGGFGFGCFGGGFGGCFGGGFGGFGGGGFGGFGGGGGGDGGGGGGGGGG:FG7FEEGGGGC@CECDFGGGFGFFFFFFG48>GCGFEGC=<><?FFFFG@FBGA)9<GGGF01C>2:FFFF<53)9<F??BGF*@?04,))-365EG?9B919>FFF:E(0(.((-2)).
@M04650:207:000000000-C238N:1:1101:17618:4643 2:N:0:19
GGACTACCCGGGTTTCTAATCCTGTTTGCTCCCCACGCTTTCGAGCCTCAGCGTCAGTTACAGTCCAGAGAGTCGCCTTCGCCACTGGTGTTCTTCCTAATCTCTACGCATTTCACCGCTACACTAGGAATTCCACTCTCCTCTCCTGCACTCTAGATAACCAGTTTGGAATGCAGCACCCAAGTTGAGCCCGGGTATTTCACATCCCACTTAATCATCCGCCTACGCTCCCTTTACGCCCAATAAATCCGGATAACGCTCGCCACCTACGTATTACCGCGCCGGCTGGCACGTAGTTAGC
+
CCCCC<FGG@FGGGGCGGGGGGGGGGGFFGGAFEFGEG7BFFDGFCFDBCFFGGGGGGGFFCFFGGGFGGGFEFBF7BCGGDGGGCFGFGGGFCEFGDF<FGGGDEGG7CGGGGFFCFCD8@EF;EFGFGFFGGGGGGGGGGGFFGFEGGD+@DDA@EFFGFFGGC=DEDGG?,@EGFEFED+@FCEGFFGG6:E*@F9:FFGFFG>F5CCFEDCEACGF-7<7>AD>(?=92FFFF?GGF(,6CC3<FAA6;)>A;7>((47>3E:?0(442C>AGG(92(,,(4(-,/2????047-).
@M04650:207:000000000-C238N:1:1101:10339:4713 2:N:0:19
GGACTACCCGGGTATCTAATCCTGTTTGCTCCCCACGCTTTCGCACCTGAGCGTCAGTCTTTGTCCAGGGGGCCGCCTTCGCCACCGGTATTCCTCCACATCTCTACGCATTTCACCGCTACACCTGGAATTCTACCCCCCTCTACGAGACTCTAGCCTGCCAGTTTCAAATGCAGTTCCCAGGTTAAGCCCGGGGATTTCACATCTGACTTAACAGACCGCCTGCGTGCGCTTTACGCCCAGTAATTCCGATTAACGCTTGCACCCTCCGTATTACCGCGGCTGCTGGCACGGAGTTAGC
+
CCCCCGGGGGGGGDGGGGGGGGGGGGGGGGGGGGGGGGGGGGGGGGGGGGGGGGGGGEGGGGGGGGGGGGGGGGGGGGEGGGGGGGGGGEFFGGGGGGGGGGGGGGGGGGGGGGGGGGGGGGGGGGGGGGGGGGGGDGGGGGGFGGGGGDEFGGGGGGGGGGGGGGGGCFFGGGGGGGGGGGGGGGGGFCFGGG5E:GEFGCFFAFGFFGGGFGFFFDGG9D66:4;B?DBFFGFAFFGE>???FGAAGFFF?F<BC07??(>BGFB?6((-8F:2CD:>>1(,403:BC(0419(4A)-6
@M04650:207:000000000-C238N:1:1101:12242:4733 2:N:0:19
GGACTACTAGGGTATCTAATCCTGTTTGCTCCCCACGCTTTCGAGCCTCAGCGTCAGTTACAGTCCAGAGAGTCGCCTTCGCCACTGGTGTTCTTCCTAATCTCTACGCATTTCACCGCTACACTAGGAATTCCACTCTCCTCTCCTGCACTCTAGACTTCCAGTTTGGAATGCAGCCCCCAGGTTGAGCCTGAGTATTTCACATCCCACTTAAAAATCCGCCTACGCTCCCTTTACGCCCAGTAAATCCGGACAACGCTCGCCACCTACGTATTACCGCGGCTGCTGGCACGTAGTTAGC
+
CCCCCGGGGGGGGGGGGGGGGGGGGGGGGGGGGGGGGGGGGGGGGGGGGGGGGFGGGGGGGGGGGGGGGGGGGGGGGGGGGGGGGGGGGGGGGFGFGGGGGGFCGGGGGGGEGGGGGGGGGFGGGGGGGGGGGGGGGGCGGGGF8EDEFFGFGGGGGGGCFGGGGGGGGG,,AFFGFFGDGGGEGGGGGGGGGFGFGGGGGFGFFGFFFGFGFGGC>@?FFGF>29>B9D9@BGFFF>GGEFB=GF?EGADF<>DF<>9(/(:@CE?:02:?4CBAGF1(9>199:)5:*(3812,8CBB<
@M04650:207:000000000-C238N:1:1101:24414:4837 2:N:0:19
GGACTACTCGGGTTTCTAATCCTGTTTGCTCCCCACGCTTTCGAGCCTCAGCGTCAGTTACAGTCCAGAGAGTCGCCTTCGCCACTGGTGTTCTTCCTAATCTCTACGCATTTCACCGCTACACTAGGAATTCCACTCTCCTCTCCTGCACTCTAGATAACCAGTTTGGAATGCAGCACCCAAGTTGAGCCCGGGTATTTCACATCCCACTTAATCATCCGCCTACGCTCCCTTTACGCCCAGTAAATCCGGATAACGCTCGCCACCTACGTATTACCGCGGCTGCTGGCACGTAGTTAGC
+
CCCCCGGGGGGGGGGGGGGGGGGGGGGGGGGGGGGGGGGGGGGGGGGGGGGGGGGGGGGGGGGGGGGGGGGGGGGGGGGGGGGGGGGGGGGGGGGGGGGGGGGGFGFGGGGGGGGGGGGGGGGGGGGGGGGGGFGGGGGGGGGFGD9DFFGFGGGGGGGGGFGGGFGGEFEGGFCFGFGFEGGGGGCEFGGGGGG?CFFCFFGFFGGFFGDGFGFGF<F>AGFFAFDFFGFFFGFEF?GFGF?EGGFCGFFB;>DE439;@@G>58??:28?>C?FED69B;BB9:3),::F2,(.,CAD<
@M04650:207:000000000-C238N:1:1101:24981:4859 2:N:0:19
GGACTACTCGGGTTTCTAATCCTGTTTGCTCCCCACGCTTTCGAGCCTCAGCGTCAGTTACAGTCCAGAGAGTCGCCTTCGCCACTGGTGTTCTTCCTAATCTCTACGCATTTCACCGCTACACTAGGAATTCCACTCTCCTCTCCTGCACTCTAGATAACCAGTTTGGAATGCAGCACCCAAGTTGAGCCCGGGTATTTCACATCCCACTTAATCATCCGCCTACGCTCCCTTTACGCCCAGTAAATCCGGATAACGCTCGCCACCTACGTATTACCGCGGCTGCTGGCACGTAGTTCGC
+
CCCCCGGGGGGGGGGGGGGGGGGGGGGGGGGGGGGGGGGGGGGGFGGGGGGGGGGGGGGGGGGGGGGGGGGGFGGGGGGGGGGGGGFGGGGGGGGGGGGGGGGGGGGGGGGGGGGGGGGGGGGGGGFGGGGGGAAFGGGGGGGFGGGGGGGFGGGFGGEFGGGEFGFGGFGGFGFFGFFGGG?FGFGGGGGGDECEDGCF@;DFFGFFCGGDEFFCFEGGFGD@A?4:9D>DFGFFF2ECF?7EFG3?FFF9DBGFG19;;6D97C?0(4-82CBFGGBF609(4:B?:*4FB:?(4A)29
@M04650:207:000000000-C238N:1:1101:25485:4870 2:N:0:19
GGACTACCCGGGTTTCTAATCCTGTTTGCTCCCCACGCTTTCGAGCCTCAGCGTCAGTTACAGACCAGAGAGCCGCCTTCGCCACTGGTGTTCCTCCATATATCTACGCATTTCACCGCTACACATGGAATTCCACTCTCCTCTTCTGCACTCAAGTCTCCCAGTTTCCAATGACCCTCCCCGGTTGAGCCGGGGGCTTTCACATCAGACTTAAGAAACCGCCTGCGCTCGCTTTACGCCCAATAAATCCGGACAACGCTTGCCACCTACGTATTACCGCGGCTGCTGGCACGTAGTTAGC
+
CCCCCGGGGGGGGGGGGGGGGGGGGGGGGGGGGGGGGGGGGGGGGGGGGFGGGGGGGGGGGGGGGGGGGGGGGGGGGGGGGGGGGGGGGGGGGGGGGGGGGGGGGGGGGGGEFGGGGGGGGGGGGGGGGGGGGGFGGGGGGGGFGGGGGGGFGG8FGFGGGGGGFEGGGGGGGGGGGDCGGGGGGGGGGGF>CGGGGDGGGFGFBGGFFGGGEDFGF@GCBGB;;A9EFGFFF5FB??GGG3(4F*<>FF@683):FBFF017?FGF<(8??<G?FGF3,49;(38)5>G0C<<0:BGA)-
@M04650:207:000000000-C238N:1:1101:17913:4884 2:N:0:19
GGACTACCCGGGTATCTAATCCTGTTTGCTCCCCACGCTTTCGCACCTGAGCGTCAGTCTTTGTCCAGGGGGCCGCCTTCGCCACCGGTATTCCTCCAGATCTCTACGCATTTCACCGCTACACCTGGAATTCTACCCCCCTCTACAAGACTCTAGCCTGCCAGTTTCGAATGCAGTTCCCAGGTTGAGCCCGGGGATTTCACATCCGACTTGACAGACCGCCTGCGTGCGCTTTACGCCCAGTAATTCCGATTAACGCTTGCACCCTCCGTATTACCGCGGCTGCTGGCACGGGGTTAGC
+
CCCCCGGGGGGGGGGGGGGGGGGGGGGGGGGGGGGGGGGGGGGGGGGGFFGGGGGGGGGGGGGGGGGGGGGGGGGGGGGGGGGGGGGGGDGGGGGGGGGGGGGGGGGGGGGGGGGGGGGGGGGGGGGGGGGGGGGDFGDGGGGFGGGGFGGFGGGGGGGGGGGGGGGGCCFGFGGGFGGGFFGGGGGGGGGFEGGGGGGGGFGFFFFEDGGDEFGGFDGGFGFF?FFB0<>F>GF>FBGGG62:GGFAGBF3?EGAC?FF::F?GF16??>?BGFFGG<BB7609:DF?GFGB(((-:32<
@M04650:207:000000000-C238N:1:1101:19198:4936 2:N:0:19
GGACTACTGGGGTTTCTAATCCTGTTTGCTCCCCACGCTTTCGCACCTGAGCGTCAGTCTTTGTCCAGGGGGCCGCCTTCGCCACCGGTATTCCTCCACATCTCTACGCATTTCACCGCTACACATGGAATTCTACCCCCCTCTACAAGACTCTAGCCAACCAGTTTCAGATGCAATTCCCAAGTTAAGCTCGGGGCTTTCACATCTGACTTAATTGACCGCCTGCGTGCGCTTTACGCCCAGTAATTCCGATTAACGCTTGCACCCTCCGTATTACCGCGGCTGCTGGCACGGAGTTAGC
+
CCCCCGGGGGGGGGGGGGGGGGGGGGGGGGGGGGGGGGGGGGGGGGGGGFFGGGGGGGGGGGGGGGGGGGGGGGGGGGGGGGGGGGGGGGGGGGGGGGGGGGGGGGGGGDEGGGGGGGGGGGGGGGGGGGGGGGGGGGGGGGGFGGGGGGGFGGGGGGGGGGGGGGGGGGGGGGGGGGGGGGCDFFGGGGDFGGEGGCFGGFGFFGGFEGGGFGGGFEFG>GB@F:>:,52415>AFFEEGFFFFGAAGFFF:EGAD?>B:032DCBFBB64?D:BGG?B9;>0(2>?7::C67>FFGAF>
@M04650:207:000000000-C238N:1:1101:18166:4967 2:N:0:19
GGACTACCGGGGTATCTAATCCTGTTTGCTCCCCACGCTTTCGAACCTGAGCGTCAGTCTTTGTCCAGGGGGCCGCCTTCGCCACCGGTATTCCTCCAGATCTCTACGCATTTCACCGCTACACCTGGAATTCTACCCCCCTCTACAAGCCTCTAGCCTGCAAGTTTACAAGGAAGTTCCCAGGTTGAGCCCGGGGATTTAAAATCCGACTGAAAGGACCGCCTGCCGTCGGTTTACGCCCGGTACTTCCGGTTAACCGTTGCACCTCCGGTATGCCCGGTGCGGGTGGGCCGGGGTTACG
+
CCCCCCEGGGGGGGGGGGFGGGGGCFFGGG<CC,,+7CFGF,@,CE+;=CC@+@C@C,,6<F<CD,,CFFE+++@F+B?C7?C::=FFGGF9FF8FFCFG@FAGGFGFG7FGGGDGF>CDECBFFGFFF,B,=AAFFGG7>+@?C3EFC,+*5:@@CE9>D,,@EF,,,7>,*,41=:CC,,?7B@C>7EC55EEDDDFC1++3AF6=:3)))**2)3CF0C1(,)()(/((-*)(0-/2*,((11:<7*.(-.<A*-(-0,*)2*,.((,,4C()02,((-((-(-9(*,240-4,/4)(
@M04650:207:000000000-C238N:1:1101:17850:4967 2:N:0:19
GGACTACTAGGGTTTCTAATCCTGTTTGCTCCCCACGCTTTCGCACCTGAGCGTCAGTCTTTGTCCAGGGGGCCGCCTTCGCCACCGGTATTCCTCCACATCTCTACGCATTTCACCGCTACACCTGGAATTCTACCCCCCTCTACAAGACTCTAGCCAACCAGTTTCAGATGCAATTCCCAAGTTAAGCTCGGGGCTTTCACATCTGACTTAATTGACCGCCTGCGTGCGCTTTACGCCCAGTAATTCCGATTAACGCTTGCACCCTCCGTATTACCGCGGCTGCTGGCACGGAGTTAGG
+
CCCCCGGGGGGGGGGGGGGGGGGGGGGGGGGGGGGGGGGGGGGGGGGGGGGGGGGGGGGGGGGGGGGGGGGGGGGGGGGGGGGGGGGGGGGGGGGGGGGGGGGGFGGGGGGGGGGGGGGDGGGGGGGGGGFGGGGCFGGGGGGFGGGGGGGFGGGGGGGCGGGGGGGGGFFFGGFGGGGGCFFGGGFGGG;CCEEGGGG?C>FFFGGFFGFFEFGGA<GG;D;DFFB>;8>B1EFA?:EEG?F>GGF2C4FBFFGFC2>:<:FFFC?(48>?FG><GF?>B>;F>??B:CBCBBBBBEA>(
@M04650:207:000000000-C238N:1:1101:5380:4975 2:N:0:19
GGACTACCCGGGTTTCTAATCCTGTTTGCTCCCCACGCTTTCGAGCCTCAGCGTCAGTTACAGACTAGAAAGTCGCCTTCGCCACTGGTGTTCCTCCATATATCTAAGCATTTCACCGCTACACATGGAATTCCACTTTCCTCTACTGCACTCAAGAGACCCAGTTTCCAATGCAGCTCCACGGTTAAGCCGTGGGATTTCACATCAGACTTAAGTAACCGCCTACGCTCCCTTTAAGCCCAATAAATCCGGATAACGCTTGCACCCTACGTATTACCGCGGCTGCTGGCACGTAGTTAGC
+
CCCCCFGFCGGGGGGGGGGGGGGGGGFG,EEFGGGGGGGGGGGFFG:FGGGCGGGGGG9,<CC@C,CF,,CF<@FGGGGGGG7464CFFGGGGGGCA,EFGGGGGG9FFGGGGGGFG>EGGGGF:,5BFGGGGG=F,,4EFGG+,C4,8AEFGFGG,@,,+:AFEGFEAFG9D,,,,+@==@CEGG+E9EDC@7EC6C,@9<D=+;7*6FC>A+22+*>=9DBD)99)(/6>>CFFF4EDG@D@CF>EF;EF;)>E411(((:)*=6((4(42<5)2:(((409>:BFFG:G0(.(-<<2.
@M04650:207:000000000-C238N:1:1101:11500:4976 2:N:0:19
GGACTACAGGGGTATCTAATCCTGTTTGATCCCCACGCTTTCGCACATCAGCGTCAGTTACAGACCAGAAAGTCGCCTTCGCCACTGGTGTTCCTCCATATATCTACGCATTTCACCGCTACACATGGAATTCCACTCTCCTCTTCTGCCCTCAAGTCTCCCAGTTTCCAATGACCCTCCCCGGTTGAGCCGGGGGCTTTCACATCAGACTTAAGAAACCGCCTGCGCTCGCTTTACGCCCAATACATCCGGACAACGCTTGCCACCTACGTATTACCGCGGCTGCTGGCACGTAGTTCGC
+
CCCCC@FFGGGGGGGGGGGGGGGGGGGGGGGGGGGGGGGGGGEGGGGGGGGGGGGGGGGGGGGGGGGGGGGGGGGGGGGGGGGEGGGGGGGGGGGGGGGGGCFFGCGGGGGGGGGGGGGGGGGGGFGFF<EFGGGFFGDGGGGFGGGCG,EFGFG8FGADFGGGGFGGGG9FF,EFFGGGDGGDGGDFGFFGD5EGGGFFG+=>AGGABFFGEGCFF@GCBG@F149B@G>9DGF<F:GGGF0:C04)7?790;5<4(4:10C::C<:?B042FFFE:(469>>B?:2(2,<((4(4C)44
@M04650:207:000000000-C238N:1:1101:22036:4989 2:N:0:19
GGACTACCAGGGTTTCTAATCCTGTTTGCTCCCCACGCTTTCGAGCCTCAGCGTCAGTTACAGACCAGAGAGCCGCCTTCGCCACTGGTGTTCCTCCATATATCTACGCATTTCACCGCTACACATGGAATTCCACTCTCCTCTTCTGCACTCAAGTCTCCCAGTTTCCAATGACCCTCCCCGGTTGAGCCGGGGGCTTTCACATCAGACTTAAGAAACCGCCTGCGCTCGCTTTACGCCCAATAAATCCGGCCAACGCTGGCCACCTACGTATTACCGCGGCTGCTGGCACGTGGTTAGC
+
CCCCCGGGGGGGGCGGGGGGGGGGGGGGGGGGGGGGGGGGFGG@FGGGGGGGGGGGGGGD<EFDGGGGGGGDGGGGGGGGGGGGGGGGGGGGGGGGGGFGGGGGGGGGGGGGGGGGGGGGGGGGGGGGFFGGGGGGG84EFGGFFF;AEGGFGCFE3=,6@FDG@FDEEGGGGD8,@DGGGGGGGGCDFGGDGGGGGGGGGFGF6C>/>FFG=8@FF@GGFG>F;F9)4C@B?=@AFBGGG?(4FG2):680(09678>B((>:4CF0>7((8E()<CBB912112>?0=:FFF((-CA04
@M04650:207:000000000-C238N:1:1101:23688:4999 2:N:0:19
GGACTACTCGGGTATCTAATCCTGTTTGCTCCCCACGCTTTCGCACCTGAGCGTCAGTCTTTGTCCAGGGGGCCGCCTTCGCCACCGGTATTCCTCCAGATCTCTACGCATTTCACCGCTACACCTGGAATTCTACCCCCCTCTACAAGACTCTAGCCTGCCAGTTTCGAATGCAGTTCCCAGGTTGAGCCCGGGGATTTCACATCCGACTTGACAGACCGCCTGCGTGCGCTTTACGCCCAGTAAGTCCGATTAACGCTTGCACCCCCCGTATTACCGCGGCTGGTGGCACGGAGTTAGG
+
CCCCCGGGFEDGFGGDCCFFFGCFEGGEGGCFFGGEEFFGGFGDGGGG:DFFEGEGFFGGGGGFFFFECGFGGGGGCGGGGGGC@EFGGGGGFGGGGGFGGG9EAFFGFG7FFGGFFECDEEGGGGGGGGGGGGGGGGECEGGFGFGG9CEAEFGFA69D6FCGEGAFC8BD>,@AFCGCEGG>FED??B>C>CGGGDGGGFCAFCCB@GGGFFG7=6*803,:?F>FFD;;>5)4@08CE668FD)5*/<>(>D2C:96<:CD9E((((78(;74E*8>>>>>;(,.8C?F?02>22)6(
@M04650:207:000000000-C238N:1:1101:15396:5018 2:N:0:19
GGACTACTCGGGTATCTAATCCTGTTTGCTCCCCACGCTTTCGCACCTGAGCGTCAGTCTTTGTCCAGGGGGCCGCCTTCGCCACCGGTATTCCTCCACATCTCTACGCATTTCACCGCTACACATGGAATTCTACCCCCCTCTACAAGACTCTAGCCAACCAGTTTCAGATGCAATTCCCAAGTTAAGCTCGGGGCTTTCACATCTGACTTAATTGACCGCCTGCGTGCGCTTTACGCCCAGTAATTCCGATTAACGCTTGCACCCTCCGTATTACCGCGGCTGCTGGCACGGAGTTAGC
+
CCCCCGGGGGGGGGGGGGGGGGGGGGGGGGGGGGGGGGGGGGGGGGGGGFGGGGGGGGGGGGGGGGGGGGGGGGGGGGGGGGGGGGGGGGGFGGGGGGGGGGGGGGGGGGGGGGGGGGGDGGGGGGGGFGGGGGGGGGGGGGGFGGGGFEGFGDGGGGGGGGDFGGGGGGGGGGGGGGGGGGFCGGGFC>>CGCECDGFGGCEAFGCFCGGF4D>F=<FG1DB77F>DFGFFFGFFF?EGG<?::*6AFB@?:DGAG2266(7>GF?(117BBGFFG7(49((29:?F073<:>978EAF2
@M04650:207:000000000-C238N:1:1101:11289:5025 2:N:0:19
GGACTACTGGGGTATCTAATCCTGTTTGCTCCCCACGCTTTCGCACCTGAGCGTCAGTCTTTGTCCAGGGGGCCGCCTTCGCCACCGGTATTCCTCCAGATCTCTACGCATTTCACCGCTACACCTGGAATTCTACCCCCCTCTACAAGACTCTAGCCTGCCAGTTTCGAATGCAGTTCCCAGGTTGAGCCCGGGGATTTCACATCCGACTTGACAGACCGCCTGCGTGCGCTTTACGCCCAGTAATTCCGATTAACGCTTGCACCCTCCGTATTACCGCGGCTGCTGGCCCGGAGTTAGC
+
CCCCCGGGGGGGGGGGGGGGGGGGGGGGGGGGGGGGGGGGGGGGGGGGGGGGGGGGGFGGGGGGGGGGGGGGGGGGGGGGGGGGGGGGGGGGGGGGGGGGGGGGGGGGGGGGGGGGGGGGGGGGGGGGGGGGGGGGGGGGGGGFGGGGFGGFGGGGGGGGGGGGFFGGCFGFGGGGGGGGGAFD>FFGGGGGGDEEGGGGGFGFFGGEFDGGF7<FFFGG;GBF046>:GFB1>F47<DGG<F:CCA<D?43?FGAGFFFFFGDGGB61?>F:C?<FG?F>BF>(8?02C(:19>(4A)<4
@M04650:207:000000000-C238N:1:1101:16091:5044 2:N:0:19
GGACTACTCGGGTTTCTAATCCTGTTTGCTCCCCACGCTTTCGCACCTGAGCGTCAGTCTTTGTCCAGGGGGCCGCCTTCGCCACCGGTATTCCTCCAGATCTCTACGCATTTCACCGCTACACCTGGAATTCTACCCCCCTCTACAAGACTCTAGCCTGCCAGTTTCGAATGCAGTTCCCAGGTTGAGCCCGGGGATTTCACATCCGACTTGACAGACCGCCTGCGTGCGCTTTACGCCCAGTAATTCCGATTAACGCTTGCACCCTCCGTATTACCGCGGCTGCTGGCACGGAGTTAGC
+
CCCCCGGGGGGGGGGGGGGGGGGGGGGGGGGGGGGGGGGGGGGGGGGGGGGGGGGGGGGGGGGGGGGGGGGGGEEGGGGGGGGGGGGGGGGGGGGGGGGGGGGGGGGGGGGGGGGGGGE6EFG<FFGGGGGGGGGGGE?CCGGFGGGGGGEAGGGFGGGGGGGGGG7EE*@@CFGGGGGGGGGGGFGFGGGGGGGGGGGGFFGF6DGFDGGGEGGDA@GG9CB6?FBF:CBF>EFFFFGEE?:>FGABGF@??3DBC0(846FFGG???<6::F0:GF?>90>B1:2::G3F6(,(-8)66
@M04650:207:000000000-C238N:1:1101:24497:5171 2:N:0:19
GGACTACCCGGGTTTCTAATCCTGTTTGCTCCCCACGCTTTCGCACCTGAGCGTCAGTCTTTGTCCAGGGGGCCGCCTTCGCCACCGGTATTCCTCCACATCTCTACGCATTTCACCGCTACACATGGAATTCTACCCCCCTCTACAAGACTCTAGCCAACCAGTTTCAGATGCAATTCCCAAGTTAAGCTCGGGGCTTTCACATCTGACTTAATTGACCGCCTGCGTGCGCTTTACGCCCAGTAATTCCGATTAACGCTTGCACCCTCCGTATTACCGCGGCTGCTGGCACGGCGTTAGC
+
CCCCCGGGGGGGGGGGGGGGGGGGGGGGGGGGGGGGGGGGGGDGGGGFGGGGGGGCGGGGGGGGGGGGGGGGGGGGGGGGGGGGGGGGGGGGGGGGGGGGGGGGGGGGGGGGGGGGGGGGGGGGGGGGGGGGGGGGGDGGGGGFGGGG@FGFGGGGFGGGGGGGGGGGGGGGGGGGGGGGGGGGGGGDGG>ECGCGC)<EFFGFFGGFFGGGCDGGF<GGBC@@;FBF;C>B0CFAFFCEC?<BF7<BGF41:DGAG(4<<<G?FGF::BFF1C:AFD0247>20:B?BG(<36(,(:366
@M04650:207:000000000-C238N:1:1101:18546:5187 2:N:0:19
GGACTACACGGGTTTCTAATCCTGTTTGATCCCCACGCTTTCGCACATCAGCGTCAGTTACAGACCAGAGAGCCGCCTTCGCCACTGGTGTTCCTCCATATCTCTGCGCATTTCACCGCTACACATGGAATTCCACTCTCCTCTTCTGCACTCAAGTTCCCCAGTTTCCAATGGCCCTCCACGGTTGAGCCGTGGGCTTTCACATCAGCCTTAAGAAACCGCCTACGCCCGCTTTACGCCCACGAATCCCGGATAACGCTTGCCACCTACGTTGTACCGCTGCGCTGGGCACGGGGTTAGC
+
CCCCCGGA<CGGGGGGGGGGGGGGGGGGFGGGGGGGGGGGGGGGCGCFCCFGGGGGGGGGGGGGGGGGFFGGGGGGGGGGFGGGG<FGEFGGGGG9FF9FGAECGEFGD@GFGGGGG:ECEGGGFGGCCFGFGGCFADEFGGGFFGDAF8FFG?FGFGGG9FEGDGGFGGGDF8==D?D6,,@CGEC,<DG>1*3**;FFG+>BF>26)*;7>+5CA)<*-:--(/(2(/((31))+(*<@7((27:(27<907C<4(-3:(*4*31.(((.(*-)A0((((((((-((*(/(((47:((.
@M04650:207:000000000-C238N:1:1101:16989:5188 2:N:0:19
GGACTACTCGGGTATCTAATCCTGTTTGATCCCCACGCTTTCGCACATCAGCGTCAGTTGCAGACCAGAGAGCCGCCTTCGCCACTGGTGTTCCTCCATATCTCTGCGCATTTCACCGCTACACATGGAATTCCACTCTCCTCTTCTGCACTCAAGTCTCCCAGTTTCCAATGACCCTCCCCTGTTGAGCCGGGGGCTTTCACATCAGACTTAAGAAACCGCCTGCGCTCGCTTTACGCCCAATAAATCCGGATAACGCGCGCACCCTACGTATTACCTCGGCTGCTGGCACGTAGTTATC
+
-@CC<EFGGGGGG:@C<EAFFGFFGGGGGFFGGGFCECEFFEFGGGGFGECFGCGGGGF@FFGEGFGFEFCF7EFCC:FGC7B,BECFFGGEGGDAFEDFGGGGGGGGG7==DFFGGGGGGEEGG:EFGFGGGGAF,>EFFFFF8EGFF8E5DCB=CF9E8FCGF>CF9,3DDFDGC+6CGE,>@BF,<;,++4*974:@8+BB6CC6>668:++28>FFBGBF054;99(3258)+(2::((4*:64:)0(,7*9=(4((,7()2087<0,3C?2+:9786<6,30:(A:C6?0(1+)-.
@M04650:207:000000000-C238N:1:1101:24711:5197 2:N:0:19
GGACTACTGGGGTATCTAATCCTGTTTGCTCCCCACGCTTTCGCACCTGAGCGTCAGTCTTTGTCCAGGGGGCCGCCTTCGCCACCGGTATTCCTCCACATCTCTACGCATTTCACCGCTACACATGGAATTCTACCCCCCTCTACAAGACTCTAGCCAACCAGTTTCAGATGCAATTCCCAAGTTAAGCTCGGGGCTTTCACATCTGACTTAATTGACCGCCTGCGTGCGCTTTACGCCCAGTAATTCCGATTAACGCTTGCACCCTCCGTATTACCTCGGCTGCTGGCACGGAGTTAGC
+
CCCCCGGGGGGGGGGGGGGGGGGGGGGGGGGGGGGGGGGGGGGGGGDGGGGGGGGGGGGGGGFGGGGGGGGGGGGGGGGFGGGGGGGGGGGGGGGGGGGGGGFGGGGGGGGGGGGGGGGGGFGGGGGGGGGGGGGGGGGGEGGFGGGGDGGFGGGCFGGGGEGFGGGGGGGGGGGGGGFCGGGFGGCG?BCFGEGG<7<EFFCFFFGFEGGGC>FGFCF>@D:?FFFE1C99>EFBFFG>?::(:FA<FFFFF>DAG:BF?<GFFF?<BF><?F?BD7).(4021:74?CBGF>>9BF>B:
@M04650:207:000000000-C238N:1:1101:17327:5240 2:N:0:19
GGACTACTCGGGTATCTAATCCTGTTTGCTCCCCACGCTTTCGCACCTGAGCGTCAGTCTTCGTCCAGGGGGCCGCCTTCGCCACCGGTATTCCTCCAGATCTCTACGCATTTCACCGCTACACCTGGAATTCTACCCCCCTCTACGAGACTCTAGCCTGCCAGTTTCAAATGCAGTTCCCAAGTTAAGCGCGGGGCTTTCACAGCTGACTGAATTGACCGCCGGCGTGCGCTTTACGCCCAGTACTGCCGCGTAACGCTTGCACCCTCCGTATTACCGCGGCTGCTGGCAACGAGTTAGC
+
AC9CC8F,@C7FFGGGGFF@FFFGF<CFFE,EFGFGFGDFFCGFF:EF@FFG@F77C66EEFCFEG7F@ECFFEGDGG>?FFGGGGD@F7FFEGCEFGDFGGGGG;EBE+CEFFGBF76=CBFC:FFG@FDD9<9FFGGDG8+@9@DCF>EFGFGF>,>EEF69@;;;,=,,BD,:==CFGFG8FB@C<F*=?C=EGCCFG6+++/*;)2**.:>**609>G61>D970>696*7:F:*:?<:BC*4)205((09(/-4:0(/39;(,(-(-.2(-2:8(926>>?024E?6((,41:54-
@M04650:207:000000000-C238N:1:1101:18231:5263 2:N:0:19
GGACTACCCGGGTTTCTAATCCTGTTTGCTCCCCACGCTTTCGAGCCTCAGCGTCAGTTACAGTCCAGAGAGTCGCCTTCGCCACTGGTGTTCTTCCTAATCTCTACGCATTTCACCGCTACACTAGGAATTCCACTCTCCTCTCCTGCACTCTAGATAACCAGTTTGGAATGCAGCACCCAAGTTGAGCCCGGGTATTTCACATCCCACTTAATCATCCGCCTACGCTCCCTTTACGCCCAGTAAATCCGGATAACGCTCGCCACCTACGTATTACCGCGGCTGCTGGCACGTAGTTAGC
+
CCCCCGGGGGGGGGGGGGGGGGGGGGGGGGGGGGGGGGGGGGGGGGGGGGGGGGGGGGGGGGGGGGGGGGGEGGFGGGGGGGGGGGGGGGGGGGGGGGGGGGGGGGGGGGGGGGGGGGGGGGGG9FGGGGGGGGGGGGGGFGGBGGGGGGGFGGGGGGCFGGGCDFGGGGGGGGGGGGGGGGGFGFGFFGGGGGGEDGGFFAFFFGCA@FFGEGGGFFGGFGDA@F@D@GFFDGFFFFEGG03;GGE3CFEF?FGE866012D><;<:27<12<?6<C:6>>FF6:2:?5(92(24:C<>6
@M04650:207:000000000-C238N:1:1101:16959:5272 2:N:0:19
GGACTACTCGGGTTTCTAATCCTGTTTGATCCCCACGCTTTCGCACATCAGCGTCAGTTGCAGACCAGAGAGCCGCCTTCGCCACTGGTGTTCCTCCATATCTCTGCGCATTTCACCGCTACACATGGAATTCCACTCTCCTCTTCTGCACTCAAGCAAGACAGTTTCCAATGACCTTCCTCGGTTGAGCCGAGGGCTTTCACATCAGACTAATCTTGCCGCCTACGCGCGCTTTACGCCCAATAATTCCGGATAACGCTTGCCACCTACGTATTACCGCGGCTGCTGGCACTTAGTTAGC
+
CCCCCGGGGGGGGGGGGGGGGGGGGFGGGGGGGGGGGGGGGFGGGGGGGGGGGGGGGGGGGGGGGGGGGGGGGGGGGGGF@GGGGGFGGGGGGGGGG<FGGGGGGGGGGGGGGGGGFFGGGGGGGGGGGGGGGGGGGGGGGGGFGGGGGGGFGGGFFFGGGGGGGGGGGGGGGGGGGD8F=FDEGGGGFGFGGCD7C>F6:AFBF4CFB>FGBGGGFCFG9<@FDFDA@DBFF55>F@GEGFBFGGAFDFF((839F:>:1?C?FGFFFF?:?<>BDC1149969?F>?G?E(.)6<<99>
@M04650:207:000000000-C238N:1:1101:20666:5297 2:N:0:19
GGACTACTGGGGTTTCTAATCCTGTTCGCTACCCATGCTTTCGCTCCTCAGCGTCAGTAACTGCCCAGAGACCTGCCTTCGCCATCGGTGTTCCTCCTGATATCTGCGCATTTCACTGCTACACAAGGAATTCCAGTCTCTCCTACCGCACTCAAGTTATGCCCGTATCGCGTGCACGCCCGAAGTGAAGCTCCTGTTTTTCACAGACGTCGCGACAAATCCCCTAACAGCTCTCTACCCCTAGCAATCCCGGACAACGCGCGGCCCCTACATATTACCTTACCGTCTTCCCGTAGGTTCC
+
C9@<BFFF<CE7C@@F@FFFGGG<;;,8:BEFCD@EC<<FGDCF7F6=E9F@F@B:FGFFE@@FFFFEF8E@FDGG8F9AFEGFGGEDCG:BE,@AFGDFDFFFE;CC77,8CFGG,E,=EGGG,AA8EF@B;?EF,,,9,+@DA9,@===?,D,64@BED,6=+@E8D+B7CC616++D+>8+53,@2;D,@,,,++7:DAD+1+;A)/3*65)2),8+.*.2()().23))+//8)+=<(((*26)0)0((0715((,(()()/-(--.()+.)+*))))(((,41(+)0((,(-<.2(
@M04650:207:000000000-C238N:1:1101:5832:5336 2:N:0:19
GGACTACCAGGGTTTCTAATCCTGTTAGCTCCCCACGCTTTCGTTCCTCAGCGTCAGTTACTGCCCAGAGACCCGCCTTCGCCACCGGTGTTCCTCCTGATATCTGCGCATTTCACCGCTACACCAGGAATTCCAGTCTCCCCTACAGCACTCAAGTCTGCCCGTATCGCCTGCACGCCCACAGGTAAGCTGCGGGATTTCCCCAACGACGCGACAAACCGCCGACGAACTCTTTACGCCCAGTAATTCCGGACAACGCTCGCACCCTACGTATTACCGCGGATGATTGCGCGTAGTGCGC
+
<CBC8@FGFGCGFCECDAFGD@FFCF,F6@CFGGCFGGGGGGG<FFEGAC<F>B@@CCFFGGGGGGGGGGGG@EECCGGGG@FFGF+@FCBFFEGFFGG9AD;FF9ECGE7BFGGG9+>+>CCGG7E:FGFFEGGCGCAEEFCFGGGGCF86D?FFGFGGGEC>>C=E>8>+0F,99CFGGG*:,@D7,>,,@C*49*2DC+,)2C4A(?5)(2>))6;F181(1>>B>G0:)0*6=0*1?-4,:*64DFF14;32C14,42575:14<6(2<D?A+:1(((((-().)+(242(,2+)--
@M04650:207:000000000-C238N:1:1101:9744:5398 2:N:0:19
GGACTACAGGGGTTTCTAATCCTGTTTGCTCCCCACGCTTTCGCACCTGAGCGTCAGTCTTTGTCCAGGGGGCCGCCTTCGCCACCGGTATTCCTCCAGATATCTACGCATTTCACCGCTACACCTGGAATTCTACCCCCCTCTACAAGACTCTAGCCTGCCAGTTTCGAATGCAGTTCCCAGGTTTAGCCCGGGGATTTCACATCCGACTTGACAGACCGCCTGCGTGCGCTTTACGCCCAGTAATTCCGGTTAACGCTTGCACCCTCCGTATTACCGCGGCTGCTTGCCCGGACTTAAC
+
CCCCCGG8<FGGGGGGGGGGGGGGGGGGGGGGGGGCGGGGGGGGGGGGGGGGGEEGGCAAFGAFGGGGGGFGGGGEEGGGGGGGGGGGGGGGGGGGGFFGG,EFFGGGEGGGFGFFGD8=8CGGG,EAFGGGG9DFAF?FGGGF8DFFGGCFG9D<FFDFGGFGGGGE>FC89FACAFGGGFGGGG,>=EFG5EEGGDGGGFC+@FC>0<CDFD4FA;FF(361,;9B?9029GF<78EGGFFFFG>27=6(,)7-*4(3(4*)*A623?0(4C3)@G?B9B0(,2.5,*,3(21(4+.))
@M04650:207:000000000-C238N:1:1101:24401:5402 2:N:0:19
GGACTACTCGGGTATCTAATCCTGTTTGATCCCCACGCTTTCGCACATCAGCGTCAGTTGCAGACCAGAGAGCCGCCTTCGCCACTGGTGTTCCTCCATATCTCTGCGCATTTCACCGCTACACATGGAATTCCACTCTCCTCTCCTGCACTCTAGATAACCAGTTTGGAATGCAGCACCCAAGTTGAGCCCGGGTATTTCACATCCCACTTAATCATCCGCCTACGCTCCCTTTACGCCCAGTAAATCCGGATAACGCTCGCCACCTACGTATTACCGCGGCTGCTGGCACGTAGTTAGC
+
CCCCCGGGGGGGGGGGGGGGGGGGGGGGGGGFGGGGGGGGGGGGGGGGGGGGGGGGGGGGGGGGGGGGGGGGGGGGGGGGGGGGGGGFFGGDGGGGGGGGFGGGFFGGGGGGGGGGGGGGGGGGGGGGGGGGGGGGGGGGGGGFGGGGGFGFGGGGGGGGFGGGFGFFGGGGFGGGGGG8AFGGGGGGGGGGGDGGGGGGGFGFCGGFFGGGFGGFFFGFAFA@@FFFDGFFFGFFFFGEGFFFGGFFGFFF0>DFG091:(97DDB?(.:?2C04CF:9BFFFF?:D:*,<(((43FAA9
@M04650:207:000000000-C238N:1:1101:18483:5420 2:N:0:19
GGACTACAAGGGTATCTAATCCTGTTTGCTCCCCACGCTTTCGCACCTGAGCGTCAGTCTTTGTCCAGGGGGCCGCCTTCGCCACCGGTATTCCTCCAGATCTCTACGCATTTCACCGCTACACATGGAATTCTACCCCCCTCTACAAGACTCTAGCCAACCAGTTTCAGATGCAATTCCCAAGTTAAGCTCGGGGCTTTCACATCTGACTTAATTGACCGCCTGCGTGCGCTTTACGCCCAGTAATTCCGATTAACGCTTGCACCCTCCGTATTACCGCGGCTGCTGGCACGGAGTTAGC
+
CCCCCGGGGGGGGGGGGGGGGGGGGGGGGGGGGGGGGGGGGGGGGGGGGGGGGGGGGGGGGGGGGGGGGGGGGGGGGGGGGGGGGGGGGGGGGGGGGGGGGGGGGGGGGGDFGGGGGGGGGGGGGGGGGGGGGGGGGGGGGGGFGGGGFGGFFGGGGGGGGGGGGGFGGGGGGGGGFCGFGGGGGGGGGGFGGEGGGGFCDFGFFGGFCGFFEGGFFEGG0CBDFFFB0C99BEFFF:EGG6<BFGFFGFF?<FGFG<>FFFGFGG08??>1(;?AF>09>0;>FFB>0*.<6;F>BF2>)
@M04650:207:000000000-C238N:1:1101:20305:5430 2:N:0:19
GGACTACAGGGGTTTCTAATCCTGTTTGCTCCCCACGCTTTCGAGCCTCAGCGTCAGTTACAGTCCAGAGAGTCGCCTTCGCCACTGGTGTTCTTCCTAATCTCTACGCATTTCACCGCTACACTAGGAATTCCACTCTCCTCTCCTGCACTCTAGATAACCAGTTTGGAATGCAGCACCCAAGTTGAGCCCGGGTATTTCACATCCCACTTAATCATCCGCCTACGCTCCCTTTACGCCCAGTAAATCCGGATAACGCTCGCCACCTACGTATTACCGCGGCTGCTGGCACGTAGTTAGC
+
CCCCCGGGGGGGGGGGGGGGGGFGGGGGGGGGGGGGGGGGGGGGGGGGGGGGGGGGGGGGGGGGGGGGGGGGGGGGGGGGGGGGGGGGFGGGGGGGGGGGGGGGGGGGGGGGGGGGGGGGGGFGFGGGGGFGGGGGGGGGGGGFGGGGGGGFGGGGGGGGGGGGGGGGGFGFGDFGGGGGGGDGGGGGGGGGGGGEG>EF7AFFCFGAEGGGFGGGFFGGDGF=DFFF>GFFFFACF>GGGF?6DGEEGFFFFAGAD?FDFFG>GC?BBFF?F?BFFF?BFFB>9:BFFGFGBFFF?FAB4
@M04650:207:000000000-C238N:1:1101:12957:5438 2:N:0:19
GGACTACTCGGGTTTCTAATCCTGTTTGCTCCCCACGCTTTCGCACCTGAGCGTCAGTCTTTGTCCAGGGGGCCGCCTTCGCCACCGGTATTCCTCCACATCTCTACGCATTTCACCGCTACACATGGAATTCTACCCCCCTCTACAAGACTCTAGCCAACCAGTTTCAGATGCAATTCCCAAGTTAAGCTCGGGGCTTTCACATCTGACTTAATTGACCGCCTGCGTGCGCTTTACGCCCAGTAATTCCGATTAACGCTTGCACCCTCCGTATTACCGCGGCTGCTGGCACGGAGTTAGC
+
CCCCCGGGGGGGGGGGGGGGGGGGGGGGGGGGGGGGGGGGGGGGGGGGGGGGGGGGGGGGGGGGGGGFFGGGGGGGGGGGGGGGGGGGGGGGGGGGGGGGFGDFGGGGGGGGDGGGFFGGGDGGGGGGGGGGGGGGGGGGGGGFGGGGFGGFGGGGGFGFGGGFFGGGGGGGGGGGGGGGGGDGGD;FFG>CEGEGGGGGGFGFFGGFFGFGFCC+1;FD@CB?05;DDD@>>GFFF?EGG<:BFF>FGFFFFFG2F:9???FFGC00:<;??F(:C7429>9>;:)52E<C<99(2;6>.
@M04650:207:000000000-C238N:1:1101:13766:5525 2:N:0:19
GGACTACAGGGGTATCTAATCCTGTTTGCTCCCCACGCTTTCGAACCTCAGCGTCAGTTACAGTCCAGAGAGTCGCCTTCGCCACTGGTGTTCTTCCTAATCTCTACGCATTTCACCGCTACACTAGGAATTCCACTCTCCTCTTCTGCACTCAAGTCTCCCAGTTTCCAATGACCCTCCCCGGTTGAGCCGGGGGCTTTCACATCAGACTTAAGAAACCGCCTGCGCTCGCTTTACGCCCAATAAATCCGGACAACGCTTGCCACCTACGTATTACCGCGGCTGCTGGCACGTAGTTAGC
+
CCCCCGGGGGGGGGGGGGGGGGGGGGGGGGGGGGGGGGGGGGGGGGGGGGGGGGGGGGGGGGGGGGGGGGGGGGGGGGGGGGGGGGGGGGGGFGGGGGGGGGGGGGGGGGGGGGGGGGGGGGGGFGGGGGGGGFGGGGGGG?FFGGGGGGGFGGGG,EFFGGGGFGGGGGGGGGGGGGGGGGGGGGGGGGGG>CGG4)<CGFCFAGCF=F4CCCCFF=GG;DFF;FF>1DF;@FF27?GEG8??GD:4:FFB?@G?F>FF?BFBFGB308:8?C>2+C:9939,(42:05:?(41.4+)6-
@M04650:207:000000000-C238N:1:1101:12290:5544 2:N:0:19
GGACTACAGGGGTTTCTAATCCTGTTTGCTCCCCACGCTTTCGAACCTCAGCGTCAGTTACAGTCCAGAGAGTCGCCTTCGCCACTGGTGTTCTTCCTAATCTCTACGCATTTCACCGCTACACTAGGAATTCCACTCTCCTCTCCTGCACTCTAGATAACCAGTTTGGAATGCAGCACCCAAGTTGAGCCCGGGTATTTCACATCCCACTTAATCATCCGCCTACGCTCCCTTTACGCCCAGTAAATCCGGATAACGCTCGCCACCTACGTATTACCGCGGCTGCTGGCACGTAGTTAGC
+
CCCCCGGGGCFGGGGGGGGGGFGGGGGGGGGGGGGGGGGGGGGGGGGGGFGGGGGGGGGGGGCFGGGGGGGGGGEGGGGGGGGGGGGGCFGGFGGGGGGGGGGGGGGGGGDCFFGGGGGGGGGGGGGGGGGGGGEFFGGGGCGFCECF8DFBFGCGGGGGGFDFFGGGGGGGGGGFGGGGGGGEFDG8DFGECGGCDCFGGFGA9?FF:C>GCFGGFE:CAGFAFFFF95=>-CF*8(B<F0=;GG<?FFFF@FGAG?>1?9C99C??B:BF2C>>FG129>F,((54:E??:B10-<A46
@M04650:207:000000000-C238N:1:1101:14130:5623 2:N:0:19
GGACTACAGGGGTATCTAATCCTGTTTGATCCCCACGCTTTCGCACATCAGCGTCAGTTGCAGACCAGAGAGCCGCCTTCGCCACTGGTGTTCCTCCATATCTCTGCGCATTTCACCGCTACACATGGAATTCCACTCTCCTCTTCTGCACTCAAGTCTCCCAGTTTCCAATGACCCTCCCCGGTTGAGCCGGGGGCTTTCACATCAGACTTAAGAAACCGCCTGCGCTCGCTTTACGCCCAATAAATCCGGACAACGCTTGCCACCTACGTATTACCGCGGCTGCTGGCACGTAGTTAGC
+
CCCCCGGGGGGGGGGGGGGGGGGGGGGGGGGGGGGGGGGGGGGGGGGGGGGGGGGGGGGGGGGGFGGGGGGGGGGGGGGGGGGGGGGGFGEFGGGGGGGGGGGGGGGGGCGFFGGGGGGGGGGGGGEFGGGGGGGGGGGCGCFFGGGGGGGFGGFGDFDEFGGGFCFGEFGFGFGF8DFGGGGGG+>DFGGGGGGGG4FGGFFFFGGFFGGGFDGGFFGG9C((/8:>07@9B:@5?6EGG3((9FFAF:@9(8D649>?B?CBGDF:4:?8?C?BGF<B>60>F67?(*8F?:133<6<4
@M04650:207:000000000-C238N:1:1101:9029:5663 2:N:0:19
GGACTACCAGGGTATCTAATCCTGTTTGCTCCCCACGCTTTCGCACCTGAGCGTCAGTCTTCGTCCAGGGGGCCGCCTTCGCCACCGGTATTCCTCCAGATCTCTACGCATTTCACCGCTACACCTGGAATTCTACCCCCCTCTACGAGACTCTAGCCTGCCAGTTTCAAATGCAGTTCCCAGGTTAAGCCCGGGGATTTCACATCTGACTTAACAGACCGCCTGCGTGCGCTTTACGCCCAGTAATTCCGATTAACGCTTGCACCCTCCGTATTACCGCGGCTGCTGGCACGGCGTTAGC
+
CCCCCGGGGGGGGGGGGGGGGGGGGGGGGGGGGGGGGGGGGGGGGGGGGFGGGGGGGGGGGGGGGGGGGGGGGGGGGGGGGGGGGGGGGGGFGFFGGGGGGGGGGGGGGGGGGGGGGGGGGGGGGFFFGGGGGGGGFGGGGGGFGGGGEGEAGGGGGGGGGGGGGGGGGGGGGGGGGGGGGFGGGGGGGGGGGGGGDGGGGFGFFGGFFGGGFDGCF1CD9GFFFFFF?D>F>GFFF?GGGFF:FF<AGFF:BFDAF?><?FF?CEBFFF913;?2CG09>BFFF?FF:G0??6(42E016
@M04650:207:000000000-C238N:1:1101:22091:5670 2:N:0:19
GGACTACAAGGGTATCTAATCCTGTTTGATCCCCACGCTTTCGCACATCAGCGTCAGTTGCAGACCAGAGAGCCGCCTTCGCCACTGGTGTTCCTCCATATCTCTACGCATTTCACCGCTACACCTGGAATTCTACCCCCCTCTACAAGACTCTAGCCTGCCAGTTTCGAATGCAGTTCCCAGGTTGAGCCCGGGGATTTCACATCCGACTTGACAGACCGCCTGCGTGCGCTTTACGCCCAGTAATTCCGATTAACGCTTGCACCCTCCGTATTACCGCGGCTGCTGGCACGGGGTTAGC
+
CCCCCGGGGGGGGGGGGGGGGGGGGGGGGGGGGGGGGGGGGGGGGGGGGGGGGGGGGGGGGGGGGGGGGGGGGGGGGGGGGGGGGGFGGGFFGGGGGGGGGGGGGGGGGGGGGGGGGGGGGGGGGGGGFGGGGGGGGGGGGGGFGGGGGGGFGGGGGGGGGGGGGGGGGGGGGGGGGGGGGGGGGGGGFGGGGGGGGCCGGFGFFGGFFGGGEGGFFFGGFGFDFFFA0<29@EFFFFGGEFFFF*5:FFF((7C<C(9<?FF?GG:(469<BC2-CC1;B0490(.::G<F?2((-:236
@M04650:207:000000000-C238N:1:1101:25482:5691 2:N:0:19
GGACTACACGGGTTTCTAATCCTGTTTGCTCCCCACGCTTTCGAGCCTCAGCGTCAGTTACAGACCAGAGAGCCGCCTTCGCCACTGGTGTTCCTCCATATATCTACGCATTTCACCGCTACACATGGAATTCCACTCTCCTCTTCTGCACTCAAGTCTCCCAGTTTCCAATGACCCTCCCCGGTTGAGCCGGGGGCTTTCACATCAGACTTAAGAAACCGCCTGCGCTCGCTTTACGCCCAATAAATCCGGACAACGCTTGCCACCTACGTATTACCGCGGCTGCTGGCACGTAGTTAGC
+
CCCCCGGGGGGGGGGGGGGGGGGGGGGGGGGGGGGGGGGGGGGGGGGGGFGGGGGGGGGGGGGGGGGGGGGGGGGGGGGGGGGGGGGGGGGGGGGGGGGGGGGGGGGGGGGGGGGGGGEDEGGFGGFFFEGGGGGGGGFGGCFFFFGGFGGFGGFGGGGGGGGGGCDGGGGGFGGGGGGGGGGGGGGGGGGEGGGGGGGGGFGFAGGFFGGGFGCFF@GGBDF;DFFFFG>0(:>FF:EEGB0(<F<AGFFFFFG6C19???GF>C:02:<17F?>FF?>F9B;01??FE0C?<(12C><9
@M04650:207:000000000-C238N:1:1101:21144:5697 2:N:0:19
GGACTACCGGGGTTTCTAATCCTGTTTGCTCCCCACGCTTTCGAGCCTCAGCGTCAGTTACAGTCCAGAGAGTCGCCTTCGCCACTGGTGTTCTTCCTAATCTCTACGCATTTCACCGCTACACTAGGAATTCCACTCTCCTCTCCTGCACTCTAGATAACCAGTTTGGAATGCAGCACCCAAGTTGAGCCCGGGTATTTCACATCCCACTTAATCATCCGCCTACGCTCCCTTTACGCCCAGTAACTCCGGATAACGCTCGCCACCTACGTATTACCGCGGCTGCTGGCACGTAGTTAGC
+
CCCCCGGGGGGGGGGGGGGGGGGGGGGGGGGGGGGGGGGGGGGGGGGGGGGGGGGGGGGGGGGGGGGGGGGGGGGGGGGGGGGGGGGGGEFGGGGGGGGGGGGGGGGGGGGGGGGGGGGGGGGGFGGGGGGGGGGGGGGGGGGFGGGGGGGBF9BEFFGGGDGGGGGGEGGGGFGGGGGGGGGGG9;DGGGGGGGGDGCGGFG6BCF4>FDGCGC9>AGGDGFFFFFA2D=B=CFFFFGGGDDFGG33DAAFF>D@C@B:(4C9<8<BFFFF<C:AFGFFFFFF1?FF:E1028?03C4<)
@M04650:207:000000000-C238N:1:1101:21879:5702 2:N:0:19
GGACTACAGGGGTTTCTAATCCTGTTTGCTCCCCACGCTTTCGAGCCTCAGCGTCAGTTACAGTCCAGAGAGTCGCCTTCGCCACTGGTGTTCTTCCTAATCTCTACGCATTTCACCGCTACACTAGGAATTCCACTCTCCTCTCCTGCACTCTAGACTTCCAGTTTGGAATGCAGCCCCCAGGTGGAGCCTGAGTATTTCACATCCCACTTAAAAATCCGCCTACGCTCCCTTTACGCCCAGTAAATCCGGACAACGCTCGCCACCTACGTATTACCGCGGCTGCTGGCACGTAGGGAGC
+
@CCCCFFDGGGE;F@FEF@EFCGFE9FGGGGFEC@:@7@FFGE8FF+EF@FFEFGEGC,CFCEF<FCFGGEFGFC7FFE9D@,46ACEC<CCAF;A?<FFEADFEFFFEEC7EFEEGGEDEGGGFGAFBE=F,EGB;D,,EF8188E=AD85@AGGGF@DFGFFCD,>+@EDD,EEC81A8CB=<,6D7FGF?FG7<;3@;B,412;*5C*5>CFFF=84=FD=A4>;(*(60=AEF@7:<??EC@C3+).,;)/=C>F(6;317*:?F7?2?+8>EG(41((3-(3)25(+,382(*.-0
@M04650:207:000000000-C238N:1:1101:20571:5727 2:N:0:19
GGACTACTCGGGTTTCTAATCCTGTTCGCTACCCATGCTTTCGCTCCTCAGTGTCAGTAACTGCCCAGAGACCTGCCTTCGCCATCGGTGTTCTTCCTGATATCTGCGCATTCCACCGCTACACCAGGAATTCCAGTCTCCCCTACAGCACTCCAGCCTGCCCGTATCGCCTGCACGCCCGAAGTTAAGCCTCGGGATTTCACAGACGACGCGACAAACCACCTACGAGCTCTTTACGCCCAGTAATTCCGGACAACGCTTGCACCCTACGTATTACCGCGGCTGCTGGCACGTATTTAGC
+
CCCCCGGGGGGGGGGGGGGGGGGGGGGGGGGGGGGGGGGGGGGGGGGGGGGGGGGGGGGGGGGGGGGGGGGGGGGGGGGGGGGGGGGGGGGGGGGGGGGGGGGGGGGGGGGGGGGGGGGGGGGGGGGGGGGGGFGGFFDGGGGFGGGGGGGFGFGGGFGFEGGCFEFEBCGGFFGGGGGGGGEGGGGFGFGCFEGCD5@EGFGFFGFDA>54><DGF;FG?F<@(985;D(;3AFCF?GEG<64CDA<FFFB:BD(>;((4(*)9C:62:?BFG?AGGFFFF9((48?2E:C?1(),<:AA
@M04650:207:000000000-C238N:1:1101:12674:5729 2:N:0:19
GGACTACAGGGGTATCTAATCCTGTTTGCTCCCCACGCTTTCGAGCCTCAGCGTCAGTTACAGACCAGAGAGCCGCCTTCGCCACTGGTGTTCCTCCATATATCTACGCATTTCACCGCTACACATGGAATTCCACTCTCCTCTTCTGCACTCAAGTCTCCCAGTTTCCAATGACCCTCCCCGGTTGAGCCGGGGGCTTTCACATCAGACTTAAGAAACCGCCTGCGCTCGCTTTACGCCCAATAAATCCGGACAACGCTTGCCACCTACGTATTACCGCGGCGGCTGGCACGTAGTTAGC
+
CCCCCGGGGGGGGGGGGGGGGGGGGGGGGGGGGGGGGGGGGGGGGGGGGGGGGGGGGGGGGGGGGGGGFGGGGGGGGGGGGGGGGGGGGGGGGGGGGGGGGGGGGGGGGGGGGFFGGGGGEGGGGGGGGGGGGGFGCFGGGGGFGGGGGGGFGFEGGGDGGGGGFFGGGGGGGGGGGGGGGGGGGGGGGGGGGGGGGGGGGFGFFGFFFGG79@FFFDGFBG>7@FFE>C@>(C:AFBEGGFB:DFDFGFB90;7<4;B?2<G?>F?<7214<E>9FC:6>9B(-11335:C0(4:BC:<2
@M04650:207:000000000-C238N:1:1101:22023:5745 2:N:0:19
GGACTACAAGGGTTTCTAATCCTGTTCGCTACCCATGCTTTCGCTCCTCAGTGTCAGTAACTGCCCAGAGACCTGCCTTCGCCATCGGTGTTCTTCCTGATATCTGCGCATTCCACCGCTACACCAGGAATTCCAGTCTCCCCTACAGCACTCCAGCCTGCCCGTATCGCCTGCACGCCCGAAGTTAAGCCTCGGGATTTCACAGACGACTCGACAAACCACCTACCAGCTCTTTACGCCCAGTAATTCCGGACAACGCTTGCACCCTACGCATTACCGCGGCTGCTGGCACGGAGTTAGC
+
CCCCCGGGGGGGGGGGGGGGGGGGGGCGGGGGGGGGGGGGGGGGDGGCFGGGGGGGGGGDGGGGGGGGGGGGGGGFGGGGCFDGGGGGCGGGGGGFGG9EFABFGGGF7FGGFGGGGGGGGGGG:DFGGGGGGGGGDG8FFFGF6FCFFGGFF8E?E8EEFGFGGCGGG+CED@88=6D8E7CGFCEFCFGCFEE>>9FCCFGC>F9*-;**(2)*2(A1(993()(0/;)4?GF3:;GE*;(.;:?3::F;75D?CB0(231)68,408(((2-)<*,((-1((4432C7F((((-:466
@M04650:207:000000000-C238N:1:1101:11197:5752 2:N:0:19
GGACTACTCGGGTTTCTAATCCTGTTTGCTCCCCACGCTTTCGCACCTGAGCGTCAGTCTTTGTCCAGGGGGCCGCCTTCGCCACCGGTATTCCTCCACATCTCAACGCATTTCACCGCTACACATGGAATTCTACCCCCCTCTACAAGACTCTAGCCAACCAGTTTCAGATGCAATTCCCAAGTTAAGCTCGGGGCTTTCACATCTGACTTAATTGACCGCCTGCGTGAGCCTTAAGCCCAGGAATTCCGATTAACGCTTGCAACGTCCGGCTTACCGCGGGTGCGTGAAAGGAGGTAGG
+
CCCCCGGG?GGGGGGGGGGGGGEFCFDGFGGGGGF@FGGGGGGGGEGFFGGGGGGGGFFAEEFGGGGGG7@@:FFG@@FFD7FCFC=F:=FFGGGFGGFGCG;F,CFGGGD7EFFFGGGGDGGGGG<FGGGGGFF,@,@CGCGBFGG8F?ECC,@EBCCE+>*4@FGGCFF95@E<EFG7FGE,7@BFCF,=EDCEDCFFG6;=18CFEF+:;:776;CC(/,,(...(//((2?<B<?CC<B(59)37*9(-.*6C6((13/3:C(((-(((240AC:((3(-41(-,*(+).,((2).(
@M04650:207:000000000-C238N:1:1101:9705:5799 2:N:0:19
GGACTACTCGGGTATCTAATCCTGTTTGCTCCCCACGCTTTCGAGCCTCAGCGTCAGTTACAGTCCAGAGAGTCGCCTTCGCCACTGGTGTTCTGCCTAATCTCTACGCATTTCACCGCTACACTAGGAATTCTACTCTCCTCTCCTGCACTCAAGTTTCTCAGTTTCAAAAGCTTACTACGGTTGAGCCGTAGCCTTTCACTTCTGACTTAAGAAACCACCTACCCACCCTTTACGCCCAGTAATTCCGTATAACGCTAGACCCCTACGTATTACAGCGGCTGCTGGCACGTATTGAGCC
+
CCCCCGGFGFGGGGGFFCGCFFGGGGFGGCGGGGGGGGGGGGFFGCGGGGGGGGGGGEF<FGACEEGGGCFFEFGGGGFGFCF@FGGGFGGGGG,,=FFGGGGEGG,DE7CGGGF?FGGDDGDGGCCGGGGFGG,EFF;FCFGFFGGGGGGBF8=@:,>EFCFGGGGGG,EF?FCD,6EDC78D@CFFGDEEGC+@CC9@9C@CFFFA=++==C>>AC67)@))0*/A9?AB46F=D>EFF>;/1=>5+8)63)1)/1(/.)26**81=(/44+/7+24-41261>?(-*)*.,)()0-,.
@M04650:207:000000000-C238N:1:1101:25489:5841 2:N:0:19
GGACTACACGGGTTTCTAATCCTGTTTGCTCCCCACGCTTTCGAGCCTCAGCGTCAGTTACAGACCAGAGAGCCGCCTTCGCCACTGGTGTTCCTCCATATATCTACGCATTTCACCGCTACACATGGAATTCCACTCTCCTCTTCTGCACTCAAGCAAGACAGTTTCCAATGACCTTCCTCGGTTGAGCCGAGGGCTTTCACATCAGACTAATCTTGCCGCCTACGCGCGCTTTACGCCCAATAATTCCGGATAACGCTTGCCACCTACGTATTACCGCGGCTGCTGGCACGTAGTTAGC
+
CCCCCGGGGGGGGGGGGGGGGGGGGGGGGGGGGGGGGGGGGGGGGGGCGGGGGGGGGGGGGGGGGDFGGGGGGGGGGGGGGGFFGGGGGGGGGGGGGGGGGGGGGGGGGGGGGGGGFGGGGGGGGGGGFFGGGFGGGGGGGGGFGGGGGGGFGGGGGGFGDGFGFFGGGGCCFFGGGGGGFGEGGGDGFFFGEGGGGGGFGFFC>FFFFGGGFGGGAECFFGFF@FF?0516>GF4@;EEG<::G>><FFF>?BGBG?9BF:D(0<128::3>FB<FG<>;9;07:>B(:19<::21<4).
@M04650:207:000000000-C238N:1:1101:25060:5847 2:N:0:19
GGACTACAGGGGTTTCTAATCCTGTTTGATCCCCACGCTTTCGCACCTCAGCGTCAGTTGCAGACCAGAGAGCCGCCTTCGCCACTGGTGTTCCTCCATATCTCTGCGCATTTCACCGCTACACATGGAATTCCACTCTCCTCTCCTGCACTCAAGCCTACCAGTTTCAGATGCAATTCCCAAGTTAAGCTCGGGGCTTTCACATCTTACTTAATATACCGCCTGCGTGCGCTTTACGCCCAGTAATTCCGATCAACGCTTGCACCCTCCGTATTACCGCGGCTGCTGGCACGGAGGTAGC
+
-A@CC,;,6,CEGC@FFDGGEEFDF@F<,@,<CFF@+@B@@EF;,@6:AC8CFGCF7C<,@<F98CFFG<C4CE:@CCCF<?BFCE9<C=FCA9EFFFGGF9DFE4FCGCEGAFFDF7CDCF,B===EE=FD9?;FF8,5EFGD8@,2F8DFFCG?F6,@DF,,:,EE,6E3=DC==D,62,,8>=,3,3,2++479;<<C>FFCF++8=:C?>5++/>2<)-/(;(06?03>E:):4*4F3(;776.:;663)1)91(4((5)7C?BF(((.;2<CC86110(3(82(:7??;0-(25).
@M04650:207:000000000-C238N:1:1101:5301:5878 2:N:0:19
GGACTACACGGGTTTCTAATCCTGTTTGCTCCCCACGCTTTCGAGCCTCAGCGTCAGTTACAGACCAGAGAGCCGCCTTCGCCACTGGTGTTCCTCCATATATCTACGCATTTCACCGCTACACATGGAATTCCACTCTCCTCTTCTGCACTCAAGTCTCCCAGTTTCCAATGACCCTCCCCGGTTGAGCCGGGGTCTTTCACATCAGACTTAAGAAACCGCCTGCGCTCGCTTTACGCCCAATAAATCCGGACAACGCTTGCCACCTACGTATTACCGCGACTGCTGGCACGTAGTTAGC
+
CCCCCDGGGGGCGEGGGGGGGGGFGGGGFGGGGGGGGGGEGGGGFGGGGFFGFGGGGGGGGFCFGGGGF8CFFGGGGGGG7FFGGGEDFDGGGFGGGGGGGGGGGGGCFGGGGGGGGDCDGGGG,:AFFFGGGDCAD8,AEGGFFGGGGGGFGC,,C9EDGGGGDFGGGGGGFFGGG6CE6C6CE:38CDD>9EG*CD@FGFGCFG7A=FFGFG:CFFGG@GF9/82;2<@>DEFFF;@FC0:BFF4)*0.(8B3:F>F?3:F(0A:?BB6.8C?>FGF>0((4712.(C?GF6((-@A).
@M04650:207:000000000-C238N:1:1101:20615:5930 2:N:0:19
GGACTACCGGGGTATCTAATCCTGTTTGCTCCCCACGCTTTCGCACCTGAGCGTCAGTCTTTGTCCAGGGGGCCGCCTTCGCCACCGGTATTCCTCCAGATCTCTACGCATTTCACCGCTACACCTGGAATTCTACCCCCCTCTACAAGACTCTAGCCAACCAGTTTCAGATGCAATTCCCAAGTTAAGCTCGGGGCTTTCACATCTGACTTAATTGACCGCCTGCGTGCGCTTTACGCCCAGTAATTCCGATTAACGCTTGCACCCTCCGTATTACCGCGGCTGCTGGCCCGGAGTTAGC
+
CCCCCGGGGGGGGGGGGGGGGGGGGGGGGGGGGGGGGGGGGGGGGGGGGGGGGGGGGGGFGGGGGGGGFGGGGGGGGGGGGGGGGGGGGGGGGGGGGGGGGGGGGGGGGGGGGGGGGGGGGGGGGFDFGFGGGGGGGGDFGGGFGGGFCEGFGGGGGFGGGGGGEFGGGGGGGGG7@DF9FGFGGGGGGG;CEGGGGGGGGFGFFGFFFGGGE>DFA<FGFDFF?F@E?DFFFGFFF?GGGFB0DGFFGFF1:DDDG06::?F)=FBFFFF::GF)<>2196919:?FBG0/716;BG<A4
@M04650:207:000000000-C238N:1:1101:22629:5947 2:N:0:19
GGACTACTAGGGTATCTAATCCTGTTTGCTCCCCACGCTTTCGCACCTGAGCGTCAGTCTTTGTCCAGGGGGCCGCCTTCGCCACCGGTATTCCTCCACATCTCTACGCATTTCACCGCTACACATGGAATTCTACCCCCCTCTACAAGACTCTAGCCAACCAGTTTCAGATGCAATTCCCAAGTTAAGCTCGGGGCTTTCACATCTGACTTAATTGACCGCCTGCGTGCGCTTTACGCCCAGTAATTCCGATTAACGCTTGCACCCTCCGTATTACCGCGGCTGCTGGCACGGAGTTAGC
+
CCCCCGGGGGGGGGGGGGGGGGGGGGGGGGGGGGGGGGGGGGGGGGGGGGGGGGGGGGGGGGGGGGGGGGGGGGGGGGGGGGGGGGGGFGGGGGGGGGGGGGGGGGGGGGGGGGGGGGGGDGGGGGG8FGGGGGDFGGGGGGGFGGGG=DFFGGGGFGGGGGGGGGGGGGGGGGGFEGFFGGGGGGGGGGEC7EGGGDGCFFGFFGFFFGGGCFGGFFGGFG;;<FBFFG9@>57AFBGGG?<:>DFAFFFB?BD9C?FFFFGFGGFFFF>16E?2C7:B>FFF9:?F0=?GF99>B@4<6
@M04650:207:000000000-C238N:1:1101:23373:5966 2:N:0:19
GGACTACTCGGGTTTCTAATCCTGTTTGCTCCCCACGCTTTCGCACCTCAGCGTCAGTCTTTGTCCAGGGGGCCGCCTTCGCCACCGGTATTCCTCCACATCTCTACGCATTTCACCGCTACACATGGAATTCTACCCCCCTCTACAACACTCTAGCCAACCAGTTTCAGATGCAATACCCAAGTTAAGCCCGGGGCTTTCACATCTGACTTACTTGACCGCCTGCGCACGCTTTACGCCCAGTAATTCCGGTTAACGCTTGCACCCTCCGTATTACCGCGGCTGCTGGCACGGAGTTAGC
+
CCCCCGGCFGGGGEGGGGGGGGGGGGDGGGGGGGGDGGGGGGGG7CFG,FFGGGG7FG6,,<FFFGGGDFE7FCGGGGGGGGGGGGGGGEGGGFGGG,,BF,EFG9BFEGGGCFGGGGGGGGGGC8FGFAFFG9E53@+@EDCFGGC,,@EFGGGG=E,3DFCFGFGGE95EFGGFG+@AF9>EFG,D?D:>1*:CD4FGF>F7:011)+:7.+318@?F@D@;152)(1(4(CFBF:CEGF<?FC)4CF6(4)/)2(-434D)9C?(1:BBFG74CFBF69;1>?>24E(<8(,((;)4.
@M04650:207:000000000-C238N:1:1101:20559:6026 2:N:0:19
GGACTACCCGGGTATCTAATCCTGTTTGCTCCCCACGCTTTCGAGCCTCAGCGTCAGTTACAGACCAGAGAGCCGCCTTCGCCACTGGTGTTCCTCCATATATCTACGCATTTCACCGCTACACATGGAATTCCACTTTCCTCTTCTGCACTCAAGTTTCCCAGTTTCCAATGACCCTCCACGGTTGAGCCGTGGGCTTTCACATCAGACTTAAGAAACCGCCTACGCGCGCTTTACGCCCAGTAAAGCCGGATAACGCTCGCCACCTACGTATTACCGCGGCTGCTGGCACGGCGTTAGC
+
CCCCCGGGGGGGGGGGGGGGGGGGGGGGGGGGGGGGGGGGGGGGGGGGGGGGGGGGGGGGGGGGGGGGGGGGGGGGGGGGGGGGGGGGFGGGGGGGGGGGGGGGGGGGGGGGGGGGGGGGGGGGGGGGGGGGGGGGGGGGGGGFGGGGGGGFFGGGFGGGGFFGGFGGGGGGGGCGGGGGGGGGGGG6AGEGGGGGGGGGGFFF>DGFFGGGFG7+BDGGFD@FFFDF@G;69EF3;(;FFFFBG74):@FF6DD<D?0111CBGD??::?12C:AGD069>96>?),3C203(,((230<
@M04650:207:000000000-C238N:1:1101:9214:6048 2:N:0:19
GGACTACACGGGTTTCTAATCCTGTTTGCTCCCCACGCTTTCGCACCTGAGCGTCAGTCTTTGTCCAGGGGGCCGCCTTCGCCACCGGTATTCCTCCAGATCTCTACGCATTTCACCGCTACACCTGGAATTCTACCCCCCTCTACAAGACTCTAGCCTGCCAGTTTCGAATGCAGTTCCCAGGTTGAGCCCGGGGATTTCACATCCGACTTGACAGACCGCCTGCGTGCGCTTTGCGCCCCGTAATTCCGTTTAACTCTTGCACCCTCCTGATTACCGCGGCTGCTGGCCGGGAGTTAGC
+
CCCCCFGGGGGGGGGGGGGGGGGGGGGGGGGGGGGGGGGGGGGGGGDGFGGGGGCFGFFGGGGGGGGGGGGGGGGGGGGGGGGGGGGGGGGGFGC9E=EFGGGGGGGGGGGGGGFGGEGD@CFGGCFGGDFFFGGGGGGGGGGFFGGFC,@9CCCCFGGGG<C7FFFA>:B@DCFFGFGGD,>7F9:<?BF9EEGCD5FCFFCFA6CE?GGG@FGG===94C9?BFB>(>9617:)1(CC5(4359(47FF))9<<C6<<AFGFGG?<(,(.)<<BGG2137B9>:7>:=(*(,,(-8A92
@M04650:207:000000000-C238N:1:1101:9540:6077 2:N:0:19
GGACTACACGGGTTTCTAATCCTGTTTGCTCCCCACGCTTTCGCACCTGAGCGTCAGTCTTTGTCCAGGGGGCCGCCTTCGCCACCGGTATTCCTCCACATCTCTACGCATTTCACCGCTACACATGGAATTCTACCCCCCTCTACAAGACTCTAGCCAACCAGTTTCAGATGCAATTCCCAAGTTAAGCTCGGGGCTTTCACATCTGACTTAATTGACCGCCTGCGTGCGCTTTACGCCCAGTAATTCCGATTAACGCTTGCACCCTCCGTCTTACCGCGGCTGCTGGCACGGAGTTAGC
+
CCCCCGGGGGGGGGGGFGGGGGGGGGGGGGGGGGGGGGGGGGGGGGGGGGGGGGGGGEFGGGGGGGGGGDGGGGGGGGGGGGGGGGGGGGGGGGFGGGGGGGGDGGFFGGGGGGGGGGGGGGGGGGGGGGGGGGGGGGGGGGDFGGGGFGGFGCG9FGGGGGGGGGCFAFACGGGGGGGGGGGGFEEEGGDFEDEEGGGGF=<88CFFECFFFGFFFEGG9D9<7:9D73(44E:A?::8C:BFGGAFGFFF05<A>?6B60C<DF:B??>F0889C6(,3670(,8??EBCB>>9(;24-
@M04650:207:000000000-C238N:1:1101:20709:6085 2:N:0:19
GGACTACCAGGGTTTCTAATCCTGTTTGCTCCCCACGCTTTCGCACCTGAGCGTCAGTCTTTGTCCAGGGGGCCGCCTTCGCCACTGGTGTTCCTCCACATCTCTACGCATTTCACCGCTACACGTGGAATTCCACTTTCCTCTTCTATCCTCAAGCCTTCCAGTTTCCAATGACCTTCCACGGTTAAGCCGTGGGCTTTCACATCAGACTTAGAAGGCCGCCTGCGCGCGCTTTACGCCCAATAATTCCGGACAACGCTTGCCACCTACGTATTACCGCGGCTGCTGGCACGGAGTTAGC
+
CCCCCGGGGGGGGGGGGGGGGGGGGGGGGGGGGGGGFGGGGGGGGGGGGGGGGGGGGGGGGGGGGGGGGGGGGGGGGGGGGGGGGGGGGGFFGGAFGGGGGGGGGGGGGGGGGGGGGGGGGGGGGGGGGGGGGGGGGGGGGGGFGGFFGGGFGGGFFGGGGGGGGGGGGGGFFGGGGGGGGGG>FEEGGGGDGGGGGDGGGFGFFGCFEGGCCBCFFDFFBGB?;49BFGF>1E5)=?GGG?07F7:A=F?F<EG2F>B(229:79:(3:???77)<C:FFF>99().(1.2:9>63;::4
@M04650:207:000000000-C238N:1:1101:8550:6136 2:N:0:19
GGACTACAAGGGTATCTAATCCTGTTTGATCCCCACGCTTTCGCACATCAGCGTCAGTTGCAGACCAGAGAGCCGCCTTCGCCACTGGTGTTCCTCCATATCTCTGCGCATTTCACCGCTACACATGGAATTCCACTCTCCTCTTCTGCACTCAAGTCTCCCAGTTTCCAATGACCCTCCCCGGTTGAGCCGGGGGCTTTCACATCAGACTTAAGAAACCGCCTGCGCTCGCTTTACGCCCAATAAATCCGGACAACGCTTGCCACCTACGTATTACCGCGGCTGCTGGCACGTAGTTAGC
+
CCCCCFGGF<DEGGGGGGCGGGGGGGGGGGGGGGGGEGGGGGGGGGGGGGFFGGGGGGGGGGGGGGGFGDGFGGGGGGGGGGG7FGFFFDGGGGGGGGGGGGGGGGGGGGGGGGGGGGGGDGFGFGGGGCFGGGGGFGGGGGGFGGGGGGGFG8EFGGDFGGGGGGGGGCABDCFGGFGGGGG7FFGFCGGDGGGGGGGGGF?FFGCFEGGG9@F@=8FG9GFF(=;FFD;9<CF<FFGGGF??FFDAG?)-8@D?F9F?:0D?7E::B??42C04FG1;6121,12:7C2E63(,4@))6
@M04650:207:000000000-C238N:1:1101:24725:6147 2:N:0:19
GGACTACCGGGGTTTCTAATCCTGTTTGCTCCCCACGCTTTCGCACCTGAGCGTCAGTCTTTGTCCAGGGGGCCGCCTTCGCCACCGGTATTCCTCCACATCTCTACGCATTTCACCGCTACACATGGAATTCTACCCCCCTCTACCAGACTCTAGCCAACCAGTTTCAGATGCAATTCCCAAGTTAAGCTCGGGGCTTTCCCATCTGACTTAATTGACCGCCTGCGTGCGCTTTACGCCCAGTAATTCCGATTACCGCTTGCACCCTCCGTCTTCCCGCGGCTTCTGGCACGGAGTTAGC
+
<C@CCFGGGGGGGGGGGGGGGGGGGG<FGGGGGGGGGGGGGGGEGGGGG8EFGGGGGGGGFCFGGGGGGE>FGGDGEECFDGGGGGGGE=FGGGGGGFG8FGGGGGFFG7FFCF<FFFEDEGCGFCAF<,CFGDGGGCEGGGGFGF,,39DCFGFFGGFGGGG>FEFF,@;,;FC:CCC?9F6,DFC,=E;CEC*5?DGGG4?*1;::<CGFE7@C=4FC@GFDFF070<9>FEF)9?GGGB0>70<:CF)-(07)2-((4:F)9C4,42(,.;44FD<0((42((4-)3(32(42(:)6<
@M04650:207:000000000-C238N:1:1101:16658:6151 2:N:0:19
GGACTACTCGGGTTTCTAATCCTGTTTGCTCCCCACGCTTTCGCACCTGAGCGTCAGTCTTTGTCCAGGGGGCCGCCTTCGCCACCGGTATTCCTCCAGATCTCTACGCATTTCACCGCTACACCTGGAATTCTACCCCCCTCTACAAGACTCTAGCCTGCCAGTTTCGAATGCAGTTCCCAGGTTGAGCCCGGGGATTTCACATCCGACTTGACAGACCGCCTGCGTGCGCTTTACGCCCAGTAATTCCGATTAACGCTTGCACCCTCCGTATTACCGCGGCTGCTGGCACGGAGTTAGC
+
CCCCCGGGGGGGGGGGGGGGGGGGGGGGGGGGGGGGGGGGGGGGGGGGGFGGGGGGGGGGGGGGGGGGDGDGGGGGGGGGGGGGGGGGGGGGGGGGGGGGGGGGGGGGGGGGGGGGGGGGEGGGGGGGGGGGGGGGGGGGGGGFGFFFDCGFGGFGGGGGGGGGGGGGGG6FFGGGFGGFGGGGGGGGGGGGGCEGCDGGGFGFFGGFFGGGFCGGF;FGFGFFFF9D?GF>9CF>FFGGGBB37::4DFF0:DGAG?FBFFF)CCB<:1>?0F?<GG<9;0(((38?:G(<:6(72F5<<
@M04650:207:000000000-C238N:1:1101:20079:6160 2:N:0:19
GGACTACTCGGGTTTCTAATCCTGTTTGCTCCCCACGCTTTCGCACCTGAGCGTCAGTCTTTGTCCAGGGGGCCGCCTTCGCCACCGGTATTCCTCCAGATCTCTACGCATTTCACCGCTACACCTGGAATTCTACCCCCCTCTACAAGACTCTAGCCTGCCAGTTTCGAATGCAGTTCCCAGGTTGAGCCCGGGGATTTCACATCCGACTTGACAGACCGCCTGCGTGCGCTTTACGCCCAGTAATTCCGATTAACGCTTGCACCCTCCGTATTACCGCGGCTGCTGGCACGGAGTTAGC
+
CCCCCGGGGGGGGGGGGGGGGGGGGGGGGGGGGGGGGGGGGGGGGGFFF8ECGGGGGGGGFEEGGGGGGDGGGEGGGGGGGGGDEGGE+@FFGFGGGGGGGGGGGGGGGEGGGGGGGGGGCGGGGGGGGGGGGGFGFDFGGGGFGGF@ECFFGFGGGGGGGGGCFGGGG*4@CGA:CCGFGGGGGGGGGFGGGDGGGGGGF6EFFF880CDG<;DGA@GF6D9((52@:GFB0EF2*4?EE?F>D*6>7?@F:3<AGBFF<BF29F61<?><(;?AGC69B(,7;?05?G1<312(48<2-
@M04650:207:000000000-C238N:1:1101:11356:6191 2:N:0:19
GGACTACTGGGGTATCTAATCCTGTTTGCTCCCCACGCTTTCGCACCTGAGCGTCAGTCTTCGTCCAGGGGGCCGCCTTCGCCACCGGTATTCCTCCAGATCTCTACGCATTTCACCGCTACACCTGGAATTCTACCCCCCTCTACGAGACTCTAGCCTGCCAGTTTCAAATGCAGTTCCCAGGTTAAGCCCGGGGATTTCACATCTGACTTAATTGACCGCCTGCGTGCGCTTTACGCCCAGTAATTCCGATTAACGCTTGCACCCTCCGTATTACCGCGGCTGCTGGCACGGAGTTAGC
+
CCCCCGGGGGGGGGGGGGGGGGGGGGGGGGGGGGGGGGGGGGGGGGGGGGGGGGGGGGGGGGGGGGGGGGGGGGGGGGGGGGGGGGGGGGGGGGGGGGGGGGGGDFGGGGGGFGGGGGGGGGGGGGGGGGGGGGGGGGGGGGGFGGGGGGGFGGGDCFGGGGGFDGGGGGGGGGGGGGGGGGGC>FFGGGGGGGEGGGGGGFGAFGGFFGGGFFFGF<FF@GFFFFFF?G096EF>@8C?G?FFGGFAGFFFFFG<F?>?:0C27F6<:?;6(;24?:(39BBFFF?37C(28997?@A<6
@M04650:207:000000000-C238N:1:1101:19116:6198 2:N:0:19
GGACTACACGGGTATCTAATCCTGTTTGCTCCCCACGCTTTCGAGCCTCAGCGTCAGTTACAGACCAGAGAGCCGCCTTCGCCACTGGTGTTCCTCCATATATCTACGCATTTCACCGCTACACATGGAATTCCACTCTCCTCTTCTGCACTCAAGTCTCCCAGTTTCCAATGACCCTCCCCGGTTGAGCCGGGGGCTTTCACATCAGACTTAAGAAACCGCCTGCGCTCGCTTTACGCCCAATAAATCCGGACAACGCTTGCCACCTCCGATTTACCGCGGCTGCTGGCACGGAGTTCGC
+
CCCCCGGGGGGGGGGGGGGGGGGGGGGGGGGGGGFGGGGGGGGFGGGGGDFGGGGGGGGGGGGGEGGGGFGEGDGGGGGGGGG>EFFGGFFEGGGGGGDGGFFGGGGGDCFGAFGGGGGGGGGGCGGDFFGEFGGGGGGGGGGFGGGFFFGFG@=FADCF,FFFFADFEGFFF9ECFD8CEGGGGG6ECFGC5CEGC:FCC+?>8FG=@DF>;FGDC;FGFGFD@F636C(22EF<F1ECGB((**-4765;0:5?G0((41D::01:(4(((23)CG(((41160:),1(<1>F>68<(4
@M04650:207:000000000-C238N:1:1101:16283:6237 2:N:0:19
GGACTACAAGGGTATCTAATCCTGTTTGCTCCCCACGCTTTCGAGCCTCAGCGTCAGTTACAGTCCAGAGAGTCGCCTTCGCCACTGGTGTTCTTCCTAATCTCTACGCATTTCACCGCTACACTAGGAATTCCACTCTCCTCTCCTGCACTCTAGATAACCAGTTTGGAATGCAGCACCCAAGTTGAGCCCGGGTATTTCACATCCCACTTAATCATCCGCCTACGCTCCCTTTACGCCCAGTAAATCCGGATAACGCTCGCCACCTACGTATTACCGCGGCTGCTGGCACGTAGTTATC
+
CCCCCGGGGGGGGGGGGGGGGGGGGGGGGGGGGGGGGGGGGGGEGGGGGGGGGGGGGGGGGGGGGGGGGGGFGGGGGGGGGGGGGGGGGGGGGGGGGGGGGGGGFGFGGGGGGGGGGGGGGGGGGGGFFGGGGGGGGGGGGGGFGGGGGGGFC9EF,@C=FGGFADGGGGGGGGGFGGGGGG6EGEC:@FGGGGDGGGGGGFGFFC59)9CG7FGGFFGFDFADDFFF952BDDFCF>EBF(3@CG).@FEFFFG3C;B107DB3=??:FFF2CB2@FBB(491(2>?:5:G?F7?B?52<
@M04650:207:000000000-C238N:1:1101:11737:6242 2:N:0:19
GGACTACTGGGGTATCTAATCCTGTTTGCTCCCCACGCTTTCGCACCTGAGCGTCAGTCTTCGTCCAGGGGGCCGCCTTCGCCACCGGTATTCCTCCAGATCTCTACGCATTTCACCGCTACACCTGGAATTCTACCCCCCTCTACGAGACTCTAGCCTGCCAGTTTCAAATGCAGTTCCCAGGTTAAGCCCGGGGATTTCACATCTGACTTAACAGACCGCCTGCGTGCGCTTTACGCCCAGTAATTCCGATTAACGCTTGCACCCTCCGTATTACCGCGGCTGCTGGCACGGAGTTAGC
+
CCCCCGGGGGGGGGGGGGGGGGGGFGGFGGGGGGGGGGGGGFGGGGGEGGGGGCGGGGGGGGGGGGGGGGGGGGGDFGGGFGGGGGGGGGDFGGGGGGGFFGFGAGCGGGGCFGGGGGGGGGGFGGGGGGGGGGGGGGCFGGGFGGGGGDCAGEFFFGFGGGGGCGGGFGEFFGGGGFGGGFFFGFGGGGGFGGGGGDFGGFGFFC+89C7C>@:7B1FC@G9DFF>DF3;93::2@BCCEBB?GFF<DFFFBFGFD11:??F<GFF:?FF(883)2:32(39>F04>BG(319,((*.6)
@M04650:207:000000000-C238N:1:1101:18136:6284 2:N:0:19
GGACTACTGGGGTATCTAATCCTGTTTGCTCCCCACGCTTTCGCACCTGAGCGTCAGTCTTTGTCCAGGGGGCCGCCTTCGCCACCGGTATTCCTCCACATCTCTACGCATTTCACCGCTACACATGGAATTCTACCCCCCTCTACAACACTCTAGCCAACCAGTTTCAGATGCACTTCCCAAGTTAAGCCCGGGGCTTTCACATCTGACTTAATTGACCGCCTGCGTGCGCTTTACGCCCAGTAATTCCGATTAACGCTTGCCCCCTTCTGATTCCCGCGGCTGCTGGCACGGAGTTAGC
+
CCCCCGGFEGDGF@FGGFGGGGGFGGGGGGGGGGGGGGGEGGG@FGGG:8FFEGGEGF<F<,CFFGGDFDFEGGGDGG>FGGGGG8FCGBFEGGGGG8FGGGGGGAFGGEFGGGGGGGGGDGFG,,?FC@FGG,6573+@EDGFCGD,,@BFG,,9F,,4:FEFGGEDEEFGGGG,E59;9,?FGGGFGF7*;*47??CCGFGFFFGAEGGF477C=CGGFGF?DA@=(C09>=3>F:EEE<?:C76>FFF8?>D):(9:01D(7:9((()))34)<4(73(,-(-82:E(<:>39BC>25
@M04650:207:000000000-C238N:1:1101:7320:6284 2:N:0:19
GGACTACCGGGGTTTCTAATCCTGTTTGCTCCCCACGCTTTCGAGCCTCAGCGTCAGTTACAGACCAGAGAGCCGCCTTCGCCACTGGTGTTCCTCCATATATCTACGCATTTCACCGCTACACATGGAATTCCACTCTCCTCTTCTGCACTCAAGTCTCCCAGTTTCCAATGACCCTCCCCGGTTGAGCCGGGGGCTTTCACATCAGACTTAAGAAACCGCCTGCGCTCGCTTTACGCCCAATAAATCCGGACCACGCTTGCCACCTACGTATTACCGCGGCTGCTGGCACGTAGTTAGC
+
CCCCCGGGDGGGGGEGFGGGGDGGGGGGGGGGGGDEBEFGGGFEGGGGG8AEGGGFDGGGGFFFGGGGGGGGGG:C=CFGGGGGGGCFFGDFGGFGGGGFGGGFGGGG>@GCFGGGGDGGGGGGF8F8,C,AFGGGFGFGG?DCFGFFGDFFF8,=FECEGGFFCBFGFGFFCADFGCF>EDGGG7C6?EFG*?5551<CCFGFFC+8=FFGE>@+;@GG6DF;DFBF>G>F?C>)66GED<(4CGBFGFF0(.)4D:6:(4D?7@?::?0:2<44FF:>020(23034E?F01(,-0.).
@M04650:207:000000000-C238N:1:1101:26123:6288 2:N:0:19
GGACTACTGGGGTATCTAATCCTGTTTGCTCCCCACGCTTTCGAGCCTCAGCGTCAGTTACAGTCCAGAGAGTCGCCTTCGCCACTGGTGTTCTTCCTAATCTCTACGCATTTCACCGCTACACTAGGAATTCCACTCTCCTCTCCTGCACTCTAGACTTCCAGTTTGGAATGCAGCCCCCAGGTTGAGCCTGAGTATTTCACATCCCACTTAAAAATCCGCCTACGCTCCCTTTACGCCCAGTAAATCCGGACAACGCTCGCCACCTACGTATTACCGCGGCTGCTGGCACGTAGTTAGC
+
CCCCCGGGFGGGGGGGGGGGGGGGGGGGGGGGGGGGGGGGGGGGGGGGGGGGGGGGGGGGGGGGGGGGGGFFGGGGGGGGGGGGGGGGGGGGGGGGGGGGGGGGGGGGGGGGGGGGGGGGGGGGGFCFGGGGGGGGGGGGGGGFGGGGGGGFGDGGFGGGGGGGGGGGGGGGFGGGGGGGG>EGGGGFGGGGFGF7<DGGGACAAGFA:FGGFFGFFFGGAGFADFFF292>BGFFF2CE@>23@F?EFF5;?DDDGFF03;G>DGF?FFFF?FF99CBB(3;BBFFF0=?F0:?4:FA2:
@M04650:207:000000000-C238N:1:1101:8548:6316 2:N:0:19
GGACTACACGGGTATCTAATCCTGTTTGCTCCCCACGCTTTCGAGCCTCAGCGTCAGTTACAGTCCAGAGAGTCGCCTTCGCCACTGGTGTTCTTCCTAATCTCTACGCATTTCACCGCTACACTAGGAATTCCATCCTCCTCTCCTGCACTCTAGACTTCCAGTTTGGAATGCATCCCCCAGGTTGAGCCTTAGTATTTCACATCCCACTTAAAAATCCGCCTACGCTCCCTTTACGCCCAGTAAATCCGGACAACGCTCGCCACCTACGTATTACCGCGGCTGCTGGCACGTAGTTAGC
+
CCCCCGGGECGGG@FGGGGGGG<CFGGGGGGGGGCFEFGGGGGF<@FGGGG8CFC7CGG<FCF<FFFG9EC:C@FG7BEGGGGD@FGGG?FGGGGFGGDDGGGGCG<FGGGGGGGGGGGG7F=FD,C:FEFGGG,,,,9CEFFFCG,88,EDFFGFC,=C,576F;E,+@3,2AE,2+@F6:C?DFGGFGG6,,5@CDGCCFG@797A@GFG7FG7C)DG);)5)?2:5C2=>GFFFFGEGFBE7:.?GFEF0=7?G(9<03D(*283:?022C?)<F(-230>;:::2=<G<3.46AA>6
@M04650:207:000000000-C238N:1:1101:14126:6324 2:N:0:19
GGACTACCAGGGTTTCTAATCCTGTTTGCTCCCCACGCTTTCGCACCTGAGCGTCAGTCTTTGTCCAGGGGGCCGCCTTCGCCACCGGTATTCCTCCAGATCTCTACGCATTTCACCGCTACACCTGGAATTCTACCCCCCTCTACAATACTCTAGCCTGCCAGTTTCGAATGCAGTTCCCAGGTTGAGCCCGGGGATTTCACATCCGACTTGACAGACCGCCTGCGTGCGCTTTACGCCCAGTAATTCCGATTAACGCTTGCACCCTCCGTATTACCGCGGCTGCTGGCACGGATTTAGC
+
CCCCCFGGFGGGGGGGGGGGGGGGGGGGGGGGGGGGGGGGGGGGGGGG8FFFGGGGGGGG9EFGGGGGGEDG@FGGGGGGGGGGGDFGGDGGGGGGGF,BFGGGGGGGGGGGGGGGGGGGEGGGFGGBEFGGGGGFGGGGGGGFGGGG,@FFGGGGCFFFFGGGGGGDEGBEGGGGGGGGG98CGDFFGGFGGGGGG4CFGFGFFGGD0DDD)CF78(CG>DFF2>95(9>>>DF>F<EGGFFF>7<>FF9(177<C?BF?FG7CGFFF06:2FF)<C0>04099?D:?G7F(32((<>)6
@M04650:207:000000000-C238N:1:1101:26257:6328 2:N:0:19
GGACTACACGGGTTTCTAATCCTGTTTGCTCCCCACGCTTTCGCACCTGAGCGTCAGTCTTTGTCCAGGGGGCCGCCTTCGCCACCGGTATTCCTCCACATCTCTACGCATTTCACCGCTACACATGGAATTCTACCCCCCTCTACAAGACTCTAGCCAACCAGTTTCAGATGCAATTCCCAAGTTAAGCTCGGGGCTTTCACATCTGACTTAATTTACCGCCTGCGTGCGCTTTACGCCCAGTAATTCCGATTAACGCTTGCACCCTCCGTATTACCGCGGCTTCTGGCGCGGAGTGAGC
+
CCCCCGGGGGGGGGGGGGGGGGGGGGGGGGGGGGGGGGGGGGGEEGGGFGGGGGGGGGFGGGGGGGGGFCEGGGGGGGGGFGGGGGGGGDGFDFGGGGGEFFGGGGGGGGGGGGGGGGGGGGFGGGGGGGGGGGGGGGDGDDGFGGF6<6D8FFFGGGC?@>C>FGGGGBED7BF,,=ECEGGCFGGGGG;CGGGGGCGFGFC+8*:61++36:@>+9EF<G@F;FBD;DB6>*>AFF>C>?<:CC>)*9?01)*)*31(6(*46E??6:1-3*:<CF207009-39>A?(2-2(4(0.5(
@M04650:207:000000000-C238N:1:1101:13199:6340 2:N:0:19
GGACTACTCGGGTTTCTAATCCTGTTTGCTCCCCACGCTTTCGAGCCTCAGCGTCAGTTACAGTCCAGAGAGTCGCCTTCGCCACTGGTGTTCTTCCTAATCTCTACGCATTTCACCGCTACACTAGGAATTCCACTCTCCTCTCCTGCACTCAAGTCCTACAGTTCCAAAAGCTTACTACGGTTGAGCCGTAGCCTTTCACTTCTGGCTTGAAAGACCGCCTACGCACCCTTTACGCCCAGTACTTCCGGATAACGCTAGCCCCCTACGTATTACCGCGTCTGCTGGCCCGTAGTTAGCC
+
CCCCC<FFGGGGGGGGGFGGGGGGGGGGGGGGGGGGGGGGFGGGGGGGGEGGGGGGGGGGGGGGGGGGFGGEGGGGGGGGGGGDGGGGGGGGGGGGGGGGGGGGGGGGGGGGGGGGGGGGGGFGGCFGFFGGGGGGGGGGGGGFGGGGGGGFG8EFGGGGGGGCDFGGGFFCGGGGGGG:FFEGGF88DGGG7;?FGCFGCFCAFF:8C7CDDFFGF@D*4C@25DF>=GFFFF6C)8CF:24E+@E4DF>(65C=C((--4C?DGBF6232:269</4;(-((:6:(8*4:46386+-).
@M04650:207:000000000-C238N:1:1101:25901:6369 2:N:0:19
GGACTACCGGGGTTTCTAATCCTGTTTGCTCCCCACGCTTTCGCACCTGAGCGTCAGTCTTCGTCCAGGGGGCCGCCTTCGCCACCGGTATTCCTCCAGATCTCTACGCATTTCACCGCTACACATGGAATTCTACCCCCCTCTACAAGACTCTAGCCAACCAGTTTCAGATGCAATTCCCAAGTTAAGCTCGGGGCTTTCACATCTGACTTAATTGACCGCCTGCGTGCGCTTTACGCCCAGTAATTCCGATTAACGCTTGCACCCTCCGGATTACCGCGGCTGCTGGCACGGAGTTAGC
+
CCCCCGGGGGGGGGGGGGGGGGEFGGGGGGGGGGGGGGGGGGGGGGGGGFGGGGGGGFGGGGGGGGGGGGGGGGGGGGGGGGGGGGGGGGGGGGCGGFGGGGGGGGGGGGGGGGGGGGGGGGGGGGGGGGGGGGGFFCFGGGGFCFGFFGGFGGGGGGGGGFGGGGGGCFCEGGGCFGGGGGCGGGGGGGFGGGDEC5FGGFGFFGGFCGGGCCGG8<GGFGFD:F>::<BFFDFFFFGEEBF7FFB2CFFFFFGDFBF:<BG?DCBF:?9(3C??CF00,2(,(4:>>C?F<9;62E246
@M04650:207:000000000-C238N:1:1101:14243:6370 2:N:0:19
GGACTACAGGGGTATCTAATCCTGTTTGCTCCCCACGCTTTCGCACCTGAGCGTCAGTCTTTGTCCAGGGGGCCGCCTTCGCCACCGGTATTCCTCCACATCTCTACGCATTTCACCGCTACACATGGAATTCTACCCCCCTCTACAAGACTCTAGCCAACCAGTTTCAGATGCAATTCCCAAGTTAAGCTCGGGGCTTTCACATCTGACTTAATTGACCGCCTGCGTGCGCTTTACGCCCAGTAATTCCGATTAACGCTTGCACCCTCCGTATTACCGCGGCTGCTGGCACGGAGTTAGC
+
CCCCCGGGGGGGGGGGGGGGGGGGGGGGGGGGGGGGGGGGGGGGGGGGGGGGGGGGGGGGGGGGGGGGGGGGGGGGGGGGGGGGGGGGGEGGGGGGGGGFGGGGGGGGGGGGGGGGGGGGGGGGGGGGGFGGGGGDFEGGGGGFGGGGGGGFGGGGGGGGGGGGGGGGGGGGGGGGGGGGG9@DFGFGGGGFGEEGGGGGGFGFFGFFFGGGFGGGFFGF@GF<FA@FDDBF0E>AFFGGG:BFDFAAGFFFFFGFG0;(8?G7DGF???;B0@>AGG<;06>FFFFF?EBG?>09?8546
@M04650:207:000000000-C238N:1:1101:8955:6405 2:N:0:19
GGACTACTGGGGTATCTAATCCTGTTTGCTCCCCACGCTTTCGCACCTGAGCGTCAGTCTTTGTCCAGGGGGCCGCCTTCGCCACCGGTATTCCTCCACATCTCTACGCATTTCACCGCTACACCTGGAATTCTACCCCCCTCTACAAGACTCTAGCCTGCCAGTTTCGAATGCAGTTCCCAGGTTGAGCCCGGGGATTTCACATCCGACTTGACAGACCGCCTGCGTGCGCTTTACGCCCAGGAATTCCGATTAACGCTTGCACCCTCCGTATTACCGCGTCTGCTGGCACGTAGTTAGC
+
-B<CC8FEGGGGGGGGGGGGGGGFGGGGGGGGGGFGGGGGGGGGCGGGGGFFEGGGGGGGGF9FFF9DGGGGGGGGGGGGGGGGGGGDGCFGGGGFF8E=FGGGGGGDE@FCFFFGGGGGGGGGGGG8EFGGCDFGGGGDGDEF9ECF,=DFGGC9;FFFGFDGGGGG>:,>>EF7EFFEFD,:FF6DFGGGCE*C45FGGFGFFFGF@GGGE76798FGFG@:?F>DBG6>>EF9=2CCG:0(*5:3?F6?1@*:FF;3:(<<FGFFF:(426:2C>6>((-28<B7(C0<(4(3-A4)6
@M04650:207:000000000-C238N:1:1101:6155:6420 2:N:0:19
GGACTCCCGGGGTTTCTAATCCTGTTTGCTCCCCACGCTTTCGCACCTGAGCGTCAGTCTTTGTCCAGGGGGCCGCCTTCGCCACCGGTATTCCTCCAGATCTCTACGCATTTCACCGCTACACCTGGAATTCTACCCCCCTCTACAAGACTCTAGCCTGCCAGTTTCGAATGCAGTTCCCAGGTTGAGCCCGGGGATTTCACATCCGACTGGACAGACCGCCTGAGTGCGCGTTTCGCCCAGTAATTCCGATTAAGGCTTGCACCCTCCGTATTACCGCGGCTGCTGGCACGGTGTTGGC
+
@@-AC,CFGE@FGGF@@FFFGGGGGGGGFGCEFCD:FGGGGGGGDC:FFCFFEGFDF<EEEFEEECCF8FGDC@BGCF:EFDF,+AFEFEGGFFDFFGGGGGGFFGDFGE:FEFGF,@BC+CD,DDFC,DGD;DCFEEDFC6CAFEF,@7FFG9EC,:FFCF,A@E;;E8C7;;>:CCE;FGFG3<:6?8CCEGGC)1?9F@9+;*;>(:D)(;<*)(;*(96:?),/)2(3(:.(/358E((.2746?*)--)1)*,2(8;7)6*(-((((4F7A?7(,996(,-:2,:.339,((;8<(
@M04650:207:000000000-C238N:1:1101:25837:6440 2:N:0:19
GGACTACACGGGTTTCTAATCCTGTTTGCTCCCCACGCTTTCGCACCTGAGCGTCAGTCTTTGTCCAGGGGGCCGCCTTCGCCACCGGTATTCCTCCACATCTCTACGCATTTCACCGCTACACATGGAATTCTACCCCCCTCTACAAGACTCTAGCCAACCAGTTTCAGATGCAATTCCCAAGTTAAGCTCGGGGCTTTCACATCTGACTTAATTGACCGCCTGCGTGCGCTTTACGCCCAGTAATTCCGCTTAACGCTTGCACCCTCCGTATTACCGCGGCTGCTGGCACGGAGTGAGC
+
<<@CCFGGEGGGG@FGFCGGFGGCCFGFGGGF,BFFEEGC8FFGGGGG,C<F:@FF:EFGGFFFGGG@FEGGGGE>CFGFGGEGFGCEGCBFEGFGGGEAEFGGGAFGGCF:FGGGFCEDGGEFGGFFDEGGGGGGFFGGGGGFGGGFFGD<DBCFFFFFGFCFFGGGCCGCFFCGGCAFGC?FGFGGFG9CGD8?DGCFGFGF+>CFCFCF<@FDFECFFGFF@F@EDGBFF=5:@6C8C::3:F<<FFF08:7<G09B06F?FFF???B?:*5<9D8>69BFF:770C?GF0(34*)..
@M04650:207:000000000-C238N:1:1101:27272:6467 2:N:0:19
GGACTACAGGGGTTTCTAATCCTGTTTGATCCCCACGCTTTCGCACATCAGCGTCAGTTGCAGACCAGAGAGCCGCCTTCGCCACTGGTGTTCCTCCATATCTCTGCGCATTTCACCGCTACACATGGAATTCCACTCTCCTCTTCTGCACTCAAGCAAGACAGTTTCCAATGACCTTCATGGGTTGAGCCGAGGGCTTTCACATCAGACTAATCTTGCCGCCTACGCGCGCTTTACGCCCAATAATTCCGGATAACGCTTGCCACCTACGTATTACCGCGGCTGCTGGCACGTAGTTAGC
+
CCCCC8FGGGGGGGGGGGGGGGGGGGGGGGGGGGGGGGGGGGEGGGGGGGGGGGGGGGGGGF<FGGGGGFGGGGGGGGGGGGGGGGGFFFGGGGGGGGGGGGGGGGGGGGGGGGGGGGGGGGGGGGGGGGGGGGGGGGGGGFGFGGGGFCFFGGGGGGG?,DFGGGGGGGGGGGGGGGE,,,68@C6DCGGDCEG5DFGGGAGFFGGABC7*:FGDF4EF@GFFFFFD6DFFF=AE60CCC0:BCCA2:@?9:DG49(1:??GBFG<<BB??BG?)<*31>07>B:?F0E:EB:??BF2).
@M04650:207:000000000-C238N:1:1101:14967:6500 2:N:0:19
GGACTACCCGGGTATCTAATCCTGTTTGCTCCCCACGCTTTCGCACCTGAGCGTCAGTCTTTGTCCAGGGGGCCGCCTTCGCCACCGGTATTCCTCCACATCTCTACGCATTTCACCGCTACACATGGAATTCTACCCCCCTCTACAAGACTCTAGCCAACCAGTTTCAGATGCAATTCCCAAGTTAAGCTCGGGGCTTTCACATCTGACTTAATTGACCGCCTGCGTCCGCTTTACGCCCAGTAATTCCGATTAACGCTTGCACCCTCCTCATTACCCCGGCTGCTGGCACGGGGTTGGC
+
CCCCCGGDFGGGGGGGGGGGGGGGGGGGG<FGGGFFGGGGFGGGGGGGGCFGGGGGEFGGCEEGGGFFGDGGGCFGGDGGGG7CFGGGGGGGGGGFFFC=EGFGCC9FCFEF9F9FGGGCEFFGGGGGGGDFGFGGGGGDGDC5,>;F<ECFGFGEFG9CFDG59,<EFFFGGGDGAFG@?C6>FCFDCGFGE*:CC77FGAFFFF++.;C73;F7A<GF9D(((=3.(1(,3*<)*-1::664*:)6>9/,()>A76>:0(9)*2,328(()3:4FC(((,4;>B>DFDBF<>(3,8((,
@M04650:207:000000000-C238N:1:1101:6629:6546 2:N:0:19
GGACTACCCGGGTTTCTAATCCTGTTTGCTCCCCACGCTTTCGCACCTGAGCGTCAGTCTTTGTCCAGGGGGCCGCCTTCGCCACCGGTATTCCTCCACATCTCTACGCATTTCACCGCTACACATGGAATTCTACCCCCCTCTACAAGACTCTAGCCAACCAGTTTCAGATGCAATTCCCAAGTTAAGCTCGGGGCTTTCACATCTGACTTAATTGACCGCCTGCGTGCGCTTTACGCCCAGTAATTCCGATTAACGCTTGCACCCTCCGTATTACCGCGGCGGCTGGCACGGATTTAGC
+
CCCCCGGGGGGGGGGGGGGGGDGGG<FFFFFGFDGGGCFCCFFCFGGGGGFGEFEEGDFGFFGEFCFGEEECCEEEFGCGGGFGGGGGGC7<FG8F8<FG<BFFCECFGEGG,EAEAEDG@GGFGFFGGGGGGFFEEEG>EDG5ED9ECCE+@933;@CFEFCFF,@FFFCGGGEAF8BD6BFGGFCFFD?FEG=7CCFFDFGFF4FCEG7FE7:@A9?6:5977A@A1D>>B5FAF(?8E6.(:>427B44,)9<F02(2:C<6C:(4<4:<*(6<>:02>>0(469:5(3(32((3)).
@M04650:207:000000000-C238N:1:1101:19238:6634 2:N:0:19
GGACTACAGGGGTATCTAATCCTGTTTGCTCCCCACGCTTTCGAGCCTCAGCGTCAGTTACAGACCAGAGAGCCGCCTTCGCCACTGGTGTTCCTCCATATATCTACGCATTTCACCGCTACACATGGAATTCCACTCTCCTCTTCTGCACTCAAGTCTCCCAGTTTCCAATGACCTTCCTCGGTTGAGCCGAGGGCTTTCACATCAGACTAATCTTGCCGCCTACGCGCGCTTTACGCCCAATAATTCCGGATAACGCTTGCCACCTACGTATTACCGCGGCTGCTTGCACGTATTTAGC
+
C@CCCGGGGGGGGGGGGGGGGGGGGGGGGGGGGGGGGGGGGGGGGGGGGGGGGGGGGGGGGGGGGGGGGGGGGGGGGGGGGGGGGGGGGGGGGGGGGGGGGGGGGGGGGGGGGGGGGGGGGGGGGGGGGGGGGGGGGGGGGGGFGGGGGGGFGFGFGGGGGGGGGGGGGGFGGFGGGGGGDFG@GGEGGGGGGGGGGGGGGFGFFGGFFGG73FFGFEGG2DBFFF@F016>BGFEFFGGGF0:DGAAGFF6(79>D?>BBFGFGGBF77??<C?>GG0((4,(--4)4C<G<B?)(<).6
@M04650:207:000000000-C238N:1:1101:15691:6635 2:N:0:19
GGACTACCGGGGTATCTAATCCTGTTCGCTACCCATGCTTTCGCTCCTCAGCGTCAGTAACTGCCCAGAGACCTGCCTTCGCCATCGGTGTTCCTCCTGATATCTGCGCATTTCACCGCTACACCAGGAATTCCAGTCTCCCCTACAGCACTCAAGTTATGCCCGTATCGCCTGCACGCCCGCAGTTAAGCCCCGGGATTTCCCAGACGACGCGACAAACCACCTACGAGCTCTTTACGCCCATTAATTCCGGACACCGCTCGCACCCTACGTATTACCGCTGTGTCTGCCACGTAGTTAC
+
C9@CCFGFEGGGFGFGGGGGGFFEGGF;BFGBFGGGGGGGGGEGGGGGGCFDE@@CFGGGGGGGGFFFF88BFF<@@FEFGGGCGGGDGGGCFGGGG?FCGGFBFAFGDDCFGAAFGEG8CD9BFFCG+EFGGGGFFE,?==ED8>D8FDGFG?FGGGC9EFG,+@8EF+B+;7,1997@E73@<FFG,37AEE*;*)=<C6,;8CFFF4790CC7:(*16901:63)(77()2946);E*4((2*))2*93(.71*4-4(2)-/89:?:0:2+-.0*)-((((().6-0,+)--(.C6-)
@M04650:207:000000000-C238N:1:1101:14691:6658 2:N:0:19
GGACTACCGGGGTTTCTAATCCTGTTCGCTCCCCACGCTTTCGAGCCTCAGCGTCAGTTACAGTCCAGAGAGTCGCCTTCGCCACTGGTGTTCTTCCTAATCTCTACGCATTTCACCGCTACACTAGGAATTCCACTCTCCTCTCCTGCACTCTAGATACTCAGTTTGGAATGCAGTACTCGGGTTGAGCCCAAGTATTTCACATCCCACTTAAGTATCCGCCTACGCTCCCTTTACGCCCAATAAATCCGGATAACGCTCGCCACCTACGTATTACCGCGGCTGCTGGCACGTAGGTATC
+
CCC@CGFGEGGEGGGGGGGGGGGGGGGGGGGGGGGGGGGGGGGGFGGGGFGGGGGGGGGGGGGGGGCFFFDGGGGGGGGGGGECCACFGGGGGGGGGGGGGGGGGGGGGGGGGGGFGGGDGDGGGGG?GFFGGFCGFGGGGGGFGGGGGGGFGGF8FEFGGGFFEDFG>EAFDFFFECEFD:>8FGGG6D:FEFGAFFGF7BGFA?9?B90CACFGACCF>C>>5):;9D29>9A3F(BBF0;DDD4)1/513>DEG03((3D;DE13>B?:)<:2<>?F609>(47:0E?G(43((3<)6
@M04650:207:000000000-C238N:1:1101:7219:6768 2:N:0:19
GGACTACTCGGGTTTCTAATCCTGTTTGCTCCCCACGCTTTCGAACCTCAGCGTCAGTTACAGTCCAGAGAGTCGCCTTCGCCACTGGTGTTCTTCCTAATCTCTACGCATTTCACCGCTACACTAGGAATTCCACTCTCCTCTCCTGCACTCTAGATAACCAGTTTGGAATGCAGCACCCAAGTTGAGCCCGGGTATTTCACATCACACTTAATCATCCGCCTACGCTCCCTTTACGCCCAGTAACTCCGGATAACGCTCGCCACCTACGTATTACCGCGGCTGCTGGCACGTAGTTAGC
+
CCCCCGGFCGGGGGGGGGGGGGGGGGGGGGGGGGGGGGGGGGGFGGCFFGGGGGGGGGGFGGGGGGGGGGGGGGGGGGGGFGGGGGGGGFGGGGGGGFEGG9EBFFGGGGGGGGGGGGGGEGGGB=FGFGGGGGGGGFGGGGGFDGGGCGGFGEGGAFGGGCFGGGEDECBFGGGDF+==CFEFGGDGFGGGG6E6?FGGC+BFFG+0@GGFFF;E@9>F2FFF)/<5-92>B7A>F=GGGF1@GD)9DFE;(.>EG?9;?0C;5EB?BB?FBF>AGG(31>>FFB?7>E7C66(48F2<6
@M04650:207:000000000-C238N:1:1101:20041:6789 2:N:0:19
GGACTACAAGGGTTTCTAATCCTGTTTGCTCCCCACGCTTTCGAGCCTCAGCGTCAGTTACAGACCAGAGAGCCGCCTTCGCCACTGGTGTTCCTCCATATATCTACGCATTTCACCGCTACACATGGAATTCCACTCTCCTCTTCTGCACTCAAGTCTCCCAGTTTCCAATGACCCTCCCCGGTTGAGCCGGGGGCTTTCACATCAGACTTAAGAAACCGCCTGCGCTCGCTTTACGCCCAATAAATCCGGACAACGCTTGCCCCCTACGTATTACCGCGGCTGCTGGCACGTAGTTAGC
+
CCCCCGGGGGGGGGGGGGGGGGGGGGGGGGGGGGGGGGGGGGGGGGGGGGGGGGG:FGGGGGGGGGGGGGCFGGGGGGGGGGG@CGGGGFGGGGGGGGGGGGGGGGGGGGGGGGGGGGEDEGGGFFGFGGGGGGGGGGGGGGGFGC;8FFF<EG@FFG>DFFFFFFGGGGAD+CFGGGGEG@C7FGGF,@8+:EGDD?FGFAG+1*+/0;<=>++:68CF2D>0<F@F0536BGF<F0EGG?184CF<7/<;:B<<G9><81<2*/441408<F:>?>(7;9((,,)).24F((((-<<-.
@M04650:207:000000000-C238N:1:1101:17162:6813 2:N:0:19
GGACTACTCGGGTTTCTAATCCTGTTTGCTCCCCACGCTTTCGAGCCTCAGCGTCAGTTACAGACCAGAGAGCCGCCTTCGCCACTGGTGTTCCTCCATATATCTACGCATTTCACCGCTACACATGGAATTCCACTCTCCTCTTCTGCACTCAAGTCTCCCAGTTTCCAATGACCCTCCCCGGTTGAGCCGGGGGCTTTCCCATCAGACTTAAGAAACCGCCTGCGCTCGCTTTCCGCCCAATAAATCCTGACAACGCTTGCCACCTACTTCTTACCGCGTCTGCTGGCCCGTAGTTAGC
+
8ACCCGGGGGGGGGGGGGGGGFG<FGGGGA@FFGGGGCEEF<FGFEGF8<A8@@:@CFGGGGGFGGDGCFAEF@:CCCC9=FDGGGGDFFEFCFGEGGGAD9;@FAE=7FGGGFAEFECDCFF,,9AFFGDEFDFGGE=FEDGFGGF8F84<EE,,:3ECFF8D=,=,,;;,+,6=D?8CCCCGEEE8CFG*@58ECCE,+0,;A*;*02*=6C7:=8CF>C@;;A(2,1,((28)/4?ED:3(9*-.:)*44)0.*((3,4*(2<:8?:)<)366C6401(,(44674*(/3;((4C4<6
@M04650:207:000000000-C238N:1:1101:14436:6920 2:N:0:19
GGACTACCAGGGTTTCTAATCCTGTTTGCTCCCCACGCTTTCGAGCCTCAGCGTCAGTTACAGACCAGAGAGCCGCCTTCGCCACTGGTGTTCCTCCATATATCTACGCATTTCACCGCTACACATGGAATTCCACTCTCCTCTTCTGCACTCAAGTCTCCCAGTTTCCAATGACCCTCCCCGGTTGAGCCGGGGGCTTTCACATCAGACTTAAGAAACCGCCTGCGCTCGCTTTACGCCCAATAAATCCGGACAACGCTTGCCACCTACGTATTACCGCGGCTGCTGGCACGTAGTTAGC
+
CCCCCGGGGGGGGGGGGGGGGGGGGGGGGGGGGGGGGGGGGGGGGGGGGGGGGGEGGFGGGGGGGGGGGGGDFGGGGGGGGGGGGGGGGGGGGGGGGGGFFFGGGGGGGGGGGGGGGEGGGGGGGGGGGGGGGGGGGGGGGGGFFGCGGGGFGGFFGFGGGGFFFFGFGGF9DGGGGFGGGGG>CGEF7CFECGGGGGGGGFGFFGGFFGFCCFGGFFGGFGBD?;1=9*79?FF9F?GGGF?<GFBAGFFF0)7<FB1:1,98FG:7?:242CBBCG6((70((4:?(2(34.1?:@)6<
@M04650:207:000000000-C238N:1:1101:15799:7013 2:N:0:19
GGACTACTAGGGTTTCTAATCCTGTTTGCTCCCCACGCTTTCGAGCCTCAGCGTCAGTTACAGTCCAGAGAGTCGCCTTCGCCACTGGTGTTCTTCCTAATCTCTACGCATTTCACCGCTACACTAGGAATTCCACTCTCCTCTCCTGCACTCTAGATAACCAGTTTGGAATGCAGCACCCAAGTTGAGCCCGGGTATTTCACATCCCACTTAATCATCCGCCTACGCTCCCTTTACGCCCAGTAAATCCGGATAACGCCCGCCACCTACGTATTACCGCGGCTGCTGGCACGTAGTTAGC
+
CCCCCGGGGGGGGGGGGGGGGGGGGGGGGGGGGGGGGGGGGGGGGGGGGGGGGGGGGGGGGGGGGGGGGGGGGGGGGGGGGGGGGGFGGGGGGGGGGGGGGGGGGGGGGGGGGGGGGGGGGGGGGGGGGGGGGGGGGGGGGGGFGGGGGGGFGFFDAFGGGGGGGGGGGGGGGGGFGGGGGFFFFD9@DFFGGDCCDFGGGFGC>CFFFGGGFGGGFEGGFGFDDA957D@FFGFEFFGGG=DFGF?EGFFFDFGFG;((69DF5CBF(4:?7FF2AF1>9>>>2??7?D7F?B?<:GBDF
@M04650:207:000000000-C238N:1:1101:26766:7061 2:N:0:19
GGACTACAAGGGTTTCTAATCCTGTTTGCTCCCCACGCTTTCGAGCCTCAGCGTCAGTTACAGTCCAGAGAGTCGCCTTCGCCACTGGTGTTCTTCCTAATCTCTACGCATTTCACCGCTACACTAGGAATTCCACTCTCCTCTCCTGCACTCTAGACTTCCAGTTTGGAATGCAGCCCCCAGGTTGAGCCTGAGTATTTCACATCCCACTTAAAAATCCGCCTACGCTCCCTTTACGCCCAGTAAATCCGGACAACGCTCGCCACCTACGTATTACCGCGGCTGCTGGCACGTAGTTAGC
+
CCCCCGGGGGGGGGGGGGGGGGGGGGGGGGGGGGGGGGGGGGGGGGGGGGGGGGGGGGGGGGGGGGGGGGGGGGGGGGGGGGGGGGGGGGGGGGGFFGGGGFGGGGGGGGGGGGGGGGGGGGGGGFGFGGGGGGGGGCDGGGGFGCFGGGGFGFGGGGFGGGGGGGGGGFGGGGGGGCE=CGCCGGGGCFGGGGGGGGGGGFGFFGGFCGFCE>FGFFFCA4AAFFFDFGFFBFFCFFEFG@DFGFFFGFABFFGFDBFD<@GBGD?:BF:??F:AEF:BB09BFFFD?C:E?:::?C<A4
@M04650:207:000000000-C238N:1:1101:4971:7064 2:N:0:19
GGACTACTCGGGTATCTAATCCTGTTTGCTCCCCACGCTTTCGCACCTGAGCGTCAGTCTTTGTCCAGGGGGCCGCCTTCGCCACCGGTATTCCTCCAGATCTCTACGCATTTCACCGCTACACCTGGAATTCTACCCCCCTCTACAAGACTCTAGCCTGCCAGTTTCGAATGCAGTTCCCAGGTTGAGCCCGGGGATTTCACATCCGACTTGACAGACCGCCTGCGTGCGCTTTACGCCCATTAATTCCGATTAACCCTTGCACCCTCCGTATTCCCGCGGCTCCTGGCACGGATTTAGC
+
CCCCCGGGGGEGGGGGGGGGGGGGGGGGGGGGGGGGGGGGGGGGGGGFCAFFEGGGGGGGGGGGGGGGGDGGDGGGGGGGGGGGGGDGGGGGGGGGGGGCFGGGGGGGGGGGGGGGAFEGGGGGGGGGGGGGGGGGFG6FGGGFFGGGA?EFGCFEGGGGGGGGGGGGCFGGGGACCFGFGGGCFGGCGG7CCCEGGGGGGFGFFF4:;DGDA>FGFFGG0CBF:@B5(99BFGFAFFGGE(.):7:<F?FB?EDFC)(4:8FBGC2(241:(;,-39(4(,(-(-()5:76:9((-@AB2
@M04650:207:000000000-C238N:1:1101:19904:7066 2:N:0:19
GGACTACTAGGGTTTCTAATCCTGTTTGCTCCCCACGCTTTCGAGCCTCAGCGTCAGTTACAGTCCAGAGAGTCGCCTTCGCCACTGGTGTTCTTCCTAATCTCTACGCATTTCACCGCTACACTAGGAATTCCACTCTCCTCTCCTGCACTCTAGATAACCAGTTTGGAATGCAGCACCCAAGTTGAGCCCGGGTATTTCACATCCCACTTAATCATCCGCCTACGCTCCCTTTACGCCCAGTAAATCCGGATAACGCTCGCCACCTACGTATTACCGCGGCTGCTGGCACGTAGTTAGC
+
CCCCCGGGGGGGGGGGGGGGGGGGGGGGGGGGGGGGGGGGGGGGGGGGGGGGGGGGGGGGGGGGGGGGGGGGGGGGGGGGGGGGGGGGGGGGGGGGGGGGGGGGGGGFGGGGGGGGGGGGGGGGFGGGGGGGGGGGGGGGGGGFGGGGGFGFFGGGEGGGGGGGFGGGGEGG=FCGGFGGDGFGGGGGFDGGGDGGGGGGG7FCFGGFFGGGFGGGFFGGFGFAAFAE=D@DFGFFFFDGGFFFFGCFGF39;BGFF;9,/1C>5CBB270:)<:AGF0699BB9?02(*(33<3<BC9AF
@M04650:207:000000000-C238N:1:1101:27101:7131 2:N:0:19
GGACTACACGGGTTTCTAATCCTGTTTGCTCCCCACGCTTTCGAGCCTCAGCGTCAGTTACAGACCAGAGAGCCGCCTTCGCCACTGGTGTTCCTCCATATATCTACGCATTTCACCGCTACACATGGAATTCCACTCTCCTCTTCTGCACTCAAGTCTCCCAGTTTCCAATGACCCTCCCCGGTTGAGCCGGGGGCTTTCACATCAGACTTAAGAAACCGCCTGCGCTCGCTTTACGCCCAATAAATCCGGACCACGCTTGCCACCTACGTATTACCGCGGCTGCTGGCACGTAGGTAGC
+
CCCCCGGGGGGGGGGGGGGGGGGFGGGGGGGGGGGGGGGGGGGGGGGGGGGGGGGGGGGGGGGGGGGGGGGGGGGGGGGGGGGGGGGGGGGGGGGGGGGGGGGGGGGGGGGGGGGGGEGGGGGGGGGGGGGGGGGGGGGGGGGFGGGGGGGFGFCGGGGGGGGGGGGGGGGGGGGGGGGGGGGGGGGGGGGE>7EGG4FGGFGFFG76>GGDEGGG6;CF@GFF?F@A@DBF?F@B?BD>G:(8<F99CFB0:))4589B<BGFGGF?:B?:<+5AGC19;>B11:027E:C??22(<)).
@M04650:207:000000000-C238N:1:1101:11874:7153 2:N:0:19
GGACTACAGGGGTTTCTAATCCTGTTTGCTCCCCACGCTTTCGAGCCTCAGCGTCAGTTACAGACCAGAGAGCCGCCTTCGCCACTGGTGTTCCTCCATATATCTACGCATTTCACCGCTACACATGGAATTCCACTCTCCTCTTCTGTACTCAAGTCTCCCAGTTTCCAATGACCCTCCCCGGTTGAGCCGGGGGCTTTCACATCAGACTTAAGAAACCGCCTGCGCTCGCTTTACGCCCAAGAAATCCGGACAACGCTTGCCAACTACGTATGACCGCGGCTGCTGGCACGTAGTGAGC
+
CCCCCGGGGGGGGGEGGGDFFFFGGFFGCDGGGGGGGGGEGGGGGGGGGGFGGGEGGGGGGGGGG?FGGFGFGGGGGDGGFEGGGCGGFGGGGGFGGGGGGGGGGFFGGGGEGGG9FFGGGEFGGGGGFFFFGGGGGGFGGFGFGF;E,3;?EDD?,,,=DFGGFFFFFGGFGGGFGFFGGGGG@CEFEFFCEGCECDC6+4<8:F7?=C*:;FCFF@F4;D04;FB>FC,(15><F<>CG?:(9F?AFFDF(5C?:231<BF::+8((.-:?F()3>>F>>>(20)5:>0C344::+),.
@M04650:207:000000000-C238N:1:1101:26133:7163 2:N:0:19
GGACTACTCGGGTATCTAATCCTGTTTGCTCCCCACGCTTTCGCACCTGAGCGTCAGTCTTTGTCCAGGGGGCCGCCTTCGCCACCGGTATTCCTCCAGATCTCTACGCATTTCACCGCTACACCTGGAATTCTACCCCCCTCTACAAGACTCTAGCCTGCCAGTTTCGAATGCAGTTCCCAGGTTGAGCCCGGGGATTTCACATCCGACTTGACAGACCGCCTGCGTGCGCTTTACGCCCAGTAATTCCGATTAACGCTTGCACCCTCCGTATTACCGCGGCTGCTGGCACGGAGTTAGC
+
CCCCCGGGGGGGGEGGGGGGGGGGGGGGGGGGGGGGGGGGGGGGGGGGGGGGGGGGGGGGG9FFGGGGGGGGGGGGGGGGGGGGGGGGGGGGGGGGGGGGGGGGGGGFGGGGGGGGGGGGGGGGGGGGGGGGGGGGGGGGGGGFGGCFGFGFFBF;FCFGGG?FGFGGC@6DGGGGGGGGGGGCGG6DFGFGGDGG)CFGGFGFFF95?DGGAGGDF@GGFGFFFFFFFGFBB5>AFFGGGB:BFFABGF6:6@DFGBFB(,9<FF0?<?>3164<GGF>>09;16440:8?8132?C>9:
@M04650:207:000000000-C238N:1:1101:11892:7231 2:N:0:19
GGACTACCGGGGTTTCTAATCCTGTTTGATCCCCACGCTTTCGCACATCAGCGTCAGTTGCAGACCAGAGAGCCGCCTTCGCCACTGGTGTTCCTCCATATCTCTGCGCATTTCACCGCTACACATGGAATTCCACTCTCCTCTTCTGCACTCAAGTCTCCCAGTTTCCAATGACCCTCCCCGGTTGAGCCGGGGGCTTTCACATCAGACTTAAGAAACCGCCTACGCTCCCTTTACGCCCAGTAAATCCGGATAACGCTCGCCACCTACGTATTACCGCGGCTGCTGGCACGTAGTTAGC
+
CCCCCGG?FGGG@FFFGGGGGGGGGGGGGGGGGGGGGGGGGGGGGGGEGGGGGGGEGGFGGGGGGFGGGGGGGGGGGGGGGGGGGGGGGGGGGGGGFCGGGGGGF99FEFEGCGGGGGGGGGGGDAEGGGFGGGGGFGGGGGGFGGGGGGGFGGGGFGGA8>=FFGDGGGGFGGGFC?CEGGGGGGGFGGGDC::EDGCFFFGFFGGFFGGGFGGFFFGGFGF?@F1>6G0<F+96@0CEG<67GGF<>FEF?BGBF<0:?BD>3:8<0(24>C?<CFBFF909>B8>>C0?<3(48<<AA
@M04650:207:000000000-C238N:1:1101:14542:7282 2:N:0:19
GGACTACTCGGGTTTCTAATCCTGTTTGCTCCCCACGCTTTCGAGCCTCAGCGTCAGTTACAGTCCAGAGAGTCGCCTTCGCCACTGGTGTTCTTCCTAATCTCTACGCATTTCACCGCTACACTAGGAATTCCACTCTCCTCTCCTGCACTCTAGATAACCAGTTTGGAATGCAGCACCCAAGTTGAGCCCGGGTATTTCACATCCCACTTAATCATCCGCCTACGCTCCCTTTACGCCCAGTAAATCCGGATAACGCTCGCCACCTACGTATTACCGCGGCTGCTCGCCCGTAGTTAGC
+
CCCCCGGGGGGEGGGGGGGGGGGGGGGGGGGGGGGGGGGGGGGGGGGGGEFGGGGGGGGGGGGGGGGGFFGGGGGGGGGGGGGGGGGFGGGGGGGGGGGGGGGGGGG:FGGGGGGGGGGGGGFGGGGGGGGGGGFGGGGGGGGFGGGGGFGFGGGFAEFFGGGGGGGDGGGGGGGGFFFGE+=DFFFF8DGEECEGGGGGGFGF+9CFFFFG5CFGFEFGAGFFAFFFFGFF=FFCF9EFF?DE=+5);A>;;EGFG(62@@GF*A<?48(44C2)<:3>>(((,2:),7(2(,16-0:2:
@M04650:207:000000000-C238N:1:1101:18424:7286 2:N:0:19
GGACTACTAGGGTTTCTAATCCTGTTTGCTCCCCACGCTTTCGCACCTGAGCGTCAGTCTTTGTCCAGGGGCCGCCTTCGCCACCGGTATTCCTCCACATCTCTACGCATTTCACCGCTACACATGGAATTCTACCCCCCTCTACAAGACTCTAGCCAACCAGTTTCAGATGCAATTCCCAAGTTAAGCTCGGGGCTTTCACATCTGACTTAATTGACCGCCTGCGTGCGCTTTACGCCCAGTAATTCCGATTAACGCTTGCACCCTCCGTATTACCGCGGCTGCTGGCACGGAGTGAGCC
+
CCCCCGGGGGGGGGGGGGGGGGGGGGGGGGGGGGGGGGGGGGEGGGGGGFGGGGGGGGGGGGGGGGGGGGGGGGGGGGGDEFGGGGGGEGGGGGGGGGGGGGGGCGFGFGGGGGGGGGGDEFGEGGGGGGGGGGGGGGGGGGGFGG=DCFGFGGFGGGGGGGGGGGGGGCGGGFGGGGGGGCFGGGGDGGGGCGGGGGGGGFGFFGGFEGFG4FGGFFCDBGFFFFF5;CBFFGFEF;EG>:?2CFBFGF36?:GDG>::<FC?FGF??;?6?G:A@539>FF;?F?8:04*449?(2,48
@M04650:207:000000000-C238N:1:1101:9112:7325 2:N:0:19
GGACTACCAGGGTTTCTAATCCTGTTTGCTCCCCACGCTTTCGCACCTGAGCGCCAGTCTTTGTCCAGGGGGCCGCCTTCGCCACCGGTATTCCTCCACATCTCTACGCATTTCACCGCTACACATGGAATTCTACCCCCCTCTACAAGACTCTAGCCAACCAGTTTCAGATGCAATTCCCAAGTTAAGCTCGGGGCTTTCACATCTGACTTAATTGACCGCCTGCGTGCGCTTTACGCCCAGGAATTCTGATTAACGCTTGCACCCTCCGTATTACCGCGGCTGCTGGCACGGATTTAGC
+
CCCCCGGGGGGGGGGGGGGGGGGGGGGGGGGGGGGGGGGGGGGGGGGGGFGGG7FGGFGGGGGGGGFGGGGGGGGGGGGGGDFGGGGGGGGGGGGGGGGGGFGGGGGGGGGGGGGGGGGGGGGGDCFGGGGFGGGGGDGECDGFGGFGGGGFFFGGGGGGGGG>FGGFGGGDFGGGGGGGGGGDGG@FF9?ECEGDGDGGGFGFFFGFFGGGF>FGFFG4>D@<?FBE?GFFF5>AFBECE?6(1C7:CBF>AFGB>?;???D<CF0((49808>DGC?B17979???(A?6(49(-A9:4
@M04650:207:000000000-C238N:1:1101:11964:7331 2:N:0:19
GGACTACACGGGTTTCTAATCCTGTTCGCTCCCCACGCTTTCGTTCCTCAGCGTCAGTTACTGCCCAGAGACCCGCCTTCGCCACCGGTGTTCCTCCTGATATCTGCGCATTTCACCGCTACACCAGGAATTCCAGTCTCCCCTACAGCACTCAAGTCTGCCCGTATCGCCTGCACGCCCACAGTTAAGCTGCGGGATTTCACAAACGACGCGACAAACCGCCTACGAACTCTTTACGCCCAGTAATTCCGGACAACGCTCGCACCCTACGTATTACCGCGGCTGCTGGCACGTAGTTAGC
+
CCCCCGGGGGGGGGGGGGGGGGGGGGGGGGGGGGGGGGGGGGGGGGGGGGGGGGGGGGGGGGGGGGGGGGGGGGGGGGGGDGGGGGGGGGGGGGGGGGGGGGGGGGGGGGGGGGGGGGGGGGGFGGGGGGGGGGGGGGGGGGGFGGGGGGGFGGGGGGGGGGGGGGGGGGEGFFFFGGGGEGGGGFFGGDEGGGGGCGGGGFGFAGGB97)CBGD:D1CGBGFFFFFF?GBB27BA??GGG042CF9>G?41()/8F60,8>D>GGFFF<((3<:BGGB>19BBF:>)2A1?<:?:(<4<<
@M04650:207:000000000-C238N:1:1101:4619:7340 2:N:0:19
GGACTACTCGGGTTTCTAATCCTGTTTGCTCCCCACGCTTTCGTGCCTCAGCGTCAGTTACAGTCTAGCGAGTCGCCTTCGCCACTGGTGTTCTTCCTAATCTCTACGCATTTCACCGCTACACTAGGAATTCCACTCTCCTCTACTGCACTCTAGACTTCCAGTTTGGAATGCAGCCCCCAGGTTGAGCCTGAGTATTTCACATCCCACTTAAAAATCCGCCTACGCACCCTTTACGCCCAGTAAATCCGGACAACGCTCGCAACCTACGTATTACCGCGGCTGCTGGCACTGAGTTAGC
+
CCCCCGGGFGGGGGGGGGGGGGGGGGGGGGGGGGGGGGGGGGG,DFCEFFFGGGGC@GGDC<,;;,<E,8@F@4CEGGEGGGCG:=DFEFGGGG;,5:,CFFDFCGCCFFEGGGGGGCGDGGGGGDGA8EFFFG,?,9,9,DGF,C>8,@=8@DFGFGGCFFDCG;E;+,;9AADDF6?EE+>DFF6DFFFG,9DFFFGGGFGCFG958FGG8@CCFCG>9CAF)9A>)/-5>EAC+(6*C0(=:F73:F)225CDF0982>D0)/3:(5::>E><CC6;61999:??0E0<((5)6C)..
@M04650:207:000000000-C238N:1:1101:10623:7365 2:N:0:19
GGACTACTCGGGTTTCTAATCCTGTTTGCTCCCCACGCTTTCGCGCCTCAGCGTCAGTTGCGAGCCAAAGAGCCGCTTTCGCCACTGGTGTTCCTCCATATCTCTACGCATTTCACCGCTACACATGGAATTCCACTCTTCTCTCTCGCACTCAAGTCTCCCAGTTTCCAATGACCCTCCCCGGTTGAGCCGGGGGCTTTCACATCAGACTTAAAAGACCGCCTGCGCGCGCTTTACGCCCAATAATTCCGGATAACGCTTGCCACCTACGTATTACCGCGGCTGCTGGCACGTAGTTAGC
+
CCCCCGGGGGGGGGGGGGGGGGGGGGGGGGGGGGGGGGGGGGGGGGGGGFGGGGGGGGGGGGGGGGGGFGGGGGGGGGGGGGGGGGGGGGGGGGGGFFGGGFFGGGGGGGDCFGGGGGDGGGGGGGGGGGGGGGGGGGGGGGGFGGGGG=CEGGGGGGGGGGGGDGGGGGGCGCCC67EEGGDGCEEGGGGGGECEDDG67AGFFGGFEFGF<FDDADGGFGF1?FBFFGFF9E)4@BEE8304FGFFG?42()*.21;::0*37F?F00(.4:>2<C((-7669?B77>(<:?166GBF6
@M04650:207:000000000-C238N:1:1101:27158:7374 2:N:0:19
GGACTACACGGGTTTCTAATCCTGTTTGCTCCCCACGCTTTCGAGCCTCAGCGTCAGTTACAGTCCAGAGAGTCGCCTTCGCCACTGGTGTTCTTCCTAATCTCTACGCATTTCACCGCTACACTAGGAATTCCACTCTCCTCTCCTGCACTCTAGATAACCAGTTTGGAATGCAGCACCCAAGTTGAGCCCGGGTATTTCACATCCCACTTAATCATCCGCCTACGCTCCCTTTACGCCCAGTAAATCCGGATAACGCTCGCCACCTACGTATTCCCGCGGCTGCTGTCACGTCGTTAGC
+
CCCCCGGGGGGGGGGGGGGGGGGGGGGGGGGGGGGGGGGGGGGGGGGGGGGGGGGGDGGGGGGGGGGGGGGGGGCFGGGGEGGGGGGGGGGGGGGGGGCGGFFGGGGGGGGGGGGGGDEDGGFGG8FGGGGGGGGGGGGGGFGFGGGGGGGBDECE;EFFGGGEFGGGGDGGGFFGGFGGGF?FBEGGFGGGGGGGDDFFGFGFFGGFFGGGFFFFFFGGFGFFFFFFFGFFFGFEC(CCF0=EGGCEGF56<>C<G0907>GF3C:?BFBB>GF)+966;096(40:)A)<,2(-4221:
@M04650:207:000000000-C238N:1:1101:21988:7380 2:N:0:19
GGACTACAGGGGTTTCTAATCCTGTTTGCTCCCCACGCTTTCGCACCTGAGCGTCAGTCTTTGTCCAGGGGGCCGCCTTCGCCACCGGTATTCCTCCAGATCTCTACGCATTTCACCGCTACACCTGGAATTCTACCCCCCTCTACGAGACTCTAGCCTGCCAGTTTCAAATGCAGTTCCCAGGTTAAGCCCGGGGATTTCACATCTGACTTAATTGACCGCCTGCGTGCGCTTTACGCCCAGTAATTCCGATTAACGCTTGCACCCTCCGTATTACCGCGGCTGCTGGCACGGAGTTAGC
+
CCCCCGGGGGGGGGGGGGGGGGGGGGGGGGGGGGGGGGGGGGGGGGGGGCGGGGGGGGGGGGGGGGGGGGGGGGGGGGGGGGGGGGGGGGGGGGGGGGGGGGGGGGGGGGGGGGGGGGGGGGGGGGGGGGGGGGGGGGDGGGGFCGG6FEEFGEGGGGGGGGGGGGGGCGGGGGGGGGGGFCCGGGGGGGGGGGGGGGGGGFGFFGGF?CGG<:CD=<FG6D><DA@B0D>F;EFAB?GGG??FFGFFGFFF?F:AC0-8:BF>GGF?0:1:?G?BFG(9B(-29?::FGFC2709?G9)4
@M04650:207:000000000-C238N:1:1101:26311:7410 2:N:0:19
GGACTACTAGGGTATCTAATCCTGTTTGCTCCCCACGCTTTCGAGCCTCAGCGTCAGTTACAGACCAGAGAGCCGCCTTCGCCACTGGTGTTCCTCCATATATCTACGCATTTCACCGCTACACATGGAATTCCACTTTCCTCTTCTGCACTCAAGTGACCCAGTTTCCAATGACCCTCCACGGTTAAGCCGTGGGCTTTCACATCAGACTTAAGTCACCGCCTGCGCTCCCTTTACGCCCAATAAATCCGGACAACGCTTGCCACCTACGTATTACCGCGGCTGCTGGCACGTAGTTAGC
+
CCC@CGGFG@DFFEE<@<FA<6@FGGGFEFGFGEFGG7BFGGEGGDGGGCF,@BCBCCEFGGCGGFFGG@<CFFGGEFCFD@F@FFGFGGGGGG;?EFF<FBFFC,9?FFEEEF9DGE6C+4@FEEFGGEGGF?AFDDD?,?DDGEFAEA8FFBE4CFGF8ADF,6EDD;ECGFDGC6DC?GGEFGG8FCF:;9:>C9CFFCFF9CFF@>?F788FFC<DDDA9=F@?@D2@2EFFA2:7B;?@<F)92;>B(5<=F((8BFC?7<(.47::?F:6:*43;0099<024E<?61((-<)).
@M04650:207:000000000-C238N:1:1101:18515:7414 2:N:0:19
GGACTACTGGGGTATCTAATCCTGTTTGCTCCCCACGCTTTCGCACCTGAGCGTCAGTCTTTGTCCAGGGGGCCGCCTTCGCCACCGGTATTCCTCCACATCTCTACGCATTTCACCGCTACACATGGAATTCTACCCCCCTCTACAAGACTCTAGCCAACCAGTTTCAGATGCAATTCCCAAGTTAAGCTCGGGGCTTTCACATCTGACTTAATTGACCGCCTGCGTGCGCTGTACGCCCAGTAATTCCGATTAACGCTTGCACCCTCCGTATTACCGCGGCTGCTGGCACGGAGTTAGC
+
CCCCCFGGGGGGGEGGGGGGGGGGGGGGGGGGGGGGGGGGGGGGGGGGGGGGGGGGGGGGGGGGGG9CFGEGGGGGGGGGGGGGGGGGGGGGGGGGGFGGGGGGGGGGDGGGGGFGGGGGGGGGGGGGGGGGGGGGGGGGGGGFGGDGFGGFGGGGGGGGGGGGGGGGGGCFDFGGGFGGGGG8FGGG?F;EGG5CDGGGGFFF=CDFCGGGF7CF=<GG1D6;3F(=;C9BF*<9@:EGG0:5C7>2FFF??BCBF:6<609)2CB??FFF?FB2CF0904031:B?07,<304>?:)::
@M04650:207:000000000-C238N:1:1101:13326:7414 2:N:0:19
GGACTACAAGGGTTTCTAATCCTGTTTGCTCCCCACGCTTTCGCACCTGAGCGTCAGTCTTTGTCCAGGGGGCCGCCTTCGCCACCGGTATTCCTCCACATCTCTACGCATTTCACCGCTACACATGGAATTCTACCCCCCTCTACAAGACTCTAGCCAACCAGTTTCAGATGCAATTCCCAAGTTAAGCTCGGGGCTTTCACATCTGACTTAATTGACCGCCTGCGTGCGCTTTACGCCCAGTAATTCCGATTAACGCTTGCACCCTCCGTCTTACCGCGGCTGCTGGCACGGCGTTAGC
+
C<8CCGGGGGGGGGGGGGGFGGGGGGGGGGGGGGGGGGGGGCEEGGGGGGGGGGGGGGGGGGGGGGGGGGGGGGGGGGGG7FEGGGGGGDFGGGGGGGGFFGGGGFFCCFCEGGGGGDEGGGGGGGGGGCFGGGGFGGGGGGGFGGG8FGGFGGGGGGCFFGG6FGGGGGGG>FGGGGGGGACGGGDGGF;7EGGGGGGGGFGFFGG=EGGGFFFGFFFF9DFFFFFFFGFFF5F6F0>EC??BC:<>FF?<?DGBG?F?BFF?GGF<(208,5:<GG(-4990(:?B7E038((--/(-)
@M04650:207:000000000-C238N:1:1101:16500:7522 2:N:0:19
GGACTACTCGGGTTTCTAATCCTGTTTGCTCCCCACGCTTTCGCACCTGAGCGTCAGTCTTTGTCCAGGGGGCCGCCTTCGCCACCGGTATTCCTCCACATCTCTACGCATTTCACCGCTACACATGGAATTCTACCCCCCTCTACAAGACTCTAGCCAACCAGTTTCAGATGCAATTCCCAAGTTAAGCTCGGGGCTTTCACATCTGACTTAATTGACCGCCTGCGTTCCCTTTACGCCCAGTAATTCCGATTAACGCTTGCACCCTCCGTATTCCCGCGACTGCTGGCACGGACTTAGC
+
@CCCCGGGGGGGGGGGGGGGGGGGGGGGGGGGGGGGGGGGGGGGGGGGFEAFGGGGGGGGGFGGGGGGGGCFGGGGGGGGGGGEGGGGGGGGGGGGGGGCFEFGFFGGGGDFGGFGGGGGGGGGGGGCFGGGGGFGFGFGGGGFADGFDFGFGGGAC?CGGGGGGGGGCCDFFGGCFGGFGGGGGGFGGG;7>?EGGGFGGAGFBCD=?GGFECDF6CGGFG@DFF0.(*(/7F?9F<GGG??:F7<BGFFB0@DAD618((>?FFF6::B?:60)<*402((43?F:?C1F092((<:4<
@M04650:207:000000000-C238N:1:1101:7899:7570 2:N:0:19
GGACTACTCGGGTTTCTAATCCTGTTTGCTCCCCACGCTTTCGCACCTGAGCGTCAGTCTTCGTCCAGGGGGCCGCCTTCGCCACCGGTATTCCTCCAGATCTCTACGCATTTCACCGCTACACCTGGAATTCTACCCCCCTCTACGAGACTCTAGCCTGCCAGTTTCAAATGCAGTTCCCAGGTTAAGCCCGGGGATTTCACATCTGACTTAACAGACCGCCGGCGTGCGCTTTACGCCCAGTAATTCCGATTAACGCTTGCACCCTCCGTATTACCGCGGCCGCTGGCACGGAGTTAGC
+
CCCCCGGGGGGGGCCFGGGGGGGGGGGGGGGGGGGGGGGGFFGGGGGGGGGGGGGGGGGGFGGGGGGGGGGGGGGGGGGGGGGGGGGGGGGGGGGGGGGGGGGG;FGGGGGGGGGFGGGGGGGGFFGGGGGGGGGGGGCFEDGFGGGEGEGAGGGGGGGGGGGGGFGGGCFC>FGGCFGGGGGGFGGFF9EFGDEGG:GGGCGFF<7AFGFCEGGGFFGG956(4@9@>C900:5A?:CGG??:FG):FFF1,.9AGB90609?FFF::B>-282)+:831;9(-(,7BG10:0>B?C<4)
@M04650:207:000000000-C238N:1:1101:23137:7590 2:N:0:19
GGACTACCCGGGTATCTAATCCTGTTTGCTCCCCACGCTTTCGCACCTGAGCGTCAGTCTTTGTCCAGGGGGCCGCCTTCGCCACCGGTATTCCTCCACATCTCTACGCATTTCACCGCTACACATGGAATTCTACCCCCCTCTACAAGACTCTAGCCAACCAGTTTCAGATGCAATTCCCAAGTTAAGCTCGGGGCTTTCACATCCGCCTTAATTGCCCGCCTGCGTTCTCTTTTCGCCCAGTAATTCCGATTACCGCTTGCACCCTGCGTATTACCGCGGCTGCTGGCACGGCGTTAGC
+
A<-6<EFG<CEEGGFGGE9AFF9FFGEFFFGGGGGDCGGDGFGGEGCGD@@ECFE,:FFGGGGGGGEFGGGGDEGCGGEGGGGGGGGGC7DFGGFGGGG,AEF;;FFGGG7BFEAD<BCDEGFGGGGGF,?FGD>BACFGGGGFCGFE,1DA69,@FC:,@C55=>DE9=;CFGFFA8CGGCE,>BED79>FE5*:C5F68BGF7*0)(97C3?7:;)>CD::@0A25(9(6)<8)*(/*24(.774):=)32;D<7((4((9?=C21(4(-8E09C0((-((3((.3,73C:((((2,4A
@M04650:207:000000000-C238N:1:1101:12925:7616 2:N:0:19
GGACTACAGGGGTATCTAATCCTGTTTGCTCCCCACGCTTTCGAGCCTCAGCGTCAGTTACAGACCAGAGAGCCGCCTTCGCCACTGGTGTTCCTCCATATATCTACGCATTTCACCGCTACACATGGAATTCCACTCTCCTCTTCTGCACTCAAGTCTCCCAGTTTCCAATGACCCTCCCCGGTTGAGCCGGGGGCTTTCACATCAGACTTAAGAAACCGCCTGCGCTCGCTTTACGCCCAATAAATCCGGACAACGCTTGCCACCTACGTATTACCGCGGCTGCTGGCACGTAGTTAGC
+
CCCCCGGGGGGGGGGGGFGGGGGGGGGGGGGGGGGGGGGGGGDFGGGGGGGGGGGGGGGGGGGFGGGGGGGGGGGGGGGGGGGGGGGGGGGGGGFGGGGGGDGGGGGGGEGCFGGGGGGGGGGG9EFGGGGGGGGGGGGGGGGFGGGDGFGFGGFGGGDDFGDGFGGGC9FD6FGFGFGCEGGGGGDFFGGDEGGGDGGGGFGFFGG*8FFFE=DGFFGGFGF(15>B9DFF0CFFFFGGGF119D4:DF:6(<D:G>BFBBGFFFF?02::?E05CF34>;>F>FF0?E<FBF<:??4<4
@M04650:207:000000000-C238N:1:1101:4025:7655 2:N:0:19
GGACTACAAGGGTTTCTAATCCTGTTTGCTCCCCACGCTTTCGCACCTGAGCGTCAGTCTTTGTCCAGGGGGCCGCCTTCGCCACCGGTATTCCTCCACATCTCTACGCATTTCACCGCTACACATGGAATTCTACCCCCCTCTACAAGACTCTAGCCAACCAGTTTCAGATGCAATTCCCAAGTTAAGCTCGGGGCTTTCACATCTGACTTAATTGACCGCCTGCGTTCGCTTTACGCCCAGTAATTCCGATTAACGCTTGCACCCTCCGTATTACCGCGGCTGCTGGCACGGCGTTAGC
+
CCCCCGGGGGGGGGGGGGGGGGGGGGGGGGFGGGGGGGGGGGDFCEGFGGGGGGGGGGGGGAFEGFGGGGGGGGGGGGGGGGGGGGGGGGGGGCFGGGDGGGGGGGGGGGGGGGGGGGGGGGGGFFFEFFGGGGCGED@CCGDFFGAFEDGFG9EGCFFG?EEFGGGG;CFDFGC9EFGGG=C@FGGG?F;75CG=DDGGDFGC@6@B<DDFFGGF7)AC@G9?DFB.(:8@@5@AFFGGG??BF74AFFF?:>DBF?>B?BF>GFF?:2>F?G?AGF:(79((,145:EF<2((-4:0()
@M04650:207:000000000-C238N:1:1101:10000:7691 2:N:0:19
GGACTACTGGGGTTTCTAATCCTGTTTGCTCCCCACGCTTTCGCACCTGAGCGTCAGTCTTTGTCCAGGGGGCCGCCTTCGCCACCGGTATTCCTCCACATCTCTACGCATTTCACCGCTACACATGGAATTCTACCCCCCTCTACAAGACTCTAGCCAACCAGTTTCAGATGCAATTCCCAAGTTAAGCTCGGGGCTTTCACATCTGACTTAATTGACCGCCTGCGTGCGCTTTACGCCCAGTAATTCCGATTAACGCTTGCACCCTCCGTATTACCGCGGCTGCTGGCACGGAGTTAGC
+
CC@CCGGGGGGGGGGGGGGGGGGGGGGGGGGGGGGGGGGGGGGGGGGGGFEFEGGGGGGGGGGGGGGGGFGGEGEEGEGGGGGGGGGGGGGGGGGGGGGGGGGGGCGGG@FGGGGGGGGGGGGGFGFGDFGGGGGGGGGGGGGFGGGGGFGFGGFGGGGFGGGGGGFFGDFG+@AFGGGGGDEEGGFGFG9CEGCEDDFCFAEFCC>CFGDFFFGGFFGG6DBD=F6E@D>FFGFAF:EGG(23*::<DFF(8BDBF29?0(98CF??B:9:(;:6CD6>3>>9BBFD(C(<:((44F2).
@M04650:207:000000000-C238N:1:1101:28089:7697 2:N:0:19
GGACTACAAGGGTTTCTAATCCTGTTTGCTCCCCACGCTTTCGTGCCTCAGTGTCAGTTACAGTCCAGAGAGCCGCCTTCGCAACTGGTATTCCTCCTAATATCTACGCATTTCACCGCTACACTAGGAATTCTACTCTCCTCTCCTGCACTCTAGATAACCAGTTTGGAATGCAGCACCCAAGTTGAGCCCGGGTATTTCACATCCCACTTAATCATCCGCCTACGCTCCCTTTACGCCCAGTAAATCCGGATAACGCTCGCCACCTACGTATTACCGCTGCTGCTGGCACGTAGTTAGC
+
CCCCCGGGGGGGGGGGGGGGGGGGGGGGGGGGGGGGGGGGGGGGGGGGGGGGGGGGGGGFGFGGGGGGGGGFGGGGGGGGGGGGGGGGGGGGGGGGGGGGFGGGGGGGFGGGGGGGGGGGGGGGDGGGG9FGGGGGGGFGGGGFDFGFGFGFGFGFEGGGFGGGFGGGDBEGFA9F?DFGGGGGGGG8EGGGGGGEGFGFGFGFFGGFFGGGFGGGFFGGFGFDFFFFAGFFF7A482EGG==EGGFEGFF>6>DEGDFFF>G(*;:7:?BFBGFFGG:>(400:B:7(:2EF110(+)66
@M04650:207:000000000-C238N:1:1101:19570:7737 2:N:0:19
GGACTACCGGGGTATCTAATCCTGTTTGCTCCCCACGCTTTCGCACCTGAGCGTCAGTCTTTGTCCAGGGGGCCGCCTTCGCCACCGGTATTCCTCCAGATCTCTACGCATTTCACCGCTACACCTCGAATTCCACCCCCCTCTCCACGACTCTAGCCTGCCAGTTTCGAATGCAGTTCCCAGGTTGAGCCCGGGGATTTCACACCCGCCTTGACAGACCGCCTGCGAGCGCTTTACGCCCAGTAATTCCGCTTACCGCTTGCACCCTCCGTATTACCGCGCCTGCTGGCACGGAGTTACC
+
BCCCCGGG+@FGG@FGGFGGGGGEGGAEDGGGGGGG7FGGGGG@,FGF,CFGGGGGGGF9E,<EFGEE8@:FGBCGGGGGGGDGEGGGD@FGGD8FCAEFFGFGGEEFGGGGGGGGGGGGGGGGGC,>+ADGG9@F8+8FEDGF64,,+4CAG,5<9@FGGGGCFGGG51,,;F;7,+=E9,,*@CFGCFGCEEE=CDG@FFGF)//)(57<:*CC62EFFG>22<()->29?E>DFBEGGF:>*CA)>B?(47<)9<0(--7)=E::B<>:1F>-<:(39(,3,(()(2(0(7>(,;)-6
@M04650:207:000000000-C238N:1:1101:20124:7760 2:N:0:19
GGACTACTCGGGTATCTAATCCTGTTTGATCCCCACGCTTTCGCACATCAGCGTCAGTTGCAGACCAGAGAGCCGCCTTCGCCACTGGTGTTCCTCCATATCTCTGCGCATTTCACCGCTACACATGGAATTCCACTCTCCTCTTCTGCACTCAAGCAAGACAGTTTCCAATGACCTTCCTCGGTTGAGCCGAGGGCTTTCACATCAGACTAATCTTGCCGCCTACGCGCGCTTTACGCCCAATAATTCCGGATAACGCTTGCCACCTACGTATTACCGCGGCTGCTGGCCCGTAGTTAGC
+
CCCCCGGGGGGGGGGGGGGGGGGGGGGGGGGGGGGGGGGGGGGGGGGGGGGGGGGGGGGGGGGGGGGGGGGGGGGGGGGGGGGGGGGGGGGGGGGGGGGGGGGGGGGGGGGGGGGGGGGGGGGGGGGGGGGGGGGGGGGGGGGFGGGGGGGFGGGGGGGGGGGGGFFGGGGGGFGGGGGGGGGGGGGGFFGGEGGGGGGGGFFFFGGFFGGGFGGGFCGGBGFDDF@F>GFFBG:CFFGGGB:(9FFFFF?B:BGBG<>?2:G?CFFFFFFF7F:9GG146>BB;??0?E0C9BF(3<<D<
@M04650:207:000000000-C238N:1:1101:26099:7763 2:N:0:19
GGACTACCGGGGTTTCTAATCCTGTTTGCTCCCCACGCTTTCGCACCTGAGCGTCAGTCTTTGTCCAGGGGGCCGCCTTCGCCACCGGTATTCCTCCACATCTCTACGCATTTCACCGCTACACCTGGAATTCTACCCCCCTCTACAAGACTCCAGCCTGCCAGTTTCGAAGGCAGTTCCCAGGTTGAGCCCGGGCATTTCACATCCGTCTTGACAGACCGCCTGCGTCCGCTTTACGCCCAGTCCTTCCCATTCACGCTCGCCCCCTCCGTATTTCCGCGGCTGCTGGCCCGTAGTTAGC
+
CC@CCCCF:CFGGGGGGGGGGGGGGGGGGFCFGGGG7FE,CF:FCGGG8FFGGGGGD,EA6CCFFGCG,B:FGGGGGGDFGGGGGGGDG:FCGCCFGD<DFGFFGGGGG7FG?@9FECEG8EFGG,=<=BFFGADED83CEDEF7DA5,9:FG633FFGGGGC6@3;@E*6*/D,;C>CF,7>FCFGF6E7C55E5)>FFFFG+;D*8(;D:>+8:*387()911>(),74;(*7)=6CCE(,(*0)6::))./*)2,.(((/,7EF;13>?(*.)0C(,1122><4:0*(/4(--,+.6)
@M04650:207:000000000-C238N:1:1101:24021:7811 2:N:0:19
GGACTACTAGGGTTTCTAATCCTGTTTGCTCCCCACGCTTTCGCACCTGAGCGTCAGTCTTTGTCCAGGGGGCCGCCTTCGCCACCGGTATTCCTCCACATCTCTACGCATTTCACCGCTACACATGGAATTCTACCCCCCTCTACAAGACTCTAGCCAACCAGTTTCAGATGCAATTCCCAAGTTAAGCTCGGGGCTTTCACATCTGACTTAATTGACCGCCTGCGTGCGCTTTACGCCCAGTAATTCCGATTAACGCTTGCACCCTCCGTATTACCGCGGCTGCTGGCACGGAGTTAGC
+
CCCCCFGGGGGGGGGGGGGGGGDGGGGGGGGGGGGGFGGGGGGGGGGGFFFGGGGGGGGGGGGGGGGGGDEGGGGGGGGGGGGGGGGDGGGGGGGGGGGGGFGGGGGGGGGGGGGGGGGGGGGGCGGGGGGGGGGGGGCGGGGFGFFDFGGDGGFFGGGGGGGGGGGGC;CFFFFCGGGGGF6FGFGFGGCFGCECDDFGGFGFFFGFFGDGFFFC@CGGFGFFFFFF6G>B9EFAF0?5CBFFC>AAGF6,2>59C6><::C27C:?<?>2:E?FGG6>609>FFF7:G0C019(-C2):
@M04650:207:000000000-C238N:1:1101:16031:7843 2:N:0:19
GGACTACCGGGGTTTCTAATCCTGTTTGATCCCCACGCTTTCGCACATCAGCGTCAGTTGCAGACCAGAGAGCCGCCTTCGCCACTGGTGTTCCTCCATATCTCTGCGCATTTCACCGCTACACATGGAATTCCACTCTCCTCTTCTGCACTCAAGCAAGACAGTTTCCAATGACCTTCCTCGGTTGAGCCGCGGGCTTTCACATCAGACTCATCTTGCCGCCTACGCGCGCTTTACGCCCAATAATTCCGGATAACGCTTGCCACCTACGTATTACCGCGGCTGCTGGCACGTAGTTAGC
+
CCCCCGGGGGGGGGGGGGGGGGGGGGFGGGGGGGGGGGGGGGGGGG:FGFGGDGDGGGDGGGGGGGGGGGGGGGGGGGDGDGGGGGGGGGFGGEFGGFDFGGGFFGFGGFGEEGGGGGDGGGDGC:FGGGGGGFGGFGGGGFGFGGGGGGGFGGGGGGDFGGGGF9EGGAAFFCD7C7,@EFGGGGDECEGE*@CEGGFGGFGF+4:FFGG*4:::@)@C:DB@?FFFBCBB;=FFF<CEE<0:>F9<C6FB?EC9C8;FFBF7:CB:?BBF2@?AFG?072>(-87?FG<F?812(<6)6
@M04650:207:000000000-C238N:1:1101:15161:7878 2:N:0:19
GGACTACAGGGGTATCTAATCCTGTTTGCTCCCCACGCTTTCGCACCTGAGCGTCAGTCTTTGTCCAGGGGGCCGCCTTCGCCACCGGTATTCCTCCACATCTCTACGCATTTCACCGCTACACATGGAATTCTACCCCCCTCTACAAGACTCTAGCCAACCAGTTTCAGATGCAATTCCCAAGTTAAGCCCGGGGCTTTCACATCTGACTTAATTGACCGCCTGCGTGCGCTTTACGCCCAGTAATTCCGATTAACGCTTGCACCCTCCGTATTACCGCGGCTGCTGGCACGGAGTTAGC
+
CCCCCGGGGGGGGGGGGGGGGGGGGGGGGGGGGGGGGGGGGGGGGGGGGGGGGGGGGGGGGGGGGGGGGGGGGGGGGGGGGGGGGGGGGGGGGGGGGGGGGGGGGGGGGGGGGGGGGGGGGGGGF8FFGGGGGGGGGGGGGGGFGGGGGGGBGCFFGGGGGGGGGGGGGGDGFGGGGGGGGGGGGGGGFF,;5CGGGGGGGFGFFGGFFGGG<CGGFFGGFGFF?FFF@GFFFGFFF1EGE6B?GFABGF@B05>AG?BFF:7<FFBB6?>?:EBFGGBFFBFFFFFFFE?649>FFF9>-
@M04650:207:000000000-C238N:1:1101:12347:7891 2:N:0:19
GGACTACCGGGGTTTCTAATCCTGTTTGCTCCCCACGCTTTCGAGCCTCAGCGTCAGTTACAGTCCAGAGAGTCGCCTTCGCCACTGGTGTTCTTCCTAATCTCTACGCATTTCACCGCTACACTAGGAATTCCACTCTCCTCTCCTGCACTCTAGATAACCAGTTTGGAATGCAGCACCCAAGTTGAGCCCGGGTATTTCACATCCCACTTAATCATCCGCCTACGCTCCCTTTACGCCCAGTAAATCCGGATAACGCTCGCCACCTACGTATTACCGCGTCTGCTGGCACGTAGTTAGC
+
CCCCCGGGGGGGGGGGGGGGGGFGGGGGCFGGGGGGGGGGGGGCFGGEGGGGGGGGEGGGGGGGGGGGGGFFFGGGGGGGCGGGGGGGGGGGGGEFFFEGGCGFGGGGGGGGGGFGGGGGGGGGFEGGGGGGGA@FAF9EGGGFFGCFGGGFGFGG9FAEGGFGG9FFGDGADGFGGGFFCF>@CCGGECFGGDGGDC,EGFGF+;CFEF*:68CFFEGGDC@@(6>>(:@FFFF3A6GGGF?@++.7DF>9;>D)*366:0D9>E?1(5,4598AEG1;;(34?D>?0=(<<02(4:9<6
@M04650:207:000000000-C238N:1:1101:21426:7923 2:N:0:19
GGACTACAGGGGTTTCTAATCCTGTTTGCTCCCCACGCTTTCGAGCCTCAGCGTCAGTTACAGACCAGAGAGCCGCCTTCGCCACTGGTGTTCCTCCACATCTCTACGCATTTCACCGCTACACTAGGAATTCCACTCTCCTCTCCTGCACTCTAGATAACCAGTTTGGAATGCAGCACCCAAGTTGAGCCCGGGTATTTCACATCCCACTTAATCATCCGCCTACGCTCCCTTTACGCCCAGTAAATCCGGATAACGCTCGCCACCTACGTATTACCGCGGCTGCTGGCACGTAGTTAGC
+
CCCCCGGGGGGGGGGGGGGGGGGGGGGGGGGGGGGGGGGGGGGGGGGGGGGGGGGGGGGGGGGGGGGGGGGGGGGGGGGGGGGGGGGGGGGGGGGGGGGGGGGGGGGGGGGGGGGGGGGGGGGGGGGGGGGGGGGGGGGGGGGFGGGGGGGFGGGGGFFGGGGGGGGGGFFGGGGGGGGGGGFGGGGFGGGGGGGDGFGFFFGFFGGFFGGGFCG>FFGGFGFFFF>5@DFFFFFEFDGG7;;E>FEFGF>>05:;F09:BFGFCEB:7:?B2C?FGG:1;>>BF??B?E(38::6(<<>:
@M04650:207:000000000-C238N:1:1101:9894:7953 2:N:0:19
GGACTACAGGGGTTTCTAATCCTGTTTGCTCTCCACGCTTTCGAGCCTCAGCGTCAGTTACAGTCCAGAGAGTCGCCTTCGCCACTGGTGTTCTTCCTAATCTCTACGCATTTCACCGCTACACTAGGAATTCCACTCGCCTCTCCTGCACTCTAGATAACCAGTTTGGAATGCAGCACCCAAGTTGAGCCCGGGTATTTCACATCCCACTTAATCATCCGCCTACGCTCCCTTTCCGCCCAGTAAATCCGGCTAACGCTCGCAACCTACGTATTACCGCGGCTGCTGGCAAGTAGTTAGC
+
CCCCCGCEF@7C8FC<CF<<FE,6;69CFEA,,;6C@:B,9?CC6:+=F8CFFGDE@<EECFEFCGGGAEE@FFF7B,@FD@GE:F@FFCEFGEFFCEFFE<,AD;EFC7=FE<FGCEGG@:EBFFGGDGGGAF49ED+=88@5@FC,??FFGDFG,=D@,A=?,;,@+6@,2939=DEGGFF@>D;;1D:++15:C7=,?BFFFCGF@>FG*:CD@AC7>D95)A@)555BDF;*4:DGGF((3:?EGA53(0/=D190:13()*,(586(4E?FGG<1;;>(4()5(13+(..))364.
@M04650:207:000000000-C238N:1:1101:26824:7996 2:N:0:19
GGACTACAGGGGTTTCTAATCCTGTTTGCTCCCCACGCTTTCGAGCCTCAGCGTCAGTTACAGTCCAGAGAGTCGCCTTCGCCACTGGTGTTCTTCCTAATCTCTACGCATTTCACCGCTACACTAGGAATTCCACTCTCCTCTCCTGCACTCTAGATAACCAGTTTGGAATGCAGCACCCAAGTTGAGCCCGGGTATTTCACATCCCACTTAATCATCCGCCTACGCTCCCTTTACGCCCAGTAAATCCGGATAACGCTCGCCACCTACGTATTACCGCGGCTGCTGGCACGTAGTTAGC
+
CCCCCGGGGGGGGGGGGGGGGGGGGGGGGGGGGGGGGGGGGGGGGGGGFGGGGGGGGGGGGGGGGGGGGGGEGGEGGGGGGGGGGGFGGGGGGGGGGGGGGGGGGGFGGGGFGGGGGGGGGGGGGGGGGGGGGGGGGGGGFGGFGGGGFGGFGGGGGGGFFDDGGGGGEFFFGCGGGFFGEGFGGFGGGGGGGGG67CAFFFGFFGGFFGGGEGGGFEGFAGFFFFF:@DBFBGFCFDGGGF@FGGCCGFFF@3<AD0276>GBDGFBFFFBBC:9FDB>BB>6>?28?E:EFF?BB<A2:
@M04650:207:000000000-C238N:1:1101:9015:8020 2:N:0:19
GGACTACCGGGGTTTCTAATCCTGTTTGCTCCCCACGCTTTCGAGCCTCAGCGTCAGTTACAGTCCAGAGAGTCGCCTTCGCCACTGGTGTTCTTCCTAATCTCTACGCATTTCACCGCTACACTAGGAATTCCACTCTCCTCTCCTGCACTCTAGATACTCATTTTGGAATGCAGTACTCGGGTTGAGCCCAAGTATTTCACATCCCACTTAAGTATCCGCCTACGCTCCCTTTACCCCCATTAAACCCGGATAACGCTCGCCCCCTACGTATTACCGCGGCTGACTGCACGTAGTTAGC
+
CCCCCGGGGGGGEGGGGGGGGGGGFGGGGGGGGGGGGGGGGG>FFGGGF@EGEGGGDGGGGFFGGGGGFEFGAF7FGGGGFGDGGGGCCEGGFFGGGGGGFFFGE;F:FGGGGG?FGGGGCGGGGGGGFFGGFGGGGGGGGGGBFGC@DGGFGFGG,@,@3A8,CA:CCDF9DGAAFG9CDFC>CFCFGGGGC7,,+?DFGFG++2*9)*;:/@+=F<CF2>))78(/(:@(7?FEF*<B@((.+:7)2:A6(8<7*/((-,79CG((((13<E>9FF6699>(((().:)<3..33CA)6
@M04650:207:000000000-C238N:1:1101:15501:8036 2:N:0:19
GGACTACAAGGGTATCTAATCCTGTTTGCTCCCCACGCTTTCGAGCCTCAGCGTCAGTTACAGTCCAGAGAGTCGCCTTCGCCACTGGTGTTCTTCCTAATCTCTACGCATTTCACCGCTACACTAGGAATTCCACTCTCCTCTCCTGCACTCTAGATAACCAGTTTGGAATGCAGCACCCAAGTTGAGCCCGGGTATTTCACATCCCACTTAATCATCCGCCTACGCTCCCTTTACGCCCAGTAAATCCGGATAACGCTCGCCACCTACGTATTACCGCGGCGGCTGGCACGTCGTTACC
+
CCCCCGGGGGGGGGGGGGGGGGGGGGGGGGGGGGGGGGGGGGGGGGGGGGGGGGGGGGGGGGGGGGGGG?EEGGGGGGGGGGGGGFFGGGGGGGGGGGGGGGGGGGGGGGGGGGGGGGGGGGGGGGGGGGGGGGGGGGGGGGGFGGGGGGGFGFG8FCGGGGGGGGGGGGGGGGGGGGGGGGGFGA;@EGGGDGGGGGGGGFGFFGGFFGGGEFGGFEGGFGFFFFAFADFFFGF9=@GG@97@CCCEFFF0;DGFG09(21C(*;28BF027F?DEGFB9>B((,(-8C1<::(49E3(.
@M04650:207:000000000-C238N:1:1101:16981:8050 2:N:0:19
GGACTACTGGGGTTTCTAATCCTGTTCGCTCCCCACGCTTTCGAGCCTCAGCGTCAGTTACAGACCAGAGAGCCGCCTTCGCCACTGGTGTTCCTCCATATCTCTGCGCATTTCACCGCTACACATGGAATTCCACTCTCCTCTTCTGCACTCAAGTTCCCCAGTTTCCAATGACCCTCCACGGTTGAGCCGTGGGCTTTCACATCAGACTTAAGAAACCGCCTGCGTGCGCTTTACGCCCAGTAATTCCGATTAACGCTTGCCCCCTCCGTATTACCGCGGCTGCTGGCACGGAGTTAGC
+
CCCCCFGGFGGGGGGGGGGGGGGGGG<BFGGGGGCEGGGGGGG8EGGGGFFGGGGGGGGEGFGDFGGFGGFG,FFGGGGGFGGGGGGFGGGGGGGGGCFGGGGGGFGCGGFGGDGGGFEGEGGG,9ECFFFGFGGGDGGGGGGFDGDGCFGFG8>DFFFEDGGGGGGGGBFGGCFGGFGG6FEGFG6F6DGGECGDCFGGGFGFFGGFBGGGCG++17FG@GBFBFF),C2;BEFFF@GGGFFFGD3<F??21@5>G09BFFG09A99:<0-,A:)CC6;;>>FFF25(:(A(((7?F925
@M04650:207:000000000-C238N:1:1101:20067:8051 2:N:0:19
GGACTACCGGGGTTTCTAATCCTGTTTGCTCCCCACGCTTTCGCACCTGAGCGTCAGTCTTTGTCCAGGGGGCCGCCTTCGCCACCGGTATTCCTCCACATCTCTACGCATTTCACCGCTACACATGGAATTCTACCCCCCTCTACAAGACTCTAGCCAACCAGTTTCAGATGCAATTCCCAAGTTAAGCTCGGGGCTTTCACATCTGACTTAATTGACCGCCTGCGTGCGCTTTACGCCCAATAATTCCGGATAACGCTTGCCACCTACGTATTACCGCGGCTGCTGGCACGTAGTTAGC
+
CCCCCFGGGGGGGGGGGDGGGGG9FGGFGGGGGGGGGGGGGGGGGGGGG@@GGGGGGEFGGGGGGGGGGGGGGGGGGGGGGGGGGGGGGGGGGGGGGGGGGGGGGGGGGGGGGGGGGGEDEGGGGGGGGGGGGGGGGGGGGGGFGGG6<EGADFFFGGGGGGGGGGGGGGFGGGGCGGGGGFGDGGGGGFBFGGEDG5FGGFGFFGG6<FFGFFGG89FFFGFFFFBFFGBFFD3:=6EGGB016*.:FF?>?BCAG(76(4C:>F<:(.2:BG:)<:09;;>;0:?F0C<F(4((4<>99
@M04650:207:000000000-C238N:1:1101:20979:8118 2:N:0:19
GGACTACCGGGGTTTCTAATCCTGTTTGCTCCCCACGCTTTCGCACCTGAGCGTCAGTCTTTGTCCAGGGGGCCGCCTTCGCCACCGGTATTCCTCCACATCTCTACGCATTTCACCGCTACACATGGAATTCTACCCCCCTCTACAAGACTCTAGCCAACCAGTTTCAGATGCAATTCCCAAGTTAAGCTCGGGGCTTTCACATCTGACTTAATTGACCGCCTGCGTGCGCTTTACGCCCAGTATTCCGTATTAAGCTTGGCACCCTCCGTATTACCTCGCATGCTGGCCCGGAGTTAGC
+
CCCCCGGGGGGGGGGGGGGGGGGGGGGGGGGGGGGGGGGGGGGGGGGGGGGGGGGGGGGGGGGGGGGGGGGGGGGGGGGGGGGGGGGGGGGGGGGGGGGGFGGGGGGGGGGGGGGGGGGGGGGGGGGGGGGGGGGGGGFGGGGFGGGGGGGFGGGGGGGGGGGGGGGGGGGGGGGGGGGGGGGGGGGG7C;FGGGGGGGFGFGFFGC6<CGGFGGGFFGFBGF?;F>F?G>F9C5)/-EG5((.2*6);6),2);)*))..-*.=F0(4(462F()<*)),((-,))6(*(*((,(,;44<
@M04650:207:000000000-C238N:1:1101:21704:8190 2:N:0:19
GGACTACAGGGGTTTCTAATCCTGTTTGCTCCCCACGCTTTCGAGCCTCAGCGTCAGTTACAGTCCAGAGAGTCGCCTTCGCCACTGGTGTTCTTCCTAATCTCTACGCATTTCACCGCTACACTAGGAATTCCACTCTCCTCTCCTGCACTCTAGATAACCAGTTTGGAATGCAGCACCCAAGTTGAGCCCGGGTATTTCACATCCCACTTAATCATCCGCCTACGCTCCCTTTACGCCCAGTAAATCCGGATAACGCTCGCCACCTACGTATTACCGCGGCTGCTGGCACGTAGTTAGC
+
CCCCCGGGGGGGGGGGGGGGGGGGGGGGGGGGGGGGGGGGGGGGGGGGGGGGGGGGGGGGGGGGGGGGGGGGGGGGGGGGFGGGGGGGFFGGGGGGGGGGGGGGGGGGGEGGGGGGGGGGGGGGGGGGGGGGGGGGGGGGGGGFGGGGGGGFGGGGGGGGFGGGGGGGGGGGGGGCEGGCGGGGGGGGGFGGGGGEGCFAEAGFADGFBFGGFGGGAEFGDG>AAFFFDGBFFGF=8@GGG;D@FFF3:FB>?3*7C7(,3:CB5C?BFFB1<C?>CF2199604:?075(<24(((<4<<
@M04650:207:000000000-C238N:1:1101:20958:8201 2:N:0:19
GGACTACACGGGTATCTAATCCTGTTTGCTCCCCACGCTTTCGAGCCTCAGCGTCAGTTACAGACCAGAGAGCCGCCTTCGCCACTGGTGTTCCTCCATATATCTACGCATTTCACCGCTACACATGGAATTCCACTCTCCTCTTCTGCACTCAAGTCTCCCAGTTTCCAATGACCCTCCCCGGTTGAGCCGGGGGCTTTCACATCAGACTTAAGAAACCGCCTGCGCTCGCTTTACGCCCAATAAATCCGGACAACGCTTGCCACCTACGTATTACCGCGGCTGCTGGCACGTAGTTAGC
+
C@CCCGGGGGGGGGGGGGGGGGGGGGGGGGGGGGGGGGGGGGGGGGGGGGGGGGGGGGGGGGGGGGGGGGGGGGGGGGGGGGGGGGGGGGGGGGGGGGGGGGGGGGGGGGGGGGGGGDEGGGGGFGGGGGGGGGGGGGGGGGGFGGGGGGGFFFBEGGGGGGGGFGGGGGFGGGGGGGGGGGGGFECCFGGGGGDGGCGGGFGFFFCFEGGGFGGGF;FG6CFDDFFF>GF>?GFAFBGGGB(:FFF27@:6<BDBGF964<F>=C?25??F2CB2?F?B;BFF((57(A0C6,318F2<6
@M04650:207:000000000-C238N:1:1101:9583:8219 2:N:0:19
GGACTACAAGGGTTTCTAATCCTGTTTGCTCCCCACGCTTTCGAGCCTCAGCGTCAGTTACAGTCCAGAGAGTCGCCTTCGCCACTGGTGTTCTTCCTAATCTCTACGCATTTCACCGCTACACTAGGAATTCCACTCTCCTCTCCTGCACTCTAGACTTCCAGTTTGGAATGCAGCCCCCAGGTTAAGCCTGAGTATTTCACATCCCACTTAAAACTCCGCCTACGCTCCCTTTACGCCCAGTAAATCCGGACAACGCTCGCCACCTACGTATTACCGCGGCTGCTGGCCCGTCGTTACC
+
9CCCCG8FFGGGGGGGGGGGGGGGGGGGGGGGGGGGGD:FGGGCFCFG@C@FCGGGEFEGGFGGGGGGGG?FGGGDCFEGDFGEGGGGD<CFFFGEEGGGGGGGGFFDGCFEGGFFGGGGGGGDG:FGGFGGGFCEEFGGDGC<?FGGFGGFGFGGGECC8EDAFGGGDDGGGFFFEF6E>FC@EF,9,EDCEFFGGGGGGFGFCDG>CCGGFGDF*:DCAGDDAFFD9GA9@F;EF=GGG=(.B@)1@F:06:<;F1@F?BGBDG?B?BBBBGBAG>11,(39>?24:E(*(-,(-;((.
@M04650:207:000000000-C238N:1:1101:20345:8249 2:N:0:19
GGACTACTAGGGTATCTAATCCTGTTTGCTCCCCACGCTTTCGAGCCTCAGCGTCAGTTACAGTCCAGAGAGTCGCCTTCGCCACTGGTGTTCTTCCTAATCTCTACGCATTTCACCGCTACACTAGGAATTCCACTCTCCTCTCCTGCACTCTAGATACTCAGTTTGGAATGCAGTACTCGGGTTGAGCCCAAGTATTTCACATCCCACTTAAGTATCCGCCTACGCTCCCTTTATTCCCAATAAATCCGGATAACGCTCGCCACCTACGTATTACCGCGGCTTCTGGCACGTAGTTAGC
+
C@CCCGGGGGGGGGGGGGGGGGGGGGGGGGGGGGGGGGGGGGEGGGGGGGGGGGGGGGGGGGGGGGGGGGGGGGGGGGGGGGGGGGGGFGGGGGGGGGGGGGGGGGGFGGGGFGGGGGGDEFGGGGGGGGGGGGGGGGGGGFGFGGGGGGGFGGGGGGGGGGGGGGGGDFFGCGGGGGGGGGGGGGG8=EGGGGGGGGFGGFGFFGGFFGGDE88FF5DCAGDFFFFEDGBF2CA4B5CGGF2@GGFFGFDB955;FDFFF137<=;@@FF;@EB>FG116>96((.6<G:F?F012C)6<
@M04650:207:000000000-C238N:1:1101:9110:8311 2:N:0:19
GGACTACTAGGGTATCTAATCCTGTTTGCTCCCCACGCTTTCGCACCTGAGCGTCAGTCTTTGTCCAGGGGGCCGCCTTCGCCACCGGTATTCCTCCACATCTCTACGCATTTCACCGCTACACATGGAATTCTACCCCCCTCTACAAGACTCTAGCCAACCAGTTTCAGATGCAATTCCCAAGTTAAGCTCGGGGCTTTCACATCTGACTTAATTGACCGCCTGCGTGCGCTTTACGCCCAGTAATTCCGATTAACGCTTGCACCCTCCGTATTACCGCGGCTGCTGGCACGGAGTTAGC
+
CCCCCGGGGGGGGGGGGGGGGGGGGGGGGGGGGGGGGGGGGGGGGGGGGGGGGGGGGGGGGGGGGGGGGGGDGGGGGGGGGGGGGGGGGGGGGGGGGGGGGGGGGGGGGGGGGGGGGGGGGGGGGGGGGGFGGGGFEFGDGDGFGGGGFFGFGGGGGGGGGGG6CFGGGGGGGGGGGGGFGGGGGGGGFF,=EDDGGGGGGFGFFGGFFGGGF+;@ACF=BGB<?FFFDG@FFGFFF<GGG:<?GG26:F463)1576;B<03<FE?B<BFFFD?DGF1;019BFB7)2C?CB267?GFF:
@M04650:207:000000000-C238N:1:1101:28813:8361 2:N:0:19
GGACTACTGGGGTATCTAATCCTGTTTGCTCCCCACGCTTTCGAGCCTCAGCGTCAGTTACAGACCAGAGAGCCGCCTTCGCCACTGGTGTTCCTCCATATATCTACGCATTTCACCGCTACACATGGAATTCCACTCTCCTCTTCTGCACTCAAGTCTCCCAGTTTCCAATGACCCTCCCCGGTTGAGCCGGGGGCTTTCACATCAGACTAAAGAAACCGCCTGCGCTCGCTTTACGCCCACTAAATCCGGACAACGCTTGCCACCTACGTATTACCGCGGCTGCTGTCACGTAGTTAGC
+
9CCCCGGCCFGDGGGGGGGGGGEFFGGGGGGGGGFFGGGGGGGGGEGGGGGGGGE>FGGFAAFGGFFFGFGGGGGGDEGFGECCFEGGFGGGGGGGDCFGGGGGGGFGDFGEGGGGGE>CGFGGF?FFFFGGGFFGGGDF88DFFGGGGFDFFF@=@DCFGFGGFGGGGGFCF9EFCDG>+=BCEECFCC7@7*;CDDGGG+?>@FGF*26*7*2183CFBC676A9>>GBF(7>4B?GGGF3,7636>)56(8<?F696(,78:C::B:(()32)<>666;0((4,26+)<18???CAB)
@M04650:207:000000000-C238N:1:1101:9943:8366 2:N:0:19
GGACTACCAGGGTTTCTAATCCTGTTTGCTCCCCACGCTTTCGCACATCAGCGTCAGTTGCAGACCAGAGAGCCGCCTTCGCCACTGGTGTTCCTCCATATCTCTGCGCATTTCACCGCTACACATGGAATTCCACTCTCCTCTTCTGCACTCAAGCAAGACAGTTTCCAATGACCTTCCTCGGTTGAGCCGAGGGCTTTCACATCAGACTAATCTTGCCGCCTACGCGCGCTTTACGCCCAGTAATTCCGATTAACGCTTGCACCCTCCTTATTACCGCGGCTGCTGGCACGTAGTTAGC
+
CCCCCGGGGGGGGGGGGGGGGGGGGGGGGGGGGGGGGGGGGGGGGGGGGGGGEGGGGGGEGGGGGGGGGGGCFGGGGGGGGGGGGGGGGGGGGGGGG?FDGFGGGGGGGGGGGGGGGGGGGGFGDGGGDBGGGGGGGGGGFFGFFGC;FGGFGGG8FD8EFGGFFGGGGDFGGEFGGGGEGGGGGGD67CE>CEDGDGFFFFGFFC:6>FFFECF>F4D4(/5>=FF:;G>;95F<CDGGC0(.:FA2C?64(5<2>(98605?GGF?<:()6CD2EC0;>>;>06?:7EBE:((,,06).
@M04650:207:000000000-C238N:1:1101:11361:8392 2:N:0:19
GGACTACTAGGGTATCTAATCCTGTTTGATCCCCACGCTTTCGCACATCAGCGTCAGTTGCAGACCAGAGAGCCGCCTTCGCCACTGGTGTTCCTCCATATCTCTGCGCATTTCACCGCTACACATGGAATTCCACTCTCCTCTTCTGCACTCAAGCAAGACAGTTTCCAATGACCTTCCTCGGTTGAGCCGAGGGCTTTCACATCAGACTAATCTTGCCGCCTACGCGCGCTTTACGCCCAATAAATCCGGACAACGCTTGCCACCTACGTATTACCGCGGCTGCTGGCACGTAGTTAGC
+
CCCCCGGGGGGGGGGGGGGGGGGGGGGGGGGGGGGGGGGGFGGGGGGGGGGGGGGGGGGGGGGGGGGGGGGGGGGGGGDGGGGGGGGGGGGGGGGGGGGGFGGGGFFGGGGGGFGGGGGGGGGGGGGGGGGGGGGGGGGGGGGFGGGGGGGFGGGGGGGG?CFGDEGGGGGCDGGGGGGGGGGEGGGGGGGGGGGGGGGFGFGFCDCFEGFF>DFG6<7>A:=@=F@5@DFFFGFFFFGGGF@<GD)):;DF6:D6*(-488C?FGB??:6<<E?AGG0(42;;0(.4:E(<34(44EA4.
@M04650:207:000000000-C238N:1:1101:16449:8392 2:N:0:19
GGACTACCGGGGTTTCTAATCCTGTTCGCTCCCCACGCTTTCGAGCCTCAGCGTCAGTTACAGTCCAGAGAGTCGCCTTCGCCACTGGTGTTCTTCCTAATCTCTACGCATTTCACCGCTACACTAGGAATTCCACTCTCCTCTCCTGCACTCTAGATACTCAGTTTGGAATTCAGTACTCGGGTTGAGCCCAAGTATTTCACATCCCACTTAAATATCCGCCTACGCTCCCTTTACGCCCAATAAATCCGGATAACGCTCTCCACCTACGTATTACCGCGGCTGCTGGCCCTTAGTTAGC
+
CCCCCGGFGGGGGGGGGGGGGGGGGGGGGGGGGGGGGGGGGGGGGGGGGGGGGGGGGGGGGGGGGGGGGGGDGGGGGGGGCGGGGGGGGGGGGGGGGGGGGGGGGGGFGGGGGGGGGCEGCF@FFFFGGGGGGGFGGFGGGGGFFGGCFFGFGFE8DF9E8DE8FFGGD,@F+C:EDFFFGFCEGEECFFGGGGFFGGGGGAFFFFFFEGFGFFFG6<FD9C=@(6@;@5@FFFA4F0=C@;?@FF;CGF:>;D5)>80(3-6:7CB?(8??<FBBGF01((-39:207C(:(3:<AC<AA
@M04650:207:000000000-C238N:1:1101:22811:8399 2:N:0:19
GGACTACTCGGGTTTCTAATCCTGTTTGCTCCCCACGCTTTCGCACCTGAGCGTCAGTCTTTGTCCAGGGGGCCGCCTTCGCCACCGGTATTCCTCCACATCTCTACGCATTTCACCGCTACACATGGAATTCTACCCCCCTCTACAAGACTCTAGCCAACCAGTTTCAGATGCAATTCCCAAGTTAAGCTCGGGGCTTTCACATCTGACTTAATTGACCGCCTGCGTGCGCTTTACGCCCAGTAATTCCGATTAACGCTTGCACCCTCCGTATTACCGCGGCTGCTGGCACGGAGTTAGC
+
CCCCCGGGGGGGGGGGGGGGGGGGGGGGGGGGGGGGGGGGGGGGGGGGFFGGGGGGGGGGGGGGGGGGGGGGGGGGGGGGGGGGGGGGGGGGGGGGGGGGGGGGGGGGGGGGGGGGGGGGGGGGGGGGGGGGGGGGGGFGGGGFGGGGGGGFGGFFGGGGGGGGGGGGGGGFGGGGGGGGGGGGGGGGGGFFEGGGGGGGGFGFFGGFCGGGFDGGAEGGFGFFFFFFFGBFFEFFFFGGGFF7FGDDGFFFFEG<D66?BBGFGGB0:?>FFDFFGG0991;>>0387=(<<B(7:CAA<
@M04650:207:000000000-C238N:1:1101:20975:8424 2:N:0:19
GGACTACCCGGGTTTCTAATCCTGTTTGCTCCCCACGCTTTCGCACCTGAGCGTCAGTCTTCGTCCAGGGGGCCGCCTTCGCCACCGGTATTCCTCCAGATCTCTACGCATTTCACCGCTACACCTGGAATTCTACCCCCCTCTACGAGACTCTAGCCAACCAGTTTCAGATGCAATTCCCAAGTTAAGCTCGGGGCTTTCACATCTGACTTAATTGACCGCCTGCGTTCGCTTTACGCCCAGTAATTCCGATTAACGCTTGCACCCTCCGTATTACCGCGGCGTCTGGCACGGACTTTGC
+
CCCCCGGGGGGDGGGGGGGGGGGGGGGGGGGGGGGGGGGGGGGG@FGGFGGGGGGGGGFGGGGGGEGGGGGGGGGGGGGG?FGGGGGDGGGGGGGGGGGFGGGDGGGGGGDGGGGGGGGGGGGGGGFFGGGGGGGGGGGGGGGFFFG9FGGFGGGGFGGGGGGGGGFGCF?BDGGDG>CGGFDGGGGGGF9EGDCEC<FGGFDF8<>F?FGGEFGGAEF=0<@FFFF3(9:>:FF4=BGGG6((:79<FF@?877<76BFB<FFCG1(-8>:4F7<CG?>660((-2((2,C<99(-<)))
@M04650:207:000000000-C238N:1:1101:28132:8426 2:N:0:19
GGACTACTCGGGTTTCTAATCCTGTTTGCTCCCCACGCTTTCGCACCTGAGCGTCAGTCTTTGTCCAGGGGGCCGCCTTCGCCACCGGTATTCCTCCACATCTCTACGCATTTCACCGCTACACATGGAATTCTACCCCCCTCTACAAGACTCTAGCCAACCAGTTTCAGATGCAATTCCCAAGTTAAGCTCGGGGCTTTCACATCTGACTTAATTGACCGCCTGCGTGCGCTTTACGCCCAGTAATTCCGATTAACGCTTGCCCCCTCCGTATTACCCAGGCTGCTGGCACGGAGTTAGC
+
CCCCCGGGGGGGGGGGGGGGGGGGGGGGGGGGGGGGGGGGGGGGGGGGGGGGGGGGGGGGGGGGGFGGGGGGGGGGGGGGGGGGGGGGGCFFEFGGGGGGGGGGGGDGGCFGGFGGGGGGGGGGFDGGGGGGGGGGGGFGGGGFGGG?FGGFGF=FGGFFGGGGGGGCFCEECFG7FGGGCGEGGGGFFGFCECEEGGFFG=CFFGGFFGGGFGGGFEG=;39@FF@F(:(-(A@26<GGGF?(*24):6)4<EG97(((,23(9C((446<?FF2<:()(,8<02:?0:(342134:<A4
@M04650:207:000000000-C238N:1:1101:27188:8469 2:N:0:19
GGACTACAAGGGTTTCTAATCCTGTTTGCTCCCCACGCTTTCGCACCTGAGCGTCAGTCTTTGTCCAGGGGGCCGCCTTCGCCACCGGTATTCCTCCAGATCTCTACGCATTTCACCGCTACACCTGGAATTCTACCCCCCTCTACAAGACTCTAGCCAACCAGTTTCAGATGCAATTCCCAAGTTAAGCTCGGGGCTTTCACATCTGACTTAATTGACCGCCTGCGTGCGCTTTACGCCCAGTAATTCCGATTAACGCTTGCACCCTCCGTATTACCGCGGCTGCTGGCACGGAGTTAGC
+
CCCCCGGGGGGGGGGGGGGGGGGGGGFGGGGGGGGGGGGGGGGGGGGGGAFGGGGGGGFGGFGGGGGGGCFFGGGGGGGGGGGGGGGGGGGGGGGGGGGGGGGGGGGGGGGGGGGGGGGGGGGGGGGGGGGGGGGGGGFGGGGFGGGGGGGFGFGGFFGGGGGFFGGGGGFGGGGF7:EFGGGGGGGGFC;CCEDEGGGGGFGABFFFEGGGFGGGFEFGFGBDDFFFFGBBFGF96:GEGB?8CCBAGFF?FF:AF?BFBFC?6CBF<?F608:<GD61-6>;BFFFFGFD(-(-3C<25
@M04650:207:000000000-C238N:1:1101:25684:8614 2:N:0:19
GGACTACTCGGGTTTCTAATCCTGTTTGCTCCCCACGCTTTCGAGCCTCAGCGTCAGTTACAGTCCAGAGAGTCGCCTTCGCCACTGGTGTTCTTCCTAATCTCTACGCATTTCACCGCTACACATGGAATTCCACTCTCCTCTTCTGCACTCAAGCCTCCCAGTTTCCAATGCCCCTCCCCGGTTGAGCCGGGGGCTTTCACATTAGACTTAACAAACCGCCTGCGCCCGCTTTACGCCCAATAAATCCGGACAACGCTTGCCCCCTACGTATTACCGCGGCTGCTGGCACGTAGTTAGC
+
CCCCCGGGGGGGGEGGGGGGGGGGGGDGGGGGGGGGGGGGGGG<FGGGGGGGGGGGGG9FGC9CFGGGFGGG@EFGGGGGGG>FEEGGGGGGGCFGGGAGG9DFGFGGGGGGGGGGGGGGGGGGFGFGGGGGGGGGFGDGGFFF,C,;EFGFG8>F,@,3@F?FG;AFCF9@F:,,+0@EE7EGGECFFFG67CGCDGGFFFFF6++4@D779F+;F(8>>GFFFF;:(:6>0EFFF:EEG<04CC2<GFF><37?F303(19:4CB;(,(,4A>BGG1((-3908:??7(<:23??G)6<
@M04650:207:000000000-C238N:1:1101:22187:8630 2:N:0:19
GGACTACTCGGGTATCTAATCCTGTTTGCTCCCCACGCTTTCGCACCTGAGCGTCAGTCTTTGTCCAGGGGGCCGCCTTCGCCACCGGTATTCCTCCAGATCTCTACGCATTTCACCGCTACACCTGGAATTCTACCCCCCTCTACAAGACTCTAGCCTGCCAGTTTCGAATGCAGTTCCCAGGTTGAGCCCGGGGATTTCACATCCGACTTGACAGACCGCCTGCGTGCGCTTTACGCCCAGTAATTCCGATTAACGCTTGCACCCTCCGTATTACCGCGGCTGCTGGCCCGGAGTTGGC
+
CCCCCGGGGGGGGGGGGGGGGGGGGGGGGGGGGGGGGGGGGGGGGGGGGGGGGGGGGGGGGGGGGGGGGGGGGGGGGGGGGGGGGGGGGGGGGGGGGGGGGGGGGGGGGGGGGGGGGGGGGGGGGGGGGGGGGGGGGGGGGDGFGGGGFGGFGGGGGGGGGGGGGGGGGGGGGGGGGGGGGGGGGGGGGGGGGGGGG*C6CFFFAFFEDGGG8*;FF@GGFG;(2@>5<G129GF>?<GGGFF2CFD>G4682;DAG?>F?BG>FFFF:?>FFF:9CFB09BBFFF:)8:(:;F(7(;)((
@M04650:207:000000000-C238N:1:1101:18786:8632 2:N:0:19
GGACTACCGGGGTTTCTAATCCTGTTTGCTCCCCACGCTTTCGAGCCTCAGCGTCAGTTACAGTCCAGAGAGTCGCCTTCGCCACTGGTGTTCTTCCTAATCTCTACGCATTTCACCGCTACACTAGGAATTCCACTCTCCTCTCCTGCACTCTAGATAACCAGTTTGGAATGCAGCATCCAAGTTGAGCCCGGGGATTTCACATCCCACTTAATCATCCGCCTACGCTCCCTTTACGCCCAGTAAATCCGGATAACGCTCGCCACCTACGTATTACCGCGGCTGCTGGCACGTAGTTAGC
+
CCCCCGGE:FGGGFGGGGGGGGGGGGGGGGGGGGGGGGGGGGGGGGGGGGFGGGGGGGGGGGGGGGGG9<FCCFFGGGGGGGGGGGGGGGGGG<AGGGGGGGGGGGGGGGGGGGGGGGGGGGGGDDFGGGGGGGGACFGGGGGFGGGGGGGFGEGCFDEGGGGGFGGFCGGGFGGDD+,,6@@BB@FGGGCFCE:*3<F,:EGFFG96=GFF4C721*>C2D?@2;()(89;;GACF(CCG<F4@C3)@A590>G<F:91<>GFCG0(4:?2<F:2C7(-490(,().(/3C<::4<GFFF
@M04650:207:000000000-C238N:1:1101:4207:8646 2:N:0:19
GGACTACAGGGGTATCTAATCCTGTTTGATCCCCACGCTTTCGCACATCAGCGTCAGTTACAGACCAGAGAGCCGCCTTCGCCACTGGTGTTCCTCCATATATCTACGCATTTCACCGCTACACATGGAATTCCACTCTCCTCTTCTGCACTCAAGTCTCCCAGTTTCCAATGACCCTCCCCGGTTGAGCCGGGGGCTTTCACATCAGACTTAAGAAACCGCCTGCGCTCGCTTTACGCCCAATAAATCCGGACAACGCTTGCCACCTACGTATTACCGCGGCTGCTGGCACGTCGTTAGC
+
CCCCCGGGGGGGGGGGGGGGGGGGGGGGGGGGGGGGGGGGGGGGGGGGFGGGGCGGGGGGGGGGGGGGGGGGGGGGGGGGDFGGGGGGGGGGGGGGGGGGFGGGGGGGGGGGGGGGGGGGGGGGGGGGGGGGGGGGEGFFGGGFGGGFFFFFFG8DFEEGE@GGFFFFFGGGGGF?D8FEGGE>FGGGCFGCE*:CD5AFGFGFF6+93C<:@+@FA@GGBD@??F6B9GF965)4@BDEG?F?G7:9CF:71)C1*70,48547A<:?B0<2C0>FG:9(7>BFFFF0A2??63((2(46
@M04650:207:000000000-C238N:1:1101:9449:8646 2:N:0:19
GGACTACTGGGGTATCTAATCCTGTTTGCTCCCCACGCTTTCGCACCTGAGCGTCAGTCTTTGTCCAGGGGGCCGCCTTCGCCACCGGTATTCCTCCAGATCTCTACGCATTTCACCGCTACACCTGGAATTCTACCCCCCTCTACAAGACTCTAGCCTGCCAGTTTCGAATGCAGTTCCCAGGTTGAGCCCGGGGATTTCACATCCGACTTGACAGACCGCCTGCGTGCGCTTTACGCCCAGTAATTCCGATTAACGCTTGCACCCTCCGTATTACCGCGGCTGCTGGCACGTAGTTAGC
+
CCCCCGGGGGGGGGGGGGGGGGGGGGGGGGGGGGGGGGGGGGGGGGGGGGGGGGGGGGGGGGGGGGFGGGGGGGGGGGGGGGGGGGGGGGGGGGGGGGGCFFGGGGGGGGGGGGGGGGEGGGGGGGGGFGGGGFFGGGGEGGEDGGGGFGGFGGGGGGGGGDGGGFFGG7CEGGGGGGGGGFCFGGGGEFGGGGGEDGGCFFGAFGG>7CDD3:<+*(33:D>1?F>FFG>FFDFDF:CEE:?FGG><GF?04)*6C:><:?<?FGF?<6;?3=:AF70966>B6??:?E?F?(,,,<))5
@M04650:207:000000000-C238N:1:1101:26476:8677 2:N:0:19
GGACTACTGGGGTTTCTAATCCTGTTTGCTCCCCACGCTTTCGCACCTGAGCGTCAGTCTTTGTCCAGGGGGCCGCCTTCGCCACCGGTATTCCTCCAGATCTCTACGCATTTCACCGCTACACCTGGAATTCTACCCCCCTCTACAAGACTCTAGCCTGCCAGTTTCGAATGCAGTTCCCAGGTTGAGCCCGGGGATTTCACATCCGACTTGACAGACCGCCTGCGTGCGCTTTACGCCCAGTAATTCCGATTAACGCTTGCACCCTCCGTATTACCGCGGCTGCTGGCACGGAGTTAGC
+
CCCCCFGGGGGGGGGGGGGGGGFGGGGGGGGGGGGGGGGGGGGGGGGGGGGGGGGGGGGGGGGGGGGGGGGGGGGGGGGGGGGGGGGGGGGGGGGGGGCGGGGGGGGGGGGGGGGGGGGGEGGGGGGGCGGGGGGGGGCFGGGFGGGDFGGFGGGGGGGGGGGGGGGGGGGGFFGGFGGGGFFFGGGGGGGGDDGGGC<FGFFFFDGFFGG<@FGGFDFFBG@FFFF>(*,(7E5)*-?>:???FF24DF?:6>GAFFFFBFF?FG?1(-7::F?BFG699B>B;?:)5=19:96;?E>).
@M04650:207:000000000-C238N:1:1101:9285:8692 2:N:0:19
GGACTACTGGGGTTTCTAATCCTGTTTGCTCCCCACGCTTTCGAGCCTCAGCGTCAGTTACAGTCCAGAGAGTCGCCTTCGCCACTGGTGTTCTTCCTAATCTCTACGCATTTCACCGCTACACATGGAATTCTACCCCCCTCTACAAGACTCTAGCCAACCAGTTTCAGATGCAATTCCCAAGTTAAGCTCGGGGCTTTCACATCTGACTTAATTGACCGCCTGCGTTCGCTTTACGCCCAGTAATTCCGATGAACGCTTGCACCCTCCGTATTACCGCGGCTGCTGGCCCGGGGTTCGC
+
CCCCCFGGGFGGGGEEFGGGGGGGGGGGGGGFFFGGGGGGGGGGGGGGG<@8CCFE@FFCDGGGGGGGGG<FGGGGGGGFGGGDEGGGFFFGGGGGFGGGGGGFGFFDGGGGGGGG9==DEGGGGGGF=ECGFGGCGGDF7DEFGGAC9?FFFGF,,D9D?FE,7DF,@FDGGEFGCDGGGGFCFFCF7D,<@*@EGDFFC@E>+;:FEFFGFF7C+*5;>5@==A@8,:;@(:FFF;C<:((/;+)9FFF;?)*5:?14(,/)9?2??39:40:<FG:(((--(3))(2(/4;(1,?(((
@M04650:207:000000000-C238N:1:1101:12164:8716 2:N:0:19
GGACTACCAGGGTATCTAATCCTGTTTGCTCCCCACGCTTTCGAGCCTCAGCGTCAGTTACAGTCCAGAGAGTCGCCTTCGCCACTGGTGTTCTTCCTAATCTCTACGCATTTCACCGCTACACTAGGAATTCCACTCTCCTCTCCTGCACTCTAGATAACCAGTTTGGAATGCAGCACCCAAGTTGAGCCCGGGTATTTCACATCCCGCTTAATCATCCGCCTACGCTCCCTTTACGCCCAGTAAATCCGGATACCGCTCGCCACCTACGGATTACCGCGGCTGCTGGCACGTAGTTAGC
+
CCCCCGGGGGGGGGGGGGGGGGGGGGGGGGGGGGGGGGGGGGEGGGGGGGGGGGGGGGGGGGGGGGGGGGGGGGGGGGGGFGGGGGGGGGGGGGGGGGGGFGGGGGGGGGGGGGGGGGGGGGGGGGGG?FGGGGGGGGGGGGGFGGGGGGGFGGGGGGGGGGGGGGGGGGGGGGGGGGGGGGGGGGGGEGGGGGGGGGGGGFGFFGCFFGGGF7CDCACG=D==AF@D=G@DFGFFF2EFG??EGFFFGAB@FFG);8@;F;C>/;?:BF((-C?BGG:B>FFF>::?BG:G:<?<BF9<6
@M04650:207:000000000-C238N:1:1101:24878:8783 2:N:0:19
GGACTACCCGGGTATCTAATCCTGTTCGCTACCCATGCTTTCGCTCCTCAGCGTCAGTTACTACCCAGAGACCCGCCTTCGCCACCGGTGTTCCTCCTGATATCTGCGCATTTCACCGCTACACTAGGAATTCCACTCTCCTCTTCTGCACTCAAGTTTCTCAGTTTCAAAAGCTTACTACGGTTGAGCCGTAGCCTTTCACTTCTGACTTAAGAAACCACCTACGCACCCTTTACGCCCAGTAATTCCGGATAACGCTAGCCCCCTACGGATTACCCCAGCTGCTGGCCCGGAAGTTGCC
+
CCCCCFGAFGGFGGCGEGGGGGFGGGEFGGGGFGG8FGGFGGGECEGGFFG@CCFE>CEEGEFFFGGGFGFCEFCFFFEGGGGGGFGGGGGGGGGGGGGGGDFFGEFEGGEEGGGGGGGGGGGGGGGGGGGGGGGGGFDFGCFF8FFCCGGFGC@9EGCE=FFGGGGGGC;EDGF8,===B<EEG+@?6DEEEGCFGGF37B;CFFGFECFCE>GCF5CD4C=3>>>>9D99=C1*)(=FE@EEGGF<C)516BF@*(/,605:DG03(((((;23A*((-()(540,4*,*((-,.3)).
@M04650:207:000000000-C238N:1:1101:6701:8785 2:N:0:19
GGACTACCGGGGTTTCTAATCCTGTTTGCTCCCCACGCTTTCGCACCTGAGCGTCAGTCTTTGTCCAGGGGGCCGCCTTCGCCACCGGTATTCCTCCAGATCTCTACGCATTTCACCGCTACACCTGGAATTCTACCCCCCTCTACAAGACTCTAGCCTGCCAGTTTCGAATGCAGTTCCCAGGTTGAGCCCGGGGATTTCACATCCGACTTGACAGACCGCCTGCGTGCGCTTTACGCCCAGTAATTCCGATTAACGCTTGCACCCTCCGTATTACCGCGGCTGCTGGCACGGAGTTAGC
+
CCCCCGGGGGGGEGGGGGGGGGGGGGGGGGGGGGGGGGGGGGGGGGGGGGGGGGG7FGGGGGGGGGGGGGGGGGGGGGGGGGGGGGGG@FGGGFGGGGGGGGFGGGGGGGGGFGGGGGGGGGGGGGGFFGGGGGC<EFFGGDGFGGGGGGGFGGGGGGGFGFGGGGGFEFGGFCFFGDGGGCFCFD>FGGGGGGGG3DFEGFFFFGGFDGGGEGGF=8CGFG606F>>?:9B9CF96:C?C2??GF24:9FF:E*67(9B083<GGFF0<>::@06FFBF99626<:F?CBC?>336C)-.
@M04650:207:000000000-C238N:1:1101:19741:8788 2:N:0:19
GGACTACACGGGTATCTAATCCTGTTTGCTCCCCACGCTTTCGCACCTGAGCGTCAGTCTTTGTCCAGGGGGCCGCCTTCGCCACCGGTATTCCTCCAGATCTCTACGCATTTCACCGCTACACCTGGAATTCTACCCCCCTCTACAAGACTCTAGCCTGCCAGTTTCGAATGCAGTTCCCAGGTTGAGCCCGGGGATTTCACACCCGACTTGACAGACCGCCTGCGCGCGCTTTACGCCCAGTAATTCCGATTAACGCTTGCACCCTCCGTATTACCGCGGCTGCTGGCACGGAGTTAGC
+
CCCCCGG@FGGGGGGGGGGGGGGGGGGGGGGGGGGGGGGGGGGDFGGFAFGGGGGGDGEF,<FFFGCG8@:FGGGGGGGGGGGGGCGDGGGGGGFGG<FFGGFGGGGGGGGDFGGGGGGGGGGGG=<FGGGFGFFF8B=FEGGFGG;9,@EFGGGFFFDFGFGFFGGGE8E7*EFGGGGFF9CEFG6D7E,:>5=5<DGGGFGA)*).:DDC@CC+0=FGFGFF0>B)4C(49EFFFFGGGFF:GFBBGFF<2:DFG016:BGBFGFBF?>(:8?9EC4(99B99:3::GFG?9>9?*44:
@M04650:207:000000000-C238N:1:1101:26636:8793 2:N:0:19
GGACTACACGGGTATCTAATCCTGTTTGCTCCCCACGCTTTCGCACCTGAGCGTCAGTCTTTGTCCAGGGGGCCGCCTTCGCCACCGGTATTCCTCCACATCTCTACGCATTTCACCGCTACACATGGAATTCTACCCCCCTCTACAAGACTCTAGCCAACCAGTTTCAGATGCAATTCCCAAGTTAAGCTCGGGGCTTTCACATCTGACTTAATTGACCGCCTGCGTGCGCTTTACGCCCAGTACTTCCGTTTAACGCTTGCACCCTCCGTATTACCGCGGCTGCTGGCACGGCGTTAGC
+
CCCCCGGGGGGGGGGGGGGGGGGGGGGGGGGGGGGGGGGGGGGGEGGEGGGGGGGGGCEGG9FGGGGGGGDGGGGGGDGGGGGCGGGGGGGGGGFGGGGGGGGGFGGGGCGGGGGGGGGGGGGFGGGGGGGGGGGGGFFGGGGFGGGG?FFFGFGGGEGFGGEGFCDEDF,DFGGFC?FCGFGGGGGGGG9?EG5CCCF::8EFFFC6?FCFEG>7+7EG@D9DFF0:(9>BFEFBF:?:EB?>F*:2CF>))09<C09:(-><C6:((-(((;84?:?>FF>FFB?7>E:E?9(49E04<
@M04650:207:000000000-C238N:1:1101:9687:8805 2:N:0:19
GGACTACTCGGGTATCTAATCCTGTTTGCTCCCCACGCTTTCGCACCTGAGCGTCAGTCTTTGTCCAGGGGGCCGCCTTCGCCACCGGTATTCCTCCAGATCTCTACGCATTTCACCGCTACACCTGGAATTCTACCCCCCTCTACAAGACTCTAGCCTGCCAGTTTCGAATGCAGTTCCCAGGTTGAGCCCGGGGATTTCACATCCGACTTGACAGACCGCCTGCGTGCGCTTTACGCCCAGTAATTCCGATTAACGCTTGCACCCTCCGTATTACCGCGGCTGCTGGCACGACGTTAGC
+
CCCCCGGFEGGGGGGGGGGGGGGGGGGGGGGGGGGGGGGGGGG7EGGGCGGGGGGGGG9FD,FEFGGFEEGGGGGGGGGGGGGGGGGGGEFGGGCFGGGGGGGGGGGGGGEGFGG9FGGGGGGGG8FFGGFGGGGGG?6FE6EFFEGG<FFCGCGF>?3DFFFGGFGFGGG,5FFCEFGFFGGGGGCEGFEGGGGGDGGDFFGFFGGDFGG37C<FA(=F;G;?6FF)3C>FB=):BBEGE014CC<<GFF6?)CBF39?0658CDFF?6>FFG?):C:>6>>(,(3:?5<DF((4,27:.
@M04650:207:000000000-C238N:1:1101:22955:8822 2:N:0:19
GGACTACAAGGGTATCTAATCCTGTTTGCTCCCCACGCTTTCGCACCTGAGCGTCAGTCTTTGTCCAGGGGGCCGCCTTCGCCACCGGTATTCCTCCAGATCTCTACGCATTTCACCGCTACACCTGGAATTCTACCCCCCTCTACAAGACTCTAGCCTGCCAGTTTCGAATGCAGTTCCCAGGTTGAGCCCGGGGATTTCACATCCGACTTGACAGACCGCCTGCGTGCGCTTTACGCCCAGTAATTCCGATTAACGCTTGCACCCTCCGTATTACCGCGGCTGCTGGCACGGAGTTAGC
+
CCCCCGGGGGGGGGGGGGGGGGGGGGGGGGGGGGGGGGGGGGGGGGGGGGGGGGGGGGGGGGFGGGGGGGGGGGGGGGGGGGGGGGGGGGGGGGGGGGGGGGGGGGGGGGGGGGGGGGECGGGGGGGFFGGGGGGGGFGGGGGFGGG9FGGFGGGGGGGFGGG?FFGGEEGGGGGGGGGGFCFGGGGFCFGGEEGGDCFGGFGFFGGF6DGGFGGGAFGG9G>F@F>EFGBF>5>9FFDCGFB?GC<>DFFF(5/6C018?BGBGG<82?9??EBBGG:B9>>BBF:>FE?F<9-3:F<A:
@M04650:207:000000000-C238N:1:1101:19246:8839 2:N:0:19
GGACTACACGGGTATCTAATCCTGTTTGCTCCCCACGCTTTCGAGCCTCAGCGTCAGTTACAGTCCAGAGAGCCGCCTTCGCCACTGGTGTTCCTCCATATATCTACGCATTTCACCGCTACACATGGAATTCCACTCTCCTCTTCTGCACTCAAGTCTCCCAGTTTCCAATGACCCTCCCCGGTTGAGCCGGGGGCTTTCACATCAGACTTAAGAAACCGCCTGCGCTCGCTTTACGCCCAATAAATCATGACAACGCTTGCCACCTACGTCTTACCGCTGCTGCTGCAACGTGGTTAGC
+
-AB@,CFCEE+CF@CE,,CFGGG<FEAFFGGGFEGG>FECGGGEE@FFFEAFEFGD:6CCEFDGFGGG<F8FDCCEDEEGFGGDGG<@EFFGCFGGGGFCG9F,E9,AFDEGCFFFGECD+=EGGCFFGCEGCFGD;?F<=DFD=A;D9CE<=>=ECF,EEFGGF;=EFCFGFG8EF0=CCEGGGCGDFGFGCC>58)<@?898+28A:F*BC@DCFDGF:<31(A9A;G@(2C><FB?E564(2:)):**-6@F4*-2:48FBC+14(36((2,.+>:((,3)),).)+)3(((-38406
@M04650:207:000000000-C238N:1:1101:12595:8842 2:N:0:19
GGACTACTCGGGTTTCTAATCCTGTTTGCTCCCCACGCTTTCGAGCCTCAGCGTCAGTTACAGACCAGAGAGCCGCCTTCGCCACTGGTGTTCCTCCATATATCTACGCATTTCACCGCTACACATGGAATTCCACTCTCCTCTTCTGCACTCAAGTCTCCCAGTTTCCAATGACCCTCCCCGGTTGAGCCGGGGGCTTTCACATCAGACTTAAGAAACCGCCTGCGCTCGCTTTACGCCCAATAAATCCGGACAACGCTTGCCACCTACGTATTACCGCGTCTGCTGGCACGTAGTTAGC
+
CCCCCGGGGGGGGGGGGGGGGGGGGGGGGGGGGGGGGGGGGGGGGGGGGGGGGGGGGGGGGGGGGGGGGGGGGGGGGGGGGGGGGGGGGGFDGGGGGGGGGGGGGGGGGGGGGGGGGGGGGGGGGGGGGGGGGGGGGGGGGGGFGGGGGGGFGGGGGGGGGGGGFFGGGGGGGGGGGGGGGGGGGEEGEGGGGGGGGDFGGFGFFGG4*;DFCGFGFFGGBGFFFF13(26;?579FFGGG?6:GG9>G4B0:5C?F;6:<(53:9:B?BBF2@?FGG:30(-2:A)),/,<1,4<?CAA<
@M04650:207:000000000-C238N:1:1101:6991:8871 2:N:0:19
GGACTACTGGGGTATCTAATCCTGTTTGCTCCCCACGCTTTCGCACCTGAGCGTCAGTCTTTGTCCAGGGGGCCGCCTTCGCCACCGGTATTCCTCCAGATCTCTACGCATTTCACCGCTACACCTGGAATTCTACCCCCCTCTACACGACTCTAGCCTGCCAGTTTCGAATGCAGTTCCCAGGTTGAGCCCGGGGATTTCAAATCCGACTTGACAGACCGCCTGCGCGCGCTTTACGCCCAGTAATTCCGATAAACGCTTCCACCCCCCGTATTACCGCGGCGTCGGGCGCGGAGTTTGC
+
CCCCCGGGCFGGG6CFEF<FGGGGGGGFCFGGGGGGD>GGGGC7FG7E8<AFGF7:FC9F@FAFGGGGGEGFGGGGCFCFFGGGEGGD>CFDGGGGGGG<,,99,ADFFGGGGCFGDCC>EGGGF:F=?DGFG9EGFF6FGGGF8FG,+@E>G9,73,,4:>EGGFGC*8D7AFGGF+<2?CC8F9,8C7D7==?*)>F9:C++18*5(95*7**+*,3>1<;2()7),9((4/5)/(;88::.:>24*9@0?3CAGF1,((*)22,-,((,(05)32(--791(4((,>(*4--38*)-.
@M04650:207:000000000-C238N:1:1101:4267:8874 2:N:0:19
GGACTACCGGGGTTTCTAATCCTGTTTGCTCCCCACGCTTTCGCACCTGAGCGTCAGTCTTTGTCCAGGGGGCCGCCTTCGCCACCGGTATTCCTCCACATCTCTACGCATTTCACCGCTACACATGGAATTCTACCCCCCTCTACAAGACTCTAGCCACCCAGTTTCAAATGCACTTCCCAAGTTAAGCCCGGGGCTTTCACATCTGACTTAATTAACCGCCTGCGTGCGCTTTACGCCCAGTAATTCCGATTAACGCTTGCACCCTCCGTATTACCGCGGCGGCTGGCAAGGAGTTAGC
+
CCBCCGGGEGGGGCFGGGGGGGGGFFEFGG9FDFGGGGFGGGGG7FDGGG8DCFGGCC,<FC@@EFGGC,@FF:FGEGGGFEGEEFEGGGFEFFGGGFGGGGGGGGFGGEGGGGGDGEGG7FBF,AF,:DFGFG;FFDGGGDC5,5,@7;><D;EF9DG,8FC5DCF9@,7,=EF7C>?DCB>FGEFFFG,/*=?E<DFGD+3@=FCFCCD+7:+++1+>(89::@>5:GB9BGF>F1CC*124>GDFFFF(:BG4*403-(9<4C62<6;:8G?FFFB9>>(((349?C(0(-.3(2446
@M04650:207:000000000-C238N:1:1101:9166:8888 2:N:0:19
GGACTACAGGGGTTTCTAATCCTGTTTGCTCCCCACGCTTTCGAGCCTCAGCGTCAGTTACAGTCCAGAGAGTCGCCTTCGCCACTGGTGTTCTTCCTAATCTCTACGCATTTCACCGCTACACTAGGAATTCCACTCTCCTCTCCTGCACTCTAGATAACCAGTTTGGAATGCAGCACCCAAGTTGAGCCCGGGTATTTCACATCCCACTTAATCATCCGCCTACGCTCCCTTTACGCCCAGTAAATCCGGATAACGCACGCCACCTACGTATTACCGCGCCTTCTGGCACTTAGTTAGC
+
CC-BCEFCFCFCGEGGGGGGGGGFGEFFGGGFGGGGGGGEGGCFFGGDEFCF+CFFGEGFF9FGGFGFGGFDGGGDEGG@?CF,BEG?FGFCEGGGGGFCGFFGGDGGEEGGGGFFFGGDCFFGGGFGCFFFGGFDFFFEGC@F=E9D8?E+=,8==FFGFFFDGFFF>DGGFEGAFFGGGCDDGFFGGGE;76C+*2@,BB9BFFC*8CCCE>@F67DG475>299)(/(55<6CF=GFG7(5C+97:;8;():.7,3(.(90<C<0286?)<2)<730((-((5)6)6(0()))6+6).
@M04650:207:000000000-C238N:1:1101:13070:8941 2:N:0:19
GGACTACAGGGGTTTCTAATCCTGTTTGCTCCCCACGCTTTCGCACCTGAGCGTCAGTCTTTGTCCAGGGGGCCGCCTTCGCCACCGGTATTCCTCCAGATCTCTACGCATTTCACCGCTACACCTGGAATTCTACCCCCCTCTACAAGACTCTAGCCTGCCAGTTTCGAATGCAGTTCCCCGGTTGAGCCCGGGGATTTCACATCCGACTTGCAAGACCGCCTGCGTGCGCTTTACGCCCAGTAATTCCGATTAACGCTTGCACCCTCCGCATTCCCGCGGTGTCTGCCACGGAGTTGGC
+
-@@CCGGG<FDDEEGGF@FFFG<FGGGGFGEA,@E@7FFC8F:@B6@AAF,CCFEGF<C<FGGGGGCGGDCFGGEGGGCE,BFBFFEDFCDBDA,,94,BFEGGEGFGEGGCDEG9<?6?BC9FE,4>,FGCCFDEE8+@3@86@;;6,A:8:;;9FFFGGGCFCFE988BF>E,EA+@F,,1*>F>@?FFGG5CGD*+>C7B=A8;A@DGC3701;3EGBG>F()7B6C6>0*7-@?GEE0(.2*.5:1)(37*6>:(,(4*)02(4?23,-;()39419;(-()66)9)+,(((,*)..
@M04650:207:000000000-C238N:1:1101:25145:8958 2:N:0:19
GGACTACCAGGGTTTCTAATCCTGTTTGCTCCCCACGCTTTCGCACCTGAGCGTCAGTCTTTGTCCAGGGGGCCGCCTTCGCCCCCGGTATTCCTCCAGATCTCTACGCATTTCACCGCTACACCTGGAATTCTACCCCCCTCTACAAGACTCTAGCCTGCCAGTTTCGAATGCAGTTCCCAGGTTGAGCCCGGGGATTTCACATCCGACTTGACAGACCGCCTGCGTGCGCTTTACGCCCAGCAATTCCGATTAACGCTTGCACCCTCCGTATTACCGCGGCTGCTGGCAAGGACTTAGC
+
CCCCCGGGGGGGGGEFGGGGFFDGGFFEGGG<DFDFB@FGFDEGCGGG86CFECGECFDFGGGGFGGGGGDG@FDECCFEGGG,>FE:FC??<,;FGE8E@FDAFEGGFGGGGF98FFECCCGG>BDAB<FE9D;,,,3+60@AGGGCCFFFGGGGEFE6DAC7F=E9B@3;?B9CCG7=C@FF<,><?FC5/78CGGGDF+;+8*0)6):C<F<:6=@C2)4?0)7<?G>B955)*4CEGF0(9C2):9)2()947(7<0:776E??:?6:1*(.00,76;911:23:*.+((.(,+--.
@M04650:207:000000000-C238N:1:1101:17187:8986 2:N:0:19
GGACTACTGGGGTTTCTAATCCTGTTTGCTCCCCACGCTTTCGAGCCTCAGCGTCAGTTACAGACCAGAGAGCCGCCTTCGCCACTGGTGTTCCTCCATATATCTACGCATTTCACCGCTACACATGGAATTCCACTCTCCTCTTCTGCACTCAAGTCTCCCAGTTTCCAATGACCCTCCCCGGTTGAGCCGGGGGCTTTCACATCAGACTTAAGAAACCGCCTGCGCTCGCTTTACGCCCAATAAATCCGGACAACGCTTGCCACCTACGTATTACCGCGGCTGCTGGCACGTAGTTAGC
+
CCCCCGGGGGGGGGGGGGGGGGGGGGGGGGGGGGGGGGGGGGGGGGGGGGGGGGGGGGFGGGGGGGGGGGGEGGGGGGGGGGGGGGGGGGGGGGGGGGGGGGGGGGGGGGGGGGGGGGGGGGGGFGFGGGGFFGFGGGGGGGGFGGGFGGGFGGGGGGGFGGEGFGGGGGGGGFFFGGGGGGGGGGGGGGGEGGCEDGGGGFGFFGGFFGGGFGGGFDGGFGFF?FBEFGF>6FFFFFGGGF?FGFDBGFBFBE5<F>FF<<:>:FF:02:??GFFGG?69BFFFFB22E:GB?<:?GFB>
@M04650:207:000000000-C238N:1:1101:9986:9004 2:N:0:19
GGACTACTGGGGTTTCTAATCCTGTTTGCTCCCCACGCTTTCGCACCTGAGCGTCAGTCTTTGTCCAGGGGGCCGCCTTCGCCACCGGTATTCCTCCACATCTCTACGCATTTCACCGCTACACCTGGAATTCTACCCCCCTCTACAAGACTCTAGCCTGCCAGTTTCGAATGCAGTTCCCAGGTTGAGCCCGGGGATTTCACATCCGACTTGCCAGACCGCCTGCGTGCGCTTTACGCCCAGTAATTCCGATTAACGCTTGCACCCTCCGTATTACCGCGGCTGCTGGCACGGAGTTAGC
+
CCCCCFGGGGGGGGGGGGGGGGGFGGGFFGGGGGGGGGGGGGFGGGGGGGGGGGGGGGGGGGGGGGGGGGGGGGGGGGGGGGDGGGEGGGGGGGGGGGGFGGGGGGGGGCFEGGGGGGGDEGGGGGGGGGGGGGGGGGFGGGGFFGFD,@DAFFDFGFGFGGGGFGGG5:DFFGFC9DGGGGFGGGGGGGGGG==EDDGGDACFACGF0<CD3+2;A(8C9C>FBF0)(96>9EFFF?5CE?::FD::CF?6?FGFG<FF0(1)2;6?F?06?G?9FGF>>F;0132,4:?G<>9(3C9<2
@M04650:207:000000000-C238N:1:1101:21582:9029 2:N:0:19
GGACTACTGGGGTATCTAATCCTGTTTGCTCCCCACGCTTTCGCACCTGAGCGTCAGTCTTTGTCCAGGGGGCCGCCTTCGCCACCGGTATTCCTCCACATCTCTACGCATTTCACCGCTACACATGGAATTCTACCCCCCTCTACAAGACTCTAGCCAACCAGTTTCAGATGCACTTCCCACGTTAAGCCCGGGGCTTTCACATCTGACTTAATTGACCGCCTGCGTGCGCTTTACGCCCAGTAATTCCGATTAACGCTTGCACCCTCCGTATTACCGCGGCTGCTGGCACGTAGTTAGC
+
C<@CCGGGGGGGGGGGGGGGGGFFGGGGGGGGGGGGGGGGGGGGGGGFG@FFGGEGGGGGGGGGGGGGG>@FGEGGGGGGDGGGGGGGGGGGGGGGGEGGGGGGGGGGGGGGGGGGGGGGGEFGDCGGGGGGGGGG8DDGGDGF9FF8>FGFEFFFFGGGFGGDGGGGGGGGF9D,@*9ECF88FGF*,9,*=E*?DGGGGAFCFDCC?C>+77@@7<GGBG9@FFFFBGBF>E@2FFGG?63?FFB27BF02@D4C(9:8<F<CE??(291:@><GC?FF036007)8G2C?(4,:F9<A
@M04650:207:000000000-C238N:1:1101:23667:9034 2:N:0:19
GGACTACCCGGGTTTCTAATCCTGTTTGCTCCCCACGCTTTCGCACCTGAGCGTCAGTCTTTGTCCAGGGGGCCGCCTTCGCCACCGGTATTCCTCCAGATCTCTACGCATTTCACCGCTACACCTGGAATTCTACCCCCCTCTACAAGACTCTAGCCTGCCAGTTTCGAATGCAGTTCCCAGGTTGAGCCCGGGGATTTCACATCCGACTTGACAGACCGCCTGCGTGCGCTTTACGCCCAGTAATTCCGATTAACGCTTGCACCCTCCGTATTACCTCGGCTGCTGGCCCGGAGTTAGC
+
CCCCCGGGGGGGGGEGGGGGGGGGGGGGGGGGGGGGGGGGGGGGGGGGGGGGGGGGGGGGGGGGGGGGGGGGGGGGGGGGGGGGGGGGGGGGGGGGGGGFGFFGGGGGGGCG<?FGGGGGGGGGGGGG8FFGGGGGGDGGGGGFGGGFGGGFGCFFGGGGGGGGGGEGEF6;5EFGGGGGGGGGGGFFGDGGGGGGDGFFGFGF+9CE03)CE>FGFFGG@GF0<F>F?C>90/>29<GGG6?BGGA):9;1:EGFG?>??:F7FEB??<;?:G0):F2):?:13?F??58=9(,43@-6.
@M04650:207:000000000-C238N:1:1101:13225:9036 2:N:0:19
GGACTACTGGGGTTTCTAATCCTGTTTGCTCCCCACGCTTTCGCACCTGAGCGTCAGTCTTTGTCCAGGGGGCCGCCTTCGCCACCGGTATTCCTCCAGATCTCTACGCATTTCACCGCTACACCTGGAATTCTACCCCCCTCTACAAGACTCTAGCCTGCCAGTTTCGAATGCAGTTCCCAGGTTGAGCCCGGGGATTTCACATCCGACTTGACAGACCGCCTGCGTGCGCTTTACGCCCAGTAAATCCGGATAACGCTCGCCACCTACGTATTCCCGCGGCTGCTGGCACGTAGTTAGG
+
CCCCCGGGGGGGFDGGGFFGGGGEGFGGGGGFGCFGGGGGGGGGGGGFGGCFGGGDEGGGGGGGGGGGCFGGGGDEGGGGGGGGGGGGGGGGGGGGFGGGGGGGGGGGGG7?FFFGGGGGEGGGGGGGCFFGGGGFFGFGEDGFCGF?FGGFGGG7FGGGGGGGGGGGE7EFFDCFGGGGGGGGGGGGFGGFGGGECDGFDCEFFGGF<DDGEGGGFFGF9<>FFF>@<G>;3CF2@?CE?13:::-:FFF0:)/6*-11,35-*;3(((23<F2)<=6>9>FF6<?7>E?D1B((4<:)(
@M04650:207:000000000-C238N:1:1101:13455:9103 2:N:0:19
GGACTACCGGGGTTTCTAATCCTGTTTGCTCCCCACGCTTTCGCACCTGAGCGTCAGTCTTTGTCCAGGGGGCCGCCTTCGCCACCGGTATTCCTCCAGATCTCTACGCATTTCACCGCTACACCTGGAATTCTACCCCCCTCTACAAGACTCTAGCCTCCCAGTTTCGAATGCAGTTCCCAGGTTGAGCCCGGGGATTTCACATCCGACTTGCAAGACCGCCTGCGTGCGCTTTACGCCCACTAAATCCGGATAACGCTCGCCACCTACGTATTACCGCGGCTGCTGGCACTTAGTTAGC
+
CCCCCGGGGFGGG@FGGGGGGGGGGGGGGGGGGGGGGGGGGGG:CFGG8FFGGGGG7F<C66CFGGGFFFFE7FGGGGGGFGGDG=@EG7FGG,EFG44EFFGGGEGGGGGGGGGGGGGGDGGG8AFFG8FGG@FG8F+CG7C?AF;,,@DFGGGG,,@,4FFGGFC>EFGGGGGD=:FGGGGGGGGCGGFGGCE=DGGGGFGF=4;:?DDD)+*1/(=C;<;B0@;),9(40E>AF?GGE<(29<:<FFF;F35)9:>B04D9*;:::F6:>78<CFB27>F;><?D2=,<(,695+)).
@M04650:207:000000000-C238N:1:1101:25677:9121 2:N:0:19
GGACTACCCGGGTTTCTAATCCTGTTTGCTCCCCACGCTTTCGAGCCTCAGCGTCAGTTACAGTCCAGAGAGTCGCCTTCGCCACTGGTGTTCTTCCTAATCTCTACGCATTTCACCGCTACACTAGGAATTCCACTCTCCTCTCCTGCACTCTAGATAACCAGTTTGGAATGCAGCACCCAAGTTGAGCCCGGGTATTTCACATCCCACTTAATCATCCGCCTACGCTCCCTTTACGCCCAGTAAATCCGGATAACGCTCGCCACCTACGTATTACCGCGGCTGCTGGCCCGTAGTTAGC
+
CCCCCGGGGGGGGGGGGGGGGGGGGGGGGGGGGGGGGGGGGGGGGGGGGGGGGGGGGFGGGGGGGGGGGGGGGGGGGGGGGGGGGGGGGGGFGGGGGGGGGGGGGGFFGGGGGGGDGGGGGGGGGGGGGFGGGGGGGGGGGGGFGGGGGGGFGGGGGGGGGGD?FGFGGGGEGGFGGGGGGGDDFFGGGGGGGGC9DFGFGFF6BFGFFGGGEFDFFFGGFGFA@F9DFGBDFGA*==EGG;@;FGFFGFDB25DFGFFFFBGFGCFFFF?:>DBFGFBFFFF>0(3)8C(7779:2E9:-
@M04650:207:000000000-C238N:1:1101:8517:9126 2:N:0:19
GGACTACCCGGGTTTCTAATCCTGTTTGCTCCCCACGCTTTCGCACCTGAGCGTCAGTCTTTGTCCAGGGGGCCGCCTTCGCCACCGGTATTCCTCCACATCTCTACGCATTTCACCGCTACACATGGAATTCTACCCCCCTCTACAAGACTCTAGCCTGCCAGTTTCGCATGCAGTTCCCAGGTTGAGCCCGGGGATTTCACATCTGACTTAACAGACCGCCTGCGTGCGCTTTCCGCCCAGTAATTCCGATTCACGCTTGCACCCTCCGTATTACCGCGGCTGCTCGCACGGCGTTAGC
+
@C9ACGGFGGGGG@FGGGGGGFCEFGGGGGGGGG8FGGFGGGFGC7FFF@EDEFGGDGDGGFGGGGGGGEC+@C+C+:CFGDGFE<=CG>=FEFEFG@FDFGDEFF9A@FCCF9<EEFCCCCGE8D9F8FFFGGFCG8D@EDGFAD;,,1@?D9E9F:CEECE9F;AA**3@*,4=FCCG6B,6@FE,=ECCEG8EC7FC:F?AFGDF?::C72;+*3@C6D9?1;2>0D6(-1<)*(12::<:7:<<FF?:6B*.:1<31:FFFF?<1(481839<::9((296())-:6:0,((3C1:2
@M04650:207:000000000-C238N:1:1101:18454:9141 2:N:0:19
GGACTACTAGGGTTTCTAATCCTGTTCGCTACCCATGCTTTCGCTCCTCAGCGTCAGTAACTGCCCAGAGACCTGCCTTCGCCATCGGTGTTCCTCCTGATATCTGCGCATTTCACCGCTACACCAGGAATTCCAGTCTCCCCTACAGCACTCAAGTTATGCCCGTATCGCCTGCACGCCCGAAGTTAAGACCCGGGATTTCACAGCCGACGCGACAAACCACCTACGAGCTCTTTACGCCCAGTAATTCCGGACAACTCTCGCACCCTACGTTTTACCGCGGCCGCTGGCCCGTCGTTCG
+
CCCCCF<F<<<AF<;EFEFEGC@<;F9@FCFECFGEEFFE<<@FEGG:@G8<BFG@:F<EF9,EGC@FED8FFF8D<FFFG7FGGG:BFGEEGGGGGGGGGFFGGCDGGEEDFFGGGGGCEEGGCFGD7AGFCGGGGBEGCDCDEGGGGG8*@EGFDGCEEE,=>C6DD=EE6+,@8FDG67>>C<;,=D,@7;55>**=;@;CA>*9A4DD(7))).A<=D?7;;@:2:3(596:4)1*?((4DFAD**8((0>9*().)./(9C600(((.*((30--19>1(-03(:(*,376(1-((
@M04650:207:000000000-C238N:1:1101:21946:9175 2:N:0:19
GGACTACCGGGGTTTCTAATCCTGTTTGCTCCCCACGCTTTCGCGCCTCAGTGTCAGTTACAGACCAGAAAGTCGCCTTCGCCACTGGTGTTCCTCCATATCTCTACGCATTTCACCGCTACACTAGGAATTCCACTCTCCTCTCCTGCACTCTAGATACTCAGTTTGGAATGCAGTACTCGGGTTGAGCCCAAGTATTTCACATCCCACTTAAGTATCCGCCTACGCTCCCTTTACGCCCAATAAATCCGGATAACGCTCGCCACCTACGTATTACCGCGGCTGCTGGCACGTAGTTAGC
+
CCCCCGGGGGGGGGGGGGGGGGGGGGGGGGGGGGG@FGGGGGGGGGGGGGGFGGGGGGGGGGGGGGGGGGGGGGGGGGGGGGGGGGGGGGGGGGFGGGGGGGGGGGGGGGGGGGGGGGGGGGGGEFGGGGGGGGGGGGGGGGGFFGGGGGGFGGGGGGGGGGGGGGGCEFFGFFGGGFGFCCEGGGGGGGGGGGFG7FGGGFGFFGFFEGGGF7CC18DDAD>D26@BDG2>BFF4CDGGGD;@GGEFGFFF?=DA=;6?;4<0/;<:BF(.<F?AGG?FF>F99<04:E:E13.4:F92<
@M04650:207:000000000-C238N:1:1101:18622:9178 2:N:0:19
GGACTACTAGGGTATCTAATCCTGTTCGCTCCCCACGCTTTCGAGCCTCAGCGTCAGTTACAGTCCAGAGAGTCGCCTTCGCCACTGGTGTTCTTCCTAATCTCTACGCATTTCACCGCTACACTAGGAATTCCACTCTCCTCTCCTGCACTCTAGATAACCAGTTTGGAATGCAGCACCCAAGTTGAGCCCGGGTATTTCACATCCCACTTAATCATCCGCCTACGCTCCCTTTACGCCCAGTAAATCCGGATAACGCTCGCCACCTACGTATTACCGCGGCTGCTGGCACGTAGTTAGC
+
CCCCCGGGGGGGGGGGGGGGGGGGGGGGGGGGGGGGGGGGGGGGGGGGGGGGGGGGGGGGGGGGGGGGGGGGGGGGGGGGGGGGGGGGGGGGGGGGGGFGGGGGGGGGGGGGGGGGGGGGGGGGCGGGGGGGGGGGGGGGGGGFGGGFFFGFGFFFGGGGGGGGGGG==8FGGGGC,6DGEGDGGGCFGGGGDGGGGGGGGFG>CD5;CGGGEGGGFEGGFGFFFF2A@GFFFAFCF@GGG<?ECCEEGFF9;:D<D@@07>GF<EB?0:?07E:2CFBFFBFF1837:EFGF0(..<92<
@M04650:207:000000000-C238N:1:1101:2461:9180 2:N:0:19
GGACTACAAGGGTATCTAATCCTGTTTGATCCCCACGCTTTCGCACATCAGCGTCAGTTGCAGACCAGAGAGCCGCCTTCGCCACTGGTGTTCCTCCATATCTCTGCGCATTTCACCGCTACACATGGAATTCCACTTTCCTCTTCTGCACTCAAGTTTCCCAGTTTCCAATGACCCTCCACGGTTGAGCCGTGGGCTTTCACATCAGACTTAAGAAACCGCCTACACGCGCTTTACGCCCAATAATTCCGGCTAACTGTTGCCACCTACGTATTACCGCGGCTGCTGGCCCGTAGTTAGC
+
CCCCCCGGGGFGGGFGGGGDFFG-EFGGGGGGGGGGGGFG8AFGGGECGGGGGGDFFFGG,FEFGGFGGG@FFGGGGGDFGFGGGGFGF8FGGGGGGGCG,E;9>;CFG7C?<EFFFGGGDEGG?FGGFFAEDFGED9D<FGGFAFD,,@EBD8EEF,DDADFGGDCF;DC=?FCE8+8=,FCEG7CCFGD>7@+*CF7DDFFFFF+08CG7*=8D+:EF=D@=2;(26456;=3>F@7FC263>CC?FAA1(0902)).6):):C(3((((,+,4+2219;(-((4)(*,*,-412@4<4
@M04650:207:000000000-C238N:1:1101:9718:9181 2:N:0:19
GGACTACAGGGGTTTCTAATCCTGTTTGCTCCCCACGCTTTCGAGCCTCAGCGTCAGTTACAGACCAGAAAGTCGCCTTCGCCACTGGTGTTCCTCCATATATCTACGCATTTCACCGCTACACATGGAATTCCACTTTCCTCTTCTGCACTCAAGTGACCCAGTTTCCAATGACCCTCCACGGTTAAGCCGTGGGCTTTCACATCAGACTTAAGTCACCGCCTGCGCTCCCTTTACGCCCACTAAATCCGGACAACGCTTGCCACCTACGTATTACCGCGGCTGCTGGCACGTATTTCGC
+
BCCCCGGGFFGD@FCGGGGGGGGGFGFFGCFEGGCFGECC<FGGGGE@=FEGGGGGGFG9FGGGFFEDEEFCEFFEFG@:FGGGGFGGGGGEFFFGGFG9FFFGG,F7CFEECFFEEFDDEGGC?,EEFEGGGGGGGGGGF8DD8FGGFGGFFFDFGGEGGGGGF;EGF9DCFFF8AFCCFGGGGGGFGGGGE6@EGF<C8BF>FG>FEGGFECDCA?GGFC4@BFFB2C25BC44B?GGD?((0;37@AA17:53*:612:F?:C6((54:.35)A:-9>BB913?B>G7+(..).<)(4
@M04650:207:000000000-C238N:1:1101:8301:9192 2:N:0:19
GGACTACCCGGGTTTCTAATCCTGTTTGCTCCCCACGCTTTCGCACCTGATCGTCAGTCTTCGTCCAGGGGGCCGCCTTCGCCACCGGTATTCCTCCAGATCTCTACGCATTTCACCGCTACACCTGGAATTCTACCCCCCTCTACGAGACTCTAGCCTGCCAGTTTCAAATGCAGTTCCCAGGTTAAGCTCGGGGCTTTCACATCTGACTTAATTGACCGCCTGCGTGCGCTTTACGCCCAGTACTTCCTATTAACGCTTGCACCCTCCGTATTACCGCGGCTGCTGTCCCGTATTTAGC
+
@--AA6CEEFC7FEDGGG9FGFFFFFGEGFFCFG8FCFEEEF,BFFGGECFFCFF8FFGGGG@FG@CF877:CEDGCGEF,?BCEA=7FDFGGGGGGC8,EFGGGCEFE7?CFFCFF=BDEFGFCCF,<=A>DFGDFBDCEGGFAD>6+9@FFG=,@D;3@F6,FECG97,@;B,9C8EG,@,*FCC,BCBE57*/:CFFG+5;;CD6<FGGE7:D64<8239?0:;>(7(4>G:AF(;8C(83**6>>F*.:9>):(3840<268841233(;(:E:32(1037(2).<)+,(4(.C).4
@M04650:207:000000000-C238N:1:1101:17180:9194 2:N:0:19
GGACTACCGGGGTATCTAATCCTGTTTGCTCCCCACGCTTTCGAGCCTCAGCGTCAGTTACAGACCAGAGAGCCGCCTTCGCCACTGGTGTTCCTCCATATATCTACGCATTTCACCGCTACACATGGAATTCCACTCTCCTCTTCTGCACTCAAGTCTCCCAGTTTCCAATGACCCTCCCCGGTTGAGCCGGGGGCTTTCACATCAGACTTAAGAAACCGCCTGCGCTCGCTTTACGCCCAGTAAATCCGGATAACGCTCGCCACCTACGTATTACCGCGGCTGCTGGCACGTAGTTAGC
+
CCCCCGGGGGGGGGGGGGGGGGGGGGGGGGGGGGGGGGGGGGGGGGGGGGGGGGGGGGGGGGGGGGGGFGGGGGGGGGGGGGGGGGGGGGGGGGGGGGGGGGGGGGGGGGGGGGGGGGGGGGGGGGGGGFFGGFFGGGGGGGGFGGGGGGGFGGCF@EACCGGGFGGGGGGGGGGGGGGGGGGGGGGGGGGGGGGGGDGGGFGF=FD=@GGGFGGGA@DF;GBFDF@E>GFFBG@<FFGGG848C*54DFE>:EGFG?9:?>G>DG?77?BB2F:DGGFFFB;011?BBEFGFFF?1C>A>
@M04650:207:000000000-C238N:1:1101:15639:9205 2:N:0:19
GGACTACTGGGGTTTCTAATCCTGTTTGCTCCCCACGCTTTCGCACCTGAGCGTCAGTCTTTGTCCAGGGGGCCGCCTTCGCCACCGGTATTCCTCCAGATCTCTACGCATTTCACCGCTACACCTGGAATTCTACCCCCCTCTACAAGACTCTAGCCTGCCAGTTTCGAATGCAGTTCCCAGGTTGAGCCCGGGGATTTCACATCCGACTTGACAGACCGCCTGCGTTCGCTTTACGCCCAGTAATTCCGATTAACGCTTGCACCCTCCGTATTACCGCGGCTGCTGGCACGGAGTTAGC
+
CCCCCGGGGGGGGGGGGGGGGGGGGGGGGGGGGGGGGGGGGGGGGGGGFGGGGGGGGGGEGFGGGGGGGGGGGGGGGGGGGGGGGGGGGGGGGGGGGGGGGGGGGGGGGGGGGGGGGGGGGGGGGGGGGGGGGGGGGDFGGGGFGGGGCFGFGGGGFFGGGFGGGGGGGGGGGFGGGGFFEFGGGGCFGGGGGGGGGDGGGFGFFGGFFGGCECCFF@GG@DFF?F>>(9:><FFFF?GGGF?BFC2<FFFFFFGFGFF?<FGFGFF:?B;BBG?AGGFF>B>13<FF?G?G:009:C<26
@M04650:207:000000000-C238N:1:1101:5683:9215 2:N:0:19
GGACTACAAGGGTATCTAATCCTGTTTGCTCCCCACGCTTTCGCACCTGAGCGTCAGTCTTTGTCCAGGGGGCCGCCTTCGCCACCGGTATTCCTCCACATCTCTACGCATTTCACCGCTACACATGGAATTCTACCCCCCTCTACAAGACTCTAGCCAACCAGTTTCAGATTCAATTCCCAAGTTAAGCTCGGTGCTTTCACATCTGACTTAATTGACCGCCTGCGTGCGCTTTACGCCCAGTAATTCCGATTAACGCTTGCACCCTCCGTATTACCGCTGCTGCGTGCACTGAGTTCGC
+
C-CCCGGGCFEGFFFGGGGGGGGGFFFGGGGDFGGE:F:FGGGGGGGD,,CFGGGGGGGGGGFGGGGGFE:BFGGGGGGFGGG7B=FFGE@FGFFGGGGEEEFDAFGGG+CFFFGGDEG>EGGGG8?@FDGCDDDGF?DFEDD6DFDGCFDFGFG9,DGGGGGFADFDAECF+@72=9FGGFFFFFCGGGFCEG1CC?@CFFGFF6CCEGFG4CCCF4CF=D>06A;>3849>C>7F1?8E?04:CA4:@:6?375*47?0:C?GF?033;F(;:)<>,2(410,4,,(:(3).-).C2<9
@M04650:207:000000000-C238N:1:1101:7982:9225 2:N:0:19
GGACTACCGGGGTTTCTAATCCTGTTTGCTCCCCACGCTTTCGCACCTGAGCGTCAGTCTTTGTCCAGGGGGCCGCCTTCGCCACCGGTATTCCTCCAGATCTCTACGCATTTCACCGCTACACCTGGAATTCTACCCCCCTCTACAAGACTCTAGCCTGCCAGTTTCGAATCCAGTTCCCAGGTTGAGCCCGGGGATTTCACATCCGACTTGACAGACCGCCTCCGTTCGCTTTACGCCCAGTACTTCCGCTTACCGCTTGCCCCCTCCTTCTTACCGCGGCTGCTGTCACGGAGTTAGC
+
8--AC8DEG:@CGGGGGGCFGGGFGGGFGGGGGGGGGGGGGGEFCFGGFAEFFFGGCFFGGGGGGDCE8::CFGGGGGGGFFG7FE=7FEGGGGGGGCF,FFFGGCF=FCCGGGGGG7CDEECFFCF8,>FFGGCFE8EFGGGFGFC,@6DFFFF,@DG6EEG?CFFGC*2?7A??FCFFC968DF,,,,<5?5*5)9FFG6BF7CF5(>DG=**10(;9(79B(797,902:FF2=0CC>414**.6C?)(-<*)9<9>1(*(*2(--4(6-CA<@C((,((4(3>:4C)<1(((-;)64
@M04650:207:000000000-C238N:1:1101:18056:9237 2:N:0:19
GGACTACTCGGGTTTCTAATCCTGTTCGCTCCCCACGCTTTCGAGCCTCAGCGTCAGTTACAGTCCAGAGAGTCGCCTTCGCCACTGGTGTTCTTCCTAATCTCTACGCATTTCACCGCTACACTAGGAATTCCACTCTCCTCTCCTGCACTCTAGATACTCAGTTTGGAATGCAGTACTCGGGTTGAGCCCAAGTATTTCACATCCCACTTAAGTATCCGCCTACGCTCCCTTTACGCCCAATAAATCCGGACAACGCTTGCCACCTACGTATTACCGCGGCTGCTGGCACGTAGTTAGC
+
CCCCCGGGGGGGGGGGGGGGGGGGGGGGGGGGGGGGGGGGGGGGGGGGGGGGGGGGGGGGGGGGGGGGGGGGGGGGGGGGGGGGGGGGGGGGGGGGGGGGGGGGGGGGGGGGGGGGGGGGGGGGGGGGGFGGGGGGGGGGGGGFGGGCFGGFGGGGFGGGGGFGGGGGGGGGGGGGGGGGGGGGGGGFGGGGGGGGGGGGGFGFFGGFFGGGF>7CFEGGFDFFFFFFFGBFFGFFF=EGGFFFGG4?GFA>0AD?F9@??DGB7C61:?F14<?AGG?F>FF>902:?E7F:4:?FG<AF
@M04650:207:000000000-C238N:1:1101:25753:9279 2:N:0:19
GGACTACCGGGGTATCTAATCCTGTTTGCTCCCCACGCTTTCGAGCCTCAGCGTCAGTTACAGACCAGAGAGCCGCCTTCGCCACTGGTGTTCCTCCATATATCTACGCATTTCACCGCTACACATGGAATTCCACTCTCCTCTCCTGCACTCTAGATAACCAGTTTGGAATGCAGCACCCAAGTTGAGCCCGGGTATTTCACATCCCACTTAATCATCCGCCTACGCTCCCTTTACGCCCAGTAAATCCGGATAACGCTCGCCACCTACGTATTACCGCGGCTGCTGGCACGTAGTTAGC
+
CCCCCGGGGGGGGGGGGGGGGGGGGGGGGGGGGGGGGGGGGGGGGGGGGGGGGGGGGGGFGGGD<FGGFGGGGGGGGGGGGGGGGGGGGGGGGGGGGGGGGGGGGGGGFGGGGGGGGGGGGGGGFFGGGGGGGGFGFGGGGGGFGGGGGGGFGFGGFGGGGGGGGGGGEFFGGGGFEGGFDGGGGGGGGGGGCGDCDGGGGFFFAFFFEGGGFGCFFFGG@G?FF;9D@D>@FGFFF?DGGF@@GFE5DFBFFFGFGFFFFFG0*A?:47:BBG?AFF022>B>;BFF2=:GB?FBBC<AB
@M04650:207:000000000-C238N:1:1101:13898:9292 2:N:0:19
GGACTACTCGGGTTTCTAATCCTGTTTGCTCCCCACGCTTTCGCACCTGAGCGTCAGTCTTTGTCCAGGGGGCCGCCTTCGCCACCGGTATTCCTCCAGATCTCTACGCATTTCACCGCTACACCTGGAATTCTACCCCCCTCTACAAGACTCTAGCCTGCCAGTTTCGAATGCAGTTCCCAGGTTGAGCCCGGGGATTTCACATCCGACTTGACAGACCGCCTGCGTGCGCTTTACGCCCAGTAATTCCGAGTAACGCTTGCCCCCTCCGTCTTACCGGTGCTGCGGGCACCGACTTAGG
+
CCCCCGGGGGGGGGGGGGGGGGGGC@FGGGGGFGFGEGFCGFGGGDGGGGGGGGGGGFGGGGGFG9CFEEGGGGGGGGGGGGGG7FGGGGGGGGGGFDFCGFFFGGGGGGGEGGFFGEEGGDFFEFGGGGG8F9DDGFGGGGGFGGGG9FGFGGGGGGGGFFFGGGFDGGGGGFFGECCF9FFGGGFFGGFFGGGGDD:FGACFAFC81C7<37C:=1E>()613@9>6D69(*8:F?E*:0:FG:)676<0(0*-:86:(31(2;6>38>1(/34EC0(-4(44>(-9=B:(,(((1)5)
@M04650:207:000000000-C238N:1:1101:7230:9403 2:N:0:19
GGACTACACGGGTATCTAATCCTGTTCGCTCCCCACGCTTTCGAGCCTCAGCGTCAGTTACAGTCCAGAGAGTCGCCTTCGCCACTGGTGTTCCTCCATATCTCTGCGCATTTCACCGCTACACATGGAATTCCACTCTCCTCTTCTGCACTCAAGCAAGACAGTTTCCAATGACCTTCCTCGGTTGAGCCGAGGGCTTTCACATCAGACTAATCTTGCCGCCTACGCGCGCTTTACGCCCAATAATTCCGGATAACGCTTGCCACCTACGTATTACCGCGGCTGCTGGCACGTAGTTAGC
+
CCCCCGGGGGGGGGGGGGGGGGGGGGGGGGGGGGGGGGGGGGGGGGGGGCGGGGGGGGGGGGGGGGGGGGGGGGGGGGGGGGGGGGGGGGAFGGGGGGCGEEFGGFGGGGGCFGGGGGGGGGGGGGGFGGGGGGGGGGGGGGGFGGGGGGGFGGGGGGFG?FFFF9EGGFGGGGGGGGGGGGGGGGGGGGFGGGGGGGGGGAEFFGGFFGGGFFFGF<EFBGFFDFFABD@FBGFFFFGGD?BFGF<AFF:>?EGFG:BB??G7FF?3??B?DCBFGD66390(28:?:E?F<:(8:<9A6
@M04650:207:000000000-C238N:1:1101:20262:9411 2:N:0:19
GGACTACCGGGGTTTCTAATCCTGTTTGCTCCCCACGCTTTCGCACCTGAGCGTCAGTCTTCGTCCAGGGGGCCGCCTTCGCCACTGGTGTTCCTCCACATCTCTACGCATTTCACCGCTACACGTGGAATTCCGCTTTTCTCTTCTGTCCTCAAGCCTTCCAGTTTCCAATGACCTTCCACGGTTAAGCCGTGGGCTTTCACATCAGACTTAAAAGGCCGCCTGCGCGCGCTTTACGCCCAGTAATTCCGGACAACGCTTGCACCCTACGTATTACCGCGGCTGCTGGCACGTAGTTAGC
+
CCCCCGGGGGGGGGGGGGGGGGGGGGGGGGGGGGGGGGGGGGGGGGDFGGFGGGGGGGGGGGGGGGGGGFGGGGGGGGGGGGGGGGGGGGGGGGGGGGGGGGGGGGFGGGGGGGGGGGGGGGGGGGGGGGGGGF8CGDFCGGGFGGGGGGGFGGGGGGFGGGGGGGGGGGGFFFGGGGGCEGGGGGDGEGGGEGGGGGGGGFGFFGGFEGGGEFGGFFGGFGFFFFBF>C9>BEFFF?GGG?1?DF99GFF63))4F6;:(8D<GGFFFF6:<C>BFF?;FFF236?FFGFG61::BG>B<
@M04650:207:000000000-C238N:1:1101:27577:9427 2:N:0:19
GGACTACTCGGGTATCTAATCCTGTTTGATCCCCACGCTTTCGCACATCAGCGTCAGTTGCAGACCAGAGAGCCGCCTTCGCCACTGGTGTTCCTCCATATCTCTGCGCATTTCACCGCTACACATGGAATTCCACTCTCCTCTTCTGCACTCAAGCAAGACAGTTTCCAATGACCTTCCTCGGTTGAGCCGAGGGCTTTCACATCAGACTAATCTTGCCGCCTACGCGCGCTTTACGCCCAATAATTCCGGATAACGCTTGCCACCTACGTATTACCGCGGCTGCTGGCACGTAGTTAGC
+
CCCCCGGGGGGGGGGGGGGGGGGGGGGGGGGGGGGGGGGGGGGGGGGGGGGGGGGGGGGGGGGGGGGGGGGGGGGGGGGGGGGGGGGGGGGGGGGGGGGGGGGGGGGGGGGGGGGGGGGGGGGGGGGGGGGGGGGGGGGGGGGFGGGGGGGFGGGGGGGGFGFFAEGGGGGGGGGGGGGGGGGGGGGGGGGGCEGGGGGGGFGFFGGFFGGGFGDGFFGGBGBDDFFFFGFBFCFEFFGGG:6?GGFFGFFF:BGFF?FFFFF:CFF?::?02CB>FF6>>>999?F0>EFF:3(8?GFFF
@M04650:207:000000000-C238N:1:1101:5171:9439 2:N:0:19
GGACTACCCGGGTATCTAATCCTGTTTGCTCCCCACGCTTTCGCACCTGAGCGTCAGTCTTTGTCCAGGGGGCCGCCTTCGCCACCGGTATTCCTCCAGATCTCTACGCATTTCACCGCTACACCTGGAATTCTACCCCCCTCTACAAGACTCTAGCCTGCCAGTTTCGAATGCAGTTCCCAGGTTGAGCCCGGGGATTTCACATCCGACTTGACAGACCGCCTGCGTGCGCTTTACGCCCAGTAATTCCGATTAACGCTTGCACCCTCCGTATTACCGCGGCTGCTGTCACGGAGTTAGC
+
CCCCCGGGGGGGGGGGGGGGGGGGGGGGGGGFGEGEGGGGGGGGGGGFGGGGGGGGGGGGGGGGGFFGGGGDE:FCGG@EF7BCFGGDGGGDGFDDFFGGGF;FFABFGGGEGBEEFEG6CFGEFFGGGGF:FGGC=DF+>CEBGGGGGG@5EEEGGCGGG@CFGGFC8DFFGFGF,=7DFGGFFC>DEFF7?CCGDGF++@FFAG8;;GD9=F*;63@F><;2:F>FFG>FF=><F:5*:(8?FFA5:=F::@GAFB6<?6*.9;04(,41(*4:AC(19;699()5)+63:B>FF842-
@M04650:207:000000000-C238N:1:1101:6720:9449 2:N:0:19
GGACTACTCGGGTTTCTAATCCTGTTTGCTCCCCACGCTTTCGTGCCTCAGTGTCAGTTACAGTCCAGAGAGCCGCCTTCGCAACTGGTATTCCTCCTAATATCTACGCATTTCACCGCTACACTAGGAATTCTACCCCCCTCTACAAGACTCTAGCCAACCAGTTTCAGATGCAATTCCCAAGTTAAGCCCGGGGCTTTCACATCTGACTTAATTGACCGCCTGCGTGCGCTTTACGCCCAGTAATTCCGATTAACGCTTGCACCCTCCGTATTACCGCGGCTGCTGGCACGGCGGTAGC
+
CCCCCFGGGGGGGEGGGGGGGGGGGGGGGGGGGGFGGGGGGGGGGDFAFEFFGGFEF6FEFGGGGGGGGGGGCDCGGGGGFGGEFGGFGG<FGGGDGFGGFGGFGG?FGGGCAFGGGGGDGEGGFDFFGGGFFGGFFB+@E+A?DE,=AEFFGGG=,D=,+@8DFGGGC;DEF,@==DG8DBD@FGFGGG,@>EGGGDFF7=CFFCGA9>:E*8+=BECD@GFDBFBE(*671557A1BFF186:@??FFF;BDG)C03:BF3,7@?F6:B<6=?2@D6>F0,30(3?051??(111E(4,
@M04650:207:000000000-C238N:1:1101:21357:9463 2:N:0:19
GGACTACCGGGGTTTCTAATCCTGTTTGATCCCCACGCTTTCGCACATCAGCGTCAGTTACAGACCAGAGAGCCGCCTTCGCCACTGGTGTTCCTCCATATCTCTACGCATTTCACCGCTACACTAGGAATTCCACTCTCCTCTCCTGCACTCTAGATAACCAGTTTGGAATGCAGCACCCAAGTTGAGCCCGGGTATTTCACATCCCACTTAATCATCCGCCTACGCTCCCTTTACGCCCAGTAAATCCGGATAACGCTCGCCACCTACGTATTACCGCGGCTGCTGGCACGTAGTTAGC
+
CCCCCGGGGGGGGGGGGGGGGGGGGGGGGGGGGGGGGGGGGGGGGGGGGGGGGGGGGGGGGGGGGGGGGGGGGGGGGGGGGGGGGGGGGGGGGGGGGGGGGGGGGGGGGGGGGGGGGGGGGGGGGFGGGGGGFGGGGGGGGGD@FGGFGGGFDGGGGGGGGGGGGGFGGGGGGFGGGGGGGFFFGFGGGGFFGGGEGGGGGFGFFGGFFGGGEGGGF?CF@GFFFFFDFG07@GFEFFGGGFFF7CECFFA3;BGA411329G9<EFB743:7FBFGGF;(26;9?D>:E:9(2(.4A))6
@M04650:207:000000000-C238N:1:1101:16766:9480 2:N:0:19
GGACTACCAGGGTTTCTAATCCTGTTTGCTCCCCACGCTTTCGTGCCTCAGCGTCAGTTACAGTCCAGAGAGCCGCCTTCGCTACTGGTGTTCCTCCTAATATCTACGCATTTCACCGCTACACTAGGAATTCCACTCTCCTCTCCTGCACTCAAGTCTTACAGTTCCAAAAGCTTACTACGGTTGAGCCGTAGCCTTTCACTTCTGGCTTGAAAGACCGCCTACGCACCCTTTACGCCCAGTAATTCCGGATAACGCTAGCCCCCTACGTATTACCGCGGCTGCTGGCCCGTAGTTAGCC
+
CCCCCGGGGGGGGGGGGGGGGGGGGGGGGGGGGGGGGGGGGGGGGGGGGGGGGGGGGGGGGGGGGGGGGGGGGGGGGGGGGGGGGGGGGGGGGGGGGGGGGGGGGGGGGGGGGGGGGGGGGGGGGGGGGGGGGGGGGGGGGGGFGGGGGGGFGGGGGGGGGGGGGGGGGGGGGGGGGGGGGGGGGGGGGCGGGGGGGGGGGFGFFGGFFGGGFG>FFFGG=GAFFB@FFGFFF8BCEFGGC@FEFGFFFFF;FFGFGF@77?FFGG>?F6<FAC2<@3729B>BFFFBF*4549?FB764>
@M04650:207:000000000-C238N:1:1101:3298:9486 2:N:0:19
GGACTACCAGGGTTTCTAATCCTGTTTGCTCCCCACGCTTTCGCACCTGAGCGTCAGTCTTTGTCCAGGGGGCCGCCTTCGCCACCGGTATTCCTCCACATCTCTACGCATTTCACCGCTCCACATGGAATTCTACCCCCCTCTACAAGACTCTAGCCAACCAGTTTCAGATGCAATTCCCAAGTTAAGCTCGGGGCTTTCACATCTGACTTAATTGACAGCCTGCTTACGCTTTACGCCCAGTAATTCCGATTAACGCTTCCCCCCTCCGTATTACCGCGGTTGCTGGCCCGGATTTAGC
+
-A-ACGGFGCFGGGGGGFGGGGGGGGGGGFG<DEFGGGGGGGGG@F:E8FFGGGGDGG9AE<@FFGEFCCFGGGFEEGGGDFFFGC+4F+DEG9EFC,EFFGFGECACGCFGFCEC?@+=+4=E:4=F8=DFFGFGG,+6C=@:AF;=,@D?A@,,,5988FEFEFEG@EDFFC7EACCGCFFGFF9,=9B9C*=578<:D6E++0=+9CFD3+@D6)>+)*(6(2(+)0/;<EF6A;EC:6(5:*).29)((0*)2((4:(0(2/-41<F?:@04C2(-(-((-(9)4*,:2((,-<)-4
@M04650:207:000000000-C238N:1:1101:8710:9494 2:N:0:19
GGACTACCGGGGTATCTAATCCTGTTTGCTCCCCACGCTTTCGCACCTGAGCGTCAGTCTTTGTCCAGGGGGCCGCCTTCGCCACCGGTATTCCTCCACATCTCTACGCATTTCACCGCTACACATGGAATTCTACCCCCCTCTACAAGACTCTAGCCAACCAGTTTCAGATGCAATTCCCAAGTTAAGCTCGGGGCTTTCACATCTGACTTAATTGACCGCCTGCGTGCGCTTTACGCCCAGTAATTCCGATTAACGCTTGCACCCTACGTATTACCGCGGCTGCTGGCACGTAGTTAGC
+
CCCCCGG8FGGGGGGGGGGGGGGGGGGGGGGGGGGGGGGGGGGGGGGGFGGGGFGGFFFGFGGGG,FFGGGGGGGGGGGGGGFFC=FFGEFGGGGFDACFG@FGGGFGGGGGGGGFGGGGGGGGFEG=,FFGGFGG,,+CEDEFFCGFCFEFGGGGAFF6:>CFG,DBB,@E:<FGGGFGGGGGGGGGGGEEEGDG)CCGGFGFFGGFEGGGFGGG+6@D(:6;1;;>8CBFFEFFFBGGGF0:*:-6CF?,(.>>GBFFB?534C:((4:?>G:AFGF9>;>>>B04:E79:<<FBC<B:
@M04650:207:000000000-C238N:1:1101:5103:9507 2:N:0:19
GGACTACTCGGGTTTCTAATCCTGTTTGCTCCCCACGCTTTCGCACCTGAGCGTCAGTCTTTGTCCAGGGGGCCGCCTTCGCCACCGGTATTCCTCCAGATCTCTACGCATTTCACCGCTACACCTGGAATTCTACCCCCCTCTACAAGACTCTAGCCTGCCAGTTTCGAATGCAGTTCCCAGGTTGAGCCCGGGGATTTCACATCCGACTTGACAGACCGCCTGCGTGCGCTTTACGCCCAGTAATTCCGATTAACGCTTGCACCCTCCGTCTTACCGCTGCTGCTGGCACGGAGTTAGC
+
CCCCCGGGGGGGGGGGGGGGGGGGGGGGGGGGGGGGGGGGGGGGGGGGEGFFGGGGGGGGGGGGGGGGDFGGGGGGGGGGGGGDGGGGGEGGGGGGEAEGGDGGGGGGDGGGGGGGGGGDCFFEFCFFGGGDFEF9AFFGGCEFFGG8F,DFGGGGGGG6EFGGGGFGEGCCFGGGFGGGGGGGGGCGGGGGGGGGDGFGGFGFFGF:0<)8;CC+;@GFBGB??FF@:CBFFDFBFBGEE(82*CB9DFFB:ED9F12:<:7>GGB:812:(;()AC(((-4:04?B>G:E:939B?<B6
@M04650:207:000000000-C238N:1:1101:6062:9638 2:N:0:19
GGACTACAAGGGTTTCTAATCCTGTTTGCTCCCCACGCTTTCGCACCTGAGCGTCAGTCTTTGTCCAGGGGGCCGCCTTCGCCACCGGTATTCCTCCAGATCTCTACGCATTTCACCGCTACACCTGGAATTCTACCCCCCTCTACAAGACTCTAGCCTGCCAGGTTCGAATGCAGTTCCCAGGTTGAGCCCGGGGATTTCACATCCGACTTGACAGACCGCCTGCGTGCGCTTTACGCCCAGTAATTCCGATTAACGCTTGCACCCTCCGTATTACCGCGGCTGCTGGCACGGAGTTAGC
+
CCCCCGGGGGGGFGGGGGFCGGGGGGGGGGGGFGGGGGGGGGGG@FFAED8FGGGGGFGFFFGGGGGGGGDGGGGGEGEGGDFGGGGGG+B<FFGGGFFG,B9FGGFGDFGFGGGGCFGGGGGGGGGGFFGGGGGFG6=F8CEFGGG8FFGFGFFGGFFG6<<,+@D9>8DEC=CFFCF;C<8CF,>DF@CEGGGD49FFGAFFFG*:?DGC8FDCF@C3:7;<?FF3(*(((27460CE::?:>CB4*946(8DBF331?6C?GFFF0:21:C74+:(4119B>?0)428E?1,,4E)-.
@M04650:207:000000000-C238N:1:1101:19891:9639 2:N:0:19
GGACTACCGGGGTTTCTAATCCTGTTTGCTCCCCACGCTTTCGTGCCTCAGTGTCAGTTACAGTCCAGAGAGCCGCCTTCGCAACTGGTATTCCTCCTAATATCTACGCATTTCACCGCTACACTAGGAATTCTACTCTCCTCTCCTGCACTCAAGTTTCTCAGTTTCAAAAGCTTACTACGGTTGAGCCGTAGCCTTTCACTTCTGACTTAAGAAACCACCTACGCACCCTTTACGCCCAGTAATTCCGGATAACGCTAGCCCCCTACGTATTACCTCGCCTGCTGGCCCGTAGTTAGCC
+
CCCCCGGGGGGGGGGGGGGGGGGGGGGGGGGGGGGGDGGGGGGGGGGGGGGGGGGGGGGGGGGGGGGGGGGGGGGGGGGGGGGGGGGGGGGGGGGGGGGGGGGGGGGGGGGGGGGGGGGGGGGGGGGGGGGGGGGGGGGGGGGFGGGGGGGFGGGGGGGGGGGGGGGGGGGGGGGGGGGGGG8DGGGGFGDGGGGGGGGGGFGFFGGFFGGGFGCCFFFGFGFFFEFB@GFFFGFC?9EGG?@C:>?EFF38;BFED9<?7@G@GGF?FF??B<)6C*.3(46?<??(3*(249:?<0464
@M04650:207:000000000-C238N:1:1101:15928:9645 2:N:0:19
GGACTACAGGGGTATCTAATCCTGTTTGCTCCCCACGCTTTCGCACCTGAGCGTCAGTCTTTGTCCAGGGGGCCGCCTTCGCCACCGGTATTCCTCCAGATCTCTACGCATTTCACCGCTACACCTGGAATTCTACCCCCCTCTACAAGACTCTAGCCTGCCAGTTTCGAATGCAGTTCCCAGGTTGAGCCCGGGGATTTCACATCCGACTTGACAGACCGCCTGCGTGCGCTTTACGCCCAGTAATTCCGATTAACGCTTGCACCCTCCGTATTACCGCGGCTGCTGGCACGGAGTTAGC
+
CCCCCGGGGGGGGGGGGGGGGGGGGGGGGGGGGGGGGGGGGGGGDFGGGGGGGGGGGGGGGGGGGGGGGGGGGEFEGGGGGGGGGGGGGGGGGGGGGGGGGGGGGGGGGGGGGGGGGGGGGGGGGGGGGGGGGGGGGGGGGGGFGFGGFFGFGGGGGGGGGGGGGFGGGC:CFGCEGFGGGGG7>FFFFGFGGCGGGGGGGFGFFFFE<C<D<FCGAFGGFG>::477(9796EFA4(8:EF<:CCBAFFF6(87AFFFFFFF?FF?FF6>?BFF2CC0;9;>(1147?E:E?>172F944
@M04650:207:000000000-C238N:1:1101:6983:9700 2:N:0:19
GGACTACAGGGGTTTCTAATCCTGTTTGCTCCCCACGCTTTCGAGCCTCAGCGTCAGTTACAGTCCAGAGAGTCGCCTTCGCCACTGGTGTTCTTCCTAATCTCTACGCATTTCACCGCTACACTAGGAATTCCACTCTCCTCTCCTGCACTCTAGATAACCAGTTTGGAATGCAGCACCCAAGTTGAGCCCGGGTATTTCACATCCCACTTAATCATCCGCCTACGCTCCCTTTACGCCCAGTAAATCCGGATAACTCTCGCCACCTACGTATTACCGCGTCTGCTGGCACTTAGTTAGC
+
CCCCC@FGGGGGGGGGGGGGGGFCFFGCGGGGGGAF7FGEGGGGGGGGGEGGEGGGGGGGGGGGGGCFAFFGGGGGGGGGFGDGGGDGGGGGGGGGGGGGGGD;ACCGGGGGGGAEF7EGDG9EECDGGGGGGDGFDGGGGGGFFGG8E=FBFG;;=EEGGGGGFGGFGFFGDGGDFCFGGGC,>DA,@DF?6ECGCFGDC>;+=;FF5CF?8@:CFFGC@GFA2954:D99@FF*=>EF:(6=FGECGFD((.5)6)79;@G;*;:8:B03)<>AGD<69(9((.5)5A(3()).6A<2<
@M04650:207:000000000-C238N:1:1101:24843:9703 2:N:0:19
GGACTACAGGGGTTTCTAATCCTGTTTGCTCCCCACGCTTTCGCACCTGAGCGTCAGTCTTTGTCCAGGGGGCCGCCTTCGCCACCGGTATTCCTCCAGATCTCTACGCCTTTCACCGCTACACCTGGAATTCTACCCCCCTCTACAACACTCTAGCCTGCCAGTTTCGAATGCAGTTCCCAGGTTCAGCCCGGGGATTTCACATCCGACTTGACAGACCGCCTGCGTGCGCTTTACGCCCAGCACATCCGGATAACGCTCGCCACCTACGACTTACCGCGGCTGCTGGCCCGTAGGTATC
+
CCCCCGGCFFGGGGGGGGGGGFGGGGGFGGGGGGGGEGG,DFF@CFGGGFGGGGGG7FCE<CDFGGGGG7FFGEEGGGGGGGGGGFGGGGGGGCDFGGG9FFFGGGGGG+<C<A<EDCEDGGGFFGGD88?>F,>DD3=F>+=6EE9C,5@AF9@CFDDGGGGCFFCA>FC@7,@FE<@C6:DFGG,>CCG5*4=5)7CCD7FFACFBFDC8;>F>4(@90<;??F(04D(((:)6?12:*(.(2*,67?BB:@C<*(((4(9>3C?(48(((1,)07,,(-41(,)).5(*-4(-(3.))
@M04650:207:000000000-C238N:1:1101:26346:9711 2:N:0:19
GGACTACAGGGGTATCTAATCCTGTTTGCTCCCCACGCTTTCGCACCTGAGCGTCAGTCTTCGTCCAGGGGGCCGCCTTCGCCACCGGTATTCCTCCAGATCTCTACGCATTTCACCGCTACACCTGGAATTCTACCCCCCTCTACAAGACTCTAGCCTGCCAGTTTCGAATGCAGTTCCCAGGTTGAGCCCGGGGATTTCACATCCGACTTGACAGACCGCCTGCGTGCGCTTTACGCCCAGTAATTCCGATTAACGCTTGCACCCTCCGTATTACCGCGGCTGCTTGCACGGAGTTAGC
+
CCCCCEFEFEGGGGGGGGFGGGGGGGGGGGFGGGGGGGGGGGG>CFEGGCCEGGGGGAFGGGGGGGDGGGGGEGGGGGGFGGG>:EGGGCGDGGGEEEAEFE=EGGFFGGGGGGGGA@ECGFFFG,FFDGG8=FF9=8DCEDGFDFFC@7@AFGGFGGC,DFGGG;EFE8:EGGGCEFFGFCF7FG>F?@D:CCGGDGGGG8BFFFF>;3DDA:7+05@5;C63?@>@:DBF>EFAF<EGE<BFCC9<FFFFFFGFGF>?4<D?GG?B?FF?<F?BFC(,49;140))5C2F0;(,4FDF<
@M04650:207:000000000-C238N:1:1101:14301:9804 2:N:0:19
GGACTACCGGGGTATCTAATCCTGTTTGCTCCCCACGCTTTCGCACCTGAGCGTCAGTCTTCGTCCAGGGGGCCGCCTTCGCCACCGGTATTCCTCCAGATCTCTACGCATTTCACCGCTACACCTGGAATTCTACCCCCCTCTACGAGACTCTAGCCTGCCAGTTTCAAATGCAGTTCCCAGGTTAAGCCCGGGGATTTCACATCTGACTTAACAGACCGCCTGCGTGCGCTTTACGCCCAGTAATTCCGATTAACGCTTGCACCCTCCGTATTACCGCGGCTGCTGGCACGGAGTTAGC
+
CCCCCCFGGGGGGGGGGGGGGGGGGGGGGGGGGGGGGGGGGGGGGGGGGGGGGGGGGGGGGDFGGGGGGGGGGGGGGGGGGGGGGGGGGGGGGGGGGFFGGGGGGGGFGGGGGGGGGGGGGGGGGFGGGGGGGGGGGGGGGGGFFGG7CEGFGGGGGGGGGGGGGGGGFGGGGGGGGFGGFFG>FGGGGGGGGGGGGGGGGFGFFGGFFGGG3FFGF@GGFGFFF@>@(9>FFGFFFFGGGF??GCA4CFF<?:CAG<FFFFG?FCBFFFFFBFF2C>?0669B9??F:GFGBB9(4*6)6
@M04650:207:000000000-C238N:1:1101:6772:9814 2:N:0:19
GGACTACAGGGGTTTCTAATCCTGTTTGCTCCCCACGCTTTCGCACCTGAGCGTCAGTCTTTGTCCAGGGGGCCGCCTTCGCCACCGGTATTCCTCCAGATCTCTACGCATTTCACCGCTACACCTGGAATTCTACCCCCCTCTACAAGACTCTAGCCTGCCAGTTTCGAATGCAGTTCCCAGGTTGAGCCCGGGGATTTCACATCCGACTTGACAGACCGCCTGCGTGCGCTTTACGCCCCGTAATTCCGATTAACGCTTGCACCCTCCGTATTACCGCGGCTGCTGGCACGGAGGTAGC
+
CCCCCFGGGGGGGGGGGGGGGGGGGGGGGGGGGGGGGGG@FGGGGGGGGGGGGGGGGGGGGGGGGGGDFGGGGGGGGGGGDGGGGGGGGGGGGGGFF<FGGGFGGGGGGGGGGGGGGGGGGGGGGGGGGGGGGGGGGGFGGDGFGGGGG6FFFEFGEFGGGGFGGGGGGGGGGGGGGGGGGFFGGGGGGGGGGGGEGDFGGFGFFGGEFGGGF**3A@EFBGFFFFBB0C>10EF)6:EG?271<9:)CF7(:5DFGBFB??G)9C??F1(80@0<FC?>>BB0((48:C?GBBF0(;),4
@M04650:207:000000000-C238N:1:1101:10642:9828 2:N:0:19
GGACTACTGGGGTTTCTAATCCTGTTTGCTCCCCACGCTTTCGAGCCTCAGCGTCAGTTACAGACCAGAGAGCCGCCTTCGCCACTGGTGTTCCTCCATATATCTACGCATTTCACCGCTACACTAGGAATTCCACTCTCCTCTCCTGCACTCTAGATAACCAGTTTGGAATGCAGCACCCAAGTTGAGCCCGGGTATTTCACATCCCACTTAATCATCCGCCTACGCTCCCTTTACGCCCAGTAAATCCGGATAACGCTCGCCACCTACGTATTACCGCGGCTGCTGGCACGTAGTTAGC
+
CCCCCGGGGGGGGGGGGFGGFGGGGGGGGGGGGGGGGGGGGGGGGGGGGGGGGGGGGEDFGFGGFFGGGGGGCFGGGGECGGGGGGGGFGGGGGGGGGGGGGGGGGGGGGGGGGGGGGGGGGGGFGGGGGGGGCFGGGGGGGGDFFAEFGGFGGGGFFGGGFCGGFGGGGGFFGGFFFGFEFGGGEGGFGGGGG5@?FGGGFGF6CDFEGGG;CFGFFGGDGD9=FF4(?@25<AEA?GGF7;EG=CCGF:6@ECEFDFF0(79DGB2(4:B2F:>EFB>>BFFFFFFFG<648:BFG2).
@M04650:207:000000000-C238N:1:1101:6958:9859 2:N:0:19
GGACTACTGGGGTATCTAATCCTGTTCGCTACCCATGCTTTCGCTCCTCAGCGTCAGTTACTACCCAGAGACCCGCCTTCGCCACCGGTGTTCCTCCTGATATCTGCGCATTTCACCGCTACACCAGGAATTCCAGTCTCCCCTGTAGTACTCAAGTCTGCCCGTATCGCCTGCACGCCCCCAGTTAAGCTGGAGGATTTCACAGACGACTTGACAAACCGCCTACGAGCTCTTTACGCCCAGTAATTCCGGACAACGCTCGCCCCCTACGTCTTACCGCGGCTGCTTGCACGTATTTGGC
+
CCCCCGGGCFGDG;FGGGGGGGGGGGGGGGGGGGGGGGGGGGGGGGGGGGGGGGGGGGGGG9FFGGFGCGGGGFGGGGGGGGGGGGGGGGGGGGGGGGGGGGGGGAFCGGGGGGGGG+CDGGGGFFFGGGGGGGGEDGGGGFGFF@=DFCGFGGGGGGGFFGGGGGGG6EGGGG6C6CCEEG**DFC,@9;@?7D5*AFFDFGFF*9A()*2>FFFFFGGFG@;1A(.1D@FEGFFF?BFF31:F>>>F?F68BGBG101:9<(>C;>BB0<(A?2EF<B>0>6342)4E7E02(.,<4),
@M04650:207:000000000-C238N:1:1101:8242:9886 2:N:0:19
GGACTACCGGGGTTTCTAATCCTGTTCGCTACCCATGCTTTCGCTCCTCAGCGTCAGTAACTGCCCAGAGACCTGCCTTCGCCATCGGTGTTCCTCCTGATATCTGCGCATTTCACCGCTACACCAGGAATTCCAGTCTCCCCTACAGCACTCAAGTTATGCCCGTATCTCCTGCACGCCCGAAGTTAAGCCCCGGGATTTCACAGACGACGCGACAAACCACCTCCCAGCTCTTCACGCCCCGTAATTCCGGACACCCCTCGCCCCCTACGCTTTCCCGCGGCTCTGTGCCGGTAGTCAC
+
CCCCCGGGGGGGGGGGGGGGGGGGGGGGGGGGGGGGGGGGGGGGGGGGGGFGGGGGGGFGGGGDGGGGGFFGGGGGGGGGGGGGD@FFFEGEGGGGGGGGFEFGGGGGGGGDGGGGGGGGGGGGGDFGGGFGGGGG==FGGGGFCGGFGFGFGFGGFCG;9FG?:CCDF,@983DFGGGGGG63@>;DA>FGFEEEGDFGCF986:?4:)9)2119A1:57*83().).*4.)09)08*2C>2(19::0=6:()14*1(((471)C;-(,4((*-3+:)(,(,,3(())+6+(((((3).-
@M04650:207:000000000-C238N:1:1101:19784:9894 2:N:0:19
GGACTACCCGGGTATCTAATCCTGTTTGCTCCCCACGCTTTCGCACCTGAGCGTCAGTCTTTGTCCAGGGGGCCGCCTTCGCCACCGGTATTCCTCCACATCTCTACGCATTTCACCGCTACACATGGAATTCTACCCCCCTCTACAAGACTCTAGCCAACCAGTTTCAGATGCAATTCCCAAGTTAAGCTCGGGGCTTTCACATCTGACTTAATTGACCGCCTGCGTGCGCTTTACGCCCAGTAATTCCGATTAACGCTTGCACCCTCCGTATTACCGCGGCTGCTGGCACGGAGTTATC
+
CCCCCGGGGGGGGGGGGGGGGGGGGGGGGGGGGGGGGGGGGGGGGGGGGGGGGGGGGGGGGGGGGGGGGGGGGGGGGGDFGGGGGGGGGGGGGGGGGGGGGGGGGGGGGGGDGGGGGGGGGGGGGGGFFFGGGGGGGGGGGGGFGGGCGGGFGGGGGGGGGGGGGGGGGGFFGGGFGGGGGGGGGGGGGGBEGGDE:DGGGFGFFGGF5FFFEGGGAEGGFGFFFFFFFGFFFGFFF0CCEFF?G=:AF=96?FDAD603-3*)>CB:?:>?:FF2CG0(3(4(9?B?2:(<20(((;4).
@M04650:207:000000000-C238N:1:1101:19860:9909 2:N:0:19
GGACTACCAGGGTTTCTAATCCTGTTTGATCCCCACGCTTTCGCACATCAGCGTCAGTTGCAGACCAGAGAGCCGCCTTCGCCACTGGTGTTCCTCCATATCTCTGCGCATTTCACCGCTACACATGGAATTCCACTCTCCTCTTCTGCACTCAAGCAAGACAGTTTCCAATGACCTTCCTCGGTTGAGCCGAGGGCTTTCACATCAGACTAATCTTGCCGCCTACGCGCGCTTTACGCCCAATAATTCCGGATAACGCTTGCCACCTACGTCTTACCGCGGCTGCTGGCACGTAGTTAGC
+
CCCCCGGGGGGGGGGGGGGGGGGGGGGGGGGGGGGGGGGGGGGGGGGGGGGGGGGGGGGGGGGGGGGGGGGGGGGGGGGGGGGGGGGGGGGGGGGGGGGGGGGGGDF@FGGGGGGGGGGGGGGGFGGGGGGGGGGGGGGGGGGFGGGGGGGFGGGGGFGGGGGGGGGGGECGGFFGGGGGGGGGGGGDFGGGGGGGDGGGGFGFFGGFFGFDEGGGFCGGFG@FFFFFFG@BFGFFF;GGGB(.9FFFGFFFFFGFGFFFFBC?GGF?(5::(;:FGC:>3;9;;BFF0E?F6?FBFG2AA
@M04650:207:000000000-C238N:1:1101:28695:9944 2:N:0:19
GGACTACTCGGGTTTCTAATCCTGTTTGATCCCCACGCTTTCGCACATCAGCGTCAGTTACAGACCAGAGAGCCGCCTTCGCCACTGGTGTTCCTCCATATCTCTACGCATTTCACCGCTACACTAGGAATTCCACTCTCCTCTCCTGCACTCTAGATAACCAGTTTGGAATGCAGCACCCAAGTTGAGCCCGGGTATTTCACATCCCACTTAATCATCCGCCTGCGCTCGCTTTACGCCCAATAAATCCGGACAACGCTTGCCACCTACGTATTACCGCGGCTGCTGGCACGTCGTTAGC
+
CCCCCFGGGGGGGGGGGGGGGGGGGGGGGGGGGGGGGGGGGGGGEGGGGGGGGGGGDFGFGGFGGGGGGGECGGDGGGGGGEGGGGFGFFFGGFFFEGGGGGGGFFFGE:,FFGGGGGGGGGGGFGGGGGGGGGFGGGGGGGFDDGGGGCCFFAEGFGGGGGFGGGGGGGGG6>=AFGGDED8EGGGGGGDGGDEGGGGFCCGFFGFFFGGGFCFGFFGCDFDA2A2?=D@=5EFFADBFC:1@;7<<CFB97><?59966:F(2<:?:0,4)::AGGB096>B0??F(:(336((-?::4
@M04650:207:000000000-C238N:1:1101:2296:9952 2:N:0:19
GGACTACTAGGGTATCTAATCCTGTTTGCTCCCCACGCTTTCGCACCTGAGCGTCAGTCTTCGTCCAGGGTGCCGCCTTCGCCACCGGTATTCCTCCAGATCTCTACGCATTTCACCGCTACACCTGGAATTCTACCCCCCTCTACGAGACTCTAGCCTGCCAGTTTCAAATGCAGTTCCCAGGTTAAGCCCGGGGATTTACCATCTGCCTTAACAGTCCGCCTGCTTGCGCTTTTCGCCCAGTAATTCCGATTCACGCTTGCACCCTCCGTATTACCGCCGCGGCTGGCACGGAGTTAGC
+
A9-8@<EFE6@EFEGFGCEGF9FAFGFGCAA<FB,@7FCEFE7;,@FF;,C,6F@:BEAFFAFFBC:@,:,:BEE@FFCF7F7::4@CC=DFF,=E<?@,9=EEC=9DFC@C,,AE9+>C8C9BDEE8B8FF;AB<=,++@C=9=DB6:C=DE9D8>DF,D88@FC,3,5,@C9@,7<A@C968F<;,,@@95**=*9F6++6+=8:F*0*=5++4?*1;2C;7(0.@)<@((::)328:<((.0C5):*)(4<*)2.2:?(*)2*312,(-(*..:724(3(((((-(2(03(,(-2)6<
@M04650:207:000000000-C238N:1:1101:15905:9960 2:N:0:19
GGACTACAGGGGTATCTAATCCTGTTTGCTCCCCACGCTTTCGAGCCTCAGCGTCAGTTACAGTCCAGAGAGTCGCCTTCGCCACTGGTGTTCTTCCTAATCTCTACGCATTTCACCGCTACACTAGGAATTCCACTCTCCTCTCCTGCACTCTAGATAACCAGTTTGGAATGCAGCACCCAAGTTGAGCCCGGGTATTTCACATCCCACTTAATCATCCGCCTACGCTCCCTTTACGCCCAGTAAATCCGGATAACGCTCGCCACCTACGTATTACCGCGGCTGCTTGCACGTAGTTAGC
+
CCCCCGGGGGGGGGGGGGGGGGGGGGGGGGGGGGGGGGGGGGGGGGGFGGGGGGGGGGGGGGGFGGGGFFGGGGGGGGGGGGGGGGGG<FGGGGGGGGGFGGGGGGGGGGGGGGGGGGGGD==ADFGGGGGGGAFGGGGGGGGFGGGGFGGFGGGGGGGGFDGCGGGGGGAFGGFGGGF=CFFFBDFGGGGGCGGGGGGFFFGFFGGFBDGF5:=DCEGGFGDFFF>B@GB=BGFFFFGDC(45FGFFGFD9(=<36;(1;>GFGG?1:B?FBGFBFGB>F6>F9?B)85?G?1(1<C46<
@M04650:207:000000000-C238N:1:1101:17975:9968 2:N:0:19
GGACTACTCGGGTTTCTAATCCTGTTTGCTCCCCACGCTTTCGCACCTGAGCGTCAGTCTTTGTCCAGGGGGCCGCCTTCGCCACCGGTATTCCTCCACATCTCTACGCATTTCACCGCTACACATGGAATTCCACTCTCCTCTTCTGCACTCAAGTCTCCCAGTTTCCAATGACCCTCCCCGGTTGAGCCGGGGGCTTTCACATCAGACTTAAGAAACCGCCTGCGCTCGCTTTACGCCCAATAAATCCGGACAACGCTTGCCACCTACGTATTACCGCGGCTGCTGGCACGTAGTTAAC
+
CCCCCGGGGGGGGGGGGGGGGGGGGGGGGGGGGGGGGGGGGGGGGGGGGGGGGGGGGGGGGGGGGGGGGGGGGGGGGGGGGGGGGGGGGGGGGGGGGGGGGGGGGGGGGGGGGGGGGGGGGGGGGFGGGGGGGGGGGGGGGGGFGGGGGGGFGGFGGGGGGGGGGGGGGGGGGGGFGGGGGGDGGGGGGGGGGEEEGGGGGFGFFGGFFGGFEFF7A@GF0CBBFF9BBG>;0F>AFFGEGBFFGGFFGFF9<DGBG>0111D?CFF?BBBFFGFFGC:;;70(-632?G7F:B(14C2)6
@M04650:207:000000000-C238N:1:1101:24006:10010 2:N:0:19
GGACTACTGGGGTTTCTAATCCTGTTTGCTCCCCACGCTTTCGCACCTGAGCGTCAGTCTTTGTCCAGGGGGCCGCCTTCGCCACTGGTGTTCTTCCTAATCTCTACGCATTTCACCGCTACACTAGGAATTCCACTCTCCTCTCCTGCACTCTAGATAACCAGTTTGGAATGCAGCACCCAAGTTGAGCCCGGGTATTTCACATCCCACTTAATCATCCGCCTACGCTCCCTTTACGCCCAGTAAATCCGGATAACGCTCGCCACCTACGTATTACCGCGGCTGCTGGCACGTAGTTAGC
+
CCCCCGGGGGGGGGGGGGGGGGGGGGGGGGGGGGGGGGGGGGGGGGGGGGGGGGGGGFGGGGGGGGGGGGGGGGGGGGGGGGGGGGGGGGGGGFGGGGGGGGGGGGGGGGGGGGGGGGGGGGGGGGGGGGGGGGGGGGAFGGGFGGGGGGGFGGFGFGGGGGGGGGDGGGGGDGGGGGGGGGGFGGGGGGFGGDGGGGGGGFGFFGGFFGGGFCFCAEGGFF>@=F;EDGB;@7AEFFGGGFDFGG?EFFFB?EDFG?92:>D>DGFB(5:<?FBBGG0>>01;>()4:E<C1:7.4E)66
@M04650:207:000000000-C238N:1:1101:5999:10039 2:N:0:19
GGACTACTGGGGTATCTAATCCTGTTTGCTCCCCACGCTTTCGCACCTGAGCGTCAGTCTTTGTCCAGGGGGCCGCCTTCGCCACCGGTATTCCTCCACATCTCTACGCATTTCACCGCTACACATGGAATTCTACCCCCCTCTACAAGACTCTAGCCAACCAGTTTCAGATGCAATTCCCAAGTTAAGCTCGGGGCTTTCACATCTGACTTAATTGACCGCCTGCGTGCGCTTTACGCCCAGTAATTCCGATTAACGCTTGCACCCTCCGTATTACCGCGGCTGCTGGCACGGAGTTAGC
+
CCCCCGGGGGGGGGGGGGGGGGGGGGGGGGGGGGGGGGGGGGGGG@FFGGGGGGGGGGGGGGGGGGGGGGGGGGGGGGGGGGEGGGGGEGGGGGGGGGGGGGGGGFGGDGGGGGGGGGGGGGGGGGGGGGGGGGGDF8DFEGGFGGGGFGGFGGGFGGGGFFEFFGGDGGGGGGGGGGGCGGGFFCFF@DFC>CGGGGGGGFGFFGGFFGGGFGGGFEFG>GFFFFBEDD@FBCF)948:81<?FFB<GFF?FF<A:<>:BBD?FGB?BF>?FG?FF:(1976((4.:BGBC6>3(,8)).
@M04650:207:000000000-C238N:1:1101:19568:10049 2:N:0:19
GGACTACAGGGGTATCTAATCCTGTTCGCTACCCATGCTTTCGCTCCTCAGCGTCAGTTACTACCCAGAGACCCGCCTTCGCCACCGGTGTTCCTCCTGATATCTGCGCATTTCACCGCTACACCAGGAATTCCAGTCTCCCCTGTAGTACTCAAGTCTGCCCGTATCGCCTGCACGCCCCCAGTTAAGCTGAGGGATTTCACAGACGACGCGACAAACCGCCTACGAGCTCTTTACGCCCAGTAATTCCGGACAACGCTCGCACCCTACGTATTACCGCGGCTCCTGGCACGGAGTTAGC
+
CCCCCGGGGGGGGGGGGGGGGGGGGGGGGGGGGGGGGGGGGGGGGGGGGGGGGGGGGGGGGGGGGGGGGGGGGGGGGGGGGGGGGGGGGGGGGGGGGGGGGGGGGGGEGGGGGGGGGGGGGGGGGGGGGGGGGGGGGGGGGFGFGGGGGGGFGGGGGGGGGGFGGGGGGDGGGGGGGGGGGGEGFFGGGG9CGGGGGGGGGFGFFFGF@GDG@3DGAFGGFGFFFFFFFGBFFGF9FBGGGFF:FGAAGFFF<B3<F;>::0/4DEB0:B?F29:4CD?B290((,5)2C7F6116(;)..
@M04650:207:000000000-C238N:1:1101:15529:10104 2:N:0:19
GGACTACCGGGGTTTCTAATCCTGTTTGCTCCCCACGCTTTCGCACCTGAGCGTCAGTCTTTGTCCAGGGGGCCGCCTTCGCCACTGGTGTTCCTCCATATCTCTGCGCATTTCACCGCTACACATGGAATTCCACTCTCCTCTTCTGCACTCAAGTCTCCCAGTTTCCAATGACCCTCCCCGGTTGAGCCGGGGGCTTTCACATCAGACTTAAGAAACCGCCTGCGCTCGCTTTACGCCCAATAAATCCGGACAACGCTTGCCACCTACGTATTACCGCGGCTGCTGGCACGTGGTTAGC
+
CCCCCGGGGGGGGGGGGGGGGGGGGGGGGGGGGGGGGGGGGGGGGGGGGGGGGGGGGGGGGGGGGGGGGGGGGGGGGGGGGGGGGGGGGGGGGGGGGGGGGGGGGGGGGGGDGGGFGGGGGGGGGGGGGGGGGGGGGGGGGGGFGGGGGGGFGGGGGGGGGGGGGGGGFGGGGGGGGGGGGGGGGGEFGGGGGGGGGGGGGFFF6678)8FGFGFFFFGGFGFFFF>>BGFFBGFFFBGGGFB:FFFAGFFFFFGBGFF:8<GFGGFBF?6:BGFFG76997611<FF?C190.(,-A4:6
@M04650:207:000000000-C238N:1:1101:10552:10113 2:N:0:19
GGACTACTCGGGTATCTAATCCTGTTTGCTCCCCACGCTTTCGAGCCTCAGCGTCAGTTACAGTCCAGAGAGTCGCCTTCGCCACTGGTGTTCTTCCTAATCTCTACGCATTTCACCGCTACACTAGGAATTCCACTCTCCTCTCCTGCACTCTAGACTTCCAGTTTGGAATGCAGCCCCCAGGTTGAGCCTGAGTATTTCACATCCCACTTAAAAATCCGCCTACGCTCCCTTTACGCCCAGTAAATCCGGACAACGCTCGCCACCTACGTATTACCGCGGCTGCTGGCACGTAGGTAGC
+
CCCCCGGGGGGGGGGGGGGGGGGGGGGGGGGGGGGGGGGGGGGGGGGGGFGGGGGGGFFGGGGGGGGGGGFEGGGGGGGGGGGGGGGGGGGGGGGGGFGGGGGGGGGFGGGGGGGGGGGGGGGCGGFGGGGGGGGGGGGGGGGFGGGGGGGFGGGGGGGGGGGGGGGGGGGGGGGGGGEGGGGGFGGGGGGFFFD=CFGGGC9=FFCCCDDCCGF@?@FF>DAAAAAD4?@=5EF>FFGG72@;CGFCDA3:(>G?<>968>D>CGB:7?:BFF::+C87>>B06??BBC1+-((4(365,
@M04650:207:000000000-C238N:1:1101:26849:10139 2:N:0:19
GGACTACTAGGGTTTCTAATCCTGTTTGCTCCCCACGCTTTCGCACCTGAGCGTCAGTCTTTGTCCAGGGGGCCGCCTTCGCCACCGGTATTCCTCCACATCTCTACGCATTTCACCGCTACACATGGAATTCTACCCCCCTCTACAAGACTCTAGCCAACCAGTTTCAGATGCAATTCCCAAGTTAAGCTCGGGGCTTTCACATCTGACTTAATTGACCGCCTGCGTGCGCTTTACGCCCAGTAATTCCGATTAACGCTTGCACCCTCCGTATTACCGCGGCTTCTGGCACGGAGTTAGC
+
CCCCCGGGGGGGGGGGGGGGGGGGGGGGGGGGGGGGGGGGGGGGGGGGFGGGGGGGGGGGGGGGGGGGGGGGGGGGGGGGGGGGGEGG@FGGGGGGGGGGGGGGGGGGGGGGGGGGGGEGGGGGGGGGGGGGGGGGGGGGGGGFFGGGGFGFGGGAFGGF?FG6FFGFGGGGGGGGGGF7@FCFGGGDCCGFGCEEC7CFGFFFAFFFEGFFEGGGF9FG;D>DFF>)6<>BFGFFFFGGG6?FGG<4FFFB?BDAC?934:<<C??FFB9?BG?AF>126791((4>FCBFF022?GF<<
@M04650:207:000000000-C238N:1:1101:9922:10157 2:N:0:19
GGACTACTGGGGTATCTAATCCTGTTTGCTCCCCACGCTTTCGCACCTGAGCGTCAGTCTTTGTCCAGGGGGCCGCCTTCGCCACCGGTATTCCTCCACATCTCTACGCATTTCACCGCTACACATGGAATTCTACCCCCCTCTACAAGACTCTAGCCAACCAGTTTCAGATGCAATTCCCAAGTTAAGCCCGGGGCTTTCACATCTGACTTAATTGACCGCCTGCGTGCGCTTTACGCCCAGTAATTCCGATTAACGCTTGCACCCTCCGTATTACCGCGGCTGCTGGCACGTAGTTAGC
+
CCCCCGGFGGGGGCFGGGGGGGGGGGGGGGGGGGGGGGGGGGGGEEGGGEEFG:FGGFGGDCFFGFGGGGGGGGGGGGEFGGGGGECFG7FFGFGGGGGGD8DFGGGGGGEGFGCGGBCDEGGGFCFE8FFGFCCE=>8CEGGFGGFC,1DFGCGDGG9,:F>7DBFGGFGFDEGFGGGCG98EFGF7CE,ACEDGGGFGGFGFFFFFFGGGEFFCAEFG@G9<1F>5(:;96EFFFBGGG<<:=:65:BFF:)><F1>F?B:)>F?F:4041C(<EG020;>B9BB:>E?G:(.8::<AA
@M04650:207:000000000-C238N:1:1101:24788:10179 2:N:0:19
GGACTACTCGGGTTTCTAATCCTGTTTGCTCCCCACGCTTTCGCACCTGAGCGTCAGTCTTTGTCCAGGGGGCCGCCTTCGCCACCGGTATTCCTCCAGATCTCTACGCATTTCACCGCTACACCTGGAATTCTACCCCCCTCTACAAGACTCTAGCCTGCCAGTTTCGAATGCAGTTCCCAGGTTGAGCCCGGGGATTTCACATCCGACTTGACAGACCGCCTGCGTGCGCTTTACGCCCAGTAATTCCGATTAACGCTTGCACCCTCCGTATTACCGCCGCTGCTGGCACGGAGTTAGC
+
CCCCCGGGGGGGGGGGGGGGGGGGGGGGGGGGGGGGGGGGGGGGGGGGGGGGGGGGGGFFGGGGGGGGGGGEEGGGGGGGGGGGGGGGGGGGGGGGGGGGGGGGGGGGGGGGGGGGGGGGGGGGGGGGGGGGGGGGGGGGGGGFGGGGGGGFGGGFG?FGFFGFFGGGGC>FGGGGGGGGFCFEGGFFDGFFGGDGGGGGFAFFFCDFD<CGAGDCF@GD2D@BFFFFFGFFB*<AF::CGFFFCFADGF)(4>DAF?BF80>?GGB<F-((4C:<GG(((-,34>B0:G(<19B038>B:
@M04650:207:000000000-C238N:1:1101:25821:10206 2:N:0:19
GGACTACACGGGTTTCTAATCCTGTTTGCTCCCCACGCTTTCGCACCTGAGCGTCAGTCTTTGTCCAGGGGGCCGCCTTCGCCACCGGTATTCCTCCAGATCTCTACGCATTTCACCGCTACACCTGGAATTCTACCCCCCTCTACAAGACTCTAGCCTGCCAGTTTCGAATGCAGTTCCCAGGTTGAGCCCGGGGATTTCACATCCGACTTGACAGACCGCCTGCGTGCGCTTTACGCCCAGTAATTCCGATTAACGCTTGCACCCTCCGTATTACCGCGGCTGCTGGCCCGGAATTAAC
+
CCCCCGGGGGGGGGGGGDFGGGGGGGGGGGGGGGGGGGGGGGGGGGGGFGGGGGGGGGFGGGGGGGGGGGGGGGGGGGGGGGGGGGGGGGGGGGGGGCGGGGGGGGGGGGGGGGGGGGGG@FGGGFGGGGGGGGGG,>DGGGGFCGG?3,DAGGGGGG9:DGEDGEDGEFFEDGGGFGDGEDGGGECFFGGGDGD57DGGGFGAACC)(:CCEGGG==F<:DBFBFB0(116(:@9F<GEE<?:C*.67@)41)757(((4(97FGB((494:F>DG=,496>99:33(/4*76(,(3).-
@M04650:207:000000000-C238N:1:1101:5155:10209 2:N:0:19
GGACTACACGGGTATCTAATCCTGTTTGCTCCCCACGCTTTCGCACCTGAGCGTCAGTCTTTGTCCAGGGGGCCGCCTTCGCCACCGGTATTCCTCCAGATCTCTACGCATTTCACCGCTACACCTGGAATTCTACCCCCCTCTACAAGACTCTAGCCTGCCAGTTTCGAATGCAGTTCCCAGGTTGAGCCCGGGGATTTCACATCCGACTTGACAGACCGCCTGCGTGCGCTGTACGCCCATTAATTCCTATTAACGCTTGCACCCTCCGTATTACCGCGGCTGCTGGCACGGAGTTATC
+
CCCCCFFCEGGGGGGGG<FFFGFGGGGFGGFEFEF7F77FFFGGGGGFC<FGGGCFGEFFFFFECGG@FCECCFGGEEECFEEGG8>CGGGGGGF9FEFFFGCGGA<7++B:,FFEFF6=CFFFGFG8CFFFG<BF,@3>7CCD=DAEFG?8FACFAF,8DAFGG9,;C7,6;DGF<+@7?>>FGE6<CD7;=?E:):C9FC9@=<7>;CDGFGFGA@GFB)381>B::C>F9*.)/8E8E(()*::9*/*.-726C(((4:C27C0:14(42:?FGC3>B(2>9(,325(2,(((,;)).
@M04650:207:000000000-C238N:1:1101:11558:10212 2:N:0:19
GGACTACAGGGGTTTCTAATCCTGTTTGCTCCCCACGCTTTCGAGCCTCAGCGTCAGTTACAGACCAGAGAGCCGCCTTCGCCACTGGTGTTCCTCCATATATCTACGCATTTCACCGCTACACATGGAATTCCACTCTCCTCTTCTGCACTCAAGTCTCCCAGTTTCCAATGACCCTCCCCGGTTGAGCCGGGGGCTTTCACATCAGACTTAAGAAACCGCCTGCGCTCGCTTTACGCCCAATAAATCCGGACAACGCTTGCCACCTACGACTTACCGCGGCTGCTGGCACGTAGTTAGC
+
CCCCCGGGGGGGGGGGGGGGGGGGGGGGGGGGGGGGGGGGGGGGGGGGGGFGGGGGGGGGGGGGGGGGGGFGGGGGGGGGGGGGGGGGGGGGGGGGGGGGGGGGGGGGGGGEGGGGGGGGGGGGCGGGGGGGGGGGGGGGGGGFGGGGGGGFGDEGFGDGGGGGGGGGEGGGGGGGGGGGGGGGGGGGGGGDGGGGG:FGGFGFFFFFFGGGF7:+:(=C@GFFFFFFBD>FF5>AB:>EG?3?*;44FF39BD3:G6;FBBGFGFFBFF1((23<GC019>09B:)2:G:E?:1(,<6<)
@M04650:207:000000000-C238N:1:1101:17086:10261 2:N:0:19
GGACTACCGGGGTTTCTAATCCTGTTTGCTCCCCACGCTTTCGAGCCTCAGCGTCAGTTACAGACCAGAGAGCCGCCTTCGCCACTGGTGTTCCTCCATATATCTACGCATTTCACCGCTACACATGGAATTCCACTCTCCTCTTCTGCACTCAAGTCTCCCAGTTTCCAATGACCCTCCCCGGTTGAGCCGGGGGCTTTCACATCAGACTTAAGAAACCGCCTGCGCTCGCTTTACGCCCAATAAATCCGGACAACGCTTGCCACCTACGTATTACCGCGGCTGCTGGCCCGTAGTTAGC
+
CCCCCGGGGGGGGGGGGGGGGGGGGGGGGGGGGGGGGGGGGGGGGGGGGGGGGGGGGGGGGGGGGGGGGGGGGGGGGGGGGGGGGGGFFGGGGGGGGGGGGGGGGGGGGGGGGGGGGGGGGGGGGDCFGGGGGGFGGGGGGGGFGGGGGGGFGGGGGGGGGGGGFGGGGGGGGGGGGGGGGGGGGGGGGGGGGGGGGGGGGFFFFGGFFGGGCGCFFFFGFGFFFFFFFGFFFGFFF?GGGFF?GFFBGFEFBFGFG>6??BG?FGF?271:BC:4:D39BFFFF0,,3=(*(-436F<AB
@M04650:207:000000000-C238N:1:1101:22775:10303 2:N:0:19
GGACTACAAGGGTTTCTAATCCTGTTTGCTCCCCACGCTTTCGAGCCTCAGCGTCAGTTACAGTCCAGAGAGTCGCCTTCGCCACTGGTGTTCTTCCTAATCTCTACGCATTTCACCGCTACACTAGGAATTCCACTCTCCTCTCCTGCACTCTAGACTTCCAGTTTGGAATGCAGCCCCCAGGTTGAGCCTGAGTATTTCACATCCCACTTAAAAATCCGCCTACGCTCCCTTTACGCCCAGTAAATCCGGACAACGCTCGCCACCTACGTATTACCGCGGCTGCTGGCACGTAGTTAGC
+
CCCCCGGGGGGGGGGGGGGGGGGGGGGGGGGGGGGGGGGGGGGGGGGGGFGGGGGGGFGGGGGGGGGGGGGGGGGGGGGGGGGGGGGGGGGGGGGGGGGGGGGGGGGGGGGGGGGGGGGGGGGGGGGGGGGGGGGGGGGGGGGFGGGGGGGFGGGGGGGGGGGGGGGGGGGGGGGFDGGGGGGFFGGGGGGGGGFGFGGGGFGFFGGFEGGGC>FGFDGGFGFFFFFF2C@B=FFFF?GEGFFFGFFFGFFFFFG@G>B8?;DBGGF?BB6?>F?FGG<FFBF0027??GBCB6:3-<>A<
@M04650:207:000000000-C238N:1:1101:9101:10358 2:N:0:19
GGACTACTAGGGTTTCTAATCCTGTTTGCTCCCCACGCTTTCGCGCCTCAGCGTCAGTTACAGACCAAAAAGCCGCCTTCGCCACTGGTGTTCCTCCACATCTCTACGCATTTCACCGCTACACGTGGAATTCCGCTTTTCTCTTCTGTCCTTAAGCCTTCCAGTTTCCAATGACCTTCCTCGGTTGAGCCGAGGGCTTTCACATCAGACTAATCTTGCCGCCTACGCGCGCTTTACGCCCAATAATTCCGGATAACGCTTGCCACCTACGTCTTACCGCGGCTGCTGGCACGTATTTAGC
+
<@CCCGGGGGGGFGGGGGGGGGGGGGGGGGGGGGGGFEGGGGEGGGGGGECGGGGGGGGGGGGGGGFFGGCFGGGGGGGGGGGGGGGGGGGGGGGGGGFGGGGFFFFEGEGGGGGGGGGGGGGCGGGFGGGGGFGGDEGGGGGFGGGGGGGFCC9AEDGGGGGGFGGDGGGGG;8@FGGGGGGGGGDFGCF>7C@EDFFGGFGFFGGFFGGG@>CDF*>C@<29()(:.<>99EF<F@GEGB67D7)4>=:9()7.9:(18:<?FGFF?7?4(;<9CF(9;916B::22E(C3<0)5E2AA
@M04650:207:000000000-C238N:1:1101:9616:10366 2:N:0:19
GGACTACACGGGTATCTAATCCTGTTTGCTCCCCACGCTTTCGCACCTGAGCGTCAGTCTTTGTCCAGGGGGCCGCCTTCGCCACCGGTATTCCTCCACATCTCTACGCATTTCACCGCTACACATGGAATTCTACCCCCCTCTACAAGACTCTAGCCTGCCAGTTTCGAATGCAGTTCCCAGGTTGAGCCCGGGGATTTCACATCCGACTTGACAGACCGCCTGCGTGCGCTTTACGCCCAGTAATTCCGATTAACGCTTGCACCCTCCGTATTACCTCGGCTGCTGGCACGGCGTTAGC
+
CCCCCGGGGGGGGGGGGGGGGGGGGGGGGGGGGGGGGGGGGGGGGGGFFFGGGGGGGGGGGGGGGFFGFGGGGGGGGGGGGFGGGGGGGGGGGFGGGEFGGFGGGGGGGGGGGFFFGGGGGGGGGGGGDGGGGGGGGGGGGGGFGGG?DGGFGGGFFGGGGFGFGGGGGGGGGCFGGGGGGFGEGGGGGGGGGGDGGGGGGFGFFDGFFGGGE*;CF@GG9G>F?F>@::>FFGFFFBGG:(23DG94CF?<?5CBF?FF1?CDCF<6(4(3:@?9F>).41:?01?)4C09(22(486:6
@M04650:207:000000000-C238N:1:1101:26739:10373 2:N:0:19
GGACTACAAGGGTTTCTAATCCTGTTTGCTCCCCACGCTTTCGAGCCTCAGCGTCAGTTACAGTCCAGAGAGTCGCCTTCGCCACTGGTGTTCTTCCTAATCTCTACGCATTTCACCGCTACACTAGGAATTCCACTCTCCTCTCCTGCACTCTAGATAACCAGTTTGGAATGCAGCACCCAAGTTGAGCCCGGGTATTTCACATCCCACTTAATCATCCGCCTACGCTCCCTTTACGCCCAGTAAATCCGGATAACGCTCGCCACCTACGTATTACCGCGGCTGCTGGCACGTAGTTAGC
+
CCCCCGGGGGGGEFGGGGGGGGGGGGGGGGGGGGGGGGGGGGGGGGGGGGGGGGGGGGGGGGGGGGGGGGGGGGGGGGGGGGGGGGGGGGGGGGGGGGGGGGGGGGGGEGGGGGGCGGGGGGGGGGGGGGGGGGGGGGGGGGGFGGGGGCFFGDFGGGFFGGGGGGGGGDGFFFGGGGGDGGGGGGGFGGGGGGGGGGCEGFGFFGGFFGGGFFFGFEGGAGFFFFFFFGFFFGFFF2CGG@;EGGCEGFFF;A3@C<FD?>D(*/::((8?FG0AGG069>>B;6:B?D<????B6FDF<
@M04650:207:000000000-C238N:1:1101:8580:10378 2:N:0:19
GGACTACTGGGGTTTCTAATCCTGTTTGCTCCCCACGCTTTCGAGCCTCAGCGTCAGTTACAGTCCAGAGAGTCGCCTTCGCCACTGGTGTTCTTCCTAATCTCTACGCATTTCACCGCTACACTAGGAATTCCACTCTCCTCTCCTGCACTCTAGATAACCAGTTTGGAATGCAGCACCCAAGTTGAGCCCGGGTATTTCACATCCCACTTAATCATCCGCCTACGCTCCCTTTACGCCCAGTAAATCCGGACAACGCTCGCACCCTACGTATTACCGCGGCTGCTGGCACGTAGTTAGC
+
-BCCCFGGGGGGGGGGGGGGGGGFGGGGGGGGGGGGGGGGGGGGGGGGGFGGGGGDGGGCEEFGGGGGECFGGG:FGGGGGGGGGGGGGGGGGGGFGGGGG9EFGGGGGGGGGGGGGGGGGGGG9AFFGGGGGFCFAGGGGDGFFGGGFGGFGFGD;EDFGFFGFFGGEFFGFGGG8DFGGGEDGGGGGGFEEDGGGFFGGFGFFFCF=FFGEGGGFCGGFFFDFFDFFG@BFGF4A9EGGF?FGG<CFFF9(:5=C>B7;>G>DGF<(1:7?GFFGG?9;>FF0:>38C(334?0:GF>>
@M04650:207:000000000-C238N:1:1101:22427:10380 2:N:0:19
GGACTACTGGGGTTTCTAATCCTGTTTGCTCCCCACGCTTTCGCACCTGAGCGTCAGTCTTCGTCCAGGGGGCCGCCTTCGCCACCGGTATTCCTCCAGATCTCTACGCATTTCACCGCTACACCTGGAATTCTACCCCCCTCTACGAGACTCTAGCCTGCCAGTTTCAAATGCAGTTCCCAAGTTAAGCTCGGGGCTTTCACATCTGACTTAATTGACCGCCTGCGTGCGCTTTACGCCCAGTAATTCCGATTAACGCTTGCACCCTCCGTATTACCGCGGCTGCTGGCACGGAGTTAGC
+
CCCCCGGGGGGGGGGGGGGGGGGGGGGGGGGGGGGGGGGGGGGGGGGGGGGGGGGGGGGGGGGGGGGGGGGGGGGGGGGGGGGGGGGGGGGGCGGGFGFGGGGGGGGGGGGCFGGGGGGGGGGGGGGGGGGGGGGGFGGGGGGFGGGDGGGFGGGGGGGGFGGGGGAFGGGGGGGGGGGGGGGGGGGGGGCFGGGGGCFGCFFFFGGF57FG<GGGFFGFBG6;@FBB1C;FFG>AF:EC8<BBGGFFGFFF6BGFG?9B??FFGGF<??62(A:AFG:9>;>B;BFF?C:F?9>FBF<A:
@M04650:207:000000000-C238N:1:1101:21529:10397 2:N:0:19
GGACTACTAGGGTTTCTAATCCTGTTTGCTCCCCACGCTTTCGAGCCTCAGCGTCAGTTACAGACCAGAGAGCCGCCTTCGCCACTGGTGTTCCTCCATATATCTACGCATTTCACCGCTACACATGGAATTCCACTCTCCTCTTCTGCACTCAAGTCTCCCAGTTTCCAATGACCCTCCCCGGTTGAGCCGGGGGCTTTCACATCAGACTTAAGAAACCGCCTGCGCTCGCTTTACGCCCAATAAATCCGGACAACGCTTGCCACCTACGTATTACCGCGGCTGCTGGCACGTAGTTAGC
+
CCCCCGGGGGGGGGGGGDFGGGGGGGGGGGGGGGGGGGGGGGGGGGGGGGGGGGGGGGGGGGGGGGGGFGFGGGGGGGEEGGGGGGGGEGGGGGGGGGGGGGGGFGGFGGGGGGGGGGGGGGGGFGG8FFFFFGCGGGGGGGGFGGGFGFGFG8FGGGGGGGGGBFFGGGFFDGGGGGGGEGGGGEGGFGGGGGGEDDEGGAGFFC:AEGGGFFG>FDGGFGFFFFFF@GFFFGFBFFGGGBFFC><<7?E>BFG:C11?4(C?FGBB?B:3>@8):C12313;66:B:EFGFF<2:E2<5
@M04650:207:000000000-C238N:1:1101:3195:10400 2:N:0:19
GGACTACACGGGTATCTAATCCTGTTTGCTCCCCACGCTTTCGCACCTGAGCGTCAGTCTTTGTCAAGGGGGCCGCCTTCGCCACCGGTAATCCTCCAGATCTCTACGCATTTCACCGCTACACCTGGAATTCTACCCCCCTCTACGAGACTCTAGCCTGCCAGTTTCAAATGAAGTTCCCAGGTTAAGCCCGGGGATGTCACATCTGACTGGACAGACCGCCTGAGTGCGCTTTACGCCCAGTAACTACGATTAAAGCTTGCACTCTCCGTATGACCGCGGAGGGCGGCACGGGTGTAGC
+
CCBCCDFGGGCG@:,,,<EFF,6CEEAFFGA@DFF:@@FE<9@CF+@AEEEFGGGGGEFGGGGG<,6CF7CFG+FF+CFFC=,?CFFFFE+B<<,,<EFFDE9FDG9DC7++955CFFE?8@EF8EE<F8<=CF9C8,+8@8=*EDFGG@EF?CG9,:>DF,2,@FCDFFABC,@9,2:D,<87>,6<,>:*;:CEC*1A+:+1:*+1.+0+(;;C5,3*1)63:)273>(,-/74=0***(44*0)-*/)-3)94*.649?*.0+.))2((,*()+24(,,(((,((-:9*((((,22))
@M04650:207:000000000-C238N:1:1101:22702:10413 2:N:0:19
GGACTACTAGGGTTTCTAATCCTGTTTGCTCCCCACGCTTTCGAGCCTCAGCGTCAGTTACAGTCCAGAGAGTCGCCTTCGCCACTGGTGTTCTTCCTAATCTCTACGCATTTCACCGCTACACTAGGAATTCCACTCTCCTCTCCTGCACTCTAGATAACCAGTTTGGAATGCAGCACCCAAGTTGAGCCCGGGTATTTCACATCCCACTTAATCATCCGCCTACGCTCCCTTTACGCCCAGTAAATCCGGATAACGCTCGCCACCTACGTATTACCCCGGCTGCTGGCACGTAGTTAGC
+
CCCCCGGGEFGGGGGGGGGGGGGGGGGGGGGGGEFGGGGGGGGGFGGGGGGGGGGGGGGGGGGECFGGGGGGGGGGGGGGGCEGGGGGGGGGGGGCGGGFGGGGGGGGGEGGGGGFGGGDGFGGGGGGGFGGGG;FGGGFGGGFGFEFFG?88DFGGEFGDFFGFGGGDEFFCFFEFGGFEGGGGGGG?FFGGGGCDGGGGFGFFFGACFGGF7=>FEAC2?AADFADAG2B:F4>B@DFC5,6D>E<:8B96>*>F6(669GBDG?:?FFFFG:>E:(49((2,38>:=76(.(2(3)).
@M04650:207:000000000-C238N:1:1101:25323:10438 2:N:0:19
GGACTACTGGGGTTTCTAATCCTGTTTGCTCCCCACGCTTTCGCACCTGAGCGTCAGTCTTTGTCCAGGGGGCCGCCTTCGCCACCGGTATTCCTCCAGATCTCTACGCATTTCACCGCTACACCTGGAATTCTACCCCCCTCTACAAGACTCTAGCCTGCCAGTTTCGAATGCAGTTCCCAGGTTGAGCCCGGGGATTTCACATCCGACTTGACAGACCGCCTGCGTGCGCTTTACGCCCAGTAATTCCGATTAACGCTTGCACCCTCCGTATTACCGCGGCTGCTGGCCCGGAGTTAGC
+
CCCCCGGGFGGGGGGGGGGGGGGGGGGGGGGGGGGGGGGGGGGGGGGFGFFGGGGGGGGGGGGGGGGGGGGGGGGGGGGGGGGGGGGGGGGGGGGGGGGGGGGGGGGGGGGGGGFGGGGGGGGGGGGGGGGGGGGGGGGGGGGFGGGGGGGFGDG;FGGGGGGGGGGGGCCEGGGGFCGGGGGFGGGGGGGFEGGGGGGGGFGFFGC8;DDGFFG:=1FGFGB<BF>DBDF9(C:>FBEGGFFFDG<AGF@::DC>G<;43(>>FGB44?BB<635CFBB9(44(4?3:C159>013C)6.
@M04650:207:000000000-C238N:1:1101:16615:10449 2:N:0:19
GGACTACCGGGGTTTCTAATCCTGTTTGCTCCCCACGCTTTCGCACCTGAGCGTCAGTCTTTGTCCAGGGGGCCGCCTTCGCCACCGGTATTCCTCCAGATCTCTACGCATTTCACCGCTACACCTGGAATTCTACCCCCCTCTACAAGACTCTAGCCTGCCAGTTTCGAATGCAGTTCCCAGGTTGAGCCCGGGGATTTCACATCCGACTTGACAGACCGCCTGCGTGCGCTTTACGCCCAGTAATTCCGATTAACGCTTGCACCCTCCGTATTACCGCGGCTGCTGGCACGGAGGTAGC
+
CCCCCGGGGGGGGGGGGGGGGGGGGGGGGGGGGGGGGGGGGGGDGGGGFGGGGGGGGGGGGGGGGGFGGGGGGGGGGGGGGGGGGGGGGGGGGGGGGGFGFGGGGGGGGGGGGGGGGGGGGGGGGGGGGGGGGGGGGGGGGDGFFGF<,@DFFGFFGFCFGDCFFGFGEF,DFFFGGGFFFFDCFGGFDGG5E4CGCDGGGFGFADFD@CC9=76788CF0DBFFF>><C>FFGF9@?G>E:B>>7<)089::>D2F09??0*,CC?6??;B08:2<*,4((0,4:04:G(<<09((2.4,
@M04650:207:000000000-C238N:1:1101:19160:10508 2:N:0:19
GGACTACACGGGTTTCTAATCCTGTTTGCTCCCCACGCTTTCGAGCCTCAGCGTCAGTTACAGACCAGAGAGCCGCCTTCGCCACTGGTGTTCCTCCATATATCTACGCATTTCACCGCTACACATGGAATTCCACTCTCCTCTTCTGCACTCAAGCAAGACAGTTTCCAATGACCTTCCTCGGTTGAGCCGAGGGCTTTCACATCAGACTAATCTTGCCGCCTACGCGCGCTTTACGCCCAATAATTCCGGATAACGCTTGCCACCTACGTATTACCTCGGCTGCTGGCACGTAGTTAGC
+
CC@CCGGGGGGGGGGGGGGGGGGGGGGGGGGGGGGGGGGGGGGGGGGGGGGGGGGGGGGGGFGGGGGGGGGGGGGGGGGGGGGGGGGGGGGGGGGGGGGGGGGGGGGGGGGGGGGGGGGGGGGGGGGGGCGGGGGGGGGGGGGFGGGGGGGFGGGGGGGGFGGGDGGGGGGGGGGGGFGGGGGGGGGGGGGGGGDEGGGGGFGFFG:F@GFG=GGGFFGGFG=DFF2BFG@FFGFFFFGGGF(8<FAAFFF96>D<F(3?BFG0*<:48?BB?GB<FC)560(-28B0(:4<?B01:E<A<
@M04650:207:000000000-C238N:1:1101:26778:10547 2:N:0:19
GGACTACTAGGGTTTCTAATCCTGTTCGCTACCCATGCTTTCGCTCCTCAGTGTCAGTAACTGCCCAGAGACCTGCCTTCGCCATCGGTGTTCTTCCTGATATCTGCGCATTCCACCGCTACACCAGGAATTCCAGTCTCCCCTACAGCACTCCAGCCTGCCCGTATCGCCTGCACGCCCGAAGTTAAGCCTCGGGATTTCACAGACGACGCGACAAACCACCTACTAGCTCTTTACGCCCAGTAATTCCGGACAACGCTAGCACCCTCCGTATTACCGCGGCGGCGGGCACGGAGTTAGC
+
CCCCCGGGGGGGGGGGGGGGGGGGGGGGGGGGGGGFGGGGGGGDCGGEGGGFGGGGGFEFDFG9FFFGD8A<FFGGGGGGGGGGGCFGGGGGGGGFGGFGGA9FAEDFGGGGFCFGB@CGGF>F4:FFGGFGFGGGEFEGC8CFGCGG88EFG>EFFC8EF6@8>CFFG768+361=@++1+5BDF>;C98E>EEEC5<9=BAEFF>?9DDC@CDD585*:58;E4);4*)797+9A1;<<70,CC<476?>6DGBF0(4(,*.::14(((-(2.6<70(-,-(-((-(:(2(,(((*)..
@M04650:207:000000000-C238N:1:1101:7475:10651 2:N:0:19
GGACTACCCGGGTATCTAATCCTGTTTGATCCCCACGCTTTCGCACATCAGCGTCAGTTACAGACCAGAGAGCCGCCTTCGCCACTGGTGTTCCTCCATATCTCTGCGCATTTCACCGCTACACATGGAATTCCACTCTCCTCTTCTGCACTCAAGTTCCCCAGTTTCCAATGACCCTCCACGGTTGAGCCGTGGGCTTTCACATCAGACTTAAGAAACCGCCTACGCGCGCTTTACGCCCAATAATTCCGGATAACGCTTGCCACCTACGGATTACCGAGGCGGCTGGCACGTAGGTAGC
+
CCCCCGGGGGGGGGGGGGGGGGGGGGGGGGGGGGGGGGGGGGGEEGGGGGGGGGGGGFFGGGGGGGGGGGGGGGGGGGGGGGGGGGGGGGEGGGAFGGGGGGGGGGGGGGGGGGGGGGGGGGGGGGGGGGGGGGGFGGGGGGGFGGFGFGGFGCFF@=>>9FGGFDGGGGGGGE8DFGGGGGGGGGEGFGGGEGGGGFGGFFFC:C8AB97CAFD8FBGFBG@FDF@?6C@F6G39678FG<B(70)6>6;>0)*6*412<?<8*232::?<(21<FG:((,((-7(-8*(<:::?0C28)
@M04650:207:000000000-C238N:1:1101:8962:10665 2:N:0:19
GGACTACACGGGTATCTAATCCTGTTTGCTCCCCACGCTTTCGCACCTGAGCGTCAGTCTTTGTCCAGGGGGCCGCCTTCGCCACCGGTATTCCTCCACATCTCTACGCATTTCACCGCTACACATGGAATTCTACCCCCCTCTACAAGACTCTAGCCAACCAGTTTCAGATGCAATTCCCAAGTTAAGCTCGGGGCTTTCACATCTGACTTAATTGACCGCCTGCGTGCGCTTTACGCCCAGTAATTCCGATTAACGCTTGCACCCTCCGTATTACCGCGGCGGCTGGCACGGAGTTAGC
+
CCCCCGGGGGGGGGGGGGGGGGGGGGGGGGGGGGGGGGGGGGGGGGGGGGFGGGGFGGGGGGGGGGGGGGGGGGGGGGGGGGGGGGGGGGGGGGGGGGGGGGGGGGGGGGGGGGGGGGGGGGGGGGGGGGGGGGGGGGGGGGGFGGGDFFFFGGGFGGGGGGGGGGGGGGGGGGGCCDGGGFGCFGFGGGGF7EEGGGGGGFGFFGGFFGGGFCF>FEGG@G07DF9>;G>F9GF>F?GGGFF?CFF47B?0:BG>G6>B<093CFF:?<>6:E7AGG(162((,49>0=(<26(1(2)..
@M04650:207:000000000-C238N:1:1101:9918:10669 2:N:0:19
GGACTACTAGGGTTTCTAATCCTGTTTGATCCCCACGCTTTCGCACATCAGCGTCAGTTGCAGACCAGAGAGCCGCCTTCGCCACTGGTGTTCCTCCATATCTCTGCGCATTTCACCGCTACACATGGAATTCCACTCTCCTCTTCTGCACTCAAGCAAGACAGTTTCCAATGACCTTCCTCGGTTGAGCCGAGGGCTTTCACATCAGACTAATCTTGCCGCCTACGCGCGCTTTACGCCCAATAATTCCGGATAACGCTTGCCACCTACGTATTACCGCGGCTGCTGGCACGTAGTTAGC
+
CCCCCGGGGGGGGGGGGGGGGGGGGGGGGGGGGGGGGGGGGGGGGGGGGGGGGGGGGGGGGGGGGGGGGGGGGGGGGGGGGGGGGGGGGGGGGGGGGGGGGGGGGGGGGGGGGGGGGGGGGGGGGGGGGGGGGGGGGGGGGGGFGGGGGGGFGGGGGFGGFGGGGAFFGGGGGGGGGGGGGGGGGGGGGGGGGGCEGGGGGFGFAFGFFFGGFGGGFFGGFGFF@F?F9GBBFGFFFDGGGDBFGGADGFFF?E5AGF>:06G?GGF?::6?)<?<F:<B>;>>(8:?BG7F6?0(4@<46
@M04650:207:000000000-C238N:1:1101:12639:10706 2:N:0:19
GGACTACCAGGGTATCTAATCCTGTTTGCTCCCCACGCTTTCGCGCCTCAGCGTCAGTTACAGACCAGAAAGCCGCCTTCGCCACTGGTGTTCCTCCACATCTCTACGCATTTCACCGCTACACGTGGAATTCCGCTTTCCTCTTCTGTACTCAAGCCTTTCAGTTTCCAATGACCTTCCACGGTTGAGCCGTGGGCTTTCACATCAGACTTAAAAGGCCGCCTTCGCGCGCTTTACGCCCAATAATTCCGGACAACGCTTGCCACCTACGTATTACCGCGGCTTCTGGCACGTAATTAGC
+
CCCCCGGGGGGGGGGGGGGGGGGGGGGGGGGGGGGGGGGGGGGGGGGGGGGGGGGGGGGGGGGGGGGGGGGGGGGGGGGGGGGGGGGGGGGGGGGGGGGGGGGGGGGGGGGGGGGGGGGGGGGGGGGGGGGGGGGDGEGGGGGFGGGGGGGFGGGGGGGGGGGGGGGGGGGGGGGGGGGGGGGGGGEGFGGGGGGDGGGGGFFFFGGFFGGGEGGDFDGGFGB((2:DBGFFBDF9C?EGGFFBFFA<GFFF?)58<;0:??F>FFBFB:(.,3()2?:4(4>0(44<203FF(.((3)).
@M04650:207:000000000-C238N:1:1101:11772:10717 2:N:0:19
GGACTACCCGGGTATCTAATCCTGTTTGCTCCCCACGCTTTCGAGCCTCAGCGTCAGTTACAGTCCAGAGAGTCGCCTTCGCCACTGGTGTTCTTCCTAATCTCTACGCATTTCACCGCTACACTAGGAATTCCACTCTCCTCTCCTGCACTCTAGATAACCAGTTTGGAATGCAGCACCCAAGTTGAGCCCGGGTATTTCACATCCCACTTAATCCTCCACCTCCCCTCCCTTTACCCCCAGTAAACCCGGAAAACGCCCGCCACCTCAGTGTAACCGCCGCTCCTGGCCCGTCTGTCAC
+
CCCCCGGEGGGGGCFFGGFGGGGGFGGGFGGGGDGGGDGGGFGGF7:FFGGGGGGGGGGFGGGCGGGGGDEG@CF>:FEGGCFEGFGGGGGGGCFGFAFFF<BFGGGFFEFFGGGGGGDCEEF8==FFFGGGGFA<D==FGGGFG89ECFGDF9@=,=C;8<DEFGGDECGF6;ADC==D6+8,>,>ECCFDGGD>7?FF76;++A*98*;CC82++127)4)))*(0(2(/-C4*1*6C*:04;@))*08.())/5(((,(/-)*4(.(,.-3).<7,,(-3(((()(1(*((-4(3))6
@M04650:207:000000000-C238N:1:1101:21883:10744 2:N:0:19
GGACTACAGGGGTTTCTAATCCTGTTTGCTCCCCACGCTTTCGAGCCTCAGCGTCAGTTACAGACCAGAGAGCCGCCTTCGCCACTGGTGTTCCTCCATATATCTACGCATTTCACCGCTACACATGGAATTCCACTCTCCTCTTCTGCACTCAAGTCTCCCAGTTTCCAATGACCCTCCCCGGTTGAGCCGGGGGCTTTCACATCAGACTTAAGAAACCGCCTGCGCTCGCTTTACGCCCAATAAATCCGGACAACGCTTGCCACCTACGTATTACCGCGGCTGCTGGCACGTAGTTAGC
+
CCCCCGGGGGGGGGGGGGGGGGGGGGGGGGGGGGGGGGGGGGGGGGGGGGGGGFGGGGGGGGGGGGGGGGGGGGGGGGGGFGGGGGGGGGGGGGGGGGGGGGGGGGGGGGGGGGGGFGEDGGFGGGGGFGGGGGDFCGDFGGGFGGGGGGGFGGGGFGGGGGGGFFGFCGGGFFFFFGGEEGGCCECFFGGGEEGGGGGGGFFFFGGFEGGGCDDDFFGGFGFFFFFFFGFF<GF>FBGDGB?FFGD>GFF>BBGFG9>F837:FG?(5?<F?74)+??B136>9B083E0+-,4:::<AA
@M04650:207:000000000-C238N:1:1101:25034:10767 2:N:0:19
GGACTACCAGGGTATCTAATCCTGTTTGCTCCCCACGCTTTCGCACCTGAGCGTCAGTCTTTGTCCAGGGGGCCGCCTTCGCCACCGGTATTCCTCCACATCTCTACGCATTTCACCGCTACACATGGAATTCTACCCCCCTCTACAAGACTCTAGCCAACCAGTTTCAGATGCAATTCCCAAGTTAAGCTCGGGGCTTTCACATCTGACTTAATTGACCGCCTGCGTTCGCTTTACGCCCAGTAATTCCGATTAACGCTTGCACCCTCCGTATTACCGCGGCTGCTGGCACGGAGTTAGC
+
CCCCCGGGGGGGGGGGGFGGGGGGGGGGGGGGGGEFFGGGGGGGGGGGFFGDFGGGGGGGGGGGGGGGGGGGGGGGGGGGGGGGGGGGGGFFGGFGGGGGGGFGGGGGGGGGGEFFGFGGGGGGGGGGGGGGGGFGFGFGGGGFGGFG9DFFG9FGGGGFEGGGGAFGFGFGGGFGGFFGGFFFGGGGGF,2ACEGG4CCGAEFAFDFFGCG<CFFF<GG>C>1(A>3(><FDGFBFFGGGF?B:DAAFBF10<<AC24:86942C?(:?;6?@7<?:,39(7>BF302C7C6(448*64.
@M04650:207:000000000-C238N:1:1101:15703:10795 2:N:0:19
GGACTACTCGGGTTTCTAATCCTGTTCGCTACCCATGCTTTCGCTCCTCAGCGTCAGTAACTGCCCAGAGACCTGCCTTCGCCATCGGTGTTCCTCCTGATATCTGCGCATTTCACCGCTACACCAGGAATTCCAGTCTCCCCTACAGCACTCAAGTTATGCCCGTATCGCCTGCACGCCCGAAGTTAAGCCCCGGGATTTCACAGACGACGCGACAAACCACCGACGAGCTCTTTACGCCCAGTAATTCCGGACAACGCTCGCACCCTACGTATTACCGCTGCTGCTGGCACGTAGTT
+
CCCCCGGGGGGGFGGGGGGGGGGGGGGGGGGGGGGGGGGGGGGGGGGGGGGGGGGGGGGGGGGGGGGGGGGGGGGGGGGGGGGGGGGGGDGGGFGGGGGGGGGGGGGGGGGGGFFFGGGDGGGGD7FGGFGGFFGFGGGFFGG?FGGGFGGFGGGGFGGGGADFGCEGGECEGGG,?DECGCE8FFGGFFGGGDEEGGGECECFFF4A=DGC@G)5>B870FD<(.379<0(4<F96>CEC9:17>:>74=:,<D;C?0731<>DC>BF?<13<<2+*.49(-747)))+20333388)
@M04650:207:000000000-C238N:1:1101:20268:10796 2:N:0:19
GGACTACAAGGGTATCTAATCCTGTTTGCTCCCCACGCTTTCGAGCCTCAGCGTCAGTTACAGTCCAGAGAGTCGCCTTCGCCACTGGTGTTCTTCCTAATCTCTACGCATTTCACCGCTACACTAGGAATTCCACTCTCCTCTCCTGCACTCTAGACTTCCAGTTTGGAATGCAGCCCCCAGGTTGAGCCTGAGTATTTCACATCCCACTTAAAAATCCGCCTACGCTCCCTTTACGCCCAGTAAATCCGGACAACGCTCGCCACCTACGTATTACCGCGGCTGCTGGCACGTAGTTAGC
+
CCCCCGGGGGGGGGGGGGGGGGGGGGGGGGGGGGGGGGGGGGGGGGGGGGGGGGGGGFGGGGGGGGGGGGFFGGGGGGGGGGGGGGGGGGGGGGGGGGGGGGGGGGGGGGGGGGGGGGGGGGGGFFGGGGGGGGGGGDFFGGGFGGGGGGFFGFGGGGFFGGGGGGGGGGGGGGFDG?EGGGGGGFGGGGGFGFGFGGGDGFGFFF?CEGGGFGGFFBGFBGF=4AADFGAF=FFFFFCEGFBEGGFFGFFF@FG?F6B@?FDFGGF1,5:?FC:5ED?FB>619<:?FGFGF?BFFE>A<
@M04650:207:000000000-C238N:1:1101:6602:10836 2:N:0:19
GGACTACCGGGGTTTCTAATCCTGTTTGCTCCCCACGCTTTCGTGCCTCAGTGTCAGTTACAGTCCAGAGAGCCGCCTTCGCAACTGGTATTCCTCCTAATATCTACGCATTTCACCGCTACACTAGGAATTCCACTCTCCTCTCCTGCACTCTAGATAACCAGTTTGGAATGCAGCACCCAAGTTGAGCCCGGGGATTTCACATCCCACTTAATCATCCGCCTACGCTCCCTTTACGCCCAGTAAATCCGGATAACGCTCGCCACCTACGTATTACCGCGGCTGCTGGCACGTAGTGCGC
+
CCCCCGGGGGGGFFEGGFGCFGGGGGFGGGGGGGGGGGGGGGGFGGGGGGGGGGGGGGGCGGGGGFGGFFGGGGGDECFFGGGGGGGGCFGGGGDFFFGFFGFGGGGGGGEGCGGGGGG6@FCAF@FEDGGGGGFFGGGGGGGFGGGGGGGFGDFFGGGGFFGCA;DEC8,@ACF8?DGGGGGGFFGGGGGGGGG*3*@<FBE9BD79>GGFEGFF8>FGFDFFFFFF9G663=47FFEEGFFFCGF?FFFB;>D@F?F01079C=????:()34<FF(32;1(-()5?E?6???<6623(
@M04650:207:000000000-C238N:1:1101:28045:10846 2:N:0:19
GGACTACACGGGTTTCTAATCCTGTTTGCTCCCCACGCTTTCGAGCCTCAGCGTCAGTTACAGTCCAGAGAGTCGCCTTCGCCACTGGTGTTCTTCCTAATCTCTACGCATTTCACCGCTACACTAGGAATTCCACTCTCCTCTCCTGCACTCTAGACTTCCAGTTTGGAATGCAGCCCCCAGGTTGAGCCTGAGTATTTCACATCCCACTTAAAAATCCGCCTACGCTCCCTTTACGCCCAGTAAATCCGGACAACGCTCGCCACCTACGTATTACCGCGGCTGCTGGCACGTAGTTAGC
+
CCCCCGG?EGGGGGGGGGGGGGGGGGCGGGGGGGGGGGGGGGGGGGGGGEFGGGGGGGGFGGGFFD9FAFGG,EFGGGGGGGGGGGGFGGGGGGGFEGEGGGGGGGGGGGGGGGGGGGGGGGGGFGGGGFGFGGFGGF9FGGGFEGGGGEGFGGGGAF=9DFGGGGG;8,=3=FF,,=CDG:EGGFGFGGG6?EGGGCGGGFGFFG5;@GGGE+BD@8CFFGF2)@=9>GFDBGFFF5EGGF6@GFFCDFF1?>GFGFFF6097DC?:0:BF>G?FGGB063039?F>BE(CB??(4FAF<
@M04650:207:000000000-C238N:1:1101:8125:10860 2:N:0:19
GGACTACTCGGGTTTCTAATCCTGTTTGCTCCCCACGCTTTCGCACCTGAGCGTCAGTCTTTGTCCAGGGGGCCGCCTTCGCCACCGGTATTCCTCCACATCTCTACGCATTTCACCGCTACACATGGAATTCCAGTCTCCCCTACAGCACTCCAGCCTGCCCGTATCGCCTGCACGCCCGAAGTTAAGCCTCGGGATTTCACAGACGACGCGACAAACCACCTACGAGCTCTTTACGCCCAGTAATTCCGGACAACGCTTGCACCCTACGTATTACCGCGGCTGCTGGCACGTAGTTAGC
+
CCCCCGGFGGGGFFEGGGGGGGGGGFGGGGGGGGGDGGGGGGGGGGGGCFGGGGGEGECAD,EFGGGGGGGGGGGGGGGGGGGGGDGGFCGCGGGGGGDGGGGFFGFGGGGGDGGGGGGCEGGGC,EFGGFGGGFGGGFGGFEFGGGGFGGFGCFGGGGGGFGEGGGE+*@>9A8CCDC5CC>CF;CGGG88CEEGDGGGGFG6+**:1<>D;GGGBBGCBGF::FFBFG6?BEB)=:DEGBFBGGAAFFF68>G:G>;66<F?GG06<B?.3C:9+:49>1((-3).8E0+(.(439)).
@M04650:207:000000000-C238N:1:1101:3225:10870 2:N:0:19
GGACTACTCGGGTTTCTAATCCTGTTTGCTCCCCACGCTTTCGCACCTGAGCGGCAGTCTTTGTCCAGGGGGCCGCCTTCGCCACCGGTATTCCTCCAGATCTCTACGCATTTCACCGCTACACCTGGAATTCTACCCCCCTCTACAAGACTCTAGCCTGCCAGTTTCGAATGCAATTCCCAAGTTAAGCTCGGGGCTTTCACATCTGACTTAATTGACCGCCTGCGTGCGCTTTACGCCCAGTAATTCCGATTAACGCTTGAACCCTCCGTATTACCGCGGATGCTGGCAGGGAGGTAGC
+
CCCCBEGEFEGGFEGGEFFFGFGGF,FFGFFGFCEGGGCFFGFFCCFGGFGGG+@@FF<EC@@9CFCGFGGGGGGFDGE=?=??FFE:CF=<FEA9EFEGE8,CECFFEEFC9,C8?CECE@DDEFDGGAF,=,69,=6+@9EFCECFC?,<CCFAF,,@@@<97=,EE@6D92>9:C7ACFCC>;>FF@,0=:CGC9CC7A;:;7>=<+0+/2;+;C+*37@?DF>FB319(5;4965:>8:(*:9:F*98<>DAF(-32-*.*/41?((-40.-<D:66>,(-1-6:5(*(4::0/58)
@M04650:207:000000000-C238N:1:1101:14171:10922 2:N:0:19
GGACTACAGGGGTTTCTAATCCTGTTTGCTCCCCACGCTTTCGCACCTGAGCGTCAGTCTTCGTCTAGGGGGCCGCCTTCGCCACCGGTATTCCTCCAGATCTCTAAGCATTTCACCGCTACACCTGGAATTCTACCCCCTCCTACGACACTCTAGCCTGTCAGCTTCCAATGCAGCTCCCAGGTTAGGCCCGTGGCTTTAACAGCTGACCTATAAGACCGCCTTCGTGCCCCTTACGCCCACATATTCCGTTTAACGCTTGAACCCCACGTATTACCGCGTCCGCTGGCACGGAGTTGGC
+
BC?6@FA,@;;@@FC<EFGGA@EGFE<FFF9FFE<FC@:FFGG,C@@FEFGGFGG@:FC,C@,CF8,E@,B++@>@GG@EGG:=:?FGGGGA9EGF@,,C=ACAE9,C,EE,9@AFFGD0=>E,F,,,BFFFC<,,3,+@+++3E9+=+@7?<AA,=:,>,,@A,@,7,,3,;3;,,44@*@::7>9,,?C7514/98,,++,+*22)02*17++;@4+0(70/1448(/(((1<)),8E*2((*054297).)9<2((4((*)*;:((((48+4)3;134--(-((((*(+((((-:)((
@M04650:207:000000000-C238N:1:1101:25386:10937 2:N:0:19
GGACTACTCGGGTTTCTAATCCTGTTTGCTCCCCACGCTTTCGAGCCTCAGCGTCAGTTACAGACCAGAGAGCCGCCTTCGCCACTGGTGTTCCTCCATATATCTACGCATTTCACCGCTACACATGGAATTCCACTCTCCTCTTCTGCACTCAAGTCTCCCAGTTTCCAATGACCCTCCCCGGTTGAGCCGGGGGCTTTCACATCAGACTTAAGAAACCGCCTGCGCTCGCTTTACGCCCAATAAATCCGGACAACGCTTGCCACCTACGTATTACCGCGGCTGCTGGCACGTAGTTAGC
+
CCCCCFGGGGGGGGGGGGGGGGGGGGGGGGGGGGGGGGGGGGGGGGGGGGGGGGGGGGGGGGGGGGGGGGGGGGGGGGGGGGGGGGGGGGGGGGGGGGGFGGGGGGGGGGGGGGGGGGGGGGGGGGGGFGGGGGGGGGGGGGGFGGGGGGGFGGGGGGGGGGGFFDGGGGEGGGGGGGGGGGGGGGGGGGGGGGEEDDGGGFGFFGFFBGGGEGG7CFGGFGFFFFFEFGFFFGFB??GGC(8<GDBAC:@B<EGFGF;?8?GFGGF??FF<FC>AGG6B0;>BFF0?3CBG047:?F:).
@M04650:207:000000000-C238N:1:1101:7088:10964 2:N:0:19
GGACTACTCGGGTATCTAATCCTGTTTGCTCCCCACGCTTTCGCACCTGAGCGTCAGTCTTTGTCCAGGGGGCCGCCTTCGCCACCGGTATTCCTCCAGATCTCTACGCATTTCACCGCTACACCTGGAATTCTACCCCCCTCTACAAGACTCTAGCCTGCCAGTTTCGAATGCAGTTCCCAGGGTGAGCCCGGGGATTTCACATCCGACTGGAAAGACCGCCTGCGTGGGCTTTACGCCCTGGAATTCCGATTAACTCTTGCGCCCTGCGTATTACCGCGCGTGCTGGCACGGGGGTAGC
+
CCCCCGCFE;FG@@FGFE<FCE<F<FFGGDC@@@FC77F6DFC7C@:EE<8FEGGEGCCFF9FC9C,CFGGD+7C:F@?4:?,?FFCC=@CC,EE9F,AF9<B,9F??FGE@EFFBE:=84@B,AEA@FGGFG<E9@,@+@8CFDBDDFFCC?EFG;DC86774@=<;@>DFGCDGE8B,<C?8*FCFFFGGGE*:):CG7@CA6>5=<<8)(0*2;;CD9391(8()()-485)-*48E*(.(**..:064<D54:)--.):(9;,-((,4(/5)374(2((((((.852C?9(-(:,,)
@M04650:207:000000000-C238N:1:1101:13531:10976 2:N:0:19
GGACTACACGGGTTTCTAATCCTGTTTGCTCCCCACGCTTTCGCACCTGAGCGTCAGTCTTTGTCCAGGGGGCCGCCTTCGCCACCGGTATTCCTCCACATCTCTACGCATTTCACCGCTACACATGGAATTCTACCCCCCTCTACAAGACTCTAGCCTGCCAGTTTCGAATGCAGTTCCCAGGTTGAGCCCGGGGATTTCACATCCGACTTGACAGACCGCCTGCGTGCGCTTTACGCCCAGTAATTCCGATTAACGCTTGCACCCTCCGTATTACCGCGGCTGCGTGCACGGAGTTAGC
+
CCCCCGGGGGGGGDGFFFGGGGGGGGGGGGGGGGGGGGGGGGGGGGGGGGGGGGGGGGGGGGGGGGGGGGGGDGGGGGGGGGGGGGGGGGGGGGGGGGGGGGGGGGGGGGGGFGGGGGGGGGGGGGGGGDFFGGGGFFFGGGDBGGGGFGGFGGGGGGGGGGFGGGGGEGGFGGFF9DFGFFGGF,D6EGFFGCEGDCFGGFGC+6C:1CDGEGGFF@CGFG>BFF>.(9>9655<??GGGFF?GG<2CFF?<)7AFFF?(45<C*-26:3<0C(6CFBBF;0(,(((,*(<(9673C)-.
@M04650:207:000000000-C238N:1:1101:18724:10995 2:N:0:19
GGACTACTGGGGTTTCTAATCCTGTTTGCTCCCCACGCTTTCGCACCTGAGCGTCAGTCTTTGTCCAGGGGGCCGCCTTCGCCACCGGTATTCCTCCACATCTCTACGCATTTCACCGCTACACATGGAATTCTACCCCCCTCTACAAGACTCTAGCCAACCAGTTTCAGATGCAATTCCCAAGTTAAGCTCGGGGCTTTCACATCTGACTTAATTGACCGCCTGCGTGCGCTTTACGCCCAGTAATTCCGATTAACGCTTGCACCCTCCGTATTACCGCGGCTGCTGGCACGGAGTTAGC
+
CCCCCGGGGGGGGGGGGGGGGGGGGGGGGGGGGGGGGGGGGGGGGGGGGGGGGGGGGGGGGGGGGGGGGGGGGGGGGGGFGGGGGGGGGGGGGGGGGGGGFEGGGGGGGGGGGGGGGGGGGGGGEFGGGGGFCFGGGGGGGGGFGGGFFCFAFCFGGGGFGGGGGGGGGGGGGGGGDGGGGDGGGGGGGC9CEGGGGDFGGFGFFGGFFGG><CGGFFGGFGFFFF9>(>;>FCFAFFGGGF647D24DFF6:>*6::1?6->?GGFF?:B8:C8AGGF>(-46907?078<(-((-A)66
@M04650:207:000000000-C238N:1:1101:7252:11017 2:N:0:19
GGACTACCGGGGTTTCTAATCCTGTTTGCTCCCCACGCTTTCGCACCTGAGCGTCAGTCTTTGTCCAGGGGGCCGCCTTCGCCACCGGTATTCCTCCACATCTCTACGCATTTCACCGCTACACATGGAATTCTACCCCCCTCTACAAGACTCTAGCCAACCAGTTTCAGATGCAATTCCCAAGTTAAGCTCGGGGCTTTCACATCTGACTTAATTGACCGCCTGCGTGCGCTTTACGCCCAGTAATTCCGATTAACGCTTGCACCCTCCGTATTACCGCGGCTGCTGGCACGGAGTTAGC
+
CCCCCGGGGGGGGDGGGGGGGGGGGGGGGGGGGGGEGGGGGGGGGGGGGGGGGGGGGGDGGGGGGGGGGGGGGGGGGGGGGGGGGGGGFGGGGGDGGGGFFGGDFFGGFEF=?FGGGGGGGGGGGFGGFGGDFGGFGFGGGGGFEFCGGFGFGGFGGGGGGGGFGGGGGGGGGGGGF>FGDFFGGFGGGG9EGGGGC3:EFFGF6*2AEGFFCF7CACFFBGFFFF93(999>=FBFFEEG<?8F:AAFFFFFFGFGB>BB?GFFGBBB?>?BF7AGG:9;>BB9:BDFGFF11(-,;62.
@M04650:207:000000000-C238N:1:1101:20010:11035 2:N:0:19
GGACTACAGGGGTATCTAATCCTGTTCGCTCCCCACGCTTTCGCGCCTCAGCGTCAGTAACAGACCAGAGAGTCGCCTTCGCCACTGGTGTTCCTCCATATATCTACGCATTTCACCGCTACACATGGAATTCCACTCTCCTCTTCTGTACTCAAGTCCTCCAGTTTCCAATGACCCTCCACGGTTAAGCCGTGGGCTTTCACATCAGACTTAAAGGACCGCCTGCGCGCGCTTTACGCCCAATAATTCCGGACAACGCTTGCCCCCTACGTATTACCGCGGCTGCTGGCCCGTAGTTAGC
+
CCCCCGGGGGGGGGGGGGGGGGGGGGGGGGGGGGGGGGGGGFCGGGGGGGGGGGGGGGGGGGGGGGGGGFFFGGGGGGGGGGGGGGGGFGGGGGGGGGGGGGGGGGGGGGGGGGGGGGGGGGGGGGGGF?FFGGGGGG8EFGGFGGGGGGGFGGGGGGGGGGGGGFGGGGGGFGGGGGGGDGGGGGGGGGGGGGGGGGGGGCC9BFGFEGGGECGGABGG>G>=>FFEFG9BBG:EFDGEGF<<GGFFGFFF:EGBGFF:1-C?DFFFBFF1)<()CF(((,969B0)25(/((--4FB><
@M04650:207:000000000-C238N:1:1101:5745:11042 2:N:0:19
GGACTACTCGGGTATCTAATCCTGTTTGATCCCCACGCTTTCGCACATCAGCGTCAGTTGCAGACCAGAGAGCCGCCTTCGCCACTGGTGTTCCTCCATATCTCTGCGCATTTCACCGCTACACATGGAATTCCACTCTCCTCTTCTGCACTCAAGCAAGACAGTTTCCAATGACCTTCCTCGGTTGAGCCGAGGGCTTTCACATCAGACTAATCTTGCCGCCTACGCGCGCTTTACGCCCAATAATTCCGGATAACGCTTGCCACCTACGTATTACCGCGGCTGCTGGCACGTAGTTAGC
+
CCCCCGGGGGGDGGGGGGGGGGGGGGGGGGGGGGGGEGGGGGGGGGGGGGGGGGGGGGGGGGGGGFFGGFGGGGGGGGGGGGGGGGGGGGGGGGGFGGGGGGGGGGGGGGGGGGGGGGGGGGGGGGGGGGFFGGGGGGGGGFGFGGGGGGGFGGFGFGGGGGGGGGEGGGGGFFGGGGFFGGGC>FGDFGGEEGGGGGGGGFGFFGF>:DC8:FGGC<GG@G=2@FFA(/(:05>7F<EGGBB:GFA<GFFF<>DFG:(,4(747<<?FFF?<FBBC><071>BB:2)3E?F:<:4:C<A>
@M04650:207:000000000-C238N:1:1101:6454:11056 2:N:0:19
GGACTACACGGGTTTCTAATCCTGTTTGCTCCCCACGCTTTCGAGCCTCAGCGTCAGTTACAGACCATAGAGCCGCCTTCGCCACTGGTGTTCCTCCATATATCTACGCATTTCACCGCTACACATGGAATTCCACTCTCCTCTTCTGCACTCAAGTCTCCCAGTTTCCAATGACCCTCCCCGGTTGAGCCGGGGGCTTTCACATCAGACTTAAGAAACCGCCTGCGCTCGCTTTACGCCCAATAAATCCGGACAACGCTTGCCACCTACGTATTACCGCGTCTTCCGGCACGTCGTTACC
+
BC9CCGGGGGGEGGGGGGGFGGGGGGGGGGGGGGGGGDEFGFB<EFGGGGEGGGGGGEFGGGG9FFG,CFCFGG:BFFGFFGGGGGGD?FFEGGGGGGGCEFGGGGGGGDEGGGGGGGGGGGFGGGGGGFFFGGCFGGGGGGGFGGGGFCD<=D@EDFCFFGGGGGGGGGGGG9EF8DF8EFEGGG>CFFGGGCEEGDGGFFFF>68*7DGGC+:7A8EF@GFFFA2)(:9>?5<2?1CGGF<?GG<BGFFF?EGFG69<BBGBCF6:(.4<BG3ACF((4(3-(..(7E(28,((-;((.
@M04650:207:000000000-C238N:1:1101:17622:11057 2:N:0:19
GGACTACTAGGGTATCTAATCCTGTTTGCTCCCCACGCTTTCGAGCCTCAGCGTCAGTTACAGTCCAGAGAGTCGCCTTCGCCACTGGTGTTCTTCCTAATCTCTACGCATTTCACCGCTACACTAGGAATTCCACTCTCCTCTCCTGCACTCTAGATAACCAGTTTGGAATGCAGCACCCAAGTTGAGCCCGGGTATTTCACATCCCACTTAATCATCCGCCTACGCTCCCTTTACGCCCAGTAAATCCGCATAACGCCCGCCACCTACGTATTACCGCGGCTGCTTGCACGTAGTTAGC
+
CCCCCGGGGGGGGGGGGGFGDFGGGGGGGGGGGDG:FGGEGGGGGGGGGGGGGGGGGGGGDCGGGGGGGGGGGGGGGGGCGGGGGGGGGGFFFGGGGGAFFDFGFGFGGGGGGGGGGGGGDF@FFGFFFF?FGGGGGGFFFGGFGFGGFFFFGCFFFEGG9CFF:CDCGCDGFCFFGGCEEGCFGFFGGGGG>CGE6CCF99EF6?FFFGGC8C7CFFAC2C74=>94=DFFBG;CF?EGCD?3@C)9+AE(4:3>6;6(.,5(7C0(.51()346C*39>19>>?))./8?:?B0-<:9:
@M04650:207:000000000-C238N:1:1101:10085:11071 2:N:0:19
GGACTACCGGGGTTTCTAATCCTGTTCGCTACCCATGCTTTCGCTCCTCAGTGTCAGTAACTGCCCAGAGACCTGCCTTCGCCATCGGTGTTCTTCCTGATATCTGCGCATTCCACCGCTACACCAGGAATTCCAGTCTCCCCTACAGCACTCCAGCCTGCCCGTATCGCCTGCACGCCCGAAGTTAAGCCTCGGGATTTCACAGACGACGCGACAAACCACCTACGAGCTCTTTACGCCCAGTAATTCCGGACAACGCTTGCACCCTACGTATTACCGCGGCTGCTGGCACGTAGTTAGC
+
CCCCCGGGGGGGGGGGGGGGGGGGGGGGGGGGGGGGGGGGGGGGGGGGGGGGGGGGGGGGGGGGGGGGGGGGGGGGGGGGGGGGGGGGGGGGGGGGGGGGGGGGFFGGGGGGGFGGGGGGGGGGGGGEFFGGGGGGGGGGGGGFGGGGDEGFGFGGGGGGGGGGGGGGGGGGGGFGFGGEEEEGGGCFGGGGFGGGGGGGGFGFFDFDFDCD@G5C53C8?FDF@FFBDG(8)<=BF:ECE<6:FGFFFFFF<@G1<>F?80<?GGF?FF?F??>FGC0929B69:0:?=1E83(46F2>6
@M04650:207:000000000-C238N:1:1101:25614:11077 2:N:0:19
GGACTACAGGGGTATCTAATCCTGTTTGCTCCCCACGCTTTCGCACCTGAGCGTCAGTCTTTGTCCAGGGGGCCGCCTTCGCCACCGGTATTCCTCCACATCTCTACGCATTTCACCGCTACACATGGAATTCTACCCCCCTCTACAAGACTCTAGCCAACCAGTTTCAGATGCAATTCCCAAGTTAAGCTCGGGGCTTTCACATCTGACTTAATTGACCGCCTGCGTGCGCTTTACGCCCAGTAATTCCGATTAACGCTTGCACCCTCCGTATTACCGCGGCTGCTGGCACGGAGTTAGC
+
CCCCCGGGGGGGGGGGGGGGGGGGGGGGGGGGGGGGGGGGGGGGGGGGGFGGGGGGGGGGGGGGGGGGGGGGEGGGGGGGGGGGGGGGGGGGGGGGGGGGGGGGGGGGGGGGGGGGGGGGGGGGGGGGGGGGGGGGGGGGGGGFGGGGGGGFGFFGGGGGGGGGGG7AFGGGFGGGGGGGGGGGGGGGGG@EEEEGDGCGGFGFFGFFFGGFEGGGA3;DFGFFFFFF@G@B9G::B05:C<:>GFFAF?@08DDFC?B6:037FF?B0<9?18:5CC8>F(1;61:):G:C3>6>?GA<.
@M04650:207:000000000-C238N:1:1101:5696:11103 2:N:0:19
GGACTACTCGGGTTTCTAATCCTGTTTGCTCCCCACGCTTTCGCACCTGAGCGTCAGTCTTTGTCCAGGGGGCCGCCTTCGCCACCGGTATTCCTCCAGATCTCTACGCATTTCACCGCTACACCTGGAATTCTACCACCCTCTACAAGACTCTAGCCTGCCAGTTTCGAATGCAGTTCCAAGGTTGAGCCCGGGGATTTCACATCCGACGTGACCGACCGCCTGCGTTCGCTTTACGCCCGGTAAATCCGGATAACTCTCGCCACCTACGTATTACGCCGACTGCGGGCACGTGGTTGGC
+
CCCCCGGFGGEFFGCFFGCGGGGGFGFFFDGGFFGEEGGGGFEGGFFF,CE,FGGGGGFG@AFGAGFC@7CF@GCEGGGG,?FFGGGFG@FFFFGFGGGGG,EFFFGGGGGGGGG9FCEGGGGGF8EGFGGGGEGFC,6>EGGFDGG?CDF?F9E8D,,,57,@,3@F+3D@FCGGG>FGA9B:<F,D,DB74@CG45CGGFDF+*;)(:):255+)(*)(19::@98(/-18E)49-2?*((-9>5)?FFB:)9A*).63:C1*A<1:>B0<7:)<*(,4(-460(((1(*,.((,2(-.
@M04650:207:000000000-C238N:1:1101:28207:11164 2:N:0:19
GGACTACTAGGGTTTCTAATCCTGTTTGCTCCCCACGCTTTCGCACCTGAGCGTCAGTCTTCGTCCAGGGGGCCGCCTTCGCCACCGGTATTCCTCCAGATCTCTACGCATTTCACCGCTACACCTGGAATTCTACCCCCCTCTACGAGACTCTAGCCTGCCAGTTTCAAATGCAGTTCCCAGGTTAAGCCCGGGGATTTCACATCTGACTTAATTGACCGCCTGCGTGCGCTTTACGCCCAGTAATTCCGATTAACGCTTGCACCCTCCGTATTACCGCGGCTGCTGGCACGGAGTTAGC
+
CCCCCGGGGCFGGGGGGGGGGGGGGGGGGGGGGGGGGGGGGGGEGGGFFFGGGGGGGGGGFFGGGGGGGD7FDGGGGGGGDFGGGFFGGGGGGGGGGGFGGGGGFGFGGGGGCGGFGGGGGGGGGGGGGGGGGGGGDF@FGGGFFGGG@EGFGCGA;DFGGGGGGGGGGFGGGFDFFFGGF,DFGGGFGGGGGDCGGDGCGFGFFG7FEGGGFGGGFFGG>DBD7F>F?GF>6EF>F?EGG?FFF=><F47:?:D2F06101C>GG??F<>FFE?FGGF90(7>BB?245:G079>?G2).
@M04650:207:000000000-C238N:1:1101:14560:11171 2:N:0:19
GGACTACTCGGGTATCTAATCCTGTTTGCTCCCCACGCTTTCGCACCTGAGCGTCAGTCTTTGTCCAGGGGGCCGCCTTCGCCACCGGTATTCCTCCACATCTCTACGCATTTCACCGCTACACATGGAATTCTACCCCCCTCTACAAGACTCTAGCCAACCAGTTTCAGATGCAATTCCCAAGTTAAGCTCGGGGCTTTCACATCTGACTTAATTGACCGCCTGCGTGCGCTTTACGCCCAGTAATTCCGATTAACGCTTGCACCCTCCGTATTACCTCGGCTGCTGGCACGGAGTTAGC
+
CCCCCGGGGGGGGGGGGGGGGGGGGGGGGGGGGGGGGGGGGGGGGGGGGGGGGGGGGGGGGGGGGGGGGGGGGGGGGGGGGGGGGGGEF>FGGGGGGGGGGGGGGGGGGCGGGGGGGGGGGGGGGFGGGGGGGGGGGGGGGGGFFGFFFFGFGGGGGGGFGDGGGGGGGFGGFGGAFGGGGGGGGGGGGG97CCCGDDFGGFGFFGGF?FGGFDFFFCGFFDBFFFFF6D6>F=FAF?GCEBBFGGFFF84:?FGFGFB??<<2FF<8BB2::FFAGD)43:BB1:?72:1E10((-;246
@M04650:207:000000000-C238N:1:1101:20796:11192 2:N:0:19
GGACTACCCGGGTTTCTAATCCTGTTTGCTCCCCACGCTTTCGCACCTGAGCGTCAGTCTTTGTCCAGGGGGCCGCCTTCGCCACCGGTATTCCTCCAGATCTCTACGCATTTCACCGCTACACCTGGAATTCTACCCCCCTCTACAAGACTCTAGCCTGCCAGTTTCGAATGCAGTTCCCAGGTTGAGCCCGGGGATTTCACATCCGACTTGACAGACCGCCTGCGTTCGCTTTACGCCCAGTAATTCCGATTAACGCTTGCCCCCTCCGTATTACCGCGGCTGCTGGCACGGATTTAGC
+
CCCCCGGGGGGGGGGGGGGGGGGGGGGGGGGGGGGGGGGGGGGGDGGG?GGGGGGGGGGGGGGGGGGGGGDFGGGGGGGGGGGGGGGGGGGGGGGGGFGGGGGGGCFGGGGGGGGGGGEGGGGGGGGG8FGGGEFGGGGGGGGFFGC6FFGFGGGF;FGEFFFGGGCGGCF7*@9EFGGGGFCFFG88=FFGCEEG:DGGGFGFFGGD?CC7377@F1=D0C>B<>27(7(,2:F464CEG(4?GGD>GF:6(7*6::>?:(92489>:B;FFE?FGG014199>?7)(7(<:(-((2-))
@M04650:207:000000000-C238N:1:1101:25079:11212 2:N:0:19
GGACTACTGGGGTATCTAATCCTGTTTGCTCCCCACGCTTTCGCACCTGAGCGTCAGTCTTTGTCCAGGGGGCCGCCTTCGCCACCGGTATTCCTCCACATCTCTACGCATTTCACCGCTACACATGGAATTCTACCCCCCTCTACAAGACTCTAGCCAACCAGTTTCAGATGCAATTCCCAAGTTAAGCTCGGGGCTTTCACATCTGACTTAATTGACCGCCTGCGTGCGCTTTACGCCCAGTAATTCCGATTAACGCTTGCACCCTCCGTATTACCGCGGCTGCTGGCACGGAGTTAGC
+
CCCCCGGGGGGGGGGGGG9FGGGGGGGGGGGGGGGGGGGGGGGGGGGGGFGGGGGGGGGGGGGGGGGGGGGGGGGGGGGGGGGGGGGGGGGGGGGGGGGGGGGGGGGGGGGGGGGGGGGGGGGGGGGGGGGGGGGGFGGGGGGFGGGGEGGFGGGGGGGGGGGGGGGGGGGGGFGAFGGGGFGGGGG:CGFFGGGGGGFGGFGFFGGFFGGGFGGGFFGGFG@D@FFB?3>FFGFFFBEEG?BBGGF2FFF:B>GFG?>:::9?6E:?669BFGFAGC16>BBBFF:77E(2(27BFG9A:
@M04650:207:000000000-C238N:1:1101:10972:11226 2:N:0:19
GGACTACTAGGGTATCTAATCCTGTTTGCTCCCCACGCTTTCGTGCCTCAGTGTCAGTTACAGTCCAGAGAGCCGCCTTCGCAACTGGTATTCCTCCTAATATCTACGCATTTCACCGCTACACTAGGAATTCTACTCTCCTCTTCTGCACTCAAGCAAGACAGTTTCCAATGACCTTCCTCGGTTGAGCCGAGGGCTTTCACATCAGACTAATCTTGCCGCCTACGCGCGCTTTACGCCCAATAATTCCGGATAACGATTGCCACCTACGTATTACCGCGGCTGCTGGCACGTAGTTAGG
+
CCCCCGGGGGGGGG?AFGGGGGGGGGGFGGGGGGGGGGGGGFGFGCGFGGGFGGGGGAEGGGGGGGGGGGGGGFGGGGGGGEGEFGGGGAFGGGFGFFEFCGFGGGCFFFGDGDGFGGGGGGGCF=FGFGF?FCCFGGCFF?EFGFDFCDDFGGGGGGGGGFDGC;,>;DGCFGGG8D8FDFDGGGGGGFFEEEGGDCDCCAEF+;CF@GDF@DF7<ACF9D54AF=>@<@F9*:6A<@::3;;DFCEGFA>?BGF48(43<><FF?:B???<@:<97:>BB>09:0?FA8C24:B:9<>(
@M04650:207:000000000-C238N:1:1101:24875:11256 2:N:0:19
GGACTACTGGGGTTTCTAATCCTGTTCGCTCCCCACGCTTTCGAGCCTCAGCGTCAGTTACAGTCCAGAGAGTCGCCTTCGCCACTGGTGTTCTTCCTAATCTCTACGCATTTCACCGCTACACTAGGAATTCCACTCTCCCCTCCTGCACTCTAGATTCCCAGTTTGGAATGCAGCACCCAGGTTGAGCCCGGGTATTTCACATCCCACTTAAAAATCCGCCTACGCTCCCTTTACGCCCAGTAAATCCGGACAACGCTCGCCACCTACGTATTACCGCGGCTGCTGGCACGTAGTTCGC
+
CCCCCGGGFGGGGGGGGGGGGGGGGGGGGGGGGGGGGGGGGGGFFGGGGGGGGGGGGGGGGGGGGGGGFGFCCFFGGGGGGGGGGGGGGGGGGEFGGCEFGGFGGGGGGGGGGGGGGGGGGGGG9FFFGGGGGGGGF?,EEFGFGG?FFGGFGGCDCF9FGGF8DEFA>,>FGGFGF6DFGGCDGGF69FFC;EG*9CFGGFGFFGF?BGGC;D+29<FG5DDFFFFF@D=BDGF):(CFGF?1DFECGFFB(=CDGFF?62C;3E?F(4882C?9FG6>>9BB>B:77E0FB?718<)22
@M04650:207:000000000-C238N:1:1101:23893:11296 2:N:0:19
GGACTACAGGGGTTTCTAATCCTGTTCGCTCCCCACGCTTTCGAGCCTCAGCGTCAGTTACAGTCCAGAGAGTCGCCTTCGCCACTGGTGTTCTTCCTAATCTCTACGCATTTCACCGCTACACTAGGAATTCCACTCTCCTCTCCTGCACTCTAGATACTCAGTTTGGAATGCAGTACTCGGGTTGAGCCCAAGTATTTCACATCCCACTTAATCATCCGCCTACGCTCCCTTTACGCCCAGTAAATCCGGATAACGCTCGCCACCTACGTATTACCGCGGCTGCTGGCACGTAGTTAGC
+
CCCCCGGFGGGGGGGGGGGGGFGGGGGGGGGGGGGGGGGGGGGGGGGGGGGGGGGGGGGGGGGGGGGGGGGGGGGGGGGGGGGCGGGGGGGGGGGGGGGGGGGGGGGGGGGGGGFGGGGGGGGGGGF<FGGGGGGGGFFGGGGFGGGGGGGFGEGGDGDGCFFGGGGGGGGGGGGGGGGGGGGCGGGGGGGG6CGGGGGGGAFFFGG>EGGGFGFGFEGGFGFFFFAFDD=DBGFEFFGGGFDFGGEFGFF0;DDFG@FDF>GF3E?BFFF?FFBFGG?>09>>>F?>?GFG:<?:<GFA:
@M04650:207:000000000-C238N:1:1101:12867:11319 2:N:0:19
GGACTACTCGGGTTTCTAATCCTGTTTGCTCCCCACGCTTTCGCACCTGAGCGTCAGTCTTCGTCCAGGGGGCCGCCTTCGCCACCGGTATTCCTCCAGATCTCTACGCATTTCACCGCTACACCTGGAATTCTACCCCCCTCTACAAGACTCTAGCCTGCCAGTTTCGAATGCAGTTCCCAGGTTGAGCCCGGGGATTTCACATCCGACTTGACAGACCGCCTGCGTGCGCTTTACGCCCAGTAATTCCGATTAACGCTTGCACCCTCCGTATTACCGCGGCTGCTGGCACGGAGTTAGC
+
CCCCCGGGGGGGGGGGGGGGGGGGGGGGGGGGGGGGGGGGGGGGGGGGGGGGGGGGGGGGGGGGGGGGGGGGGGGGGGGGGGGGGGGGGGGGGGGGGGGGGGGGGCFGGGGGGGGGGGGGGGGGGGG?=FGGGGGGGGGGGGGFGGGGFGGFGGGGGGGGGGGDGGGGGECEGGGGGGG79?ECFGEFGGGFGGDGDCGGGFGFFGGEFGGG<7FGFFGG@GFFFF>D?D>F>GFFFFGGGF?BFCB<GF@(3)34F<>??B3)9F<(4?92?FBFGGFF>F>606))4C(C<B6>2:>)6
@M04650:207:000000000-C238N:1:1101:24397:11323 2:N:0:19
GGACTACCAGGGTATCTAATCCTGTTTGCTCCCCACGCTTTCGCACCTGAGCGTCAGTCTTTGTCCAGGGGGCCGCCTTCGCCACCGGTATTCCTCCACATCTCTACGCATTTCACCGCTACACATGGAATTCTACCCCCCTCTACAAGACTCTAGCCAACCAGTTTCAGATGCAATTCCCAAGTTAAGCTCGGGGCTTTCACATCTGACTTAATTGACCGCCTGCGTGCGCTTTACGCCCAGTAATTCCGATTAACGCTTGCACCCTCCGTATTACCGCGGCTGCTGGCACGGAGTTAGC
+
CCCCCGGGGGGGGGGGGGGGGGGGGGGGGGGGGGGGGGGGGGGGGGGGGGGGGGGGGGGGGGGGGGGGGGGGGGGGGGGGGGGGGGGGFGGGGGGGGGGGGGGGGGGGGGGGGGGGGGGGGGGGGGGGGGGGGGGGGGGGGGGFGGDGGGGFGGGGGGGGGGGGGGGGGGGGGGGGGGGGGGGGGGGGGGGGGGGGGGGGGFGFFGGFFGGGEGGGFFGGFG@?DFFD;DBFFGFFFFGGG?F>F:):GFF1?DGFG?611<G?FGFBFF>?B6?FGG(9;;>9>??::C0+8>11-A9<.
@M04650:207:000000000-C238N:1:1101:20844:11332 2:N:0:19
GGACTACAAGGGTATCTAATCCTGTTCGCTCCCCACGCTTTCGAGCCTCAGCGTCAGTTACAGTCCAGAGAGTCGCCTTCGCCACTGGTGTTCTTCCTAATCTCTACGCATTTCACCGCTACACTAGGAATTCCACTCTCCTCTCCTGCACTCTAGATAACCAGTTTGGAATGCAGCACCCAAGTTGAGCCCGGGTATTTCACATCCCACTTAATCATCCGCCTACGCTCCCTTTACGCCCAGTAAATCCGGATAACGCTCGCCACCTCCGTATTACCGCGGCTGCTGGCACGTAGTTAGC
+
CCCCCGGCGGGGGGGGGGGGGGGGGGGGGGGGGGGGGGGGGGGFFGGGGDFGGGGGGGGDGGGGGGGGFGGGFFGGGGGGGGGGGGFGGGGGGGGGGG,EFFGGGGGGGGGGGGGGGGGGGGGGF@FFGFFFGGGFGGFGGGGF8EGGFEG5D@FGGGGG8FGGGGG;@@FGGGGGCDFGG+>DGG9DFGGE:EGE*;@CGFGFFGC*:>DGF7BGF?FGAGFA=FFFFGFDFFFEFFGGG??;C>?EGF360>DEGDFF<6DBDE<0(.6::GFBGG<99BF;6:?D0C<G6?123F2:<
@M04650:207:000000000-C238N:1:1101:20608:11374 2:N:0:19
GGACTACTGGGGTATCTAATCCTGTTTGCTCCCCACGCTTTCGAGCCTCAGCGTCAGTTACAGTCCAGAGAGTCGCCTTCGCCACTGGTGTTCTTCCTAATCTCTACGCATTTCACCGCTACACTAGGAATTCCACTCTCCTCTCCTGCACTCTAGATCACCAGTTTGGAATGCAGCACCCAAGTTGAGCCCGGGTATTTCACATCCCACTTAATCATCCGCCTACGCTCCCTTTACGCCCAGTAAATCCGGATAACGCTCGCCCCCTACGTATTACCGCGGCTGCTGGCACGGAGTTATC
+
CCCCCFGGGFGGGEGGGGGGGGGGGGFGGGGGGGGGGGGGGGGCFGGGGGGGGGGGGGGGGGGGGGFGFGGFGGGGGGGGCECGGFGGFGGGGGFGFGFGGFGGGGEFGGGGGGGGGGGGGGGG,EEF,?FGGGGGFGGG@8FBGFC?FFGFGGGC@@,4@FFFFGGABFEFFGGGGGGGGEDGGGFF=BFFGGGG>FGGF6FFFGGFFGGGF7?C68A?4FDDA4=B2C@FFGFFFDGGGF0;CC)9FF>(4>D3D;9(6:G9*?B14?0:4E:)0:49;3;>>0)5(/(3,(,-88<)6
@M04650:207:000000000-C238N:1:1101:18254:11397 2:N:0:19
GGACTACTGGGGTTTCTAATCCTGTTTGATCCCCACGCTTTCGCACATCAGCGTCAGTTACAGACCAGAGAGCCGCCTTCGCCACTGGTGTTCCTCCATATATCTACGCATTTCACCGCTACACATGGAATTCCACTCTCCTCTTCTGCACTCAGGTCTCCCAGTTTCCAATGACCCTCCCCGGTTGAGCCCGGGGATTTCACATCCGACTTGACAGACCGCCTGCGTGCGCTTTACGCCCAGTAATTCCGATTAACGCTTGCACCCTCCGTATTACCGCGGCTGCTGGCCCGGAGTTAGC
+
CCCCCGGGGGGGGGGGGGGGGGGGGGGGGGGGGGGGGGGEGGGGGGGGGGGGGGGGGGGGGGGGGGGGGGGGGGGGGGGGGGGGGGGGGGGGGGGGGGGGGGGGGGGGGGGGGGGGGGGGGGGGGGGGGGGGGGGGGGGGGGGFGGGGGGGFGGFGGGGGGGGGFGGGGGGGGGGGGGGGGGGGGGGGGGGGGGGGGGGGGFGFFGGFFGDD3*9BA2FG@GFDFFBDFGBFFGFCFFGGGFFFGGF<FFFF:;GAG<B?FFGFGGF:?:96?GBBGGFB>FFFFFB?FG(:;9>;:FBF2
@M04650:207:000000000-C238N:1:1101:4843:11453 2:N:0:19
GGACTACTCGGGTATCTAATCCTGTTTGCTCCCCACGCTTTCGCACCTGAGCGTCAGTCTTTGTCCAGGGGGCCGCCTTCGCCACCGGTATTCCTCCACATCTCTACGCATTTCACCGCTACACATGGAATTCTACCCCCCTCTACAAGACTCTAGCCAACCAGTTTCAGATGCAATTCCCAAGTTAAGCTCGGGGCTTTCACATCTGACTTAATTGACCGCCTGCGTGCGCTTTACGCCCAGTAATTCCGATTAACGCTTGCACCCTCCGTATTACCGCGGCTTCTGGCACGGCGTTGGC
+
CCCCCGGGGGGGGGGGGGGGGGAFGGGGGGGGGGFGGGGGGGGGGGGG8@FGGFGGDFGCFGGGGGGGGGGGGGGGCFGGGGGGGGGGGGGGGGFEGDFGGGGGGGGGGGGGGGGGGGGG@C@EFDFFG9FGGGGGGFFGGGGF@EF,>,@CGBCCEFGGGDECCFFGGGGGGGFCGGFA9=3>FFGGGGGGDDCGGDGCFFG>BFF+5CGFCFFCACG=>GFFDFFFDD>0>DFFF?GEE0:(:7<>GF61:5DFG(7?42D)9@:(-3(43C:)<*3;>9>((,)))38FB>(-4E((.
@M04650:207:000000000-C238N:1:1101:2954:11502 2:N:0:19
GGACTACCAGGGTTTCTAATCCTGTTTGCTCACCAAGCTTTCGCACCTGAGCGTCAGTCTTTGTCCAGGGGGCCGCCTTCGCCACCGGTATTCCACCACATCTCTACGCATTTCACCGCTACACATGGAATTCTACCACCCTCTACAAGACTCTAGCCAACCAGTTTCAGATGCAATTACAAAGTTAAGCTCGGGGCTTTCACACCTGACTTAATTGACCGCCTGCGTGCGCTGTACGACCAGGAATTCCGCTGAACGCTTGCACACTCCGTCTTACCGCGGCTGCTGGCACGGAGGTAGC
+
<CCC<CCCFEEEC<FGGC<E9F<F@D<FCE,,CC@,C@8,,5BFFFDFFGE6@FGGGC<<9,C,<;C,C:CB:F@@6=@,A,,B?,@FF+FF?F,EFDGGFDAF9FF48@+:@FC<,F>CCEF?:EFDCFFCG9>F8,6+@=89@FF9<E8+@E;D;=DFDC6DFDEFGGG,A,@:C8,,,8D@C;EFGGFG5**=**5,5=BC**0;7C8241B78:>*/9((64.2/::.:*:4;;*=896(/9,2:*?(()14*(4((4*,9+,((,41(*(.<9((20((-(),8C:<3,,-(25).
@M04650:207:000000000-C238N:1:1101:19128:11521 2:N:0:19
GGACTACCGGGGTTTCTAATCCTGTTTGCTCCCCACGCTTTCGAGCCTCAGCGTCAGTTACAGTCCAGAGAGTCGCCTTCGCCACTGGTGTTCTTCCTAATCTCTACGCATTTCACCGCTACACTAGGAATTCCACTCTCCTCTCCTGCACTCTAGATAACCAGTTTGGAATGCAGCACCCAAGTTGAGCCCGGGTATTTCACATCCCACTTAATCATCCGCCTACGCTCCCTTTACGCCCAGTAAATCCGGATAACGCTCGCCACCTACGTATTACCGCGGCTGCTGGCACGTAGTTAGC
+
CCCCCGFGGGGGGGGGGGGGGGGGGGGGGGGGGGGGGGGGGGGGGGGGGCGGGGGGGGGGFFGGGGGGFGGGGGEGGGGGFGGGGGGGGGGGGGGGGGGGGGGGGGGGGGGGGGGGGDGGGGGG9FFFGGGGGGGGGGCGGGGFGGGGGGGFGGGGGGGGGFFFGGGGGGGGGGGGGFGGECFGGGGGGGGGGDGGGGFGGFGFAGGFFGGDEDCFFEGGFG?9DFFFDD>>FG4CA0CFG065FGFFGFF>0BG4=0>FF>GBGGF<(88:7FFFGGFBFFF63<??BG?F6:7.4+)..
@M04650:207:000000000-C238N:1:1101:20821:11535 2:N:0:19
GGACTACAGGGGTTTCTAATCCTGTTTGCTCCCCACGCTTTCGTGCATGAGCGTCAGTCACGTCCCAGGGGGCTGCCTTCGCCATCGGTATTCCTCCACATCTCTACGCATTTCACTGCTACACGTGGAATTCTACCCCCCTCTGACGCACTCTAGCCTTGCAGTCACAAGCGCAATTCCCAGGTTGAGCCCGGGGATTTCACGCCTGTCTTACAAAACCGCCTGCGCACGCTTTACGCCCAGTAATTCCGATTAACGCTCGCACCCTACGTATTACCGCGGCGTCTGGCACGTAGTTGGC
+
CCCCCGGGGGGGGGGGGGGGGGGGGGGGGGGGGGGGGGGGGGGGGGGGGGGGGGGGGGGGGGGGGGGGGGGGGGGGGGGGGGGGGGGGGGGGGGGGGGGGGGGGGGGGGGGGFGGGGGGGGGDFFFGGGGGGGGGGGGGGGGGFGGGGGGGFGGGGGGGGGGGFFGGGG9FGGGCCEGGGGGGGGGGGEDGGGGGG:GGGGFGFFGGFFGGGFGG7ADGGFGBDFFFF>GFB?AF>BBGGGF6?CGADGFFFFFDAG0>(:1C;GE?2(,33?G72+736;>9(((-14?:FB6<:(C)(5
@M04650:207:000000000-C238N:1:1101:25694:11546 2:N:0:19
GGACTACTGGGGTATCTAATCCTGTTTGCTCCCCACGCTTTCGCACCTGAGCGTCAGTCTTTGTCCAGGGGGCCGCCTTCGCCACCGGTATTCCTCCAGATCTCTACGCATTTCACCGCTACACCTGGAATTCTACCCCCCTCTACAAGACTCTAGCCTGCCAGTTTCGAATGCAGTTCCCAGGTTGAGCCCGGGGATTTCACATCCGACTTGACAGACCGCCTGCGTGCGCTTTACGCCCACTAATTCCGATTAACGCTTGCACCCTCCGTATTACCGCGGCTGCTGGCACGGAGTTAGC
+
CCCCCGGGFGGGGCGGGGGGGGGGGGGGGGGGGGGGGGGGGGGGGGGGEFFGGGGGGGF@@FGGGGGGEFDCFGGGGGGGGGGGG8FGGGGGGGGGGE<AGGGGGGGGGGGGGGGGGGGGGGGGGGGGGGGGG<FGG8+FGGGFEGGEDGGFGGCAGGGBDFCCFDD;>EFCDFCG9DFAC:FFGFC8CFDF7CEGCD,,B:C=CGGFFCC>E76;=1CCBGF?:F9<053(,*)6?:EGCB((**)6>?F((535FB>16:F<6C<(41432*.6@D?>049B214:(*3A?6(1(;:AA
@M04650:207:000000000-C238N:1:1101:8357:11546 2:N:0:19
GGACTACTGGGGTATCTAATCCTGTTTGCTCCCCACGCTTTCGCACCTGAGCGTCAGTCTTCGTCCAGGGGGCCGCCTTCGCCACCGGTATTCCTCCAGATCTCTACGCATTTCACCGCTACACCTGGAATTCTACCCCCCTCTACGAGACTCTAGCCTGCCAGTTTCAAATGCAGTTCCCAGGTTAAGCCCGGGGATTTCACATCTGACTTAACAGACCGCCTGCGTCCGCTTTACGCCCAGTAAATCCGGATAACGCTCGCCACCTACGTATTACCTCGGCTGCTGGCACGTAGTTAGC
+
CCCCCGGGGGGEGFGGGGGGGGGGGGGGGGGGGGGGGGGGGGGGGGGGGCEGGGGGGGGGGGGGGGGGGDGGGGGGGGGG<CFFG?FCFFGGGGGGG8BFGGGGGGFGGGGGGGGGGGGGGGCGGGGGGGGGFCDCE88FGGEFGGGC@@EFFFFDGGFFGGGG@FAFGGGGFGCC:CFGF9EFFGGF?G@FCEGGCDFGCFGFFGGF)1:F4+;DA@=FF3:D=@65(1402:FDFFGCE((.>*)):9B065*.680:1,59583(4:?07GBFE7)56<??F??207.94?703+.46
@M04650:207:000000000-C238N:1:1101:2475:11547 2:N:0:19
GGACTACTAGGGTATCTAATCCTGTTCGCTCCCCACGCTTTCGAGCCTCAGCGGCAGTTACAGTCCAGAGAGTCGCCTTCGCCACTGGTGTTCTTCCTAATCTCTCCGCATTTCACCGCTACACTAGGAATTCAACTCTCTTCTCCTGCACTCTAGATACTAAGTTTGGAATGCAGTACCCGGGTTGAGCCCAAGTATTTAACATCCCACTTAAGTATCCGCTTACGCTCCCTTTCCGCCCAATAAACCCGGAAAACACCGGCCACCTACGTATTACCGCGGCTGCGGGATGGGAGTTCCC
+
CC@CCDFGGGGGFFCF9FGEFE<FFGD;@B,@F:CFECF@FFF8FEF8A@F<E+@FCC<DEFGGDGFGCFFGFDGDDCF9<7=F7FFDC<CFFDEG95@?,C=,@,4>+@??<,CFE44+8BC,EEEGGGGG9,,C;9,8,3@<@>,,ADC9,>@8A,@>993=FF=D>DAA2,7@=9=,23BECFC6?@777C@,++7:+?,+12CF3**2:=>53*>+-?4(8A5)(?@(3,)*4(*==12(8C))*0)3()2(*(.-(,)(1*.,,((()3()<*4-420-(((,(*(/((418*).4
@M04650:207:000000000-C238N:1:1101:18080:11568 2:N:0:19
GGACTACCGGGGTTTCTAATCCTGTTTGCTCCCCACGCTTTCGCTCCTCAGCGTCAGTTACTACCCAGAGACCCGCCTTCGCCACCGGTGTTCCTCCTGATATCTGCGCATTTCACCGCTACACCAGGAATTCCAGTCTCCCCTGTAGTACTCAAGTCTGCCCGTATCGCCTGCACGCCCCCAGTTAAGCTGGAGGATTTCACATCCGACTTGACAGACCGCCTGCGTGCGCTTTACGCCCAGTAATTCCGATTAACGCTTGCACCCTCCGTATTACCGCGGCTGCTGGCACGGAGTTAGC
+
CCCCCGGGGGGGGGGGGGGGGGGGGGGGGGGGGGGGGGGGGGGGGGGGGGGGGGGGGGGGGGGGGGGGGGGGGGGGGGGGGGGGGGGGEGGEGGGGGGGGGGGGGFFGGGGGGGGGGGGGGGGGGGGGGGGGGGGGGGGGGGGFGGCGGGGFGGGFFGGGCFGGF7FGGGGGFF8EGGGGGGGGGGGGGGGGDFGGGGGGGFGFFGGFFGDCBFG+/1C57DF6?AFEDGFB9GFAF?GGGB??GGFFGFFF?@GAGFF?<:DBGG?FFF6-:C:)CD<;17>>FFFF>EFGBBF01;>BA
@M04650:207:000000000-C238N:1:1101:10127:11586 2:N:0:19
GGACTACCAGGGTTTCTAATCCTGTTTGCTCCCCACGCTTTCGCGCCTCAGCGTCAGTTGCTAGCCAAAGAGCCGCCTTCGCCACTGGTGTTCCTCCATATCTCTACGCATTTCACCGCTACACATGGAATTCCACTCTCCTCTTCAGCACTCAAGTCTCCCAGTTTCCAATGACCCTCCCCGGTTGAGCCGGGGGCTTTCACATCAGACTTAAGAAACCGCCTGCGCTCGCTTTACGCCCAATAAATCCGGACAACGCTTGCCACCTACGTATTACCGCGGCTGCTGGCACGGAGTTAGC
+
CCCCCGG,CFGGGGGGGGGGGGGGGGGGGGGGGGGGGGGGGGGGGGGGGGGGGGGGGGG<F,<,CFF@,6E<FFGG+BFGGGGGGGGGGGGGGGGGGACFGGCFFGGGGGGGGGGGGGGGGGCDF8FGFGGGGGE9E89FGGFF,E,=EAFFGG8E=93@9FGGFFFG9EE,+3DDE8=CE+BEBFGGG?E5@C>EDGGFDFGFFGGFEGGGC7C:8(AFFGF?0A1B(:(,8:F<?BGGD0((9C6)0;>><EDBC,(8::7(*<:??>F?)03)+:8>F>B9;??F7E?GB03,:G))6
@M04650:207:000000000-C238N:1:1101:14183:11609 2:N:0:19
GGACTATGGGGTTTCTAATCCTGTTTGCTCCCCACGCTTTCGAGCCTCAGCGTCAGTTGCAGACCAGAGAGCCGCCTTCGCCACTGGTGTTCCTCCATATCTCTGCGCATTTCACCGCTACACATGGAATTCCACTCTCCTCTCCTGCACTCTAGATAACCAGTTTGGAATGCAGCACCCAAGTTGAGCCCGGGTATTGCACATCCCAATTAATCATCCGCCTACGCTGCCTTTACGCCCCGTAAATCCGGATAACGCTCGCCACCTACGTATATCCCCGGCTCGTGGCACGTAAGTGGCC
+
CCCCCGGG@FGGGDGGGED9FFG@FFGGGGFGGGGGGCF8,FCEGG8=FGFGEE@EFFGG9FEFFGEGCFEGGEGG@F,A=F@FGFGFCEFGF,,AEFDFGGGGFCGGGGCFDEFFEEGDGFFF8==,EFGCE9DCD,DFEFFDGABF8,>6,DDFGDEGFF?@FFGGDFAFGG,==D?CEFFFF99,@DB>6E;@DF,,2*3104C6)*++1+:++:D7BC>5@6()(/0>4:CEB@G@*.(6:F5C455(,87)*((((311D@(,::3)6+))+*(-(,2((,,20*.54(((-+),,
@M04650:207:000000000-C238N:1:1101:13191:11620 2:N:0:19
GGACTACCCGGGTTTCTAATCCTGTTTGATCCCCACGCTTTCGCACATCAGCGTCAGTTGCAGACCAGAGAGCCGCCTTCGCCACTGGTGTTCCTCCATATCTCTACGCATTTCACCGCTACACTAGGAATTCCACTCTCCTCTCCTGCACTCTAGATAACCAGTTTGGAATGCAGCACCCAAGTTGAGCCCGGGTATTTCACATCCCACTTAATCATCCGCCTACGCTCCCTTTACGCCCAGTAAATCCGGATAACGCTCGCCACCTACGTATTACCGCGGCTGCTGGCACGTAGTTAGC
+
CCCCCGGGGGGGGGGGGGGGGGGGGGGGGGGCGGGGGGGGGGGGGGGGGGGGGGGGGGGGGGGGGGGGGGGGGGGGGGGGGGGGGGGGGGGGGGGGGGGGGGGGGGGGGGGGGGGGGGGGGGGGGGGGGGGGGGGGGGGGGGGFGFFGGGGFGGGGGGFGGGGGGGGGGGGGGGFFGGGGGGGGGGGGGGGCEGC7CFGGGFGFFFGFFGGGFGGGFFGG=FFFFFFFFGFFDGFFFFGGGFFF;FCEGFFB0>GEGFFB:>GFGGFF:?:?BEBFGG?>>F>BFFFFFG(9:?04?C:).
@M04650:207:000000000-C238N:1:1101:16692:11645 2:N:0:19
GGACTACCGGGGTTTCTAATCCTGTTTGCTCCCCACGCTTTCGTGCCTCAGTGTCAGTTACAGTCCAGAGAGCCGCCTTCGCAACTGGTATTCCTCCTAATATCTACGCATTTCACCGCTACACTAGGAATTCTACTCTCCTCTCCTGCACTCAAGTTTCTCAGTTTCAAAAGCTTACTACGGTTGAGCCGTAGCCTTTCACTTCTGACTTAAGAAACCACCTACGCACCCTTTACGCCCAGTAATTCCGGATAACGCTAGCCCCCTACGTATTACCGCGGCTGCTGGCACGTAGTTAGCC
+
CCCCCGGGGGGGGGGGGGGGGGGGGGGGGGGGGGGGGGGGGGGGGGGGGGGGGGGGGFGGGGGGGGGGGGGGGGGGGGGGGGGGGGGGGGGGGGGGGGGGGGGGGGFGGGGGGGGGGGGGGGGGGGGGGGGGGGGGGGGGGGGFGGGGGGGFGFDEFFGGGGGGGGGGGGGDGFGGFGGGGGGGGGGGGGGGGEGGGGGGGFGFFGGFEGGGFFGGFB<FBGFF@EFFFC>BFCCEDFGGF;@<DFFFGFDD;:C@3:<DFFCDGG6?BBF?BGABD79646>FF?FFB03:4182>:4<:
@M04650:207:000000000-C238N:1:1101:19210:11657 2:N:0:19
GGACTACTGGGGTTTCTAATCCTGTTTGCTCCCCACGCTTTCGAGCCTCAGCGTCAGTTACAGACCAGAGAGCCGCCTTCGCCACTGGTGTTCCTCCATATATCTACGCATTTCACCGCTACACATGGAATTCCACTCTCCTCTCCTGCACTCTAGATACTCAGTTTGGAATGCAGTACTCGGGTTGAGCCCAAGTATTTCACATCCCACTTAAGTATCCGCCTACGCTCCCTTTACGCCCAATAACTCCGGATAACGCTCGCCACCTACGTATTACCGCGGCGGCTGTCACGTAGTTAGC
+
CCCCCGGFDFGGGGGGGGGGGGGGGGGGGGGFGGGGGGGGGGGGCEGGGGGGGGGGGGGGGGGCFGGGCGGGGGGGGGGGGEGGGGGCGGGGGGGAFFGGGGGFGGFGGGGGGGGGGGGGGGGGEEFCFCFFFDFF=EEGGDGF8E9DGGGFDFFDD8DGCFG8FFGGDGGGFGGGGGGCABCEFEGFGFFGGDDACGGF9EFFFGFF@FGGE7+CFCGF9CA):>4@D*:9:?F=F@CFG;3=<F));):(,5>@C2,/(.91*8<23:B27CBFFG09>;0((291(+-<(30(,0..4
@M04650:207:000000000-C238N:1:1101:23228:11659 2:N:0:19
GGACTACAGGGGTTTCTAATCCTGTTTGCTCCCCACGCTTTCGTGCCTCAGCGTCAGTTACAGTCCAGAGAGCCGCCTTCGCTACTGGTGTTCCTCCTAATATCTACGCATTTCACCGCTACACTAGGAATTCCACTCTCCTCTCCTGCACTCAAGTCCTACAGTTCCAAAAGCTTACTACGGTTGAGCCGTAGCCTTTCACTTCTGGCTTGAAAGACCGCCTACGCACCCTTTACGCCCAGTACTTCCGGATAACGCTAGCCCCCTACGTATTACCGCGGCTGCTGGCACGTAGTTAGCC
+
CCCCCGGGGGGGGGGGGGGGGGGGGGGGGGGGGGGGGGGGGGGGGGGGGGGGGGGGGGGGGGGGGGGGGGGGGGGGGGGGGGGGGGGGGGGGGGGGGGGGGGGGGGGGGGGGGGGGGGGGGGGGGGGGGGGGGGGGFFGGGGGFGGGGGGGFFGGGGGGGFGGGGGGEGGGFGGGGGGGGGGGGG>FGGGGGCEFGCCFGGFGFFGG>EGGGFGGCADGGFGFFFFFF=?@BF8@C>?GGG=@E+CCE7B8;DBGEG@0:;?CBGGF<FFB2AGF9C762079>BFB(8:4C?0<BF<<95
@M04650:207:000000000-C238N:1:1101:2545:11667 2:N:0:19
GGACTACCGGGGTATCTAATCCTGTTTGCTCCCCACGCTTTCGCACCTGAGCGTCAGTCTTTGTCCAGGGGGCCGCCTTCGCCACCGGTATTCCTCCAGATCTCTACGCATTTCACCGCTACACCTGGAATTCTACCCCCCGCTACAAGACTCTAGCCTGCCAGTTTCGAATGCAGTTCCCAGGTTGAGCCCGGGGATTTCACATCCGACTTGACAGACCGCCTGCGTGCGCTTTACGCCCAGTAATTCCGATTAACGCTTGCACCCTCCGTATTACCGCGGCTGCTGGCACGGAGTTGGC
+
CC9CCGGGFEGGEGGGGGGGGGFGCFDGFGEGGDGG768;FFFG:FGGGGFFGEGGGFFGGFGGGGGGGGGEGGGEG@E@7?FEFFCFGGGGGG8F<FGFFEFGF,EFF+CFGDGGD7C6CGDAF?EGGGGCFF9DFFCCE+@@EGGGGGCFF9E@;DCCFGG6>?FFEECFGFFGFC,D?F?CC:B,<EFFEEE=5CF?FF?FFFFF@C7:8><CFF=7;G9?<:1)(77;;=@<F<C>C?<0*:<A7BFF:BG9*(9:BF<7FG?(-1((4;:.9:419;>(,8>005:EF04>?@)..
@M04650:207:000000000-C238N:1:1101:13973:11680 2:N:0:19
GGACTACTGGGGTTTCTAATCCTGTTTGCTCCCCACGCTTTCGAGCCTCAGCGTCAGTTACAGTCCAGAGAGTCGCCTTCGCCACTGGTGTTCTTCCTAATCTCTACGCATTTCACCGCTACACTAGGAATTCCACTCTCCTCTCCTGCACTCTAGATAACCAGTTTGGAATGCAGCACCCAAGTTGAGCCCGGGTATTTCACATCCCACTTAATCATCCGCCTACGCTCCCTTTACGCCCAGTAAATCCGGATAACGCTCGCCACCTACGTATTACCGCGGCTGCTGGCACGTAGTTAGC
+
CCCCCFGGGGGGGGGGGGGGGGGGGGGGGGGGGGGGGGGGGGGGGGGGGGGGGGGGGGGGGGGGGGGGGFDFFGGGGGGGGGGGGGGGGGGGGGGGGGGGGGGGGGGGGGGGFGGGGGGCGGGG9FGGGGGGGGGGGGGGGGGFGGGGGGGFGGGGEFDFGGGDEEGFCDFFGGGGGGGGGFFGGGGGGGGGGGGGGG;FGFGFFGGFFGGGEGGGF?GGFGF>96@E>GFF>FACF@EGGD@EGGCFGFF@@:DEF<1(/7D>3EFFBFFFBGFBGD?999029(,2>GFGF???0F-..
@M04650:207:000000000-C238N:1:1101:10615:11688 2:N:0:19
GGACTACCGGGGTTTCTAATCCTGTTTGCTCCCCATGCTTTCGCTCCTCAGCGTCAGTTACAGTCCAGAGAGTCGCCTTCGCCACTGGTGTTCTTCCTAATCTCTACGCATTTCATCGCTACACTAGGAATTCCACTCTCCTCTCCTGCACTCTAGATAACCAGTTTGGAATGCAGCACCCAAGTTGAGCCCGGGTATTTCACATCCCACTTAATCATCCGCCTACGCTCCCTTTACGCCCAGTAAATCCGGATAACGCTCGCCACCTACGTATTACCCCGGCTGCTGGCACGTAGTTAGC
+
CCCCC<FGGGGGGGGGGGGGGGGGGGGGGGGGGGGGGGGGGGGGGGGGGGGGGGGGGGGGGGGGGGGGFFGEFGGGDGGGGGGGGGGGGGFGGGGGGGGGGGGGGGGGGGGGFGG,FFGGEFFGFGGCFGGGGGGGGGGGGGGFGCFGGGGFGGGFFGGGGGGFGGGGGGGGGGGGFDGFEGFFGGGGGGGGGGGGGFGGFFGFFGDFFGGGEFGGFCEDDGFFFFFFFGFFFFFFF?EGG<<3FG)9@;D0;>D4;(7?D>G0C=:3:>F?FG?AGG(42((46?B:7C(C:11(3C<AA
@M04650:207:000000000-C238N:1:1101:12390:11713 2:N:0:19
GGACTACACGGGTATCTAATCCTGTTTGCTCCCCACGCTTTCGCACCTGAGCGTCAGTCTTTGTCCAGGGGGCCGCCTTCGCCACCGGTATTCCTCCACATCTCTACGCATTTCACCGCTACACATGGAATTCTACCCCCCTCTACAAGACTCTAGCCAACCAGTTTCAGATGCAATTCCCAAGTTAAGCTCGGGGCTTTCACATCTGACTTAATTGACCGCCTGCGTGCGCTTTACGCCCAGTAATTCCGATTAACGCTTGCACCCTCCGTATTACCGCGGCTGCTGGCACGGAGTTAGC
+
CCCCCGGGGGGGGGGGGGGGGGGGGGGGGGGGGGGGGGGGGGGGGGGGGGGGGGGGGGGGGGGGGGGGGGGGGGGGGGGGGGGGGGGGG>FGGGGGGGGGGGGGGGGGGGGGGGGGGGDCGGGGGFGGGGGGGGGGGGGGDGGFGGFGGGGFGGGGGGGGGGGGGGGGGEFGGGGGGGGGGGGEFFGGGGGGGGGGDGGGCFGFF;DFFGFGFGGG6CGFFGFDFFFFDGBFFGFDFFGEE<?:GGAAFFF6?5DAG:BF?FC>FG?1:69:?6:4E:?B>;(12<7::=:E?>6908AA<
@M04650:207:000000000-C238N:1:1101:20123:11758 2:N:0:19
GGACTACCCGGGTTTCTAATCCTGTTTGCTCCCCACGCTTTCGAGCCTCAGCGTCAGTTACAGTCCAGAGAGTCGCCTTCGCCACTGGTGTTCCTCCTAATCTCTACGCATTTCACCGCTACACTAGGAATTCCACTCTCCTCTCCTGCACTCTAGATAACCAGTTTGGAATGCAGCACCCAAGTTGAGCCCGGGTATTTCACATCCCACTTAATCATCCGCCTACGCTCCCTTTACGCCCAATAATTCCGGATAACGCTTGCCACCTACGTATTACCGCGGCTGCTGGCACGTAGTTAGC
+
CCCCCGGGGGGGGGGGGGGGGGGGGGGGGGGGGGGGGGGGGGG@FGGGGGGGGGGGGGGGGCGGGGGGGGGFFGGGGGGGGGGGGGGGGGGGG,EGG=DGGDGGGGGGGGGGGGGGGGGGGG9F;:FGGGGGGGGGEG9FGGGFGGCGGGGFGFGG;DFCEGGGGGGGDFEEFGGG,6DFGGCCFGGGDFGGCGG779CFFFG6FGG9CGGGF:7@86CD9FFD2AD>27=B=GF46>GGGF7@GC5?FFF;;>DEF066@?F?79??FFFF)934@F6;9>BF>B:)2CFGF?FB(<4)6
@M04650:207:000000000-C238N:1:1101:23084:11811 2:N:0:19
GGACTACTGGGGTATCTAATCCTGTTTGCTCCCCACGCTTTCGCACCTGAGCGTCAGTCTTTGTCCAGGGGGCCGCCTTCGCCACCGGTATTCCTCCACATCTCTACGCATTTCACCGCTACACATGGAATTCTACCCCCCTCTACAAGACTCTAGCCAACCAGTTTCAGATGCAATTCCCAAGTTAAGCTCGGGGCTTTCACATCTGACTTAATTGACCGCCTGCGTGCGCTTTACGCCCAGTAATTCCGATTAACGCTTGCACCCTCCGTATTACCGCGGCTGCTGGCACGGAGTTAGC
+
CC@CCGGGGGGGGDGGGGGGGGGGGGGGGGGGGGGGGGGGGGGGGGGGGGGGGGGGGGGGGGGGGGGGGGGGGGGGGGGGGGGGGGGGGDFGGGGGGGGGGGGFGGGGGGGGGGGGGGGGGGGGGGGGFGGGGGGGGGGDGGGFGGGGFFGFFGFGGGGGGGGGGGGGGGFGGGGGGGGGGGGGGGGGGF,ACGGGGDFGGFGFFGGFEGGGCGGGFFGGBGFFFFFFDDB90=>>?<EGDFF?F*6);F@2:BD>FFFFFFGFGF:<?B9<:87:AF:>>>1(,47:>G:C<02;0A)66
@M04650:207:000000000-C238N:1:1101:13044:11824 2:N:0:19
GGACTACAAGGGTTTCTAATCCTGTTCGCTACCCATGCTTTCGCTCCTCAGCGTCAGTAACTGCCCAGAGACCTGCCTTCGCCATCGGTGCTCCTCCTGATATCTGCGCATTTCACCGCTACACCAGGAATTCCAGTCTCCCCTACAGCACTCAAGTTATGCCCGTATCGCCTGCACGCCCGAAGTTAAGCCCCGGGATTTCACAGACGACGCGACAAACCACCTACGAGCTCTTTACGCCCAGTAATTCCGGACAACGCTCGCCCCCTACGTATTACCGCGGCTGCTTGCACGTAGTT
+
CCCCCGGGGGGGGGGGGGGGGGGGGGGGGGGGGGGGGGGGGGGGGGGGGGGGGGGGGGGGGGGGGGGGGGGGGGGGGGGGGGGGGGGGFG7?EFGGGGGGGGGGGGGDGGGGGGGGGGGGGGGGGGGDEGGGGGGGGGGGGGGFGGGGGGGFGGGGGGGGGGGGGGGGGGGGGGGFFGGGCBCCGGFGGFGGGGGGG4C6CF;BFGGF>DDGBDCGB>88;FDDFFE><GB(2?9<@ACCC7?<CDA<*9FF033(9139(8/1);;9>?B0.<4:+:93>02(((())24+512(.;6
@M04650:207:000000000-C238N:1:1101:3708:11847 2:N:0:19
GGACTACAGGGGTATCTAATCCTGTTCGCTCCCCACGCTTTCGAGCCTCAGCGTCAGTTACAGTCCAGAGTGTCGCCTTCGCCACTGGTGTTCTTCCTAATCTCTACGCATTTCCCCGCTACACTAGGAATTCCACTCTCCTCTCCTGCACTCTAGATAACCAGTTTGGAATGCAGCCCCCAAGTTGAGCCCGGGTATTTCACATCCCACTTAAAAATCCGCCTACGCTCCCTTTACGCCCCGTAAAGCCGGACATCGCTCGCCACCTACGTATTCCCGCGGCTGCTGGCACGTAGTTATC
+
CC<CC8F@E@CGCECA<<DEFGFG6FGGGCFGGG8@FFE@FGGE;6@EAC<CB8@,6<C<C,CFGG,C@E,:CFCFFE@FFCFFGFGG6:EEEGCCACE<?FGGCFGFE,:?@E<FFGGCEC@FEDD@=,A4A9,CAB=<=8EFFGEGG8E9D96@,@ABFCE85,7DC@DEDA,@?+@C65BFGF,@CFGFCE5@553;<?;+BFGF:FD+*5+=*-@4AGF@(69?=:925:;)1(1<<(.;C*(9>FB(4;D)2,3(46C9DGFF?FB,4:()378>;9((-3,8(:<<0(4(4+--.
@M04650:207:000000000-C238N:1:1101:16252:11893 2:N:0:19
GGACTACTAGGGTATCTAATCCTGTTTGCTCCCCACGCTTTCGAGCCTCAGCGTCAGTTACAGTCCAGAGAGTCGCCTTCGCCACTGGTGTTCTTCCTAATCTCTACGCATTTCACCGCTACACTAGGAATTCCACTCTCCTCTCCTGCACTCTAGATCACCAGTTTGGAATGCCACACCCAAGTTGAGCCCGGGTATTTCACATCCCACTTAATCATCCGCCTACGCTCCCTTTACGCCCAGTAAATCCGGACAACGCTCGCCACCTACGTATTACCGCGGCTTCTGGCACGTAGTTATC
+
CCCCCGG9<FGGGEFGGGGGGGEGGGGGGGGGGGF@FEGGGGG8CFGGGGGGGGGGGGGGFCFDFFGGC,C@EFFGGGGGGGEGGGGGGGGGGFGGGG<FGCFGGGGFGGGGGGFGGGGGDGGG,AEGGGGGGGGFDD,AEFFF8EBD,@FFG9=FFE,DFGGGGGGFEG9BFF3,6=C8E7BFGGCFFGFGG+;102DGGFGFFGGFEGGGFGG>ACGCAFFFDFAD2D=BDFFEA@GEF6?E7D39F4)6;FC?C6B<@;GB3C??0331<?:<CG(-(36;12952C(<33038G24<
@M04650:207:000000000-C238N:1:1101:28233:11904 2:N:0:19
GGACTACTAGGGTTTCTAATCCTGTTTGCTCCCCACGCTTTCGAGCCTCAGCGTCAGTTACAGACCAGAGAGCCGCCTTCGCCACTGGTGTTCCTCCATATATCTACGCATTTCACCGCTACACATGGAATTCCACTCTCCTCTTCTGCACTCAAGTCTCCCAGTTTCCAATGACCCTCCCCGGTTGAGCCGGGGGCTTTCACATCTGACTTAATTGACCGCCTGCGTGCGCTTTACGCCCAGTAATTCCGATTAACGCTTGCACCCTCCGTATTACCGCGGCTGCGGGCACGGAGTTAGC
+
CC@CCGGGDGGGGGGGGGGGGGGGGGGGGGGFGGGGGGGGGGGGGGGGGGGGGGGGGGGGGGGGGGGGGGGGGGGGCFGGGGGGGFGGGGGGGFGGGGGFFGGGGGGGEGGGGGGGGGDDGGGGGGGGGGGGGGGGGGGGGGGFEDEFFCGFFGGDGGAEGGGG=DFGGGGGGGGGGGG6EGGEGGGCFFGGGGGGGGG?8+;CFFGB<FGGFGGGA<GGBGBFFA@F;D>19GFFFFGGE18:F>A9FFF6,77)*(-4:6CDGGFFF:;11F7AGG:99BFF11(,4C9E:9(32;A26
@M04650:207:000000000-C238N:1:1101:23385:11912 2:N:0:19
GGACTACAGGGGTATCTAATCCTGTTTGCTCCCCACGCTTTCGCACCTGAGCGTCAGTCTTTGTCCAGGGGGCTGCCTTCGCCACCGGTATTCCTCCCCATCTCTACGCATTTCACCGCTACACATGGAATTCTACCCCCCTCTACATGACTCTAGCCAACCAGTTTCAGAGGCAATTCCCAAGTTAAGCTCGGGGCTTTTATAGCTGTCTTAATTGACCGCCTGCGTGCGCTTTACGCCCAGTAATTCCGATTAACGCTTGTACCCCACGTATGCCTGCAGCTGTTGGCCCGGAGTTAGC
+
CCCCCGG,EFGGGFGGGGGGCFFFDEGGGGGG8FFGG7CF<EFEFCCF@EGGGFGGGF9,C,@C@EGGGGDGC+CFE<EFGECCB,@CGGFD<,@FE,4FE,BFG9EFGGGGFEEFFGDGGGGF,,:EFGGFEAFGF8=CCDEFGAD,@,>+6,3@,@D8+++4:@@;D9;,++44,2=34>>DF;;EECA?CE8*/)2,*+2=++48*2+1*=8C+9;2:)((2),26:969G3:60*1*((,*26.CFF(3.><716((,*.:A)((,,,,C()+*)(((444))).C)/-((4-*)..
@M04650:207:000000000-C238N:1:1101:28469:11912 2:N:0:19
GGACTACAGGGGTATCTAATCCTGTTTGCTCCCCACGCTTTCGCACCTGAGCGTCAGTCTTTGTCCAGGGGGCCGCCTTCGCCACCGGTATTCCTCCAGATCTCTACGCATTTCACCGCTACACATGGAATTCTACCCCCCTCTACAAGACTCTAGCCAACCAGTTTCAGATGCAATTCCCAAGTTAAGCTCGGGGCTTTCACATCTGACTTAATTGACCGCCTGCGTGCGCTTTACGCCCAGTAATTCCGATTAACGCTTGCACCCTCCGTATTACCGCGGCTGCTGGCACGGAGTGCGC
+
CCCCCGG<EFGGGFGGGGGGGGGFGGGGGDGGGGGGGGGGGGGCCGEF8FGFGGDECFFFGEAFFFEFF7FEGGGGGGGGGEEFEFGGGCGGGGGGGGGGGGGGGGGGGGDGGGGGGGGGGGFGFGFG8DFGGFFGGC6>EGDDC=998@D<DFGGG8>,DFGGGGAEGGGF7FCF,;AEFG?:FGDFFF;CEDGGGGGGGCG=CF@ACFGGE72+84FF;39@05(84C@>;EFF??GCC?B0:D<B>@F:6>D4F<2806F3CA:?:B9((;:BGG(((-44(4::?GBF<61(4*)(-
@M04650:207:000000000-C238N:1:1101:25888:11933 2:N:0:19
GGACTACACGGGTTTCTAATCCTGTTTGCTCCCCACGCTTTCGCACATCAGCGTCAGTTGCAGACCAGAGAGCCGCCTTCGCAACTGGTATTCCTCCTAATATCTACGCATTTCACCGCTACACTAGGAATTCTACTCTCCTCTCCTGCACTCAAGTTTCTCAGTTTCAAAAGCTTACTACGGTTGAGCCGTAGCCTTTCACTTCTGACTTAAGAAACCACCTACGCACCCTTTACGCCCAGTAATTCCGGATAACGCTAGCCCCCTACGTATTACCGCGGCTGCTGGCACGTAGTTAGCC
+
CCCCCGGGGGGGGGGGGGGGGGGGGGGGGGGGGGGGGGGGGGGGGGGGGGGGGGGGGGGGGGGGGGGGGGGGGGGGEEGGGGGGGGGGGGGGCFGGGGGGGGGGGGGGGGGGGGGGGGGDGGGGGFFGGGGGGGGGGGGFGFGFGGGGGGGFGGGGGDGGGFGFGGGCFEFEGGGGGGGGGEGFGGGGGGGGDCF7FGGFGFGFFGGFFGFDEGGDFDEGFGFFFFBFFCDFFGFF49EGG@FF+;?C@AA7?BGF<(2(.6DDDG9??FB2<F)4E*1499>F?F??F72*4:B0<+644
@M04650:207:000000000-C238N:1:1101:8979:11992 2:N:0:19
GGACTACAGGGGTTTCTAATCCTGTTTGCTCCCCACGCTTTCGCACCTGAGCGTCAGTCTTTGTCCAGGGGGCCGCCTTCGCCACCGGTATTCCTCCACATCTCTACGCATTTCACCGCTACACATGGAATTCTACCCCCCTCTACAAGACTCTAGCCAACCAGTTTCAGATGCAATTCCCAAGTTAAGCTCGGGGCTTTCACATCTGACTTAATTGACCGCCTGCGTGCGCTTTACGCCCAGTAATTCCGATTAACGCTTGCACCCTCCGTATTACCGCGGCTGCTGGCACGGAGTTAGC
+
CCCCCFGGGGGGGGGGGGGGGGGGGGGGGGGGGGGGGGGGGGGGGGGFGFFGGGGGGGGGGGGGGGGGGGGGGGGGGGGGGGGGGGGGGEGGGGGGGGGGGGGGGFGGGCGGGGGGGGGGGGGGFGG8FFGGGGGGGGGGGGGFGGG?EGGFGGG,DFGGGGGGGGGG;FGGGGGFGGGGGFBFGGF;EGGGGDGGGGFCFFGFFDDCEGGGCCGFA>FG@D93(;:D(99035>>FFGGG0:?FGFACF6??>5):16<F:F<GGF?FFF0(;:AGG660(17((:)4E?C6>708EA26
@M04650:207:000000000-C238N:1:1101:15820:12005 2:N:0:19
GGACTACACGGGTTTCTAATCCTGTTTGCTCCCCACGCTTTCGAGCCTCAGCGTCAGTTACAGACCAGAGAGCCGCCTTCGCCACTGGTGTTCCTCCATATATCTACGCATTTCACCGCTACACATGGAATTCCACTCTCCTCTTCTGCACTCAAGTCTCCCAGTTTCCAATGACCCTCCCCGGTTGAGCCGGGGGCTTTCACATCAGACTTAAGAAACCGCCTGCGCTCGCTTTACGCCCAATAAATCCGGACAACGCTTGCCACCTACGTATTACCGCGGCTGCTGGCACGTAGTTAGC
+
CCCCCFGGGGGGGGGGGGGGGGGFGGGGGGGGGGGGGGGGGGGGGGGGGGDGGGGCGGGGGGGGGGGGGGGGGGGGGGGGGGGGGGFGGGGGGGGGGGGFGGGGGGGGGGGGGGGGGGGGGGGGCFGGGFGGGGGGGGFGGGGFGGGGGGGFDCFEGGGGGGGGGGGGGGGGGGGGGGGGGGGDGGGCCFGDGDGGGDFGGFGFFGFF=CC;CDG=F@FGBDBFFFFE@DF>?GFFFFEGGBBFFFBB7@EFBFGFGFFFBFGF7C?0>BF1?CB29C:01>F9>B:)37,<??0<6F4)6
@M04650:207:000000000-C238N:1:1101:28394:12011 2:N:0:19
GGACTACTGGGGTTTCTAATCCTGTTTGCTCCCCACGCTTTCGCACCTGAGCGTCAGTCTTTGTCCAGGGGGCCGCCTTCGCCACCGGTATTCCTCCACATCTCTACGCATTTCACCGCTACACATGGAATTCTACCCCCCTCTACAAGACTCTAGCCAACCAGTTTCAGATGCAATTCCCAAGTTAAGCTCGGTGCTTTCACATCTGACTTAATTGACCGCCTGCGTGCGCTTTACGCCCAGTAATTCCGATTAACGCTTGCACCCTCCGTATTACCGCGGCTTCTGGCACGGAGTTAGC
+
CCCCCGGGGGGGGEE9FFGGGGGDEGGGGGGFGGG@@FEGGGGGGGCFGFFGGGGGGFGCFGGGGGGGFDGDGGGGGE@FFGFGGGGGGEFFAFGGFGGDCEFEFGGGCECCFGCGFG6=7FGGDGGGGGGGEGF?98EEGGGFFGC9FD7<FGGGDFEG?CEGGFAFECEGGGAAADAFFG?FDFFDGFCGGG*=CFE9:ACFADFFE>FFEFFCF>>9939<DA>D0C9;95@A608:566:*:9<GFFFFFG2760441C22::8,(,3:F?AFGB(9B92(,69<C:98(29B8-46
@M04650:207:000000000-C238N:1:1101:20410:12018 2:N:0:19
GGACTACAGGGGTATCTAATCCTGTTTGCTCCCCACGCTTTCGAGCCTCAGCGTCAGTTACAGTCCAGAGAGTCGCCTTCGCCACTGGTGTTCTTCCTAATCTCTACGCATTTCACCGCTACACTAGGAATTCCACTCTCCTCTCCTGCACTCTAGACTTCCAGTTTGGAATGCAGCACCCAAGTTGAGCCCGGGTATTTCACATCCCACTTAATCATCCGCCTACGCTCCCTTTACGCCCAGTAAATCCGGATAACGCTCGCCACCTACGTATTACCGCGGCTGCTGGCACGTAGTTAGC
+
CCCCCGGGGGGGGGGGGGGGGGGGGGGGGGGGGGGGGGGGGGGGGGGGGGGGGGG@GFDGGGGGGGGGGGGGGGGGGGGGGGGGGGGGGGGGGGGGGGGGGGGGGGGGGGGGGGGGGGGGGGGGGGGGGGGGGGGGGGGGGGGFGGGGGGGFGGCGGGGGGGGGGFGGGEGGDFGAFGFGGGGGGGGGFFGGGGGGCFFGGFFFACFFFDGG@FGGFFGGFGFFFFDFFGFFDGFFF?EGE(8@G73)CAF@@BGEF(,,36DFCG?B??<?2<>>CG<69>FB1(8:2E?C?F02:GF<A
@M04650:207:000000000-C238N:1:1101:18877:12019 2:N:0:19
GGACTACCGGGGTATCTAATCCTGTTTGCTCCCCACGCTTTCGCACCTGAGCGTCAGTCTTCGTCCAGGGGGCCGCCTTCGCCACCGGTATTCCTCCAGATCTCTACGCATTTCACCGCTACACCTGGAATTCTACCCCCCTCTACAAGACTCTAGCCTGCCAGTTTCGAATGCAGTTCCCAGGTTGAGCCCGGGGATTTCACATCCGACTTGACAGACCGCCTGCGTGCGCTTTACGCCCAGTAATTCCGATTAACGCTTGCACCCTCCGTATTACCGCTGCCGCTGGCCCGGAGGTAGC
+
CCCCCGGFGGGGGGGGGGGGGGAFGGCFGGGGGGGGGGGGGGGDFGGGEGGFGGGGG<EF9CFFGGGGCF:@F@FGGGGGGGGG@FFGGCFGGGGGGCEGGGGGGGGGGGGGGGGGCCEGGGGGDCGGDGGGGAF@E=@FGGGFGGF67AFFGGGGGGGFFACGGGFFCF88;E@<EFGGGCGGGGGGGGGGGGGD7DGGGFGCF<<B?GGD3>G+*5CD>GFFFFF727990EF>F:>EG0:20:<A>F6(4;5:*-42<0><CE?(,:>,(256@FFF(41(,-(39E(131(4(;<?2
@M04650:207:000000000-C238N:1:1101:23954:12021 2:N:0:19
GGACTACAAGGGTTTCTAATCCTGTTTGCTCCCCACGCTTTCGCACCTGAGCGTCAGTCTTTGTCCAGGGGGCCGCCTTCGCCACCGGTATTCCTCCAGATCTCTACGCATTTCACCGCTACACCTGGAATTCTACCCCCCTCTACAAGACTCTAGCCTGCCAGTTTCGAATGCAGTTACCAGGTTGAGCCCGGGGATTTCACATCCGACTTGACAGACCGCCTGCGTGCGCTTTACGCCCAGTAATTCCGATTAACGCTTGCACCCTCCGTATTACCGCGGCTGCGGGCACGGAGTTAGC
+
CCCCCGGGGGGGGGEGFGFGFGGFEFFGGGGGGGGEGGGGCFGGDGGFFFGFGGGGGGGGGGGGFGFGFGGGGDFGEGF:FGGGGFGGGGFGFFGFGGGFGGGGGGGGGGEEGFFFGGEGGEGFGGGGGGGGGGGGG8FEECEFGGGCF=DCGCFFGGGGGGGGGGGC*>CFGGGGGF,@A;EGDFC?EFGGGGGGC8:FGFFF;<C:1CCDFFDD4@FDFC;7?>(.,131(>FDFFGGG???CG25F=F0:;CAC160::3<CC11(86?(;:<@C46>6;63(,49E(:39>04;)6.
@M04650:207:000000000-C238N:1:1101:10131:12038 2:N:0:19
GGACTACCGGGGTATCTAATCCTGTTTGCTCCCCACGCTTTCGCACCTGAGCGTCAGTCTTTGTCCAGGGGGCCGCCTTCGCCACCGGTATTCCTCCACATCTCTACGCATTTCACCGCTACACATGGAATTCTACCCCCCTCTACAAGACTCTATCCAACCAGTTTCAGATGCAATTCCCAAGTTAAGCTCGGGGCTTTCACATCTGACTTAATTGACCGCCTGCGTGCGCTTTACGCCCAGTAATTCCGATTAACGCTTGCACCCTCCGTATTACCGCGGCTGCTGGCACGGAGTTAGC
+
@CCCCGGGGGGGGGGGGGGGGGGGGGGGGGGGGGGGGGGGGGGGGGGGGGGGGGGGEGGGGGGGGGGGGGGGGGGGGGGGGGGGGGGGGGGGGGGGGGGGGGGGGGGGGGGGGGCFGGGGGGGG@B<FFGGGGGGGGGFFGGGFGGACEGGFGGG,DFGGGGGGGGGGGGGGGGGGGGGGGGC@FGGFGGFFGGGGGDFFGFGFFGGFFGGGFGGGFFGGFGFFFFFFFGFFFGFA=1CCC:BBG7ABGFF:?FD)*(,86:5)0;:B??>??G227:6336>69??:>E?GB>;6?FAB6
@M04650:207:000000000-C238N:1:1101:14220:12046 2:N:0:19
GGACTACCCGGGTATCTAATCCTGTTTGCTCCCCACGCTTTCGCACCTGAGCGTCAGTCTTTGTCCAGGGGGCCGCCTTCGCCACCGGTATTCCTCCACATCTCTACGCATTTCACCGCTACACATGGAATTCTACCCCCCTCTACAAGACTCTAGCCAACCAGTTTCAGATGCAATTCCCAAGTTAAGCTCGGGGCTTTCACATCTGACTTAATTGACCGCCTGCGTGCGCTTTACGCCCAGTAATTCCGATTAACGCTTGCACCCTCCGTATTACCGCGGCTGCTGGCACGGAGTTAGC
+
CCCCCFGGGGGGGDGGGGGGGGGGGGGGGGGGGGGGGGGGGGGGGGGGFCFGGGGGGGGGGGGGGGGGGGGGGGGGGGGGGGGGGGGEGGGGGGGGGGGGGGGGGGFGGGGGGGGGGGGGEEFGGGGGFGGGGGGFGGGGGGGFGGGGF6EFGGFFGGGGGGGGGGG9;AFGGGGGGGGGGFGFGGGGG?BFG*?EGGGCFFGFFGGFCCFGCFGG=EGGFGFFFF6ADGBFFEFFFFGGGF04D:4<GF@(4DGFGF6<FFGFGGB?6?9<:F?<CD:>096>FFB20:1C:>04<G)).
@M04650:207:000000000-C238N:1:1101:5181:12070 2:N:0:19
GGACTACTCGGGTTTCTAATCCTGTTTGCTCCCCACGCTTTCGAGCCTCAGCGTCAGTTACAGTCCAGAGAGTCGCCTTCGCCACTGGTGTTCTTCCTAATCTCTACGCATTTCACCGCTACACTAGGAATTCCACTCTCCTCTCCTTCACTCTAGATAACCAGTTTGGAATGCAGCACCCAAGTTGAGCCCGGGTATTTCACATCCCACTTAATCATCCGCCTACTCTCCCTTTACGCCCAGTAAATCCTGATAACGCTCTCCACCTACGTATTACCTCTGCTGCTGGCACGTAGTTCGC
+
CCCCCCGGGGGGGGGGGFDFFEGCGGGGGFFFF:FCFCEGGGD8EFGGGFCCFGGEGGGCECGFGGGFFGF@FGGDEGGFFE:FEG<CFDGGGGF9FGFGGGFFGFCFDEGGFFDFGGGGEGCFBE<,,<EFF9=EGGGGGGGFGGG8F?9FFGGG,@94=F88FCF9+3=DDFG8D6DECB6DDD6,1D@6+@6C+CFGDCFFFG50>FFGCCDFAEGGDG2>9F3AEFFBBGA4C(6:<927++.)+;+)96+7C<63<(25+<@34;(3)>=ED?-8))4<32).(/(<(4((-A)(-
@M04650:207:000000000-C238N:1:1101:9243:12082 2:N:0:19
GGACTACCGGGGTTTCTAATCCTGTTTGCTCCCCACGCTTTCGTCCCTGAGCGTCAGTATACATCCAGTAAACTGCCTTCGCCATTGGTGTTCTTCCTAATATCTACGCATTCCACCGCTTCACTAAGAATTCCGTTTACCTCTATGTAACTCTAGTCAACCAGTATCCAGAGCGGGCTGGGGTTAAGCCCCAGGCTTTAACTCTAGACTTGATAAACCGCCTACGAACGCTTTACGCCCAATAATTCCGGATCATGCTTGTGACCTATGTATTACCGCGCCTGCTGCCCCATAGTTAGCC
+
CCCCCGGGGGGGGGGGGGGGGGGGGGGGGGGGGGGGGGGGGGGGGGGGGGGGGGGGGGFGGGGGGGGGGFFGGGGGGGGGGGGDGGGGGFGGGGGGGGGGGGGGGGGGGGGGGGGGGGGGDGGGGDC<FGGGGGGGGGGGGGGBFGFGCGGFGGDGGGGFEFEGGGGGGGGGGGGEGCEGGG6EGG9AEGGGGGGGGGGGGFGFFGGFEF7;>GF:FFED@D=(75(;>GF?@:@4328:F(630@CE1;50-77<:)6-)47<F@<2).6)6<9AF91((3022())./(*((542+)65
@M04650:207:000000000-C238N:1:1101:24720:12096 2:N:0:19
GGACTACCCGGGTTTCTAATCCTGTTCGCTCCCCACGCTTTCGAGCCTCAGCGTCAGTTACAGACCAGAGAGCCGCCTTCGCCACTGGTGTTCCTCCATATATCTACGCATTTCACCGCTACACATGGAATTCCACTCTCCTCTTCTGCACTCAAGTCTCCCAGTTTCCAATGACCCTCCCCGGTTGAGCCGGGGGCTTTCACATCAGACTTAAGAAACCGCCTGCGCTCGCTTTACGCCCAATAAATCCGGACAACGCTTGCCACCTACGTATTACCGCGGCTGCTGGCACGTAGTTAGC
+
CCCCCGGGGGGGGGGGGGGGGGGGGGGGGGGGGGGGGGGGGGGGGGGGGGGGGGGGGGGGGGGGGGGGGGGGGGGGGGGGGGGGGGGGGGGGGGGGGGGGGGGFGGGGGGGGGGGGGGGGGGGGGGGGGGGGGGGFGGGGGGGFCFGGGGGFGGGGGGGGGGGGFGGGFFGGGGGGGGGGGGGGGGGCCGGG5EEGGGGGGFGFFGGF3CGGFGGDA3ED@DFFFFFFFGBBFG>9FFGGGF6:FF>BGFFFFFG6>9>B08CFDG?BFBF:<C?AFGFFF69B;:??0=:C<:?8:FA96
@M04650:207:000000000-C238N:1:1101:16500:12105 2:N:0:19
GGACTACCCGGGTATCTAATCCTGTTTGCTCCCCACGCTTTCGCACCTGAGCGTCAGTCTTTGTCCAGGGGGCCGCCTTCGCCACCGGTATTCCTCCACATCTCTACGCATTTCACCGCTACACATGGAATTCTACCTGCCTCTACAAGACTCTAGCCAACCAGTTTCAGATGCAATTCCCAACTTAAGTTCGGGGCTTTCACATCTGACTTAATTTCACGCATTCGTGCGCTTTACGCCCCGTAATTCCGATTACCGTTGGACCCCTCCTGATTACTGTGGCTGCTGGCCCGGAGTTAGC
+
CC<CCFG,;@BGGF<CEGGGGGGGGGGGFGG<@66CFG@F<E@,8CFGG,@8FEF:FF9E9FCFAFAFFGEF++C:+CFGFFEB7=::F:=F<5=9,A?DF=D,4;CDFF7?,:CFGGG+=FGFCFGC=,?F9?EA,,,8=DFDF9E?<8DFD@@9,6,8:7+@FEC;F,,@+>,@@79,,>:*>F97733:C5?**),58+,++*+47:CB;BFG=9,1(/(((3/;(*3(:557:<@C*((-5*4<C*)44@*)*(-4((2)2:,818())3).<0).)3(.(3).(*(*(-4(8FAD2
@M04650:207:000000000-C238N:1:1101:14578:12107 2:N:0:19
GGACTACTGGGGTATCTAATCCTGTTTGCTCCCCACGCTTTCGCACCTGAGCGTCAGTCTTTGTCCAGGGGGCCGCCTTCGCCACCGGTATTCCTCCAGATCTCTACGCATTTCACCGCTACACCTGGAATTCTACCCCCCTCTACAAGACTCTAGCCTGCCAGTTTCGAATGCAGTTCCCAAGTTAAGCTCGGGGCTTTCACATCTGACTTAATTTACCGCCTGCGTGCGCTTTACGCCCAGTAATTCCGATTAACGCTTGCACCCTCCGTATTACCCCGGCTGCTTGCACGGAGTTAGC
+
@9<BBEFG@EFGFCGGGGGGGGGCFGGGGGGGGGGGGGGGGGGGGGGGFFGGGGGGGGGGGGGGGGFGGDGGGGGGGGGGGGGGGGFGGGGGGGGGGGGGGGGGGGGGGGGGGGGGGGEGEGGGGGGF?<EGGGGGGFGGGGGFGGG?<DFFGGFGGGG8FF6CFFGG:D6EG9;<EFGEGF?BFFF7@9DEEGGGDGGGG8CFFGFC<CGGCGGF+9CF(<2??F9B(>99;GFFFB8CE?04*;64>?606>7)0:1:F057764:<B><<F?<97(-4114(48)):)03,(,4C<25
@M04650:207:000000000-C238N:1:1101:20852:12126 2:N:0:19
GGACTACCGGGGTATCTAATCCTGTTTGCTCCCCACGCTTTCGCACCTGAGCGTCAGTCTTTGTCCAGGGGGCCGCCTTCGCCACCGGTATTCCTCCACATCTCTACGCATTTCACCGCTACACATGGAATTCTACCCCCCTCTACAAGACTCTAGCCAACCAGTTTCAGATGCAATTCCCAAGTTAAGCTCGGGGCTTTCACATCTGACTTAATTGACCGCCTGCGTGCGCTTTACGCCCAGTAATTCCGATTAACGCTTTCACCCTCCGTATTACCCCGGCTGCTGGCACGGAGTTAGC
+
CCCCCGGGGGGGGGGGGGGGGGGGGGGGGGGGGGGGGGGGGG@FGGGGGGGGGGGGGGGGGGGGGGGGFEGGGGGGGGGGGGGGGGGDGGGGGGFGGGGGGGGGGGGGGGGGGGGGGGGGGGGGGGGGGGGGGGGGGFGGGGGFGGGEFEGFGGGGGGFGGGD>FFGGFGFGGGGGGGGGGGCFFGGGCFGGGGDDGGGGGFGFFGGFEGFFCFDC7)CC@GF(,=95:DBBFGFBF?CCE?FFG*4>FF??B@C9D?B?0(*67<?:3<0((;:AGF(,3(79904:0E<?11((-;45<
@M04650:207:000000000-C238N:1:1101:18440:12140 2:N:0:19
GGACTACTCGGGTTTCTAATCCTGTTTGCTCCCCACGCTTTCGCACCTGAGCGTCAGTCTTTGTCCAGGGGGCCGCCTTCGCCACCGGTATTCCTCCACATCTCTACGCATTTCACCGCTACACATGGAATTCTACCCCCCTCTACAAGACTCTAGCCAACCAGTTTCAGATGCAATTCCCAAGTTAAGCTCGGGGCTTTCACATCTGACTTAATTGACCGCCTGCGTGCGCTTTACGCCCAGTAATTCCGATTAACGCTTGCACCCTCCGTATTACCGCGGCTGCTGGCACGGAGTTAGC
+
CCCCCGGGGGGGGGGGGGGGGGGGGGGGGGGFGGGGGGGGGGGGGGGGGGGGGGGGGGGGGGGGGGGGGGGGGGGGGGGGGGGGGGGGGGGFGGGGGGGGGGGGGGGGGGGGGGGGGGGGGGGGGFGGGGGGGGGGGGGGGGDFGGFCGGGFGGGGGGGGGGGGGGGFGG9CFFGGGGGGGGGGGGGGGG@757>EGGFFGFGFFGGFEFGG<FGGFFGGFGFD0FFFFDF>3EFBF0;CEB??CGFFGFFF0>D<GBFFFFG2DC???B363@?AFGBFF>BFFF?2:E0<:993?GAF:
@M04650:207:000000000-C238N:1:1101:7272:12143 2:N:0:19
GGACTACTAGGGTTTCTAATCCTGTTTGATCCCCACGCTTTCGCACATCAGCGTCAGTTACAGACCAGAGAGCCGCCTTCGCCACTGGTGTTCCTCCATATCTCTGCGCATTTCACCGCTACACATGGAATTCCACTCTCCTCTTCTGCACTCAAGTTCCCCAGTTTCCAATGACCCTCCACGGTTGAGCCGTGGGCTTTCACATCGGACTTAAGAAACCGCCTACGCGCGCTTTACGCCCAATAATTCCGGATAACGCTTGCCACCTACGTATTACCGCGGCTGCTGGCACGTAGTTAGC
+
CCCCCGFGCEFG<F@EGGGGGGGGGGGGGGFGDGFGGGGGGGGGEGGGCFGGGGGEGGGGFGGGGGGGGCFGGGGGGGGGGGGGGGGGGGGGGGGGGFGGGGFGG9FFGDGGGGGGGGGGGGGGGGGGGGGFGGGGGFGGGGGFGGGGGGGFGGGGCAF;@DGGFFGFFFFGGGG8?DFGGGGGGD+DGGGGGGGCCFGCFFG6FD*/<DDFCG>DFBGG>DBF26@F0D(69=>CF(=<CB?7FCA2D8?9?776F090(-C07C??B?0:2C79CG61199BB(4>?E:<1(,(,+.).
@M04650:207:000000000-C238N:1:1101:19574:12170 2:N:0:19
GGACTACCGGGGTTTCTAATCCTGTTTGCTCCCCACGCTTTCGCACCTGAGCGTCAGTCTTTGTCCAGGGGGCCGCCTTCGCCACCGGTATTCCTCCACATCTCTACGCATTTCACCGCTACACATGGAATTCTACCCCCCTCTACAAGACTCTAGCCAACCAGTTTCAGATGCAATTCCCAAGTTAAGCTCGGGGCTTTCACATCTGACTTAATTGACCGCCTGCGTGCGCTTTACGCCCAGTAATTCCGATTAACGCTTTCACCCTCCGTATTACCTCGGCTGCTGGCACGGCGTTAGC
+
CCCCCGGGGGGGGGGGGGGGGGGGGGGGGGGGGGGGGGGGGGGGGGGGGGGGGGGGGGGGGGGGGGGGGGGGGGGGGGGGGGGGGGGGGDFGGGGGGGGG@FGGGGGGGGGGGGGGGGGGGGGGGGGGGGGGGGGGGGGGGGGFGGG6FGGFGBFGFGGGGGGDFGFGGGGGGGGFGGGGGFGGGGGGGGGGGDGGGGGGGFGFFGGFFGGGEFGGACFG9GFF;FFF(99>FGFAFFGEGFF?CC:4:F@0<@DAGFFF1(*)2C:<?:BB?GBDGG<2-1(,(-547E(0(-(-(?<06
@M04650:207:000000000-C238N:1:1101:17246:12178 2:N:0:19
GGACTACCGGGGTATCTAATCCTGTTTGCTCCCCACGCTTTCGCACCTGAGCGTCAGTCTTTGTCCAGGGGGCCGCCTTCGCCACCGGTATTCCTCCACATCTCTACGCATTTCACCGCTACACATGGAATTCTACCCCCCTCTACAAGACTCTAGCCAACCAGTTTCAGATGCAATTCCCAAGTTAAGCTCGGGGCTTTCACATCTGACTTAATTGACCGCCTGCGCGCGCTTTACGCCCAGTAATTCCGATTATCGCTTGCACCCTCCGTATTACCGCGGCTGCTCGCACGTAGTTAGC
+
<C@CCFFFGD7@F@E,;;6C,,CF<FA@FAEFGGG@7FFGFGB:CE6,EA@@FGG@BFEC<EFG,:ED@@CGF:>F@FCF=7?B,E>@@@FCGFGGCG8,EFECGGB=:BEEFA,55=6=B79FG8<8ADC:>@EFG,@:CDG5:;>@7,@CCFFFAFGG5:@@ACCADCGGFCFGFFGF9F?DA;E,<9C67C5:DD:FD+?@:FD=CGG7CD>::7F4:D9<(;9)(779;G>AF?>>C26?77<AF?74,)*)2(::1<C46@84-39?(24>CF1(4>(-9?))4C9=;37?024:6
@M04650:207:000000000-C238N:1:1101:12281:12189 2:N:0:19
GGACTACACGGGTTTCTAATCCTGTTTGATCCCCACGCTTTCGCACATCAGCGTCAGTTGCAGACCAGAGAGCCGCCTTCGCCACTGGTGTTCCTCCATATCTCTGCGCATTTCACCGCTACACATGGAATTCCACTCTCCTCTTCTGCACTCAAGCAAGACAGTTTCCAATGACCTTCCTCGGTTGAGCCGAGGGCTTTCACATCAGACTAATCTTGCCGCCTACGCGCGCTTTACGCCCAATAATTCCGGATAACGCTTGCCACCTACGTATTACCGCGGCTGCTGGCACGTAGTTAGC
+
CCCCCGGGGGGGGGGGGGGGGGGGGGGGGGGGGGGGGGGGGGGGGGGGGGEGGGGGGGGGGGGGGGGGGGGGGGGGGGGGGGGGGGGGGGGGGGGGGGGGGGGGGGGGGGGGGGGGGGGGGGGGGGGGGGGGGGGGGGGGGGGFGGGGGGGFFFGGGGFCFG?FFGGGGGFGGGGFGGGGGGGGGGGGGGGC>ECEDGGGGFGFFGFFFG;FBC8CCCGGFGFFFF()37;FFGFFF@GGGFFF:FBBF@6>0>DFG(-334D:7@??7?BF?GFFGGFFF(-9>FF3?E(0(41(4EA)6
@M04650:207:000000000-C238N:1:1101:9215:12204 2:N:0:19
GGACTACAGGGGTATCTAATCCTGTTTGCTCCCCACGCTTTCGCACCTGAGCGTCAGTCTTCGTCCAGGGGGCCGCCTTCGCCACCGGTATTCCTCCAGATCTCTACGCATTTCACCGCTACACCTGGAATTCTACCCCCCTCTACGAGACTCTAGCCTGCCAGTTTCAAATGCAGTTCCCAGGTTAAGCCCGGGGATTTCACATCTGACTTAACAGACCGCCTGCGTGCGCTTTACGCCCAGTAATTCCGATTAACGCTTGCACCCTCCGTATTACCGCGGCTGCTGGCACGGAGTTAGC
+
CCCCCGGGGGGEGGGGGGGGGGGGGGGGGGGGGGGGGGGGGGGGGGGFGFGGGGGGGGGGGGGGGGGGGGEGGGGGGGGGGGGGGGGGGGGGGGGGGGGGGGGFFGGGGGGGGGGGGGGGGGGGCEFFDGGGGGFGGFGGGGGFGGGGGGGFGGGGGGGFGGGGGGGFDGGGGGCFGGGGFFFDFFGGGGGGGGGC4DGGGFGFFGGFFGG74:+:A@FG9D>FF@><?GBFBG:AF?EEG?:BFD:9?F?6:BDFC(,-8<<)6CB??FFF:FFBGG:990499:3)454F?194<C)56
@M04650:207:000000000-C238N:1:1101:28599:12216 2:N:0:19
GGACTACACGGGTTTCTAATCCTGTTTGCTCCCCACGCTTTCGAGCCTCAGCGTCAGTTACAGACCAGAGAGCCGCCTTCGCCACTGGTGTTCCTCCATATATCTACGCATTTCACCGCTACACATGGAATTCCACTCTCCTCTTCTGCACTCAAGTCTCCCAGTTTCCAATGACCCTCCCCGGTTGAGCCGGGGGCTTTCACATCAGACTTAAGAAACCGCCTGCGCTCGCTTTACGCCCAATAAATCCGGACAACGCTTGCCACCTACGTATTACCTCGGCTGCTGGCACGTAGTTAGC
+
CCCCCGGGGGGGGGGGGGGGGGGGGGGGGGGGGGGGGGDGGGCGGGEGGGGGGGGDGGGGGGFGGGGCFCFDGGGGGGGGGGGGGGGGGGFGGGFGGGGGGGDFGDFGGGGGGGGGGGGGGGGGGFFCFFGGGGGGGGGGGGGFGFF,EEGFGGF=FGFGGGGFFGFGGFGGGDCGGGGGGGGGGGGEGGGGGGEGGG7@CFGFCG>=:FGD9FCGFFGGFGF;(=6ABG6>FFFFF0EGGFFFC>92CFF01@CBF9;?::G::CBF?2?B2<>2FFB)-1:3(8?)5C:F08?22E92.
@M04650:207:000000000-C238N:1:1101:3077:12289 2:N:0:19
GGACTACTGGGGTTTCTAATCCTGTTTGCTCCCCACGCTTTCGAGCCTCAGCGTCAGTTACAGTCCAGAGAGTCGCCTTCGCCACTGGTGTTCTTCCTAATCTCTACGCATTTCACCGCTACACTAGGAATTCCACTCTCCTCTCCTGCACTCTAGATAACCAGTTTGGAATGCAGCACCCAAGTTGAGCCCGGGTATTTCACATCCCACTTAATCATCCGCCTACGATCCCTTTAGGCCCAGTAAATCCGGATAACGCTCGCCACCTCCGGATTACCTCGGCTGCTGGCACGTAGTTAGC
+
CCCCCGGGDGGGGGGGGGGGGGGGGGGGGGGGGGGGGGGGFFGGGDGGGGGGGG@GGGGGGGGCFFGGGGGGGGGGEGGGCCGCGGFGGGGGGGGGGGGGGGFGGGGGGDGGFEFGGGGGGGGFFGGGGGGGGCFCCFGGGGGFGGGGGGGFGGGGCGFGCGGGFGGGE=EGGGGFC6=EC7DEG,6E8,BFDC>ED5FFDAA@65AF@GG7E>=CF<:C=FFF2@A)6C@@FGA*+88CC@2;FG95CAFBFEGF=8618:D(*A?,2:(((;2<F*))(,2(((.40C<93221-+5))
@M04650:207:000000000-C238N:1:1101:10842:12342 2:N:0:19
GGACTACTAGGGTTTCTAATCCTGTTTGCTCCCCACGCTTTCGCACCTGAGCGTCAGTCTTTGTCCAGGGGGCCGCCTTCGCCACCGGTATTCCTCCACATCTCTACGCATTTCACCGCTACACATGGAATTCTACCCCCCTCTACAAGACTCTAGCCAACCAGTTTCAGATGCAATTCCCAAGTTAAGCTCGGGGCTTTCACATCTGACTTAATTGACCGCCTGCGTGCGCTTTACGCCCAGTAATTCCGATTAACGCTTGCACCCTCCGTATTACCGCGGCTGCTGGCACGGAGTTAGC
+
CCCCCGGGGGGGGGGGGGGGGGGGGGGGGGGGGGGGGGGGGGGGGGGGGFGGGGGGGFGGGGGGGGGGGGGGGGGGGGGGGGGGGGGGGGGGGGGGGGGGGGGGGGGFGGGGGGGGGEGGGGGGGGGFGGGGGGGGGGGGGGGFGGGGDGGFGFGGGGGGGGGCEFGGGGGGFGGGGGGGGGFFGGGGGGGGDGCCDDGCGCFFFGGFFGGGEGGGFFGGBG627FFEDD6;9EF>F:CED6:>GFB2>?::?D:>FBFFBFF7=?<:119?BA:BGF:B6044(:720:(<8>4(,:)56
@M04650:207:000000000-C238N:1:1101:16967:12386 2:N:0:19
GGACTACTGGGGTATCTAATCCTGTTTGCTCCCCACGCTTTCGCACCTGAGCGTCAGTCTTTGTCCAGGGGGCCGCCTTCGCCACCGGTATTCCTCCACATCTCTACGCATTTCACCGCTACACATGGAATTCTACCCCCCTCTACAAGACTCTAGCCAACCAGTTTCAGATGCAATTCCCAAGTTAAGCTCGGGGATTTCACATCCGACTTGACAGACCGCCTGCGTGCGCTTTACGCCCAGTAATTCCGATTAACGCTTGCACCCTCCGTATTACCGCGGCTGCTGGCACGGAGTTAGC
+
CCCCCGGGGGGGGGGGGGGGGGGGGGGGGGGGFGGGGGGGGGGGGEGGGGGGGGGGGFFFGGGGGGGGGGGGGGG7FFGGGGGGGGEGGGGGGGGGGGGGGGGGGFGGDEFGGGGGCFEGDFEGBFGGGGGGGGGDFGGGGGGFGFGFGGGFGGGGGGGGG7EGFE7CGGGGGGGFEGCCCFFGGGGGG9,2AEEGG*CE>=CFFF6?@DDGE76@A3CFFGF<@F@DFGFFFEFA?6E8C::BG7<<F?9?6BD)*(2,4?377:??:?((2C()3::9>1799?7:BD098(7>:FFF4
@M04650:207:000000000-C238N:1:1101:20349:12390 2:N:0:19
GGACTACAAGGGTTTCTAATCCTGTTTGCTCCCCACGCTTTCGAGCCTCAGCGTCAGTTACAGACCAGAGAGCCGCCTTCGCCACTGGTGTTCTTCCTAATCTCTACGCATTTCACCGCTACACTAGGAATTCCACTCTCCTCTCCTGCACTCTAGATAACCAGTTTGGAATGCAGCACCCAAGTTGAGCCCGGGTATTTCACATCCCACTTAATCATCCGCCTACGCTCCCTTTACGCCCAGTAAATCCGGATAACGCTCGCCACCTACGTATTACCGCGGCTGCTGGCACGTAGTTAGC
+
CCCCCGGGGGGGGGGGGGGGGGGGGGGGGGGGGGGGGGGGGGGGGGGGGGGGGGGGGGFFGDGGGGGGGGGGGGGGGGGGGGGGGGGGGGGGGGGGGGGGGGGGGGGGGGGEGGGGGGGGGDGGAFGGGGGGGFGGGFGGGGGFGGDFCFGFGGGGFGGG?BGFCEFGGGGGDFGGGGGGGGGGG<FGGGGGGGGGGFG79AFFFGFF@GGGEGFGFEGGFGFADFDEFGFB3CFFF@DFE@FEF7CCGFFBF3CEG0;@D>D;DC<15>B??90<7C?>;3>(-825:EBFBB???GFFA
@M04650:207:000000000-C238N:1:1101:27178:12412 2:N:0:19
GGACTACAAGGGTATCTAATCCTGTTTGCTCCCCACGCTTTCGAGCCTCAGCGTCAGTTACAGACCAGAGAGCCGCCTTCGCCACTGGTGTTCCTCCATATATCTACGCATTTCACCGCTACACTAGGAATTCCACTCTCCTCTCCTGCACTCTAGACTTCCAGTTTGGAATGCAGCCCCCAGGTTGAGCCTGAGTATTTCACATCCCACTTAAAAATCCGCCTACGCTCCCTTTACGCCCAGTAAATCCGGACAACGCTCGCCACCTACGTATTACCGCGGCTGCTGGCACGTAGTTCGC
+
CCCCCGGGGGGGGCGGGGGGGGGGGGGGGGGGGGGGGGGGGGGGGDGGGGGGGGGGGGGGGGGGGGGGGGGGGGGGGGGGGGGGGGGGGGGGGGGGGGGGGGGGGGGGGGGGGGGGGGGGGGGGGGGGGGGGGGGGGGGGGGGFGGGGGGGFGGFDGFGGGGGGFFGGGGGFGGGGGGEGGDGFFGGGGGGGDGGGGGCFFFDFFGGFEFFG;FFFF@FGFGFF=F9>@GFD@FFEF?GGD6(/:><CFAFF<BGFGB91<>G0*CB?02:,8<5<GG(7>199B:0:?G0C?((.(36,3
@M04650:207:000000000-C238N:1:1101:26378:12422 2:N:0:19
GGACTACAGGGGTATCTAATCCTGTTTGCTCCCCACGCTTTCGCACCTGAGCGTCAGTCTTTGTCCAGGGGGCCGCCTTCGCCACCGGTATTCCTCCACATCTCTACGCATTTCACCGCTACACATGGAATTCTACCCCCCTCTACAAGACTCTAGCCAACCAGTTTCAGATGCAATTCCCAAGTTAAGCTCGGGGCTTTCACATCTGACTTAATTGACCGCCTGCGTGCGCTTTACGCCCAGTACTTCCGATTAACGCTTGCACCCTCCGTATTACCGCGGCTGCTGGCACGGAGTTAGC
+
CCCCCFGGGGGGGGGGGGGGGGGGGGGGGGGGGGGGGGGGGGGGGGGGGGGGGGGGGGGGGGGGGGGGGGGGGGGGGGGGGGGGGGGGDGGGGGGGGGGGFGGGGGGGGGGGGGGGGGGGDGGGGGGGGGGGGGGGGGGGGGGFGGGGG8CFGGGGGGGCGGGGGGGGGGFGFFGDGGGGGGGGGGGGGGFGGGGGGGGGGFGFFGGF?CFGFGGGFFGGFG21=F;D@GFFFGFFFBGGG?05F*64:?@?BDD<FFFBFFD29CBBB<9,3EBFGG:>>FFFBFFFBGFGBF;F:8AA<
@M04650:207:000000000-C238N:1:1101:4624:12435 2:N:0:19
GGACTACTAGGGTTTCTAATCCTGTTTGCTCCCCACGCTTTCGAGCCTCAGCGTCAGTTACAGACCAGAGAGCCGCCTTCGCCACTGGTGTTCCTCCATATATCTACGCATTTCACCGCTACACATGGAATTCCACTCTCCTCTTCTGCACTCAAGTCTCCCAGTTTCCAATGCCCCTCCCCGGTTGAGCCGGGGGCTTTCACATCCGACTTAAGAAACCGCCTGCGCTCGCTTTACGCCCAATAAATCCGGACAACGCTTGCCACCTACGTATTACCGCTTCTGCTTGCCCGTAGTTAGC
+
A<CCCGGGGGGGGGEGGGDGGGAFGGGGGGGGGED@FFGEGGGFGGGGGGGGGGGGCFFFGFC,FFF<,<CFGGCEGGGG<CFGGGGGGDGGGGFFG=FGGGCGGCGCGCGG9FFGF@CD8F,F=?BCFFGGGGDGCFDFGGGFGGFC9DGFGG=DEF,>EF?FDEGGGF,,+,6=A?68=>CBF@+:,@C+**@C4DGGG6C+=C*0>GGG):+++(=C6G9?0=1B;G(2<FF<F?GEG<47FG>2:<)(4@GBF9BF?<DBFF?7(56:<C(5CF66(((.)-)))2(76;9(4C>)6
@M04650:207:000000000-C238N:1:1101:9694:12436 2:N:0:19
GGACTACCCGGGTTTCTAATCCTGTTTGCTCCCCACGCTTTCGCACCTGAGCGTCAGTCTTTGTCCAGGGGGCCGCCTTCGCCACCGGTATTCCTCCACATCTCTACGCATTTCACCGCTACACATGGAATTCTACCCCCCTCTACAAGACTCTAGCCAACCAGTTTCAGATGCAATTCCCAAGTTAAGCTCGGGGCTTTCACATCTGACTTAATTGACCGCCTGCGTGCGCTTTACGCCCAGTAATTCCGATTAACGCTTGCACCCTCCGTATTACCGCGGCTGCTGGCACGGAGTTAGC
+
CCCCCGGFGEGGGGGGGGGGGGGGGGFGGGGGGGGGGGGGGGGGGGGGGGGGGGGGGFGGGGGGGGGGGGGGGGGGGGGGGGGGDGDGGGGGGGFGGGGGGGGC;EFGDGDGGGGGGGGDDGFGFGGGGGGGGGGGGGGGGGGFGGGCGFGFGGGFDFGGFCCEFGGGFGGGFEGGCGGGG?CFGGGGGGFFECG5CCCFGFGFFGGFFGG7C+;CFEFC@GF@D4>5(*4>;EFFFBEEEBF?F7<9GFF<?:34C<>??BF<D??<::;<:EB<CF0(,47>F?0)5E2<(3112;:)6
@M04650:207:000000000-C238N:1:1101:26940:12471 2:N:0:19
GGACTACACGGGTTTCTAATCCTGTTTGCTCCCCACGCTTTCGCACCTGAGCGTCAGTCTTTGTCCAGGGGGCCGCCTTCGCCACCGGTATTCCTCCACATCTCTACGCATTTCACCGCTACACATGGAATTCTACCCCCCTCTACAAGACTCTAGCCAACCAGTTTCAGATGCAATTCCCAAGTTAAGCTCGGGGCTTTCACATCTGACTTAATTGACCGCCTGCGTGCGCTTTCAGCCCAGTAATTCCGATTAACGCTTGCACCCTCCGTATTACCGCGGCTGCTGGCACGGAGTTAGC
+
CCCC8FFGGGGGCFEDFGGEEEFF9EFGFGGFGGFFCEBFFCGGGDEFCCGCEEGGG@CEFCFFFGGGGGGGCFGGECFGGGGGEFGGC>B?FF8FCFGFGG@E;EEBFE+=?DFFE+=DE==B::FGAFFDE9E,=3@+@=EFGGGGFFGFFFFGFFGFG:EFCFF9DFGFGCGGC7EGGGGGGGFFCD;79CE*/2=8?A?A><7A377:.CF>AC7*(90/(8:8(*-01CF)*-30;(48DGFF7@F1(89A72-3((*,0:(((-1((2,6<7304((,((.225(<2>9((26<6
@M04650:207:000000000-C238N:1:1101:10858:12475 2:N:0:19
GGACTACAGGGGTTTCTAATCCTGTTTGCTCCCCACGCTTTCGCACCTGAGCGTCAGTCTTCGTCCAGGGGGCCGCCTTCGCCACCGGTATTCCTCCAGATCTCTACGCATTTCACCGCTACACCTGGAATTCTACCCCCCTCTACGAGACTCTAGCCTGCCAGTTTCAAATGCAGTTCCCAGGTTAAGCCCGGGGATTTCACATCTGACTTAACAGACCGCCTGCGTGCGCTTTACGCCCAGTAATTCCGATTAACGCTTGCACCCTCCGTATTACCGCGGCTGCTGGCACGGAGTTAGC
+
CCCCCGGGGGGGGGGGGGGGGGGGGGGGGGGGGGGGGGGGGGGGGDGGGGGGGGGGGGGGGGGGGGGGGGGGGGGGGGGGGGGGGGGGGGGGGGFGGGGGGGGGGGGGGGDGGGGGGGGGGGGGGGGGGGGGGGGGGGGGGCEFGGGG7+>?FGGGGGGGGCCGGFFGGGGGGGF9:FFEFFFGGGGGGGFGGGGGGGGGGFGFFG>CEGG=CGGGFFGGFGFFFFFFFGF;1=>BF:EGE6B?GGFACB?BBFDFG:BBFFGFGFF:?B03:EF2<F39F;BB><?42E?GBBF>?E446
@M04650:207:000000000-C238N:1:1101:11828:12479 2:N:0:19
GGACTACAAGGGTTTCTAATCCTGTTTGCTCCCCACGCTTTCGCACCTGAGCGTCAGTCTTTGTCCAGGGGGCCGCCTTCGCCACCGGTATTCCTCCAGATCTCTACGCATTTCACCGCTACACCTGGAATTCTACCCCCCTCTACAAGACTCTAGCCTGCCAGTTTCGAATGCAGTTCCCAGGTTGAGCCCGGGGATTTCACATCCGACTTGACAGACCGCCTGCGTGCGCTTTACGCCCAGTAATTCCGATTAACGCTTGCACCCTCCGTATTACCGCGGCTGCTGGCACGGAGTTAGC
+
CCCCCFGGGGGGGGGGGGGGGGGGGGGGGGGGGGGGEGGGGGGGGGGGGFGGGGGEGGGGGGGGGGGGGDEGGGGGGGGGGGGGGGGGGGGGGGGGGFGCGGGGGGGGEGGGGGGGGGGGGGGGGGGGFFGGGGGGFGDGGDGFFGGCFFGFGGDGCDEEGGGGGGGGE7CFFFGGGGGGGFF*DGG6FGGGGGGC<DFGFFGCFDGFFGGG<GFC43EGBD@D?FF:(9;BFGF<B:EGG68?7:>AGFF(857<CB>BFFD3DCBF<6;BBGBAFG?1;;F9(3?4?C?G2>(-4C>2<
@M04650:207:000000000-C238N:1:1101:10533:12483 2:N:0:19
GGACTACCGGGGTTTCTAATCCTGTTTGCTCCCCACGCTTTCGAGCCTCAGCGTCAGTTACAGTCCAGAGAGTCGCCTTCGCCACTGGTGTTCTTCCTAATCTCTACGCATTTCACCGCTACACTAGGAATTCCACTCTCCTCTCCTGCACTCTAGATAACCAGTTTGGAATGCAGCACCCAAGTTGAGCCCAAGTATTTCACATCCCACTTAAGTATCCGCCTACGCGCCCTTTACGCCCAATAAATCCGGATAACGCTCGCCACCTACGTATTACCGCGGCTGCTGGCACGTAGTTAGC
+
CCCCCGGGGGGGGGGGGGGGGGGGGGGGGGGGGGGGGGGGGGGFFGGGGFGGGGGGGDGGGGGGGGGGGGGFGGGGGGGGGGGEGGGGGGGGGGGGFGGGGGGGGGGGGGGGGGGGGGGDEEGGGGGGGGGGGGFFFFGGGFGFGGFGGGCFGAFFFDAA=FGGDAFFEGCBDFDFGDFFGEFGGGGGFGGGGFGFDFGGGFGFFGGFFGGGFG>9E<FF=C==AA@E>4929GF3C;GGD;03*>>CGF360>DAGFF6?BG(*;?14::?FGFFGG12>>996?::7E29::1:3E)66
@M04650:207:000000000-C238N:1:1101:4845:12514 2:N:0:19
GGACTACTGGGGTTTCTAATCCTGTTTGCTCCCCACGCTTTCGCACCTGAGCGTCAGTCTTTGTCCAGGGGGCCGCCTTCGCCACCGGTATTCCTCCAGATCTCTACGCATTCCACCGCTACACCTGGAATTCTACCCCCCTCTACAAGACTCTAGCCTGCCAGTTTCGCATGCAGTTCCCATGTTAAGCCCGCGGATTTCACACCCGACTTGACAGACCGCCTGCGTGCGCTTTACGCCCCGTAATTCCGATTAACCATTTCACCCTCCGTGTTCCCCCGGCTGCTGGCCCGGAGTTAGC
+
CCCCCFGF9EFGG7FEFGGGAEGGGGGGGGGGGGGGEGDGGFGGGGGEGEGGCFEFGFA9ECAFFFFGF@E@FGGGFEGGDFGCGACFEEGGGEFFG8FEEEFGAGGD@CFG,:@E,@EGDF@FF,A,BDFGGEA,@>3@EDGFGF9EFGGCG,;DFGA6,<76>3@FE*@7>FGGGF?,,,,?FF,DCGC*1*/:)9FGFFGF)*:523<<<27@F8FGFDF?FF95(7,((:.48-*2*-24)5(::4/-35/<:)))-)*.2+4?B?0-(A<2+2((-((((,.)(/(/(6128*).)
@M04650:207:000000000-C238N:1:1101:22057:12542 2:N:0:19
GGACTACACGGGTATCTAATCCTGTTTGCTCCCCACGCTTTCGAGCCTCAGCGTCAGTTACAGTCCAGAGAGTCGCCTTCGCCACTGGTGTTCTTCCTAATCTCTACGCATTTCACCGCTACACTAGGAATTCCACTCTCCTCTCCTGCACTCTAGACTTCCAGTTTGGAATGCAGCCCCCAGGTTGAGCCTGAGTATTTCACATCCCACTTAAAAATCCGCCTACGCTCCCTTTACGCCCAGTAAATCCGGACAACGCTCGCCACCTACGTATTACCGCGGCTGCTGGCACGTAGGTAGC
+
CCCCCGGGGGGGGGGGGGGGGGGGGGGGGGGGGGGGGGGGGGGGGGGFGGGGGGGGGFGGGGGGGGGGGGGGGGGGGGGGGGGGGGGGGGGGFFGGGGGGGGGGGGGGGGGGGGGGGGGGGGGGGGGGGGGGGGGGGGGGFDGDDGFGGGGFGGGGGAD9,FGGFGGGGGGFGGGGGGGGEGGFF9?DGGGFFGGFGGFGGFGFFGGFFGGG@DGDF5:CAGDA@FAA@GBFFC;CFFECGDFFGFF3CADB;><4761,29D;<5:(::::?F72<:4439999(432CBGB67((<<B>
@M04650:207:000000000-C238N:1:1101:15368:12551 2:N:0:19
GGACTACAGGGGTTTCTAATCCTGTTTGCTCCCCACGCTTTCGCACCTGAGCGTCAGTCTTTGTCCAGGGGGCCGCCTTCGCCACCGGTATTCCTCCAGATCTCTACGCATTTCACCGCTACACCTGGAATTCTACCCCCCTCTACAAGACTCTAGCCTGCCAGTTTCGAATGCAGTTCCCAGGTTGAGCCCGGGGATTTCACATCCGACTTGACAGACCGCCTGCGTGCGCTTTACGCCCAGTAATTCCGATTAACGCTTGCACCCTCCGTATTACCGCGGCTGCTGGCACGGAGTTAGC
+
CCCCCGGGGGGGGGGGGGGGGGGGGGGGGGGGGGGGGGGGGGGGGGGGGEGGGGGGGGGGGGGGGGGGGGGGGGGGGGGGGGGGGGGGGGGGGGGGGGGFGGGGGGGGGGGGGGGGGGGGGGGGGGGGGGGGGGGGGGGGGGGFGGFGCGGFGGGGGGGGGGGGGGCFCDFGGGCGGGGGGGFGGGGGGGGGDGGGDGGGGFGFFGG>?DDDAFGGFFGGBGFF1>>>(9>FFGFFFFGDGF64>7A2CFF::B7>G6>FFBG2DGB(4?6:<FFAGGFB>6B99B?:BC??<;9(8C))6
@M04650:207:000000000-C238N:1:1101:9496:12584 2:N:0:19
GGACTACACGGGTTTCTAATCCTGTTTGCTCCCCACGCTTTCGCACCTGAGCGTCAGTCTTCGTCCAGGGGGCCGCCTTCGCCACCGGTATTCCTCCAGATCTCTACGCATTTCACCGCTACACCTGGAATTCTACCCCCCTCTACGAGACTCTAGCCTGCCAGTTTCAAATGCAGTTCCCAGGTTAAGCCCGGGGATTTCACATCTGACTTAACAGACCGCCTGCGTTCGCTTTACGCCCAGTAATTCCGATTAACGCTTGCACCCTCCGTATTACCGCGGCTGCTGGCACGGAGTTAGC
+
CCCCCGGGGGGGGGGGGGFGGGGGGGGGGGGGGGGGGGGGGGGGGGGGCFGGGGGGGGGGGGGGGGGGGGGGGGGGGGGGGGGGGGGGGGGGGGGGGGGGGGGGGGGGGGGGGFGGGGGGGGGGGGGG?FGGGGGGGGGGGGGFGGGGFEGFGGGGFGGGGGGGGFGGG,3@FGFG?FGGGGGGGGGGGGGGGGGGGGGGGAEFFF=FCGGGFGF7A@GGFC>B07()(/(((:FA=0EEC0:?=CDAGFF(2<7>GB>?1<DDGFF:(-4:(*.6AF<BFFFF028:77:G?0((,:)-.
@M04650:207:000000000-C238N:1:1101:27671:12637 2:N:0:19
GGACTACTGGGGTATCTAATCCTGTTTGCTCCCCACGCTTTCGAGCCTCAGCGTCAGTTACAGACCAGAGAGCCGCCTTCGCCACTGGTGTTCCTCCATATATCTACGCATTTCACCGCTACACATGGAATTCCACTCTCCTCTTCTGCACTCAAGTCTCCCAGTTTCCAATGACCCTCCCCGGTTGAGCCGGGGGCTTTCACATCAGACTTAAGCAACCGCCTGCGCTCGCTTTACGCCCAATAAATCCGGACAACGCTTGCCACCTCCGTATTACCGCGGCTGCTGGCACGTCGTTAGC
+
CCCCCGGGGGGGGGGGGGGGGGGGGGGGGGGGGGFGGGGGGGGFFGGGGGGGGGGGGGGGGGGGGGGGGGGGGGGGGGGGGGGGGGGGGGGGGGGGGGFGGGGGGGGGGGGGGGGGGDEGGGGGGGGGGEGGGGGGGGGGGGGFGGGGGGGFGGCFFFGGGGGGGGGGGGCFGFGGGGGGGGDEGGCFGGGGD9CEGGGGGFGFFGDFBGGG*CC+8@GGFGFFFF>FFGBFFGFFFBGGGF1?<:>AGFDFFFDBG9>?:6GFGGF7(.64(;>4CCBFF;>F>BBD:E?GFFB66C?1<
@M04650:207:000000000-C238N:1:1101:18632:12664 2:N:0:19
GGACTACCAGGGTTTCTAATCCTGTTTGCTCCCCACGCTTTCGTGCCTCAGTGTCAGTTACAGTCCAGAGAGCCGCCTTCGCAACTGGTATTCCTCCTAATATCTACGCATTTCACCGCTACACATGGAATTCCACTCTCCTCTTCTGCACTCAAGTCTTCCAGTTTCCAATGACCTTCCTCGGTTGAGCCGAGGGCTTTCACATCAGACTTAAAAGACCGCCTGCGCTCGCTTTACGCCCAATAAATCCGGACAACGCTTGCCACCTACGTATTACCGCGGCTGCTGGCACGTAGTTAGC
+
CCCCCGGGGGGGGGGGGGGGDGGGGGGGGGGGGGGGGGGGGGGGGGGGGFGGGGGGGGGGGGGGGGGGGGGGGGGGGGGGGGGGGGGGGGGGGGGGGGGGGGGGGGFGGGGGGGGGGGGGGGGGGGGGGFFGGGGGGGGGGGGFGGGGGFGFGGGGGGGGGFFGFFFGGGGGGFGGGGGGGGGGGEDFGGGGGGGGGGFGGFGFFGGFFFGGFGGGFFGGFGBDFF@EFGB>FGFFFFGEG??@GGEEGFFB057:F>>?,4FFGGFF?00.59:<FD439BFFFFF??EFF?:?FFGFFA
@M04650:207:000000000-C238N:1:1101:17605:12668 2:N:0:19
GGACTACCGGGGTTTCTAATCCTGTTTGCTCCCCACGCTTTCGAGCCTCAGCGTCAGTTACAGTCCAGAGAGTCGCCTTCGCCACTGGTGTTCTTCCTAATCTCTACGCATTTCACCGCTACACATGGAATTCCGCTTTTCTCTTCTGTCCTCAAGCCTTCCAGTTTCCAATGACCTTCCACGGTTAAGCCGTGGGCTTTCACATCAGACTTAAAAGGCCGCCTGCGCGCGCTTTACGCCCAATAATTCCGGACAACGCTTGCCACCTACGTATTACCTCGGCTGCTTGCCCTTAGTTAGC
+
9CCCCGGGGGGEGGGGGGGGGGGGGGGGGFGGGGGGGGGGGGGGGGGGGEGGGGGDGGGGGGGGGGGGGGGEGGEGGGGGGDGEDFFCEFG@FGGGGGGAFGGADDFFCFGGGGFGA?8CGGGGGF<F8EGGGGG7>CFGGGGFGGGGFGGFFC@EGGGAFCDFFGGGGFDFFCGGDGGGAF+CFG>FFGGGGGG>D>FGG+6=BD796D7@CF>C65FC=DFFBFFD>C666C:);;EGD???C0<<DFF6?FD?C>B?(,9,*+3447612<>9<:44:(136:5),*(3.14--<A)-
@M04650:207:000000000-C238N:1:1101:18365:12678 2:N:0:19
GGACTACTAGGGTTTCTAATCCTGTTTGCTCCCCACGCTTTCGCACCTGAGCGTCAGTCTTTGTCCAGGGGGCCGCCTTCGCCACCGGTATTCCTCCAGATCTCTACGCATTTCACCGCTACACCTGGAATTCTACCCCCCTCTACAAGACTCTAGCCTGCCAGTTTCGAATGCAGTTCCCAGGTTGAGCCCGGGGATTTCACATCCGACTTGACAGACCGCCTGCGTGCGCTTTACGCCCAGTAATTCCGATTAACGCTTGCACCCTCCGTATTACCGCGGCTGCTGGCACGGAGTTAGC
+
CCCCCGGGGGGGGGGGGGGGGGGGGGGGGGGGGGGGGGGGGGGGGGGGGFGGGGGGFGGGGGDGGFGGGGGGGGGGGGGGGGGGGGGGGGGGGGGGGGGGGGGGGGGGGGGGGGGGGEGDCFGGGGGGGGGGGGGGGGGGGGGFFGGCCDGFGGGGFGGFFGGFGGGGCFCGGGGGGGGGGGGCFGGGGGGGGDGGGDGGGFGFFGGFFGG57:<7A;=FBGF??FFFFGF6;C@AF(CEG<??GGA>GFF22:36C(4<:652C??BFFF63CBFGGFBF0669?F:FD(<:90;??4-.
@M04650:207:000000000-C238N:1:1101:13644:12685 2:N:0:19
GGACTACAAGGGTTTCTAATCCTGTTCGCTCCCCACGCTTTCGAGCCTCAGCGTCAGTTACAGTCCAGAGAGTCGCCTTCGCCACTGGTGTTCTTCCTAATCTCTACGCATTTCACCGCTACACATGGAATTCCACTCTCCTCTTCTGCACTCAAGTCCCCCAGTTTCCAATGACCCCCCCCGGTTGAGCCGCGGGCTTTCACATCAGACTTAAGAAACCGCCTGCGCTCGCTTTACGCCCAATAAATCCGGACAACGCTTGCCACCTACGTATTACCGCGGCTGCTGGCCCGTCGTTAGC
+
CCCCCGGGFGGGGGGGGGGGGGGGGGEEGGGGGGGGGDGGGGGGGGGGFFFFGGGGGG9EG,EGGGGF9<E@6EFGGGGGGGGGGGGGGGGGGEFFGGGGGGGGGGCGGGGGGGGFGGGGGGGGA,FFGFGGFFGGG,,E@FGFCFFGFFGFG84D7E,@8FEGF;DA9DFADCFG,+1@6@BCFBBEFGGC**?EC)FFFFG:7D>A3DFDEGCC6(552)9?-79>9G(44*5)=:GGD<127CA9>F>;()/4>9F??BGF7FFF(,2,5E:AGG616(766:0::5(27((--;314
@M04650:207:000000000-C238N:1:1101:13538:12734 2:N:0:19
GGACTACCAGGGTTTCTAATCCTGTTCGCTCCCCACGCTTTCGAGCCTCAGCGTCAGTTACAGTCCAGAGAGTCGCCTTCGCCACTGGTGTTCTTCCTAATCTCTACGCATTTCACCGCTACACTAGGAATTCCACTCTCCTCTCCTGCACTCTAGATACTCAGTTTGGAATGCAGTACTCGGGTTGAGCCCAAGTATTTCACATCCCACTTAAGTATCCGCCTACGCTCCCTTTACGCCCAATAAATCCGTAAAACGCTCGCCACCTACGTATTACCGCGGCTGCTGGCACGTAGTTAGC
+
CCCCCGGGGGGGGGGGGGGGGGGGGGGGGGGGGGGGGGGGGGGGGGGGGGGGGGGGGGGGGGGGGGGGGGGGGGGGGGGGGGGGGGGGFGGGGGGGGGGFGGGGGGGGGGGGGFFGGGGGGEGGGGGGGFGGGGGGGGFGGCD+=ECFGGGFD@EDAFGFFGGGGGDDGGGDDGGAFGD8EFGCFFCFGGGCGDGGGGGFFFFFFCFFFGFFEGGFFAFGDGAAFFFFFGFDFCAEF@GGGD<DCFCCGFD2()*9C2>@?6D9<E6:?BFFFG?DGG:>FF>49?:?(:(3((.38<)..
@M04650:207:000000000-C238N:1:1101:16124:12750 2:N:0:19
GGACTACTGGGGTATCTAATCCTGTTTGATCCCCACGCTTTCGCACATCAGCGTCAGTTACAGTCCAGAGAGTCGCCTTCGCCACTGGTGTTCTTCCTAATCTCTACGCATTTCACCGCTACACTAGGAATTCCACTCTCCTCTCCTGCACTCTAGATACTCAGTTTGGAATGCAGTACTCGGGTTGAGCCCAAGTATTTCACATCCCACTTAAGTATCCGCCTACGCTCCCTTTACGCCCAATAAATCCGGATAACGCTCGCCACCTACGTATTACCGCGGCTGCTGGCACGTAGTTAGC
+
CCCCCGGGFGGGGGGGGGGGGGGGGGGGGGGGGGGGGGGGGGGGGGGGGGGGGGGGGGGGGGGGGGGGGGGGGGGGGGGGGGGGGGGGGGGGGGFGGFGGGGGGGGGGGGGGGGGGGGGGGGGGGGGGGGGGGGGGGGGGGGGFGGGFFEGFGGGGFGGGFGGEFGGGGGGGGGGGGGGGGGGGGGDFDEGFGEGGGGGGGFGFFG6CEGGGCCFD6;EDFGDD=4>EDCBFFGFCCFGGGFFFG8@EGFFFFEGAD?@1/:GFG=?:B?,.2C?BGGFFFFFBFBDD?G:C2.44:FF4:
@M04650:207:000000000-C238N:1:1101:5101:12756 2:N:0:19
GGACTACAGGGGTTTCTAATCCTGTTTGCTCCCCACGCTTTCGTGCCTCAGCGTCAGTTACAGTCCAGAGAGCCGCCTTCGCTACTGGTGTTCCTCCTAATATCTACGCATTTCACCGCTACACTAGGAATTCCACTCTCCTCTCCTGCACTCAAGTCCTACAGTTCCAAAAGCTTACTACGGTTGAGCCGTAGCCTTTCACTTCTGGCTTGAAAGACCGCCTACGCACCCTTTACGCCCAGTAATTCCGGATAACGCTAGCCCCCTACGGATTACCGCCGCTGCTGGCACGTAGTTAGCC
+
CCCCCGGGGGGGGGGGGGGGGGGGGGGGGGGGGGGGGGGGGGGGGGGGGGGGGGGEGFFFGFGGGGGGGGFGGGGGGGGGBFFCEGGGGAGGGGGGGGGGGGGGGGGGGGGGGF9F9BCDGGGGGGGGGFGFCCFGFFGGGGGB8EGGGGGFGCFGGDC;:DFGCBDFGGGGFD9A=DGGACGGEG?EGGCEGGGFC+F,;B9CFGGFFCGGFGG7>@6CAG@F=EBA@D>B36+9>@GEC?6CGFC):A>02>7@D;::9?FBG=102(((3C><C*,(47,29?F((:57?<((635)5
@M04650:207:000000000-C238N:1:1101:13586:12811 2:N:0:19
GGACTACTCGGGTATCTAATCCTGTTCGCTCCCCACGCTTTCGCTCCTCAGCGTCAGTTACTACCCAGAGACCCGCCTTCGCCACTGGTGTTCCTCCACATCTCTACGCATTTCACCGCTACACGTGGAATTCCACTCTCCTCTTCTGTACTCAAGTCCCTCAGTTTCCAATGACCCTCCACGGTTAAGCCGTGGGCTTTCACATCAGACTTAAGAGACCGCCTGCGCGCGCTTTACGCCCAATAATTCCGGACAACGCTTGCACCCTCCGTATTACCGCGGCTGCTGGCACGGAGTTAGC
+
CCCCCGGFGGGGGGGGGGGGGGGGGGDGGGGGGGGGGGGGGGGGGGGGGGGGGGGGGGGGGGGGGGGGGGFEGGGGGGGGGGGGGGGGGGGGGGGGGGGGGGGGGGGGGGGGGGGGGGGGGGGGGDEGFGFGDGGGGGCFFGGFDGDFGFGFGGGG=EFGGGGGFGFGGGGCFFCFFGGE,DCEGGGGACFE7CEEFGGFGFGABFFF9FGFEGFFFBGG2DBDDF>E2>>9;E>FFFGGG<,4<FFFGFFF05D:GF9021C<FCBF:?63(;44EF?>>026((4:?GFGFF(7184<5
@M04650:207:000000000-C238N:1:1101:9878:12818 2:N:0:19
GGACTACCAGGGTATCTAATCCTGTTCGCTCCCCACGCTTTCGAGCCTCAGCGTCAGTTACAGTCCAGAGAGTCGCCTTCGCCACTGGTGTTCTTCCTAATCTCTACGCATTTCACCGCTACACTAGGAATTCCACTCTCCTCTCCTGCACTCTAGATACTCAGTTTGGAATGCAGTACTCGGGTTGAGCCCAAGTATTTCACATCCCACTTAAGTATCCGCCTACGCTCCCTTTATGCCCAATAAATCCGGATAACGCTCGCCACCTACGTATTACCGCGGCTGCTGTCACGTAGTTATC
+
CCCCCGGGGGGGGGGGGGGGGGGGGGGGGGGGGGGGDGGGGGG?FGGGGGFGGGGGGGGFGGGGGGGGDGGGGGEGGGGGGGGGGGGGGGGGGGGGGGEFGFGGGGGFGGGGGFGGGGGGDGGGG?BAEFGGGG9<FGGGGGGFGGGGGGGFGGGGGG;EFC88FDED=8EEFFFADDFFGE6EGG6DCFFGGGGGGGGGG7>AAF>C=FGG5BCEFFGGFGD=>F)?AD=BFGFEF4CFGFFFCCC?FF)(2>*;C1:1;95;G*8:::8<?GF)<C0;(763(1),.<<E(4:(4C<)6
@M04650:207:000000000-C238N:1:1101:18295:12835 2:N:0:19
GGACTACCGGGGTATCTAATCCTGTTTGATCCCCACGCTTTCGCACATCAGCGTCAGTTACAGACCAGAGAGCCGCCTTCGCCACTGGTGTTCTTCCATATCTCTGCGCATTTCACCGCTACACATGGAATTCCACTCCCCTCTTCTGCACTCAAGCGAAACAGTTTCCAATGACCCTCCCCTGTTGAGCCGGGGGCTTTCACATCAGACTAATCTCGCCGCCTACGCGCGCGTTACGCCCAATAAGTCCGGATAACGCTTGCCACCTACGTATTTCCGCGGCTGCTGGCCCGTAGTTAGC
+
CCCCCGGGGGGDGFGGGGGGGGGGFGGGGGEAGGGGGGGGGGGC@FEFGFGGGFGGGGGGGGGGGGGGFFGGGGGFGGGGGFGGCGGGGFGGGGGFGGDG,EEFGGEFGDGEGGGGGGGGGEGGCGGGFFFGGGGGG?DFEGGFGGGGGGGFGGGG9C88+FFG@BCGGGGFCFGFFCF>GD,:FFG7ECFG>CCGG<FGGFFCFGGFFCF74CGC=(/:,C(7<FBF9D69(>DFE(;8EB6?G*).*9BF?5*6C<9B0:C>7EB1(.43,<()<746>091(1:027(:96(24FF4.
@M04650:207:000000000-C238N:1:1101:15259:12836 2:N:0:19
GGACTACCGGGGTTTCTAATCCTGTTTGCTCCCCACGCTTTCGCACCTGAGCGTCAGTCTTTGTCCAGGGGGCCGCCTTCGCCACCGGTATTCCTCCAGATCTCTACGCATTTCACCGCTACACCTGGAATTCTACCCCCCTCTACAAGACTCTAGCCTGCCAGTTTCGAATGCAGTTCCCAGGTTGAGCCCGGGGATTTCACATCCGACTTGACAGACCGCCTGCGTGCGCTTTACGCCCAGTAATTCCGATTAACGCTTGCACCCTCCGTATTACCGCGGCTGCTGGCACGGAGTTATC
+
CCCCCGGGGGGGGGGGGGGGGGGGGGGGGGGGGGGGGGGGGGGGGGGGGGGGGGGGGGGGGGGGGGGGGGGGGGGGGGGGGGGGGGGGGDGGGGGGGGGGGGFFGGGGGGGGGGGGGCEGGGGGGGG8FGGGGGGGGGGGGGGFGGGF@DGFGGGGGGGFGGCCGGGGEFGGGGGGGGGFGCFFGGG?FGGFGGCGGGFGFFGAFGG32CDDAFGGF@GGFGF?FF>@(99>FE35@(8CG6?2*:)4?BFFFF*6>:>?:<GFGFB00:>((24:F74699093:BB:C<GB1(-3E24-
@M04650:207:000000000-C238N:1:1101:24932:12908 2:N:0:19
GGACTACTCGGGTATCTAATCCTGTTTGCTCCCCACGCTTTCGAGCCTCAGCGTCAGTTACAGTCCAGAGAGTCGCCTTCGCCACTGGTGTTCTTCCTAATCTCTACGCATTTCACCGCTACACTAGGAATTCCACTCTCCTCTCCTGCACTCTAGATAACCAGTTTGGAATGCAGCACCCAAGTTGAGCCCGGGTATTTCACATCCCACTTAATCATCCGCCTACGCTCCCTTTACGCCCAGTAAATCCGGATAACTCTCGCCACCTCCGTATTACCGCGGCTGCTGGCACGTAGTTAGC
+
CCCCCGGGGGDCFEGGGGGGGGGGGGGGGGGGGGFGEGGGGGGGGGGGGFGGGGGDDGGGGGGGGGGGCEFEGGGGGGGGGGGGGGEGEGGGGGGGGGGGGGGGFFEGGGGGGGGGGEGDGGGF;FDGFFGGGGFGGFFGGGGFFGGGGGGFGGGGG8DEGGGGGGGGG8FGGGGGFFGFED8DFEG8,>FFGGGC9C@EFFGF+9CF@GGGC25:@7C8AF2>=FFEDD@DFGFFF=EGGFFE7DECCFFB(8*/8)/)52C@8E??(.(-(;7AFF:;6;0(42>>:E:G6:(.,<))6
@M04650:207:000000000-C238N:1:1101:25920:13013 2:N:0:19
GGACTACCCGGGTTTCTAATCCTGTTTGCTCCCCACGCTTTCGCACCTGAGCGTCAGTCTTTGTCCAGGGGGCCGCCTTCGCCACCGGTATTCCTCCACATCTCTACGCATTTCACCGCTACACATGGAATTCTACCCCCCTCTACAAGACTCTAGCCAACCAGTTTCAGATGCAATTCCCAAGTTAAGCTCGGGGCTTTCACATCTGACTTAATTTACCGCCTGCGTGCGCTTTACGCCCAGTAATTCCGATTAACGCTCGCCCCCTACGTATTACCGCGGCTGCTTGCTCGTAGTTGGC
+
CCCCCGGDFEGGGGGGGGGGGGFGEGGGGGGFGGGGGGEGGGGFEGGGFDCFGGGGGGGGF9<FGGGGF>EEGGGGGGGGGGGGGGGG7C@FGGGGFFGGG?EGGFGGD7FEFEGG9@>D7FFF93FF?FFFF<9FG,DFEDGFAECF,;CCGCFFGGGFGEC,FFFFF9EFFGGCE*999CE8FCFCEG;EGG*?<4<:FFEF7FFCECF7>+2:+)>7@C0;;F9A083(-5>BF?>:?(8BGG>977;?0DGAC6>??>G(>E;9BF:<?C(.<::9B6;>>03)5F)349046F-(4
@M04650:207:000000000-C238N:1:1101:22475:13033 2:N:0:19
GGACTACAGGGGTTTCTAATCCTGTTTGCTCCCCACGCTTTCGAGCCTCAGCGTCAGTTACAGTCCAGAGAGTCGCCTTCGCCACTGGTGTTCTTCCTAATCTCTACGCATTTCACCGCTACACTAGGAATTCCACTCTCCTCTCCTGCACTCTAGATAACCAGTTTGGAATGCAGCACCCAAGTTGAGCCCGGGGATTTCACATCCCACTTAATCATCCGCCTACGCTCCCTTTACGCCCAGTAAATCCGGATAACGCTCGCCACCTACGTATTACCGCGGCTGCTGGCACGCAGTTAGC
+
CCCCCGGGGGGGEFGGGGGGGGGGGGGGGGGGGGGGGGGGGGGGGGGGGGGGGGGGGGGGGGGGGGGGGGGGGGGGGGGGGGGGGGGGGGGGGGGGGGGGGGFFGGGGGGGGGGGGGGGGGGGGGGGGGGGGGGGGGGGGECFFGGGGGGGFGEFFFGGGGGFGFGFGGGGGGGGGGGGGGGGGFDE8EFGCCDE*<9FFGFGFFGGFFGGG4=CCFFGGDFD@FFFFDGFBBCFEF;GEE;@EGG));FD03A:9C;9049DBGGFF?:43)25AGG:004119:3>?GBF:((44<466
@M04650:207:000000000-C238N:1:1101:4111:13043 2:N:0:19
GGACTACTCGGGTTTCTAATCCTGTTTGCTCCCCACGCTTTCGCACCTGAGCGTCAGTCTTTGTCCAGGGGGCCGCCTTCGCCACCGGTATTCCTCCACATCTCTACGCATTTCACCGCTACACATGGAATTCTACCCCCCTCTACAAGACTCTAGCCAACCAGTTTCAGATGCAATTCCCAAGTTAAGCCCGGGGCGTTCACATCTGACTTAATTGACCGCCTGCGTGCGCTTTACGCCCAGTAATTCCGATTAACGCTTGCACCCTCCGTATTACCGCGGCTGCTGGCACGGAGTTAGC
+
CCCCCGGGGGGGFGGGGGGGGGGGGGGGGGGGFGGEGGGGGGGGGGGGGGGGCGGGGGGGGGGGG9FFGCEG@FCEGGGGGGCGGFEG:CEFFFGGGGGEGGGGGGGD+@FDEGGGGGGGGGGGCECGGGGFGGG9EGFGGGG?DFFGD?FFGGDAE:,7@@GGGFGGFEGB8FGGGGCFDGGCFFGGGG,97C:CD)=CGFGFFFGFFGGG3CD@C3EC@DB66>9D:C>F>G@AF<EED<BFGFA<F@FB0572:16(4:<BFF::B?>(4A?FGD07>693(2>??=,0399(186).
@M04650:207:000000000-C238N:1:1101:14667:13061 2:N:0:19
GGACTACACGGGTATCTAATCCTGTTCGCTCCCCACGCTTTCGAGCCTCAGCGTCAGTTACAGTCCAGAGAGTCGCCTTCGCCACTGGTGTTCTTCCTAATCTCTACGCATTTCACCGCTACACTAGGAATTCCACTCTCCTCTCCTGCACTCTAGATACTCAGTTTGGAATGCAGTACTCGGGTTGAGCCCAAGTATTTCACATCCCACTTAAGTATCCGCCTACGCTCCCTTTACGCCCAATAAATCCGGATAACGCTCGCCACCTACGTATTACCGCGGCTGCTGGCACGTAGTTAGC
+
BCCCCGGGGGGGGGGGGGGGGGGCFGGGGGGGGGGGGGGGGGGFFGGFGFFGGGGGGGGGGGGGGGGGGFGGGGGGGGGGGGGGGGGGGGGGGGGGGGFGGGGGGGGGGGGGGGGGGGGGGGGGGFGGGGGGGGGFGGGGGGGFGGGGGGGFGGGGG89DFGGDGGGGGFGGGGGCGGGGF:ECGGGCGGGG?AFACCGGGFGFFGCFEGGGFFFGFFGGFGFFFFFFFGFFFGF4F(BBFFD;CD69:AB9(:7@FDFD?BDF<C1:?:?7<<?4?:0999>>9<3,3EFFFF<3,9.).
@M04650:207:000000000-C238N:1:1101:12314:13066 2:N:0:19
GGACTACAAGGGTTTCTAATCCTGTTTGCTCCCCACGCTTTCGAGCCTCAGCGTCAGTTACAGTCCAGAGAGTCGCCTTCGCCACTGGTGTTCTTCCTAATCTCTACGCATTTCACCGCTACACTAGGAATTCCACTCTCCTCTCCTGCACTCTAGACTTCCAGTTTGGAATGCAGCACCCAGGTTGAGCCTGAGTATTTCACATCCCACTTAAAAATCCGCCTACGCTCCCTTTACGCCCAGTCAATCCGGACAACGCTCGCCACCTACGTATTACCGCGGCTGCTGGCACGTGGTTCGC
+
@CCCCGGGGGFGGFGGGGGGGGFGGGGGGGGGGGFFGGGGFGG8FEGGGGGGGGGGGCFDGGGFGGGGFGGCFGGGGGGGGGGGGGDFFGGGGGGF<F9FGGGFGDGGGGGGGGGGFGGGGGGGAFGGFFGGGGGGGGFGG8@FGDE8==EFGGGF9,6EFFGGGGC,>8,,2CCEE+@DE@DFFEFFGGGCFGGAFFGFFFGFFG6:)9CFF8+298D>AGFFDFFE2DAFDGFFFFGGGF27*;<?7AA6<E:0*4>376C@3CB:0:?(,38:EG0>09>9(3270E29,4((48)19
@M04650:207:000000000-C238N:1:1101:21672:13096 2:N:0:19
GGACTACAAGGGTTTCTAATCCTGTTTGCTCCCCACGCTTTCGAGCCTCAGCGTCAGTTACAGTCCAGAGAGTCGCCTTCGCCACCGGTATTCCTCCAGATCTCTACGCATTTCACCGCTACACCTGGAATTCTACCCCCCTCTACAAGACTCTAGCCTGCCAGTTTCGAATGCAGTTCCCAGGTTGAGCCCGGGGATTTCACATCCGACTTGACAGACCGCCTGCGTGCGCTTTACGCCCAGTAATTCCGATTAACGCTTGCACCCTCCGTATTACCGCCGCTGCTGGCACGGAGTTCGC
+
CCCCCGGGGGGGGGGGGGGGGGGGGGCGGGGGGGGGGGGGGGEFFGGGGGGGGGGGGGGGGGDFGGGGGGGGGGGGGGGGGGGGEGEGFGGGGGGGGFAFEGGGGFFFGGGGGGGGGEGGGGFGGGGG@FGGGGGGG8EFGGDFADF9D8DD?DE,,=>FFCGGGGGGGG88?FFGFGFF6@?FGGGGGGGFGDEED4:FC9D6EDGFFGGCE:FFF@GGFD90=F9>07636:>EF6EEG?:(?CAFGFFB?E5>D?BB4,92CFF:??;?6F747:(((--393).2C(<:>9(-;)(-
@M04650:207:000000000-C238N:1:1101:2705:13105 2:N:0:19
GGACTACCGGGGTTTCTAATCCTGTTTGCTCCCCACGCTTTCGCACCTGAGCGTCAGTCTTCGTCCAGGGGGCCGCCTTCGCCACCGGTATTCCTCCAGATCTCTACGCATTTCACCGCTACACCTGGAATTCTACCCCCCTCTACGAGAGTCTAGCCTGCCAGTTTCAAATGCAGTTCCCAGGTTAAGCGCGGGGATTTCACATCTGACTTAACAGACCGCCTGCGTGCGCTTTACGCCCAGTAATTCCGATTAACGCTGGCACCCTCCGGATTGCCGAGGCTGCTGGCACGGAGGTAGG
+
CC<C,CCFFEGGFFGGGCEGFGGGGGFFGFE@DFGGGGDFGGGGGDDEF<E8FF7FE,CCCFG6F@BGGEGG:CEGEEGCFFGGBFGGE>DFGFFF,EFFG8DGGGGFCF+8C<FEE=++=FC>B,ABFG,,CFGG,>DEEGE*AFG+5**39;,,@6EG5<?C3,;;;;FGF?,=:::>CFCFF9;CE<*=7=E55/8+29099CFFAGF*5>7:FFGG(59((57>4<>>(*).0(1:*4:2F:)6C=?:<>D<FB68(-/.78(41(4((*((3:4(-41(,22)3549:;>0(*.4(
@M04650:207:000000000-C238N:1:1101:13770:13119 2:N:0:19
GGACTACCCGGGTATCTAATCCTGTTTGCTCCCCACGCTTTCGCACCTGAGCGTCAGTCTTCGTCCAGGGGGCCGCCTTCGCCACCGGTATTCCTCCAGATCTCTACGCATTTCACCGCTACACCTGGAATTCTACCCCCCTCTACGAGACTCTAGCCTGCCAGTTTCAAATGCAGTTCCCAGGTTAAGCCCGGGGATTTCACATCTGACTTAACAGACCGCCTGCGTGCGCTTTACGCCCAGTAATTCCGATTAACGCTTGCACCCTCCGTATTACCGCGGCTGCTGGCACGGAGTTAGC
+
CCCCCGGGGGGGGGGGGGGGGGGGGGGGGGGAFGGGGGGGGGGGGGGGGGGGGGGGGGGGGGGGGGGGGGGGGGGGGGGGGGGGGFGGGGGGGGGGGGGGGGGGGGGGGGGDFGGGGGGGGGGGGGGGGGGGGGGGGGGDGGGFGGGGEGGFGGFGGGGGGGGGGGGGGGG9FGFGGGGGGGGGFFGGGGGGGGGGGDFGGFGFFFGFFGCGFGGGFFGGFG><<:>BBDFF9GFAF:;:C:??FG9>CFF<BB3:F66?22<27??1:023:F?AFGBF>929BF7:BEBG?1(4(;::.
@M04650:207:000000000-C238N:1:1101:11492:13144 2:N:0:19
GGACTACTGGGGTATCTAATCCTGTTTGCTCCCCACGCTTTCGCACCTGAGCGTCAGTCTTTGTCCAGGGGGCCGCCTTCGCCACCGGTATTCCTCCACATCTCTACGCATTTCACCGCTACACATGGAATTCTACCCCCCTCTACAAGACTCTAGCCAACCAGTTTCAGATGCAATTCCCAAGTTAAGCTCGGGGCTTTCACATCTGACTTAATTGACCGCCTGCGTGCGCTTTACGCCCAGTAATTCCGATTAACGCTTGCACCCTCCGTATTACCGCGGCTGCTGGCACGGAGTTAGC
+
C@CCCGGGGGGGGDGGGGGGGGGGGGGGGGGGGGGGGGGGGGGGGGGGGGGGGGGGGGGGGGGGGGGGGDGGGGGGGGGGGGGGGGGGGDGGGGGGGGGGFGGGGGGGGGGGGGGGGDEGGGGGGGGGGGGGGGFGGGGGGGGFGGGGGGGFGGGGGFGGGGDGGGGGGGGGGGGFFGGGGGFFGGGGFGBCEEGCCDGGGFGFFGGFFFGGEGGGAEGGFGF@(59BFD66>EFFF0>CG?::FFAAGFF66>DFGFFFF?G>GG6(2<;?1E?AGG?>B>FB66?2>GFE<60>B6<AB
@M04650:207:000000000-C238N:1:1101:22200:13177 2:N:0:19
GGACTACCAGGGTTTCTAATCCTGTTTGCTCCCCACGCTTTCGCTCCTCAGCGTCAGTTACAGACCAGAGAGTCGCCTTCGCCACTGGTGTTCCTCCACATCTCTACGCATTTCACCGCTACACGTGGAATTCCACTCTCCTCTTCTGTACTCAAGTCTTTCAGTTTCCAATGACCGCTTGTGGTTAAGCCACAAGATTTCACATCAGACTTAAAAAACCGCCTGCGAGCCCTTTACGCCCAATAATTCCGGACAACGCTTGCCACCTACGTATTACCGCGGCTGCTGGCCCGTATTTAGC
+
CCCCCGGGGGGGGGGGGGGGGGGGGGGGGGGGGGGGGGGGGGGGGGGGGGGGGGGGGGGGGGGCGGGGGGGGGGGGGGGGGGGGGGGGGGGGGGGGGGGGGGGGGGGGGCGGGGGGGGGGGGGGGGGGC5CFGGGGGGGFGGGFGGGGGGGFEGGGGGGGGGGGGGGGGGGGGGGGGDGGGG?BFGGGGGGGGGGGGGGGG?FFFGFA@GGG@D7CABGDBC=22A>EBD>@@FFEFFDGG?63CFFFGFF00>G?C;BF<1D:CFFFFFFF?F7>GF6B>;BFFF??8C05(36(4@2<6
@M04650:207:000000000-C238N:1:1101:26455:13219 2:N:0:19
CTACTACTAGCGTTTCTAATCCTGTTTGCTCCCCCCGCTTTCAATCCTCAACGTCAGTTATAGTCCCGTAAGCCGCCTTCGCCACTGACGTTCCTCCAAATATCTATGGATTTCACTCCTACACCTGGACTTCCCCCCTCCTTTCCCGCCTTCACGTCGCCCAGGTTCCACTCCTCTCCCCCTCTTCACCCCTGGCTGTGCACTCCCAACTTACCCCACCGCCTGAGCCCGCTGTGCTCCCACCCATTCCTGTCAACCACCACCACTCTCGCTAGTCCGCGGCTCATCCCCCGACACCAGC
+
--6-A<,,,,6@8;:@F<FE,6@@FFCE@EF86@+6+6C@F,,,<;,CE<,,866@,C9<,,,C9,,89+,,6EFG7@CFFC@?C8,<,,8BE,4<,,,,,5=E;,,4,9??,AE<,4D+,:,9E:,<,,:C;?,,6++4+=,+,,3+++6*6,,,6=+8==C,+3,44,,,+5@9@?,41<*3,,3,,6>***11**2,5:,+)2268<*+.2*0)(4*(2.,()/)(/3((75(+)58C<((**.)*1*)))06*(-(2(9(*;(.)5(((*()3:(,,(,-(.)))*-*(-2((/(43
@M04650:207:000000000-C238N:1:1101:16286:13279 2:N:0:19
GGACTACCGGGGTTTCTAATCCTGTTTGCTCCCCACGCTTTCGAGCCTCAGCGTCAGTTACAGACCAGAGAGCCGCCTTCGCCACTGGTGTTCCTCCATATATCTACGCATTTCACCGCTACACATGGAATTCCACTCTCCTCTTCTGCACTCAAGTCTCCCAGTTTCCAATGACCCTCCCCGGTTGAGCCGGGGGCTTTCACATCAGACTTAAGAAACCGCCTGCGCTCGCTTTACGCCCAATAAATCCGGACAACGCTTGCCACCTACGTATTACCGCGGCTGCTGGCACGTAGTTAGC
+
CCCCCEGGGGGGGDGGGGGFGGGGGGGGGGGGGGFGGGGGGGGGGGGGFGGGGGGGGGGGGGFEEFGGFC8FGGGGGGGGGGGGGGGGGGGGGGGGGGGGGGGGFGFGGGGGGGGGGGGGEGGGG8FFGGGGGGGGGGGFGGGFCGGGGGGFGFGGGGEFGGGGDAFGGGAFF9EFFFGGGDGGGGGGGGGGGGGGGG@GGFGF6F>9@GF+3@CCFFGGFGFDFA;E;C>;:GFBF2EEGF?<9D<AFFF>?>D6779B2?GFGGB???:7<FF2CD6((-3>9?:?FGFF?FFFFGA<9
@M04650:207:000000000-C238N:1:1101:16844:13293 2:N:0:19
GGACTACCCGGGTTTCTAATCCTGTTTGCTCCCCACGCTTTCGAGCCTCAGCGTCAGTTACAGTCCAGAGAGTCGCCTTCGCCACTGGTGTTCTTCCTAATCTCTACGCATTTCACCGCTACACTAGGAATTCCACTCTCCTCTCCTGCACTCTAGATAACCAGTTTGGAATGCAGCACCCAAGTTGAGCCCGGGTATTTCACATCCCACTTAATCATCCGCCTACGCTCCCTTTACGCCCAGTAAATCCGGATAACGCTCGCCACCTACGTATTACCGCGGCTGCTGGCACGTAGTTAGC
+
CCCCCEFGGGGGGGGGGGGGGGGGGGGGGGGGGGGGGGGGGGGGGGGGGGGGGGGGGGGGGGGGGGGGGGGGGGGGGGGGGGGGGGGGGGGGGGGGGGGGGGGGGGGGGGGGGGGGGGGGGGGGGGGCFFGGGGGGGGGFGGGFGGGGGGGFGGGGFGCDGGGGGGGGGGGGGGGGGFGGGGGGGGGGGGGGGGGGGGGGGFGF@FGFEGGGFGGGFFGGFGFADF?625@FFGFEFDGGGF137D)?FFB@1>GEC3;;16D9CE<:?FBF?G:<CC6>>>FFFFDF(A2EB?72<C2>A
@M04650:207:000000000-C238N:1:1101:13477:13307 2:N:0:19
GGACTACTGGGGTATCTAATCCTGTTTGCTCCCCACGCTTTCGCACCTGAGCGTCAGTCTTTGTCCAGGGGGCCGCCTTCGCCACCGGTATTCCTCCACATCTCTACGCATTTCACCGCTACACATGGAATTCTACCCCCCTCTACAAGACTCTAGCCAACCAGTTTCAGATGCAATTCCCAAGTTAAGCTCGGGGCTTTCACATCTGACTTAATTGACCGCCTGCGTGCGCTTTACGCCCAGTAATTCCGATTAACGCTTGCACCCTCCGTATTACCGCGGCTGCTGGCACGGAGTTAGC
+
CCCCCGGGGGGGGGGGGGGGGGGGGGGGGGGGGGGGGGGGGGGGGGGGFGGGGGGGGGGGGGGGGGGGGGGGGGGGGGGGGGGGGGGGGGGGGGGGGGGGGGGGFGGGGGGGGGGGGGGGGGGGGFGGGGGGGGGGGGFGGGGFGGGCFFGFGGGGGGGGGGGGGGGGGGGGGFGC7?EFGFFGGGGGGC,<>EDECDGGGFGFFGGFFGGGFFGGFEG=@GBFD4>81CBB>G5AFFGGGF??G>AFGFFF?DG2F:>B<:C?GGBBBFB:?GFDFF:0;92>;:74?C?G:BBF:FAF4
@M04650:207:000000000-C238N:1:1101:2879:13328 2:N:0:19
GGACTACTGGGGTTTCTAATCCTGTTTGCTCCCCACGCTTTCGAGCCTCAGCGTCAGTTACAGACCAGAGAGCCGCCTTCGCCACTGGTGTTCCTCCATATATCTACGCAATTCACCGATACACATGAAATTCCACTCTCCTCTTCTGCAATAAAGTCTCCCAGGTTCCAATGACCCTCACCGGTTGAGCCGGGGGCATTCACAGCAGCCGTAAGAAACCGCCTGCGCTCGCGTTACGCCCAATAAAGCCGGACAACGCTTGCCACCTACGTATGACCGCGGCTGAGGGCACGTAGGTAGG
+
CCCCCGG<E<FEB+,6,CE@CE9FE9EFA,,FFGDGGC,B8EEEF7@F:CFCF,@C@C<,@FCF<,FFFGFF<FCF7FC9@C7CG<FGGG@EGGF9?AFFGDCFF9,D+@+4C,9C,6+6++4,A,C,:?,?,?>,,@45=+@B,@DDFC9+,,8D,@7,=A6D+>@D=CEA=A9@,01,@>CEF7><<33::C?CC)21+=,4+*0;(*)2//51+/5;636(:F9B,744(2)()(1/*,((2:))2)039:587;11((/(0<0(7,(,)334+0((-(-44(,4-*,7(,((-3-4(
@M04650:207:000000000-C238N:1:1101:14785:13350 2:N:0:19
GGACTACCGGGGTATCTAATCCTGTTTGCTCCCCACGCTTTCGCACCTGAGCGTCAGTCTTTGTCCAGGGGGCCGCCTTCGCCACCGGTATTCCTCCAGATCTCTACGCATTTCACCGCTACACCTGGAATTCTACCCCCCTCTACAAGACTCTAGCCAACCAGTTTCAGATGCAATTCCCAAGTTAAGCTCGGGGCTTTCACATCTGACTTAATTGACCGCCTGCGTGCGCTTTACGCCCAGTAATTCCGATTAACGCTTGCACCCTCCGTATTACCGCGGCTGCTGGCACGGAGTTAGC
+
CCCCCGGCC@DGGEGGGGGGGGGGGGFCFGCFGEGGGGGGGGGGEGGFFGGG@FGGGGGGGGFGGGFGGGDGGGFGGGGGGGGCFG@GGGGGGGFGFGGGGGGGGGGGGGGGFGGGGGGDGGGGGGGGGGGGGGGCFBFGGDGFGFGCCFGFGGGGFGGCGGGGFFGGGF9FFGGDGGGGGGFGGGGFCE>E:EC54DA@7AFF6DFFED>F<FFCAEGGFG0<<A07:GFB;55<?:ECE?BFGDA27=F0(8*4:<BFF65<FF68?:>?:C?)9::6>>>>>0,.8=:F?;09BC5)<
@M04650:207:000000000-C238N:1:1101:22456:13354 2:N:0:19
GGACTACTAGGGTATCTAATCCTGTTTGATCCCCACGCTTTCGCACATCAGCGTCAGTTGCAGACCAGAGAGCCGCCTTCGCCACTGGTGTTCCTCCATATCTCTGCGCATTTCACCGCTACACATGGAATTCCACTCTCCTCTTCTGCACTCAAGCAAGACAGTTTCCAATGACCTTCCTCGGTTGAGCCGAGGGCTTTCACATCAGACTAATCTTGCCGCCTACGCGCGCTTTACGCCCAATAATTCCGGATAACGCTTGCCCCCTACGTATTACCGCGGCTGCTGGCACGTAGTTAGC
+
CCCCCGGGGGGGGFGGGGGGGGGGGGGGGGGGGGGGGGGGGGGGGGGGGGGGGGGGGGGGGGGGGGGGGGGGGGGGGGGGGGGGGGGGGGGGGGGGGGGGGGGGGFGGGGGGGGGGGGGGGGGGGGGGGGGGGGGGGGGGGGGFGGGGGGGFGGGGGGGGGGGGFGGGGGGGGGGGGGGGGGGGGGGGGGGGGGGGGGGGGFGFFGGFFGGGFGGGFFGGBGFFFF>DFGFFFGF<FFGGGFFFGG<27FF98;DFC692(3D0*;468??<>E:<FGB>F6>B9().(:3F:?03:F24:
@M04650:207:000000000-C238N:1:1101:10913:13360 2:N:0:19
GGACTACCGGGGTTTCTAATCCTGTTTGCTCCCCACGCTTTCGAGCCTCAGCGTCAGTTACAGTCCAGAGAGTCGCCTTCGCCACTGGTGTTCTTCCTAATCTCTACGCATTTCACCGCTACACCTGGAATTCTACCCCCCTCTACGAGACTCAAGCCTGCCAGTTTCGAATGCAGTTCCCAGGTTGAGCCCGGGGATTTCACATCCGACTTGACAGACCGCCTGCGTGCGCTTTACGCCCAGTAATTCCGATTAACGCTTGCACCCTCCGTATTACCGCGGCTGCTGGCACGGAGTTAGC
+
CCCCCGGGGGGGFGGGGGGGGGGGGGGGGGGGGCFGGGEGGFEGGDGGGGGGECFGGGGFGGGGGGGGGGGGGDEFGGGGGGGGGGFFEFE@FFDFGFGGGGGGGGFGEGGGGGGFGGGGGEGDGFGGCFGFGFGFGGGECDGFFGGGFGGF?FGC@EGGGGF6@FGGDCEDCFGGGGGFGGGGGFGFDDCGEG5E84FFGFCFFCGFF4CD@FDCFDGGFD6;DA@5;GFBBGFBFBEEE?3577>DCFF:B@D4>:;?FFGFF@?((-7:6E?A?7479(962(5>(:2<:1(34*5>4
@M04650:207:000000000-C238N:1:1101:15494:13386 2:N:0:19
GGACTACTGGGGTATCTAATCCTGTTTGCTCCCCACGCTTTCGCACCTGAGCGTCAGTCTTCGTCCAGGGGGCCGCCTTCGCCACCGGTATTCCTCCAGATCTCTACGCATTTCACCGCTACACCTGGAATTCTACCCCCCTCTACGAGACTCTAGCCTGCCAGTTTCAAATGCAGTTCCCAGGTTAAGCCCGGGGATTTCACATCTGACTTAACAGACCGCCTGCGTGCGCTTTACGCCCAGTAATTCCGATTAACGCTTGCACCCTCCGTATTACCGCGGCTGCTTGCACGGAGTTAGC
+
CCCC<FGGGGGGGGGGGGGGGGGGGGGGGGGGGGGGGGGGGGGGGGGGGGGGGGGGGGGGGGGGGGGGGGGGGGGGGGGGGGGGGGGGGGGGGGGGGGGGGGGGFGGGGGGGGGGGGGGGGGGGGGGGGGGGGGGFGGGGGGGFGGGGGGGFGFGGGGGGGGFGGFGFGGGGFFGFFFGGGGGFGGGGGGGGGGGGGGFGDFGFADDFFGG7>CFCA;=D@GF0;@1@67>>;EFBFBGEGF:87:<AG=?1(7C:>49B<<G<=@::??>?BG7<FF:B>9>>BF0)4=)A?999::>4.
@M04650:207:000000000-C238N:1:1101:11586:13396 2:N:0:19
GGACTACTAGGGTATCTCATCCTGTTTGCTCCCCCCGCTTTCGCACATCAGCGTCAGTTACAGACCCGACAGCCGCCTTCGCCACTGGTGTTCCCCCATATCTCTGCGCATTTCACCGCTACACATGGAATTCCACTCTCCTCTTCTGCACTCAACTTCCCCAGTTTCCATTGACCCTCCCCGGTTGCCCCGTGGGCTTTCACATCAGACTTAAGAAACCGCCTACGCGCGCTTTCCGCCCACTCATTCCGCGCAACACTTGCCACCTACGTATTACCGCGGCTCCTGCCCCTTAGTTAGC
+
-A@CC8FE,<@EG?DFG,E@FFECEACEEAFFGD+68@@FGF:FC@F=8,CF+8CC:CC,E6@9FF,7+++@FGCCFFEGCEG>FF<<F8C4BA,FG+E<BEDEEGG7::FDAGFGA?ECEFDE9FF,A,EFFD,9,6=FFD8+6D;DDA8+@=@,@8EFCF=@@DCEF;,,5EE9C+4:4>>8FC85,?D4CE>*7?C<86CA6C+1*;*:4C+:6(026D6?08(56D>;BE>)9(;*/((.*2-4>B:((899D(3<))::*<6((,(,)2,)<F011261(48B(6(2(()).<-6<
@M04650:207:000000000-C238N:1:1101:22742:13452 2:N:0:19
GGACTACAGGGGTATCTAATCCTGTTTGCTCCCCACGCTTTCGCACCTGAGCGTCAGTCTTTGTCCAGGGGGCCGCCTTCGCCACCGGTATTCCTCCAGATCTCTACGCATTTCACCGCTACACCTGGAATTCTACCCCCCTCTACAAGACTCTAGCCTGCCAGTTTCGAATGCAGTTCCCAGGTTGAGCCCGGGGATTTCACATCCGACTTGACAGACCGCCTGCGTGCGCTTTACGCCCAGTAATTCCGATTAACGCTTGCACCCTCCGTATTACCGCGGCTGCTGGCACGGAGTTAGC
+
CCCCCGGGGGGGGGGGGGGGGGGGGGGGGGGGGGGGGDGGGGGGGGGGGDGGGGGGGGGGGGGGGGGGGGGGGGGGGGDFGGGCFFGGGGGGGGGGGGGGGGFFGEGGGGGGGGGAFGGGGGFFFGGGFFGGGGGGGGGDEDEFDGGGGGGFGGGGGGGGGGGGFGGGGGGGGFFF:8BCF=CEEFGGGGCF>C8EGGGGFFGFFFG37CDGFGGFF@GGBD>?FF;>?DFBFCFFF?CC8(:?GF:<CFF01)9<GBF?FFG<FFFF?F926A>AGF03>>F9,4>04C7A6(1(4C-<5
@M04650:207:000000000-C238N:1:1101:9350:13483 2:N:0:19
GGACTACACGGGTATCTAATCCTGTTTGCTCCCCACGCTTTCGCACCTGAGCGTCAGTCTTTGTCCAGGGGGCCGCCTTCGCCACCGGTATTCCTCCAGATCTCTACGCATTTCACCGCTACACCTGGAATTCTACCCCCCTCTACGAGACTCTAGCCTGCCAGTTTCAAATGCAGTTCCCAGGTTAAGCCCGGGGATTTCACATCTGACTTAACAGACCGCCTGCGTGCGCTTTACGCCCAGTAATTCCGATTAACGCTTGCACCCTCCGTATTACCGCGGCGGCTGGCACGGAGTTAGC
+
CCCCCGGGGGGGGGGGGGGGGGGGGGGGGGGGGGGGGGGGGGGGGGGGFGGGGGGGGGGGGGGGGGGGGGGGGGGGGGGGGGGGGGGGGGGGGGGGGFGDGGGGGGGGGGGGGGGGGGGGGGGGGGGGGGGGGGGGGGGGGDGFGGGEFGGAGGFGGGGGGGGGGGGGGCGGGGFGGGFGGFGGGGGGGFGGGEEGDDGGGFGFFGGFFGGGFGFFFDFFFG@@FF>EFG0;BCFFF(8CEFFFG>ADGF@1:>DAFB>:41F?GGF1<1,3(2,-@D:903>((19(0539:12(4642.
@M04650:207:000000000-C238N:1:1101:25835:13488 2:N:0:19
GGACTCAAGGGTTTCTAATCCTGTTTGCTCCCCACGCTTTCGCACCTGAGCGTCAGTCTTTGTCCAGGGGGCCGCCTTCGCCACCGGTATTCCTCCACATCTCTACGCATTTCACCGCTACACATGGAATTCTACCCCCCTCTACAAGACTCTAGCCAACCAGTTTCAGATGCAATTCCCAAGTTAAGCCCGGGGCTTTCACATCTGACTTAATTGACCGCCTGCGTGCGCTTTACGCCCAGTAATTCCGATTAACGCTTGCACCCTCCGTGTTCCCGCGGCTGCTTGCCCCGATTTAGTC
+
CCCCCGGAGDEGFC<FGGAEFEEGGGGFGGGFGGDFEEGGFGFGGGDGG<EGGGCCFCFFGGGFEDFFCFGGGGGEEC<:CE7FGGGFG7FGFCFE@EFFFCGFFGDEC4+FE9FG@@>CE<EF,FGGGCGFAEGGGCCGEDGFGFD,@=3?DGFGCGGFEE9EF;=;EA,>CC9FGGG@FDFF9FFCF,>CGC=E8CGC8B?8A>CF3>7C4DG+6><)3<267>2),)(-6C?A@?C>C:?2::).*07(8>C:D93(((28<?2(8;<(.0)-2*(,49BF<0).3C)*-((-,2-).
@M04650:207:000000000-C238N:1:1101:28919:13524 2:N:0:19
GGACTACTGGGGTATCTAATCCTGTTTGCTCCCCACGCTTTCGCACCTGAGCGTCAGTCTTTGTCCAGGGGGCCGCCTTCGCCACCGGTATTCCTCCAGATCTCTACGCATTTCACCGCTACACATGGAATTCTACCCCCCTCTACAAGACTCTAGCCAACCAGTTTCAGATGCAATTCCCAAGTTAAGCTCGGGGCTTTCACATCTGACTTAATTGACCGCCTGCGTGCGCTTTACGCCCAGTAATTCCGATTAACGCTTGCACCCTCCGTATTACCGCGGCTGTTGGCACGGAGTTTCC
+
@CCCCGGGGGGGGGGAFGCFE9FFGGFFGGCFG7FFFCEECGGGGGGGFDFFGGCFGGGFFGGGGGCFGGDFEGGGGGGGGEEGGGGGG>GGGGGFECGFGGGGGGGGGCEEDFGGFGGDGEGGGGFGGCGGGGGGGGDGGGGFGEFF=D8AFGGGADFGGCG?FFGGA,7@<:AFGGGFGGCGGFGFC@FGDECEGCGFF+,=BGGFF7+@CGFG63;66D121=;E@D0195>AFBGGG?:7CF<>G?@((7<<:03:3(9)9F:<:?B?0;><F*(-(-409().(0)3-11286)).
@M04650:207:000000000-C238N:1:1101:26080:13530 2:N:0:19
GGACTACTGGGGTTTCTAATCCTGTTTGCTCCCCACGCTTTCGAGCCTCAGCGTCAGTTACAGACCAGAGAGCCGCCTTCGCCACTGGTGTTCCTCCATATATCTACGCATTTCACCGCTACACATGGAATTCTACCCCCCTCTACAAGACTCTAGCCAACCAGTTTCAGATGCAATTCCCAAGTTAATCTCGGGGCTTTCACATCTGACTTAATTGACCGCCTGCGTGCGCTTTACGCCCAGTAATTCCGATTAACGCTTGCACCCTCCGTATTACCGCGGCTGCTGGCACGGAGTTAGC
+
CCCCCGGGGGGGGGGGGGGGGGGGGGGGGGGGGGGGGGGGGGGGGGGGGGGGGGGGGCFGGGGGGGGGGGGGGGGGGGGGGGGGGGGGGGGGGGGGGGGGGGGGGGGGGGGGGGGGGGGGGGGGFFFGGGGGGGGGGGGGGGGFGGGGFCGFGGGEGGGGGGGGGGGGGGFGGGD7EGGGGGGFGFGG,@;BCGGGGGGGGCFFFGCACGGCEGGGA=GGFGFFFFFB2DFFFGFFFFGGG;<@GGFFG?<08BCBG02:?BF?GGFF6:>FFG?FGG09>>>>FF?>7C1?(1--:E):>
@M04650:207:000000000-C238N:1:1101:26711:13554 2:N:0:19
GGACTACCAGGGTATCTAATCCTGTTTGCTCCCCACGCTTTCGAGCCTCAGCGTCAGTTACAGACCAGAGAGCCGCCTTCGCCACTGGTGTTCCTCCATATATCTACGCATTTCACCGCTACACATGGAATTCCACTCTCCTCTTCTGCACTCAAGTCTCCCAGTTTCCAATGACCCTCCCCGGTTGAGCCGGGGGCTTTCACATCAGACTTAAGAAACCGCCTGCGCTCGCTTTACGCCCAATAAATCCGGCCAACGCTTGCCACCTACGTATTACCGCGGCTGCTGGCACTTAGTTAGC
+
CCCCCGGGGGGGGGGGGGGGGGGGGGGGGGGGGGGGGGGGGGGGGGGGGGGGGGGGGGGGGGGGGGGGGGGGGGGGGGGGGGGGGGGGGGGGGGGGGGGGGGGGGGGGGGGGGGGGGDGDGGFGGGGGGGGGGGGGGGFGGGGFGGGFFFGFGGGGGGGGGFGGFFGGFFFGG9FFGGGGGGGGGGCGGGGGDGDGGDGGGFGFF<DF=FGGFGGG6=GG>C>@(59F9C99<*>>FF>EE??<DCD<GFF0())4FBBF?:FBGG?::??:)<:>GG?>F07>B?B0:=??(.)5>CA45
@M04650:207:000000000-C238N:1:1101:26531:13563 2:N:0:19
GGACTACCAGGGTATCTAATCCTGTTTGCTCCCCACGCTTTCGCACCTGAGCGTCAGTCTTTGTCCAGGGGGCCGCCTTCGCCACCGGTATTCCTCCACATCTCTACGCATTTCACCGCTACACATGGAATTCTACCCCCCTCTACAAGACTCTAGCCAACCAGTTTCAGATGCAATTCCCAAGTTAAGCTCGGGGCTTTCACATCTGACTTAATTGACCGCCTGCGTGCGCTTTACGCCCAGTAATTCCGATTAACGCTTGCACCCTCCGTATTACCGCGGCTGCTGGCCCGGAGTTTGC
+
C<CCCGGGGGGGGGGGGGGGGGGGGGGGGGGGGGGGGGGGGGGGGGGGGGGGDGGGGGGGGGGGGGGGGGGGGGGGGGGGGGGGGGGGGGGGGGGGGGGDGGFFGGGGGGGGGGGGGGGGGGGG@FGGGGGGGGGGFGGGGGGFGGGGGGGFG9;FGGGGGGGGFGGGGGGGGGG7EDGGGFD@FGGFEG;CEGGGDGGFGFGFFGGFFGGG4CGGFFGGFGFFFFFFDGF@>5F>F?EGG(8?7C>FGFF<:>DDG?6?B?FBGGF?1?0(48?>EF?>BB>668>?0A(/(3((-0)..
@M04650:207:000000000-C238N:1:1101:2417:13575 2:N:0:19
GGACTACCGGGGTTTCTAATCCTGTTTGCTCCCCACGCTTTCGTGCCTCAGTGTCAGTTACAGTCCAGAGAGCCGCCTTCGCAACTGGTATTCCTCCTAATATCTACGCATTTCACCGCTACACTAGGAATTCTACTCTCCTCTCCTGCACTCAAGTTTCTCAGTTTCAAAAGCTTACTACGGTTGAGCCGTAGCCTTTCACTTCTGACTTAAGAAACCACCTACGCACCCGTTACGCCCAGTAATTCCGGATAACGCTAGCCCCCTACGTATTACCGCGGCTGATGGCACGTAGTTTGCC
+
CCCCCGGGCGGGBFGGGGGGGGGAFFGEGFGGGGG>FGGGGGGGGGGGGFF<FGGGGG9FEFFGFGGGGGGFG@FGGGGGGGGGGDGGGGGGGGD9FGGFGFFCFGED:FCFGFGGGGGGDCGGGAFGGGG@FGFGGF8<@8EFFFF?GGFBGC>@9@E9:FFFFC,3@CEEFFGGFFGGFGEDFGFGFGE+19:C:;FC7F9=69BB@8CD@DC>?=CG@C5@EBA*:8=(6CB9DFGGG@FC+1.6;8)4;E>7<91(.(93CC08::08<@)6<5392>(((.6>?04:<B:1)0.65
@M04650:207:000000000-C238N:1:1101:23130:13598 2:N:0:19
GGACTACAGGGGTTTCTAATCCTGTTTGCTCCCCACGCTTTCGCGCCTCAGCGTCAGTTACAGACCAAAAAGCCGCCTTCGCCACTGGTGTTCCTCCACATCTCTACGCATTTCACCGCTACACGTGGAATTCCGCTTTTCTCTTCTGTCCTCAAGCCTTCCAGTTTCCAATGACCTTCCACGGTTAAGCCGTGGGCTTTCACATCAGACTTAAAAGGCCGCCTGCGCGCGCTTTACGCCCAATAATTCCGGACAACGCTTGCCACCTACGTATTACCGCGGCTGCTGGCACGTATTTACC
+
CCCCCGGGFGGGGGGGGGGGGGGGGGGGGGGGGGGGGGGGGGGGGGGGGGGGGGGGGGGGGGGGGGGGGGGGGGGGGGGGGGGGGGGFGGGGGGGGGFGGGGGGGGGGGGGGGGGGGGGDEGGGGGGGCFGGGGGGGGGGGGGFGGGGGDFFGGGEDGGGGGGAFFGGFG;FFGGGGGGGGGG7FGGFGCG>CGGEGGGGGFGFFG7AEGGD4F=G69FG@DBFFFFF0C>;9GF<B?GGG1?BGDADGF?6(092C>F?:(C:?FB?0:?:<FFFGF?F;0;>3?B0(C:GF?0)(+.)5
@M04650:207:000000000-C238N:1:1101:19736:13636 2:N:0:19
GGACACTGGGGTATCTAATCCTGTTTGCCCCCCACGCTTTCGCACCTGAGCGTCCGTCTTTGTCCCGGGGGCCGCCTTCGCCACCGGTATTCCCCCCGATCTCCACGCATTTCACCCCTACCCCTGGAATTCTACCCCCCTCTACCAGACTCTAGCCTGCCAGTTTCGAATGCAGTTCCCAGGTTGAGCCCGGGGATTTCACATCCGACTTGACAGACCGCCCGCGTGCGCTTTACGCCCCGTAATTCCGATTCACGCCTGCCCCCTCCGGATTACCCCGGCCGCCGGCCCCGCGTTACCC
+
CCCC8C,6,CFEEGD,CF<,E,CEFG?E,;DFG7@@B,BF@?@,@F<,,,;+@:+8@6C,6C<FG,+F@FEDF7:F+?,47C:=FEGC:DF<F94C=+8+6,6,7D:>+>FG<33F,3+5,,8F7FF,FCFF,3DEGF:F*;1;9,,4,=46,;,>EF8C=,0<F,>*8+?C>E93<CCG7CC8FCC8CFGE5EEC<FGFC=+*?CC5,1/:)9:DF:F32C((-)-71/,(4C9<>:CEE1:(9/5)200(-*24*1(.((*3CG((8(((-;.2C64(,2(49((((2-*4(,-4*(-4
@M04650:207:000000000-C238N:1:1101:8777:13654 2:N:0:19
GGACTACAGGGGTATCTAATCCTGTTTGCTCCCCACGCTTTCGAGCCTCAGCGTCAGTTACAGACCAGAGAGCCGCCTTCGCCACTGGTGTTCCTCCATATATCTACGCATTTCACCGCTACACATGGAATTCCACTCTCCTCTCCTGCACTCAAGTCTCCCAGTTTCCAATGCACACAATGGTTGAGCCACTGCCTTTTACATCAGACTTAAGAAACCACCTGCGCTCGCTTTACGCCCAATAAATCCGGACAACGCTTGGGACCTACGTATTACCGCGGCTGCTGGCACGTAGTTAGCC
+
CCCCCGGGGGGGGGGGGGGGGGGGGGGGGGGGGGGGGGGGGGGGGGGGGGGGGGGGGGGGGGGGGGGGGGFGGGGGGGGGGGGGGGGGGGGGGGGGGGGGGGGGGGGGGGGGGGGGGGGGGGGGGGGGFFFGGGGCA8DGGGGFGGGGFGGFGGGGGGGGFGFGGFGGGGGGFFFGGGGGGGFGGEGFGGFGGF6FFDGGCBCFF7CCEGGG;FFGFF84>GDBBFFBFGB@DC8C;@GGEF@FGGFFFED@F>C<5:6;?BDFGGF??F:2A@<9<*204991:?FFF64/43:?<<248
@M04650:207:000000000-C238N:1:1101:17987:13656 2:N:0:19
GGACTACCGGGGTATCTAATCCTGTTCGCTCCCCACGCTTTCGAGCCTCAGCGTCAGTTACAGTCCAGAGAGTCGCCTTCGCCACTGGTGTTCTTCCTAATCTCTACGCATTTCACCGCTACACTAGGAATTCCACTCTCCTCTCCTGCACTCTAGATACTCAGTTTGGAATGCAGTACTCGGGTTGAGCCCAAGTATTTCACATCCCACTTAAGTATCCGCCTACGCTCCCTTTACGCCCAATAAATCCGGATAACGCTCGCCACCTACGTATTACCGCGGCTGCTGGCACGTAGTTAGC
+
CCCCCGGCCGGGGGGGGGGGGGGGGGGGGGGGGGGGEG7FGDG8FGGGGGFGGGGGGGGGGGGGCGGGFGGFGG:FFGGGGGGGGGGGFGGGGGGGGGFGGGGGGGGGE7FGGGGCEDEDGGGGFFG,BEGGGFFGGF8AE8FCEFB8EGGFGDGG9ECGEFCFDFFGDEADDGFFGGGGGFGGGGCF7FGGD9DEF9FGFFG+<97A37;=AFGCA6E+<?259?9B=*(:BC4>F@EFGF;@GG9?D)=9DAG<CD;;?7799;8:?7<(5<(69C:39>>FFFF:?E:91:::?G<).
@M04650:207:000000000-C238N:1:1101:10402:13669 2:N:0:19
GGACTACCCGGGTTTCTAATCCTGTTTGCTCCCCACGCTTTCGCGCCTCAGCGTCAGTTACAGCCCAGAGAGTCGCCTTCGCCACTGGTGTTCCTCCACATATCTACGCATTTCACCGCTACACGTGGAATTCCACTCTCCTCTTCTGCACTCAAGTTCCCCAGTTTCCAGTGCGACCATAGGTTGAGCCCATGGTTTAAACACCAGACTTAAAGAACCGCCTGCGCGCGCTTTACGCCCAATAATTCCGGACAACGCTTGCCCCCTACGGATTACCGCGGCTGCTGGCACGTAGTTAGCC
+
CCCCCGGGGGGGGGGGGGGGGGGGGGGGGGGGGGGGGGGGGGGGGGGGGGGGGGGGGGGGGGGGGGGGGGGGGGGGGGGGGGGGGGGGGGGGGGGGGGGGGGGGGGGGGGGGGGGGGGGGGGEGEGGGFFFGGC9FFGGGGGGFFGGGGGGFGGGGAFGGFG8EFDFGCFGGGGC>EGDGGGDGGGC8FGGGCF?<DFFEFFFFFGFFBFG7<BCFFFGGFGFFF>9>@GF>0/@>E;8CEFFF7:>A=F:?B3C?>9:<?128FG>0:(((-;<7+/4709;9?FF0:6<*44(44<<45
@M04650:207:000000000-C238N:1:1101:15506:13739 2:N:0:19
GGACTACCGGGGTTTCTAATCCTGTTTGATCCCCACGCTTTCGCACATCAGCGTCAGTTGCAGACCAGAGAGCCGCCTTCGCCACTGGTGTTCCTCCATATCTCTGCGCATTTCACCGCTACACATGGAATTCTACCCCCCTCTACAAGACTCTAGCCAACCAGTTTCAGATGCAATTCCCAATTTAAGCGCGGGGCTTTCACACCTGACTTAATTGACCGCCTGCGTGCGCTTTACGCCCAGCAATTCCGATTAACGCTTGCACCCTCCGTATTACCGCGGCTGCTGGCACTGAGTTCGC
+
CCCCCGG8@FGGG7FGGGGGGGGGGGGGGGGGGGGGGGGGDDGFCFEGGGGGGGGGGGGGGGGGGGGGGGGFGGGGEGGGGGGGGGGGGGGGFGFGFFGGG9EFGAFGGGGGCAFFGGGGGGGGGGGGGGGGG,EE=,4FCDGFFG9?,AFFGBGG9@6=DFEGFGGG,,EA?FG72+@FEFB,@FGG7E*@*;=*2:BF++?8)/;A@FF+;>C7C4F4(:2(1.27,9349EF27-CC8?0(974):@@B15<BFB6:8:5?FG61(-((,;34EF0;90602(530C?9184)5+),4
@M04650:207:000000000-C238N:1:1101:21853:13769 2:N:0:19
GGACTACTCGGGTATCTAATCCTGTTTGCTCCCCACGCTTTCGAGCCTCAGCGTCAGTTACAGACCAGAGAGCCGCCTTCGCCACTGGTGTTCCTCCATATCTCTGCGCATTTCACCGCTACACATGGAATTCCACTCTCCTCTTCTGCACTCAAGTTCCCCAGTTTCCAATGACCCTCCACGGTTGAGCCGTGGGCTTTCACATCAGACTTAAGAAACCGCCTACGCGCGCTTTACGCCCAATAATTCCGATTAACGCTTGCACCCTCCGTATTACCTCGGCTGCTGGCACGGCGTTAGC
+
CCCCCGGGGGGGGGGGGGGGFGGGGGGGGGGGGGGGGGGGGGGGGGGGGGGGGGGGGGGGGGGGGGGGGGGGGGGGGGGGGGGGGGGGGGGGGGGGGGGGGGGGGGGGGGGFGGGGGGGGGGGGGFGFGGGGGGGGGGGGGGGFGGGGGGGFGGGGFFGGGGGGGGGGFGGGGGGGGGGDDCCGGGDGFFGGGDGGGGFGGFGFFCCFFGGGFGGGFFGGFGFFFFF4>GF61CF<F?GEG@?FGGFBGF)1:>CBF01<::GFGD<B:B084C?)<:)403463,)54C:F:2(,7E??A
@M04650:207:000000000-C238N:1:1101:18179:13781 2:N:0:19
GGACTACCGGGGTATCTAATCCTGTTTGCTCCCCACGCTTTCGCACCTGAGCGTCAGTCTTTGTCCAGGGGGCCGCCTTCGCCACCGGTATTCCTCCAGATCTCTACGCATTTCACCGCTACACCTGGAATTCTACCCCCCTCTACAAGACTCTAGCCTGCCAGTTTCGAATGCAGTTCCCAGGTTGAGCCCGGGGATTTCACATCCGACTTGACAGACCGCCTGCGTGCGCTTTACGCCCAGTAATTCCGATTAACGCTTGCACCCTCCGTATTACCGCGGCTGCTGGCACGGAGTTAGC
+
CCCCCGGGGGGGGGGGGGGGGGGGGGGGGGGGGGGGGGGGGGGGGGGGGGGGGGGGGGGGGGGGGGGGGGGGGGGGGGGGGGGGGGGGGGGGGGGGGGGGGGGGGGGGGGGGGGGGGGGGGGGGGGGGGGGGGGGGGGGGGGGFGGGFGGGFGGGGGGGGGGGGGGGGGGGGGGGGGGGFGGFFGGGGFGGGGGGGGGGGGFGFFGGFFGGGFGGGFFGGFGFFFFFEFGFFFGFFFFGGGF?BFGBFGFF<1BGAG6>F<?GFGGF<6?FF?E?AGG?FFFF99<?:?=1C<F0;?CBD<
@M04650:207:000000000-C238N:1:1101:18040:13808 2:N:0:19
GGACTACCAGGGTATCTAATCCTGTTTGCTCCCCACGCTTTCGCACCTGAGCGTCAGTCTTTGTCCAGGGGGCCGCCTTCGCCACCGGTATTCCTCCACATCTCTACGCATTTCACCGCTACACCTGGAATTCTACCCCCCTCTACGAGACTCTAGCCTGCCAGTTTCCAATGCAGTTCCCAGGTTAAGCCCGGGGATTTCACATCTGACTTAACAGACCGCCTGCGTGCGCTTTACTCCCAGTAATTCCGGTTAACGCTTGCATCCTCCGTATTACCGCGGCTGCTGGCACGGAGTTATC
+
C<BCCFGG8FEGGEFGGEGGGFCFCEFGFFGGGC,+CFBCFF:;6+@E8E@,6@F6@C@FFGGAEFFGCF@C@@FCGGGGG:FC4AFEC+DFE,=,E=8E=FFEFGFGGGCGGGGFGGDG7FGFGGGGGFFFFG9DE833C=CFFG8++@E8C>EGGGGGGFGF,@:C,@,,3DFA,?FAC:FFGGGC?B:EEC5:DGGGF8C+@FFFFGGG<FGFF;FC9D9;4FFEBGFB9G:)*)3@F(4:CC>ACFF(,)94C80:0:G<*<:4872::F0<F><>9>9;><?BFGFC606>B?<)6
@M04650:207:000000000-C238N:1:1101:25798:13823 2:N:0:19
GGACTACCCGGGTATCTAATCCTGTTTGATCCCCACGCTTTCGCACATCAGCGTCAGTTACAGACCAGAGAGCCGCCTTCGCCACTGGTGTTCCTCCATATCTCTGCGCATTTCACCGCTACACATGGAATTCCACTCTCCTCTTCTGCACTCAAGTTCCCCAGTTTCCAATGACCCTCCACGGTTGAGCCGTAGCCTTTCACTTCTGACTTAAGAAACCACCTACGCACCCTTTACGCCCAGTAATTCCGGATAACGCTAGCCCCCTACGTATTACCGCGGCTGCTGGCACGTCGTTAGC
+
CCCCCFGGGGGGGGGGGGGGGGGGGGGGGGGGGGGGGGGGGGGGGGGGGGGGGGGGGGGGGGGGGGGGGFGGGGGGGGGGGGGGGGEGGGGGGGGGGGGGGFGGGFGGGGGGGGGGGGGGGGGGFGGGGGGGGGGGGGFGGGGFGCG;,@FFDGGGGGGGGGGDFGGGGGGGF9EGGGGG8FGGGGGFGGGD;EGGGFGFGFFFFGGFFGGGEDC>C):C=GFFFFFE=D>@FGFFF@GGGFF8>>ECGFFFDEC<G;B::9GFGGB;2:0:<@2)+:299(3111))5C(A63(17C23<
@M04650:207:000000000-C238N:1:1101:5382:13834 2:N:0:19
GGACTACCGGGGTTTCTAATCCTGTTTGCTCCCCACGCTTTCGAGCCTCAGCGTCAGTTACAGTCCAGAGAGTCGCCTTCGCCACTGGTGTTCCTCCTAATCTCTACGCATTTCACCGCTACACTAGGAATTCCACTCTCCTCTCCTGCACTCTAGATAACCAGTTTGGAATGCAGCACCCAAGTTGAGCCCGGGTATTTCACATCCCACTTAATCATCCGCCTACGCTCCCTTTACGCCCAGTAAATCCGGATAACGCTCGCCACCTACTTCTTCCCGCGGCTGCTGGCACGACGTTAGC
+
CCCCCGGGGGGGGDFFGGGGGGGGGGGGGGGGGGGGGGGGGGG<8@FGGGGGGGGGGGCFGAFGGFGGFFGGGGGGGGGGGGGGGGGGGGGGGGGGGGFGGFGFGGGF@GGGGGGGGCGGGGFGFFGGGGGGGGGGGG@FGGGFGC,,ADGFGCDGA:@B9FGGD=C;=@FF6D8,60=D:F:8FC,@EGGG?EGEC7CGC>EA>D94)*3?E++=FAFGFGFDDFFB?GFFDGFEFFGGD(8EG7<?C4.,157)*,4:66<;3CBF:02)):>)3>?9(4219?4).C(+3((44C::6
@M04650:207:000000000-C238N:1:1101:28300:13872 2:N:0:19
GGACTACAAGGGTATCTAATCCTGTTTGCTCCCCACGCTTTCGCACCTGAGCGTCAGTCTTTGTCCAGGGGGCCGCCTTCGCCACCGGTATTCCTCCACATCTCTACGCATTTCACCGCTACACATGGAATTCTACCCCCCTCTACAAGACTCTAGCCAACCAGTTTCAGATGCAATTCCCAAGTTAAGCTCGGGGCTTTCACATCTGACTTAATTGACCGCCTGCGTGCGCTTTACGCCCAGTAATTCCGATTAACGCTTGCACCCTCCGTATTACCGCGGCTGCTGGCACGGAGTTAGC
+
CCCCCGGGGGGGGFGGGGGGGGGGGFGGGGGGGGGEFGGGGGGGGGGGGGGGGGGGGFEFGGGGGGGGGGDFEGGGGGGGGGGGGGGGGGGFGGGGGGGGDFGGGGGGGGGGFGGGGGGGEF=FFFGGGGGGFGGFFGFCEGGFGFGGF8@@FGFEGFGGGDGGGGGGCEGF>FFGGGCFGGDGFGGGGG979E>GG4BFCFGFFGGCEGFFECFGF3CG>36;@FFEFG@BFD59F:ECEFF0?CAAGFFBF@DBGB;?(49<FD(4619<<C(4:0-(4469>?F:?E0<?33>3C:66
@M04650:207:000000000-C238N:1:1101:19424:13881 2:N:0:19
GGACTACAGGGGTTTCTAATCCTGTTTGCTCCCCACGCTTTCGAGCCTCAGCGTCAGTCTTTGTCCAGGGGGCCGCCTTCGCCACCGGTATTCCTCCAGATCTCTACGCATTTCACCGCTACACCTGGAATTCTACCCCCCTCTACAAGACTCTAGCCTGCCAGTTTCGAATGCAGTTCCCAGGTTGAGCCCGGGGATTTCACATCCGACTTGACAGACCGCCTGCGTGCGCTTTACGCCCAGTAATTCCGATTAACGCTTGCACCCTCCGTATTACCGCGGCTGCTGGCACGGAGTTAGC
+
CCCCCGGGGGGGGGGGGGGGGGGGGGGGGGGGGGGGGGGGGGGGGGGGGGGGGGGGGGGGGGGGGGGGGGGGGGGGGGGGGGGGGGGGGGGGFGGGGGGGGGGGGGGGGGGGGGGFGGGGGGGGGGGGGGGGGGGGGGGGGGGFGGGGDFGFGGGGGGGGGGGGGGGGEGGGGGGGAFGGGGGGGGGGGGGFEGGEGDGGGFGFFFGFFGGCEFGGFFGGFGFBFFB7,3961EF<?BGGDF?:>CAAGFF?:)7<DBF0:?G?GGF0:B>:2C?FGG1>9>F>>FF?FG?EF>;>F6<2.
@M04650:207:000000000-C238N:1:1101:13368:13897 2:N:0:19
GGACTACTGGGGTTTCTAATCCTGTTTGCTCCCCACGCTTTCGCACCTGAGCGTCAGTCTTTGTCCAGGGGGCCGCCTTCGCCACCGGTATTCCTCCACATCTCTACGCATTTCACCGCTACACATGGAATTCTACCCCCCTCTACAAGACTCTAGCCAACCAGTTTCAGATGCAATTCCCAAGTTAAGCTCGGGGCTTTCACATCTGACTTACTTGACCGCCTGCTTGCGCTTTACGCCCAGTAATTCCGATTAACGCTTGCACCCTCCGTATTACCGCGGCTGCTGGCACGGTGTTAGC
+
-A<CC<FF<FGGGGGGGGAFGGGGGGGGGGGGGGFGCFGGGGEECGGGC@FGDGG@CFFFEFEFGGCF8,@+CFEEFGGGCEGGG8>FGFGGGGGGGF,AFFGGGGGCGEEGGGGGGGDGEGFGDEFC8<FGGF9D=B@FGGGF8FE9,AFFGFF,F6,@DFC5FEFF9@9EFFFEFGGCFA,,@FDGFD,=77*C7DFG=FGFACFC?FGGE717+)561C6@0A(+)1(6>G:A?38CE:0:7::<GF@(35*4::BFFFC)98:??F;F0A:2C729(701214)353C(-((-;5-9
@M04650:207:000000000-C238N:1:1101:13330:13957 2:N:0:19
GGACTACCCGGGTTTCTAATCCTGTTTGCTCCCCACGCTTTCGCACCTGAGCGTCAGTCTTTGTCCAGGGGGCCGCCTTCGCCACCGGTATTCCTCCACATCTCTACGCATTTCACCGCTACACATGGAATTCTACCCCCCTCTACAAGACTCTAGCCAACCAGTTTCAGATGCAATTCCCAAGTTAAGCTCGGGGCTTTCACATCTGACTTAATTGACCGCCTGCGTGCGCTTTACGCCCAGTAATTCCGATTAACGCTTGCACCCTCCGTATTACCGCGGCTGCTTGCACGGAGTTAGC
+
<C@CCFGFGGGGGGGGGGGGGGGFGGGGGGGGGGGGGGGGGGGGDGGGGDEGCGGGGGGGGGGGGGFGG7@:FGEGGGGGFGGGGDEFGGGGGGGGGGGFGGGGGGGGGGGGGGGGGFGGGGGGGGGG8FFGGGFGDG6FGGGFFGFF<EFFGGGFGFGFGGDGGGGGCF9CFGG7EFGFGD8DFFFCGG;C5C5CDGGGGFGFAFFF<GGGF7:F@>@F0D9@@FFF;D6;6EF)9:CGG:B?77<<C=?(47<2D?FFFF:)CGF6:B9?FGFFGGB>99>9>084<F?E601(4C4).
@M04650:207:000000000-C238N:1:1101:8600:13983 2:N:0:19
GGACTACCGGGGTATCTAATCCTGTTTGCTCCCCACGCTTTCGCACCTGAGCGTCAGTCTTTGTCCAGGGGGCCGCCTTCGCCACCGGTATTCCTCCAGATCTCTACGCATTTCACCGCTACACCTGGAATTCTACCCCCCTCTACAAGACTCTAGCCTGCCAGTTTCGAATGCAGTTCCCAGGTTGAGCCCGGGGATTTCACATCCGACTTGACAGACCGCCTGCGTGCGCTTTACGCCCAGTAATTCCGATTAACGCTTGCACCCTCCGTATTACCGCGGCTGCTGGCACGGAGTTAGC
+
CCCCCGGGDGGGGGGGGGGGGGGGGGGGGGGGGGGGGGGGGGGGDGGGFGFGGGGGGGGGGGGGGGGGFCGGGGGGGGGGGGGGGGGGGGGGGGGGGFEGGGFGGGGGGGGGGGCGGGGGGGGGGDFGGGGGGFGGGGFGEGGFCFFCFCFFGCFGGGGGGGGGGGGGEFGCDGGGGGGGG9FFGGGGGGGGE5CG3CGGGFGFFGGFFGGGFGF=F@GGFCB<1>6;2C7>9EFFF0AEGFFFGGFFG?4-(8CAG?0::?F2CGFBBF>?0A?FGG<>F>FFFFFFFD?GFFFF<GAB6
@M04650:207:000000000-C238N:1:1101:12792:14001 2:N:0:19
GGACTACCCGGGTTTCTAATCCTGTTTGCTCCCCACGCTTTCGCACCTGAGCGTCAGTCTTTGTCCAGGGGGCCGCCTTCGCCACCGGTATTCCTCCAGATCTCTACGCATTTCACCGCTACACCTGGAATTCTACCCCCCTCTACAAGACTCTAGCCTGCCAGTTTCGAATGCAGTTCCCAGGTTGAGCCCGGGGATTTCACATCCGACTTGACAGACCGCCTGCGTGCGCTTTACGCCCAGTAATTCCGATTAACGCTTGCACCCTCCGTATTACCGCGGCTGGTGGCACGGAGTTAGC
+
CCCCCGGGGGGGGGGFGGGGGGGGGGCGGGGGGGGGGGEGGGGGGGGGGGGGGGGGGGGGGGGGGGGGGGGGGGGGGGGGGGGGGGGGGGGGGGGGGGGFDGGFGGGGGGGGGGGGGGGGE79FGGGGGGGGGGGGGGGGGGGFGGGGGGCF?FGFFFFGGGGGCCF9BGGFGGFF<DEGGFGGG:FCECF5CEGGGDGG>ACFFCCEDGDGFGGCFDGFBD;?BF>009;>(/76=?GGG6?7F:)67FF<07D<:46(13C?FC3:(4>:?GFAG73--4(70((,2A?GBFF>?*-4)
@M04650:207:000000000-C238N:1:1101:16260:14011 2:N:0:19
GGACTACACGGGTATCTAATCCTGTTTGCTCCCCACGCTTTCGCACCTGAGCGTCAGTCTTTGTCCAGGGGGCCGCCTTCGCCACCGGTATTCCTCCAGATCTCTACGCATTTCACCGCTACACCTGGAATTCTACCCCCCTCTACAAGACTCTAGCCTGCCAGTTTCGAATGCAGTTCCCAGGTTGAGCCCGGGGATTTCACATCCGACTTGACAGACCGCCTGCGTGCGCTTTACGCCCCGTAATTCCGATTAACGCTTGCACCCTCCGTATTACCGCGGCTGCTGGCACGGAGGTAGC
+
CCCC8FGGGGGGGGGGGGGGGGGGGGGGGGGFGGGGGGGGGGGGGGGEFFFGGGGGGFGGGGGGFGCGGGGGDGGECEFGGGFGGGGGGGGGGGGGGGGFFGFGGGGGGGGDCCFFAFEGGGGGGFGGGGGFFFGGGGGGGCEFGGGGFGGFC,@FGFGGGGGGGGGCCGCDDFGGGGGGDGGGFC>FFFG59CEEGG<EGFFFFFFFFDGGEGGGFDFF><;?BFF7-*461*84*3EEE(--7<197=??F5<>C:9?B:<<CE03(234888A?C<6,7;1(4)3>E0<?96(2A)3)
@M04650:207:000000000-C238N:1:1101:29257:14040 2:N:0:19
GGACTACTGGGGTTTCTAATCCTGTTTGCTCCCCACGCTTTCGAGCCTCAGCGTCAGTTACAGTCCAGAGAGTCGCCTTCGCCACTGGTGTTCTTCCTAATCTCTACGCATTTCACCGCTACACTAGGAATTCCACTCTCCTCTCCTGCACTCTAGATAACCAGTTTGGAATGCAGCACCCAAGTTGAGCCCGGGTATTTCACATCCCACTTAATCATCCGCCTACGCTCCCTTTACGCCCAGTAAATCCGGATAACGCTCGCCACCTACGTATTACCGCGGCTGCTGGCCCGTAGTTATC
+
CC@CCGGGGGGGGGGGGGGGGGGGGGGGGGGGGGGGGGGGGGGGGGGGGGGGGGGGGGGGGGGGGGGGGGGGGGGGGGGGGGGGGGGGGGGGGGGGGGGGGGGGGGGGGGGGCGGGGGGGGGGGGGGGGGGGGGGGGGGGGGGFGGGGGGGFGGGGGGFGGGGGGGGGGGGGGGFCGGGGGG6EBFGAFGGGGGGGGDGACCGFFGGFFGGFFGGGFFGGFGFFFFFFFDFFFGFFF@EEG;=@7D<EGFAF?>G3*677@>CBGEB<3??B22:AGGF69>FFFB:2:*(/499(,A)-.
@M04650:207:000000000-C238N:1:1101:11640:14042 2:N:0:19
GGACTACTAGGGTTTCTAATCCTGTTTGCTCCCCACGCTTTCGAGCCTCAGCGTCAGTTACAGACCAGAGAGCCGCCTTCGCCACTGGTGTTCCTCCATATATCTACGCATTTCACCGCTACACATGGAATTCCACTCTCCTCTTCTGCACTCAAGTCTCCCAGTTTCCAATGACCCTCCCCGGTTGAGCCGGGGGCTTTCACATCAGACTTAAGAAACCGCCTGCGCTCGCTTTACGCCCAATAAATCCGGACAACGCTTGCCACCTACGTATTACCGCGGCTGCTGGCACGTAGTTAGC
+
CCCCCGGGGGGGGFEFGFEGGGFCFFGGGGEFFFCGGGGGGGGGGGGGFFCFGGGGGGGEGGGFGG8EFFFFGGGGGGGGGGGGEFGFGCFGGGFGGGGFGGGGGGGDFGGGGGGGGGGGGGCG,,CEGGGGGG;FFGEGGGGDGGGGFFG8FDCFGF;>DC8EAEFD;EDF==81@DGCGGGGGGG6EGFE*@5CDDFGFAGFF<+;=GGDECFFA;6DBG9(3:@EFG9B<G>)93EGE:2:<F24>@>>(77?FBBF?:F0:E:7:4614974FG(170,,((5:(A<?(4((,<446
@M04650:207:000000000-C238N:1:1101:23190:14045 2:N:0:19
GGACTACTGGGGTATCTAATCCTGTTTGATCCCCACGCTTTCGCACATCAGCGTCAGTTGCAGACCAGAGAGCCGCCTTCGCCACTGGTGTTCCTCCATATCTCTGCGCATTTCACCGCTACACATGGAATTCCACTCTCCTCTTCTGCACTCAAGCAAGACAGTTTCCAATGACCTTCCTCGGTTGAGCCGAGGGCTTTCACATCAGACTAATCTTGCCGCCTACGCGCGCTTTACGCCCAATAATTCCGGATAACGCTTGCCACCTACGTATTACCGCGGCTGCTGGCACGGAGGTAGC
+
CCCCCGGGGGGGGGGGFGGGGGGGGGGGGGGGGGGGGGGGGGGGGGGGGGGGGGGGGGGGGGGGGGGGGGGGGGGGGGGGGGGGGGGGGGGGGGGGGGGGGG9;@E@FGGDEFGGGGGGGGGGGGFGGGGGGGGGGGG9FGGGFGGGGGGGFGGGGGGGGGGGG?,@FGGGGGGGFGFFGGGGGGGGGGGGEEGGGGCGGGAGFFGDFFGCGEGGGFFGF>D9@=F?BBDB;BCFFF@EGGFF:0CBDF*9-3>G9>03:1:17>9(43(-4>@?DG:(49>>F93>D:EBC?F09(124.
@M04650:207:000000000-C238N:1:1101:19694:14106 2:N:0:19
GGACTACTGGGGTTTCTAATCCTGTTTGCTCCCCACGCTTTCGAGCCTCAGCGTCAGTTACTAACCAGAAAGCCGCCTTCGCCACTGGTGTTCTTCCTAATATCTACGCATTTCACCGCTACACTTGGAATTCCACTCGCCTCTTCTGCACTCAAGTCTCGCAGTTTCCAATGCCCCCCCCGGGTTGGGCCCGGGGCTTTCACACCAGACTTAAGAAACCGCCTACGCTCCCTTTCCACCCCGTAAATCCGGTTAACGCTTGCCCCCTCCGTACTACCGCGGCTGCTGGCACGTAGTTAGC
+
CCCCCGGGGGGGG7FGGGGGGGGGGGGGGGGGGGGGGGGGGGGGGGGGG?,EFFGGGGGGG,,,:CFE,,CFGGGGGGGGGGGGGGGGGGGGG,EGG,,CFGGGGGGGDGGEGGGGGGGGGGGG,,C=FGGGGG,EF84FEGGF,E,6<EFFG,DCFF,,3@=EFFGGGGG,=,@A++@E77CEGDG8CGG**/C5CCGFFFG+):9=?1>C)3++13CCBC>1-58B(*(43FF)*.CFE0,,)/(.:?@12@DAF-,-44C(9=B60:BB:*()37(4>>BF0())(C1EB33??7))6
@M04650:207:000000000-C238N:1:1101:24990:14115 2:N:0:19
GGACTACCCGGGTTTCTAATCCTGTTTGCTCCCCACGCTTTCGAGCCTCAGCGTCAGTTACAGTCCAGAGAGCCGCCTTCGCCACTGGTGTTCCTCCATATCTCTGCGCATTTCACCGCTACACATGGAATTCCACTCTCCTCTTCTGCACTCAAGCAAGACAGTTTCCAATGACCTTCCTCGGTTGAGCCGAGGGCTTTCACATCAGACTAATCTTGCCGCCTACGCGCGCTTTACGCCCAATAATTCCGGATAACGCTTGCCACCTACGTATTACCGCGGCTGCTGGCACGTAGTTAGC
+
CCCCCGGGGGGGGGGGGGGGGGGGGGGGGGGGGGGGGGGGGGGGGGGGGGGGGGGGGGGGGGGGGGGGGGGGGFGGGGGGGGGGGGGGGGGGGGGGGGGGGGGGGGGGGGGGGGGGGGGGGGGGGGGGGGGGGGGGGGGGGFGFGGGG9EGFFGGGGGGGGGGGGGGGGGGGGGGFGD?EGGGGGGGGGGGGDGGGGGGGGFGFFGFFFGGGFGGGFEGGBGFFFFFFFGBFFGFEFFGGGB:1FG<>GFFF?7D<649?BFGFGGFF?:::?GFFGGBFFF>;>BFBBC:64.44:G9).
@M04650:207:000000000-C238N:1:1101:25704:14126 2:N:0:19
GGACTACTGGGGTTTCTAATCCTGTTTGCTCCCCACGCTTTCGCACCTGAGCGTCAGTCTTTGTCCAGGGGGCCGCCTTCGCCACCGGTATTCCTCCAGATCTCTACGCATTTCACCGCTACACCTGGAATTCTACCCCCCTCTACAAGACTCTAGCCTGCCAGTTTCGAATGCAGTTCCCAGGTTGAGCCCGGGGATTTCACATCCGACTTGACAGACCGCCTGCGTGCGCTTTACGCCCAGTAATTCCGATTAACGCTTGCACCCTCCGTATTACCGCGGCTGCTGGCACGTGGTTACC
+
CCCCCGGGGGGGGGGGGGGGGGGGGGGGGGGGGGFGDG@FGGGGGGGGGGGGGGGGGGGGFFGGGGFGGGGEGCFGGGGGGGGGGGGGGGFGGGGGGGGC9EFFGGGGGGGGGFGGGGGGGGGGGGGGGGGGGGGGFGGGGGGFGGGG?GGFGGGGGGGGGFGGGGGG5DFG>FFFGGGGGFGGFGF?FGFGGGGGGGGGGFGFAFFFFGGGEGGGFFGG09>(8@9>0CB>BCF2/1CEC<(5C7<AGFFFB3D20276((>748?:B?9??F:<EGF9(499048:35(+-.(--8-).
@M04650:207:000000000-C238N:1:1101:14497:14127 2:N:0:19
GGACTACTGGGGTTTCTAATCCTGTTTGATCCCCACGCTTTCGCACATCAGCGTCAGTTACAGTCCAGAGAGTCGCCTTCGCCACTGGTGTTCTTCCTAATCTCTACGCATTTCACCGCTACACTAGGAATTCCACTCTCCTCTCCTGCACTCTAGATAACCAGTTTGGAATGCAGCACCCAAGTTGAGCCCGGGTATTTCACATCCCACTTAATCATCCGCCTACGCTCCCTTTACGCCCAGTAAATCCGGATAACGCTCGCCACCTACGTATTACCGCGGCTGCTGGCACGTAGTTAGC
+
CCCCCFGGGGGGGGGGGGGGGGGGGGGGGGGGGGGGGGGGGGGGGGGGGGGGGGGGGGGGGGGGGGGGGGGFGGGGGGGGGGGGGFGGGGGGGGGGGGGGGGGGGGGGGGGGGGGGGGGGGGGGGGGGGGGGGGGGGGGGGGGFGGGGFGGFGGGGFEFFGGGGGGGGGGGGGCFGGGGGGFFGGGGDGGGGGGECDGDEF6EFFGCF@D>F;FGGFEGGFG>>DFFD=DBBFFFFFFDGC<?FD7<?GFF9@EGFGFBFFF)9<EFF:?FFFG0)<>409BF>>?:?BG?G?0:66EAFA
@M04650:207:000000000-C238N:1:1101:4303:14132 2:N:0:19
GGACTACAGGGGTTTATAATCCTGTTTGCTCCCAACGCTTTCGCACCTGAGCGTCAGTCTTTGTCCAGGGGGCCGACTTCGCCACCGGTATTCCTCCAGATCTCTACGCATTTCACCGCTACACCTGGAATTCTACCCCCCTCTACAAGACTCTAGCCTGCCAGTTTCGAATGCAGTTCCCAGGTTGAGCCCGGGGTTTTCACATCCGACTTGAAAGACCGCCGGCGTGCGCTTTACGCCCAGTAAGTCCTATAAACGCTTGCCGCCTACGTATAACCGGCAGTGCTGGCACGGAGTTGGG
+
@CCCCDFGGGE@BCB,C@<@CFAFGGGGFFG@C@EFEDFGGGF,B6BFGGGG@FFFG9FFGGGFA@FEGGGG@:C+7FCD::?FCFCGGC<C<EA?A=D<,BED@EFFC@7+E,C,CFC+@FG,,=EB?FDG;BBF=8+8BDC*6D9E,8EFGGGCECFFGGG@@CFCEB6D?>=AEFFA2,@DFC:,=7:7>EE=))444B9:A4*0,:7DE**2/(52,)(((.3),54(,*.49:CC>::(:*)6*/*)6*06C0(4-4*.)/-,346()+).<<((((((()..::(+4303(2)((
@M04650:207:000000000-C238N:1:1101:22569:14150 2:N:0:19
GGACTACAAGGGTTTCTAATCCTGTTTGCTCCCCACGCTTTCGCACCTGAGCGTCAGTCTTTGTCCAGGGGGCCGCCTTCGCCACCGGTATTCCTCCACATCTCTACGCATTTCACCGCTACACATGGAATTCTACCCCCCTCTACAAGACTCTAGCCAACCAGTTTCAGATGCAATTCCCAAGTTAAGCTCGGGGCTTTCACATCTGACTTAATTGACCGCCTGCGTGCGCTTTACGCCCAGTAATTCCGATTAACGCTTGCACCCTCCGTATTACCGCGGCTGCTGGCACGGGCTTAGC
+
CCCCCGGGGGGGGGGGGGGGGGGGGGGGGGGGGGGGGGGGGGGGGGGGGGGGGGGGGGGGGGGGGGGGGGGGGGGGGGGGGGGGGGGGGGGGGGGGGGGGGGGGGGGGGGGGGGGGGGGGGGGGGGGGGGGGGGGGGGGGGGGFGGGGGGGFGGGGGGGGGGGGFGGGGGGGGGGCFGGGGGGFGGGGFG;9=EGGGGGGGFG>FGGFE7:F37FCCEG=@GFFDFFF@GFF9GFFF?GGE:?7FCABGFF<<EGFGF92:BGFGFF?:B>::GFAGG?F0499;?DF,*(<87((-;37>
@M04650:207:000000000-C238N:1:1101:4534:14152 2:N:0:19
GGACTACTCGGGTTTCTAATCCTGTTTGCTCCCCACGCTTTCGAGCCTCAGCGTCAGTTACAGTCCAGAGAGTCGCCTTCGCCACTGGTGTTCTTCCTAATATCTACGCATTTCACCGCTACACTAGGAATTCCACTCTCCTCTCCTGCACTCTAGATAACCAGTTTGGAATGCAGCACCCAAGTTGAGCCCGGGTATTTCACAACCCACTTAATCATCCGCCTACGCTCCCTTTACGCCCAGTAAATCCGGAGAAAGCTCGCCACCTACGTATTACCGCGGCTGCTGGCACGTAGTTAGC
+
CCCCCGGGGGGGGGGGGGGGGGGGGGGGGGGGGGGGGGGGGGGGGGGGGGGDGGGGGGGGGGGGGGGGAEFGGGGGGGGGFGGGGGDGGGEEGGFGGCFGG9EGGGGGGGGGGGGGGGGGGGGGGFGGGGDGGGGGGGFGGGGFGFGGGGGBFDEF,@@DDFCDFEGGGGG9DFGA,0@E=BBFFBEFGGGFDCGCDFGGF>F6*3*<=DCFEGF+89FGFGDAAAD>>C=DFEF*45BF7166CCEEFFFF<)83*/5=;0C0CE(.(5(,5CBFD7:9>0090824>C:?12132+64)
@M04650:207:000000000-C238N:1:1101:15193:14155 2:N:0:19
GGACTACAGGGGTTTCTAATCCTGTTTGCTCCCCACGCTTTCGCACCTGAGCGTCAGTCTTTGTCCAGGGGGCCGCCTTCGCCACCGGTATTCCTCCACATCTCTACGCATTTCACCGCTACACCTGGAATTCTACCCCCCTCTACGAGACTCTAGCCTGCCAGTTTCAAATGCAGTTCCCAGGTTAAGCCCGGGGATTTCACATCTGACTTAACAGACCGCCTGCGTGCGCTTTACGCCCAGTAATTCCGATTAACGCTTGCACCCTCCGGATTACCGCGGCTGCTGGCACGGAGTTAGC
+
CCCC@FGGGGGGGGGGGGGGGGGGGGGGGGGGGGGGGGGGGGGGGGGGGCGGECFGGGGGGGGGGGGGGGGEFGGGGGGGGGGGGGGGGDGGGGGGGGGGGGGGFGGGGGGGGGGGGGGGGGGGGGGGGFGDFFGFGGGGDDGFGGGGGGGFGGGGGGGGGGGGFGGGFFDGFGGGFCGFGBEGGGGG?DCCC5:CCGFED8FF7C>FFGGGCGFGFFGGBGB?6F>D?DFF9=>AF?GGGF?FCFADGFF:(7CAF:>64(7<FG?6?FF(,;:<CFF0,261,3?D7:(0,9B>1F2<)
@M04650:207:000000000-C238N:1:1101:29237:14157 2:N:0:19
GGACTACCCGGGTTTCTAATCCTGTTTGCTCCCCACGCTTTCGAGCCTCAGCGTCAGTTACAGTCCAGAGAGTCGCCTTCGCCACTGGTGTTCTTCCTAATCTCTACGCATTTCACCGCTACACATGGAATTCCACTCTCCTCTTCTGCACTCAAGTCTCCCAGTTTCCAATGACCCTCCCCGGTTGAGCCGAGGGCTTTCACATCAGACTTAAGAAACCGCCTGCGCTCGCTTTACGCCCAATAAATCCGGACAACGCTTGCCACCTAAGTATTACCGCGGCTGCTGGCACGTAGTTAGC
+
CC<CCGGGGGGGGGGGGGGGGGGGGGGGGGGGGGGGGGGGGGGFGDGGGFGGGGGGGGGGGGGGGGGGGGGGGGGGGGGGGGGGGGGGGGGGGGGGGGGGGGGGGGGGGGGGGGGGFGGGGGGGEFGFFFGGGGGGGGGGGGFFGGGGBFGFGGDGFGDFFG?FGGFGCFDGGGFCFGGG>FGGFGGGFGDEEG8E>CGDDFFFFGCAEFFGCGFGFDGGFGFDDF>59DFFFGFEF;EFG@71CCAAGFFFFED0C09?FBC?7C:8(,(.)06AGD6>BFBF01:?7*,<(.408C:)-
@M04650:207:000000000-C238N:1:1101:14802:14161 2:N:0:19
GGACTACCGGGGTTTCTAATCCTGTTTGCTCCCCACGCTTTCGCACCTGAGCGTCAGTCTTTGTCCAGGGGGCCGCCTTCGCCACCGGTATTCCTCCACATCTCTACGCATTTCACCGCTACACATGGAATTCTACCCCCCTCTACAAGACTCTAGCCAACCAGTTTCAGATGCAATTCCCAAGTTAAGCTCGGGGCTTTCACATCTGACTTAATTGACCGCCTGCGTGCGCTTTACGCCCAGTAATTCCGATTAACGCTTGCACCCTCCGTATTACCGCGGCTGCTGGCACGGATGTAGC
+
CCCCCGGGGGGGGGGGGGGCGGGGGGGGGGGGGGGGGGDGGGGGGGGGGGGGGGGGGFGGGGGGGGGGGGGGGGGGGGGGGGDGGGGGGGCFGGGGGGGGGGGDAFGGEFGGGGGGGGGDGGGGGGGGGGGG9DGGGGGGGGGFGGGGGEGFG9FFFGGFFGGGFGGCFGGGGGGGGGGDDFGGGGFGF9;?EDCGGCGCCFGFFG7AEFGFCCDG=4CF>D9;@FBFFGFBBD>26-1CE1:?FGFBGFF?:EGBGB(48?3)7;0(81(,3642:C2029,1;:0)(*,3399((<..4
@M04650:207:000000000-C238N:1:1101:8583:14165 2:N:0:19
GGACTACTGGGGTTTCTAATCCTGTTTGCTCCCCACGCTTTCGAGCCTCAGCGTCAGTTACAGTCCAGAGAGTCGCCTTCGCCACTGGTGTTCTTCCTAATCTCTACGCATTTCACCGCTACACTAGGAATTCCACTCTCCTCTCCTGCACTCTAGATAACCAGTTTGGAATGCAGCACCCAAGTTGAGCCCGGGTATTTCACATCCCACTTAATCATCCGCCTACGCTCCCTTTACGCCCAGTAAATCCGGATAACGCTCGCCACCTACGTATTACCGCGGCTGCTGGCAGGTAGTTAGC
+
CCCCCGGGGCDFFCGGGGGGGGGGGGGGFGGGGGGGGGGGGGGFGGFFGGGGGGGGGAFGG9EAEFFGGCFEGGGCEGGGG>FGDFGGGGGGGGGGGGFEGFGGGGGGGGDGGGGFGGGGGGGGGGGFCGGGCGGGC8EEEGG?FG9?FGGFGGGFCGGFGGGGFF8FGFGGGGGGGGG?E:D83=DGGGGGGGE?DCC7=B;FFF*;@FGDECF>>*>>AF4<A>A>=G9>B76/8(=CB?@EGGE<FF37;)/7;;07?6D(9EF:2:B<2<:AG*(49>69,6544=(*(.5<4066)
@M04650:207:000000000-C238N:1:1101:7010:14258 2:N:0:19
GGACTACTGGGGTTTCTAATCCTGTTTGCTCCCCACGCTTTCGAGCCTCAGCGTCAGTTACAGACCAGAGAGCCGCCTTCGCCACTGGTGTTCCTCCATATATCTACGCATTTCACCGCTACACATGGAATTCCACTCTCCTCTTCTGCACTCAAGTCTCCCAGTTTCCAATGACCCTCCCCGGTTGAGCCGGGGGCTTTCACATCAGACTTAAGAAACCGCCTGCGCTCGCTTTACGCCCAATAAATCCGGACAACGCTTGCCACCTACGTATTACCGCGGCTGCTGGCACGGAGTTAGC
+
CCCCCGGGGGGGFGGGGGGGGGGGGGGGGGGGGGGGGDGGGGGGGGGGGGGGGGGGGCDGGGGGGGGGGGGGGGGGGGGGGGGGGGGGGGGGGGGGGFGGGDEGGGGGGGGGGGGGGGGDCFFGF8FFGGGGGGGGGGGGGGGFGGGGA8EFGGDFFGFEAFGGDFFGGGGGGFGGGGGGGDGGGGGGGGGGGGG5CDGGG+?>AGCA@DFGF:F+;@GGB:1?789D(:4(:E><FFGGGF(4FFA):))((0>1C9>B08C(:C::0>?7?CB9@C?1(4919?B77E:C<(424FA4<
@M04650:207:000000000-C238N:1:1101:16042:14305 2:N:0:19
GGACTACTGGGGTTTCTAATCCTGTTTGCTCCCCACGCTTTCGAGCCTCAGCGTCAGTTACAGACCAGAGAGCCGCCTTCGCCACTGGTGTTCCTCCATATATCTACGCATTTCACCGCTACACATGGAATTCCACTCTCCTCTTCTGCACTCAAGTCTCCCAGTTTCCAATGACCCTCCCCGGTTGAGCCGGGGGCTTTCACATCAGACTTAGAAGGCCGCCTGCGCGCGCTTTACGCCCAATAATTCCGGACAACGCTTGCCACCTACGTATTACCGCGGCTGCTGGCACGTAGTTAGC
+
CCCCCFGGGGGGGGGGGGGGGGGGGGGGGGGGGGGGGGGGGGGGGGGGGGGGGGGGGGGGGGGGGGGGGGGGGGGGGGGGGGGGGGGGGGGGGGGGGGGGGGGGGGGGGGGGGGGGGGGGGGGGGGGGFCFGGGGGGGGGGGGF=EGGGGGFFF@DGGGGGGGGGGGGFGGGGGGGGGGGGGGGGGGGGGGGEGGGGGGGFFGFFGGFEGGGE7FGFFGG9<9DFFFD>GFFFCFFFFGGE<08C>AFGFFF?FGFC>BBFFF:>FB<>?<43CF>GG:>;FFFFFF?BE7C2(411C4:<
@M04650:207:000000000-C238N:1:1101:27685:14345 2:N:0:19
GGACTACTGGGGTATCTAATCCTGTTTGCTCCCCACGCTTTCGAGCCTCAGCGTCAGTTACAGTCCGGAGAGTCGCCTTCGCCACTGGTGTTCTTCCTAATCTCTACGCATTTCACCGCTACACTAGGAATTCCACTCTCCTCTCCTGCACTCTAGATAACCAGTTTGGAATGCAGCACCCAAGTTGAGCCCGGGTATTTCACATCCCACTTAATCATCCGCCTACGCTCCCTTTACGCCCAGTAATTCCGATTAACGCTTGCACCCTCCGTATTACCGCGGCTGCTGGCACGGCGTTAGC
+
CCCCCGGGGGGGGGGGGGGGGGGGGGGGGGGGGGGGGGGGGGGGGGGGGEGGGGGGGGGGGGGGGG7FGGGGGGGGGGGGGGGGGGGGGGGGGGGGGGGGGGGGGGGGG>@FGGGGGGGDGGFGGFCGGGGGGGGFFGGGGGGFGGGGGGGFGGGGGGGGGGGGEGGGGGGGFGGGGGGGGFEFFGGGGGGFECGGGDGGGFGFFGGFFGGGFGGGFFGGAGDDFFFFFGFFDGFFFDGGGFFEF7CCGFF1?EGEG2;;??GFGGB?:?>??GFFGF3299>>0::>7GFGF>((482:A
@M04650:207:000000000-C238N:1:1101:6226:14357 2:N:0:19
GGACTACCGGGGTTTCTAATCCTGTTTGCTCCCCACGCTTTCGAGCCTCAGCGTCAGTTACAGTCCAGAGAGTCGCCTTCGCCACTGGTGTTCTTCCTAATCTCTACGCATTTCACCGCTACACTAGGAATTCCACTCTCCTCTCCTGCACTCTAGATAACCAGTTTGGAATGCAGCACCCAAGTTGAGCCCGGGTATTTCACATCCCACTTAATCATCCGCCTACGCTCCCTTTACGCCCAGTAAATCCGGATAACGCTCGCCACCTACGTATTACCGCGGCTGCTGGCACGTAGTTAGC
+
CCCCCGGGGGGGGGGGGGFGGGGGGGGGGGGFGGGGGGGGGGGCFGDGGFGGGGGGGDEFGGGGGGGG9CGGGGGGGGGGGGGGGGGGFGGGGGGGGGGGGGGFGGGGGGDGCGGFGGGGGEF8FCEFGGGGGGGGDG=FGGGFGCBFGGGFGGGG;DEFGGGGFEGGCFGEDEAADFG?EG+@EFCF?@FFEGG*92@E7@GFFGF44CFG/5=FCEDF9G=?=F@;5C5BDFFC62EGG@04C7<);AFB?87)*/2466C6DC<<08?2)<7<FD01360796?::5:F:8((4<644
@M04650:207:000000000-C238N:1:1101:17108:14362 2:N:0:19
GGACTACCGGGGTTTCTAATCCTGTTCGCTACCCACGCTTTCGCACCTCAGCGTCAGTTACAGACCAGAGAGTCGCCTTCGCCACTGGTGTTCCTCCACATATCTACGCATTTCACCGCTCCACGTGGAATTCCACTCTCCTCTTCTGTACTCAAGTCCCCCAGTTTCCAATGACCTACCACGGTTAAGCCGTGGGATTTCACATCAGACTTAAAGGACCGCCTGCGTGCGCTTTACGCCCAATAATTCCGGACAACGCCCGCCCCCTACGTATTACCGCGGCTGCTGTCCCGTAGTTCGC
+
CCCCCFGGGGGGGGGGGGGGGGGGGGGGGGGGGGGGGGGGGGGGGGGGGGGGGGGGGGGGGCEGGGGGGGGGGGGGEEFGGGGGGGGGGEGGGGGGGFGGGFGGGFFGGGGGGGEGGGGGGGGGEGFGGGGGGGGGGDEGGGGFGGGGGGCDGGGCDFGFGG>EFGGGGGGGGGGGGGGGFEGGGGCFGGFCCG*=9CFGG>FFFGGF3?<FFFF7ADGGBGFFFF6E0D9>6E>4:2C@E?(49FAFGFF>:)5,9(-(((14CEBF03232:?FGGBFF;604:F?)+)3(,-:4F),4
@M04650:207:000000000-C238N:1:1101:27903:14363 2:N:0:19
GGACTACTGGGGTTTCTAATCCTGTTTGCTCCCCACGCTTTCGAGCCTCAGCGTCAGTTACAGTCCAGAGAGTCGCCTTCGCCACTGGTGTTCTTCCTAATCTCTACGCATTTCACCGCTACACCAGGAATTCCAGTCTCCCCTACAGCACTCAAGTTATGCCCGTATCGCCTGCACGCCCGAAGTTAAGCCCCGGGATTTCACAGACGACGCGACAAACCACCTACGAGCTCTTTACGCCCAGTAATTCCGGACAACGCTCGCACCCTACGTATTACCGCGGCTGCTGGCACGTAGTT
+
CCCCCGGGGGGGGGGGGGGGGGGGGGGGGGGGGGGGGGGGGGGGGGGGGGGGGGGGGGGGGGGGGGGGGGGGGGGGGGGGGGGGGGGGGGGGGGGGGGGGGGGGGGGGGGGGGGGGGGGGGGGGGGGGGGGGGGGGGGGGGGGFGGGGGGGFGGGGGGGGFF8=@C6FG8EGGGGGGGGFGGGCFFFGC;FFGGGGGGDDFF;EFF*;5CDD@DDGFB?D;F??8FE>DDF;BFF<FA:EE9?:>F:A*=F:;5D1<316(8317:91?BFF2+4(+:)-4(3((-2),04*.48(.;:
@M04650:207:000000000-C238N:1:1101:22180:14363 2:N:0:19
GGACTACTGGGGTTTCTAATCCTGTTTGCTCCCCACGCTTTCGAGCCTCAGCGTCAGTTACAGTCCAGAGAGTCGCCTTCGCCACTGGTGTTCTTCCTAATCTCTACGCATTTCACCGCTACACTAGGAATTCCACTCTCCTCTCCTGCACTCTAGATAACCAGTTTGGAATGCAGCACCCAAGTTGAGCCCGGGTATTTCACATCCCACTTAATCATCCGCCTACGCTCCCTTTACGCCCAGTAAATCCGGATAACGCTCGCCACCTACGTATTACCGCGGCTGCTGGCACGTAGTTAGC
+
@CCCCGGGFGGGGGGGGGGGGGGGGGGGGGGGGGGGGGGGGGGGGGGGGGGGGFGGGGGFGGGGGGGGGFFFGGCFGGGFFGGGGGFFFGGGGGGGGGGGGGGGGFFFGGGGGGGGGGGGGGGGFGGGGGGGGGGGFGGGGGGFGGGGGFGFGGDFFFDGGGGGGGFCECGGFGADGGGGGGGGGGGGGGFGGGGGDGFGG6;9B>FFBGGGCGGG>/>DFG=AAFFB2D@FFG6>F9EEGF;EC+<EGFFF@FGFG<F??>DF3EB0(4277F>2EG:6(4>F>:::>G0<36:04C<24
@M04650:207:000000000-C238N:1:1101:19098:14369 2:N:0:19
GGACTACACGGGTTTCTAATCCTGTTTGCTCCCCACGCTTTCGAGCCTCAGCGTCAGTTACAGACCAGAGAGCCGCCTTCGCCACTGGTGTTCCTCCATATCTCTGCGCATTTCACCGCTACACATGGAATTCCACTCTCCTCTTCTGCACTCAAGTTCCCCAGTTTCCAATGACCCTCCACGGTTGAGCCGTGGGCTTTCACATCAGACTTAAGAAACCGCCTACGCTCGCTTTACGCCCAATAATTCCGGATAACGCTTGCCACCTACGTATTACCGCGTCTGCTTGCACGTAGTTAGC
+
CCCCCGGGGGGGGGGGGGGGGGGGGGGGGGGGGGGGGGGGGGGGGGGFGFGGGGGGGGGGGGGGGGGGGGGGGGGGGGGGGGGGGGGGGGGGGGGGGGGGGGGGGGFGGGGFFCFGGGGGGGGGGGFGGGGGGGGGGGCFGGGFFGGGGGGFGGGGGGGGGGGGGGGGGGGGGDGFGC?EFGGGGGGGGGGGCGEGGGGGGFGFFGGF>FFFFFF7B<FF@DB@2A@F(*317C>>FDGGGF<DGFFFGF692BGDF4>:?6C:FF?804:1)+82@C22;((,(69)4579:41:?G99A
@M04650:207:000000000-C238N:1:1101:24695:14399 2:N:0:19
GGACTACCGGGGTTTCTAATCCTGTTTGCTCCCCACGCTTTCGCACCTGAGCGTCAGTCTTTGTCCAGGGGGCCGCCTTCGCCACCGGTATTCCTCCACATCTCTACGCATTTCACCGCTACACATGGAATTCTACCCCCCTCTACAAGACTCTAGCCAACCAGTTTCAGATGCAATTCCCAAGTTAAGCTCGGGGCTTTCACATCTGACTTAATTGACCGCCTGCGTGCGCTTTACGCCCAGTAATTCCGATTAACGCTTGCACCCTCCGTATTACCGCGGCTGCTGGCACGGAGTTAGC
+
@@<CC<FGGEGGCCCGGFCFGG<FFFGGGGGGGGFEGFGGGGGG>EGGDGCGGGGG@CFGGA@FCGGGFEDGGGGGGGGGGGGDEFGCFFGGGGGGGGGGFFGGFGGGGCCCDEGGGGGGGGGGAGGGGDFDF?;F,@FEGGGF:G96,AFFGFDG9FDEFC@9@DFGGGF;CFFFCFGFGCFFFFGGGG9E**/7<CFFGFF6AG>FEGG+9;>77C?=1508(80)->9B>D>2/8EEG?:>F*<>GF:0()9<F091??C)6@?:6(480CB)CC?FF0990144:=:C63(-4E9><
@M04650:207:000000000-C238N:1:1101:8745:14452 2:N:0:19
GGACTACTAGGGTTTCTAATCCTGTTTGCTCCCCACGCTTTCGAGCCTCAGCGTCAGTTACAGACCAGAGAGCCGCCTTCGCCACTGGTGTTCCTCCATATATCTACGCATTTCACCGCTACACATGGAATTCCACTCTCCTCTTCTGCACTCAAGTCTCCCAGTTTCCAATGACCCTCCCCGGTTGAGCCGGGGGCTTTCACATCAGACTTAAGAAACCGCCTGCGCTCGCTTTACGCCCAATAAATCCGGACAACGCTTGCCACCTACGTATTACCGCGGCTGCTGGCACGGAGTTAGC
+
CCCCCGGGGGGGGGGGGGGGGGGGGFGGGGGGGGGGGGGGGGGGGGGGGGGGGFGGGGGGGDFEFGGGGGGGGGGGGGGGGGGGGGGGFGGGGGGGGGGGGGGGGGGGGGDGGGGGGGGGGGGGGGFFFGEFCGGGGGGGGGGCDGFGFGGFGGGGGGGFGGGDABDGGGGGFGGGCGGGGGEG:FGGGGFGGGGGGGGGGACA><>F=448>GGGF@ECBGB<?A3>>GF9;5>AF?GCEBB?GCAAF6BFFED?C>F:?BGBGGF008<<FGBACC?B99;FBB:>7=(98(4;:::<4
@M04650:207:000000000-C238N:1:1101:3736:14455 2:N:0:19
GGACTACACGGGTTTCTAATCCTGTTTGCTCCCCACGCTTTCGCACCTGAGCGTCAGTCTTTGTCCAGGGGGCCGCCTTCGCCACCGGTATTCCTCCACATCTCTACGCATTTCACCGCTACACATGGAATTCTACCCCCCTCTACAAGACTCTAGCCAACCAGTTTCAGATGCAATTCCCCAGTTAAGCTCGGGGCTTTCACATCTGACTTAATTGACCGCCTGCGTGCGCTTTACGCCCAGTAATTCCGATTAACGCTTGCCCCCTCCGTATTACCGCGGCTGCTGGCACGGAGTTAGC
+
CCBCCGG8ECCFGGGGGGGGGAEGGGGGGGGGGGFGEGGGGGEGGGGGC6EFEFGGGGGGGGGGGGGGG>:FEFGGGGGGGGGDGFGCC++CBFG9F<EFF<FFFFGDBFGGGGGGGGECGGGGGFGGG,C:BFEEAFFGGGGFDG,27@CFGCGGGGGGGGG5FAFF9F;FFC7E<CACG,2BFGGEFGCEG5?=DDGFFF?>+*+;?FGF)@7C89GFBGFDFFB>(C79>=FFFBDEG??FGG44CFF((8DAGBFF?:F(6;>B617BBFF2@F0096(((4:)5E?F?(((-A)).
@M04650:207:000000000-C238N:1:1101:29098:14513 2:N:0:19
GGACTACCGGGGTTTCTAATCCTGTTCGCTCCCCACGCTTTCGAGCCTCAGCGTCAGTTACAGTCCAGAGAGTCGCCTTCGCCACTGGTGTTCTTCCTAATCTCTACGCATTTCACCGCTACACTAGGAATTCCACTCTCCTCTCCTGCACTCTAGATACTCAGTTTGGAATGCAGTACTCGGGTTGAGCCCAAGTATTTCACATCCCACTTAAGTATCCGCCTACGCTCCCTTTACGCCCAATAAATCCGGATAACGCTCGCCACCTACGTATTACCGCGGCTGCTGGCACGTAGTTAGC
+
CCCCCGGGGGGGGGGGGGGFGGGGGGGGGGGGGGGGGGGGGGGGGECEDDAFGGGGGGGFFGGGGGGGGGGFFCGCGCFGGGGGGGGGGEEFGGGGGGGCFGGGFFFGGGGGGFGFFGDDGGGGGGGGGEFGE9FGGGGGEGGFGDAEFFGFGGFGCFAGGGGGGGGGGGAFFAFGGGGFGCCEGE>,@8BF5FCGGGGGGFC66?;>@>FCEGDECEDC4CD==F@;=DFFFGF3@;GFG;0(0>><CAB>(5*4C@0020D65C2(8?B??E?2C7((4,(313??FG<G??(:?<).5
@M04650:207:000000000-C238N:1:1101:9341:14522 2:N:0:19
GGACTACTAGGGTATCTAATCCTGTTCGCTCCCCACGCTTTCGAGCCTCAGCGTCAGTTACAGTCCAGAGAGTCGCCTTCGCCACTGGTGTTCTTCCTAATCTCTACGCATTTCACCGCTACACTAGGAATTCCACTCTCCTCTCCTGCACTCTAGATACTCAGTTTGGAATGCAGTACTCGGGTTGAGCCCAAGTATTTCACATCCCACTTAAGTATCCGCCTACGCTCCCTTTACGCCCAATAAATCCGGATAACGCTCGCCACCTACGTATTACCGCGGCTGCTGGCACGTAGTTAGC
+
CCCCCGGGGGGGGGGGGGGGGGGGGGGGGGGGGGGGGGGGGGGGGGGGGGGGGGGGGGGGGGGGGGGGGGGGGGGGGGGGGGGGGGGGGGGGGGGGGGGGGGGGGGGGGGGGGGGGGGGGGGGGGGGGGGGGGFGGGGGGGGGFGGGGGGGFGGGGGGCFGGGGGGGGGGGGGGGGGGGGGGGGGGGGGGGGGGGGGGGGGFGFFGGFFGGGFGFFFCGFFGFAA>AFDGFFFGFFFDGGGF2BF:CCGFEF;FGFGFF27:G@GDFB??FF<F?DGGF>>>9BFFFFFG?F?F:60<>FF
@M04650:207:000000000-C238N:1:1101:14520:14544 2:N:0:19
GGACTACTCGGGTTTCTAATCCTGTTCGCTACCCATGCTTTCGCTCCTCAGTGTCAGTAACTGCCCAGAGACCTGCCTTCGCCATCGGTGTTCTTCCTGATATCTGCGCATTCCACCGCTACACCAGGAATTCCAGTCTCCCCTACAGCACTCCAGCCTGCCCGTATCGCCTGCACGCCCGAAGTTAAGCCTCGGGATTTCACAGACGACGCGACAAACCACCTACGAGCTCTTTACGCCCCGTAATTCCGGACAACGCTTGCACCCTACTGATTACCGCGGCTGCTTGCCCGTAGTTAGC
+
CCCCCGGGGGGGGGGGGGGGGGGGGGGGGGGGGGGGGGGGGGGGGGGGGGGGGGGGGGGGGGGGGGGGDCFFGGGGGGGGGGGGGGGGGGGGGGGGGGGGGGGGGGGGGGGGGGGGGGGGCFGGGFGDGGGGGGGG=EFGGGEFGGCGGGGFGDGGGGC8DFGGGEGG68CEFF,=8?DEGDGGGCC,@DFCFGCCGDGGGCG6?CDB2CCD>):C>(=C08;;EF337D(//+8)1(2?G((-/91):*9>05)(*--4,(*)2@::02).)0:)<C140409(,)),:(0(,4(,<<))
@M04650:207:000000000-C238N:1:1101:5228:14561 2:N:0:19
GGACTACAAGGGTTTCTAATCCTGTTTGCTCCCCACGCTTTCGAGCCTCAGCGTCAGTTACAGTCCAGAGAGTCGCCTTCGCCACTGGTGTTCTTCCTAATCTCTACGCATTTCACCGCTACACTAGGAATTCCACTCTCCTCTCCTGCACTCTAGATAACCAGTTTGGAATGCAGCACCCAAGTTGAGCCCGGGTATTTCACATCCCACTTAATCATCCGCCTACGCTCCCTTTAAGCCCAGTAAATCCGGATAACGCTCGCCACCTACGTATTACCGCGGCTGCTTGCACTTAGTTCGC
+
CCCC@FEFEFGGGGGGGGGGGGGFEGGGGFFCDGFGG+6FEFCEFCGCF@@DGGEEGGFGGCFGGCDFA,,BFFEEGE@FFGCCGFDGGFFBFGCEFCGFFF;;DFGG==FEEDFGFCE>7CC<EF<E,?FFGFFGGG8AEFDBGEFGGFE?DFFAFGGGGGFEGGGBE,EEFFGAEG?8+@8,>F93@@=+@@E7C+@D@FCAC7C>8@>FEC97BE:C)35>AFF*/8>>BFF4+8E>F257D7??GFE>0=9>GF916(93DEF1?BF??D?)27-19B9((4:)5C7F)5))-3)(,
@M04650:207:000000000-C238N:1:1101:15343:14594 2:N:0:19
GGACTACCCGGGTATCTAATCCTGTTTGCTCCCCACGCTTTCGAGCCTCAGCGTCAGTTACAGTCCAGAGAGTCGCCTTCGCCACTGGTGTTCTTCCTAATCTCTACGCATTTCACCGCTACACTAGGAATTCCACTCTCCTCTCCTGCACTCTAGATAACCAGTTTGGAATGCAGCACCCAAGTTGAGCCCGGGTATTTCACATCCCACTTAATCATCCGCCTACGCTCCCTTTACGCCCAGTAAATCCGGATAACGCTCGCCCCCTACGTATTACCGCGGCTGCTGGCACGTAGTTAGC
+
CCCCCGGGGGGGGGGGGGGGGGGGGGGGGGGGGGGGGGGGGGGGGGGGGGGGGGGGGGGGGGGGGGGGGGGGGGGGGGGGGGGGGGGGGGGGGGGGGGGGGGGGGGGGGGG7FGGGGGGGGGGGGGGGGGGGGGGGGGGGGGGFGGGGGGGFGFGGCF9DGGGGDGFGDFGGGD,=E6?F>EFFGGGGCGGGGGGCG5CGGFGFFGGFEGGGFGGFFFGGFGAA@FFDDGFFFGFEFFGGGF?@GGEFGFF>DDGA68>@D9D(*:1(4:?<2C02EC?99>>>;:4?BGB?<.33,<46)
@M04650:207:000000000-C238N:1:1101:27783:14611 2:N:0:19
GGACTACTGGGGTATCTAATCCTGTTTGCTCCCCACGCTTTCGCACCTGAGCGTCAGTCTTTGTCCAGGGGGCCGCCTTCGCCACCGGTATTCCTCCAGATCTCTACGCATTTCACCGCTACACCTGGAATTCTACCCCCCTCTACAAGACTCTAGCCTGCCAGTTTCGAATGCAGTTCCCAGGTTGAGCCCGGGGATTTCACATCCGACTTGACAGACCGCCTGCGTGCGCTTTACGCCCAGTAATTCCGATTAACGCTTGCACCCTCCGTATTACCGCGGCTGCTGGCCCGGAGTTAGC
+
@CCCCGGGGGGGGGGGGGGGGGGGGGGGGGGGGGGGGGGGGGGGGGGGGFGGGGGGGGGGGGGGGGGGGGGGGGGGGGGGGDGGGGGGGGFGGGGGGGGCGGGGGGGGGGGGGGGGGGGGEGGGGGGGGGGFGGGGGGGGGGGFGGF?FFGFGGGGFFGGGGGGFFGGGF8FGGGGFGGGGGGGGGGFGGFFGGDGGGFGGFGFFGGF;DGDFFGGFFGGFGFDFFBFBGFFFGFFF688E637>F<):@F?FFDAG?BBB?524CB?60621;44CF?>99>19:>53/2:;BB(3*:A6
@M04650:207:000000000-C238N:1:1101:26854:14617 2:N:0:19
GGACTACTCGGGTTTCTAATCCTGTTTGCTCCCCACGCTTTCGCACCTGAGCGTCAGTCTTTGTCCAGGGGGCCGCCTTCGCCACCGGTATTCCTCCACATCTCTACGCATTTCACCGCTACACATGGAATTCTACCCCCCTCTACAAGACTCTAGCCAACCAGTTTCAGATGCAATTCCCAAGTTAAGCTCGGGGCTTTCACATCTGACTTAATTGACCGCCTGCGTGCGCTTTACGCCCAGTAATTCCGAGTAACGCTTGCACCCTCCGTATTACCGCGGCTGCTGGCACGGAGTTAGC
+
CCCCCGGGGGGGG7@FFGGGGGGGGGFGFFGGGGGEDGGGGGGGEFGGGGGGGEGGG,CEFFGFCGFGGGGGGGFEFGGGGGEEEGGGGEGGGGEGGGGF8EFFGGGGGGGGGGGGGGDGGGGFFFGGFGGGGGGGDGGGEDGFFGFGCFGFGGGGC?EFGCGGGGGGGGG9>FAA7:9C?EGGGGGFGF;7EDGGG4F8CBCFFF>8?GGG<FFDFEFF9<97@F@EDD491EF)*-;?C0<>CCDFGFFB(874??B6:4CBF*84:6>?6E?FGG?>9;9>B<>?:57C6>14<825-
@M04650:207:000000000-C238N:1:1101:25164:14617 2:N:0:19
GGACTACTCGGGTTTCTAATCCTGTTTGCTCCCCACGCTTTCGCACCTGAGCGTCAGTCTTTGTCCAGGGGGCCGCCTTCGCCACCGGTATTCCTCCACATCTCTACGCATTTCACCGCTACACATGGAATTCTACCCCCCTCTACAAGACTCTAGCCTGCCAGTTTCGAATGCAGTTCCCAGGTTGAGCCCGGGGATTTCACATCCGACTTGACAGACCGCCTGCGTGCGCTTTACGCCCAGTAATTCCGATTAACGCTTGCACCCTCCGTATTACCGCGGCTGCTGGCACGGAGTTAGC
+
CCCCCGGFGGGGGGGGGGGGGGGGGGEGGGGGGGGGGGDGGGGGEGGG:FGGGGGGGGGGGGGGGGGGGGGGGGGGGGGGGGGGGGGGGDFGGGGGDGGGGGGGGGGGGEGGGGGGGGGGGGGG,FFGGGGGGGGFEFGGGGGFFGDEGGGFFGG7DFGEFGFGGGGGG76DFGAFGGGGF::CGGGGFFGGG5ECDGGGGFGFFCC>1CD:3*;DADGC>G9??F>>0C;B6C7AF6EEGFFFGDA>F@6:BFGFGFFFFFFBFFFFF07:1A?)<::>>BF991??FGFG66((-@2:6
@M04650:207:000000000-C238N:1:1101:7374:14631 2:N:0:19
GGACTACACGGGTATCTAATCCTGTTTGCTCCCCACGCTTTCGCACCTGAGCGTCAGTCTTCGTCCAGGGGGCCGCCTTCGCCACCGGTATTCCTCCAGATCTCTACGCATTTCACCGCTACACCTGGAATTCTACCCCCCTCTACGAGACTCTAGCCTGCCAGTTTCAAATGCAGTTCCCAGGTTAAGCCCGGGGATTTCACATCTGACTTAACAGACCGCCTGCGTGCGCTTTACGCCCAGTAATTCCGATTAACGCTTGCACCCTCCGTATTACCGCGGCTGCTGGCACGGAGTTAGC
+
CCCCCGGGGGGGGGGGGGGGGGGGGGGGGGGGGGGGGGGGGGGGGGGGGGGGGGGGGGGGGGGGGGGGGGGGGGGGGGGGGGGGGGGGG7FGGGGGGGGGGGGGGGGGGGGGGGGGGGGGGGGGGGGGDGCFGGFGGGGGGGGFGGGDFGGFGGGGGGGGGGGGGGGGGGGGGGGFFGGGGGGGGGGGGGGGGG=CDD<FGFGFFG7AEGCDCCF>F@FF>DBBFFF@BDFF;=FBF?GGE:B?FGFFGFF:?3DAC(0:<BC<CF?:?F9(3C?DGG?0>FFFF<?BBE(<19>(,2)6-
@M04650:207:000000000-C238N:1:1101:24228:14640 2:N:0:19
GGACTACTGGGGTTTCTAATCCTGTTTGCTCCCCACGCTTTCGAGCCTCAGCGTCAGTTACAGTCCAGAGAGTCGCCTTCGCCACTGGTGTTCTTCCTAATCTCTACGCATTTCACCGCTACACTAGGAATTCCACTCTCCTCTCCTGCACTCTAGATAACCAGTTTGGAATGCAGCACCCAAGTTGAGCCCGGGTATTTCACATCCCACTTAATCATCCGCCTACGCTCCCTTTACGCCCAGTAAATCCGGATAACGCTCGCCACCTACGTATTACCGCGTGTGCCGGCACGTAGTTAGC
+
CCCCCGGGGGGGFGGGGGGGGFFGGGGGGGGGGGGGGGGGGGGGGGGGGGGGGGDGGFGGGGGGGGGGGGGGGGGGDCGGGDGGGFGGFGGGGGGGGGGGGAFFFGGG>EGGGGGGGGGGGGGGGGGGFGGGGGGG88=FFGGFGGGGFGG+@BEGFGGGGGGGBDCGGDFGFFGGCDF,=FD8>FEGCGGGGGGCD5CFFFFF<CF*:>DF85=BC4DGAF9AA65?>GFF2CFEFDGEG<<EFGC3CFE><3*70/,2<BG9GD?1??:(2<0:::(49((-4))-7E952234-CA2-
@M04650:207:000000000-C238N:1:1101:28516:14648 2:N:0:19
GGACTACACGGGTATCTAATCCTGTTTGATCCCCACGCTTTCGCACATCAGCGTCAGTTACAGTCCAGAGAGTCGCCTTCGCCACTGGTGTTCTTCCTAATCTCTACGCATTTCACCGCTACACTAGGAATTCCACTCTCCTCTCCTGCACTCTAGATAACCAGTTTGGAATGCAGCACCCAAGTTGAGCCCGGGTATTTCACATCCCACTTAATCATCCGCCTACGCTCCCTTTACGCCCAGTAAATCCGGACAACGCTTGCCACCTACGTATTACCGCGGCTGCTGGCACGTAGTTAGC
+
CCCCCGGGGGGGGGGGGGGGGGGGGGGGGGGGGGGGGGGGGGGGGGGGGGGGGGGGGGGGGGGGGGGGGGGGGGGGGGGGGGGGGGGGGGGGGGGGGGGGGGGGGGGGGEGGGGGGGGDGGGGGGGGGGGGGGGGGGGGG8FGFGFGGGGGFGGGF9DFGG??FFGGGGGGGGFGGGGFGGGFGGGF,1DFGGGGEGGDFFFGFCGGFFGGG@8CCACGGAGFFFFFEFG2>BG;EFDGGGFFFGGFFGFD0;:DFGBF@(,>?FGF:7??:?GFF@>(12(7>>:>47E0A?B(1(<)46
@M04650:207:000000000-C238N:1:1101:19727:14656 2:N:0:19
GGACTACAGGGGTTTCTAATCCTGTTTGCTCCCCACGCTTTCGCACCTGAGCGTCAGTCTTTGTCCAGGGGGCCGCCTTCGCCACCGGTATTCCTCCACATCTCTACGCATTTCACCGCTACACTAGGAATTCTACTCTCCTCTCCTGCACTCAAGTTTCTCAGTTTCAAAAGCTTACTACGGTTGAGCCGTAGCCTTTCACTTCTGACTTAAGAAACCACCTACGCACCCTTTACGCCCAGTAATTCCGGATAACGCTAGCCCCCTACGTATTACCGCGGCTGCTGGCACGTAGTTAGCC
+
CCCCCGGGGGGGGGGGGGGGGGGGGGGGGGGGGGGGGGGGGGGGGGGGGGGGGGGGGGGGGGGGGGGGGGGGGGGGGGGGGGGGGGGGGGGGGGGGGGGGGGGGGGGGGGGGGGGGGGGGGGGGGCFGGGGGGGGGGGGGGGGFGGGGGGGFGGGGGFGGGGGGGGGGGGGF@CEGGGGGGE>FGGGGGGGGCGFGGGGGGFGFFGGFFGGGFG7FFFFGFGFFF305>D@FFF6CFDCGGFECFCEFFFB<?>F>92,8(4<?GG0::???DEAFG39(29>9::?(108C?F2(<+468
@M04650:207:000000000-C238N:1:1101:28143:14692 2:N:0:19
GGACTACAGGGGTTTCTAATCCTGTTCGCTACCCACGCTTTCGAGCCTCAGTGTCAGTTACAGACCAGAGAGCCGCTTTCGCCACCGGTGTTCCTCCATATATCTACGCATTTCACCGCTACACATGGAATTCCACTCTCCCCTTCTGCACTCAAGTTCGACAGTTTCCAAAGCATACTATGGTTGAGCCACAGCCTTTAACTTCAGACTTATCAAACCACCTGCGCTCGCTTTACGCCCAATAAATCCGGACAACGCTCGGGACCTACGTATTACCGCGGCTGCTGACCCCGTGTTC
+
CCCCCGGGGGGGGGGGGGGGGGGGGGGGGGGGGGGGGGGGGGGGGGGGGGGGGGGGGGGGGGGGGGGGGGGGGGGGGGGGGGGGGGGGGGGGGGGGGGGGGGGGGDFGGGGGGGGGGGGDEGFGGGGGFFFFGGGGGGGG8DEFGDDCFFGFGGGFGFFGGGGGFGGGGGGGGGGGGFGDACFEGFGGGGGGGGGGGGGFFFEFF9FFEF98AGGGFFGGFGFF2?=?9D25B5=CE?EBE<DFGGCEDB5?@F*3C91:9>CBGGF<01<F9F)6F*34>FF9?7,)(+.*,4141<
@M04650:207:000000000-C238N:1:1101:22329:14706 2:N:0:19
GGACTACAGGGGTTTCTAATCCTGTTTGCTCCCCACGCTTTCGCACCTGAGCGTCAGTCTTTGTCCAGGGGGCCGCCTTCGCCACCGGTATTCCTCCAGATCTCTACGCATTTCACCGCTACACCTGGAATTCTACCCCCCTCTACAAGACTCTAGCCTGCCAGTTTCGAATGCAGTTCCCAGGTTGAGCCCGGGGATTTCACATCCGACTTGACAGACCGCCTGCGTGCGCTTTACGCCCAGTAATTCCGATTAACGCTTGCACCCTCCGTATTACCGCGGCTGCTGGCACGGAGTTAGC
+
CCCCCFGGGGGGGGGGGGGGGGGGGGGGGGGGGDGGGGGGGGGGGGGGGGGGGGGGGFGGGGGGGGGGGGDGGGGGGGGGGGGGGGGGGGGGGGGGGGGGGGGGGGGGGGCGFGGGGGGGGGGFGGGGGGGGGGGGGGGGGGGFDGF9DFGFGGGGGGGGGGGGGGGGGGGGFCFGEFGGFEG>FGGGGGGCE5EGGDFGGFGFFGGFFGGCAGGGFDGGBGFFFFFFFD>23:>A6:CCE::7F><AGFFFF>DAF01(4?C?GG:08<B08C?4ED:1>F>61:)):C(3-3(3:84>4
@M04650:207:000000000-C238N:1:1101:3942:14725 2:N:0:19
GGACTACTCGGGTTTCTAATCCTGTTTGCTCCCCACGCTTTCGCACCTGAGCGTCAGTCTTTGTCCAGGGGGCCGCCTTCGCCACCGGTATTCCTCCAGATCTCTACGCATTTCACCGCTACACCTGGAATTCTACCCCCCTCTACAAGACTCTAGCCTGCCAGTTTCGAATGCAGTTCCCAGGTTGAGCCCGGGGATTTCACATCCGACTTGACAGACCGCCTGCGTGCGCTTTACGCCCAGTAATTCCGATTAACGCTTGCACCCTCCGTATTACCGCGGCTGCTGGCACGGAGTTAGC
+
@CCCCFGDFGGGGGGGGDGGGGGGGGGGGGGGGGFGGGGGGGGGGGGGFGEGGGGGGGFGGFFGGGGGG7FGGGGGGGGGGGGGGFGGG7FFGGGGGGFGGGGGGGGG=CCGGGFGFECC@FGGGGFGGGGGGGFGGC+FEGGF,C,=99ECGCGACFGFGGGGCDFGBCGG>FFGGGGFG9BEGGFGGGFGEGGGCDFFFFGAA6CEFGGDAFGF=;GGFG@F(79<?DFFFGF<408CGFFFG:>DGF)4:D<9F<><6:G)CC?BFF13.8:AGG091(4(4::?:E0A6>F>FGF<A
@M04650:207:000000000-C238N:1:1101:19154:14756 2:N:0:19
GGACTACCAGGGTTTCTAATCCCGTTCGCTCCCCACGCCTTCGCATCTCAGCGTCAGGTGTATCCCAGCTGGCCGCCTTCGCCACAGGTATTCCTCCCGATATCTACGCATTTCACCACTACACCGGGAATTCTACCAGCCCCTGATACCCTCAAGCTCACCCGTTCACGACGACCCTCCCCGGTTGAGCCGGGGGCTTTCACGCCATGCGTAATGAGCCGCCTGCATGCGCTTTACGCCCAGTAACTCCGGACAACGCTCGACCCCTACGTATTACCGCTGCTGCTGGCACGTAGTTAGC
+
CCCCCGGGGGGGGGGGGGGGGGGGGGGGGGGGGGGGGGGGGGGGGGGGGGGGGGGGGGGDFFGGGGGGGGGGGGGGGGGGGGGGGGGGGGGGGGGGGGGCFGGGGGGGGGGGGGGGGGGGGGGGGG>FGGGGGGGGGGGFGGGFD,ECFEGFG8@FGDEGGGGGGGFGGGGGDEEGGGGCEGEEFGDFCFGGG=ECGDGGG6CAFGDFBGGGF3FCF>FGBGFFFFF4)71:0CFFF1CCE<63FC::FF@B:DC6F9B<FBCBGGF<26:B)<>2@>01(4(8)4),(:(9??0:(<)6<
@M04650:207:000000000-C238N:1:1101:23785:14855 2:N:0:19
GGACTACTCGGGTTTCTAATCCTGTTTGCTCCCCACGCTTTCGAGCCTCAGCGTCAGTTACAGTCCAGAGAGTCGCCTTCGCCACTGGTGTTCTTCCTAATCTCTACGCATTTCACCGCTACACTAGGAATTCCACTCTCCTCTCCTGCACTCTAGATAACCAGTTTGGAATGCAGCACCCAAGTTGAGCCCGGGTATTTCACATCCCACTTAATCATCCGCCTACGCTCCCTTTACGCCCAGTAAATCCGGATAACGCTCGCCACCTACGTATTACCGCGGCTGCTGGCACGTAGTTAGC
+
CCCCCGGGGGGGGGGGGGGGGGGGGGGGGGGGGGGGGGGGGGGFDGGGGFGGGGGGGGGGGGGGGGGGGGGGFFGGGGGGGGGGGGGGGGGGGGGGGGGGGGGGGFGGGGGEGGGGGGGGGGGGGCGGGGGGGFFGGGGGGGGFGGFDFEGFGGGG=C=BEGGGGGGGG?E9=FGFCGGGG@FGFFGFD@FFEEGG>9FAGFGCFGFFEGFG78FGFEFGDGFA>FFF=G>FFGFFFFGGGFFF7>65CFD62BG9D@FF;;DFCGF?3:072@2>F7:21999B:BF0C?GFBF<:76).
@M04650:207:000000000-C238N:1:1101:28349:14861 2:N:0:19
GGACTACTGGGGTATCTAATCCTGTTTGCTCCCCACGCTTTCGCACCTGAGCGTCAGTCTTCGTCCAGGGGGCCGCCTTCGCCACCGGTATTCCTCCAGATCTCTACGCATTTCACCGCTACACCTGGAATTCTACCCCCCTCTACGAGACTCTAGCCTGCCAGTTTCAAATGCAGTTCCCAGGTTAAGCCCGGGGATTTCACATCTGACTTAACAGACCGCCTGCGTGCGCTTTACGCCCAGTAATTCCGATTAACGCTTGCACCCTCCGTATTACCGCGGCTGCTGGCACGGAGTTAGC
+
CCCCCGGGGGGGGGGGGGGGGGGGGGGGGGGGGGGGGGGGGGGGGGGGGGGGGGGGGGGGGGGGGGGGGGGGGGGGGGGGGGGGGGGGGGGGGGGGGGGGGGGGGGGGGGGGGGGGGGGGGGGGGGGGGGGGGGDFGGEGGGGFGGGGGGGFGGGFGGGGGGGGGGGGGGGGGGGGGGGGGGGGGGGGGGGGGGEGGGGGGFGFFGGFFGGGFGGGF@EFFGF@;FFEBGF;>GFFFFGCE??:FCABGF@?FFGFGF9?01FFGGF?BFFF6FFFGG?>9>BB;?B?0EFGF192(;4A6
@M04650:207:000000000-C238N:1:1101:4510:14890 2:N:0:19
GGACTACAAGGGTTTCTAATCCTGTTTGCTCCCCACGCTTTCGAGCCTCAGCGTCAGTTACAGTCCAGAGAGTCGCCTTCGCCACTGGTGTTCTTCCTAATCTCTACGCATTTCACCGCTACACTAGGAATTCCACTCTCCTCTACTGCACTCTAGATACTCAGTTTGGAATGCAGTACTCGGGTTGAGCCCAAGTATTTCACATCCCACTTAAGTATCCGCCTACGCTCCCTTTACGCCCAATAAATCCGGCTAACGCTCTCCACCTACGTATTACCGCGGCTGCTGGCACGTCGTTAGC
+
CCCCCFGGGGGGGEFGEFFGGGGGGGGGGGGGGGFGDGGGFGGFGGGG8FAFGEGFG<FGEFFGFEGGCGFEFFFGEGGGGGEGCE@FFGGGGGGFEEBFF9,FFGCF7FGCDFGFGEGGG:@<FFFFGGGFFFGEGGCCECE9E=D@?8EDGFGGFGGDGDGDFCFGEFFA?DFFGGGGCCCG<FE3,88CFGGGGGGGGFGF7C+5>CFGEC>FFE7FDG==9?A>);49@EFEA2ECC@DFG>=CF;>>(8D3*(6;((*(+38;@E(/5C:<F*22(-6(41))52423,((,1,(.
@M04650:207:000000000-C238N:1:1101:24486:14902 2:N:0:19
GGACTACTGGGGTTTCTAATCCTGTTTGATCCCCACGCTTTCGCACATCAGCGTCAGTTGCAGACCAGAGAGCCGCCTTCGCCACTGGTGTTCCTCCATATCTCTGCGCATTTCACCGCTACACCTGGAATTCCACTCTCCTCTTCTGCACTCAAGCAAGACAGTTTCCAATGACCTTCCTCGGTTGAGCCGAGGGCTTTCACATCAGACTTAAGAAACCGCCTGCGCTCGCTTTACGCCCAATAAATCCGGACAACGCTCGCCCCCTCCGTATTACCGCGGCTGCTGGCACGTAGTTAGC
+
CCCCCGGGGGGGGGGGGGGGGGGGGGGGGFGGGGGGGGG@DFGG7FEFGGFGGGGGGFA<F@FAFGGG8FGGGGGGGGGGFGGGG@FGGGGGGGGGGE9FEFGGG9EGGGGFGGGGGGGGGGGG8,AEFFGGGGGGGFGGGGGF8EEA8=E?FCGFGGGD,A?FFFA3;D9,=>E8EGGG,>EG@FCCCFCC*@EC59FFFAGF+;+36C9=4D+++(=D>DB@@F=E:7(41CF3=;EGG?(5>CC:FF>6(0C:<>BB(7C07CBF(((-,24AGG?99>>FBF7>?GFF2..4(<).:
@M04650:207:000000000-C238N:1:1101:13387:14907 2:N:0:19
GGACTACTCGGGTATCTAATCCTGTTCGCTACCCATGCTTTCGCTCCTCAGCGTCAGTAACTGCCCAGAGACCTGCCTTCGCCATCGGTGTTCCTCCTGATATCTGCGCATTTCACCGCTACACCAGGAATTCCAGTCTCCCCTACAGCACTCAAGTTATGCCCGTATCGCCTGCACGCCCGAAGTTAAGCCCCGGGATTTCACAGACGACCCTACAACCCACCTACGAGCCCTTTCCCCCCAGTAATTCCGGTAAACCCTCCCCCCCTACGTTTTACCCGCGCTTCTGCCCGCTAGTTAC
+
CCCCCGGGGGGDFGGGGGGGGGGGGGGGGGGGFGGGGFGGGGGGGGEGGGGGGGGGGGGGGFGGGGGGGGGGGGGGGGGGGGGGGGGGGGGGGGGFGGGGGGGGGGGGGGGGGGGGGGGCEFGGGCGGGFDGGFFF=EFFGGGDFGGFFGGFGGGGGFGCDF8@=EGCGEGGDFG8=8EG>FEGD@5DC;=EG5ECD4FGFF;11D*;>C5)/*2;A<8*85;;1/5)6*((,;;@+)+=81402:)60=6:-))(2)((,-*4//2-1(.(,*.-+*.,((,(,((..+45-(-(,04))
@M04650:207:000000000-C238N:1:1101:20560:14923 2:N:0:19
GGACTACTGGGGTTTCTAATCCTGTTTGCTCCCCACGCTTTCGCACCTGAGCGTCAGTCTTCGTCCAGGGGGCCGCCTTCGCCACCGGTATTCCTCCACATCTCTACGCATTTCACCGCTACACATGGAATTCTACCCCCCTCTACAAGACTCTAGCCAACCAGTTTCAGATGCAATTCCCAAGTTAAGCTCGGGGCTTTCACATCTGACTTAATTGACCGCCTGCGTGCGCTTTACGCCCAGTAATTCCGATTAACGCTTGCACCCTCCGTATTACCGCGGCTGCTGGCACGGAGTTAGC
+
CCCCCGGGGGGGGGGGGGGGGGGGGGGGGGGGGGGGGGGGGGGGGGGGGGGGGGGGGGGGGGGGGGGGGGGGGGGGGGGGGGGGGGGGGGGGGGGGGGGGGGGGGGGGGGGGFGGGGGGGGGGG@FGGGGGGGGGGGFGGGGGFGGGGFGGFGGGFGGGGGGGGGGGGGGGGGGGGGGGGGGGGGGGGGGFFGGGCCDGFGFGFFGGFFGGGFCFFFEGGFGBFFFFFFGFFFGFFFFGEG??BFDAAGFFBFEGFG?9?B?5?FGFFFFF<6EBFGG:9>0;;91>B2E?F?>19?GFB:
@M04650:207:000000000-C238N:1:1101:4837:14935 2:N:0:19
GGACTACAAGGGTTTCTAATCCTGTTTGCTCCCCACGCTTTCGAGCCTCAGCGTCAGTTACAGACCAGAGAGCCGCCTTCGCCACTGGTGTTCCTCCATATATCTACGCATTTCACCGCTACACATGGAATTCCACTCTCCTCTTCTGCACTCAAGTCTCCCAGTTTCCAATGACCCTCCCCGGTTGAGCCGGGGGCTTTCACATCGGACTTAAGAAACAGCCTGCGCTCGCTTTACGCCCAATAAATCCGGACAACGCTGTCCCCCTACGTATTACCGCGGCTGCGTGCACGTAGTTCGC
+
CCCCCGGGGGGGGGGGGGGGGGGGGGGGFFFGGGGGDGDGGGGGGGGGF8FGGGGGGFGFEEGFGGGGGGCFFGGG@FGGGGGGGGGGGGGGGDGG8<FGGGGGGGFFGCFFGGEFFEGGGEGGGGGGGGGGGGFGFGFGF=EDGGG8,6@4DEGFADCFDGEFFGGGCFCFFD3DFGGE6@BEE:CFFGGG*@>C<)<F?+B86**2(292;DC;1(A*(54(3;(.,:;20::<*,:E*4:1C7A>D?@6(.9?4(-38(*)0A((-322)<79CF36;F019(((-:(33:?(4@9(-
@M04650:207:000000000-C238N:1:1101:28919:14993 2:N:0:19
GGACTACCGGGGTATCTAATCCTGTTTGCTCCCCACGCTTTCGAGCCTCAGCGTCAGTTACAGACCAGAGAGCCGCCTTCGCCACTGGTGTTCCTCCATATATCTACGCATTTCACCGCTACACATGGAATTCCACTCTCCTCTTCTGCACTCAAGTCTCCCAGTTTCCAATGACCCTCCCCGGTTGGTCCGGGGGCTTTCACATCAGACTTAAGCAACCGCCTACGCACCCTTTACGCCCAATAAATCCGGACAACGCTTGCCACCTACGTCTTACCGCGGCTGCTGTCACGTAGTTAGC
+
CCCCCGGGGGGGGGGGGGGGGGGGGGGGGGGGGGGGGGGGGGGGGGGGGG@8FGGGGGGGG<FAFGGGG,EFGGCGGGGGFGGGGGGGGGGGGGGGGF<EFGGGGGGGGGGGGGFGGGGGGGGGD@FGGGGGGGDGFGCFGGGFGDAAGGGFF,@E3E@A8DG8FGGGGGG9+,@,,=FECCGGGDG**5@>*=?:<CFGGFGA@DG436DD4+++0.:F>5>;0A<@1D;<BFF4@1EGGF21FF267?@B?551709?:?FFGG:?:06:(02)2CB>>B0;BF??)<6::??FB9)..
@M04650:207:000000000-C238N:1:1101:15211:15009 2:N:0:19
GACTACTGGGGTTTCTAATCCTGTTTGCTCCCCATGCTTTCGCGCCTCAGCGTCAGTTATAGACCAGAAAGTCGCCTTCGCCACTGGTGTTCCTCCACATCTCTACGCATTTCACCGCTACACGTGGAATTCCACTCTCCTCTTCTGCACTCAAGTCTCCCAGTTTCCAATGACCCTCCCCGGTTGAGCCGGGGGCTTTCACATCAGACTTAAGAAACCGCCTGCGCTCGCTTTACGCCCAATAAATCCGGACAACGCTTGCCACCTACGTATTACCGCGGCTGCTGGCACGGAGTTTGCC
+
888A6==CCFGGGGFFFGGGGGGGGGGGFFGGGGFFFFGGFGGGCG@:EEFEGGCFCFCEDFGFFGGGGGGGGGCFGGFGGGEGFFGGFGGBA,=FFGGGFDCFGGGGGGGGFGFGEFDGGCFCAFEEGGGE;9B?==FEEGGBGGGFGFG*D8EEGFGAFGC1FFFGFGGFGGGDCDEGGCGGGGDFFF@EGEE598F;FF?AA+8*7C:8;7C@;@GG9D002=936)3(85*27:EEGBFFGGFBF3>0,054990(-:><GG(.::<34A:>F*70>9;92:>(405*342(2+.).
@M04650:207:000000000-C238N:1:1101:10821:15044 2:N:0:19
GGACTACCCGGGTATCTAATCCTGTTTGCTCCCCACGCTTTCGCACCTGAGCGTCAGTCTTTGTCCAGGGGGCCGCCTTCGCCACCGGTATTCCTCCACATCTCTACGCATTTCACCGCTACACATGGAATTCTACCCCCCTCTACAAGACTCTAGCCAACCAGTTTCAGATGCAATTCCCAAGTTAAGCTCGGGGCTTTCACATCTGACTTAATTGACCGCCTGCGTGCGCTTTACGCCCAGTAATTCCGATTAACGCTTGCACCCTCCGTATTACCGCGGCTGCTGGCACGGAGGTCGC
+
CCCCCGGGGGGGGGGGGGGGGGGGGGGGGGGGGGGGDGGGGGGGGGGGGGGGGGGGGFFGGGGGGGGGGGGGGGGGGGGGGGGGGGGGGGGDFGFGGGGGDGGGGGGGGGGGGFGGGGGGGGGGGGGGGGGGGGGFFGGGGDGFGFGGGGG?FFGFGCGGGGGGGGGGGGGGGGGGGGGGGGFFGEFGGGGGECCEG5F6;CCFAFFF?FGG<+1;AECC@GBFFF9DFG613:@DFFEGGBB?=:>4>FF(4@D<D:BBFFGFDG?FBF><?8:BGG?FF>>>9:334C:GFFB0(C(,,
@M04650:207:000000000-C238N:1:1101:12394:15091 2:N:0:19
GGACTACTCGGGTTTCTAATCCTGTTTGCTCCCCACGCTTTCGCACCTGAGCGTCAGTCTTTGTCCAGGGGGCCGCCTTCGCCACCGGTATTCCTCCAGATCTCTACGCATTTCACCGCTACACCTGGAATTCTACCCCCCTCTACAAGACTCTAGCCTGCCAGTTTCGAATGCAGTTCCCAGGTTGAGCCCGTGGATTTCACATCCGACTTGACAGACCGCCTGCGTGCGCTTTACGCCCAGTAATTCCGATTAACGCTTGCACCCTACGTATTACCGCGGCTGCTGGCACGGAGTTAGC
+
CCCCCDGGGGGG@CCFG,FGGGGGGGGFFGGGGGFCEGGGGFEGECFFAFDCFGGGGGDEGF<EECFFGC@CEGE7>CFGCDE7F8:FFEGGFADF88,AAFGGGFGGC+C+?FGEF:EGG=FGGCEFFEFFGGDGGGGEGDC:FGDDDFFFGFCAFFGGGFFF<EFG5>FGF93<ECFE?FGCDFGG6FGGD5EEDGGG7+CBF68BDDC<8FGC=;C3959<089EBD9195@2*4?E???0*:4<:7/2(7*.?(4:FFGFGGB2(440)<26+C?9B>;02().8*,A1916?GA>6
@M04650:207:000000000-C238N:1:1101:17008:15135 2:N:0:19
GGACTACTCGGGTTTCTAATCCTGTTTGCTCCCCACGCTTTCGCACCTGAGCGTCAGTCTTTGTCCAGGGGGCCGCCTTCGCCACCGGTATTCCTCCAGATCTCTACGCATTTCACTGCTACACCTGGAATTCTACCCCCCTCTACAAGACTCTAGCCTGCCAGTTTCGAATGCAGTTCCCAGGTTGAGCCCGGGGATTTCACATCCGACTTGACAGACCGCCTGCGTGCGCTTTACGCCCAGTAATTCCGATTAACGCTTGCACCCTCCGTATTACCGCGGCTGCTGGCACGGAGTTAGC
+
CCCCCFGGGGGGGGGGGGGGGGGGGGGGGGGGGGGGDGGGGGGGGGGGGGGGGGGGGGGGGGGGGGGGGGGGGGGGGGGGGGGGGGGGGGGGGGGGGGGGGGGGGGGGGGGGGGGGDGGGCGGGGGGFGGGGGGGGGGGGGGGFGGGGGGGFGGGGGGGGGGGGGGGGGGGGGGGGGGGGGGGGGGCFGGGGEGGGCGGGGFGFFGFF?DDDADGC46FGFGFF;F6>::9>FDFFF:>CCBB?C:<<GF@1?:DBG?FF?2FFGG?:(86:<@?FFGBBFF>;>BFF>G?GF>0>BCAD<
@M04650:207:000000000-C238N:1:1101:18435:15164 2:N:0:19
GGACTACAGGGGTATCTAATCCTGTTTGCTCCCCACGCTTTCGAGCCTCAGCGTCAGTTACAGCCCAGAGGGCCGCCTTCGCCACTGGTGTTCCTCCATATATCTACGCATTTCACCGCTACACATGGAATTCCACTCTCCTCTTCTGCACTCAAGTCTCGCAGTATCCAATGACCCTCCCCGGTTGAGCCGGGGGCTTTCACAGCAGACTTAAAGAACAGCCTGCGCTCGCGTTCCGCCCAATAAATCCGGTCAACGCTTGCCCCCTACGTCTTACCGCGGCTGCTGGCACGTTGTTAGC
+
A9CCCADGFC@:B;@FEGDFDGGACFFG@@CF<@C@@CFGG9,6;:6E86FDCGCDGD9,CFG8C:<6,,,86@468BFFDDCGGG88<FCF9BD?FG,AE,94CFCAF:F=BFGCFCBCE>FGC8<<EG9EDF9<,@A,4=DFAE,,,7,0=E89AEFG8C6+6,3,6BFG?3,@,89C7+@EGGGF68>@*7:EDGGCD+<++;C51<7C6:++2(**/8(5=A931/10(:7()-:;C?(.C*)6D)79(0*.:2(,,(/4**(((,-4(2,4+9119099>B?>7/2A14(,,;4<.
@M04650:207:000000000-C238N:1:1101:14059:15166 2:N:0:19
GGACTACTGGGGTTTCTAATCCTGTTTGCTCCCCACGCTTTCGCACCTGAGCGTCAGTCTTTGTCCAGGGGGCCGCCTTCGCCACCGGTATTCCTCCACATCTCTACGCATTTCACCGCTACACATGGAATTCTACCCCCCTCTACAAGACTCTAGCCAACCAGTTTCAGATGCAATTCCCAAGTTAAGCTCGGGGCTTTCACATCTGACTTAATTGACCGCCTGCGTGCGCTTTACGCCCAGCAATTCCGATTAACGCTTGCACCCTCCGTATTACCGCGGCTGCTGGCACGGAGTTAGC
+
@<<CB<FGGGGGGGGGGGGGGGGGGGGGGGGGGGGGGGGGGGGGGGGGGFGGGFGGGGGGGGGGGGGGGCFGGGGGGGGGFGGGGFGGGGGGGGGGGGGFFGGGGGGGGGGGGGGGGGGGCFEG:FEG8=FGGGFGGGGGGDGFGGG,>CGCGGE<EFFEGGCGGGGGGG,E7F7CFFGGGFFFGFFGGF;77785CDEFGFGACGGFCGGG3CDG6)>F9DBD=A@D<C6>BGFFF?GGE0:<C5<AF?/1<>D27:>FB:F29@:B::96:F2)3:(4709>(:?:(:<F1((34FB)6
@M04650:207:000000000-C238N:1:1101:19009:15169 2:N:0:19
GGACTACAGGGGTTTCTAATCCTGTTTGCTCCCCACGCTTTCGAGCCTCAGCGTCAGTTACAGACCAGAGAGCCGCCTTCGCCACTGGTGTTCCTCCATATATCTACGCATTTCACCGCTACACATGGAATTCCACTCTCCTCTTCTGCACTCAAGTCTACCAGTTTCCAATGACCCTCCCCGGTTGAGCCCGGGTATTTCACATCCCACTTAATCATCCGCCTACGCTCCCTTTACGCCCAGTAAAACCGGATAACGCTCGCCACCTACTTATTACCGCGGCTGCGGGCACGTAGTTAGC
+
CCCCCGGE<FGGGDGGGGFGGGGGGGGGGGGGGGGGGGGGGGGGGGGGCFGCFGGEEGGG,@E@FEG@<,:B<FFFEGGGFDG@FGFGGGGGGGGGGGGGGGGGGGGGGGGGGGGGFGGGGGGG9FFGGGGGGGGG8FF,EFGFGF9;FFGFGFGG,=6,@AA?FFDGGGGGG;9==8F6>FE7FFGGFGFC:CCCDFFFCFGA1?GF:FGFC++=C4,;2?@@@F8;=C>03?A<68EGE?(/;C))255;(.99*(((-47;*8:?4,)))<4<GD:4>91,4((-7=,118((49)66
@M04650:207:000000000-C238N:1:1101:26863:15189 2:N:0:19
GGACTACTGGGGTATCTAATCCTGTTTGCTCCCCACGCTTTCGAGCCTCAGCGTCAGTTACAGTCCAGAGAGTCGCCTTCGCCACTGGTGTTCTTCCTAATCTCTACGCATTTAACCGCTACACAAGGAATTCCAATCTCCTCTCCTTCACTCTAGACTTACAGTTTGGAATGCAGCCCCCAGGTTGAGCCTGAGTATTTCACAACCCACTTAATCATTCGACTATGCTCCCTTTACGCACAGTAAATCCGGGTAACGACTGCCACCTACGTATTTCCGCGGCCGCCGGCACGTAGTTAGC
+
C@<BCGF,6C,@@,6,6CFEGFGGGG<FE<<FG,EFC:8BC,CF8@@,;E,;@F:BCFCC@C9,6,CCFGFCGGGD7CCA<@FGC@=EC,C:AFF@EE95?EFGA;C:FEEGC,CEE7B6BFDF,DE@F8FF;<D<3@FD@8,9,6=,,2C76>EFCAD9,C9,FFA9+@@,+,7,6?E=+3B+:,,:1,,111D:9FA,++33*33*19C+:5<78A,2/2:57+*;*:>))=;485***/00+29*B951(09=C1(((.*6C+,:(((,5CB)0:-4(4(((,(((*(2(41(4+)..
@M04650:207:000000000-C238N:1:1101:11963:15192 2:N:0:19
GGACTACCAGGGTTTCTAATCCTGTTTGCTCCCCACGCTTTCGCACCTGAGCGTCAGTCTTTGTCCAGGGGGCCGCCTTCGCCACCGGTATTCCTCCAGATCTCTACGCATTTCACCGCTACACCTGGAATTCTACCCCCCTCTACAAGACTCTAGCCTGCCAGTTTCGAATGCAGTTCCCAGGTTGAGCCCGGGGATTTCACATCCGACTTGACAGACCGCCTGCGTGCGCTTTACGCCCAGTAATTCCGATTAACGCTTGCACCCTCCGTATTACCGCGGCTGCTGGCACGGAGTTAGC
+
CCCCCGGGGGGGGGGGGGGGGGGGGGGGGGGGGGGGGGGGGGGGGGGGGGGGGGGGGGGGGGGFGGGGGGGGGGGGGGGGGGGGGGGGGGGGGGGGGGGGGGGGGGGGGGGGGGGGGGGGGGFGGGGGGGGFGGGGGGGGGGGFGGGGGEGFGGGGGGGGGGGGFGGGGFGGCAEGGGGGGGGGGGGGGFEGEGCEGDGGGCFFFGGFFGGGFFGGF@FGFGFFFFFB1C09>EFFFFGGG?B7FG<AF@F0(8/:F<12:?D2CFB???93:GF<CG<>>>;9;?DFFGFG?22;B?>D<
@M04650:207:000000000-C238N:1:1101:9338:15202 2:N:0:19
GGACTACCCGGGTATCTAATCCTGTTTGCTCCCCACGCTTTCGCACCTGAGCGTCAGTCTTTGTCCAGGGGGCCGCCTTCGCCACCGGTATTCCTCCACATCTCTACGCATTTCACCGCTACACATGGAATTCTACCCCCCTCTACAAGACTCTAGCCAACCAGTTTCAGATGCAATTCCCAAGTTAAGCTCGGGGCTTTCACATCTGACTTAATTGACCGCCTGCGTGCGCTTTACGCCCAGTAATTCCGATTAACGCTTGCACCCTCCGTATTACCGCGGCTGCTGGCACGGAGTTAGC
+
CCCCCGGGGGGGGGGGGGGGGGGGGGGGGGGGGGGGGGGGGGGGGGGGCGGGGGGGGGGGGGGGGGGGGGGCGGGGGGGGGGGGGGGGGGGGGGGGGGGGGGGGGGGGGGGGGFGGGGGGGGGGGGGGFGGFGGGGGGDCEGGFGGECDFGFGGGGGGFGGGGGGGGGGGGGGGEGGGGGFG?GFGGGGGCEEEEGGGFGGFGFFGFFEFG7CFFGFC7>0<(6=4:=(96>6E@BF6EEE0::F*:AFFF0::5<F?BBF13)9C?4?:>??GFFG78(1371(424(1(<69;-(2)<:
@M04650:207:000000000-C238N:1:1101:17725:15204 2:N:0:19
GGACTACTAGGGTTTCTAATCCTGTTTGCTCCCCACGCTTTCGCACCTGAGCGTCAGTCTTTGTCCAGGGGGCCGCCTTCGCCACCGGTATTCCTCCACATCTCTACGCATTTCACCGCTACACATGGAATTCTACCCCCCTCTACAAGACTCTAGCCAACCAGTTTCAGATGCAATTCCCAAGTTAAGCTCGGGGCTTTCACATCTGACTTAATTGACCGCCTGCGTGCGCTTTACGCCCAGTAATTCCGATTAACGCTTGCCCCCTCCGTATTACCGCGGCTGCTGGCCCGGATGTAGC
+
CCCCCGGGGGCFGGGGGGGGGGGGGGGGGGGGGGGGGGEGGGFDGGGFFFEGGGGGCFCGGFFGFGGGEEGEGGEGEGGGGGGGGGGEGGGGGGGFGGG@FGGGEGGGGGGEFDFGFGEGGGDGGGGG<FFGGGGFFGGGGDGDCF9?,DFFGGGGGGGFGGDE>FGGGGGGGGGFGGGGDFFFGFGGDFCE;C>>CCFFGF;8@6C89DFG9C@FFEG=6D@F<FB>1D022A34@6ECE:12**.6FF???>3>F:;B6?<(982,,4;<BEFFGF((1996(33>:5(*,(,((3646
@M04650:207:000000000-C238N:1:1101:16598:15221 2:N:0:19
GGACTACCGGGGTTTCTAATCCTGTTTGCTCCCCACGCTTTCGAGCCTCAGCGTCAGTTACAGTCCAGAGAGTCGCCTTCGCCACTGGTGTTCTTCCTAATCTCTACGCATTTCACCGCTACACTAGGAATTCCACTCTCCTCTCCTGCACTCTAGATACTCAGTTTGGAATGCAGTACTCGGGTTGAGCCCGGGTATTTCACATCCCACTTAATCATCCGCCTACGCTCCCTTTACGCCCAGTAAATCCGGATAACGCTCGCCACCTACGTATTACCGCGGCTGCTGGCACGTAGTTAGC
+
CCCCCGGGGGGGGGGGGGGGGGGGGGGGGGGGGGGGGGGGGGGGGGGGGGGGGGGGGGGGGGGGGGGGGGGGGGGGGGGGGGGGGFGGGGGGGGGGGGFGF<FEGGGGGGGGGGGGGGGGGGGGEFGGGGGGGGGGA?=FGFGFDGEGGGFFGGGGGGGGGGGGGGGGGFGGGGGGGGGGGGGGGGGGGGGGDEGCDGAFGFGFFFGFFGGGFGG78>FFFG>@?ADF249<@GFFFFGGGF(=F7?CDFEF;ADAF19(22D97=???FF7<G>AGG04>;049:72057C?B:04F246
@M04650:207:000000000-C238N:1:1101:24400:15230 2:N:0:19
GGACTACAAGGGTATCTAATCCTGTTTGCTCCCCACGCTTTCGAGCCTCAGCGTCAGTTACAGTCCAGAGAGTCGCCTTCGCCACTGGTGTTCTTCCTAATCTCTACGCATTTCACCGCTACACTAGGAATTCCACTCTCCTCTCCTGCACTCTAGATACTCAGTTTGGAATGCAGTACTCGGGTTGAGCCCAAGTATTTCACATCCCACTTAAGTATCCGCCTACGCTCCCTTTACGCCCAATAAATCCGGATAACGCTCGCCACCTACGTATTACCGCGGCTGCTGGCACGTAGTTAGC
+
CCCCCGGGGGGGGGGGGGGGGGGGGGGGGGGGGGGGGGGGGGGGGGGGGGGGGGGGGGGGGGGGGGGGGGGGGGGGGGGGGGGGDGGGGGGGGGGGGGGGGGGGGGGGGGGGGGGGGGGGGGGGGGGGGGGGGGFGGGGGGGGFGGGGGGGFFFGGGEDGGCFGGGGGGGGGGGGGGGGGGGGG<FEC?FGGGGG,?CEGF9EFFGCFFGGDCGGGFFGFDGFDD6>A=GFFF78CA@EGGFFFGGE5CAEF?>CAG;;;DBG>GEF:?B01)A?A+?63;B6262:?02(+(3823CBFB
@M04650:207:000000000-C238N:1:1101:15891:15244 2:N:0:19
GGACTACTGGGGTATCTAATCCTGTTTGCTCCCCACGCTTTCGCACCTGAGCGTCAGTCTTTGTCCAGGGGGCCGCCTTCGCCACCGGTATTCCTCCAGATCTCTACGCATTTCACCGCTACACCTGGAATTCTACCCCCCTCTACAAGACTCTAGCCTGCCAGTTTCGAATGCAGTTCCCAGGTTGAGCCCGGGGATTTCACATCCGACTTGACAGACCGCCTGCGTGCGCTGTACGCCCAGTAATTCCGATTAACGCTTGCACCCTCCGTATTACCGCGGCTGCTGGCACGGAGTTAGC
+
CCCC<FDFGGGGGGGGGGGGGGGGGGGGGGGFGGGGGGGFFGGGGGGGGGGGGGGGGGGGGGGGAFFFFGGGGGGGGGCFGGGGGGGGGGGGGGGGGGFFEGGG9FGGGGDGFCFFGEGDGGGFFCEFFGGGGGGFFGGCGDGFGGGF9FGBGGCFGFGGFCGGFGFCCFGGC><FGGGFGFFFGFGDFDGGGGGGGGGGFFGFFGGD@D<*):C:9;FFBGFFB:7D?D903*069,:?811:FG2:F6?BFBDAGF;B2:FDGG:(-34-(;:<FCB>>F99>BB7(*(32(,4(;)5)
@M04650:207:000000000-C238N:1:1101:13894:15255 2:N:0:19
GGACTACTCGGGTTTCTAATCCTGTTTGCTCCCCACGCTTTCGAGCCTCAGCGTCAGTTACAGTCCAGAGAGTCGCCTTCGCCACTGGTGTTCTTCCTAATCTCTACGCATTTCACCGCTACACTAGGAATTCCACTCTCCTCTCCTGCACTCAAGTCTCCCAGTTTCCAATGACCCTCCCCGGTTGAGCCGGGGGCTTTCACATCAGACTTAAGAAACCGCCTGCGCTCGCTTTACGCCCAATAAATCCGGACAACGCTTGCCACCTACGTATTACCGCGGCTTCTGGCACGTAGTTCTC
+
C@CCCGGGGGGGGGGGGGGGGGGGGGGGGGGGGGGGGGGGGGGCGGGGGFFGBFGGGGGGGGGGGGGGFGGDGGGGGGGGGGGGDGGGGGGGGGGGGGGGGGFGGACFGGGGGGGGGGEGGGGGFGGGFFGGGGFFGGGGFC8DFGGFFGGFG88,C@>>FEDFGGGGGFAADGE?EFFGGE>+8C6@6EGD6>*:9CFDGFFFACF*.CGGCFCG+5C41CBFDFBF;D0;DGF<@6>8C0436C4AFF)(3<CB46B6<:D:7937((,82C?99:090(9>(,643E7F?316<F)).
@M04650:207:000000000-C238N:1:1101:4801:15283 2:N:0:19
GGACTACCAGGGTATCTAATCCTGTTTGCTCCCCACGCTTTCGAGCCTCAGCGTCAGTTACAGTCCAGAGAGTCGCCTTCGCCACTGGTGTTCTTCCTAATCTCTACGCATTTCACCGCTACACATGGAATTCCACTCTCCTCTTCTGCACTCAAGTCTCCCAGTTTCCAATGACCCTCCCCGGTTGAGCCGGGGGCTTTCACATCAGACTTAAGACACCGCCTGCGCTCGCTTTACGCCCACTAAATCCGGACAACTCTTGACACCTCCGTATTACCGCGGCCGCGGGCACGTAGTTCGC
+
CCCCCGEGGGGGGGGGGGGGGGGGGGGFGGGGGGGGGGGGGFE8FEGGFFGGGGGGGGEECEFFGGGFGGFFFGGGGGGGGGGEGGEF?FFFGGEFGGGGDFECDFGGGGGGGDGGGGGCGFGGGCEGGG9FGGGGC8AFGGGC=EFGFFGFGGEFFFEGGEFGF=EAFGGGGGGGCGGGEFEGC@6DC@DGGGEGC*>ECCGB6C>FEG4FFGFF*7C49DFFDF@E;51:1CFFFFGD83(8CF?AGFF><:<<5).52)*.*088(,,4,;(-AD1(43((-3(49E6C<1:?:9)4-
@M04650:207:000000000-C238N:1:1101:25232:15284 2:N:0:19
GGACTACTGGGGTTTCTAATCCTGTTTGCTCCCCACGCTTTCGAGCCTCAGCGTCAGTTACAGTCCAGAGAGTCGCCTTCGCCACTGGTGTTCTTCCTAATCTCTACGCATTTCACCGCTACACTAGGAATTCCACTCTCCTCTCCTGCACTCTAGATAACCAGTTTGGAATGCAGCACCCAAGTTGAGCCCGGGTATTTCACATCCCACTTAATCATCCGCCTACGCTCCCTTTACGCCCAGTAAATCCGGATAACGCTCGCCACCTACGTATTACCGCGGCTGCTGGCACGTAGTTAGC
+
CCCCCGGGGGGGGGGGGGGGGGGGGGGGGGGGGDGGGGGGGGGGGGGGGGGGGGGGGGGGFDGGGGGGGGGGGGGGDGGGGGGGGGGGGGGGGGGGGGEGGGGGGGGGGGGEGGGGGGGGGGGGGGGGGGGGGGGGGGFGGGGFGGGGGGGFGGGGGG9FEGFGGGGGGGGGGGGFGGGGGGGGGGGGGGGGGGGGGGGGGFGFFFF6@GGGEGFFFEGGFGFFFFAB=DFFFFFCF>GGD07@GGC<CFA@0=DFFD6@D>D>*;?<B?FFFG?FGG?;>>>90??7(*(3((.38F24:
@M04650:207:000000000-C238N:1:1101:23778:15294 2:N:0:19
GGACTACAAGGGTTTCTAATCCTGTTTGCTCCCCACGCTTTCGCACCTGAGCGTCAGTCTTTGTCCAGGGGGCCGCCTTCGCCACCGGTATTCCTCCACATCTCTACGCATTTCACCGCTACACATGGAATTCTACCCCCCTCTACAAGACTCTAGCCAACCAGTTTCAGATGCAATTCCCAAGTTAAGCTCGGGGCTTTCACATCTGACTTAATTGACCGCCTGCGTGCGCTTTACGCCCCGTAATTCCGATTAACGCTTGCACCCTCCGTATTACCGCGGCTGCTGGCACTTATTTAGC
+
CCCCCGGGGGGGGGGGGGGGGGGGGGGGGGGGGGGGGGGGGGGGGGGGGGFGGGGGGGGGGGDGGGGGGGGGGGGGGGGGGGGGGGGGG>GGGGGGGGFGFFGGGGGGGGGGGGGGGDGGGGGGGGGGGFEGGGGFGGGDGGGFCF99DGGFGGCAGGGGGGGGGGGGGFGGGGGGGGGGGGDGGG@FGF2=?E>EGGGGGFGFFGF6CGGGFGDF6;FF>D;@FFFEDDBFFEF>4:EEG(7<DG?FGF:6?D36F:;2?:C2FFBBB?0?0FFFGC:99>B62<DF>G0?(,6-6E926
@M04650:207:000000000-C238N:1:1101:15623:15301 2:N:0:19
GGACTACCAGGGTATCTAATCCTGTTTGCTCCCCACGCTTTCGAGCCTCAGCGTCAGTTACAGTCCAGAGAGTCGCCTTCGCCACTGGTGTTCTTCCTAATCTCTACGCATTTCACCGCTACACTAGGAATTCCACTCTCCTCTCCTGCACTCTAGATAACCAGTTTGGAATGCAGCACCCAAGTTGAGCCCGGGTATTTCACATCCCACTTAATCATCCGCCTACGCTCCCTTTACGCCCAGTAAATCCGGATAACGCTCGCCACCTACGTATTACCGCGGCTGCTGGCACGTAGTTAGC
+
CCCCCGGGGGGGGGGGGGGGGGGGGGGGGGGGGGGGGGGGGGGGFGGGGGGGGGGGGGGGGGGGGGGGGGGFFGGGGGGGGGGGGGGGGGGGGGGGGGGGGGGGGGGGGGGCCGFGGGGGGGGGGGGGGGGGGGGGGFEGGGGFGGGGGGGFGGGGGGGGGGFDFFGGGGFGGGGGGGGGGFGGGGGGGGGFGGGGGGFGGFGFFGGFEGGGCGGGFFGGFGFFFFD>DG@DBGFCFFEFGFFFGF??GFF9?3C@D7;D6>G938:?:?FF?:?B7?(16>FB6<2>:EF?1(4??FBA2
@M04650:207:000000000-C238N:1:1101:23308:15314 2:N:0:19
GGACTACTCGGGTATCTAATCCTGTTTGCTCCCCACGCTTTCGCACCTGAGCGTCAGTCTTTGTCCAGGGGGCCGCCTTCGCCACCGGTATTCCTCCACATCTCTACGCATTTCACCGCTACACATGGAATTCTACCCCCCTCTACAAGACTCTAGCCAACCAGTTTCAGATGCAATTCCCAAGTTAAGCTCGGGGCTTTCACATCTGACTTAATTGACCGCCTGCGTGCGCTTTACGCCCAGTAATTCCGATTAACGCTTGCACCCTCCGTATTACCGCGGCTGCTGGCACGGAGTTAGC
+
CCCCCGGGGGGGGEGGGGGGGGGGGGGGGGGGGGGGGGGGGGGGEEGGFGGGGGCFGGGFFD<FFGGFGGEEGGEEGGGGGGGGGGGDGGGGGGGGGGGGFFGED9FFGGDGGGGGGGGCEGGGG8=FGGGGEFGGFFFGEGEFCCC8,AGFFFGCDGCGGGCEGGGDFGCA8:<FGFFFGG?FGGFGGG9CE>EGC:CG=+;F6018<FGG<FGGF<GG0D9;6FFD77;>FGF>??AEGFFB:D55CB4::5C>D66<4(*)2C<(-89B:F?2A7-444123:>:::7F0>902?6)6
@M04650:207:000000000-C238N:1:1101:6393:15333 2:N:0:19
GGACTACCGGGGTTTCTAATCCTGTTTGCTCCCCACGCTTTCGAGCCTCAGCGTCAGTTACAGTCCAGAGAGTCGCCTTCGCCACTGGTGTTCTTCCTAATCTCTACGCATTTCACCGCTACACTAGGAATTCCACTCTCCTCTCCTGCACTCTAGATAACCAGTTTGGAATGCAGCACCCAAGTTGAGCCCGGGTATTTCACATCCCACTTAATCATCCGCCTGCGCTCGCTTTACGCCCAATAAATCCGGACAACTCTTGCCACCTACGTCTTACCGCGGCTGCTGGCACGTAGTTAGC
+
CCCCCGGFGGGGGGEGGGGGGGGGGGGGGGGGGGGGGGGGGGGGGGGGGGGGGGGGGGFFGGFGGGGGFDFGGGGGGGGGGGGGGGGGGGGGGGGGGGFGGGFDGGGGGFGGGGGGGGGGGGGGGGGGGGGGGGEF;DCGGGGDFGGGGGGFGGGG,@EFGG?8FFFC6,@DDGGGGGGGGC6FGA;AFGGGGGG7DGGCD6EAFGGFFGGGFFGGFEGGFGFF=F942C>@?FFCA?GGGFFFGG49FFF96>G<<).6<BGFCGFFBF03,;3)27(7>9;B>B0>0C1?2?761E2:<
@M04650:207:000000000-C238N:1:1101:4433:15335 2:N:0:19
GGACTACTCGGGTTTCTAATCCTGTTTGCTCCCCACGCTTTCGCACCTGAGCGTCAGTCTTTGTCCAGGGGGCCGCCTTCGCCACCGGTATTCCTCCACATCTCTACGCATTTCACCGCTACACATGGAATTCTACCACCCTCTACAAGACTCTAGCCAACCAGTTTCAGATGCAATACCCAAGTTAAGCTCGGGGCTTTCACAACTGACTTAATTGACCGCCTGCTTGCGCTTTACGCCCAGTAATTCCGAATAACGCTTGCACCCTCAGTATTACCGCGGCTGCGGGCACGTAGTTATC
+
CCCCCFCE,6@:@7FGGGGAFFGG9EDFFFGGC:E+7FGGFFG,CCEF,EF,CFGGG,66,,C@FFFGG:FFC+@FGGDF7,C?:AFGE:=FEFFG==<FEEA9@F<FCEC:<EFFE:EGDGGC9,:,FFFCF,@CD,@+@?FF8;@9DCDDF,36@@,@+@+1@CEF@;>;CBFFD+234FF@CFGGGA,41***9D,:CA?+*9;8=GF+6:+=841>(C:((0(13C>62CFCF@EGGB?F=FB)C=)((7CAC(30::1498((4,2).<)6+:,(-(-41((,4C(/-1((,0--6
@M04650:207:000000000-C238N:1:1101:18784:15339 2:N:0:19
GGACTACCGGGGTTTCTAATCCTGTTTGCTCCCCACGCTTTCGCACCTGAGCGTCAGTCTTTGTCCAGTGGGCCGCCTTCGCCACCGGTATTCCTCCACATCTCTACGCATTTCACCGCTCCACGAGGAATTCCACTCTCCTCTTCTGCACTCAAGTCCATCAGTTTCCAATGACACTCCACGGTTAAGCCGTGGGCTTTCACATCAGACTTAAAAGACCGCCTGCGCGCGCTTGACGCCCAGTAAATCCGGTGAACGCTCGCCACCTCGTGTTTACCCCGGTTGCTGGCCCGTAGTTAGC
+
BBCCCFFGGCEFF6BFGGEFGGFGDFCF9FCFGEGGGGEGGFG77F@F,CCDC@FFGEDEF,,,EF<C6CFFC@EGGGGGGFFG:EFE+7CFF,9F88=FG8FFDFF@FECCDGGGGGGGCFGG:+48+<AFFGFF,,,8,=DFGGF8,@DFGFGF7EF,@F?<FDFGFG;=3,D,,+532,>7DFCFCGGGC**;47B,+8CAAD7**22C=C7:8>G8(9((643.2C(14C)4)(8?CB?7FGA)>?EF(0>4*,4(--/4*C::(((((*.)3*((-1((,(.),2(2741(,3)--
@M04650:207:000000000-C238N:1:1101:12351:15341 2:N:0:19
GGACTACTCGGGTATCTAATCCTGTTTGCTCCCCACGCTTTCGTGCCTCAGTGTCAGTTACAGTCCAGAGAGCCGCCTTCGCAACTGGTATTCCTCCTAATATCTACGCATTTCACCGCTACACTAGGAATTCTACTCTCCTCTCCTGCACTCAAGTTTCTCAGTTTCAAAAGCTTACTACGGTTGAGCCGTAGCCTTTCACTTCTGACTTAAGAAACCACCTACGCACCCTTTACGCCCAGTAATTCCGGATAACGCTAGCCCCCTACGTATTACCGCGGCTGCTGGCACGTAGTTAGCC
+
CCCCCGGGGGGGGGGGGGGGGGGGGGGGGGGGGGGGGGGGGGGGGGGGGGGGGGGGGGGGGGGGFGGGGGGGGGGGGGGGGGGDGGGGGGGGGGGGGGGGGGGGGGGGGGGGGGGGGGGGGGGGGGGGGGGGGGGGFGGGGGCBEGGGGGGFGGGGGGGGGGGGGGGGGGFGGGGGGGGGGGCGGGGGGGGGDGGGGGGGGFGFFGGFFGFGAGGGFCCGFGFFFFBEFGFF<CFEEFGGG9EE>DEFGFB0;DC@G9?62;CDDGFFFD@E<<-6EC476>9;:?F?BF454(484<625
@M04650:207:000000000-C238N:1:1101:21536:15364 2:N:0:19
GGACTACTGGGGTTTCTAATCCTGTTTGCTCCCCACGCTTTCGTGCCTCAGTGTCAGTTACAGTCCAGAGAGCCGCCTTCGCAACTGGTATTCCTCCTAATATCTACGCATTTCACCGCTACACTAGGAATTCTACTCTCCTCTCCTGCACTCAAGTTTCTCAGTTTCAAAAGCTTACTACGGTTGAGCCGTAGCCTTTCACTTCTGACTTAAGAAACCACCTACGCACCCTTTACGCCCAGTAATTCCGGATAACGCTAGCCCCCTACGTATTACCGCGGCTGCTGGCACGTAGTTAGCC
+
CCCCCGGGGGGGGGGGGGGGGGGGGGGGGGGGGGGGGGGGGGGGGGGGGGGGGGGGGGGGGGGGGGGGGGGGGGGGGGGGGGGGGGGGGGFGGGGGGGGGGGGGGGGGGGGGGGGGGGGGGGGGDGFGGGGGGGGGGGGGGGGFGGGGGGGFGGGGGGGGGGGGGGGGGGGGCGGGFFGGGEGGGGGFGGGG6CGFGGGFGFGFFGFFFGGGEFCFFFGGFCDFFFFFFGFFFGACEFEGF=BEBFCEC8B;;BGFD>F131;8DG;?FFFB<06<+/3326>>BB?>B:>=?FF:A<<A?
@M04650:207:000000000-C238N:1:1101:5837:15367 2:N:0:19
GGACTACACGGGTTTCTAATCCTGTTTGCTCCCCATGCTTTCGCGCCTCAGCGTCAGTTATAGACCAGAAAGTCGCCTTCGCCACTGGTGTTCCTCCACATCTCTACGCATTTCACCGCTACACGTGGAATTCCACTTTCCTCTTCTATCCTCAAGCCTTCCAGTTTCCAATGACATTCCACGGTTAAGCCGTGGGCTTTCACATCAGACTTAAGAAACCGCCTGCGCTCGCTTTACGCCCAATAAATCCGGACAACGCTTGCCACCTACGTATTACCGCGGCTGCTGGCACGGAGTTAGC
+
CCCCCGGGGGGGGFGGGGGGGGGGGGGGGGGGGGFGGGGGGGGGGGGGFFGFGGGGGGGGGGGGGGFGCGGGGGGGGGGGGGGGGFFGGGGGGGGGGGEFFEGFFGGFFGGGCGGGCFGGGGGGCFFGFFACGGGGGGGGGGGFGGGGFFFFGGGGGF?=EFGGFF8DEFDDGGG,ED,EDFGGGGGGGGGGGEEGG>EGGF;BFGGFFGGGFGGGF=GC>D>FFFFBB4@>1*.;C?BFC11(;FC3D4>@735:4902<:52CF62(,32>@?DCC3999>(((8?FGFGB6904*656
@M04650:207:000000000-C238N:1:1101:21407:15376 2:N:0:19
GGACTACAGGGGTATCTAATCCTGTTTGCTCCCCACGCTTTCGAGCCTCAGCGTCAGTTACAGACCAGAGAGCCGCCTTCGCCACTGGTGTTCCTCCATATATCTACGCATTTCACCGCTACACATGGAATTCCACTCTCCTCTTCTGCACTCAAGTCTCCCAGTTTCCAATGACCCTCCCCGGTTGAGCCGGGGGCTTTCACATCAGACTTAAGAAACCGCCTGCGCTCGCTTTACGCCCAATAAATCCGGACAACGCTTGCCACCTACGTATTACCGCGGCTGCTGGCACGTAGTTAGC
+
CCCCCCFGGGGGGGGGGGGGGGGGGGGGGGGGGGGGGGGGGGGEGGGGGGGGGGGGGGGGGGGGGGGGFFCEGGGGGGDGGGGGGGGGGGGGGGGGGGGGGGGGGGGGGGGGGGGGGGGGGGGGGGGGGFEFGGGGGGGGGGGFGGGGGGGFGGGGGGGGGGGFGGGGGGGFFDCGGDGGGGGDG@CFGGGEGGGGGGFFFFGFFGGF3<FGFGFGFFGFBGFFFFFFFG@F:5F<=6CEE?(8FG>BGFD;0)><D(6:1(97*9::?>?BFGFFGGF>99;>>B?B:E<??6?BFGA).
@M04650:207:000000000-C238N:1:1101:12947:15415 2:N:0:19
GGACTACAGGGGTATCTAATCCTGTTTGCTCCCCACGCTTTCGCACCTGAGCGTCAGTCTTCGTCCAGGGGGCCGCCTTCGCCACCGGTATTCCTCCAGATCTCTACGCATTTCACCGCTACACCTGGAATTCTACCCCCCTCTACGAGACTCTAGCCTGCCAGTTTCAAATGCAGTTCCCAGGTTAAGCCCGGGGATTTCACATCTGACTTAACAGACCGCCTGCGTGCGCTTTACGCCCAGTAATTCCGATTAACGCTTGCACCCTCCGGATTACCGCGGCTGCTGGCACGGAGTTATC
+
CCCCCGGGGGGGFGGGGGGGGGGGGGGGGGGGGGGGGGGGGGGGGGGFFFGGGGGGGGGGGGGGGGDGGGGGGGGGGGGGGGGGGGGGGGGGGGGGGGGFGGGGGGGGGGGGGGGGGGGGGGGGGGGGGGGGGGGGGFG+@DGFGGFDGGGFGGGGGGGGGGGGFFGGG9EGGGGGGGGGGFFGGGGGGGGGGGGGGGGCGFGCAGGFFGDDEGGG=@FD@GFFFFBF?C903EFBF?C8C??BFGFAGFF??DGD>09?:(73FGB1<<((,C?2<7<07(4376?B:E0<009(,;))-
@M04650:207:000000000-C238N:1:1101:5264:15435 2:N:0:19
GGACTACACGGGTATCTAATCCTGTTTGCTCCCCACGCTTTCGAGCCTCAGCGTCAGTTACAGTCCAGAGAGTCGCCTTCGCCACTGGTGTTCTTCCTAATCTCTACGCATTTCACCGCTACACTAGGAATTCCACTCTCCTCTCCTGCACTCTAGATAACCAGTTTGGAATGCAGCACCCAAGTTGAGCCCGGGTATTTCCCATCCCACTTAATCATCCGCCTACGCTCCCTTTACGCCCAGTAACTCCGGATAACGCTCGCCACCTACGTATTACCGCGGCTGCTGGCACGTAGTTAGC
+
CCCCCGGGGDGGGGGGGGGGGGGGGGGGGGGGGGGGGGEECGGGGGGGG8FFGGGGGGGGGGGCGGGGGGGGGGEGGGGGGGGGGGGGFFFGGGGGGFGGGGGGGGEGGGGGGFEFGGDDECFEGGGG8FGGGGGGGGGGFGGBGGFFGGGBGF>AEEGGGGGGFDECE8FFGGFAF68D@FGFGFGGGGGGCC67CFGG@+@AFGGFEGGGFGGF66E>)9>DFFFFDGFFDGFFF@7CF<03:D)1:6::059<D0>??(C>78<??0<1)@72CC?>(,4490:>0*(3,(4,(+6)6
@M04650:207:000000000-C238N:1:1101:7092:15490 2:N:0:19
GGACTACCGGGGTTTCTAATCCTGTTTGCTCCCCACGCTTTCGCACCTGAGCGTCAGTCTTTGTCCAGGGGGCCGCCTTCGCCACCGGTATTCCTCCACATCTCTACGCATTTCACCGCTACACATGGAATTCTACCCCCCTCTACAAGACTCTAGCCAACCAGTTTCAGATGCAATTCCCAAGTTAAGCTCGGGGCTTTCACATCTGACTTAATTGACCGCCTGCGTGCGCTTTACGCCCAGTAATTCCGATTAACGCTTGCACCCTCCGTATTACCGCGGCTGCTGGCCCGGAGTTAGC
+
CCCCCGFGGGGGGGGGGGGFGGGGGGGGGGGCGGGGGGGGGGGGGGGGGGGGGGGGGGGGGGGGGFGGGGGGGGGGGGGGFGGGGGGGGDGGGGGGGGGGGGGGGGGGGGGGGGGGGGGGGGGGGGGG@FGGGGGGFFGGGGGFGGCCFFFFGGGGGGFGGGGGGGGGAFGGGGGC7CGGGGGGGGGGF9;<EGGGGDFFGFGFFGGFFGGGCGCG=EGG0CBFFFFFFGB;(:@>FFGGG?B?F7A4096?BBG9C1236:D2CGBBFFBF<GF4EF09>>BB9?>?:5:5961(4EA26
@M04650:207:000000000-C238N:1:1101:11969:15497 2:N:0:19
GGACTACAAGGGTTTCTAATCCTGTTTGCTCCCCACGCTTTCGCACCTGAGCGTCAGTCTTTGTCCAGGGGGCCGCCTTCGCCACCGGTATTCCTCCAGATCTCTACGCATTTCACCGCTACACCTGGAATTCTACCCCCCTCTACAAGACTCTAGCCTGCCAGTTTCGAATGCAGTTCCCAGGTTGAGCCCGGGGATTTCACATCCGACTTGACAGACCGCCTGCGTGCGCTTTACGCCCAGAAATTCCGATTAACGCTTGCTCCCGCCGTATTACCGCGGCTGCTGGCACGGAGTTAGC
+
CCCCCGGGGGGGGGGGGGGGGGGGGGGFGGFGGGGGGGGGGGGEEGFFEFGGGGGGGGGGGGFEGGFFFEDFGEGGGGGGGGGGGGGGGGGFFGGFGFFDFCFGGGGGGGGGFGGDGGGDGGGFGCEGFGGGCFGGGFGGGGGFG9;CDFGFGFGGCGGGGGGGFGGGGGG79;FG:CFGGFGGGGEFGGGFEG=EGG@EGCFF67*8;DG<@FGCADGGFD0(87;<(51(3C:96:EE*8((292)09FFFB34:39:62/)2<02(40(804>FD317B;09623(7(<<109?C<9-
@M04650:207:000000000-C238N:1:1101:10762:15509 2:N:0:19
GGACTACTAGGGTATCTAATCCTGTTTGCTCCCCACGCTTTCGCACCTGAGCGTCAGTCTTTGTCCAGGGGGCCGCCTTCGCCACCGGTATTCCTCCACATCTCTACGCATTTCACCGCTACACATGGAATTCTACCCCCCTCTACAAGACTCTAGCCAACCAGTTTCAGATGCAATTCCCAAGTTAAGCTCGGGGCTTTCACATCTGACTTGACAGACCGCCTGCGTGCGCTTTACGCCCAGTAATTCCGATTAACGCTTGCACCCTCCGTATTACCGCGGCTTCTGGCACGGAGTTAGC
+
CCCCCGFGGFGGGGFFGGGGGGGGGFEFFFGEGGGGGGGGGGGGGGGGGGFCFGEEGFDEFFGGGGGGGGGGGGGGGGGGGGGGGGGGGGGFGFFFGGGGGGGGGGGGGGGEFFGGGGGGGGGGAFFGGGGGGGGGFFDGGGGBCEE,FFGFGGGFGD9EEFC6@EGGGGGGDGFAFGGGGGFGGFGGGGEFGEDGDDEGGFGFFFFFEFGG*>DFF;GFFGF;?FFD?DBF0CFAB0?:C,42:C2<CF???FG4C23?:1D?GG08::;?FC(6::69>B;0(.4:7F4?<022,A4).
@M04650:207:000000000-C238N:1:1101:26458:15510 2:N:0:19
GGACTACCAGGGTTTCTAATCCTGTTTGCTCCCCACGCTTTCGCACCTGAGCGTCAGTCTTTGTCCAGGGGGCCGCCTTCGCCACCGGTATTCCTCCACATCTCTACGCATTTCACCGCTACACATGGAATTCTACCCCCCTCTACAAGACTCTAGCCAACCAGTTTCAGATGCAATTCCCAAGTTAAGCTCGGGGCTTTCACATCTGACTTAATTGACCGCCTGCGTGCGCTTTACGCCCAGTAATTCCGCTTAACGCTTGCACCCTCCGTATTACCGCGGCTGCTGGCACGGAGTTAGC
+
CCCCCGGCGGGGGGGGGGGGGGGGGGGGGGGGGGGGGGGGGGGGGGGG@FGGGGGGGGGGCFFEGGGGGCFBFEGGGGGGGGGGEGGGFGGGG,DFGFGGGFFGGGGGGGGGGGGGGGGGGGGGFCGGGGGGGGGFGFGEGGEFGGGGFEFFGCFGFGGGGGGGGGGGG9,DFGGGGGGGC9DGGGGGGF,CCGGDDDGGGFDFFGGFFGGFFGGG6CCGBG>F@FBB@G@BFDFFF:GGGFFF7FFBGFF(3>G>C?;BBB<2=F:<:BFFFG?9FG(-499>06::?=(<8901:656A
@M04650:207:000000000-C238N:1:1101:14832:15524 2:N:0:19
GGACTACACGGGTTTCTAATCCTGTTTGCTCCCCACGCTTTCGCACCTGAGCGTCAGTCTTTGTCCAGGGGGCCGCCTTCGCCACCGGTATTCCTCCACATCTCTACGCATTTCACCGCTACACATGGAATTCTACCCCCCTCTACAAGACTCTAGCCAACCAGTTTCAGATGCAATTCCCAAGTTAAGCTCGGGGCTTTCACATCTGACTTAATTGACCGCCTGCGTGCGCTTTACGCCCAGTAATTCCGATTAACGCTTGCACCCTCCGTATTACCGCGGCTGCTGGCACGGAGTTAGC
+
CCCCCGGGGGGGGGGGGGGGGGGGGGGGGGGGGGGGGGGGGGGGGGGGGGGGGGGGGGGGGGGGGGGGGGGGGGGGGGGGGGGGDGGGGGGGGGFGGGGGGFFFFCGGGGGGGGGGGGGGGGGGGGGGGGGGGGGGGGGGGGGFGGGGFFGFGGGGGGGGGGGGGFGGFGFFGGGGGGGGGGGGGFGGGG9<EG5EGDGFD6CFFGGFFGGGEGFGFFFC;C>@2F@5;DFBFEFBF0?EG((5FD<<>FF16BDAF16??:F2DDBBBBB?BF:<C:24039>B?F7?E?EB0>1?G<AB
@M04650:207:000000000-C238N:1:1101:15725:15535 2:N:0:19
GGACTACCAGGGTATCTAATCCTGTTTGCTCCCCACGCTTTCGAGCCTCAGCGTCAGTTACAGTCCAGAGAGTCGCCTTCGCCACTGGTGTTCTTCCTAATCTCTACGCATTTCACCGCTACACTAGGAATTCCACTCTCCTCTCCTGCACTCTAGATAACCAGTTTGGAATGCAGCACCCAAGTTGAGCCCGGGTATTTCACATCCCACTTAATCATCCGCCTACGCTCCCTTTACGCCCAGTAAATCCGGATAACGCTCGCCACCTACGTATTACCGCGGCTGCTGGCACGTAGTTAGC
+
CCCC8FFGGGGGGGGGGGGGGGGGGGGGGGGGGGGGGGGGGGGGGGGGGGGGGGGGGGGGGGGGGGGGGGFGGGGGGGGGGGGGGGGGGGGGGGGGGGGGGGGGGGGGGGGGFGGGGGGGGGGGGGGGGGGGFGGGGGGFGGGBGGGGFGGBFGGGGGGGGCDFFGGGEGGGGGGGGGGGGGGGGGDGGGGGGGGGGGDEGFGFFGDFFFGGFGGGFFGFDGFFFFF>?GFFFGFCFFGEE@FFGDCEGFA;D>DED<;1/6C>DEFFFF61?EB2@C:F>>FF667>:EBGB<7?BC9><
@M04650:207:000000000-C238N:1:1101:20490:15548 2:N:0:19
GGACTATGGGGTTTCTAATCCTGTTCGCTACCCATGCTTTCGCTCCTCAGTGTCAGTAACTGCCCAGAGACCTGCCTTCGCCATCGGTGTTCTTCCTGATATCTGCGCATTCCACCGCTACACCAGGAATTCCAGTCTCCCCTACAGCACTCCAGCCTGCCCGTATCGCCTGCACGCCCGAAGTTAAGCCTCGGGATTTCACAGACGACGCGACAAACCACCGACGAGCTCTTTACGCCCAGTAATTCCGGACAACGCTCGCCACCTACGTATTACCGCGTCTGCGGGCCCGTACTTAGCC
+
CCCCCGGGGGGGGGFGGGGGGGGGGGGGDFGFGFGEFFAFGDF,ECGCFGGGGGGGGGGGGGGGGGGGGGG?FGGGGGGGGGEGFECCFGGGGGGGGFGCFEGFEGGGGGGGGGGFGGECGEEFDCCFFGGGFEDEFGGDFDGAFG?FE8,*,6>8DFF?DF8EFDGCCC8FF@DCGDCG6FEDCFG,9DBFGGGEGGGGFFDAAFGFFGG89DCCFDGG73(((.6:31)63CF6>B>?52:4:CB<7)0,->1(10,412C?C;1324().3))+*(,(-8:2(,,1*7*(2(,.+.)4
@M04650:207:000000000-C238N:1:1101:2406:15598 2:N:0:19
GGACTACCGGGGTTTCTAATCCTGTTTGCTCCCCACGCTTTCGCACCTGAGCGTCAGTCTTTGTCCCGGGGGCCGCCTTCGCCACCGGTATTCCTCCAGATCTCTACGCCTTTCACCGCTACCCCTGGAATTCTCCCCCCCTCTACACGACTCTAGCCAACCAGTTTCAGATGCAATTCCCAACTTAAGCTCGGGGCTTTCACATCTGACTTAATTGACCGCCTTCGTTCGCTTTTCTCCCAGTAATTCCGATTAACTCTTGCACCCCCCGTCTTACCGCGGCTCCTTGCACGTCTGTTGC
+
CCCCCGGGGGEGGGGGGGCFGGGGGEFFFGGGGGF@CCGGGGGGGGGGE8E,6@CF@FFEF9,CEF9+@C7=CCC=FEGGGGGGGF+6>++CE<AFG8,C<,>=F;ACE7<BFF<CFCGG7F,=FC:8=F9>@C,,:BCGGGGF,?B,C>**A>;4?A,BCEC6CFFFG9CFDG+++:9C?,2*?BFC+;9?==EG<58CFFGFBGF*-:F>)>>>*4AFBG9B(63>0C:9:E>)94:CF(.4**6<>F62:<D)*).:<2>)CG2(-3711;:2CC((-270((5))38E6((,(<)).
@M04650:207:000000000-C238N:1:1101:8022:15601 2:N:0:19
GGACTACTAGGGTATCTAATCCTGTTTGCTCCCCACGCTTTCGAGCCTCAGCGTCAGTTACAGACCAGAGAGCCGCCTTCGCCACTGGTGTTCCTCCATATATCTACGCATTTCACCGCTACACATGGAATTCCACTCTCCTCTTCTGCACTCAAGTCTCCCAGTTTCCAATGACCCTCCCCGGTTGAGCCGGGGGCTTTCACATCAGACTTAAGAAACCGCCTGCGCTCGCTTTACGCCCAATAAATCCTGCCCACGCTTGCCACCTACGTATTACCGCGGCTGCTGGCACGTAGTTATC
+
<99AC,FECC8CFEFGGGEGGGGAFGGGGGGGGGGGCGGGGGFF8FGGGFFGGGGGGGGGGGEFEFCE8ACCFGEFGGGGFGGGGGECF@FGGDFFFGFDGCEFGGG,CBFGFGGGGCEGCF,BCFF8F9EFGGFGFDDF8DFFGGGFEGGFGC8@AEGGGFFGGFGGGCCDCAAF?DGCCCE7CC8,<@86+**=;?EFF>BAF?C**;CF=+C++(<C,903(;(8,:41;GF4768?80(.**).:F*2(0*.<04<?6C:*<:?07083AB2@C?04(,3(4:70*(3(.,(4<6).
@M04650:207:000000000-C238N:1:1101:5600:15603 2:N:0:19
GGACTACCCGGGTATCTAATCCTGTTTGCTCCCCACGCTTTCGCACCTGAGCGTCAGTCTTTGTCCAGGGGGCCGCCTTCGCCACCGGTATTCCTCCAGATCTCTACGCATTTCACCGCTACACCTGGAATTCTACCCCCCTCTACAAGACTCTAGCATGCCAGTTTCGAATGCAGTTCCCAGGTTGAGCCCGGGGATTTCACATCCGACTTGACGGACCGCCTGCGGGCGCTTTACGCCCAGTAATTCCGATTAACGCTTGCACCCTCCGTATTACCGCGGCTGCTGGCACGGAGTTAGC
+
CCCCCGGGGGGGGGGGGGGGGGGGGGGGGGEGGGGGGGDGGGGEGGEFDGGGGGGGGCFF<FGCGGGGGGGGGCGGGGGGDGGGGGGGGGGGFGFFGFGGGFFGGFGGGGGGGGGGGGGGGFGGECFCFFGFGFGGGGDGGGGBFFB,8CGBGFGA;,3;<FFFFEFGDDGFDCGGGDGF,DFGG@,DGGGE=C5CC4C+7:2+;4*:/7D*7D6*:?GGF:;:64()-/(3>D3)01;CG??577)47B?4473<C6>::(974*((-(4((8:)::2216(110:7?5(<<4,(-2666
@M04650:207:000000000-C238N:1:1101:9630:15607 2:N:0:19
GGACTACTGGGGTATCTAATCCTGTTTGCTCCCCACGCTTTCGCGCCTCAGCGTCAGTTACAGACCAAAAAGCCGCCTTAGCCACTGGTGTTCCTCCACATCTCTACGCATTTCACCGCTACACTTGGAATTCCACTCACCTCTTCTGCACTCAAGCTACCCAGTTTCCAATGAGCATCCCCGGTTGAGCCGGGGGCTTTCACATCAGACTTAAGAACCCGCCTGCGCTCGCTTTACGCCCAGTAAATCCTATTAACGCTTGCACCCTCCGTATTACCGCGGCTTCTGTCACGTAGTTCGC
+
C<<C<F<CE<E+C,EFGFCEF<CEFAEECBAFD@CF7FGGGGE,@7C=FG8E::CFEE<<<FE,CFG8<E7F,BC@@:7,AC,=94C,C=CF??@F<94E<,>FCEF7CFGEGGF@,CE>EEFF;49,=<FEF9A9=>4F4=E?8C>8E,>@8,>=,,,,,32@B,E;EFE9=F,,,6A,,++@FGC@1D8:5@EC<4FC>A?+80+23CF:.:+::(**2).(/5,83>223FFB*(8:/24,:C2<>F*6-9F9FB4311C2C@4((,,4:F0)+*-(4(-((.)4-3694.(220)44
@M04650:207:000000000-C238N:1:1101:27074:15613 2:N:0:19
GGACTACTGGGGTATCTAATCCTGTTTGCTCCCCACGCTTTCGAGCCTCAGCGTCAGTTACAGACCAGAAAGTCGCCTTCGCCACTGGTGTTCCTCCATATATCTACGCATTTCACCGCTACACCTGGAATTCTACCCCCCTCTACGAGACTCTAGCCTGCCAGTTTCAAATGCAGTTCCCAGGTTAAGCCCGGGGATTTCACATCTGACTTAACAGACCGCCTGCGTGCGCTTTACGCCCAGTAATTCCGATTAACGCTTGCACCCTCCGTATTACCGCGGCTGCTGGCCCGAAGTTACC
+
CCCCC8CCC@,@@7<<<FCEEFCFF<F@9FGGGFGGGGCFEGGGGEGFGGGGGGGGDFGCEEGCFCF@FECDF<FEGG=9<F@@CFAFF<C4CEECEFBFDFFEFDFCGEEGG9EGFGC=@>E<FGFGDCGFGGEA9D8+B>CDFF66++@DDFGGF?DC@D8A>EFCG,@8=FCEDCCFGGCFCG;<,53+*@*@*36>99;++*:=6C+=A70=A3@C@G((3A003C9132);F0ECE;?5CFA9>BF0:)99?:B??:G2981?FF1-.A()+:4126>0,4).(*.C9(,340.).
@M04650:207:000000000-C238N:1:1101:27501:15650 2:N:0:19
GGCTACTAGGGTTTCTAATCCTGTTTGCTCCCCACGCTTTCGCGCCTCAGCGTCAGTTACAGTCCAGAGAGTCGCCTTCGCCACTGGTGTTCTTCCTAATCTCTACGCATTTCACCGCTACACATGGAATTCCACTCTCCTCTTCTGCACTCAAGTCTCCCAGTTTCCAATGACCCTCCCCGTTTGAGCCGGGGGCTTTCACATCAGACTTAAGAAACCGCCTGCGCTCGCTTTACGCCCAATAAATCCGGACAACGCTTGCCACCTACGTATTACCGCGGCTGCTGGCACCTAGTTAGCC
+
CCCCCFGCGEFGGFFGGDEDAGGGGGGGGG?<FGGGGG:DGG,@7FGGFECEFGC@EFDFEGFFF<FCDGEFFF:FECG?FGGGFE,C<FCFGGGGGGFFGGGGFGCF:4=CFDFE?CGCGED=FF,ECBFFFDGFFEE,@DA+EFFG9?EFGC,@;CGE8,@1CFG3,,,,=:=DFGD>@C+8=+,DFGGDEEGCDD:E:ACAA+;63C780+++?BF77:86;=;:()3?FDAE>?E*;42)**.:7>>175C:<223(4>26AB?B<?F284)31(,((46(,,((*)*(43A234)4
@M04650:207:000000000-C238N:1:1101:9106:15672 2:N:0:19
GGACTACTCGGGTATCTAATCCTGTTTGCTCCCCACGCTTTCGCACCTGAGCGTCAGTCTTCGTCCAGGGGGCCGCCTTCGCCACCGGTATTCCTCCAGATCTCTACGCATTTCACCGCTACACCTGGAATTCTACCCCCCTCTACGAGACTCTAGCCTGCCAGTTTCAAATGCAGTTCCCAGGTTAAGCCCGGGGATTTCACATCTGACTTAACAGACCGCCTGCGTGCGCTTTACGCCCAGTAATTCCGATTAACGCTTGCACCCTCCGTATTACCGCGGCTGCTGGCACGGAGTTAGC
+
CCCCCGGGGGGDGGGGGGGGGGGGGGGGGGGGGGGGGGGGGGGGGGGGGGGGGGGGGGGGGGGGGGGGGGGGGGGGGGGGGGGGGGGGGGGGGGGGGGGGFGGGGGGGGGGGGGGGGGGGGG@FGGGGGGGGGGGGGGGGGGGFGGGGGDGFGGGGGFGGGGGGGGGF;DFGGGGGGGGGGFGGGFGGGGFGGGGGGGG?DFGFADGFEGGGFDGCA;CFBGFFD43>:C999CF9FBGGGF?2>FBFGFF:<EG<C?BB::FFGGFBB:((4:7<GC:0((199B>??D:66>(4:GBF4
@M04650:207:000000000-C238N:1:1101:24595:15684 2:N:0:19
GGACTACAGGGGTATCTAATCCTGTTTGCTCCCCACGCTTTCGAGCCTCAGCGTCAGTTACAGTCCAGAGAGTCGCCTTCGCCACTGGTGTTCTTCCTAATATCTACGCATTTCACCGCTACACTAGGAATTCCACTCTCCTCTCCTGCACTCTAGATCACCAGTTTGGAAGGCAGCACCCAAGTTGGGCCCGGGTATTTCACATCCAACTTAAACATCCGCCTGCGCCCGCTTTACGCCCAATAAATCCGGACAACGCTTGCCACCTACGTATTACCGCGGCTGCGGGCACGTAGTTACC
+
CCCCCGGGGGGGG7FGGGGGGGGGGGEGFGGGGGFGFEGGGGG8FFGGGGGGGGGGGGGGFDEFGGGGF,EF6CFEGGGGGGCGCCFFCFGGGGCGGGAFG,EFGGCFEGGGGGGGGGGGGGGG9=EFFGGFGG,CD8=FGGGFGGFGGFGFGAFG@4,,=DCEFGGA66=,=DEG6?F8=F8,E@@,1@DGEC4@57FFFFGB+*9*)3;C@B+207DF);7(/0(/(9((.>))+(4C*,((2>.3CA>0()9(*,(,4(*.*<:<?BF??FF4:D6993691((((:070.(4:@4).
@M04650:207:000000000-C238N:1:1101:10227:15700 2:N:0:19
GGACTACTGGGGTTTCTAATCCTGTTTGCTCCCCACGCTTTCGTGCCTCAGTGTCAGTTACAGTCCAGAGAGCCGCCTTCGCAACTGGTATTCCTCCTAATATCTACGCATTTCACCGCTACACTAGGAATTCTACTCTCCTCTCCTGCACTCAAGTTTCTCAGTTTCAAAAGCTTACTACGGTTGAGCCGTAGCCTTTCACTTCTGACTTAAGAAACCACCTACGCACCCTTTACGCCCCGTAATTCCGGATAACGCTAGCCCCCTACGTATTACCCCGTTGTGCGGCCCGTTGTTTGCC
+
CCCCCFGGGGGGGGGGGGGGGGGGGGGGGGGGGGGGGGGGGGGGGGGG?FGFFGGFGFGGGGGGGFGGGGGGG8FGGGGGGG:FFFFFGGGGGGGGGGGGGGGGGGGGGGGGGGGGGGGGGGGGFGFGGFGGGGGGGG;FFGGFGGGGGGGFGGGGEAFGAAEGGGFGGFGFGGGGFGGFGGGGFEDDDFC=:96,=DFDCFCAFGC;*5?+9F+=5=,*8DCEF?AD=DDBFG8:A>7FB@-655C5;)22();)*3((44*55C((.(4)-0))3*,(((((()-09E(/,((4(*().
@M04650:207:000000000-C238N:1:1101:10018:15715 2:N:0:19
GGACTACAGGGGTTTCTAATCCTGTTTGCTCCCCACGCTTTCGCACCTGAGCGTCAGTCTTTGTCCAGGGGGCCGCCTTCGCCACCGGTATTCCTCCACATCTCTACGCATTTCACCGCTACACATGGAATTCTACCCCCCTCTACAAGACTCTAGCCAACCAGTTTCAGATGCAAATCCCAAGTTAAGCTCGGGGCTTTCACATCTGACTTAATTGACCCCCTGCGTGCGCTTTACGCCCAGTAATTCCGATTAACGCGTGCACCCTCCGTATTACCGCGGCTGCTGCCACGGCGTTAGC
+
CCCCCGGGGGGGGEFFGGGGGGGGGGGGGGGGGGGGGGGGGGGGDGGGGCFFGGGGGGGGGGFGGGGGF@FFGGGGGGGGGGGGGGGGGDFGGGGGGGGGGGGGGGGGGGGGGGGGGGGGGGGDFFCGFFFGGGGGFDFEEGGF8FG?,7EFG9;AFFFFFFEGFGGGGCEF8FC79DFGG7BFGGGGGG;ACE5ED)<CDACF6*117CCG3+3@=3CG(*633:906DB9FG><FFCEEF?8>>657/6(1>D<F:((-37(080-(-34:8()A?39>((44148)/)<90(,4C6(.
@M04650:207:000000000-C238N:1:1101:20692:15768 2:N:0:19
GGACTACTGGGGTTTCTAATCCTGTTTGCTCCCCACGCTTTCGAGCCTCAGCGTCAGTTACAGTCCAGAGAGTCGCCTTCGCCACTGGTGTTCTTCCTAATCTCTACGCATTTCACCGCTACACTAGGAATTCCACTCTCCTCTCCTGCACTCTAGACTTCCAGTTTGGAATGCAGCCCCCAGGTTGAGCCTGAGTATTTCACATCCCACTTAAAAATCCGCCTACGCTCCCTTTACGCCCAGTAAATCCGGACAACGCTCGCCCCCTCCGTCTTACCGCGGCTGCTGGCACGTAGTTACC
+
CCCCCGDEGGGGGGGGGGGCGGGGGGGGGGGGGGGGGGGFGGGDGGGGGGFGGGGGGFGGGGGFFGGGCFGGGGCGGGGGGGGGGGGGGGGGGGGGGGGGGGGGGGGGGGGGGGGGGGGGGGGG9AEGGGGGGGGFFGGGGGGFDFFGGGGFGGGFCGGGGFGGGGGG>FFGFGG8EFCEEFEDGG,,@CFFG6FGGGGGGFA+=CGFFGGDA+=8?@F>AFDA5943/C@BFFFFFFDGGF0@7:)<FF:31>D?G(1;?FDF*/7;(49,(;2)0981(209((75:E(9(..(,<-).
@M04650:207:000000000-C238N:1:1101:21711:15839 2:N:0:19
GGACTACTGGGGTTTCTAATCCTGTTTGATCCCCACGCTTTCGCACATCAGCGTCAGTTGCAGACCAGAGAGCCGCCTTCGCCACTGGTGTTCCTCCATATCTCTGCGCATTTCACCGCTACACATGGAATTCCACTCTCCTCTTCTGCACTCAAGCAAGACAGTTTCCAATGACCTTCCTCGGTTGAGCCGAGGGCTTTCACATCAGACTAATCTTGCCGCCTACGCGCGCTTTACGCCCAGTAAATCCGGACAACGCTCGCCACCTACGTATTACCGCGGCTGCTGGCACGTAGTTAGC
+
CCCCCAFGGFGEGEEGGGGGGFGGFGFDFFGCGFGGEGGGGGGGDFGFGEGGGGGGDFGFGGGFGGGGFGEDFGDGEGGGGFG7:FCFGFFEFFFGGGDA9FFGG;DFEEGDDFCGGG6=CFFGDGGGEEEEGGGGGGFFGGGFACEFC=FFGFGGGGB?FGGGEFFGGGGGFGGGGGGFFGGDFGG6F@EGDG5@CDGG7EFFFC>FEF4C=GGGFCDF2D9@=FFE0D>@FGFEF8*124:4FGFFG6>9:7D:F>>049DBDD:(44:B<F72CF:0(9;>F6??7G?FB?:8<C>).
@M04650:207:000000000-C238N:1:1101:23185:15848 2:N:0:19
GGACTACACGGGTATCTAATCCTGTTTGCTCCCCACGCTTTCGCACCTGAGCGTCAGTCTTTGTCCAGGGGGCCGCCTTCGCCACCGGTATTCCTCCACATCTCTACGCATTTCACCGCTACACATGGAATTCTACCCCCCTCTACAAGACTCTAGCCAACCAGTTTCAGATGCAATTCCCAAGTTAAGCTCGGGGCTTTCACATCTGACTTAATTGACCGCCTGCGTGCGCTTTACGCCCAATAATTCCGGATAACGCTTGCCACCTACGTATTACCGCGGCTGCTGGCACGTAGTTAGC
+
CCCCCGGGGGGGGGGGGGGGGGGGGGGGGGGGGGGGGGGGGGGGGGGGGGGGGGGGGGGGGGGGGGGGGGGGGGGGGGGGGGGGGGGGGGGGGGGGGGGGGGGGGGGGGGGGFGGGGGGGGGGGGGGGGGGGGGGGGGGGGGGFGGGGGGGFGGGGGGGGGGGGGGGGGGGGGGGGGGGGGG?GGGGGGGFGGGGGGGGGGFGFFGGFFGGGFGGGFFGGFG6?FABF?G>B0EFFFFGGGFFFGGA2>?F>?EDAG:BF??C(:C?87>:22C?9FC(((4019?FF7E:F?((44?)-6
@M04650:207:000000000-C238N:1:1101:23045:15893 2:N:0:19
GGACTACCGGGGTTTCTAATCCTGTTTGCTCCCCACGCTTTCGCACCTGAGCGTCAGTCTTTGTCCAGGGGGCCGCCTTCGCCACCGGTATTCCTCCACATCTCTACGCATTTCACCGCTACACATGGAATTCTACCCCCCTCTACAAGACTCTAGCCAACCAGTTTCAGATGCAATTCCCAAGTTAAGCTCGGGGCTTTCACATCTGACTTAATTGACCGCCTGCGTGCGCTTTACGCCCAGTAATTCCGATTAACGCTTGCACCTTCCGTATTACCGCGGCTGCTGGCACGTAGTTAGC
+
CCCCCGGGGGGGGGGGGGGGGGGGGGGGGGGGGGGGGGGGGGGGDGGGGGGGGGGGGCFGGGGGGGGGGDGGGGGGGGGGGGGGGGGGFGGGGGGGGGFGGGGGGCFGGGGGGGGGGGGGGGGGGGGGGGGGGGGGGGFGGGGF,EFGGFGFGGGGCGFFGGGFGFGGGGGDFGCEGGGGGGGGGGFGGG<FGGGEGGGCCFGCFGGFEGGGFGGFA9FGFG@@;FBBFG6BB:FA?<GGG<BFD:<>GFF68>DAGFBFFFGBFE18?BB>BGFFGGF>B>F>9BF?BEFG?8:::C>>:
@M04650:207:000000000-C238N:1:1101:23464:15905 2:N:0:19
GGACTACCCGGGTTTCTAATCCTGTTTGCTCCCCACGCTTTCGAGCCTCAGCGTCAGTTACAGACCAGAGAGCCGCCTTCGCCACTGGTGTTCCTCCATATATCTACGCATTTCACCGCTACACATGGAATTCCACTCTCCTCTTCTGCACTCAAGTCTCCCAGTTTCCAATGACCCTCCCCGGTTGAGCCGGGGGCTTTCACATCAGACTTAAGAAACCGCCTGCGCTCGCTTTACGCCCAATAAATCCGGACAACGCTTGCCACCTACGTATTACCGCGGCTGCTGGCACGTAGTTAGC
+
CCCCCGGGGGGGGGGGGGGGGGGGGGGGGGGGGGGGGGGGGGGGGGGGGGGGGGGGGGGGGGGGGGGGGGGGGGGGGGGGGGGGGGGGGGGGGGGGGGGGGGGGGGGGGGGGGGGGGGGGGGGGGGDGGGGGGGGGGGGGGGGFEFGGGGGFGDGFFGCGFGGGGGGGGGFGGGGGGGGGGGGEGGGDCFGGEGGGGGGGGFGFFFFFFGGGFFGDCDGF>GFFDFBD6DFFFGFAFFGGGF::FFD<FFF0?EGFGFFF-4C?CGF?2:BFFGFFGGFB>FBFFB>?0C(<:?BF?G<<A
@M04650:207:000000000-C238N:1:1101:26063:15914 2:N:0:19
GGACTACCGGGGTTTCTAATCCTGTTTGCTCCCCACGCTTTCGAGCCTCAGCGTCAGTTACAGTCCAGAGAGTCGCCTTCGCCACTGGTGTTCTTCCTAATCTCTACGCATTTCACCGCTACACTAGGAATTCCACTCTCCTCTCCTGCACTCTAGACTTCCAGTTTGGAATGCAGCCCCCAGGTTGAGCCTGAGTATTTCACATCCCACTTAAAAATCCGCCTACGCTCCCTTTACGCCCAGTAAATCCGGACAACGCTCGCCACCTACGTATTACCTCGGCTGCTGGCACGTAGTTAGC
+
---BC?FGGGDGGGGGGGGGGGG<FGGGGGGGGGGGCGGGGGGCGDGGGFGDEGGC:FFGGFGGGGCFA8FCGGFFEGGGFGECGGFDFFGGGGGGGGFGFGGGG9F?F@CGFGFFF7CCEBE<EAF@ECFGGGDFDGGCGGGFFGGFFGGFGGA,CDFGGFGCFFGA+,>DD9E8=DE6@7>DFF8,ADCEF68@CFGGF6A9EG>C5CFGC7+C4>?F=F=@26(6>CBB=FFCF?CFC?=(+3/7CA50(8/(8(2(86D9*;2,.4(.<E?ACD)5(,(---3),5(<((((4C<25
@M04650:207:000000000-C238N:1:1101:8904:15923 2:N:0:19
GGACTACAGGGGTTTCTAATCCTGTTTGCTCCCCACGCTTTCGAGCCTCAGCGTCAGTTACAGTCCAGAGAGTCGCCTTCGCCACTGGTGTTCTTCCTAATCTCTACGCATTTCACCGCTACACATGGAATTCTACCCCCCTCTACAAGACTCTAGCCAACCAGTTTCAGATGCAATTCCCAAGTTAAGCTCGGGGCTTTCACATCTGACTTAATTGACCGCCTGCGTGCGCTTTACGCCCAGTAATTCCGATTAACGCTTGCACCCTCCGTATTACCGCGGCTGCTGGCACGGAGTTAGC
+
CCCCCGGGDGGGGGGGGGGGGGGGGGGGGGGGGGGGGGGGGFGFFGGGGFGGGGGGGGGGGGGGGGGGCEDGFGGCEGGGGGGGGGGGGFGGG9DGGGFGG,EAGGGGGGGGGGGGGGGGGGGFF:FFGGGGG<DFGGCGGGGFFGF=>=FBGGFGGGGCFGGGEGGGC,@==FF,@CFGGE,@>FGGGGCC@7@E5DGFDFGF6D>9EFCFF+5:9AFGFGB@(8>)(99BF:FEF6EGDD05:156CA4((0/:C(-81(17F8:??:18?E>AGF6>>3((,-5:0E0930((8F492
@M04650:207:000000000-C238N:1:1101:5889:15962 2:N:0:19
GGACTACACGGGTTTCTAATCCTGTTTGCTCCCCACGCTTTCGCACCTGAGCGTCAGTCTTTGTCCAGGGGGCCGCCTTCGCCACCGGTATTCCTCCAGATCTCTACGCATTTCACCGCTACACATGGAATTCTACCCCCCTCTACAAGACTCTAGCCAACCAGTTTCAGATGCAATTCCCAAGTTAAGCTCGGGGCTTTCACATCTGACTTAATTGACCGCCTGCGTGCGCTTTACGCCCAGTAATTCCGATTAACGCTTGCACCCTCCGTATTACCGCGGCTGCTGGCACGGAACTAGC
+
CCCCCGGGCFGGGGCGGFGGGGGGGGGGGGGGGDFCEGCFGGGGGGDFECFFGGGGGG9FGCEFGGGGG>FEDGGGGGEGGGGEGGGEGGGGGGCFGGCGGGGGGGGDEGGGGGFEFCGDCFEF,AFCFG<FFGGGGGGGGGGF8;9@DCFBGGGFFGC,;CEGGGG9,3@FGCC9ACEGEG6:FGGGCGFFEEGECGGDDFGF6;;=?DCG<C+;=<CC>D6;DF;5(>;FF=7463CCE?BFFFB2:46::@::FBF<?FGFGG:<6:(4:F?AGF6>9;6>B?2)5E1<?6(((3-48
@M04650:207:000000000-C238N:1:1101:18324:16069 2:N:0:19
GGACTACTGGGGTATCTAATCCTGTTTGCTCCCCACGCTTTCGAGCCTCAGCGTCAGTTACAGTCCAGAGAGCCGCCTTCGCCACTGGTGTTCTTCCATATCTCTGCGCATTTCACCGCTACACATGGAATTCCACTCCCCTCTTCTGCACTCAAGCGAAACAGTTTCCAATGACCCTCCCCGGTTGAGCCGGGGGCTTTCACATCAGACCAATCTCGCCGCCTACGCGCGCTTTACGCCCAATAATTCCGGATAACGCTTGCCACCTACGTATTACCGCGGCTGCTGGCACGTAGTTAGC
+
CCCCCGGGGGGGGGGGGGGGGGGGGGGGGGGGGGGGGGGGGGGGGGGGGGGGGGGGGGGGGGGGGGGGGGGGGGGGGGGGGGGGGGGGGGGGGGGGGGGGGGGGGGGGGGGGGGGGGGGGGGGGGGGGGGGGGGGGGGGGGGGFGGGGGGGFGGGGGGGGGGGGFGGGGGGGGGGGGGGGGGGGGGGGGGGGGGGGGGGGGFGFFGGFFGFGDGGDFFGGFGFFDF?FFGFFFGFFFFGGEF6?GGFFGFF66>CBGBFF21CB79?:3???<GBFGGF;9;669<:40C:C?B?04F):<
@M04650:207:000000000-C238N:1:1101:8383:16122 2:N:0:19
GGACTACTAGGGTTTCTAATCCTGTTTGCTCCCCACGCTTTCGAGCCTCAGCGTCAGTTACAGTCCAGAGAGTCGCCTTCGCCACTGGTGTTCTTCCTAATCTCTACGCATTTCACCGCTACACTAGGAATTCCACTCTCCTCTCCTGCACTCTAGATAACCCGTTTGGAATGCAGCACCCAAGTTGATCCCGGGTATTTCACATCCCCATTAATCATCCGCCTACGCTCCCTTTACCCCCAGTAACTCCGGATAACGCTCGCCCCCTCCGCATTCCCGCTGCTTCTGTCCCTTACTTAGC
+
<9@CCG?FFGGGGGGGFGFGFGGDEGFC9FDGGGGG@FGGGGGGGGGFDFGGGEFCCEE,CFFFFGDFGGFGGFFGEGGGFEGGDGGFFGGGGGFGC?@DFGGGFAF7F,,CFDGGG7E=+C,B=:A,5<FGG<;CGFAEFFFF8@E,4,EF@E,=,,,@DE,6CBD>>=BE?DF8==E,=+6@FFCA,@E,9++49:F;=+;++;?A=*3D*+?C+2>?>F=A>F)*65>B=GFC+*,6<1((;C)5C4:((:C);29<(4)3**(,3((((24)32-1(-272<)--+,<)-.(674)6
@M04650:207:000000000-C238N:1:1101:6142:16150 2:N:0:19
GGACTACAGGGGTTTCTAATCCTGTTTGCTCCCCACGCTTTCGAGCCTCAGCGTCAGTTACAGTCCAGAGAGTCGCCTTCGCCACTGGTGTTCTTCCTAATCTCTACGCATTTCACCGCTACACTAGGAATTCCACTCTCCTCTCCTGCACTCTAGATAACCAGTTTGGAATGCAGCACCCAAGTTGAGCCCGGGTATTTCACATCCCACTTAATCATCCGCCTACGCTCCCTTTACGCCCAGTAAATCCGGATAACGCTCGCCACCTACGTATTACCGCGGCTGCTGGCACGTAGTTAGC
+
CCCCCGGGGFGDFEGGGGGGGGGGGGDGGGGFGGGGGCFGGDGDFGGFGGGGGGGG7,@E<FFFGGGGD<EGGGGGGGGGGGGGGFGGGGGGGDGGGGFGGFFGGGGGCCEGGGGFF+@DGGGG9FEFGG8FGGG9FD9FF?DFGGG8F,,4DFFFEEFFGDCFGFFF>>EGFFGGGF,DEEGFGECF,@DFEEDECC;CFFG6BC79=CFD5C@C=E7>A44>>A=>=C22>C?EF2:FF?F=GGFFGF3:?3CE*3173>D9DG:(48:?<924CFBFB>B>;022?51<?,481+44-
@M04650:207:000000000-C238N:1:1101:24196:16167 2:N:0:19
GGACTACTCGGGTTTCTAATCCTGTTTGCTCCCCACGCTTTCGAGCCTCAGCGTCAGTTACAGTCCAGAGAGTCGCCTTCGCCACTGGTGTTCTTCCTAATCTCTACGCATTTCACCGCTACACTAGGAATTCCACTCTCCTCTCCTGCACTCAAGCAAGACAGTTTCCAATGACCTTCCTCGGTTGAGCCGAGGGCTTTCACATCAGACTAATCTTGCCGCCTACGCGCGCTTTACGCCCAATAATTCCGGATAACGCTTGCCACCTACGTATTACCGCGGCTGCTGGCACGTAGTTAGC
+
CCCCCGGGGGGGGGGGGGGGGGGGGGGGGGGGGGGGGGGGGGGGGGGGGGGGGGGGGGGGGGFGGGGGGGEGGGEGGGGGGGGGGFGGGGGGGGGGGGGGGGGGGGGGGGGGGGGGGGGGGGGGGGGGGGGGGGGGGGFFGGGFGG98AFGFGGGGGGFFGGGGFGGGGGGGGGGGFGGGGGEGGGGGGGGC9CEDDGGGFFGFFGFFFGGGB8:CFEGGADFFFFFF=D@@@EFEFFGGGF@;G754CF@>B3CAG?>FF<F?FGF?FB<<BF0>FG?>9BBFFFF?FG?GFF(4:F4>6
@M04650:207:000000000-C238N:1:1101:22844:16173 2:N:0:19
GGACTACTGGGGTTTCTAATCCTGTTTGATCCCCACGCTTTCGCACATCAGCGTCAGTTGCAGACCAGAGAGCCGCCTTCGCCACTGGTGTTCCTCCATATCTCTGCGCATTTCACCGCTACACATGGAATTCCACTCTCCTCTTCTGCACTCAAGCAAGACAGTTTCCAATGACCTTCCTCGGTTGAGCCGAGGGCTTTCACATCAGACTAATCTTGCCGCCTACGCGCGCTTTACGCCCAATAATTCCGGATAACGCTTGCCACCTACGTATTACCGCGGCTGCTGGCACGTAGTTAGC
+
CCCCCGGGGGGGGGGGGGGGGGGGGGGGGGGGGGGGGGGGGGGGGGGGGGGGGGGGGGGGGGGGGGGGGGGGGGGFGGGGGGGGGGGGGGGGGGGGGGGGGGGGGGGGGGGGGGGGGGGGGGGGGGGGGGGGGGGGGGGGGGGFFGGGGGGFGGGGGGD8FFGGFGGGGGGFGEFGGGGGGGGDGGGFGGGGGDEEGGGGGFGFFGGFFGGGFGGGFCGG>GFFFFFEFGFBBGFEFDGGC?8BGF><FFF>0;DAF?6??FG:DGF???BFFG?<GG?F>>9((2,:?E?C(42<?G426
@M04650:207:000000000-C238N:1:1101:19274:16181 2:N:0:19
GGACTACTCGGGTTTCTAATCCTGTTCGCTACCCACGCTTTCGCTCCTCAGCGTCAGTTACAGACCAGAGAGTCGCCTTCGCCACTGGTGTTCCTCCACATATCTACGCATTTCACCGCTCCACGTGGAATTCCACTCTCCTCTTCTGTACTCAAGTCCTCGAGTTTCCAATGACACTCCACGGTTAAGCCGTGGGCTTTCACATCAGACTTAAAAGACCGCCTGCGAGCGCTTTACGCCCAGTAATTCCGGACAACGCTCGCACCCTACGTATTACCGCGGCTGCTGGCACGTAGTTATC
+
CCCCCGGGGGGGGGGGGGGGGGGGGGGGGGGGGGGGFGGGGGGGGGGGGFFGGGGGGGGGGGGGGGGGGGGGGGGGGGGGGGGGGGGDGGGGGGGGGGGGGGGGGGGGGGGGGGGGGGGGGGGGGGGGGGGGGGGGGGGGGGGFGGGGGGGFGGEFFGGFGGDGGGGGGGGGGGGGGGGFFGGGGGGGGGGCEGDGGDFGGFGFA7>F:FFGFGGG8BGF>GF>=ABFFG@1;GFFF68FF;D@FCE?FFFF05CBFF>:?(91DG?(46?<<C?<GG?>6,7>6()48E<FBFF03F2)6
@M04650:207:000000000-C238N:1:1101:14935:16215 2:N:0:19
GGACTACTGGGGTTTCTAATCCTGTTTGCTCCCCACGCTTTCGAGCCTCAGCGTCAGTTACAGACCAGAGAGCCGCCTTCGCCACTGGGGTTCCTCCATATATCTACGCATTTCACCGCTACACATGGAATTCCACTCTCCTCTTCTGCACTCAAGTCTCCCAGTTTCCAATGACCCTCCCCGGTTGAGCCGGGGGCTTTCACATCAGACTTAAGAAACCGCCTGCGCTCGCTTTACGCCCAATAAATCCGGACAACGCTTGCCACCTACGTATTACCGCGGCTGCTGTCCCTTAGTTAGC
+
CCCC,@C9FFGGCFGGFGGGGGGGGGCCEEFFEEGGGGGEDEFCC7FFGGDGGFECEGCEFFFGGGGGGGGGGGGGGGGGGGGGGGGGGGGGGGCEFGGFGGGGGGGGEFGEFFGGGCEDCFGGCEEFFBFGGGGCDGGCEGGFGGGGDFGF?63EFG,D=FFFFEDGGGGG?EG?FC=E6CCGGGGGGGC>4@E?)2=CF6CCFFFF;CGG)::FFFG<0DB<?F6BBC9B:GF9FFGGG?2:*246>FD3<>C?F>;???F0>E<1??<,)<:<E>6696796:>?)+)+)).-6E4)6
@M04650:207:000000000-C238N:1:1101:8198:16222 2:N:0:19
GGACTACCGGGGTTTCTAATCCTGTTTGCTCCCCACGCTTTCGCACCTGAGCGTCAGTCTTTGTCCAGGGGGCCGCCTTCGCCACCGGTATTCCTCCAGATCTCTACGCATTTCACCGCTACACCTGGAATTCTACCCCCCTCTACAAGACTCTAGCCTGCCAGTTTCGAATGCAGTTCCCAGGTTGAGCCCGGGGATTTCACATCCGACTTGACAGACCGCCTGCGTGCGCTTTACTCCCAGTAATTCCGATTAACGCTTGCACCCTCCGTATTCCCGCGGCTGCTGGCACGGAGTTAGC
+
-@CCCGGGGGGGGGGGGGGGGGGGGGGGGGGGGGGGGGGGGGGGGGGGGGGGGGGGGGGGGGGGGGGFGGGGGGGGGGGGGGGGGGGEGGGGGGGGGG8FGFGGGGGGGGGGGGGGGGDDEGDFGGGGGGGGGGFGFFGGGGGFGGFC<,@AGGGFGGGFGGG?GGGG8DEGFFGFGGGGGGGFGGGCGGGGG=5E3CFGGFGFFGGF<GGGFGGG=;FF9C>FFFBF(>90;G@)9)30C172C*:AGF63?B*)*(4:?6*)2C:?::>?0@7)+709(-71914.(5(<1-4(,8:)6
@M04650:207:000000000-C238N:1:1101:4933:16276 2:N:0:19
GGACTACCGGGGTATCTAATCCTGTTTGCTCCCCACGCTTTCGCACCTGAGCGTCAGTCTTTGTCCAGGGGGCCGCCTTCGCCACCGGTATTCCTCCAGATCTCTACGCATTTCACCGCTACACCTGGAATTCTACCCCCCTCTACAAGACTCTAGCCTGCCAGTTTCTAATGCAGTTCCCAGGGTGAGCCCGGGGCTTTCACATCCGACTTGACAGACCGCCTGCGTGCGCTTTCCGCCCAATAATTCCGATTCACGCTTGCACCCTCCGTATTACCGCGGCTGCTGGCACGGACTTAGC
+
CCCCCGGGCCFGEGGGGGGGFGGFFGGGGGGGGGGGGGGGGGGGGGGGGGGGGFGGECF,6CFFGGFF@ECGGGGGGCGGGGGGGCE>F7F<FGGFGGG,AEFGG9EFGEGGGGGFGCEGEGFGGGG8F8FFGGDAFGGGGDCCCGGG,1@AF>BEGGD>FFGGFAFG,,@;+@DCEFFGF@8>*64=,CG=55?E88FECFECF;4>;<DDA7<7=1;FFGF11)(0(*,-4=@)9(;EE0(44C):FFF(-)*6:162<:34CFF?BB><:F()3:3>>(4((-,8(:1C((-(,+469
@M04650:207:000000000-C238N:1:1101:7611:16282 2:N:0:19
GGACTACCAGGGTTTCTAATCCTGTTTGCTCCCCACGCTTTCGCACCTGAGCGTCAGTCTTTGTCCAGGGGGCCGCCTTCGCCACCGGTATTCCTCCACATCTCTACGCATTTCACCGCTACACATGGAATTCTACCCCCCTCTACAAGACTCTAGCCAACCAGTTTCAGATGCAGTTCCCAGGTTAAGCCCGGGGATTTCACATCTGACTTAACAGACCGCCTGCGTGCGCTTTACGCCCAGTAATTCCGATTAACGCTTGCACCCTCCGTATTACCGCGGCTGCTGGCACGGAGTTAGC
+
CCCCCGGGGGGGGGGGGGGGGGGGGGGGGGGGGGGGGGGGGGGGGGGGGGGGGFGGGGGGGDGGGGGGGGGGGGGGGGGGFGGGGGGGGGGGGGGGGGGGGGGGGGGGGGGGGGGGGGGGGGGGFEFGGGGGGEGGGGCFECGFGGGGGGGFGGGGGGGGGGGGGGGGGGGGDGGGGGGGFCFCFFFFGGFG5CEE7DFG7+<+89:83FFGF=FG43EFBG9(2A@A(93((C:296EGGFF::><<C*<(8@DAC018::3<GG??FF>6:A3)<C1>29FBF?))4C:CB031:E)66
@M04650:207:000000000-C238N:1:1101:20022:16312 2:N:0:19
GGACTACTAGGGTTTCTAATCCTGTTTGCTCCCCACGCTTTCGCACCTGAGCGTCAGTCTTTGTCCAGGGGGCCGCCTTCGCCACCGGTATTCCTCCACATCTCTACGCATTTCACCGCTACACATGGAATTCTACCCCCCTCTACAAGACTCTAGCCAACCAGTTTCAGATGCAATTCCCAAGTTAAGCTCGGGGCTTTCACATCTGACTTAATTGACCGCCTGCGTGCGCTTTACGCCCAGTAATTCCGATTAACGCTTGCACCCTCCGTATTACCGCGGCTGCTGGCACGGAGTTAGC
+
CCCCCGGGGGGGGGGGGGGGGGGGGGGGGGGGGGGGGGGGGGGGGGGGGGGGGGGGGGGGGGGGGGGGGGGGGGGGGGGGGGGGGGGGGGGGGGGGGGGGGGGGGGGGGGGGGGGGGGGGGGGGGFGGGGGGGGGGGFGGGGGFGGGD@?GFGGGFFGGGGGGCFGGGGGGGGGGGGGGDGGDGFCGGGGCCGC;CDGFGGFGFFGGFFGGGCGGF77FGFD>F?F;D(C@@>GF<FFGGGF:FF7><FFF<BEG9F09?:052FGF<(49??FFFGG:>9B>>><D::EFG?>>(8FAA>
@M04650:207:000000000-C238N:1:1101:4837:16322 2:N:0:19
GGACTACTGGGGTTTCTAATCCTGTTTGCTCCCCACGCTTTCGCACCTGAGCGTCAGACTTTGTCCAGGGGGCCGCCTTCGCCACCGGTATTCCTCCACATCTCTACGCATTTCACCGCTCCACGTGGAATTCTACCCCCCTCTACAAGACTCGAGCCAACCCTTTTCAGATACATTTCCAAAGTTAAGCTCGGGGATTTCACATCTGACTTAATTGACCGCCTGCGTGCGCTTGACGCCCATTAATTCCGATTAACGCTTGCACCCTACGTATTCCCGCGGCTGCTGGCACGGAGTTAGC
+
@C<CC8ECFFD::CFFFFGGGFAGFEFFFFCEF6CFCCFGGCF;,@CF8;C6+8:B,,66CFFGFA9FFGG7FCCE:7F,4B,:?<F+@:DDFEFGG@GC8?>,,,CFC+4=?@?E,?+0+@8F+AAFGC,33C,A,@8CEDCFADAF<43+:+88C5D,*C*,:;E;,3,,+2<,5=<F,@?BF;?75?;7CC8?)*,,119++2++)+;;9CFFF3<*,:3;?F2)(1,(1E)()4>8*(()::<AF*<(-.9<7((431D<G@02(43?B7(-+9:9(,419::0(/4C?>B0286<:
@M04650:207:000000000-C238N:1:1101:14387:16335 2:N:0:19
GGACTACAGGGGTTTCTGATCCTGTTTGCTCCCCACGCTTTCGCACCTGAGCGTCAGTCTTTGTCCAGGGGGCCGCCTTCGCCACCGGTATTCCTCCAGATCTCTACGCATTTCACCGCTACACATGGAATTCTACCCCCCTCTACAAGACTCTAGCCAACCAGTTTCAGATGCAATTCCCAAGTTAAGCTCGGGGCTTTCACATCTGACTTAATTGACCGCCTGCGTGCGCTTTACGCCCAGTAATTCCGATTAACGCTTGCACCCTCCGTATTACCGCGGCTGCTGGCACGGAGTTAGC
+
CCCCCGGGGGGGGGGGGGGGGGGGGGGGGGGGGGGGGGGGGGGGGGGFGGGGGGGGGFGFGFFEGFFGGGGGGGGGGGGGGGGGGGGGGGGGGGAGGGFGGGGGGGGGGGG@FGGGGGGGGGGGCCGE<FFGGDFGGGGGGGGFGGGGFGGFGFGGGGGFGGGGFFFGGGGGFGGGGGGGGGGGFGGGGCBEEGGGD)<EFFGCFGFAC>CG3@CGF7CGFGFFFFB><C9>0CFAF?GGGFFFGC:6CFF?6BGBG?FBB?C?GGFFFFF:?F?AGGF>>BF9>BBBBGFG6013384<<
@M04650:207:000000000-C238N:1:1101:21594:16373 2:N:0:19
GGACTACCCGGGTATCTAATCCTGTTTGCTCCCCACGCTTTCGCACCTGAGCGTCAGTCTTTGTCCAGGGGGCCGCCTTCGCCACCGGTATTCCTCCAGATCTCTACGCATTTCACCGCTACACCTGGAATTCTACCCCCCTCTACAAGACTCTAGCCAACCAGTTTCAGATGCAATTCCCAAGTTAAGCTCGGGGCTTTCACATCTGACTTAATTGACCGCCTGCGTGCGCTTTACGCCCAGTAATTCCGATTAACGCTTGCACCCTCCGTATTACCGCGGCTGCTGGCACGGAGTTAGC
+
CCCCCGGGGGGGGGGGGGGGGGGGGGFGGGGGGGGGGGGGGGGGGGGGGGGGGGGGGGGGGCFGGGGGGGGGGGGGGGGGGGGGGGGGGGGGGGGGGGGFFGGGGGGGGGDEFGGGGGGGGGGFGFGGGGGGGGGFGGGGGGGFGGGCFGFFGGGGCFGGGGGGGGGGGGGGGGGGGGGGGGGGGGFGGCFGGGGGGGGGGFGFAD7AEFGF<GGGFEGD;GFF;F7>@CB>>CFFBBEE8::?GGAAGFF1:EDADB>???37CF<8:B>3:C:AGF?9;02918?F?C:<:>(33*6>)
@M04650:207:000000000-C238N:1:1101:10334:16388 2:N:0:19
GGACTACCGGGGTATCTAATCCTGTTTGCTCCCCACGCTTTCGCACCTGAGCGTCAGTCTTTGTCCAGGGGGCCGCCTTCGCCACCGGTATTCCTCCACATCTCTACGCATTTCACCGCTACACATGGAATTCTACCCCCCTCTACAAGACTCTAGCCAACCAGTTTCAGATGCAATTCCCAAGTTAAGCTCGGGGCTTTCACATCTGACTTAATTGACCGCCTGCGTGCGCTTTACGCCCAGTAATTCCGATTAACGCTTGCCCCCTCCGTATTACCGCGGCTGCTGGCACGGAGTTAGC
+
CCCCCGGGGGGGGGGGGGGGGGGGGGGGGGGGGGGGGEGGGGGFGGGGGGGGGGGGGFAFGGGGGGGGGGGGGGGGGGGDF?FGGGGEBFFGGGGGGGGGCGGGGGGFGGCFGGGFGGGDEEGGGGGGGGGGGGGGFGGEGDE5FEFGGGGFGCFGGGFGGGECGGGGGGFCCCFG7>BGGGGGGGGGFG,8:EGEGGGGGFB:ADF@C@FF<FCFAEGG9D0;@FF@:D-49C5<=<GGEB:7F*))29??(;CA>:((43*(9C6>BB>32@>BGC((-,,(407:05:<<F90:F<:.
@M04650:207:000000000-C238N:1:1101:13873:16401 2:N:0:19
GGACTACTGGGGTATCTAATCCTGTTTGCTCCCCACGCTTTCGCACCTGAGCGTCAGTCTTCGTCCAGGGGGCCGCCTTCGCCACCGGTATTCCTCCAGATCTCTACGCATTTCACCGCTACACCTGGAATTCTACCCCCCTCTACGAGACTCTAGCCTGCCAGTTTCAAATGCAGTTCCCAGGTTAAGCCCGGGGATTTCACATCTGACTTAACAGACCGCCTGCGTGCGCTTTACGCCCAGTAAGTCCGATTAACGCTTGCACCCTCCGTATTACCGCGGCTGCTGGCACGGAGTTAGC
+
CCCCCGGGGGGGEGFGGGGGGGGGGGFGGFFGGGGDGGGGGGGECGGGGGGGGGGGGGGGGGGGGGGGGGDGGGFEGGGGGGCF@FGGGGGCGG8FGGGGFGGGFGFFFGGGGGGEGGGGGGGFGGGGFFGGGGGD=@DGGGEFGFFGEEGFGGGGCGGGGFFGGGGGGF;@C;CFGGGGG@?FGFFGGGGGEGGGGDDFGFGFCGFF<>7>CG7C=@F5,)3;;@9>(131>GFF@?EGG043:>):FFF9(7DA7:;B<:DB9F?:(81<<83:C*((96(404)7?G(<?9>9:*64)
@M04650:207:000000000-C238N:1:1101:9771:16458 2:N:0:19
GGACTACCGGGGTTTCTAATCCTGTTTGCTCCCCACGCTTTCGCACCTGAGCGTCAGTCTTCGTCCAGGGGGCCGCCTTCGCCACCGGTATTCCTCCAGATCTCTACGCATTTCACCGCTACACCTGGAATTCTACCCCCCTCTACAAGACTCTAGCCTGCCAGTTTCGAATGCAGTTCCCAGGTTGAGCCCGGGGATTTCACATCCGACTTGACAGACCGCCTGCGTGCGCTTTACGCCCAGTAATTCCGATTAACGCTTGCACCCTGCGTATTACCGCGGCTGCTGGCACGGAGTTAGC
+
CCCCCGGGGGGGFCEGGGGGFGGGGGGGGGGGGGGGGGGGDGGGGFGGGGGGGGGGGGGCFFFGCFEGGDGGFGGGGEGGGGGGGGGGFGGCGGGGGGGGFFFGFFGFCFEGGGFGGGGGCFGF:FGGGGGE=EDEF?GGGGEFGGGFCFFFFECFFCFFG>CFFGGEGGGGG9CFFG?,ADDFGGGGGC8FCEGGD*C6@C;8F>CA67<DE7*1;3;59508?F0727>6(*)6B?GGG24:FFFDD*94?DDD7((-4<DB=E?02(,(-;(:C744;>>9(-:?7*(+4,(28E44-
@M04650:207:000000000-C238N:1:1101:17324:16461 2:N:0:19
GGACTACAGGGGTTTCTAATCCTGTTTGCTCCCCACGCTTTCGAGCCTCAGCGTCAGTTACAGTCCAGAGAGTCGCCTTCGCCACTGGTGTTCTTCCTAATCTCTACGCATTTCACCGCTACACTAGGAATTCCACTCTCCTCTCCTGCACTCTAGATAACCAGTTTGGAATGCAGCACCCAAGTTGAGCCCGGGTATTTCACATCCCACTTAATCATCCGCCTACGCTCCCTTTACGCCCAGTAAATCCGGATAACGCTCGCCACCTACGTATTACCGCGGCTGCTGGCACGTAGTTAGC
+
CCCCCGGGGGGGGFGGGGGGGGGGGGGGGGFGGGGGGGGGGGGGGGGGGGGGGGGGGGGGGGGGGGFGGGGGGGGGGGGG,BCFGGGGGGGGGGGGGGGGGGGGGGGGGGGGGGGGGGGGGGGGDFGGFGGGGGEGDF8FEFGFGGGFFGGFGGGFGFGGGGGGFGGGGFFCGFGGGGGGGGGGFFGGGGGGGGG+<FF:EFGABFGAEFFG8@FGFEGGDFFDAFF;@DFDFFFC6(:CB;@@FGFFGFBB68CAG?B7;BG0CGB?BFF:BF?FGF817B>>>?0>?G??<B?<6F<26
@M04650:207:000000000-C238N:1:1101:23739:16485 2:N:0:19
GGACTACCGGGGTTTCTAATCCTGTTTGCTCCCCACGCTTTCGCACCTGAGCGTCAGTCTTTGTCCAGGGGGCCGCCTTCGCCACCGGTATTCCTCCACATCTCTACGCATTTCACCGCTACACATGGAATTCTACCCCCCTCTACAAGACTCTAGCCAACCAGTTTCAGATGCAATTCCCAAGTTAAGCTCGGGGCTTTCACATCTGACTTAATTGACCGCCTGCGTGCGCTTTACGCCCAGTAATTCCGATTAACGCTTGCACCCTCCGTATTACCGCGGCTGCTGGCACGGAGTTAGC
+
CCCCCGGGGGGGGGGGGGGGGGGGGGGGGGGGGGGGGGGGGGGGGGGGGGGGGGGGGFGGGGGGGGGGGGGGGGGGGGEGGGGGGGGGGGGGGGGGGGGGGGGGGGGGGGGDGGGGGGGGGGGGGCFGGGGGGGGGFGFEGGGACGGGGGGFGGFEFGGGGGC>FGGFGGFFGGGCGG7FGGGGGGGFGFCGC=CGG3C9:A?=AGDACGFG3FFC@ECD1C6?FFF7(9>96:FBFFGGEB??F*)6F@F:65DFG:B<<:G7DEB:?69<FG?AFF<9>BF>3<:::A(0(42>FFADA
@M04650:207:000000000-C238N:1:1101:5308:16518 2:N:0:19
GGACTACCAGGGTATCTAATCCTGTTTGCTCCCCACGCTTTCGCACCTGAGCGTCAGTCTTTGTCCAGGGGGCCGCCTTCGCCACCGGTATTCCTCCAGATCTCTACGCATTTCACCGCTACACCTGGAATTCTACCCCCCTCTACAAGACTCTAGCCAACCAGTTTCAGATGCAATTCCCAAGTTAAGCTCGGGGCTTTCACATCTGACTTAATTTACCGCCTGCGTGCGCTTTACGCCCAGTAATTCCGATTAACGCTTGCACCCTCCGTATTACCGCGGCTACTGGCACGGCGTTAGC
+
C?@CCGGGGGGEGFFGGGGGGGGG@FGGGGGFGGGGGGGGGGGGGGGGGGGGGGGGGGFGFEGGGGGGGGGGGGGGGGGGGGGGGGGGGFGGGGGGGGFFGGGGGDGGGGGDGGGGGGDD8@FFGDGGGGGGGGGGECDFEGGFGGGGFDF5?FFGGGGFGGGGGGGGGGGGGGGGGCFGFGF>FDGDF9;FGDGDG7FGFACFFGGFFGC@EFG7+9<F;D@<;A1>?<:037>>FFGG*(45FCABGF6((75):2(4:?G2CG?8089B?G>9<D(49>B>((.4:E7C?>((4/(,.
@M04650:207:000000000-C238N:1:1101:10709:16542 2:N:0:19
GGACTACAGGGGTATCTAATCCTGTTTGCTCCCCACGCTTTCGAGCCTCAGCGTCAGTTACAGACCAGAGAGCCGCCTTCGCCACTGGTGTTCCTCCACATCTCTACGCATTTCACCGCTACACTAGGAATTCCACTCTCCTCTCCTGCACTCTAGATAACCAGTTTGGAATGCAGCACCCAAGTTGAGCCCGGGTATTTCACATCCCACTTAATCATCCGCCTACGCTCCCTTTACGCCCAGTAAATCCGGATAACGCTCGCCACCTACGTATTACCGCGGCTGCTGGCACGTCGTTAGC
+
CCCCCGGGGGGDGGGGGGGGGGGGGGFFGGGGGGGGGGGGGFEDGGEGGGGGGGGGEFGGGGGGGGGGG,EFGFGGGGGGGGEGGGFGFFGGGFGGGFEGGGGGGCEGDGGGGGGGGGGGGGGGCF@FGGGGGGGGGGGGGFGFDGCDF?EFGFDDADDG8F,DG;FBC@FDFGGD8?EGE7BFGGFGFFFF9EGE*;=EFFGFFF>F:FFF=G9:8AFGFGF@?F2?=DBFFFACFFGGG0(6C>C5FF)67ADEGF>?63D1*;:?776BBD0)<7(46((49??:7=:G:<(-41(-.
@M04650:207:000000000-C238N:1:1101:18912:16543 2:N:0:19
GGACTACCGGGGTTTCTAATCCTGTTTGCTCCCCACGCTTTCGAGCCTCAGCGTCAGTTACAGTCCAGAGAGTCGCCTTCGCCACTGGTGTTCTTCCTAATCTCTACGCATTTCACCGCTACACTAGGAATTCCACTCTCCTCTCCTGCACTCTAGATAACCAGTTTGGAATGCAGCACCCAAGTTGAGCCCGGGTATTTCACATCCCACTTAATCATCCGCCTACGCTCCCTTTACGCCCAGTAAATCCGGATAACGCTCGCCACCTACGTATTACCGCGGCTGCTGGCACGTAGTTAGC
+
CCCCCGGGGGGGGGGGGGGGGGGGGGGGGGGGGGGGGGGGGGGGGGGGGGGGGGGGGGGGGGGGGGGGGGGGGGGGGGGGGFGGGGGGGGGGFGCFGGGGGGGGGGGGGGDGGGGGGFGGGGGGGGGGGFFGGGGGFGGGGGGFGGGGFFGFGFGGGGGFGGCGDGGGGGGGFFFGGGGGGGGGGGGGGFGGGGEED7FGGFGFFGGFFGGGFGCFFCFCAD=@DF@5@GBFFGFEF@GEG@?8>FECGFF;;AGEC;>FF7C>DGFBFFF?FGFFEF?BFFFF96)58C?G??:28AAB:
@M04650:207:000000000-C238N:1:1101:7107:16578 2:N:0:19
GGACTACTGGGGTTTCTAATCCTGTTTGCTCCCCACGCTTTCGTGCCTCAGCGTCAGTTACAGTCCAGAGAGCCGCCTTCGCTACTGGTGTTCCTCCTAATATCTACGCATTTCACCGCTACACTAGGAATTCCACTCTCCTCTCCTGCACTCAAGTCCTACAGTTCCAAAAGCTTACTACGGTTGAGCCGTAGCCTTTCACTTCTGGCTTGAAAGACCGCCTACGCACCCTTTACGCCCAGTAATTCCGGATAACGCTAGCCCCCTACGTATTACCGCGTCTGCTGGCACGGAGTTAGCC
+
CCCCCGGGGGGGGGGGGGGGGGGGFGFG9FGGGGGGGGGGGGGGGG@;EFFGGGGDCFGGGGDGFEAFF@FGDFGGGGGGGGCGCFGGFGGGGGAEFGGGGGGGGFFGGEGGGGGGGGGDGGGFFGGFGGFGFFFGGCFGG+@98EG8E,@FGGGGFGGGGGGCFDD;@FFGFGDDGFD=DGGGGG8:FD@9>CGAC8A7;BCCF>FA57?DC>FGFBGGFGDDFF25>D?BF68>>?CE:=@<;7557A=(1:+7DB?0;07:DGBFB?8)-A2:?9-4(334A>?:?C82((((,+-54
@M04650:207:000000000-C238N:1:1101:10887:16593 2:N:0:19
GGACTACCGGGGTATCTAATCCTGTTTGCTCCCCACGCTTTCGCACCTGAGCGTCAGTCTTTGTCCAGGGGGCCGCCTTCGCCACCGGTATTCCTCCACATCTCTACGCATTTCACCGCTACACATGGAATTCTACCCCCCTCTACAAGACTCTAGCCTGCCAGTTTCGAATGCAGTTCCCAGGTTGAGCCCGGGGATTTCACATCCGACTTGACAGACCGCCTGCGTGCGCTTTACGCCCAGTAATTCCGATTAACGCTTGCACCCTCCGTATTACCGCGGCTGCTGCCACGGTGTTAGC
+
CCCCCGGGGGGGGGGGGGGGGGGGGGGGGGGGGGGGGGGGGGGGGGGGGGGGG@FGGGGGGDFGFGGGGGGGGGGGGGGGGEGGEGGGGGGGGG8FGGGGGGGGFGGGFDGGGGGGGGCGGGGGGGGGGGGGGGGGCFGGGGGFGGGGGGGFGGGGGGGGGGGGGGGGGFGGGFGFGFGGGGGGGGGGDGGFGGGGGGCGCFGFFGGEFGDDFGGFA@GG>GBFFFFEFGBFFGFAF0CEEBF?::<<FFFF0BDFG:>BB:F4DF<<066:?FBAGGFF(4;((-,5)23A>B06(?<A6
@M04650:207:000000000-C238N:1:1101:3315:16605 2:N:0:19
GGACTACAGGGGTTTCTAATCCTGTTTGCTCCCCACGCTTTCGCACCTGAGCGTCAGTCTTTGTCCAGGGGGCTGACTTCGCCACCGGTATTCCTACACATATCTACGCATTTAACCGCTACACATGGAATTCTACCCACCTCTACAAGACTCTAGCAAAACAGTTTCAGATGCAATTCAGAAGTTAAGCCCGCGGCTTACAAACAGAACTCAATTGACAGCTCGCGAGCGTGTGACGCCCAGAAATCCTGATTACGGCTTCAACCGCCCGGATACCCGAGGTGGTGCGCCCGGAGTTAGC
+
CCCCCGGGFCCFC@@FGFFAFGGD@FEDFDEFGGECFG76,?FC:F+=FGFFF@FGEF9F99CFAFGEGGEEC+B,E9EFCCEC:A@C4@=EGGG9FFEGF9;,@4?C+?F+C,C9,=C>EFGG9FGGC,EE9D;,,6,@8D,+,@DA81,<D9FF=EB@==FGD,=D9DB9?DFG7+7,,@,87,@,,,,*@*@C*31,*+,/)**))*4+06+=ACB+)*)//0()()((-7))*-2:/881774)**/.4*:)1(((((*-:*(((--((:3?+*(,,((-(,()(*(*,(((4*)))
@M04650:207:000000000-C238N:1:1101:13557:16627 2:N:0:19
GGACTACTCGGGTTTCTAATCCTGTTTGCTCCCCACGCTTTCGCACCTGAGCGTCAGTCTTTGTCCAGGGGGCCGCCTTCGCCACCGGTATTCCTCCAGATCTCTACGCATTTCACCGCTACACGAGGAATTCCACTCTCCTCTCCTGCACTCTAGACTTCCAGTTTGGAATGCAGCCCCCAGGTTGAGCCTGAGTATTTCACATCCCACTTACAAATCCGCCTACGCGCCCTTTACGCCCAGTAAATCCGGACAACGCTCGCCACCTACGTATTACCGACGCTGCTGGCACGTAGTTCGC
+
CCCC8FFCFFGGGGEFGGFEGFGGFCFFGGGGGDFGGGGGGGGFFDGF8FGGCFFEEGG9ECFEEFGGFGGGEGGGEGGGGCGGGDGGGGGGGGGGF<FEFFGGGFDFFCB:EEEGGGGGGEFF++CFEGGDGD9CFF,ADFGFDG9A,@DDG>DFCCGFGGGFFA<E3@E9;=;C?CED>FGG7EFC?FG,;CC,BFGGG+6BA4D46CCC=++=A0,8><7;DF;3,C13;6AC+(;CE1257F<4:?DB?358<,7:?B79GGB?F:::?+()<*(((-((3(,54::?(..349)4;
@M04650:207:000000000-C238N:1:1101:21413:16629 2:N:0:19
GGACTACACGGGTATCTAATCCTGTTTGCTCCCCACGCTTTCGAGCCTCAGCGTCAGTTACAGACCAGAGAGCCGCCTTCGCCACTGGTGTTCCTCCATATATCTACGCATTTCACCGCTACACATGGAATTCCACTCTCCTCTTCTGCACTCAAGTCTCCCAGTTTCCAATGACCCTCCCCGGTTGAGCCGGGGGCTTTCACATCCGACTTAAGAAACCGCCTGCGCTCGCTTTACGCCCAATAACTCCGGAAAACGCTTGCAACCTACTAATTACCCCGGCTGCTGGCCCGAAGTTGGC
+
CCCCCGGGGCFGG@<EEGGGGGGGGGFFGGFFGGGGEGCFGFEDEGEGGFGGGG7FEFGGFFGGGGGFCDGCCEFDFGGGGFEEGGFFFFGEFGFGGGGGGGGGGGGGGGEF@<<FFFGGGGGGC:EFECFGFGGGF8EFFGGFGGGG5DCF@?,33,=D,D@F,8DF@CFG6D=8@8@=EC>EGGGF9@EC*7CE58,>:FCF>F*0(:CCCC:FF@*27D612)2:65;;?534/8>?><0(20).>651()1,230:14F2*3(.(())-<42C*((429>B?:B0/(*,((-4@)(5
@M04650:207:000000000-C238N:1:1101:12750:16647 2:N:0:19
GGACTACAGGGGTATCTAATCCTGTTTGCTCCCCACGCTTTCGCACCTGAGCGTCAGTCTTTGTCCAGGGGGCCGCCTTCGCCACCGGTATTCCTCCACATCTCTACGCATTTCACCGCTACACATGGAATTCTACCCCCCTCTACAAGACTCTAGCCAACCAGTTTCAGATGCAATTCCCAAGTTAAGCTCGGGGCTTTCACATCTGACTAAATTGACCGCCTGCGTGCGCTTTACGCCCAGTAATTCCGATTAAGGCTTGCACCCTCCGAATTACCGCGGCTGCTGGCACGGAGTTAGC
+
CCCCCGGGGGGGGGGGGGGGGGGGGG@CFEGGG7EEC@CGF<@BEGCFFC@FGF,CFEFFGFGGG9EFGGGDGCEGB@CA=FCFG8FECFCAFFAFCCGF,5,C;=?=:BFF<,@EA@++8:E8F8FFD,D:DFFGGGGGGGG?A>FCC?FF:3@DG?EEG+96FGC935,,+,57EFGG6C8>F<CC,5,,=7C=7DGFF6;B8D+=CGG+7<F76;@8>G@<?A1875:6>CF>FFGG>6<?7C<2C6?:B>DB*.4:((*,7E23:2((,;2>G*-(-(3((-,5>EB+,((18;).)
@M04650:207:000000000-C238N:1:1101:8853:16651 2:N:0:19
GGACTACCCGGGTATCTAATCCTGTTTGCTCCCCACGCTTTCGTGCCTCAGTGTCAGTTACAGTCCAGAGAGCCGCCTTCGCAACTGGTATTCCTCCTAATATCTACGCATTTCACCGCTACACTAGGAATTCTACTCTCCTCTCCTGCACTCAAGTTTCTCAGTTTCAAAAGCTTACTACGGTTGAGCCGTAGCCTTTCACTTCTGACTTAAGAAACCACCTACGCACCCTTTACGCCCAGTAATTCCGGATAACGCTAGCCCCCTACGTATTACCGCGTCTGCTGGCACGTAGTTAGCC
+
CCCCCGGGGGGGGGGGGGGGGGGGGGGGGGGGGGGGGGGGGGGGGGGGGFGGGGGGGGGGGGGGGGGGGGGGGGGGGGGGGGGGGGGGGGGGGGGGGGGGGGGGGGGGGGGGGGGGGGGDCEGFFFGGGGGGGGGGGGGGGGGFGGGGGGGFGGGFGGGGGGGGGGGGGGGGGGGGGGGGGGGGGGGDEEGGGGGGGGGGGFGFFGFFEGBFFFGGFCEGFGFF@A9>ADADDCFEFFDGF9@:BFCCGF)17BC@G>?F@EGDGGF0=??<28:AF*,4-4:1:AD3:*.*42036A)-5
@M04650:207:000000000-C238N:1:1101:4669:16749 2:N:0:19
GGACTACTAGGTTTCTAATCCTGTTCGCTACCCATGCTTTCGCTCCTCAGTGTCAGTAACTGCCCAGAGACCTGCCTTCGCCATCGGTGTTCTTCCTGATATCTGCGCATTCCACCGCTACACCAGGAATTCCAGTCTCCCCTACAGCACTCCAGCCTGCCCGTATCGCCTGCACGCCCGAAGTAAAGCCTCGGGATTTCACAGACGACGCGACAAACCCCCTACGCGCTCTTAACGCCCAGTAATTCAGGACAACGCTTGCACCCTACGACTTACCACTGCAGATGTCACGTAGTGAGCC
+
[truncated: 21,734,083 more chars]
